# Supplementary material for: Pedigree-Based Analysis in a Multiparental Population of Octoploid Strawberry Reveals QTL Alleles Conferring Resistance to Phytophthora cactorum
Source: G3 (Bethesda). 2017 Jun 5;7(6):1707–19. doi: 10.1534/g3.117.042119 (PMC5473751; doi:10.1534/g3.117.042119)
Supplement: Supplementary file 13 [file 1707FileS2.csv]

	NC=No Call
	Probeset ID		10.133-103	10.133-98	11.105-1	11.107-24	11.107-5	11.108-5	11.116-56	11.116-58	11.116-68	11.13-54	11.13-58	11.139-10	11.20-22	11.21-6	11.23-8	11.28-12	11.28-34	11.28-34a	11.29-24	11.31-14	11.31-36	11.31-43	11.31-47	11.31-54	11.34-47	11.34-51	11.40-12	11.40-44	11.43-15	11.46-86	11.46-99	11.58-72	11.62-18	11.66-1	11.71-9	11.77-96	11.83-20	11.85-105	11.85-58	11.88-10	11.93-21	11.98-41	12.10-120	12.10-71	12.10-75	12.11-129	12.11-51
1	AX-89874757		AA	AA	BB	AB	AB	AB	BB	BB	AA	NC	BB	BB	BB	AB	AB	BB	BB	BB	BB	BB	BB	AB	AB	BB	BB	BB	AB	BB	BB	BB	BB	AB	BB	BB	BB	BB	AB	BB	BB	BB	AB	BB	AA	AB	AB	BB	BB
2	AX-89817638		BB	BB	AA	AB	AB	AB	AA	AA	BB	AB	AA	AA	AA	AB	AB	AA	AA	AA	AA	AA	AA	AB	AB	AA	AA	AA	AB	AA	AA	AA	AA	AB	AA	AA	AA	AA	AB	AA	AA	AA	AB	AA	BB	AB	AB	AA	AA
3	AX-89874719		BB	BB	AA	AB	AB	AB	AA	AA	BB	AB	AA	AA	AA	AB	AB	AA	AA	AA	AA	AA	AA	AB	AB	AA	AA	AA	AB	AA	AA	AA	AA	AB	AA	AA	AA	AA	AB	AA	AA	AA	AB	AA	BB	AB	AB	AA	AA
4	AX-89817584		BB	BB	AA	AB	AB	AB	AA	AA	BB	AB	AA	AA	AA	AB	AB	AA	AA	AA	AA	AA	AA	AB	AB	AA	AA	AA	AB	AA	AA	AA	AA	AB	AA	AA	AA	AA	AB	AA	AA	AA	AB	AA	BB	AB	AB	AA	AA
5	AX-89846876		BB	BB	AA	AA	AA	AA	AA	AA	AB	AB	AB	AA	AA	AB	AB	AB	AB	AB	AA	AA	AA	AA	AA	AA	AA	AB	AB	AA	AA	AA	AB	AB	BB	AB	AA	AA	AA	AA	AA	AA	AB	AA	AB	AB	BB	AA	AA
6	AX-89779560		AB	BB	BB	BB	BB	BB	AB	AB	BB	BB	AB	BB	AB	BB	AB	BB	BB	BB	BB	BB	BB	BB	BB	BB	AB	AB	BB	BB	BB	BB	AB	BB	AB	BB	BB	BB	BB	BB	BB	AB	BB	AB	BB	BB	BB	AB	AA
7	AX-89874281		AA	AA	AA	AA	AA	AA	AB	AB	AA	AA	AA	AA	AB	AA	AA	AA	AA	AA	AA	AA	AA	AA	AA	AA	AB	AB	AA	AA	AA	AA	AA	AA	AA	AA	AA	AA	AA	AA	AA	AB	AA	AB	AA	AA	AA	AB	BB
8	AX-89873736		AA	AA	BB	BB	BB	BB	BB	BB	AB	AB	AB	BB	BB	AB	AB	AB	AB	AB	BB	BB	BB	BB	BB	BB	NC	AB	AB	BB	BB	BB	AB	AB	AA	AB	BB	BB	BB	BB	BB	BB	AB	BB	AB	AB	AA	BB	BB
9	AX-89816742		AB	AB	BB	BB	BB	BB	BB	BB	AA	AB	AB	BB	BB	AB	AB	AB	AB	AB	BB	BB	BB	BB	BB	BB	BB	AB	AB	BB	BB	BB	AB	AB	AA	AB	BB	BB	BB	BB	BB	BB	AB	BB	BB	AB	AB	BB	BB
10	AX-89904219		AB	AA	AA	AA	AA	AA	AB	AB	AA	AA	AB	AA	AB	AA	AB	AA	AA	AA	AA	AA	AA	AA	AA	AA	AB	AB	AA	AA	AA	AA	AB	AA	AB	AA	AA	AA	AA	AA	AA	AB	AA	AB	AA	AA	AA	AB	BB
11	AX-89847000		AB	AA	AA	AA	AA	AA	AB	AB	AA	AA	AA	AA	AB	AA	AA	AA	AA	AA	AA	AA	AA	AA	AA	AA	AB	AB	AA	AA	AA	AA	AA	AA	AA	AA	AA	AA	AA	AA	AA	AB	AA	AB	AA	AA	AA	AB	BB
12	AX-89817396		AB	BB	BB	BB	BB	BB	AB	AB	BB	BB	AB	BB	AB	BB	AB	AB	AB	AB	BB	BB	BB	BB	BB	BB	AB	AA	BB	BB	BB	BB	AB	BB	AB	AB	BB	BB	BB	BB	BB	AB	BB	AB	BB	BB	AB	AB	AA
13	AX-89874602		AB	BB	BB	BB	BB	BB	AB	AB	BB	BB	BB	BB	AB	BB	BB	BB	BB	BB	BB	BB	BB	BB	BB	BB	AB	AB	BB	BB	BB	BB	BB	BB	BB	BB	BB	BB	BB	BB	BB	AB	BB	AB	BB	BB	BB	AB	AA
14	AX-89778907		AB	AB	BB	BB	BB	BB	BB	BB	AB	AB	AB	BB	BB	AB	AB	AB	AB	AB	BB	BB	BB	BB	BB	BB	BB	AB	AB	BB	BB	BB	AB	AB	AB	AB	BB	BB	BB	BB	BB	BB	AB	BB	BB	AB	AB	BB	BB
15	AX-89818074		AB	AB	AA	AA	AA	AA	AA	NC	AB	AB	AB	AA	AA	AB	AB	AB	AB	AB	AA	AA	AA	AA	AA	AA	AA	AB	AB	AA	AA	AB	AB	AB	BB	AB	AA	AA	AA	AA	AA	AA	AB	AA	AA	AB	AB	AA	AA
16	AX-89860604		BB	BB	BB	BB	BB	BB	BB	BB	BB	BB	AB	BB	BB	BB	AB	AB	AB	AB	BB	BB	BB	BB	BB	BB	BB	AB	BB	BB	BB	AB	AB	BB	AB	AB	BB	BB	BB	BB	BB	BB	BB	BB	BB	BB	AB	BB	BB
17	AX-89780079		AB	AB	BB	BB	BB	BB	BB	BB	AB	AB	BB	BB	BB	AB	BB	BB	BB	BB	BB	BB	BB	BB	BB	BB	BB	BB	AB	BB	BB	BB	BB	AB	AB	BB	BB	BB	BB	BB	BB	BB	AB	BB	BB	AB	BB	BB	BB
18	AX-89860624		BB	BB	AB	AB	AB	AB	BB	BB	AB	BB	BB	BB	BB	BB	AB	BB	BB	BB	AB	BB	BB	AB	AB	BB	BB	BB	BB	AB	AB	BB	BB	AB	BB	BB	AB	AA	AB	BB	BB	BB	BB	AB	AB	BB	BB	AB	BB
19	AX-89847092		AB	BB	AB	AB	AB	AB	AA	AA	BB	AB	AB	AA	AA	AB	BB	AB	AB	AB	AB	AA	AA	AB	AB	AA	AA	AA	AB	AB	AB	AB	AB	BB	BB	AB	AB	BB	AB	AA	AA	AA	AB	AB	BB	AB	BB	AB	AA
20	AX-89780164		BB	BB	AB	AB	AB	AB	BB	BB	AB	BB	BB	BB	BB	BB	AB	BB	BB	BB	AB	BB	BB	AB	AB	BB	BB	BB	BB	AB	AB	BB	BB	AB	BB	BB	AB	AA	AB	BB	BB	BB	BB	AB	AB	BB	BB	AB	BB
21	AX-89818295		NC	BB	AB	AB	AB	AB	BB	BB	AB	BB	BB	BB	BB	BB	AB	BB	BB	BB	AB	BB	BB	AB	AB	BB	BB	BB	BB	AB	AB	BB	BB	AB	BB	BB	AB	AA	AB	BB	BB	BB	BB	AB	AB	BB	BB	AB	BB
22	AX-89875422		AB	AB	BB	BB	BB	BB	BB	BB	AB	AB	AB	BB	BB	AB	AB	AB	AB	AB	BB	BB	BB	BB	BB	BB	BB	BB	AB	BB	BB	AB	AB	AB	AA	AB	BB	BB	BB	BB	BB	BB	AB	BB	BB	AB	AB	BB	BB
23	AX-89875481		AA	AA	AB	AB	AB	AB	AA	AA	AB	AA	AA	AA	AA	AA	AB	AA	AA	AA	AB	AA	AA	AB	AB	AA	AA	AA	AA	AB	AB	AA	AA	AB	AA	AA	AB	BB	AB	AA	AA	AA	AA	AB	AB	AA	AA	AB	AA
24	AX-89847095		AB	AB	AB	AB	AB	AB	BB	BB	AA	AB	AB	BB	BB	AB	AA	AB	AB	AB	AB	BB	BB	AB	AB	BB	BB	BB	AB	AB	AB	AB	AB	AA	AA	AB	AB	AA	AB	BB	BB	BB	AB	AB	AB	AB	AB	AB	BB
25	AX-89910550		BB	BB	AB	AB	AB	AB	BB	BB	AB	BB	BB	BB	BB	BB	AB	BB	BB	BB	AB	BB	BB	AB	AB	BB	BB	BB	BB	AB	AB	BB	BB	AB	BB	BB	AB	AA	AB	BB	BB	AB	BB	AB	AB	BB	BB	AB	BB
26	AX-89875600		BB	BB	AB	AB	AB	AB	BB	BB	AB	BB	BB	BB	BB	BB	AB	BB	BB	BB	AB	BB	BB	AB	AB	BB	BB	BB	BB	AB	AB	BB	BB	AB	BB	BB	AB	AA	AB	BB	BB	AB	BB	AB	AB	BB	BB	AB	BB
27	AX-89780295		BB	BB	AB	AB	AB	AB	BB	BB	AB	BB	BB	BB	BB	BB	AB	BB	BB	BB	AB	BB	BB	AB	AB	BB	BB	BB	BB	AB	AB	BB	BB	AB	BB	BB	AB	AA	AB	BB	BB	AB	BB	AB	AB	BB	BB	AB	BB
28	AX-89875615		BB	BB	AB	AB	AB	AB	BB	BB	AB	BB	BB	BB	BB	BB	AB	BB	BB	BB	AB	BB	BB	AB	AB	BB	BB	BB	BB	AB	AB	BB	BB	AB	BB	BB	AB	AA	AB	BB	BB	AB	BB	AB	AB	BB	BB	AB	BB
29	AX-89803316		BB	BB	AB	AB	AB	AB	BB	BB	AB	BB	BB	BB	BB	BB	AB	BB	BB	BB	AB	BB	BB	AB	AB	BB	BB	BB	BB	AB	AB	BB	BB	AB	BB	BB	AB	AA	AB	BB	BB	AB	BB	AB	AB	BB	BB	AB	BB
30	AX-89875607		BB	BB	AB	AB	AB	AB	BB	BB	AB	BB	BB	BB	BB	BB	AB	BB	BB	BB	AB	BB	BB	AB	AB	BB	BB	BB	BB	AB	AB	BB	BB	AB	BB	BB	AB	AA	AB	BB	BB	AB	BB	AB	AB	BB	BB	AB	BB
31	AX-89818634		BB	BB	AB	AB	AB	AB	BB	BB	AB	BB	AB	BB	BB	BB	AA	BB	BB	BB	AB	BB	BB	AB	AB	BB	BB	BB	BB	AB	AB	AB	AB	AB	AB	BB	AB	AA	AB	BB	BB	BB	BB	AB	AB	BB	BB	AB	BB
32	AX-89806516		AA	AA	AB	AB	AB	AB	AA	AA	AB	AA	AA	AA	AA	AA	AB	AA	AA	AA	AB	AA	AA	AB	AB	AA	AA	AA	AA	AB	AB	AA	AA	AB	AA	AA	AB	BB	AB	AA	AA	AB	AA	AB	AB	AA	AA	AB	AA
33	AX-89818624		BB	BB	AB	AB	BB	AB	AB	AB	BB	AB	AB	AA	AB	AB	BB	AA	AA	AA	AB	AA	AA	AB	AB	NC	BB	AB	AB	AB	AB	AB	AB	BB	BB	AB	AB	BB	AB	AA	AA	BB	AB	BB	BB	BB	AB	AB	AB
34	AX-89780461		AB	AB	AB	AB	AB	AB	AB	AB	AA	AB	AB	BB	BB	AB	AA	BB	BB	BB	AB	BB	BB	AB	AB	BB	BB	BB	AB	AB	AB	AB	AB	AA	AA	BB	AB	AA	AB	BB	BB	BB	AB	AA	AB	AB	BB	AB	AB
35	AX-89875660		NC	NC	AA	AA	AB	AA	AB	AB	AB	AB	AB	AA	AB	AB	AB	AA	AA	AA	AA	AA	AA	AA	AA	AA	AB	AA	AB	AA	AA	AB	AB	AB	BB	AA	AA	AB	AA	AA	AA	AA	AB	AB	AB	AB	AB	AA	AB
36	AX-89847124		AB	AB	AB	AB	AB	AB	AB	AB	AA	AB	AB	BB	BB	AB	AA	BB	BB	BB	AB	BB	BB	AB	AB	BB	BB	BB	AB	AB	AB	AB	AB	AA	AA	BB	AB	AA	AB	BB	BB	BB	AB	AA	AB	AB	BB	AB	AB
37	AX-89847119		AB	AB	AB	AB	AB	AB	AB	AB	BB	AB	AB	AA	AA	AB	BB	AA	AA	AA	AB	AA	AA	AB	AB	AA	AA	AA	AB	AB	AB	AB	AB	BB	BB	AA	AB	BB	AB	AA	AA	AA	AB	BB	AB	AB	AA	AB	AB
38	AX-89875737		AA	AA	AB	AB	AA	AB	AB	AB	AA	AB	AB	BB	AB	AB	AA	BB	BB	BB	AB	BB	BB	AB	AB	BB	AA	AB	AB	AB	AB	AB	AB	AA	AA	AB	AB	AA	AB	NC	BB	AA	AB	AA	AA	AA	AB	AB	AB
39	AX-89818620		BB	BB	AB	AB	AB	AB	BB	BB	AB	BB	AB	BB	BB	BB	AA	BB	BB	BB	AB	BB	BB	AB	AB	BB	BB	BB	BB	AB	AB	AB	AB	AB	AB	BB	AB	AA	AB	BB	BB	AB	BB	AB	AB	BB	BB	AB	BB
40	AX-89780343		AA	AA	AB	AB	AB	AB	AA	AA	AB	AA	AA	AA	AA	AA	AB	AA	AA	AA	AB	AA	AA	AB	AB	AA	AA	AA	AA	AB	AB	AA	AA	AB	AA	AA	AB	AB	AB	AA	AA	AB	AA	AB	AB	AA	AA	AB	AA
41	AX-89818673		AB	AB	AB	AB	AB	AB	AB	AB	AA	AB	AB	BB	BB	AB	AA	BB	BB	BB	AB	BB	BB	AB	AB	BB	BB	BB	AB	AB	AB	AB	AB	AA	AA	BB	AB	AA	AB	BB	BB	BB	AB	AA	AB	AB	BB	AB	AB
42	AX-89818567		AA	AA	AB	AB	AB	AB	AA	AA	AB	AA	AB	AA	AA	AA	BB	AA	AA	AA	AB	AA	AA	AB	AB	AA	AA	AA	AA	AB	AB	AB	AB	AB	AB	AA	AB	BB	AB	AA	AA	AB	AA	AB	AB	AA	AA	AB	AA
43	AX-89875723		BB	BB	AB	AB	AB	AB	BB	BB	AB	BB	AB	BB	BB	BB	AA	BB	BB	BB	AB	BB	BB	AB	AB	BB	BB	BB	BB	AB	AB	AB	AB	AB	AB	BB	AB	AA	AB	BB	BB	AB	BB	AB	AB	BB	BB	AB	BB
44	AX-89806533		AB	AB	AB	AB	AB	AB	AB	AB	BB	AB	AB	AA	AA	AB	BB	AA	AA	AA	AB	AA	AA	AB	AB	AA	AA	AA	AB	AB	AB	AB	AB	BB	BB	AA	AB	BB	AB	AA	AA	AA	AB	BB	AB	AB	AA	AB	AB
45	AX-89876026		AB	AB	AB	BB	AB	AB	AB	AB	AA	AB	AB	BB	BB	AB	AA	BB	BB	BB	AB	BB	BB	AB	AB	BB	BB	BB	BB	AB	AB	AB	AB	AA	AA	BB	AB	AA	AB	BB	BB	BB	AB	AA	AB	AB	BB	AB	AB
46	AX-89876029		AA	AA	AA	AA	AB	AA	AA	AA	AA	AA	AA	AA	AB	AA	AA	AA	AA	AA	AA	AA	AA	AA	AA	AA	AA	AA	AA	AA	AA	AA	AA	AA	AA	AA	AA	AA	AA	AA	AA	AB	AA	AA	AA	AA	AA	AA	AA
47	AX-89876001		AB	AB	AB	AA	BB	AB	AB	AB	BB	AB	AB	AA	AB	AB	BB	AA	AA	AA	AB	AA	AA	AB	AB	AA	AA	AA	AA	AB	AB	AB	AB	BB	BB	AA	AB	BB	AB	AA	AA	AB	AB	BB	AB	AB	AA	AB	AB
48	AX-89780571		AB	AB	AB	AB	AB	AB	AB	AB	AA	AB	AB	BB	BB	AB	AA	BB	BB	BB	AB	BB	BB	AB	AB	BB	BB	BB	AB	AB	AB	AB	AB	AA	AA	BB	AB	AA	AB	BB	BB	BB	AB	AA	AB	AB	BB	AB	AB
49	AX-89818870		BB	BB	BB	BB	AB	BB	BB	BB	BB	BB	BB	BB	AB	BB	BB	BB	BB	BB	BB	BB	BB	BB	BB	BB	BB	BB	BB	BB	BB	BB	BB	BB	BB	BB	BB	BB	BB	BB	BB	AB	BB	BB	BB	BB	BB	BB	BB
50	AX-89851215		AB	AB	AB	BB	AA	AB	AB	NC	AA	AB	AB	BB	AB	AB	AA	BB	BB	BB	AB	BB	BB	AB	AB	BB	BB	BB	BB	AB	AB	AB	AB	AA	AA	BB	AB	AA	AB	BB	BB	AB	AB	AA	AB	AB	BB	AB	AB
51	AX-89876003		AB	AB	AB	AA	AB	AB	AB	AB	BB	AB	AB	AA	AA	AB	BB	AA	AA	AA	AB	AA	AA	AB	AB	AA	AA	AA	AA	AB	AB	AB	AB	BB	BB	AA	AB	BB	AB	AA	AA	AA	AB	BB	AB	AB	AA	AB	AB
52	AX-89875955		AA	AA	AA	AA	AB	AA	AA	AA	AA	AA	AA	AA	AB	AA	AA	AA	AA	AA	AA	AA	AA	AA	AA	AA	AA	AA	AA	AA	AA	AA	AA	AA	AA	AA	AA	AA	AA	AA	AA	AB	AA	AA	AA	AA	AA	AA	AA
53	AX-89806547		AB	AB	AB	AA	BB	AB	AB	AB	BB	AB	AB	AA	AB	AB	BB	AA	AA	AA	AB	AA	AA	AB	AB	AA	AA	AA	AA	AB	AB	AB	AB	BB	BB	AA	AB	BB	AB	AA	AA	AB	AB	BB	AB	AB	AA	AB	AB
54	AX-89806546		AB	AB	AB	AA	AB	AB	AB	AB	BB	AB	AB	AA	AA	AB	BB	AA	AA	AA	AB	AA	AA	AB	AB	AA	AA	AA	AA	AB	AB	AB	AB	BB	BB	AA	AB	BB	AB	AA	AA	AA	AB	BB	AB	AB	AA	AB	AB
55	AX-89875965		AB	AB	AB	AB	AB	AB	AB	AB	AA	AB	AB	BB	BB	AB	AA	BB	BB	BB	AB	BB	BB	AB	AB	BB	BB	BB	AB	AB	AB	AB	AB	AA	AA	BB	AB	AA	AB	BB	BB	BB	AB	AA	AB	AB	BB	AB	AB
56	AX-89875913		AA	AA	AA	AA	AB	AA	AA	AA	AA	AA	AA	AA	AB	AA	AA	AA	AA	AA	AA	AA	AA	AA	AA	AA	AA	AA	AA	AA	AA	AA	AA	AA	AA	AA	AA	AA	AA	AA	AA	AB	AA	AA	AA	AA	AA	AA	AA
57	AX-89806548		AA	AA	AA	AA	AB	AA	AA	AA	AA	AA	AA	AA	AB	AA	AA	AA	AA	AA	AA	AA	AA	AA	AA	AA	AA	AA	AA	AA	AA	AA	AA	AA	AA	AA	AA	AA	AA	AA	AA	AB	AA	AA	AA	AA	AA	AA	AA
58	AX-89818916		AB	AB	AB	AA	BB	AB	AB	AB	BB	AB	AB	AA	AB	AB	BB	AA	AA	AA	AB	AA	AA	AB	AB	AA	AA	AA	AA	AB	AB	AB	AB	BB	BB	AA	AB	BB	AB	AA	AA	AB	AB	BB	AB	AB	AA	AB	AB
59	AX-89841502		AA	AA	AA	AA	AB	AA	AA	AA	AA	AA	AA	AA	BB	AB	AA	AB	AA	AA	AB	AA	AA	AA	AA	AA	AA	AA	AA	AA	AB	AB	AA	AA	AA	AA	AA	AB	AA	AA	AA	AB	AB	AA	AA	AA	AB	AA	AB
60	AX-89876159		AB	AB	AA	AB	AB	AA	BB	BB	AB	BB	AB	AB	BB	BB	AA	BB	AB	AB	AB	BB	BB	AB	AB	BB	AB	AB	AB	AB	AB	AB	AB	AB	AB	AB	NC	AB	AB	BB	BB	AB	AB	AB	AA	AB	AB	AB	BB
61	AX-89904305		AB	AB	BB	AB	AB	BB	AA	AA	AB	AA	AB	AB	AA	AA	BB	AA	AB	AB	AB	AA	AA	AB	AB	AA	AB	AB	AB	AB	AB	AB	AB	AB	AB	AB	AB	AB	AB	AA	AA	AB	AB	AB	BB	AB	AB	AB	AA
62	AX-89803369		AB	AB	BB	BB	AB	BB	AB	AB	AB	AB	BB	BB	AB	AB	BB	BB	BB	BB	BB	BB	BB	BB	BB	BB	BB	BB	BB	BB	BB	BB	BB	AB	AB	BB	BB	BB	BB	BB	BB	AB	AB	AB	BB	AB	BB	BB	AB
63	AX-89780609		AB	AB	AB	AB	BB	AB	AB	AB	BB	AB	AB	AA	AB	AB	BB	AA	AA	AA	AB	AA	AA	AB	AB	AA	AA	AA	AB	AB	AB	AB	AB	BB	BB	AA	AB	BB	AB	AA	AA	AB	AB	BB	AB	AB	AA	AB	AB
64	AX-89847157		AB	AB	BB	AB	AB	BB	AA	AA	AB	AA	AB	AB	AA	AA	BB	AA	AB	AB	AB	AA	AA	AB	AB	AA	AB	AB	AB	AB	AB	AB	AB	AB	AB	AB	AB	AB	AB	AA	AA	AB	AB	AB	BB	AB	AB	AB	AA
65	AX-89847167		AB	AB	BB	BB	AB	BB	AA	AA	AB	AB	BB	BB	AA	AA	BB	AB	BB	BB	AB	AB	AB	AB	AB	AB	BB	BB	AB	AB	AB	AB	BB	AB	AB	AB	AB	AB	AB	AB	AB	AB	AB	AB	BB	AB	AB	AB	AA
66	AX-89819096		AB	AB	AA	AA	AA	AA	AB	AB	AB	AB	AA	AA	AA	AB	AA	AA	AA	AA	AA	AA	AA	AA	AA	AA	AA	AA	AA	AA	AA	AA	AA	AB	AB	AA	AA	AA	AA	AA	AA	AA	AA	AB	AA	AB	AA	AA	AB
67	AX-89906401		AA	AA	AA	AA	AB	AA	AA	AA	AA	AA	AA	AA	AB	AA	AA	AB	AA	AA	AA	AA	AA	AA	AA	AA	AA	AA	AA	AA	AA	AA	AA	AA	AA	AA	AA	AA	AA	AA	AA	AB	AB	AA	AA	AA	AB	AA	AB
68	AX-89841568		BB	BB	BB	BB	AB	BB	BB	BB	BB	BB	BB	BB	AB	BB	BB	AB	BB	BB	BB	BB	BB	BB	BB	BB	BB	BB	BB	BB	BB	BB	BB	BB	BB	BB	BB	BB	BB	BB	BB	AB	AB	BB	BB	BB	AB	BB	AB
69	AX-89898819		BB	BB	BB	BB	AB	BB	BB	BB	BB	BB	BB	BB	AB	BB	BB	AB	BB	BB	BB	BB	BB	BB	BB	BB	BB	BB	BB	BB	BB	BB	BB	BB	BB	BB	BB	BB	BB	BB	BB	AB	AB	BB	BB	BB	AB	BB	AB
70	AX-89864513		AA	AA	AA	AA	AB	AA	AA	AA	AA	AA	AA	AA	AB	AA	AA	AB	AA	AA	AA	AA	AA	AA	AA	AA	AA	AA	AA	AA	AA	AA	AA	AA	AA	AA	AA	AA	AA	AA	AA	AB	AB	AA	AA	AA	AB	AA	AB
71	AX-89850139		AA	AA	AA	AA	AB	AA	AA	AA	AA	AA	AA	AA	BB	AB	AA	AB	AA	AA	AB	AA	AA	AA	AA	AA	AA	AA	AA	AA	AB	AB	AA	AA	AA	AA	AA	AB	AA	AA	AA	AB	AB	AA	AA	AA	AB	AA	AB
72	AX-89841427		AA	AA	AA	AA	AA	AA	AA	AA	AA	AA	AA	AA	AB	AB	AA	AA	AA	AA	AB	AA	AA	AA	AA	AA	AA	AA	AA	AA	AB	AB	AA	AA	AA	AA	AA	AB	AA	AA	AA	AA	AA	AA	AA	AA	AA	AB	AA
73	AX-89898666		AA	AA	AA	AA	AA	AA	AA	AA	AA	AA	AA	AB	AB	AB	AA	AA	AA	AA	AB	AA	AA	AA	AA	AA	AA	AA	AA	AA	AB	AB	AA	AA	AA	AA	AA	AB	AA	AA	AA	AA	AA	AA	AA	AA	AA	AB	AA
74	AX-89859408		BB	BB	BB	BB	AB	BB	BB	BB	BB	BB	BB	BB	AA	AB	BB	AB	BB	BB	AB	BB	BB	BB	BB	BB	BB	BB	BB	BB	AB	AB	BB	BB	BB	BB	BB	AB	BB	BB	BB	AB	AB	BB	BB	BB	AB	BB	AB
75	AX-89850143		BB	BB	BB	BB	AB	BB	BB	BB	BB	BB	BB	BB	AA	AB	BB	AB	BB	BB	AB	BB	BB	BB	BB	BB	BB	BB	BB	BB	AB	AB	BB	BB	BB	BB	BB	AB	BB	BB	BB	AB	AB	BB	BB	BB	AB	BB	AB
76	AX-89798561		BB	BB	BB	BB	AB	BB	BB	BB	BB	BB	BB	BB	AB	BB	BB	AB	BB	BB	BB	BB	BB	BB	BB	BB	BB	BB	BB	BB	BB	BB	BB	BB	BB	BB	BB	BB	BB	BB	BB	AB	AB	BB	BB	BB	AB	BB	AB
77	AX-89898662		AA	AA	AA	AA	AA	AA	AA	AA	AA	AA	AA	AB	AB	AB	AA	AA	AA	AA	AB	AA	AA	AA	AA	AA	AA	AA	AA	AA	AB	AB	AA	AA	AA	AA	AA	AB	AA	AA	AA	AA	AA	AA	AA	AA	AA	AB	AA
78	AX-89841517		BB	BB	BB	BB	AB	BB	BB	BB	BB	BB	BB	BB	AA	AB	BB	AB	BB	BB	AB	BB	BB	BB	BB	BB	BB	BB	BB	BB	AB	AB	BB	BB	BB	BB	BB	AB	BB	BB	BB	AB	AB	BB	BB	BB	AB	BB	AB
79	AX-89906403		BB	BB	BB	BB	AB	BB	BB	BB	BB	BB	NC	BB	AA	AB	BB	AB	BB	BB	AB	BB	BB	BB	BB	BB	BB	BB	BB	BB	AB	AB	BB	BB	BB	BB	BB	AB	BB	BB	BB	AB	AB	BB	BB	BB	AB	BB	AB
80	AX-89876156		BB	BB	BB	BB	AB	BB	BB	BB	BB	BB	BB	BB	AB	BB	BB	BB	BB	BB	BB	BB	BB	BB	BB	BB	BB	BB	BB	BB	BB	BB	BB	BB	BB	BB	BB	BB	BB	BB	BB	AB	BB	BB	BB	BB	BB	BB	BB
81	AX-89906404		BB	BB	BB	BB	AB	BB	BB	BB	BB	BB	BB	BB	AA	AB	BB	AB	BB	BB	AB	BB	BB	BB	BB	BB	BB	BB	BB	BB	AB	AB	BB	BB	BB	BB	BB	AB	BB	BB	BB	AB	AB	BB	BB	BB	AB	BB	AB
82	AX-89841545		BB	BB	BB	BB	AB	BB	BB	BB	BB	BB	BB	BB	AB	BB	BB	AB	BB	BB	BB	BB	BB	BB	BB	BB	BB	BB	BB	BB	BB	BB	BB	BB	BB	BB	BB	BB	BB	BB	BB	AB	AB	BB	BB	BB	AB	BB	AB
83	AX-89805667		BB	BB	BB	BB	BB	BB	BB	BB	BB	BB	BB	AB	AB	AB	BB	BB	BB	BB	AB	BB	BB	BB	BB	BB	BB	BB	BB	BB	AB	AB	BB	BB	BB	BB	BB	AB	BB	BB	BB	BB	BB	BB	BB	BB	BB	AB	BB
84	AX-89906399		BB	BB	BB	BB	AB	BB	BB	BB	BB	BB	BB	BB	AB	BB	BB	AB	BB	BB	BB	BB	BB	BB	BB	BB	BB	BB	BB	BB	BB	BB	BB	BB	BB	BB	BB	BB	BB	BB	BB	AB	AB	BB	BB	BB	AB	BB	AB
85	AX-89906396		BB	BB	BB	BB	AB	BB	BB	BB	BB	BB	BB	AB	AB	BB	BB	AB	BB	BB	AB	BB	BB	BB	BB	BB	BB	BB	BB	BB	BB	AB	BB	BB	BB	BB	BB	BB	BB	BB	BB	AB	AB	BB	BB	BB	AB	BB	AB
86	AX-89906400		BB	BB	BB	BB	AB	BB	BB	BB	BB	BB	BB	BB	AB	BB	BB	AB	BB	BB	BB	BB	BB	BB	BB	BB	BB	BB	BB	BB	BB	BB	BB	BB	BB	BB	BB	BB	BB	BB	BB	AB	AB	BB	BB	BB	AB	BB	AB
87	AX-89841421		BB	BB	BB	BB	AB	BB	BB	BB	BB	BB	BB	BB	AB	BB	BB	AB	BB	BB	BB	BB	BB	BB	BB	BB	BB	BB	BB	BB	BB	BB	BB	BB	BB	BB	BB	BB	BB	BB	BB	AB	AB	BB	BB	BB	AB	BB	AB
88	AX-89898669		BB	BB	BB	BB	AB	BB	BB	BB	BB	BB	BB	BB	AB	BB	BB	AB	BB	BB	BB	BB	BB	BB	BB	BB	BB	BB	BB	BB	BB	BB	BB	BB	BB	BB	BB	BB	BB	BB	BB	AB	AB	BB	BB	BB	AB	BB	AB
89	AX-89841377		AA	AA	AA	AA	AB	AA	AA	AA	AA	AA	AA	AB	BB	AB	AA	AB	AA	AA	AB	AA	AA	AA	AA	AA	AA	AA	AA	AA	AB	AB	AA	AA	AA	AA	AA	AB	AA	AA	AA	AB	AB	AA	AA	AA	AB	AB	AB
90	AX-89850186		AA	AA	AA	AA	AB	AA	AA	AA	AA	AA	AA	AA	AB	AA	AA	AB	AA	AA	AA	AA	AA	AA	AA	AA	AA	AA	AA	AA	AA	AA	AA	AA	AA	AA	AA	AA	AA	AA	AA	AB	AB	AA	AA	AA	AB	AA	AB
91	AX-89906395		BB	BB	BB	BB	AB	BB	BB	BB	BB	BB	BB	BB	AB	BB	BB	AB	BB	BB	BB	BB	BB	BB	BB	BB	BB	BB	BB	BB	BB	BB	BB	BB	BB	BB	BB	BB	BB	BB	BB	AB	AB	BB	BB	BB	AB	BB	AB
92	AX-89898614		AA	AA	AA	AA	AB	AA	AA	AA	AA	AA	AA	AA	AB	AA	AA	AB	AA	AA	AA	AA	AA	AA	AA	AA	AA	AA	AA	AA	AA	AA	AA	AA	AA	AA	AA	AA	AA	AA	AA	AB	AB	AA	AA	AA	AB	AA	AB
93	AX-89841300		AA	AA	AA	AA	AB	AA	AA	AA	AA	AA	AA	AA	AB	AA	AA	AB	AA	AA	AA	AA	AA	AA	AA	AA	AA	AA	AA	AA	AA	AA	AA	AA	AA	AA	AA	AA	AA	AA	AA	AA	AB	AA	AA	AA	AB	AA	AB
94	AX-89808449		BB	BB	BB	BB	AB	BB	BB	BB	BB	BB	BB	AB	AB	BB	BB	AB	BB	BB	AB	BB	BB	BB	BB	BB	BB	BB	BB	BB	BB	BB	BB	BB	BB	BB	BB	BB	BB	BB	BB	BB	AB	BB	BB	BB	AB	BB	AB
95	AX-89906397		AA	AA	AA	AA	AB	AA	AA	AA	AA	AA	AA	AA	AB	AA	AA	AB	AA	AA	AA	AA	AA	AA	AA	AA	AA	AA	AA	AA	AA	AA	AA	AA	AA	AA	AA	AA	AA	AA	AA	AB	AB	AA	AA	AA	AB	AA	AB
96	AX-89898634		BB	BB	BB	BB	AB	BB	BB	BB	BB	BB	BB	BB	AB	BB	BB	AB	BB	BB	BB	BB	BB	BB	BB	BB	BB	BB	BB	BB	BB	BB	BB	BB	BB	BB	BB	BB	BB	BB	BB	AB	AB	BB	BB	BB	AB	BB	AB
97	AX-89872254		BB	BB	BB	BB	BB	BB	BB	BB	BB	BB	BB	AB	BB	BB	BB	BB	BB	BB	AB	BB	BB	BB	BB	BB	BB	BB	BB	BB	BB	BB	BB	BB	BB	BB	BB	BB	BB	BB	BB	BB	BB	BB	BB	BB	BB	BB	BB
98	AX-89904130		BB	BB	BB	BB	BB	BB	BB	BB	BB	BB	BB	BB	AB	BB	BB	AB	BB	BB	BB	BB	BB	BB	BB	BB	BB	BB	BB	BB	BB	BB	BB	BB	BB	BB	BB	BB	BB	BB	BB	BB	AB	BB	BB	BB	AB	BB	AB
99	AX-89873606		AA	AA	AA	AA	AA	AA	AA	AA	AA	AA	AA	AB	AB	AA	AA	AB	AA	AA	AB	AA	AA	AA	AA	AA	AA	AA	AA	AA	AA	AA	AA	AA	AA	AA	AA	AA	AA	AA	AA	AA	AB	AA	AA	AA	AB	AA	AB
100	AX-89846862		AA	AA	AA	AA	AA	AA	AA	AA	AA	AA	AA	AA	AB	AA	AA	AB	AA	AA	AA	AA	AA	AA	AA	AA	AA	AA	AA	AA	AA	AA	AA	AA	AA	AA	AA	AA	AA	AA	AA	AA	AB	AA	AA	AA	AB	AA	AB
101	AX-89862561		AA	AA	AB	AB	AA	AB	AA	AA	AA	AA	AA	AB	AA	AA	AA	AA	AA	AA	AB	AA	AA	AA	AA	AA	AA	AA	AB	AA	AA	AA	AA	AA	AA	AA	AA	AA	AA	AA	AA	AA	AA	AA	AA	AA	AA	AA	AA
102	AX-89816187		BB	BB	AB	BB	AB	AB	BB	AB	AB	AB	BB	AB	BB	AB	AB	BB	BB	BB	AA	AB	AB	AA	AB	AB	BB	BB	AB	AA	BB	BB	BB	AB	AB	BB	AB	AB	AB	AB	BB	AB	AB	BB	AB	BB	BB	BB	AB
103	AX-89806351		BB	BB	BB	BB	BB	BB	BB	BB	BB	BB	BB	AB	AB	BB	BB	AB	BB	BB	AB	BB	BB	BB	BB	BB	BB	BB	BB	BB	BB	BB	BB	BB	BB	BB	BB	BB	BB	BB	BB	BB	BB	BB	BB	BB	AB	BB	AB
104	AX-89816206		AA	AA	AB	AA	AB	AB	AA	AB	AB	AB	AA	AB	AA	AB	AB	AA	AA	AA	BB	AB	AB	BB	AB	AB	AA	AA	AB	BB	AA	AA	AA	AB	AB	AA	AB	AB	AB	AB	AA	AB	AB	AA	AB	AA	AA	AA	AB
105	AX-89816426		AA	AA	AB	AB	AA	AB	AA	AA	AA	AA	AA	AB	AA	AA	AA	AA	AA	AA	AB	AA	AA	AA	AA	AA	AA	AA	AB	AA	AA	AA	AA	AA	AA	AA	AA	AA	AA	AA	AA	AA	AA	AA	AA	AA	AA	AA	AA
106	AX-89846877		BB	BB	BB	BB	BB	BB	BB	BB	BB	BB	BB	BB	BB	BB	BB	AB	BB	BB	BB	BB	BB	BB	BB	BB	BB	BB	BB	BB	BB	BB	BB	BB	BB	BB	BB	BB	BB	BB	BB	BB	BB	BB	BB	BB	AB	BB	AB
107	AX-89778970		BB	BB	BB	BB	BB	BB	BB	BB	BB	BB	BB	AB	BB	BB	BB	AB	BB	BB	AB	BB	BB	BB	BB	BB	BB	BB	BB	BB	BB	BB	BB	BB	BB	BB	BB	BB	BB	BB	BB	BB	BB	BB	BB	BB	AB	BB	AB
108	AX-89846879		AA	AA	AA	AA	AA	AA	AA	AA	AA	AA	AA	AB	AA	AA	AA	AB	AA	AA	AB	AA	AA	AA	AA	AA	AA	AA	AA	AA	AA	AA	AA	AA	AA	AA	AA	AA	AA	AA	AA	AA	AA	AA	AA	AA	AB	AA	AB
109	AX-89874199		BB	BB	AB	AB	BB	AB	BB	BB	BB	BB	BB	AB	BB	BB	BB	BB	BB	BB	AB	BB	BB	BB	BB	BB	BB	BB	AB	BB	BB	BB	BB	BB	BB	BB	BB	BB	BB	BB	BB	BB	BB	BB	BB	BB	BB	BB	BB
110	AX-89779219		BB	BB	AB	AB	BB	AB	BB	BB	BB	BB	BB	AB	BB	BB	BB	BB	BB	BB	AB	BB	BB	BB	BB	BB	BB	BB	AB	BB	BB	BB	BB	BB	BB	BB	BB	BB	BB	BB	BB	BB	BB	BB	BB	BB	BB	BB	BB
111	AX-89848869		AA	AA	AA	AA	AA	AA	AA	AA	AA	AA	AA	AB	AA	AA	AA	AB	AA	AA	AB	AA	AA	AA	AA	AA	AA	AA	AA	AA	AA	AA	AA	AA	AA	AA	AA	AA	AA	AA	AA	AA	AA	AA	AA	AA	AB	AA	AB
112	AX-89817117		AB	AB	AB	AB	AA	AB	AA	AA	AA	AA	AA	AB	AA	AA	AA	AB	AA	AA	AB	AA	AA	AA	AA	AA	AA	AA	AB	AA	AA	AA	AA	AA	AA	AA	AA	AA	AA	AA	AA	AA	AA	AA	AB	AA	BB	AA	AA
113	AX-89817124		AA	AA	AB	AB	AA	AB	AA	AA	AA	AA	AA	AB	AA	AA	AA	AA	AA	AA	AB	AA	AA	AA	AA	AA	AA	AA	AB	AA	AA	AA	AA	AA	AA	AA	AA	AA	AA	AA	AA	AA	AA	AA	AA	AA	AA	AA	AA
114	AX-89873939		AA	AA	AB	AB	AB	AB	AA	AB	AB	AB	AA	AB	AA	AB	AB	AA	AA	AA	BB	AB	AB	BB	BB	AB	AA	AA	AB	BB	AA	AA	AA	AB	AB	AA	AB	AB	AB	AB	AA	AB	AB	AA	AB	AA	AA	AA	AB
115	AX-89846943		AB	AB	AB	AB	AA	AB	AA	AA	AA	AA	AA	AB	AA	AA	AA	AB	AA	AA	AB	AA	AA	AA	AA	AA	AA	AA	AB	AA	AA	AA	AA	AA	AA	AA	AA	AA	AA	AA	AA	AA	AA	AA	AB	AA	BB	AA	AA
116	AX-89874214		BB	BB	AB	AB	BB	AB	BB	BB	BB	BB	BB	AB	BB	BB	BB	BB	BB	BB	AB	BB	BB	BB	BB	BB	BB	BB	AB	BB	BB	BB	BB	BB	BB	BB	BB	BB	BB	BB	BB	BB	BB	BB	BB	BB	BB	BB	BB
117	AX-89904175		AB	AB	AB	AB	AA	AB	AA	AA	AA	AA	AA	AB	AA	AA	AA	AB	AA	AA	AB	AA	AA	AA	AA	AA	AA	AA	AB	AA	AA	AA	AA	AA	AA	AA	AA	AA	AA	AA	AA	AA	AA	AA	AB	AA	BB	AA	AA
118	AX-89904176		AB	AB	AB	AB	BB	AB	BB	BB	BB	BB	BB	AB	BB	BB	BB	AB	BB	BB	AB	BB	BB	BB	BB	BB	BB	BB	AB	BB	BB	BB	BB	BB	BB	BB	BB	BB	BB	BB	BB	BB	BB	BB	AB	BB	AA	BB	BB
119	AX-89904131		BB	BB	BB	BB	BB	BB	BB	BB	BB	BB	BB	AB	BB	BB	BB	AB	BB	BB	AB	BB	BB	BB	BB	BB	BB	BB	BB	BB	BB	BB	BB	BB	BB	BB	BB	BB	BB	BB	BB	BB	AB	BB	BB	BB	AB	BB	BB
120	AX-89816372		BB	BB	AB	AB	BB	AB	BB	BB	BB	BB	BB	AB	BB	BB	BB	BB	BB	BB	AB	BB	BB	BB	BB	BB	BB	BB	AB	BB	BB	BB	BB	BB	BB	BB	BB	BB	BB	BB	BB	BB	BB	BB	BB	BB	BB	BB	BB
121	AX-89817098		AA	AA	AB	AB	AA	AB	AA	AA	AA	AA	AA	AB	AA	AA	AA	AA	AA	AA	AB	AA	AA	AA	AA	AA	AA	AA	AB	AA	AA	AA	AA	AA	AA	AA	AA	AA	AA	AA	AA	AA	AA	AA	NC	AA	AA	AA	AA
122	AX-89778982		AA	AA	AB	AB	AB	AB	AA	AB	AB	AB	AA	AB	AA	AB	AB	AA	AA	AA	BB	AB	AB	BB	BB	AB	AA	AA	AB	BB	AA	AA	AA	AB	AB	AA	BB	AB	AB	AB	AA	AB	AB	AA	AB	AA	AA	AA	AB
123	AX-89904186		AB	AB	AA	AA	AA	AA	AA	AA	AA	AA	AA	AA	AB	AA	AA	AB	AB	AB	AA	AA	AA	AA	AA	AA	AB	AB	AA	AA	BB	AA	AA	AA	AA	AB	AA	AB	AA	AA	AA	AA	AA	AB	AB	AB	BB	AB	AA
124	AX-89803090		AB	AB	AB	AB	AA	AB	AB	AB	AA	AB	BB	AA	AB	AA	AB	BB	BB	BB	AA	AB	AB	AA	AA	AB	BB	BB	AA	AA	BB	BB	BB	AA	AB	BB	AA	AB	AA	AA	AB	AB	AB	AB	AB	AB	AB	AB	AB
125	AX-89846844		AB	AB	AB	AB	AA	AB	AB	AB	AA	AB	BB	AA	AB	AA	AB	BB	BB	BB	AA	AB	AB	AA	AA	AB	BB	BB	AA	AA	BB	BB	BB	AA	AB	BB	AA	AB	AA	AA	AB	AB	AB	AB	AB	AB	AB	AB	AB
126	AX-89860500		AB	AB	AB	AB	BB	AB	NC	AB	BB	AB	AA	BB	AB	BB	AB	AA	AA	AA	BB	AB	AB	BB	BB	AB	AA	AA	BB	BB	AA	NC	AA	BB	AB	AA	BB	AB	BB	BB	AB	AB	AB	AB	AB	AB	AA	AB	AB
127	AX-89846965		AB	AB	BB	BB	BB	BB	BB	BB	BB	BB	BB	BB	AB	BB	BB	AB	AB	AB	BB	BB	BB	BB	BB	BB	AB	AB	BB	BB	AA	BB	BB	BB	BB	AB	BB	AB	BB	BB	BB	BB	BB	AB	AB	AB	AA	AB	BB
128	AX-89854323		AB	AB	AB	AB	AA	AB	AB	AB	AA	AB	BB	AA	AB	AA	AB	BB	BB	BB	AA	AB	AB	AA	AA	AB	BB	BB	AA	AA	BB	BB	BB	AA	AB	BB	AA	AB	AA	AA	AB	AB	AB	AB	AB	AB	BB	AB	AB
129	AX-89778760		AB	AB	AB	AB	AA	AB	AB	AB	AA	AB	BB	AA	AB	AA	AB	BB	BB	BB	AA	AB	AB	AA	AA	AB	BB	BB	AA	AA	BB	BB	BB	AA	AB	BB	AA	AB	AA	AA	AB	AB	AB	AB	AB	AB	BB	AB	AB
130	AX-89779297		AB	AB	BB	BB	AA	BB	AB	AB	AA	AB	BB	AB	AB	AA	AB	BB	BB	BB	AB	AB	AB	AA	AA	AB	BB	BB	AB	AA	BB	BB	BB	AA	AB	BB	AA	AB	AA	AA	AB	AB	AB	AB	AB	AB	BB	AB	AB
131	AX-89806337		AB	AB	AA	AA	BB	AA	AB	AB	BB	AB	AA	AB	AB	BB	AB	AA	AA	AA	AB	AB	AB	BB	BB	AB	AA	AA	AB	BB	AA	AA	AA	BB	AB	AA	NC	AB	BB	BB	AB	AB	AB	AB	AB	AB	AA	AB	AB
132	AX-89862631		AB	AB	AA	AA	AA	AA	AA	AA	AA	AA	AA	AA	AB	AA	AA	AB	AB	AB	AA	AA	AA	AA	AA	AA	AB	AB	AA	AA	BB	AA	AA	AA	AA	AB	AA	AB	AA	AA	AA	AA	AA	AB	AB	AB	BB	AB	AA
133	AX-89846967		AB	AB	BB	BB	BB	BB	BB	BB	BB	BB	BB	BB	AB	BB	BB	AB	AB	AB	BB	BB	BB	BB	BB	BB	AB	AB	BB	BB	AA	BB	BB	BB	BB	AB	BB	AB	BB	BB	BB	BB	BB	AB	AB	AB	AA	AB	BB
134	AX-89817176		AB	AB	BB	BB	BB	BB	BB	BB	BB	BB	BB	BB	AB	BB	BB	AB	AB	AB	BB	BB	BB	BB	BB	BB	AB	AB	BB	BB	AA	BB	BB	BB	BB	AB	BB	AB	BB	BB	BB	BB	BB	AB	AB	AB	AA	AB	BB
135	AX-89904181		AB	AB	AA	AA	AA	AA	AA	AA	AA	AA	AA	AA	AB	AA	AA	AB	AB	AB	AA	AA	AA	AA	AA	AA	AB	AB	AA	AA	BB	AA	AA	AA	AA	AB	AA	AB	AA	AA	AA	AA	AA	AB	AB	AB	BB	AB	AA
136	AX-89904184		AB	AB	BB	BB	BB	BB	BB	BB	BB	BB	BB	BB	AB	BB	BB	AB	AB	AB	BB	BB	BB	BB	BB	BB	AB	AB	BB	BB	AA	BB	BB	BB	BB	AB	BB	AB	BB	BB	BB	BB	BB	AB	AB	AB	AA	AB	BB
137	AX-89817152		AB	AB	AA	AA	AA	AA	AA	AA	AA	AA	AA	AA	AB	AA	AA	AB	AB	AB	AA	AA	AA	AA	AA	AA	AB	AB	AA	AA	BB	AA	AA	AA	AA	AB	AA	AB	AA	AA	AA	AA	AA	AB	AB	AB	BB	AB	AA
138	AX-89846970		AB	AB	AB	AB	AA	AB	AB	AB	AA	AB	BB	AA	AB	AA	AB	BB	BB	BB	AA	AB	AB	AA	AA	AB	BB	BB	AA	AA	BB	BB	BB	AA	AB	BB	AA	AB	AA	AA	AB	AB	AB	AB	AB	AB	BB	AB	AB
139	AX-89873483		AB	AB	AB	AB	AA	AB	AB	AB	AA	AB	BB	AA	AB	AA	AB	BB	BB	BB	AA	AB	AB	AA	AA	AB	BB	BB	AA	AA	BB	BB	BB	AA	AB	BB	AA	AB	AA	AA	AB	AB	AB	AB	AB	AB	AB	AB	AB
140	AX-89904121		AB	AB	AB	AB	BB	AB	AB	AB	BB	AB	AA	BB	AB	BB	AB	AA	AA	AA	BB	AB	AB	BB	BB	AB	AA	AA	BB	BB	AA	AA	AA	BB	AB	AA	BB	AB	BB	BB	AB	AB	AB	AB	AB	AB	AA	AB	AB
141	AX-89846842		AB	AB	AB	AB	AA	AB	AB	AB	AA	AB	BB	AA	AB	AA	AB	BB	BB	BB	AA	AB	AB	AA	AA	AB	BB	BB	AA	AA	BB	BB	BB	AA	AB	BB	AA	AB	AA	AA	AB	AB	AB	AB	AB	AB	AB	AB	AB
142	AX-89778611		BB	BB	AB	BB	AB	AB	BB	AB	AB	AB	BB	AB	BB	AB	AB	BB	BB	BB	AA	AB	AB	AA	AB	AB	BB	BB	AB	AA	BB	BB	BB	AB	AB	BB	AB	AB	AB	AB	BB	AB	AB	BB	AB	BB	BB	BB	AB
143	AX-89846884		AB	AB	AB	AB	BB	AB	AB	BB	BB	AB	AA	BB	AB	BB	AB	AA	AA	AA	BB	AB	AB	BB	BB	AB	AA	AA	AB	BB	AA	AA	AA	AB	AB	AA	BB	AB	AB	AB	AA	AB	AB	AB	AB	AB	AB	AB	AB
144	AX-89846902		AB	AB	AB	AB	BB	AB	AB	BB	BB	AB	AA	BB	AB	BB	AB	AA	AA	AA	BB	AB	AB	BB	BB	AB	AA	AA	AB	BB	AA	AA	AA	AB	AB	AA	AB	AB	AB	AB	AA	AB	AB	AB	AB	AA	AB	AB	AB
145	AX-89806374		AB	AB	AB	AB	AA	AB	AB	AA	AA	AB	BB	AA	AB	AA	AB	BB	BB	BB	AA	AB	AB	AA	AA	AB	BB	BB	AB	AA	BB	BB	BB	AB	AB	BB	AB	AB	AB	AB	BB	AB	AB	AB	AB	BB	AB	AB	AB
146	AX-89806375		AB	AB	AA	AA	AB	AA	AB	AB	AB	AA	AA	AB	AB	AB	AA	AA	AA	AA	AA	AA	AA	AA	AA	AA	AA	AA	AA	AA	AA	AA	AA	AA	AA	AA	AA	AA	AA	AA	AA	AA	AA	AB	AA	AB	AB	AB	AA
147	AX-89779081		AB	AB	BB	BB	AB	BB	AB	AB	AB	BB	BB	AB	AB	AB	BB	BB	BB	BB	BB	BB	BB	BB	BB	BB	BB	BB	BB	BB	BB	BB	BB	BB	BB	BB	BB	BB	BB	BB	BB	BB	BB	AB	BB	AB	AB	AB	BB
148	AX-89846905		AB	AB	AB	AB	BB	AB	AB	BB	BB	AB	AA	BB	AB	BB	AB	AA	AA	AA	BB	AB	AB	BB	BB	AB	AA	AA	AB	BB	AA	AA	AA	AB	AB	AA	AB	AB	AB	AB	AA	AB	AB	AB	AB	AA	AB	AB	AB
149	AX-89904153		AB	AB	AB	AB	BB	AB	AB	BB	BB	AB	AA	BB	AB	BB	AB	AA	AA	AA	BB	AB	AB	BB	BB	AB	AA	AA	AB	BB	AA	AA	AA	AB	AB	AA	AB	AB	AB	AB	AA	AB	AB	AB	AB	AA	AB	AB	AB
150	AX-89846822		AB	AB	AB	BB	AA	AB	AB	AA	AA	AB	BB	AA	AB	AA	AB	BB	BB	BB	AA	AB	AB	AA	AB	AB	BB	BB	AB	AA	BB	BB	BB	AB	AB	BB	AB	AB	AB	AB	BB	AB	AB	AB	AB	BB	AB	AB	AB
151	AX-89803082		BB	BB	AB	AB	BB	AB	BB	BB	BB	BB	BB	AB	BB	BB	BB	BB	BB	BB	AB	BB	BB	BB	BB	BB	BB	BB	AB	BB	BB	BB	BB	BB	BB	BB	BB	BB	BB	BB	BB	BB	BB	BB	BB	BB	BB	BB	BB
152	AX-89846883		AB	AB	AB	AB	BB	AB	AB	BB	BB	AB	AA	BB	AB	BB	AB	AA	AA	AA	BB	AB	AB	BB	BB	AB	AA	AA	AB	BB	AA	AA	AA	AB	AB	AA	BB	AB	AB	AB	AA	AB	AB	AB	AB	AB	AB	AB	AB
153	AX-89778585		AB	AB	BB	BB	AB	BB	AB	AB	AB	BB	BB	AB	AB	AB	BB	BB	BB	BB	BB	BB	BB	BB	BB	BB	BB	BB	BB	BB	BB	BB	BB	BB	BB	BB	BB	BB	BB	BB	BB	BB	NC	AB	BB	BB	AB	AB	BB
154	AX-89873781		AB	AB	AB	AB	AA	AB	AB	AA	AA	AB	BB	AA	AB	AA	AB	BB	BB	BB	AA	AB	AB	AA	AA	AB	BB	BB	AB	AA	BB	BB	BB	AB	AB	BB	AA	AB	AB	AB	BB	AB	AB	AB	AB	AB	AB	AB	AB
155	AX-89816680		AB	AB	BB	BB	AB	BB	AB	AB	AB	BB	BB	AB	AB	AB	BB	BB	BB	BB	BB	BB	BB	BB	BB	BB	BB	BB	BB	BB	BB	BB	BB	BB	BB	BB	BB	BB	BB	BB	BB	BB	BB	AB	BB	AB	AB	AB	BB
156	AX-89873972		AB	AB	AB	AB	AA	AB	AB	AA	AA	AB	BB	AA	AB	AA	AB	BB	BB	BB	AA	AB	NC	AA	AA	AB	NC	BB	AB	AA	BB	BB	BB	AB	AB	BB	AB	AB	AB	AB	BB	AB	AB	AB	AB	AB	AB	AB	AB
157	AX-89904103		AB	AB	AB	AA	BB	AB	AB	BB	BB	AB	AA	BB	AB	BB	AB	AA	AA	AA	BB	AB	AB	BB	AB	AB	AA	AA	AB	BB	AA	AA	AA	AB	AB	AA	AB	AB	AB	AB	AA	AB	AB	AB	AB	AA	AB	AB	AB
158	AX-89778743		BB	BB	AB	AB	BB	AB	BB	BB	BB	BB	BB	AB	BB	BB	BB	BB	BB	BB	AB	BB	BB	BB	BB	BB	BB	BB	AB	BB	BB	BB	BB	BB	BB	BB	BB	BB	BB	BB	BB	BB	BB	BB	BB	BB	BB	BB	BB
159	AX-89778770		BB	BB	AB	AB	BB	AB	BB	BB	BB	BB	BB	AB	BB	BB	BB	BB	BB	BB	AB	BB	BB	BB	BB	BB	BB	BB	AB	BB	BB	BB	BB	BB	BB	BB	BB	BB	BB	BB	BB	BB	BB	BB	BB	BB	BB	BB	BB
160	AX-89874023		AB	AB	AB	AA	BB	AB	AB	BB	BB	AB	AA	BB	AB	BB	AB	AA	AA	AA	BB	AB	AB	BB	AB	AB	AA	AA	AB	BB	AA	AA	AA	AB	AB	AA	AB	AB	AB	AB	AA	AB	AB	AB	AB	AA	AB	AB	AB
161	AX-89873317		AB	AB	AB	BB	AA	AB	AB	AA	AA	AB	BB	AA	AB	AA	AB	BB	BB	BB	AA	AB	AB	AA	AB	AB	BB	BB	AB	AA	BB	BB	BB	AB	AB	BB	AB	AB	AB	AB	BB	AB	AB	AB	AB	BB	AB	AB	AB
162	AX-89779150		NC	AB	AB	AA	BB	AB	AB	BB	BB	AB	NC	BB	AB	BB	AB	AA	AA	NC	BB	AB	AB	BB	NC	AB	AA	AA	AB	BB	AA	AB	AA	AB	AB	AA	NC	AB	AB	AB	AA	AB	AB	AB	AB	AA	AB	AB	AB
163	AX-89779122		AB	AB	AB	BB	AA	AB	AB	AA	AA	AB	BB	AA	AB	AA	AB	BB	BB	BB	AA	AB	AB	AA	AB	AB	BB	BB	AB	AA	BB	BB	BB	AB	AB	BB	AB	AB	AB	AB	BB	AB	AB	AB	AB	BB	AB	AB	AB
164	AX-89778615		AB	AB	AB	BB	AA	AB	AB	AA	AA	AB	BB	AA	AB	AA	AB	BB	BB	BB	AA	AB	AB	AA	AB	AB	BB	BB	AB	AA	BB	BB	BB	AB	AB	BB	AB	AB	AB	AB	BB	AB	AB	AB	AB	BB	AB	AB	AB
165	AX-89846829		AB	AB	AB	AA	BB	AB	AB	BB	BB	AB	AA	BB	AB	BB	AB	AA	AA	AA	BB	AB	AB	BB	AB	AB	AA	AA	AB	BB	AA	AA	AA	AB	AB	AA	AB	AB	AB	AB	AA	AB	AB	AB	AB	AA	AB	AB	AB
166	AX-89846831		AB	AB	AB	BB	AA	AB	AB	AA	AA	AB	BB	AA	AB	AA	AB	BB	BB	BB	AA	AB	AB	AA	AB	AB	BB	BB	AB	AA	BB	BB	BB	AB	AB	BB	AB	AB	AB	AB	BB	AB	AB	AB	AB	BB	AB	AB	AB
167	AX-89816897		AB	AB	AB	AA	BB	AB	AB	BB	BB	AB	AA	BB	AB	BB	AB	AA	AA	AA	BB	AB	AB	BB	AB	AB	AA	NC	AB	BB	AA	AA	AA	AB	AB	AA	AB	AB	AB	AB	AA	AB	AB	AB	AB	AA	AB	AB	AB
168	AX-89816940		AB	AB	AB	AA	BB	AB	AB	BB	BB	AB	AA	BB	AB	BB	AB	AA	AA	AA	BB	AB	AB	BB	AB	AB	AA	AA	AB	BB	AA	AA	AA	AB	AB	AA	AB	AB	AB	AB	AA	AB	AB	AB	AB	AA	AB	AB	AB
169	AX-89874053		AB	AB	AB	AA	BB	AB	AB	BB	BB	AB	AA	BB	AB	BB	AB	AA	AA	AA	BB	AB	AB	BB	AB	AB	AA	AA	AB	BB	AA	AA	AA	AB	AB	AA	AB	AB	AB	AB	AA	AB	AB	AB	AB	AA	AB	AB	AB
170	AX-89816930		AB	AB	AB	AA	BB	AB	AB	BB	BB	AB	AA	BB	AB	BB	AB	AA	AA	AA	BB	AB	AB	BB	AB	AB	AA	AA	AB	BB	AA	AA	AA	AB	AB	AA	AB	AB	AB	AB	AA	AB	AB	AB	AB	AA	AB	AB	AB
171	AX-89904105		AB	AB	AB	AA	BB	AB	AB	BB	BB	AB	AA	BB	AB	BB	AB	AA	AA	AA	BB	AB	AB	BB	AB	AB	AA	AA	AB	BB	AA	AA	AA	AB	AB	AA	AB	AB	AB	AB	AA	AB	AB	AB	AB	AA	AB	AB	AB
172	AX-89816231		AB	AB	AB	AA	BB	AB	AB	BB	BB	AB	AA	BB	AB	BB	AB	AA	AA	AA	BB	AB	AB	BB	AB	AB	AA	AA	AB	BB	AA	AA	AA	AB	AB	AA	AB	AB	AB	AB	AA	AB	AB	AB	AB	AA	AB	AB	AB
173	AX-89816374		BB	BB	AB	AB	BB	AB	BB	BB	BB	BB	BB	AB	BB	BB	BB	BB	BB	BB	AB	BB	BB	BB	BB	BB	BB	BB	AB	BB	BB	BB	BB	BB	BB	BB	BB	BB	BB	BB	BB	BB	BB	BB	BB	BB	BB	BB	BB
174	AX-89779160		AB	AB	AB	BB	AA	AB	AB	AA	AA	AB	BB	AA	AB	AA	AB	BB	BB	NC	AA	AB	AB	NC	AB	AB	BB	BB	AB	AA	BB	BB	AB	AB	AB	BB	AB	AB	AB	NC	BB	AB	AB	AB	AB	BB	AB	AB	AB
175	AX-89778376		AB	AB	AB	BB	AB	AB	BB	AB	AB	BB	BB	AA	AB	AB	BB	BB	BB	BB	AA	BB	BB	BB	AB	BB	BB	BB	AB	BB	BB	BB	BB	BB	BB	BB	BB	BB	AB	BB	BB	BB	BB	AA	BB	BB	AB	AB	BB
176	AX-89862536		AA	AA	AB	AA	AA	AB	AA	AA	AA	AA	AA	AB	AA	AA	AA	AA	AA	AA	AB	AA	AA	AA	AB	AA	AA	AA	AB	AA	AA	AA	AA	AA	AA	AA	AA	AA	AB	AA	AA	AA	AA	AA	AA	AA	AA	AA	AA
177	AX-89873025		AA	AA	AA	AA	AB	AA	AB	AB	AB	AB	AA	AA	AA	AB	AB	AA	AA	AA	AA	AB	AB	AB	AA	AB	AA	AA	AA	AB	AA	AA	AA	AB	AB	AA	AB	AB	AA	AB	AA	AB	AB	AA	AB	AA	AA	AA	AB
178	AX-89846768		AB	AB	AB	BB	AA	AB	AB	AA	AA	AB	BB	AA	AB	AA	AB	BB	BB	BB	AA	AB	AB	AA	AB	AB	BB	BB	AB	AA	BB	BB	BB	AB	AB	BB	AB	AB	AB	AB	BB	AB	AB	AA	AB	BB	AB	AB	AB
179	AX-89846767		AB	AB	AB	AA	BB	AB	AB	BB	BB	AB	AA	BB	AB	BB	AB	AA	AA	AA	BB	AB	AB	BB	AB	AB	AA	AA	AB	BB	AA	AA	AA	AB	AB	AA	AB	AB	AB	AB	AA	AB	AB	BB	AB	AA	AB	AB	AB
180	AX-89904061		AB	AB	AB	AA	BB	AB	AB	BB	BB	AB	AA	BB	AB	BB	AB	AA	AA	AA	BB	AB	AB	BB	AB	AB	AA	AA	AB	BB	AA	AA	AA	AB	AB	NC	AB	AB	AB	AB	AA	AB	AB	BB	AB	AA	AB	AB	AB
181	AX-89779176		NC	AB	AB	BB	AA	AB	AB	AA	AA	AB	BB	AA	AB	AA	AB	BB	BB	BB	AA	AB	AB	AA	AB	AB	BB	BB	AB	AA	BB	BB	AB	AB	AB	BB	AB	AB	AB	AB	BB	AB	AB	AA	BB	BB	AB	AB	AB
182	AX-89816979		AB	AB	AB	AA	BB	AB	AB	BB	BB	AB	AA	BB	AB	BB	AB	AA	AA	AA	BB	AB	AB	BB	AB	AB	AA	AA	AB	BB	AA	AA	AB	AB	AB	AA	AB	AB	AB	AB	AA	AB	AB	BB	AB	AA	AB	AB	AB
183	AX-89846766		AB	AB	AB	AA	BB	AB	AB	BB	BB	AB	AA	BB	AB	BB	AB	AA	AA	AA	BB	AB	AB	BB	AB	AB	AA	AA	AB	BB	AA	AA	AA	AB	AB	AA	AB	AB	AB	AB	AA	AB	AB	BB	AB	AA	AB	AB	AB
184	AX-89779167		BB	BB	AB	BB	AB	AB	AB	AB	AB	AB	BB	AB	BB	AB	AB	BB	BB	BB	AA	AB	AB	AA	AB	AB	BB	BB	AB	AA	BB	BB	AB	AB	AB	BB	AB	AB	AB	AB	BB	AB	AB	BB	AB	BB	BB	BB	AB
185	AX-89815902		BB	BB	AB	BB	AB	BB	AB	AB	AB	AB	BB	BB	BB	AB	AB	BB	BB	BB	BB	AB	AB	AB	BB	AB	BB	BB	BB	AB	BB	BB	BB	AB	AB	BB	AB	AB	BB	AB	BB	AB	AB	BB	AB	BB	BB	BB	AB
186	AX-89815892		BB	BB	AB	BB	BB	AB	BB	BB	BB	BB	BB	AB	BB	BB	BB	BB	BB	BB	AB	BB	BB	BB	AB	BB	BB	BB	AB	BB	BB	BB	BB	BB	BB	BB	BB	BB	AB	BB	BB	BB	BB	BB	BB	BB	BB	BB	BB
187	AX-89904062		AB	AB	AB	AA	BB	AB	AB	BB	BB	AB	AA	BB	AB	BB	AB	AA	AA	AA	BB	AB	AB	BB	AB	AB	AA	AA	AB	BB	AA	AA	AA	AB	AB	AA	AB	AB	AB	AB	AA	AB	AB	BB	AB	AA	AB	AB	AB
188	AX-89778385		AA	AA	AA	AA	AB	AA	AB	AB	AB	AB	AA	AA	AA	AB	AB	AA	AA	AA	AA	AB	AB	BB	AA	AB	AA	AA	AA	BB	AA	AA	AA	AB	AB	AA	AB	AB	AA	AB	AA	AB	AB	AA	AB	AA	AA	AA	AB
189	AX-89872996		BB	BB	AB	BB	BB	NC	BB	BB	BB	BB	BB	AB	BB	BB	BB	BB	BB	BB	AB	BB	BB	BB	AB	BB	BB	BB	AB	BB	BB	BB	BB	BB	BB	BB	BB	BB	AB	BB	BB	BB	BB	BB	BB	BB	BB	BB	BB
190	AX-89904060		AB	AB	AB	AA	BB	AB	AB	BB	BB	AB	AA	BB	AB	BB	AB	AA	AA	AA	BB	AB	AB	BB	AB	AB	AA	AA	AB	BB	AA	AA	AA	AB	AB	AA	AB	AB	AB	AB	AA	AB	AB	BB	AB	AA	AB	AB	AB
191	AX-89806304		AB	AB	AB	BB	AA	AB	AB	AA	AA	AB	BB	AA	AB	AA	AB	BB	BB	BB	AA	AB	AB	AA	AB	AB	BB	BB	AB	AA	BB	BB	BB	AB	AB	BB	AB	AB	AB	AB	BB	AB	AB	AA	AB	BB	AB	AB	AB
192	AX-89846932		AB	AB	AB	AA	BB	AB	AB	BB	BB	AB	AA	BB	AB	BB	AB	AA	AA	AA	BB	AB	AB	BB	AB	AB	AA	AA	AB	BB	AA	AA	AB	AB	AB	AA	AB	AB	AB	AB	AA	AB	AB	BB	AB	AA	AB	AB	AB
193	AX-89797476		BB	BB	BB	BB	AB	BB	AB	AB	AB	AB	BB	BB	BB	AB	AB	BB	BB	BB	BB	AB	AB	AA	BB	AB	BB	BB	BB	AA	BB	BB	BB	AB	AB	BB	AB	AB	BB	AB	BB	AB	AB	BB	AB	BB	BB	BB	AB
194	AX-89840221		BB	BB	AB	BB	BB	AB	BB	BB	BB	BB	BB	AB	BB	BB	BB	BB	BB	BB	AB	BB	BB	BB	AB	BB	BB	BB	AB	BB	BB	BB	BB	BB	BB	BB	BB	BB	AB	BB	BB	BB	BB	BB	BB	BB	BB	BB	BB
195	AX-89873206		AB	AB	AB	BB	BB	AB	AB	AA	AA	AB	BB	AA	AB	AA	AB	BB	BB	BB	AA	AB	AB	AA	AB	AB	BB	BB	AB	AA	BB	BB	BB	AB	AB	BB	AB	AB	AB	NC	BB	AB	AB	AA	AB	BB	AB	AB	AB
196	AX-89779464		AB	AB	AB	BB	AB	AB	AB	AA	AA	AB	BB	AA	AB	AA	AB	BB	BB	BB	AA	AB	AB	AA	AB	AB	BB	BB	AB	AA	BB	BB	BB	AB	AB	BB	AB	AB	AB	AB	BB	AB	AB	AA	AB	BB	AB	AB	AB
197	AX-89816132		AB	AB	AB	AA	AB	AB	AB	BB	BB	AB	AA	BB	AB	BB	AB	AA	AA	AA	BB	AB	AB	BB	AB	AB	AA	AA	AB	BB	AA	AA	AA	AB	AB	AA	AB	AB	AB	AB	AA	AB	AB	BB	AB	AA	AB	AB	AB
198	AX-89904209		AB	AB	AB	AA	AB	AB	AB	BB	BB	AB	AA	BB	AB	BB	AB	AA	AA	AA	BB	AB	AB	BB	AB	AB	AA	AA	AB	BB	AA	AA	AA	AB	AB	AA	AB	AB	AB	AB	AA	AB	AB	BB	AB	AA	AB	AB	AB
199	AX-89873192		AB	AB	AB	AA	AB	AB	AB	BB	BB	AB	AA	BB	AB	BB	AB	AA	AA	AA	BB	AB	AB	BB	AB	AB	AA	AA	AB	BB	AA	AA	AA	AB	AB	NC	AB	AB	AB	AB	AA	AB	AB	BB	AB	AA	AB	AB	AB
200	AX-89803044		AB	AB	BB	BB	BB	AB	BB	AB	AB	BB	BB	AA	AB	AB	BB	BB	BB	BB	AA	BB	BB	BB	AB	BB	BB	BB	AB	BB	BB	BB	BB	BB	BB	BB	BB	BB	AB	BB	BB	BB	BB	AA	BB	BB	AB	AB	BB
201	AX-89840227		AB	AB	AB	BB	AA	AB	AB	AA	AA	AB	BB	AA	AB	AA	AB	BB	BB	BB	AA	AB	AB	AA	AB	AB	BB	BB	AB	AA	BB	BB	BB	AB	AB	BB	AB	AB	AB	AB	BB	AB	AB	AA	AB	BB	AB	AB	AB
202	AX-89846799		AB	AB	AB	AA	AB	AB	AB	BB	BB	AB	AA	BB	AB	BB	AB	AA	AA	AA	BB	AB	AB	BB	AB	AB	AA	AA	AB	BB	AA	AA	AA	AB	AB	AA	AB	AB	AB	AB	AA	AB	AB	BB	AB	AA	AB	AB	AB
203	AX-89846765		AB	AB	AB	BB	AA	AB	AB	AA	AA	AB	BB	AA	AB	AA	AB	BB	BB	BB	AA	AB	AB	AA	AB	AB	BB	BB	AB	AA	BB	BB	BB	AB	AB	BB	AB	AB	AB	AB	BB	AB	AB	AA	AB	BB	AB	AB	AB
204	AX-89846800		AB	AB	AB	BB	AB	AB	AB	AA	AA	AB	BB	AA	AB	AA	AB	BB	BB	BB	AA	AB	AB	AA	AB	AB	BB	BB	AB	AA	BB	BB	BB	AB	AB	BB	AB	AB	AB	AB	BB	AB	AB	AA	AB	BB	AB	AB	AB
205	AX-89847011		AB	AB	AB	AA	AB	AB	AB	BB	BB	AB	AA	BB	AB	BB	AB	AA	AA	AA	BB	AB	AB	BB	AB	AB	AA	AA	AB	BB	AA	AA	AA	AB	AB	AA	AB	AB	AB	AB	AA	AB	AB	BB	AB	AA	AB	AB	AB
206	AX-89849993		AB	AB	AB	AA	BB	AB	AB	BB	BB	AB	AA	BB	AB	BB	AB	AA	AA	AA	BB	AB	AB	BB	AB	AB	AA	AA	AB	BB	AA	AA	AA	AB	AB	AA	AB	AB	AB	AB	AA	AB	AB	BB	AB	AA	AB	AB	AB
207	AX-89816070		BB	BB	AB	BB	BB	AB	BB	BB	BB	BB	BB	AB	BB	BB	BB	BB	BB	BB	AB	BB	BB	BB	AB	BB	BB	BB	AB	BB	BB	BB	BB	BB	BB	BB	BB	BB	AB	BB	BB	BB	BB	BB	BB	BB	BB	BB	BB
208	AX-89779483		AB	AB	BB	BB	BB	AB	BB	AB	AB	BB	AB	AA	AB	AB	BB	BB	BB	BB	AA	BB	BB	BB	AB	BB	BB	BB	AB	BB	BB	BB	BB	BB	BB	BB	BB	BB	AB	BB	BB	BB	BB	AA	BB	BB	AB	AB	BB
209	AX-89815869		AA	AA	AA	AA	AB	AA	AB	AB	AB	AB	AA	AA	AA	AB	AB	AA	AA	AA	AA	AB	AB	BB	AA	AB	AA	AA	AA	BB	AA	AA	AA	AB	AB	AA	AB	AB	AA	AB	AA	AB	AB	AA	AB	AA	AA	AA	AB
210	AX-89873198		BB	BB	BB	BB	AB	BB	AB	AB	AB	AB	BB	BB	BB	AB	AB	BB	BB	BB	BB	AB	AB	AA	BB	AB	BB	BB	BB	AA	BB	BB	BB	AB	AB	BB	AB	AB	BB	AB	BB	AB	AB	BB	AB	BB	BB	BB	AB
211	AX-89778393		AA	AA	AA	AA	AB	AA	AB	AB	AB	AB	AA	AA	AA	AB	AB	AA	AA	AA	AB	AB	AB	BB	AA	AB	AA	AA	AA	BB	AA	AA	AA	AB	AB	AA	AB	AB	AA	AB	AA	AB	AB	AA	AB	AA	AA	AA	AB
212	AX-89841270		BB	BB	BB	BB	BB	BB	BB	BB	BB	BB	BB	AB	BB	BB	BB	BB	BB	BB	AB	BB	BB	BB	BB	BB	BB	BB	BB	BB	BB	BB	BB	BB	BB	BB	BB	BB	BB	BB	BB	BB	BB	BB	BB	BB	BB	BB	BB
213	AX-89895307		AB	AB	AB	AA	AB	AB	AB	BB	BB	AB	AA	BB	AB	BB	AB	AA	AA	AA	BB	AB	AB	BB	AB	AB	AA	AA	AB	BB	AA	AA	AA	AB	AB	AA	AB	AB	AB	AB	AA	AB	AB	BB	AB	AA	AB	AB	AB
214	AX-89780926		AB	AB	AB	BB	AB	AB	AB	AA	AA	AB	BB	AA	AB	AA	AB	BB	BB	BB	AA	AB	AB	AA	AB	AB	BB	BB	AB	AA	BB	BB	BB	AB	AB	BB	AB	AB	AB	AB	BB	AB	AB	AA	AB	BB	AB	AB	AB
215	AX-89815848		AB	AB	AB	BB	AB	AB	AB	AA	AA	AB	BB	AA	AB	AA	AB	BB	BB	BB	AA	AB	AB	AA	AB	AB	BB	BB	AB	AA	BB	BB	BB	AB	AB	BB	AB	AB	AB	AB	BB	AB	AB	AA	AB	BB	AB	AB	AB
216	AX-89803031		AB	AB	BB	BB	BB	AB	BB	AB	AB	BB	BB	AA	AB	AB	BB	BB	BB	BB	AA	BB	BB	BB	AB	BB	BB	BB	AB	BB	BB	BB	BB	BB	BB	BB	BB	BB	AB	BB	BB	BB	BB	AA	BB	BB	AB	AB	BB
217	AX-89838134		AB	AB	AB	AA	AB	AB	AB	BB	BB	AB	AA	BB	AB	BB	AB	AA	AA	AA	BB	AB	AB	BB	AB	AB	AA	AA	AB	BB	AA	AA	AA	AB	AB	AA	AB	AB	AB	AB	AA	AB	AB	BB	AB	AA	AB	AB	AB
218	AX-89819172		AB	AB	AB	AA	AB	AB	AB	BB	BB	AB	AA	BB	AB	BB	AB	AB	AB	AB	BB	AB	AB	BB	AB	AB	AB	AB	BB	BB	AB	AA	AA	BB	AB	AB	BB	AB	BB	BB	AB	AB	AB	BB	AB	AB	BB	AB	AB
219	AX-89876346		AB	AB	BB	BB	BB	AB	BB	AB	AB	BB	BB	AA	AB	AB	BB	BB	BB	BB	AA	BB	BB	BB	AB	BB	BB	BB	AB	BB	BB	BB	BB	BB	BB	BB	BB	BB	AB	BB	BB	BB	BB	AA	BB	BB	AB	AB	BB
220	AX-89876310		AB	AB	AB	AA	AB	AB	AB	BB	BB	AB	AA	BB	AB	BB	AB	AA	AA	AA	BB	AB	AB	BB	AB	AB	AA	AA	AB	BB	AA	AA	AA	AB	AB	AA	AB	AB	AB	AB	AA	AB	AB	BB	AB	AA	AB	AB	AB
221	AX-89846760		AB	AB	AB	AA	AB	AB	AB	BB	BB	AB	AA	BB	AB	BB	AB	AA	AA	AA	BB	AB	AB	BB	AB	AB	AA	AA	AB	BB	AA	AA	AA	AB	AB	AA	AB	AB	AB	AB	AA	AB	AB	BB	AB	AA	AB	AB	AB
222	AX-89815992		AB	AB	BB	BB	BB	AB	BB	AB	AB	BB	BB	AA	AB	AB	BB	BB	BB	BB	AA	BB	BB	BB	AB	BB	BB	BB	AB	BB	BB	BB	BB	BB	BB	BB	BB	BB	AB	BB	BB	BB	BB	AA	BB	BB	AB	AB	BB
223	AX-89815973		AB	AB	AB	AA	AB	AB	AB	BB	BB	AB	AA	BB	AB	BB	AB	AA	AA	AA	BB	AB	AB	BB	AB	AB	AA	AA	AB	BB	AA	AA	AA	AB	AB	AA	AB	AB	AB	AB	AA	AB	AB	BB	AB	AA	AB	AB	AB
224	AX-89862786		AB	AB	AA	AA	AA	AB	AA	AB	AB	AA	AA	AB	AB	AB	AA	AA	AA	AA	AB	AA	AA	AA	AB	AA	AA	AA	AB	AA	AA	AA	AA	AA	AA	AA	AA	AA	AB	NC	AA	AA	AA	AB	AA	AA	AB	AB	AA
225	AX-89904324		AB	AB	AB	AA	AB	AB	AB	BB	BB	AB	AA	BB	AB	BB	AB	AA	AA	AA	BB	AB	AB	BB	AB	AB	AA	AA	AB	BB	AA	AA	AA	AB	AB	AA	AB	AB	AB	AB	AA	AB	AB	BB	AB	AA	AB	AB	AB
226	AX-89895313		AB	AB	BB	BB	BB	AB	BB	AB	AB	BB	BB	AA	AB	AB	BB	BB	BB	BB	AA	BB	BB	BB	AB	BB	BB	BB	AB	BB	BB	BB	BB	BB	BB	BB	BB	BB	AB	BB	BB	BB	BB	AA	BB	BB	AB	AB	BB
227	AX-89846851		AB	AB	AB	AA	AB	AB	AB	BB	BB	AB	AA	BB	AB	BB	AB	AA	AA	AA	BB	AB	AB	BB	AB	AB	AA	AA	AB	BB	AA	AA	AA	AB	AB	AA	AB	AB	AB	AB	AA	AB	AB	BB	AB	AA	AB	AB	AB
228	AX-89904338		AB	AB	AB	BB	AB	AB	AB	AA	AA	AB	BB	AA	AB	AA	AB	AB	AB	AB	AA	AB	AB	AA	AB	AB	AB	AB	AA	AA	AB	BB	BB	AA	AB	AB	AA	AB	AA	AA	AB	AB	AB	AA	AB	AB	AA	AB	AB
229	AX-89846786		AB	AB	AB	AA	AB	AB	AB	BB	BB	AB	AA	BB	AB	BB	AB	AA	AA	AA	BB	AB	AB	BB	AB	AB	AA	AA	AB	BB	AA	AA	AA	AB	AB	AA	AB	AB	AB	AB	AA	AB	AB	BB	AB	AA	AB	AB	AB
230	AX-89874577		AB	AB	AB	AA	AB	AB	AB	BB	BB	AB	AA	BB	AB	BB	AB	AB	AB	AB	BB	AB	AB	BB	AB	AB	AB	AB	BB	BB	AB	AA	AA	BB	AB	AB	BB	AB	BB	BB	AB	AB	AB	BB	AB	AB	BB	AB	AB
231	AX-89895315		AB	AB	AB	AA	AB	AB	AB	BB	BB	AB	AA	BB	AB	BB	AB	AA	AA	AA	BB	AB	AB	BB	AB	AB	AA	AA	AB	BB	AA	AA	AA	AB	AB	AA	AB	AB	AB	AB	AA	AB	AB	BB	AB	AA	AB	AB	AB
232	AX-89876320		AB	AB	AB	NC	AB	AB	AB	AA	AA	AB	BB	AA	AB	AA	AB	BB	BB	BB	AA	AB	AB	AA	AB	AB	BB	BB	AB	AA	BB	BB	BB	AB	AB	BB	AB	AB	AB	AB	AB	AB	AB	AA	AB	BB	AB	AB	AB
233	AX-89819281		AB	AB	BB	BB	BB	AB	BB	AB	AB	BB	BB	AA	AB	AB	BB	BB	BB	BB	AA	BB	BB	BB	AB	BB	BB	BB	AB	BB	BB	BB	BB	BB	BB	BB	BB	BB	AB	BB	BB	BB	BB	AA	BB	BB	AB	AB	BB
234	AX-89819179		AB	AB	AB	AA	AB	AB	AB	BB	BB	AB	AA	BB	AB	BB	AB	AA	AA	AA	BB	AB	AB	BB	AB	AB	AA	AA	AB	BB	AA	AA	AA	AB	AB	AA	AB	AB	AB	AB	AA	AB	AB	BB	AB	AA	AB	AB	AB
235	AX-89847197		AB	AB	AB	BB	AB	AB	AB	AA	AA	AB	BB	AA	AB	AA	AB	BB	BB	BB	AA	AB	AB	AA	AB	AB	BB	BB	AB	AA	BB	BB	BB	AB	AB	BB	AB	AB	AB	AB	BB	AB	AB	AA	AB	BB	AB	AB	AB
236	AX-89812545		AB	AB	BB	BB	BB	AB	BB	AB	AB	BB	BB	AA	AB	AB	BB	BB	BB	BB	AA	BB	BB	BB	AB	BB	BB	BB	AB	BB	BB	BB	BB	BB	BB	BB	BB	BB	AB	BB	BB	BB	BB	AA	BB	BB	AB	AB	BB
237	AX-89904323		AB	AB	AB	AA	AB	AB	AB	BB	BB	AB	AA	BB	AB	BB	AB	AA	AA	AA	BB	AB	AB	BB	AB	AB	AA	AA	AB	BB	AA	AA	AA	AB	AB	AA	AB	AB	AB	AB	AA	AB	AB	BB	AB	AA	AB	AB	AB
238	AX-89856704		AB	AB	AB	BB	AB	AB	AB	AA	AA	AB	BB	AA	AB	AA	AB	BB	BB	BB	AA	AB	AB	AA	AB	AB	BB	BB	AB	AA	BB	BB	BB	AB	AB	BB	AB	AB	AB	AB	BB	AB	AB	AA	AB	BB	AB	AB	AB
239	AX-89849684		AB	AB	AB	AA	AB	AB	AB	BB	BB	AB	AA	BB	AB	BB	AB	AA	AA	AA	BB	AB	AB	BB	AB	AB	AA	AA	AB	BB	AA	AA	AA	AB	AB	AA	AB	AB	AB	AB	AA	AB	AB	BB	AB	AA	AB	AB	AB
240	AX-89881978		AB	AB	AB	BB	AB	AB	AB	AA	AA	AB	BB	AA	AB	AA	AB	BB	BB	BB	AA	AB	AB	AA	AB	AB	NC	BB	AB	AA	BB	BB	BB	AB	AB	NC	AB	AB	AB	AB	BB	AB	AB	AA	AB	BB	AB	AB	AB
241	AX-89904070		AB	AB	AB	BB	AB	AB	AB	AA	AA	AB	BB	AA	AB	AA	AB	AB	AB	AB	AA	AB	AB	AA	AB	AB	AB	AB	AA	AA	AB	BB	BB	AA	AB	AB	AA	AB	AA	AA	AB	AB	AB	AA	AB	AB	AA	AB	AB
242	AX-89873042		AB	AB	AB	AA	AB	AB	AB	BB	BB	AB	AA	BB	AB	BB	AB	AA	AA	AA	BB	AB	AB	BB	AB	AB	AA	AA	AB	BB	AA	AA	AA	AB	AB	AA	AB	AB	AB	AB	AA	AB	AB	BB	AB	AA	AB	AB	AB
243	AX-89780857		AB	AB	AB	AA	AB	AB	AB	BB	BB	AB	AA	BB	AB	BB	AB	AA	AA	AA	BB	AB	NC	BB	AB	AB	AA	AA	AB	BB	AA	AA	AA	AB	AB	AA	AB	AB	AB	AB	AA	AB	AB	BB	NC	AA	NC	AB	NC
244	AX-89895349		AB	AB	AB	AA	AB	AB	AB	BB	BB	AB	AA	BB	AB	BB	AB	AA	AA	AA	BB	AB	AB	BB	AB	AB	AA	AA	AB	BB	AA	AA	AA	AB	AB	AA	AB	AB	AB	AB	AA	AB	AB	BB	AB	AA	AB	AB	AB
245	AX-89779512		AB	AB	AA	AA	AA	AB	AA	AB	AB	AA	AA	BB	AB	AB	AA	AA	AA	AA	BB	AA	AA	AA	AB	AA	AA	AA	AB	AA	AA	AA	AA	AA	AA	AA	AA	AA	AB	AA	AA	AA	AA	BB	AA	AA	AB	AB	AA
246	AX-89780870		AB	AB	AA	AA	AA	AB	AA	AB	AB	AA	AA	BB	AB	AB	AA	AA	AA	AA	BB	AA	AA	AA	AB	AA	AA	AA	AB	AA	AA	AA	AA	AA	AA	AA	AA	AA	AB	AA	AA	AA	AA	BB	AA	AA	AB	AB	AA
247	AX-89876388		AB	AB	AB	AA	AB	AB	AB	BB	BB	AB	AA	BB	AB	BB	AB	AB	AB	AB	BB	AB	AB	BB	AB	AB	AB	AB	BB	BB	AB	AA	AA	BB	AB	AB	BB	AB	BB	BB	AB	AB	AB	BB	AB	AB	BB	AB	AB
248	AX-89873080		AB	AB	AB	AA	AB	AB	AB	BB	BB	AB	AA	BB	AB	BB	AB	AA	AA	AA	BB	AB	AB	BB	AB	AB	AA	AA	AB	BB	AA	AA	AA	AB	AB	AA	AB	AB	AB	AB	AA	AB	AB	BB	AB	AA	AB	AB	AB
249	AX-89873135		AB	AB	AB	AA	AB	AB	AB	BB	BB	AB	AA	BB	AB	BB	AB	AB	AB	AB	BB	AB	AB	BB	AB	AB	AB	AB	BB	BB	AB	AA	AA	BB	AB	AB	BB	AB	BB	BB	AB	AB	AB	BB	AB	AB	BB	AB	AB
250	AX-89815851		AB	AB	AB	BB	AB	AB	AB	AA	AA	AB	BB	AA	AB	AA	AB	BB	BB	BB	AA	AB	AB	AA	AB	AB	BB	BB	AB	AA	BB	BB	BB	AB	AB	BB	AB	AB	AB	AB	BB	AB	AB	AA	AB	BB	AB	AB	AB
251	AX-89838131		AB	AB	BB	BB	BB	AB	BB	AB	AB	BB	BB	AA	AB	AB	BB	BB	BB	BB	AA	BB	BB	BB	AB	BB	BB	BB	AB	BB	BB	BB	BB	BB	BB	BB	BB	BB	AB	BB	BB	BB	BB	AA	BB	BB	AB	AB	BB
252	AX-89815856		AB	AB	AA	AA	AA	AB	AA	AB	AB	AA	AA	BB	AB	AB	AA	AA	AA	AA	BB	AA	AA	AA	AB	AA	AA	AA	AB	AA	AA	AA	AA	AA	AA	AA	AA	AA	AB	AA	AA	AA	AA	BB	AA	AA	AB	AB	AA
253	AX-89874586		AB	AB	AB	NC	AB	AB	AB	AA	AA	AB	BB	AA	AB	AA	AB	AB	AB	AB	AA	AB	AB	AA	AB	AB	AB	AB	AA	AA	AB	BB	BB	AA	AB	AB	AA	AB	AA	AA	AB	AB	AB	AA	AB	AB	AA	AB	AB
254	AX-89904789		AB	AB	AB	AA	AB	AB	AB	BB	BB	AB	AA	BB	AB	BB	AB	AA	AA	AA	BB	AB	AB	BB	AB	AB	AA	AA	AB	BB	AA	AA	AA	AB	AB	AA	AB	AB	AB	AB	AA	AB	AB	BB	AB	AA	AB	AB	AB
255	AX-89874583		AB	AB	AB	AA	AB	AB	AB	BB	BB	AB	AA	BB	AB	BB	AB	AB	AB	AB	BB	AB	AB	BB	AB	AB	AB	AB	BB	BB	AB	AA	AA	BB	AB	AB	BB	AB	BB	BB	AB	AB	AB	BB	AB	AB	BB	AB	AB
256	AX-89819178		AB	AB	BB	BB	BB	AB	BB	AB	AB	BB	BB	AA	AB	AB	BB	BB	BB	BB	AA	BB	BB	BB	AB	BB	BB	BB	AB	BB	BB	BB	BB	BB	BB	BB	BB	BB	AB	BB	BB	BB	BB	AA	BB	BB	AB	AB	BB
257	AX-89803391		AB	AB	BB	BB	BB	AB	BB	AB	AB	BB	BB	AA	AB	AB	BB	BB	BB	BB	AA	BB	BB	BB	AB	BB	BB	BB	AB	BB	BB	BB	BB	BB	BB	BB	BB	BB	AB	BB	BB	BB	BB	AA	BB	BB	AB	AB	BB
258	AX-89846758		AB	AB	AB	BB	AB	AB	AB	AA	AA	AB	BB	AA	AB	AA	AB	BB	BB	BB	AA	AB	AB	AA	AB	AB	BB	BB	AB	AA	BB	BB	BB	AB	AB	BB	AB	AB	AB	AB	BB	AB	AB	AA	AB	BB	AB	AB	AB
259	AX-89779513		AB	AB	BB	BB	BB	AB	BB	AB	AB	BB	BB	AA	AB	AB	BB	BB	BB	BB	AA	BB	BB	BB	AB	BB	BB	BB	AB	BB	BB	BB	BB	BB	BB	BB	BB	BB	AB	BB	BB	BB	BB	AA	BB	BB	AB	AB	BB
260	AX-89904072		AB	AB	AB	AA	AB	AB	AB	BB	BB	AB	AA	BB	AB	BB	AB	AA	AA	AA	BB	AB	AB	BB	AB	AB	AA	AA	AB	BB	AA	AA	AA	AB	AB	AA	AB	AB	AB	AB	AA	AB	AB	BB	AB	AA	AB	AB	AB
261	AX-89873088		AB	AB	AB	AA	AB	AB	AB	BB	BB	AB	AA	BB	AB	BB	AB	AA	AA	AA	BB	AB	AB	BB	AB	AB	AA	AA	AB	BB	AA	AA	AA	AB	AB	AA	AB	AB	AB	AB	AA	AB	AB	BB	AB	AA	AB	AB	AB
262	AX-89846788		AB	AB	AB	AA	AB	AB	AB	BB	BB	AB	AA	BB	AB	BB	AB	AA	AA	AA	BB	AB	AB	BB	AB	AB	AA	AA	AB	BB	AA	AA	AA	AB	AB	AA	AB	AB	AB	AB	AA	AB	AB	BB	AB	AA	AB	AB	AB
263	AX-89849687		AB	AB	AB	AA	AB	AB	AB	BB	BB	AB	AA	BB	AB	BB	AB	AA	AA	AA	BB	AB	AB	BB	AB	AB	AA	AA	AB	BB	AA	AA	AA	AB	AB	AA	AB	AB	AB	AB	AA	AB	AB	BB	AB	AA	AB	AB	AB
264	AX-89817400		AB	AB	AB	AA	AB	AB	AB	BB	BB	AB	AA	BB	AB	BB	AB	AB	AB	AB	BB	AB	AB	BB	AB	AB	AB	AB	BB	BB	AB	AA	AA	BB	AB	AB	BB	AB	BB	BB	AB	AB	AB	BB	AB	AB	BB	AB	AB
265	AX-89806416		AB	AB	AB	BB	AB	AB	AB	AA	AA	AB	BB	AA	AB	AA	AB	AB	AB	AB	AA	AB	AB	AA	AB	AB	AB	AB	AA	AA	AB	BB	BB	AA	AB	AB	AA	AB	AA	NC	AB	AB	AB	AA	AB	AB	AA	AB	AB
266	AX-89815970		AB	AB	AB	AA	AB	AB	AB	BB	BB	AB	AA	BB	AB	BB	AB	AA	AA	AA	BB	AB	AB	BB	AB	AB	AA	AA	AB	BB	AA	AA	AA	AB	AB	AA	AB	AB	AB	AB	AA	AB	AB	BB	AB	AA	AB	AB	AB
267	AX-89904218		AB	AB	AB	BB	AB	AB	AB	AA	AA	AB	BB	AA	AB	AA	AB	AB	AB	AB	AA	AB	AB	AA	AB	AB	AB	AB	AA	AA	AB	BB	BB	AA	AB	AB	AA	AB	AA	AA	AB	AB	AB	AA	AB	AB	AA	AB	AB
268	AX-89838096		AB	AB	BB	BB	BB	AB	BB	AB	AB	BB	BB	AA	AB	AB	BB	BB	BB	BB	AA	BB	BB	BB	AB	BB	BB	BB	AB	BB	BB	BB	BB	BB	BB	BB	BB	BB	AB	BB	BB	BB	BB	AA	BB	BB	AB	AB	BB
269	AX-89847172		AB	AB	AB	BB	AB	AB	AB	AA	AA	AB	BB	AA	AB	AA	AB	BB	BB	BB	AA	AB	AB	AA	AB	AB	BB	BB	AB	AA	BB	BB	BB	AB	AB	BB	AB	AB	AB	AB	BB	AB	AB	AA	AB	BB	AB	AB	AB
270	AX-89815826		AB	AB	AB	AA	AB	AB	AB	BB	BB	AB	AA	BB	AB	BB	AB	AA	AA	AA	BB	AB	AB	BB	AB	AB	AA	AA	AB	BB	AA	AA	AA	AB	AB	AA	AB	AB	AB	AB	AA	AB	AB	BB	AB	AA	AB	AB	AB
271	AX-89904325		AB	AB	AB	AA	AB	AB	AB	BB	BB	AB	AA	BB	AB	BB	AB	AA	AA	AA	BB	AB	AB	NC	AB	AB	AA	AA	AB	BB	AA	AA	AA	AB	AB	AA	AB	AB	AB	AB	AA	AB	AB	BB	AB	AA	AB	AB	AB
272	AX-89904317		AB	AB	AB	BB	AB	AB	AB	AA	AA	AB	BB	AA	AB	AA	AB	BB	BB	BB	AA	AB	AB	AA	AB	AB	BB	BB	AB	AA	BB	BB	BB	AB	AB	BB	AB	AB	AB	AB	BB	AB	AB	AA	AB	BB	AB	AB	AB
273	AX-89874537		AB	AB	BB	BB	BB	AB	BB	AB	AB	BB	BB	AA	AB	AB	BB	BB	BB	BB	AA	BB	BB	BB	AB	BB	BB	BB	AB	BB	BB	BB	BB	BB	BB	BB	BB	BB	AB	BB	BB	BB	BB	AA	BB	BB	AB	AB	BB
274	AX-89904319		AB	AB	AB	AA	AB	AB	AB	BB	BB	AB	AA	BB	AB	BB	AB	AA	AA	AA	BB	AB	AB	BB	AB	AB	AA	AA	AB	BB	AA	AA	AA	AB	AB	AA	AB	AB	AB	AB	AA	AB	AB	BB	AB	AA	AB	AB	AB
275	AX-89904318		AB	AB	AB	AA	AB	AB	AB	BB	BB	AB	AA	BB	AB	BB	AB	AA	AA	AA	BB	AB	AB	BB	AB	AB	AA	AA	AB	BB	AA	AA	AA	AB	AB	AA	AB	AB	AB	AB	AA	AB	AB	BB	AB	AA	AB	AB	AB
276	AX-89847182		AB	AB	AB	AA	AB	AB	AB	BB	BB	AB	AA	BB	AB	BB	AB	AA	AA	AA	BB	AB	AB	BB	AB	AB	AA	AA	AB	BB	AA	AA	AA	AB	AB	AA	AB	AB	AB	AB	AA	AB	AB	BB	AB	AA	AB	AB	AB
277	AX-89795952		AB	AB	AB	BB	AB	AB	AB	AA	AA	AB	BB	AA	AB	AA	AB	BB	BB	BB	AA	AB	AB	AA	AB	AB	BB	BB	AB	AA	BB	BB	BB	AB	AB	BB	AB	AB	AB	AB	BB	AB	AB	AA	AB	BB	AB	AB	AB
278	AX-89873066		AB	AB	BB	BB	BB	AB	BB	AB	AB	BB	BB	AA	AB	AB	BB	BB	BB	BB	AA	BB	BB	BB	AB	BB	BB	BB	AB	BB	BB	BB	BB	BB	BB	BB	BB	BB	AB	BB	BB	BB	BB	AA	BB	BB	AB	AB	BB
279	AX-89904076		AB	AB	BB	BB	BB	AB	BB	AB	AB	BB	BB	AA	AB	AB	BB	BB	BB	BB	AA	BB	BB	BB	AB	BB	BB	BB	AB	BB	BB	BB	BB	BB	BB	BB	BB	BB	AB	BB	BB	BB	BB	AA	BB	BB	AB	AB	BB
280	AX-89862784		AB	AB	AA	AA	AA	AB	AA	AB	AB	AA	AA	BB	AB	AB	AA	AA	AA	AA	BB	AA	AA	AA	AB	AA	AA	AA	AB	AA	AA	AA	AA	AA	AA	AA	AA	AA	AB	AA	AA	AA	AA	BB	AA	AA	AB	AB	AA
281	AX-89846775		AB	AB	BB	BB	BB	AB	BB	AB	AB	BB	BB	AA	AB	AB	BB	BB	BB	BB	AA	BB	BB	BB	AB	BB	BB	BB	AB	BB	BB	BB	BB	BB	BB	BB	BB	BB	AB	BB	BB	BB	BB	AA	BB	BB	AB	AB	BB
282	AX-89904052		AB	AB	AB	BB	AB	AB	AB	AA	AA	AB	BB	AA	AB	AA	AB	BB	BB	BB	AA	AB	AB	AA	AB	AB	BB	BB	AB	AA	BB	BB	BB	AB	AB	BB	AB	AB	AB	AB	BB	AB	AB	AA	AB	BB	AB	AB	AB
283	AX-89817409		AB	AB	AB	AA	AB	AB	AB	BB	BB	AB	AA	BB	AB	BB	AB	AB	AB	AB	BB	AB	AB	BB	AB	AB	AB	AB	BB	BB	AB	AA	AA	BB	AB	AB	BB	AB	BB	NC	AB	AB	AB	BB	AB	AB	BB	AB	AB
284	AX-89849686		AB	AB	AB	AA	AB	AB	AB	BB	BB	AB	AA	BB	AB	BB	AB	AA	AA	AA	BB	AB	AB	BB	AB	AB	AA	AA	AB	BB	AA	AA	AA	AB	AB	AA	AB	AB	AB	AB	AA	AB	AB	BB	AB	AA	AB	AB	AB
285	AX-89805309		AB	AB	AB	AA	AB	AB	AB	BB	BB	AB	AA	BB	AB	BB	AB	AA	AA	AA	BB	AB	AB	BB	AB	AB	AA	AA	AB	BB	AA	AA	AA	AB	AB	AA	AB	AB	AB	AB	AA	AB	AB	BB	AB	AA	AB	AB	AB
286	AX-89872923		AB	AB	BB	BB	BB	AB	BB	AB	AB	BB	BB	AA	AB	AB	BB	BB	BB	BB	AA	BB	BB	BB	AB	BB	BB	BB	AB	BB	BB	BB	BB	BB	BB	BB	BB	BB	AB	BB	BB	BB	BB	AA	BB	BB	AB	AB	BB
287	AX-89895317		AB	AB	AB	BB	AB	AB	AB	AA	AA	AB	BB	AA	AB	AA	AB	BB	BB	BB	AA	AB	AB	AA	AB	AB	BB	BB	AB	AA	BB	BB	BB	NC	AB	BB	AB	AB	AB	AB	BB	AB	AB	AA	AB	BB	AB	AB	AB
288	AX-89841440		BB	BB	BB	BB	BB	BB	BB	BB	BB	BB	BB	BB	AB	AB	BB	BB	BB	BB	AB	BB	BB	BB	BB	BB	BB	BB	BB	BB	AB	AB	BB	BB	BB	BB	BB	AB	BB	BB	BB	BB	BB	BB	BB	BB	BB	AB	BB
289	AX-89819075		AB	AB	BB	BB	BB	BB	AB	AB	AB	AB	BB	BB	BB	AB	BB	BB	BB	BB	BB	BB	BB	BB	BB	BB	BB	BB	BB	BB	BB	BB	BB	AB	AB	BB	BB	BB	BB	BB	BB	BB	BB	AB	BB	AB	BB	BB	AB
290	AX-89875881		BB	BB	AB	AB	BB	AB	AB	AB	BB	AB	AB	AA	AB	AB	BB	AA	AA	AA	AB	AA	AA	AB	AB	AA	AA	AA	AB	AB	AB	AB	AB	BB	BB	AA	AB	BB	AB	AA	AA	AB	AB	BB	BB	AB	AB	AB	AB
291	AX-89780669		AB	AB	AB	AA	BB	AB	AB	AB	BB	AB	AB	AA	AB	AB	BB	AA	AA	AA	AB	AA	AA	AB	AB	AA	AA	AA	AA	AB	AB	AB	AB	BB	BB	AA	AB	BB	AB	NC	AA	AB	AB	BB	AB	AB	AA	AB	AB
292	AX-89780501		AA	AA	AA	AA	AA	AA	AA	AA	AA	AA	AA	AB	AA	AA	AA	AA	AB	AB	AA	AA	AA	AA	AA	AA	AB	AB	AA	AA	AA	AA	AA	AA	AA	AB	AA	AA	AA	NC	AA	AB	AA	AA	AA	AB	AA	AA	AA
293	AX-89780412		BB	BB	BB	BB	BB	BB	BB	BB	BB	BB	BB	BB	BB	BB	BB	BB	BB	BB	BB	BB	BB	BB	BB	BB	AB	AB	BB	BB	BB	BB	BB	BB	BB	AB	BB	BB	BB	BB	BB	AB	BB	BB	BB	AB	BB	BB	BB
294	AX-89818434		BB	BB	BB	BB	AB	BB	AB	AB	BB	BB	BB	BB	AB	BB	BB	BB	BB	BB	BB	BB	BB	BB	BB	BB	AB	BB	BB	BB	BB	BB	BB	BB	BB	BB	BB	BB	BB	BB	BB	BB	BB	AB	BB	BB	BB	AB	AB
295	AX-89904279		AB	BB	AB	AB	AB	AB	AA	AA	BB	AB	AB	AA	AA	AB	BB	AA	AA	AA	AB	AA	AA	AB	AB	AA	AA	AA	AB	AB	AB	AB	AB	BB	BB	AA	AB	BB	AB	AA	AA	AB	AB	AB	BB	AB	AB	AB	AA
296	AX-89780007		BB	BB	BB	AB	AB	AB	BB	BB	AB	BB	BB	BB	BB	BB	AB	BB	BB	BB	AB	BB	BB	AB	AB	BB	BB	BB	BB	AB	NC	BB	BB	AB	BB	BB	AB	AA	AB	BB	BB	BB	BB	AB	AB	BB	BB	AB	BB
297	AX-89875423		BB	BB	AB	AB	AB	AB	BB	BB	AB	BB	BB	BB	BB	BB	AB	BB	BB	BB	AB	BB	BB	AB	AB	BB	BB	BB	BB	AB	AB	BB	BB	AB	BB	BB	AB	AA	AB	BB	BB	BB	BB	AB	AB	BB	BB	AB	BB
298	AX-89780151		BB	BB	AB	AB	AB	AB	BB	BB	AB	BB	BB	BB	BB	BB	AB	BB	BB	BB	AB	BB	BB	AB	AB	BB	BB	BB	BB	AB	AB	BB	BB	AB	BB	BB	AB	AB	AB	BB	BB	BB	BB	AB	AB	BB	BB	AB	BB
299	AX-89875454		BB	BB	AB	AB	AB	AB	BB	BB	AB	BB	BB	BB	BB	BB	AB	BB	BB	BB	AB	BB	BB	AB	AB	BB	BB	BB	BB	AB	AB	BB	BB	AB	BB	BB	AB	AB	AB	BB	BB	BB	BB	AB	AB	BB	BB	AB	BB
300	AX-89847082		AA	AA	BB	AB	AB	AB	BB	BB	AA	AA	AB	BB	BB	AB	AA	AB	AB	AB	AB	BB	BB	AB	AB	BB	BB	AB	AB	AB	AB	AB	AB	AA	AA	AB	AB	AA	AB	BB	BB	BB	AB	AB	AA	AB	AA	AB	BB
301	AX-89849152		AA	AA	BB	BB	BB	BB	BB	BB	AB	AB	AB	BB	BB	AB	AB	AB	AB	AB	BB	BB	BB	BB	BB	BB	BB	AB	AB	BB	BB	BB	AB	AB	AA	AB	BB	BB	BB	BB	BB	BB	AB	BB	AB	AB	AA	BB	BB
302	AX-89904256		AB	BB	AA	AA	AA	AA	AA	AA	AB	AB	AB	AA	AA	AB	AB	AB	AB	AB	AA	AA	AA	AA	AA	AA	AA	AB	AB	AA	AA	AA	AB	AB	BB	AB	AA	AA	AA	AA	AA	AA	AB	AA	AB	AB	BB	AA	AA
303	AX-89875092		AA	AA	BB	BB	BB	BB	BB	BB	AB	AB	AB	BB	BB	AB	AB	AB	AB	AB	BB	BB	BB	BB	BB	BB	BB	AB	AB	BB	BB	BB	AB	AB	AA	AB	BB	BB	BB	BB	BB	BB	AB	BB	AB	AB	AA	BB	BB
304	AX-89847064		AA	AA	BB	BB	BB	BB	BB	BB	AB	AB	AB	BB	BB	AB	AB	AB	AB	AB	BB	BB	BB	BB	BB	BB	BB	AB	AB	BB	BB	BB	AB	AB	AA	AB	BB	BB	BB	BB	BB	BB	AB	BB	AB	AB	AA	BB	BB
305	AX-89847067		AB	BB	AA	AA	AA	AA	AA	AA	AB	AB	AB	AA	AA	AB	AB	AB	AB	AB	AA	AA	AA	AA	AA	AA	AA	AB	AB	AA	AA	AA	AB	AB	BB	AB	AA	AA	AA	AA	AA	AA	AB	AA	AB	AB	BB	AA	AA
306	AX-89904254		BB	BB	AA	AA	AA	AA	AA	AA	AB	AB	AB	AA	AA	AB	AB	AB	AB	AB	AA	AA	AA	AA	AA	AA	AA	AB	AB	AA	AA	AA	AB	AB	BB	AB	AA	AA	AA	AA	AA	AA	AB	AA	AB	AB	BB	AA	AA
307	AX-89874282		AA	AA	AA	AA	AA	AA	AB	AB	AA	AA	AA	AA	AB	AA	AA	AA	AA	AA	AA	AA	AA	AA	AA	AA	AB	AB	AA	AA	AA	AA	AA	AA	AA	AA	AA	AA	AA	AA	AA	AB	AA	AB	AA	AA	AA	AB	BB
308	AX-89817163		AA	AA	AA	AA	AA	AA	AB	AB	AA	AA	AA	AA	AB	AA	AA	AA	AA	AA	AA	AA	AA	AA	AA	AA	AB	AB	AA	AA	AA	AA	AA	AA	AA	AA	AA	AA	AA	AA	AA	AB	AA	AB	AA	AA	AA	AB	BB
309	AX-89860579		BB	BB	BB	BB	AB	BB	BB	BB	BB	BB	BB	BB	BB	BB	BB	AB	AB	AB	AB	BB	BB	BB	BB	BB	BB	AB	BB	BB	AB	AB	BB	BB	BB	AB	AB	AB	BB	BB	BB	BB	BB	AB	BB	BB	AB	BB	BB
310	AX-89779696		BB	BB	BB	BB	BB	BB	BB	BB	BB	BB	BB	BB	BB	BB	BB	AB	AB	AB	BB	BB	BB	BB	BB	BB	BB	AB	BB	BB	BB	AB	BB	BB	BB	AB	AB	AB	BB	BB	BB	BB	BB	BB	BB	BB	AB	BB	BB
311	AX-89874835		BB	BB	BB	BB	BB	BB	BB	BB	BB	BB	BB	BB	BB	BB	BB	AB	AB	AB	BB	BB	BB	BB	BB	BB	BB	AB	BB	BB	BB	AB	BB	BB	BB	AB	AB	AB	BB	BB	BB	BB	BB	BB	BB	BB	AB	BB	BB
312	AX-89778378		BB	BB	BB	BB	BB	BB	BB	BB	BB	BB	BB	BB	BB	BB	BB	AB	AB	AB	BB	BB	BB	BB	BB	BB	BB	AB	BB	BB	BB	AB	BB	BB	BB	AB	AB	AB	BB	BB	BB	BB	BB	BB	BB	BB	AB	BB	BB
313	AX-89874802		AA	AA	AA	AA	AA	AA	AA	NC	AA	AA	AA	AA	AA	AA	AA	AB	AB	AB	AA	AA	AA	AA	AA	AA	AA	AB	AA	AA	AA	AB	AA	AA	AA	AB	AB	AB	AA	AA	AA	AA	AA	AA	AA	AA	AB	AA	AA
314	AX-89779707		AB	AB	AB	AA	AA	BB	AB	AB	NC	AB	AB	AB	NC	AA	AB	BB	BB	NC	AA	BB	BB	AB	AA	AB	BB	BB	AB	BB	AA	AB	AB	BB	BB	AB	BB	BB	AB	BB	NC	AA	AB	AB	BB	AA	BB	AB	AB
315	AX-89874808		BB	BB	BB	BB	BB	BB	BB	BB	BB	BB	BB	BB	BB	BB	BB	AB	AB	AB	BB	BB	BB	BB	BB	BB	BB	AB	BB	BB	BB	AB	BB	BB	BB	AB	AB	AB	BB	BB	BB	BB	BB	BB	BB	BB	AB	BB	BB
316	AX-89780091		BB	BB	BB	BB	BB	BB	BB	BB	BB	BB	BB	BB	BB	BB	BB	NC	AB	AB	BB	BB	BB	BB	BB	BB	BB	AB	BB	BB	BB	AB	BB	BB	BB	AB	AB	AB	BB	BB	BB	BB	BB	BB	BB	BB	AB	BB	BB
317	AX-89780503		AB	AB	BB	AA	AB	AB	BB	BB	AA	AB	BB	AB	BB	BB	BB	BB	BB	BB	AB	BB	BB	BB	BB	AB	AB	BB	AB	BB	AB	BB	BB	BB	AB	BB	BB	AB	AB	AA	AB	AA	AB	AB	AB	AB	AB	AB	AB
318	AX-89874755		AA	AA	AB	AA	AA	AA	AA	AA	AA	AA	BB	AA	AB	AA	AB	AB	AB	AB	AA	AA	AA	AA	AA	AA	AA	AA	AA	AA	AB	AB	AB	AB	AB	AB	AB	AB	AA	AA	AB	AA	AA	AA	AA	AA	AA	AA	AA
319	AX-89818628		AB	AB	BB	AA	AB	AB	BB	BB	NC	AB	BB	AB	BB	BB	BB	BB	BB	BB	AB	BB	BB	BB	BB	AB	AB	BB	AB	BB	AB	BB	BB	BB	AB	BB	BB	AB	AB	AA	AB	AA	AB	AB	AB	AB	AB	AB	AB
320	AX-89779823		AB	AB	AA	BB	AB	AB	AA	AA	BB	AB	AA	AB	AA	AA	AA	AA	AA	AA	AB	AA	AA	AA	AA	AB	AB	AA	AB	AA	AB	AA	AA	AA	AB	AA	AA	AB	AB	BB	AB	BB	AB	AB	AB	AB	AB	AB	AB
321	AX-89817992		BB	BB	BB	BB	AB	BB	AB	AB	BB	AB	BB	BB	BB	AB	BB	BB	AB	AB	BB	AB	AB	AB	AB	BB	AB	AB	BB	AB	BB	BB	BB	AB	BB	AB	BB	BB	AB	BB	BB	BB	BB	AB	BB	AB	AB	AB	BB
322	AX-89874798		AA	AA	AA	AA	AA	AA	AA	AA	AA	AA	AA	AA	AA	AB	AA	AA	AB	AB	AA	AA	AA	AA	AA	AA	AB	AB	AA	AA	AA	AA	AA	AA	AA	AB	AA	AA	AB	AA	AA	AA	AA	AA	AA	AB	AB	AA	AA
323	AX-89874805		AB	AB	AA	BB	AB	AB	AA	AA	BB	AB	AA	AB	AA	AB	AA	AA	AB	AB	AB	AA	AA	AA	AA	AB	BB	AB	AB	AA	AB	AA	AA	AA	AB	AB	AA	AB	BB	BB	AB	BB	AB	AB	AB	BB	BB	AB	AB
324	AX-89779655		BB	BB	BB	BB	BB	BB	BB	BB	BB	BB	BB	BB	BB	NC	BB	BB	AB	AB	BB	BB	BB	BB	BB	BB	AB	AB	BB	BB	BB	BB	BB	BB	BB	AB	BB	BB	AB	BB	BB	BB	BB	BB	BB	AB	AB	BB	BB
325	AX-89817617		BB	BB	BB	BB	BB	BB	BB	BB	BB	BB	BB	BB	BB	AB	BB	BB	AB	AB	BB	BB	BB	BB	BB	BB	AB	AB	BB	BB	BB	BB	BB	BB	BB	AB	BB	BB	AB	BB	BB	BB	BB	BB	BB	AB	AB	BB	BB
326	AX-89817759		AB	AB	AA	BB	AB	AB	AA	AA	BB	AB	AA	AB	AA	AA	AA	AA	AA	AA	AB	AA	AA	AA	AA	AB	AB	AA	AB	AA	AB	AA	AA	AA	AB	AA	AA	AB	AB	BB	AB	BB	AB	AB	AB	AB	AB	AB	AB
327	AX-89817509		BB	BB	AB	BB	BB	BB	BB	BB	BB	BB	AB	BB	AB	BB	AB	BB	BB	BB	BB	BB	BB	BB	BB	BB	BB	BB	BB	BB	AB	AB	BB	AB	BB	BB	AB	AB	BB	BB	AB	BB	BB	BB	BB	BB	BB	BB	BB
328	AX-89817002		BB	BB	AB	BB	NC	BB	BB	BB	BB	BB	AB	BB	AB	BB	AB	BB	BB	BB	BB	BB	BB	BB	BB	BB	BB	BB	BB	BB	AB	AB	BB	AB	BB	BB	AB	AB	BB	BB	AB	BB	BB	BB	BB	BB	BB	BB	NC
329	AX-89875377		BB	BB	AB	BB	BB	BB	BB	BB	BB	AB	AB	BB	AB	AB	AB	BB	AB	AB	BB	BB	BB	BB	BB	BB	AB	AB	BB	BB	AB	AB	BB	AB	AB	AB	AB	AB	AB	BB	AB	AB	AB	AB	BB	NC	AB	BB	AB
330	AX-89778974		AB	AB	AA	BB	AB	AB	AA	AA	BB	AB	AA	AB	AA	AB	AA	AA	AB	AB	AB	AA	AA	AA	AA	AB	BB	AB	AB	AA	AB	AA	AA	AA	AB	AB	AA	AB	BB	BB	AB	BB	AB	AB	AB	BB	BB	AB	AB
331	AX-89780080		BB	BB	AB	BB	BB	BB	BB	BB	BB	BB	AB	BB	AB	BB	AB	BB	BB	BB	BB	BB	BB	BB	BB	BB	BB	BB	BB	BB	AB	AB	BB	AB	BB	BB	AB	AB	BB	BB	AB	BB	BB	BB	BB	BB	BB	BB	BB
332	AX-89847081		AB	AB	BB	BB	BB	BB	BB	BB	BB	AB	BB	BB	BB	AB	BB	BB	AB	AB	BB	BB	BB	BB	BB	BB	AB	AB	BB	BB	BB	BB	BB	BB	AB	AB	BB	BB	AB	BB	BB	AB	AB	AB	BB	AA	AA	BB	AB
333	AX-89875101		AB	AB	AB	AA	AB	AB	BB	NC	AB	AB	AB	AB	AB	AB	NC	AB	AB	AB	AB	BB	BB	BB	NC	AB	AB	AB	AB	BB	AB	BB	AB	BB	AA	AA	BB	AB	AA	AB	AB	AA	AA	AB	AB	AA	AA	AB	AB
334	AX-89875083		AB	AB	AB	BB	AB	AB	AA	AA	AB	AB	AA	AB	AA	AB	AA	AA	AB	AB	AB	AA	AA	AA	AA	AB	AB	AB	AB	AA	AB	AA	AA	AA	AB	AB	AA	AB	BB	AB	AB	BB	BB	AB	AB	BB	BB	AB	AB
335	AX-89779931		BB	BB	AB	BB	BB	BB	BB	BB	BB	BB	BB	BB	AB	BB	AB	BB	BB	BB	BB	BB	BB	BB	BB	BB	BB	BB	BB	BB	AB	AB	BB	AB	BB	BB	AB	AB	BB	BB	AB	BB	BB	BB	BB	BB	BB	BB	BB
336	AX-89818048		BB	BB	AB	BB	BB	BB	BB	BB	BB	BB	BB	BB	AB	BB	AB	BB	BB	BB	BB	BB	BB	BB	BB	BB	BB	BB	BB	BB	AB	AB	BB	AB	BB	BB	AB	AB	BB	BB	AB	BB	BB	BB	BB	BB	BB	BB	BB
337	AX-89875250		AA	AA	AB	AA	AA	AA	AA	AA	AA	AA	AA	AA	AB	AA	AB	AA	AA	AA	AA	AA	AA	AA	AA	AA	AA	AA	AA	AA	AB	AB	AA	AB	AA	AB	AB	AB	AA	AA	AB	AA	AA	AA	AA	AA	AA	AA	AA
338	AX-89875253		BB	BB	AB	BB	BB	BB	BB	BB	BB	BB	BB	BB	AB	BB	AB	BB	BB	BB	BB	BB	BB	BB	BB	BB	BB	BB	BB	BB	AB	AB	BB	AB	BB	BB	AB	AB	BB	BB	AB	BB	BB	BB	BB	BB	BB	BB	BB
339	AX-89780271		BB	BB	AA	BB	AB	BB	AA	AB	AB	AA	AA	BB	AB	AB	AA	AB	AB	AB	BB	AB	AB	AB	AB	BB	AA	AB	AA	BB	AA	AB	AA	AB	AA	AB	AB	AB	AB	AB	AB	AB	AA	AB	BB	AB	AB	BB	AA
340	AX-89904288		BB	BB	AA	AB	AB	BB	AA	AB	AB	AA	AB	BB	AB	AB	AA	BB	AB	AB	AB	AB	AB	AB	AB	BB	AA	BB	AA	BB	AA	AB	AB	AB	AB	BB	AB	AB	AB	AB	AB	BB	AB	AB	BB	AB	BB	BB	AA
341	AX-89910602		AB	AB	AA	BB	BB	BB	AB	AB	AB	AB	AB	BB	AB	AB	AB	BB	AB	AB	AB	BB	BB	BB	BB	BB	AA	BB	AA	BB	AA	AB	AB	AB	AB	BB	AB	AB	AB	AB	AB	BB	AB	AB	BB	AA	AB	BB	AB
342	AX-89904299		AA	AA	BB	AA	AA	AA	AB	AA	AB	AA	AB	AA	AB	AB	AB	AA	AA	AA	AB	AA	AA	AA	AA	AA	AB	AA	BB	AA	BB	AB	AB	AB	AB	AA	AB	AB	AB	AB	AB	AA	AB	AA	AA	AA	AA	AB	AB
343	AX-89847139		BB	BB	AA	BB	AB	BB	AB	BB	AB	BB	AB	BB	AB	AB	AB	BB	BB	BB	AB	BB	BB	BB	BB	BB	AB	BB	AA	BB	AA	AB	AB	AB	AB	BB	AB	AB	AB	AB	AB	BB	AB	BB	BB	BB	BB	AB	AB
344	AX-89803350		BB	BB	AA	BB	AB	BB	AB	BB	AB	BB	AB	BB	AB	AB	AB	BB	BB	BB	AB	BB	BB	BB	BB	BB	AB	BB	AA	BB	AA	AB	AB	AB	AB	BB	AB	AB	AB	AB	AB	BB	AB	BB	BB	BB	BB	AB	AB
345	AX-89818830		BB	BB	AB	BB	AB	BB	BB	BB	AB	BB	AA	BB	AB	BB	AB	BB	BB	BB	AB	BB	BB	BB	BB	BB	AB	BB	AB	BB	AA	AB	AB	AB	AB	BB	AB	AB	BB	AB	AB	BB	BB	BB	BB	BB	BB	AB	AB
346	AX-89780587		BB	BB	AA	BB	AB	BB	AB	BB	AB	BB	AB	BB	AB	AB	AB	BB	BB	BB	AB	BB	BB	BB	BB	BB	AB	BB	AA	BB	AA	AB	AB	AB	AB	BB	AB	AB	AB	AB	AB	BB	AB	BB	BB	BB	BB	AB	AB
347	AX-89779113		AB	AB	AA	AA	AA	AB	AA	AA	AB	AB	AA	AB	AA	AA	AA	AA	AA	AA	AA	AA	AA	AA	AA	AB	AA	AB	AA	AA	AB	AA	AA	AA	AB	AB	AA	AA	AA	AB	AA	AB	AA	AB	BB	AB	AB	AA	AA
348	AX-89778980		AB	AB	BB	BB	BB	AB	BB	BB	AB	AB	BB	AB	BB	BB	BB	BB	BB	BB	BB	BB	BB	BB	BB	AB	BB	AB	BB	BB	AB	BB	BB	BB	AB	AB	BB	BB	BB	AB	BB	AB	BB	AB	AA	AB	AB	BB	BB
349	AX-89779210		AB	AB	BB	BB	BB	AB	BB	BB	AB	AB	BB	AB	BB	BB	BB	BB	BB	BB	BB	BB	BB	BB	BB	AB	BB	AB	BB	BB	AB	BB	BB	BB	AB	AB	BB	BB	BB	AB	BB	AB	BB	AB	AA	AB	AB	BB	BB
350	AX-89846938		AA	AA	AA	AA	AA	AB	AA	AA	AB	AB	AA	AB	AA	AA	AA	AA	AA	AA	AA	AA	AA	AA	AA	AB	AA	AB	AA	AA	AB	AA	AA	AA	AB	AB	AA	AA	AA	AB	AA	AB	AA	AB	AB	AA	AA	AA	AA
351	AX-89817057		AB	AB	BB	BB	BB	AB	BB	BB	AB	AB	BB	AB	BB	BB	BB	BB	BB	BB	BB	BB	BB	BB	BB	AB	BB	AB	BB	BB	AB	BB	BB	BB	AB	AB	BB	BB	BB	AB	BB	AB	BB	AB	AA	AB	AB	BB	BB
352	AX-89846950		AB	AB	AA	AA	AA	AB	AA	AA	AB	AB	AA	AB	AA	AA	AA	AA	AA	AA	AA	AA	AA	AA	AA	AB	AA	AB	AA	AA	AB	AA	AA	AA	AB	AB	AA	AA	AA	AB	AA	AB	AA	AB	BB	AB	AB	AA	AA
353	AX-89779278		AB	AB	AA	AA	AA	AB	AA	AA	AB	AB	AA	AB	AA	AA	AA	AA	AA	AA	AA	AA	AA	AA	AA	AB	AA	AB	AA	AA	AB	AA	AA	AA	AB	AB	AA	AA	AA	AB	AA	AB	AA	AB	BB	AA	AB	AA	AA
354	AX-89815263		AB	AB	AA	AA	AA	AB	AA	AA	AB	AB	AA	AB	AA	AA	AA	AA	AA	AA	AA	AA	AA	AA	AA	AB	AA	AB	AA	AA	AB	AA	AA	AA	AB	AB	AA	AA	AA	AB	AA	AB	AA	AB	BB	AA	AB	AA	AA
355	AX-89817175		AB	AB	AA	AA	AA	AB	AA	AA	AB	AB	AA	AB	AA	AA	AA	AA	AA	AA	AA	AA	AA	AA	AA	AB	AA	AB	AA	AA	AB	AA	AA	AA	AB	AB	AA	AA	AA	AB	AA	AB	AA	AB	BB	AA	AB	AA	AA
356	AX-89873857		AB	AB	AA	AA	AA	AB	AA	AA	AB	AB	AA	AB	AA	AA	AA	AA	AA	AA	AA	AA	AA	AA	AA	NC	AA	AB	AA	AA	AB	AA	AA	AA	AA	AB	AA	AA	AA	AB	AA	AB	AA	AB	BB	AA	AB	AA	AA
357	AX-89904113		AB	AB	AA	AA	AA	AB	AA	AA	AB	AB	AA	AB	AA	AA	AA	AA	AA	AA	AA	AA	AA	AA	AA	AB	AA	AB	AA	AA	AB	AA	AA	AA	AA	AB	AA	AA	AA	AB	AA	AB	AA	AB	BB	AA	AB	AA	AA
358	AX-89816860		AB	AB	AA	AB	AA	AB	AA	AA	AB	AB	AA	AB	AA	AA	AA	AA	AA	AA	AB	NC	AA	AA	AA	AB	AA	AB	AA	AA	AB	AA	AA	AA	AA	AB	AA	AA	AA	AB	AA	AB	AA	AB	BB	AA	AB	AA	AA
359	AX-89778549		BB	BB	BB	BB	BB	AB	AB	AB	AB	AB	BB	AB	BB	BB	BB	BB	BB	BB	BB	BB	BB	BB	BB	AB	BB	AB	BB	BB	AB	BB	BB	BB	BB	AB	BB	BB	BB	AB	BB	AB	BB	AA	AB	BB	BB	BB	AB
360	AX-89778630		AA	AA	AA	AB	AA	AB	AB	AA	AB	AB	AA	AB	AA	AA	AA	AA	AA	AA	AB	AA	AA	AA	AA	AB	AA	AB	AA	AA	AB	AA	AA	AA	AA	AB	AA	AA	AA	AB	AA	AB	AA	BB	AB	AA	AA	AA	AB
361	AX-89873301		AB	AB	AA	AB	AA	AB	AB	AA	AB	AB	AA	AB	AA	AA	AA	AA	AA	AA	AB	AA	AA	AA	AA	AB	AA	AB	AA	AA	AB	AA	AA	AA	AA	AB	AA	AA	AA	AB	AA	AB	AA	BB	BB	AA	AB	AA	AB
362	AX-89778629		AB	AB	NC	AB	BB	AB	AB	NC	AB	AB	BB	AB	BB	NC	BB	BB	BB	BB	AB	BB	BB	BB	BB	AB	BB	AB	BB	BB	AB	BB	BB	BB	BB	AB	BB	BB	BB	AB	BB	AB	BB	AA	AA	BB	AB	BB	AB
363	AX-89846824		AA	AA	AA	AB	AA	AB	AB	AA	AB	AB	AA	AB	AA	AA	AA	AA	AA	AA	AB	AA	AA	AA	AA	AB	AA	AB	AA	AA	AB	AA	AA	AA	AA	AB	AA	AA	AA	AB	AA	AB	AA	BB	AB	AA	AA	AA	AB
364	AX-89874091		AA	AA	AA	AB	AA	AB	AB	AA	AB	AB	AA	AB	AA	AA	AA	AA	AA	AA	AB	AA	AA	AA	AA	AB	AA	AB	AA	AA	AB	AA	AA	AA	AA	AA	AA	AA	AA	AB	AA	AB	AA	BB	AB	AA	AA	AA	AB
365	AX-89816971		BB	BB	BB	AB	BB	AB	AB	BB	AB	AB	BB	AB	BB	BB	BB	BB	BB	BB	AB	BB	BB	BB	BB	AB	BB	AB	BB	BB	AB	BB	BB	BB	BB	BB	BB	BB	BB	AB	BB	AB	BB	AA	AB	BB	BB	BB	AB
366	AX-89779140		AB	AB	BB	AB	BB	AB	AB	BB	AB	AB	BB	AB	BB	BB	BB	BB	BB	BB	AB	BB	BB	BB	BB	AB	BB	AB	BB	BB	AB	BB	BB	BB	BB	BB	BB	BB	BB	AB	BB	AB	BB	AA	AA	BB	AB	BB	AB
367	AX-89816109		AA	AA	AA	AB	AB	AB	AB	AB	AB	AB	AA	AA	AA	AA	AA	AA	AA	AA	AB	AA	AA	AA	AA	AB	AA	AB	AA	AB	AB	AA	AA	AB	AA	AA	AA	AA	AA	AB	AA	AB	AA	NC	AB	AA	AA	AB	AB
368	AX-89816121		AA	AA	AA	AB	AB	AB	AB	AB	AB	AB	AA	AA	AA	AA	AA	AA	AA	AA	AB	AA	AA	AA	AA	AB	AA	AB	AA	AB	AB	AA	AA	AB	AA	AA	AA	AA	AA	AB	AA	AB	AA	BB	AB	AA	AA	AB	AB
369	AX-89873007		AB	AB	AA	AB	AA	AB	AB	AA	AB	AB	AA	AB	AA	AA	AA	AA	AA	AA	AB	NC	AA	AA	AA	AB	AA	AB	AA	AA	AB	AA	AA	AA	AA	AA	AA	AA	AA	AB	AA	AB	AA	BB	BB	AA	AB	AA	AB
370	AX-89778387		AB	AB	BB	AB	BB	AB	AB	BB	AB	AB	BB	AB	BB	BB	BB	BB	BB	BB	AB	BB	BB	BB	BB	AB	BB	AB	BB	BB	AB	BB	BB	BB	BB	BB	BB	BB	BB	AB	BB	AB	BB	AA	AA	BB	AB	BB	AB
371	AX-89873215		AB	AB	AA	AB	AB	AB	AB	AB	AB	AB	AA	AA	AA	AA	AA	AA	AA	AA	AB	AA	AA	AA	AA	AB	AA	AB	AA	AB	AB	AA	AA	AB	AA	AA	AA	AA	AA	AB	AA	AB	AA	BB	BB	AA	AB	AB	AB
372	AX-89910148		AB	AB	AA	AB	AB	AB	AB	AB	AB	AB	AA	AA	AA	AA	AA	AA	AA	AA	AA	AA	AA	AA	AA	AB	AA	AB	AA	AB	AB	AA	AA	AB	AA	AA	AA	AA	AA	AB	AA	AB	AA	BB	BB	AA	AB	AB	NC
373	AX-89778473		AB	AB	AA	AB	AA	AB	AB	AB	AB	AB	BB	BB	AB	BB	BB	BB	BB	BB	AB	AB	AB	AB	AB	AB	BB	AB	AB	AB	AA	BB	BB	AB	BB	BB	BB	BB	BB	AB	BB	AB	BB	AA	AA	BB	AB	AB	AB
374	AX-89873139		AB	AB	AA	AB	AA	BB	AB	AB	AB	AB	BB	BB	AB	BB	BB	BB	BB	BB	AB	AB	AB	AB	AB	AB	BB	BB	AB	AB	AA	BB	BB	AB	BB	BB	BB	BB	BB	AB	BB	AB	BB	AA	AA	BB	AB	AB	AB
375	AX-89847181		AB	AB	BB	AB	BB	AA	AB	AB	AA	AB	AA	AA	AB	AA	AA	AA	AA	AA	AB	AB	AB	AB	AB	AB	AA	AA	AB	AB	BB	AA	AA	AB	AA	AA	AA	AA	AA	AB	AA	AB	AA	BB	BB	AA	AB	AB	AB
376	AX-89874566		AB	AB	AA	AB	AA	AB	AB	AB	AB	AB	BB	BB	AB	BB	BB	BB	BB	BB	AB	AB	AB	AB	AB	AB	BB	BB	AB	AB	AA	BB	BB	AB	BB	BB	BB	BB	BB	AB	BB	AB	BB	AA	AA	BB	AB	AB	AB
377	AX-89873063		BB	BB	AA	AB	AA	BB	AB	AB	AB	AB	BB	BB	AB	BB	BB	BB	BB	BB	AB	AB	AB	AB	AB	AB	BB	BB	AB	AB	AA	BB	BB	AB	BB	BB	BB	BB	BB	AB	BB	AB	BB	AA	AB	BB	BB	AB	AB
378	AX-89916388		AA	AA	BB	AB	BB	AA	AB	AB	AB	AB	AA	AA	BB	AA	AA	AA	AA	AA	AB	AB	AB	AB	AB	AA	AA	AA	AB	AB	BB	AA	AA	AB	AA	AA	AA	AA	AA	AB	AA	AB	AA	BB	AB	AA	AA	AB	AB
379	AX-89778431		AB	AB	AA	AB	AA	BB	AB	AB	AB	AB	BB	BB	AB	AB	BB	BB	BB	BB	AB	AB	AB	AB	AB	BB	BB	BB	AB	AB	AA	BB	BB	AB	BB	NC	BB	BB	BB	AB	BB	AB	BB	AA	AA	BB	AB	AB	AB
380	AX-89904327		AB	AB	AA	AB	AA	BB	AB	AB	AB	AB	BB	BB	AA	BB	BB	BB	BB	BB	AB	AB	AB	AB	AB	BB	BB	BB	AB	AB	AA	BB	BB	AB	BB	BB	BB	BB	BB	AB	BB	AB	BB	AA	AA	BB	AB	AB	AB
381	AX-89874588		BB	BB	AA	AB	AA	BB	AB	AB	AB	AB	BB	BB	AA	BB	BB	BB	BB	BB	AB	AB	AB	AB	AB	BB	BB	BB	AB	AB	AA	BB	BB	AB	BB	BB	BB	BB	BB	AB	BB	AB	BB	AA	AB	BB	BB	AB	AB
382	AX-89818853		AA	AA	AA	AA	AA	AA	AA	AA	AA	AB	AA	AB	AA	AA	AA	AA	AA	AA	AA	AA	AA	AA	AA	AA	AA	AA	AA	AA	AA	AA	AA	AA	AA	NC	AA	AB	AB	AA	AA	AA	AA	AA	AA	AB	AB	AA	AA
383	AX-89904303		BB	BB	BB	BB	BB	AB	BB	BB	BB	AB	AB	AB	BB	AB	AB	AB	BB	BB	AB	AB	AB	AB	BB	AB	BB	BB	BB	AB	BB	AA	BB	BB	AB	AA	BB	AB	AB	BB	BB	AB	BB	BB	BB	AB	AB	BB	BB
384	AX-89780708		AB	AB	AA	AA	AA	AB	AA	AA	AA	AA	AB	AB	AA	AB	AB	AB	BB	BB	AB	AA	AA	AA	AA	AB	AB	AB	AA	AA	AA	AA	AB	AA	AB	AA	AA	AA	AA	AB	AB	AB	AA	AA	AA	AA	AA	AB	AB
385	AX-89780713		AA	AA	AA	AA	AA	AA	AA	AA	AA	AB	AA	AB	AA	AA	AA	AA	AA	AA	AA	AA	AA	AA	AA	AA	AA	AA	AA	AA	AA	AA	AA	AA	AA	BB	AA	AB	AB	AA	AA	AA	AA	AA	AA	AB	AB	AA	AA
386	AX-89818869		AB	AB	BB	AB	AB	AB	AB	AB	AB	AB	AB	AB	BB	BB	AB	AB	AA	AA	AB	AB	AB	AB	AB	AB	AA	AB	AB	BB	BB	BB	AA	AB	AB	BB	AB	AB	BB	AA	AA	AB	BB	AB	AB	BB	BB	AA	AB
387	AX-89910670		BB	BB	BB	BB	BB	BB	BB	BB	BB	AB	BB	AB	BB	BB	BB	BB	BB	BB	BB	BB	BB	BB	BB	BB	BB	BB	BB	BB	BB	BB	BB	BB	BB	AA	BB	AB	AB	BB	BB	BB	BB	BB	BB	AB	AB	BB	BB
388	AX-89818893		AB	AB	BB	AB	AB	AB	AB	AB	AB	AB	AB	AB	BB	BB	AB	AB	AA	AA	AB	AB	AB	AB	AB	AB	AA	AB	AB	BB	BB	BB	AA	AB	AB	BB	AB	AB	BB	AA	AA	AB	BB	AB	AB	BB	BB	AA	AB
389	AX-89780807		AA	AA	AA	AA	AA	AA	AA	AA	AA	AB	AA	AB	AA	AA	AA	AB	AA	AA	AA	AA	AA	AA	AA	AA	AA	AA	AA	AA	AA	AB	AA	AA	AA	BB	AA	AB	AA	AA	AA	AA	AA	AA	AA	AB	AB	AA	AA
390	AX-89876238		AA	AA	AA	AA	AA	AA	AA	AA	AA	AB	AA	AB	AA	AA	AA	AB	AA	AA	AA	AA	AA	AA	AA	AA	AA	AA	AA	AA	AA	AB	AA	AA	AA	BB	AA	AB	AA	AA	AA	AA	AA	AA	AA	AB	AB	AA	AA
391	AX-89876216		AA	AA	AA	AA	AA	AA	AA	AA	AA	AB	AA	AB	AA	AA	AA	AB	AA	AA	AA	AA	AA	AA	AA	AA	AA	AA	AA	AA	AA	AB	AA	AA	AA	BB	AA	NC	AA	AA	AA	AA	AA	AA	AA	AB	AB	AA	AA
392	AX-89819091		BB	BB	BB	BB	BB	BB	BB	BB	BB	AB	BB	AB	BB	BB	BB	AB	BB	BB	BB	BB	BB	BB	BB	BB	BB	BB	BB	BB	BB	AB	BB	BB	BB	AA	BB	AB	BB	BB	BB	BB	BB	BB	BB	AB	AB	BB	BB
393	AX-89876111		AB	AB	BB	BB	BB	AB	BB	BB	BB	BB	AB	AB	BB	BB	AB	AB	AB	AB	AB	BB	BB	BB	BB	AB	AB	AB	BB	BB	BB	BB	AB	BB	AB	BB	BB	BB	BB	AB	AB	AB	BB	BB	BB	BB	BB	AB	AB
394	AX-89806566		AA	AA	AA	AA	AA	AA	AA	AA	AA	AB	AA	AB	AA	AA	AA	AB	AA	AA	AA	AA	AA	AA	AA	AA	AA	AA	AA	AA	AA	AB	AA	AA	AA	BB	AA	AB	AA	AA	AA	AA	AA	AA	AA	AB	AB	AA	AA
395	AX-89846945		AB	AB	AB	AB	AB	AA	AA	AB	BB	AB	AB	AB	AB	AB	AB	AB	AB	AB	AA	BB	BB	BB	BB	AA	AB	AB	AB	AB	AB	AB	AB	AB	AB	AB	AB	AA	AB	AA	AA	AB	BB	AB	BB	AB	BB	AB	AB
396	AX-89846887		AA	AA	AB	AB	AB	AA	AA	AA	AA	AB	AA	AA	AA	AA	AA	AB	AA	AA	AA	AA	AA	AA	AA	AA	AA	AB	AB	AA	AB	AA	AA	AA	AB	AB	AB	BB	AA	AB	AB	AB	AA	AA	AA	AB	AA	AA	AA
397	AX-89846854		BB	BB	BB	BB	BB	BB	BB	BB	BB	AB	BB	AB	BB	AB	BB	AB	BB	BB	BB	BB	BB	BB	BB	BB	BB	AB	BB	BB	BB	BB	BB	BB	BB	AB	BB	AB	BB	BB	BB	BB	BB	BB	BB	AB	BB	BB	BB
398	AX-89873658		AA	AA	AA	AA	AA	AB	BB	AB	AA	AA	AB	AB	AA	AA	AB	AA	AB	AB	BB	AA	AA	AA	AA	AB	AA	AA	AA	AA	AA	AB	AB	AB	AB	AA	AA	AA	AA	AB	AB	BB	AA	AB	AA	AA	AA	AB	AB
399	AX-89873586		BB	BB	BB	BB	BB	AB	AA	AB	BB	BB	AB	AB	BB	BB	AB	BB	AB	AB	AA	BB	BB	BB	BB	AB	BB	BB	BB	BB	BB	AB	AB	AB	AB	BB	BB	BB	BB	AB	AB	AA	BB	AB	BB	BB	BB	AB	AB
400	AX-89860508		BB	BB	AB	AB	AB	BB	BB	BB	BB	AB	BB	BB	BB	AB	BB	AB	BB	BB	BB	BB	BB	BB	BB	BB	BB	AB	AB	BB	AB	BB	BB	BB	BB	AB	AB	AA	BB	AB	AB	BB	BB	BB	BB	AB	BB	BB	BB
401	AX-89846867		BB	BB	AB	AB	AB	BB	BB	BB	BB	AB	BB	BB	BB	AB	BB	AB	BB	BB	BB	BB	BB	BB	BB	BB	BB	AB	AB	BB	AB	BB	BB	BB	BB	AB	AB	AA	BB	AB	AB	BB	BB	BB	BB	AB	BB	BB	BB
402	AX-89778797		BB	BB	BB	BB	BB	AB	AB	AB	BB	BB	AB	AB	BB	BB	AB	BB	AB	AB	AB	BB	BB	BB	BB	AB	BB	BB	BB	BB	BB	AB	AB	AB	AB	BB	BB	BB	BB	AB	AB	AB	BB	AB	BB	BB	BB	AB	AB
403	AX-89860547		BB	BB	BB	BB	BB	AB	AA	AB	BB	BB	AB	AB	BB	AB	AB	BB	AB	AB	AA	AB	AB	BB	BB	AB	BB	BB	BB	BB	BB	AB	AB	AB	BB	BB	BB	BB	BB	AB	AB	BB	BB	AB	BB	BB	BB	AB	AB
404	AX-89873799		AB	AB	BB	BB	BB	AB	AA	AB	AB	AB	AA	AA	AB	AA	AA	AA	AA	AA	AA	AB	AB	BB	BB	AB	AB	AB	BB	AB	AB	AA	AA	AA	AA	AB	BB	BB	AB	AB	AB	BB	BB	AA	AB	AB	AA	AA	AA
405	AX-89778992		AA	AA	AA	AA	AA	AB	BB	AB	AA	AB	BB	AB	AA	AB	BB	AB	AB	AB	BB	AB	AB	AA	AA	AB	AA	AA	AA	AA	AA	BB	BB	BB	BB	AB	AA	AA	AB	AB	AB	AA	AA	AB	AA	AA	AA	AB	AB
406	AX-89779080		AB	AB	BB	BB	BB	AB	AA	AB	AB	AB	AA	AA	AB	AA	AA	AA	AA	AA	AA	AB	AB	BB	BB	AB	AB	AB	BB	AB	AB	AA	AA	AB	AB	AB	BB	BB	AB	AB	AB	BB	BB	AA	AB	AB	AA	AA	AA
407	AX-89846908		BB	BB	BB	BB	BB	AA	AA	AB	BB	AB	AA	AB	BB	AB	AA	AB	AB	AB	AA	AB	AB	BB	BB	AB	BB	BB	BB	BB	BB	AA	AA	AB	AB	AB	BB	BB	AB	AB	AB	BB	BB	AB	BB	BB	BB	AB	AB
408	AX-89873786		AB	AB	AA	AA	AA	AB	BB	AB	AB	AB	BB	BB	AB	BB	BB	BB	BB	BB	BB	AB	AB	AA	AA	AB	AB	AB	AA	AB	AB	BB	BB	BB	BB	AB	AA	AA	AB	AB	AB	AA	AA	BB	AB	AB	BB	BB	BB
409	AX-89780591		AA	AA	AA	AB	AB	AA	AB	AB	AA	AB	AA	AA	AA	AA	AA	AA	AA	AA	AA	AB	AB	AB	AB	AA	AB	AA	AA	AB	AA	AA	AA	AB	AA	AA	AA	AA	AA	AA	AA	AA	AA	AB	AA	AA	AA	AB	AA
410	AX-89818792		AB	AB	BB	AA	AB	NC	AB	AA	AB	AA	AB	AA	AB	AB	AB	AA	AA	AA	AB	AA	AA	AA	AA	AA	AB	AA	BB	AA	BB	AB	AB	AB	NC	AA	AB	AB	AB	AB	AB	AA	AB	AA	AA	AB	AB	AB	AB
411	AX-89819107		BB	BB	BB	AB	AB	BB	AB	AB	AB	AB	BB	BB	BB	BB	BB	BB	BB	BB	BB	AB	AB	AB	AB	BB	AB	BB	AB	BB	BB	BB	BB	AB	BB	BB	AB	AB	BB	AB	AB	BB	BB	AB	AB	BB	BB	AB	BB
412	AX-89819007		AA	AA	AA	AB	AB	AA	AB	AB	AB	AB	AA	AA	AA	AA	AA	AA	AA	AA	AA	AB	AB	AB	AB	AA	AB	AA	AB	AA	AA	AA	AA	AB	AA	AA	AB	AB	AA	AB	AB	AA	AA	AB	AB	AA	AA	AB	AA
413	AX-89780715		AA	AA	AA	AB	AB	AA	AB	AB	AB	AB	AA	AA	AA	AA	AA	AA	AA	AA	AA	AB	AB	AB	AB	AA	AB	AA	AB	AA	AA	AA	AA	AB	AA	AA	AB	AB	AA	AB	AB	AA	AA	AB	AB	AA	AA	AB	AA
414	AX-89818995		BB	BB	BB	AB	AB	BB	AB	AB	AB	AB	BB	BB	BB	BB	BB	BB	BB	BB	BB	AB	AB	AB	AB	BB	AB	BB	AB	BB	BB	BB	BB	AB	BB	BB	AB	AB	BB	AB	AB	BB	BB	AB	AB	BB	BB	AB	BB
415	AX-89818953		AA	AA	AA	AB	AB	AA	AB	AB	AB	AB	AA	AA	AA	AA	AA	AA	AA	AA	AA	AB	AB	AB	AB	AA	AB	AA	AB	AA	AA	AA	AB	AB	AA	AA	AB	AB	AA	AB	AB	AA	AA	AB	AB	AA	AA	AB	AA
416	AX-89819054		BB	BB	BB	AB	AB	BB	AB	AB	AB	AB	BB	BB	BB	BB	BB	BB	BB	BB	BB	AB	AB	AB	AB	BB	AB	BB	AB	BB	BB	NC	BB	AB	BB	BB	AB	AB	BB	AB	AB	BB	BB	AB	AB	BB	BB	AB	BB
417	AX-89875853		AA	AA	AA	AB	AB	AA	AB	AB	AA	AB	AA	AA	AA	AA	AA	AA	AA	AA	AA	AB	AB	AB	AB	AA	AB	AA	AA	AB	AA	AA	AA	AB	AA	AA	AA	AA	AA	AA	AA	AA	AA	AB	AA	AA	AA	AB	AA
418	AX-89818998		AA	AA	AA	AB	AB	AA	AB	AB	AB	AB	AA	AA	AA	AA	AA	AA	AA	AA	AA	AB	AB	AB	AB	AA	AB	AA	AB	AA	AA	AA	AA	AB	AA	AA	AB	AB	AA	AB	AB	AA	AA	AB	AB	AA	AA	AB	AA
419	AX-89818978		AA	AA	AA	AB	AB	AA	AB	AB	AB	AB	AA	AA	AA	AA	AA	AA	AA	AA	AA	AB	AB	AB	AB	AA	AB	AA	AB	AA	AA	AA	AA	AB	AA	AA	AB	AB	AA	AB	AB	AA	AA	AB	AB	AA	AA	AB	AA
420	AX-89780781		AA	AA	AA	AB	AB	AA	AB	AB	AB	AB	AA	AA	AA	AA	AA	AA	AA	AA	AA	AB	AB	AB	AB	AA	AB	AA	AB	AA	AA	AA	AA	AB	AA	AA	AB	AB	AA	NC	AB	AA	AA	AB	AB	AA	AA	AB	AA
421	AX-89873295		AB	AB	AA	AA	AA	BB	BB	AB	BB	AB	BB	BB	AB	BB	BB	BB	BB	BB	BB	AB	AB	AA	AA	AB	AB	AB	AA	AB	AB	AB	BB	AB	AB	AB	AA	AA	AB	AB	AB	AA	AA	BB	BB	AB	BB	BB	BB
422	AX-89867407		AB	AB	AB	BB	BB	BB	BB	BB	BB	AB	BB	AB	BB	BB	BB	BB	BB	BB	BB	BB	BB	BB	BB	AB	AB	AB	AB	AB	BB	AB	BB	AB	AB	AB	AB	AA	AB	AB	AB	AB	AB	BB	BB	AB	BB	BB	BB
423	AX-89874006		AB	AB	AB	BB	BB	BB	AB	BB	BB	AB	AB	AB	BB	BB	AB	BB	BB	BB	BB	BB	BB	BB	BB	AB	AB	AB	AB	AB	BB	AB	AB	AB	AA	AA	AB	AA	AA	AB	AB	AB	AB	BB	BB	AB	BB	BB	BB
424	AX-89846828		AB	AB	AB	AA	AA	AA	AA	AA	AA	AB	AA	AA	AA	AA	AA	AA	AA	AA	AA	AA	AA	AA	AA	AB	AB	AB	AB	AB	AA	AB	AA	AB	AB	AB	AB	BB	AB	AB	AB	AB	AB	AA	AA	AB	AA	AA	AA
425	AX-89803147		BB	BB	BB	BB	BB	BB	BB	BB	BB	BB	BB	BB	BB	BB	BB	AB	AB	AB	BB	BB	BB	BB	BB	BB	BB	BB	BB	BB	AB	BB	BB	BB	BB	BB	BB	BB	BB	BB	BB	BB	BB	AB	BB	BB	AB	BB	BB
426	AX-89778374		AB	AB	BB	AB	BB	AA	AB	AB	NC	AB	AB	AB	AB	AA	AB	AB	AB	AB	AA	AB	AB	BB	BB	AB	AB	AB	BB	AB	BB	AB	AB	AB	BB	BB	BB	BB	BB	AB	AB	BB	BB	AB	AA	AB	AB	AA	AA
427	AX-89846807		AB	AB	AB	AB	AA	BB	AB	AB	BB	AB	AB	AB	AB	BB	AB	AB	AB	AB	BB	AB	AB	AA	AA	BB	AB	AB	AA	BB	AA	AB	AB	AB	AA	AA	AA	AA	AA	AB	AB	AA	AA	AB	BB	AB	AB	BB	BB
428	AX-89817687		AB	AA	AB	BB	BB	AA	AB	AB	AA	AB	AB	AB	AA	BB	AB	AA	AA	AA	AB	AA	AA	AB	BB	NC	AA	AA	AB	AA	BB	AA	AA	AA	AA	AB	AA	AA	AB	AA	AA	BB	AB	AB	AA	NC	AA	NC	NC
429	AX-89874411		AA	AB	AB	BB	BB	AA	AB	AB	AA	AB	AB	AB	AA	BB	AB	AA	AA	AA	BB	AA	AA	AB	BB	AB	AA	AA	AB	AA	BB	AB	AB	AA	AA	AB	AA	AA	AB	AA	AA	BB	AB	AB	AA	BB	AA	AB	AB
430	AX-89874801		AA	AB	AB	BB	BB	AA	AB	AB	AA	AB	AB	AB	NC	BB	AB	AA	AA	AA	BB	AA	AA	AB	BB	AB	AA	AA	AB	AA	BB	AB	AB	AA	AA	AB	AA	AA	AB	AA	AA	BB	AB	AB	AA	BB	AA	AB	AB
431	AX-89817304		BB	BB	AA	AA	AA	AA	AA	AA	AB	AB	AB	AB	AB	AA	AB	AB	AB	AB	AA	AA	AA	AA	AA	AA	AB	AB	AA	AA	AA	AB	AB	AB	BB	NC	AB	BB	AB	AB	NC	AA	AA	AA	AB	AB	BB	AA	NC
432	AX-89847025		AA	AA	BB	BB	BB	BB	BB	BB	AB	AB	AB	AB	AB	BB	AB	AB	AB	AB	BB	BB	BB	BB	BB	BB	AA	AB	BB	BB	BB	AB	AB	AB	AA	BB	AB	AA	AB	AB	NC	BB	BB	BB	AB	AB	AA	BB	AB
433	AX-89803174		AB	AA	BB	BB	BB	BB	BB	BB	BB	AB	AB	AB	AB	BB	AB	AB	AB	AB	BB	BB	BB	BB	BB	BB	AB	AB	BB	BB	BB	AB	AB	AB	AA	BB	AB	AA	AB	AB	BB	BB	BB	BB	AB	AB	AA	BB	AB
434	AX-89817205		AA	AA	BB	BB	BB	BB	BB	BB	BB	AB	AB	AB	AB	BB	AB	AB	AB	AB	BB	BB	BB	BB	BB	BB	AB	AB	BB	BB	BB	AB	AB	AB	AA	BB	AB	AA	AB	AB	BB	BB	BB	BB	AB	AB	NC	BB	AB
435	AX-89779557		AA	AA	BB	BB	BB	BB	BB	BB	AB	AB	AB	AB	AB	BB	AB	AB	AB	AB	BB	BB	BB	BB	NC	BB	AA	AB	NC	BB	NC	AB	AB	AB	AA	NC	AB	AA	AB	AB	NC	BB	NC	BB	AB	AB	AA	BB	AB
436	AX-89817497		BB	BB	AB	BB	BB	AA	AA	AA	AB	BB	AB	AB	AB	BB	BB	AB	AB	AB	AB	AA	AA	AA	AB	AB	BB	AB	AA	AA	BB	AB	AB	AB	BB	BB	AB	BB	AB	AB	NC	BB	AB	AB	AB	BB	BB	AB	BB
437	AX-89779044		AB	BB	AA	AA	AA	AA	AA	AA	AA	AB	AB	AB	AB	AA	AB	AB	AB	AB	AA	AA	AA	AA	AA	AA	AB	AB	AA	AA	AA	AB	AB	AB	BB	AA	AB	BB	AB	AB	AA	AA	AA	AA	AB	AB	BB	AA	AB
438	AX-89875081		AB	AA	BB	BB	BB	BB	BB	BB	BB	AB	AB	AB	AB	BB	AB	AB	AB	AB	BB	BB	BB	BB	BB	BB	AB	AB	BB	BB	BB	AB	AB	AB	AA	BB	AB	AA	AB	AB	BB	BB	BB	BB	AB	AA	AA	BB	AB
439	AX-89817985		AB	AA	BB	BB	BB	BB	BB	BB	BB	AB	AB	AB	AB	BB	AB	AB	AB	AB	BB	BB	BB	BB	BB	BB	AB	AB	BB	BB	BB	AB	AB	AB	AA	BB	AB	AA	AB	AB	NC	BB	BB	BB	AB	AA	AA	BB	AB
440	AX-89780111		AB	AA	BB	BB	BB	BB	BB	BB	BB	AB	AB	AB	AB	BB	AB	AB	AB	AB	BB	BB	BB	BB	BB	BB	AB	AB	BB	BB	BB	AB	AB	AB	AA	BB	AB	AA	AB	AB	BB	BB	BB	BB	AB	AB	AA	BB	AB
441	AX-89875087		AB	AA	BB	BB	BB	BB	BB	BB	BB	AB	AB	AB	AB	BB	AB	AB	AB	AB	BB	BB	BB	BB	BB	BB	AB	AB	BB	BB	BB	AB	AB	AB	AA	BB	AB	AA	AB	AB	BB	BB	BB	BB	AB	NC	AB	BB	AB
442	AX-89847069		AB	AA	BB	BB	BB	BB	BB	BB	BB	AA	BB	AB	AB	BB	AA	AB	AB	AB	BB	BB	BB	BB	BB	BB	AA	AB	BB	BB	BB	AB	BB	BB	AA	AA	BB	BB	BB	BB	BB	AB	BB	BB	AB	AA	AA	NC	NC
443	AX-89816758		BB	BB	AB	AA	AA	BB	BB	BB	AB	AB	BB	BB	BB	AA	AB	BB	BB	BB	AB	BB	BB	BB	AB	AB	AB	BB	BB	BB	AA	BB	BB	BB	BB	AA	BB	BB	BB	BB	BB	AA	AB	AB	BB	AB	BB	AB	AB
444	AX-89847103		BB	BB	AB	AB	AB	BB	BB	BB	BB	AB	AB	BB	BB	AB	AB	BB	BB	BB	BB	BB	BB	BB	AB	AB	BB	BB	BB	BB	BB	BB	AB	BB	AB	BB	AB	AA	AB	NC	NC	BB	BB	BB	BB	BB	BB	BB	BB
445	AX-89875475		BB	BB	AB	AA	AA	BB	BB	BB	AB	AB	AB	BB	BB	AA	AB	BB	BB	BB	BB	BB	BB	BB	AB	AB	BB	BB	BB	BB	AB	BB	AB	AB	AB	AB	AB	AA	AB	AB	NC	BB	BB	BB	BB	BB	BB	AB	AB
446	AX-89847101		AA	AA	AB	AB	AB	AA	AA	AA	AA	AB	AB	AA	AA	AB	AB	AA	AA	AA	AA	AA	AA	AA	AB	AB	AA	AA	AA	AA	AA	AA	AB	AA	AB	AA	AB	BB	AB	NC	NC	AA	AA	AA	AA	AA	AA	AA	AA
447	AX-89847105		AA	AA	AB	AB	AB	AA	AA	AA	AA	AB	AB	AA	AA	AB	AB	AA	AA	AA	AA	AA	AA	AA	AB	AB	AA	AA	AA	AA	AA	AA	AB	AA	AB	AA	AB	BB	AB	NC	NC	AA	AA	AA	AA	AA	AA	AA	AA
448	AX-89860683		AB	BB	BB	BB	BB	BB	BB	BB	BB	BB	BB	BB	BB	BB	BB	BB	BB	BB	BB	BB	BB	BB	BB	BB	BB	BB	BB	BB	BB	BB	BB	BB	BB	BB	BB	BB	AB	BB	BB	BB	BB	BB	BB	BB	BB	BB	BB
449	AX-89780922		AB	AA	AA	AA	AA	AA	AA	AA	AA	AA	AA	AA	AA	AA	AA	AA	AA	AA	AA	AA	AA	AA	AA	AA	AA	AA	AB	AA	AA	AA	AA	AB	AA	AA	AA	AA	AB	AB	AA	AA	AA	AA	AA	AA	AA	AA	AA
450	AX-89873147		AB	BB	AB	AB	AB	AB	AB	AB	AA	AA	AB	AB	AB	AB	AA	AB	AB	AB	AB	AB	AB	AA	AB	NC	AB	AB	AB	AB	AA	AB	AA	AB	AB	AB	AB	BB	AB	AB	AB	BB	AB	AA	AB	BB	BB	AA	AA
451	AX-89847602		BB	BB	BB	BB	BB	BB	BB	BB	BB	BB	BB	BB	BB	BB	BB	BB	BB	BB	BB	BB	BB	BB	BB	BB	BB	BB	BB	BB	BB	BB	BB	BB	BB	BB	BB	BB	BB	BB	NC	BB	BB	BB	BB	BB	BB	AB	AB
452	AX-89904639		AB	AB	AA	AA	AB	AA	AB	AB	AA	AB	AA	AB	AA	AB	AA	AA	AA	AA	AB	AA	AA	AA	AA	AA	AA	AA	AA	AA	AA	AA	AA	AB	AB	AA	AA	AB	AA	AA	AA	AA	AA	AA	AB	AB	AB	AB	BB
453	AX-89860972		AB	AB	BB	BB	AB	BB	AB	AB	BB	AB	BB	AB	BB	AB	BB	BB	BB	BB	NC	BB	BB	BB	BB	BB	BB	BB	BB	BB	BB	BB	BB	AB	AB	BB	BB	AB	BB	BB	BB	BB	BB	BB	AB	AB	AB	AB	AA
454	AX-89783766		AB	AB	BB	BB	AB	BB	AB	AB	BB	AB	BB	AB	BB	AB	BB	BB	BB	BB	AB	BB	BB	BB	BB	BB	BB	BB	BB	BB	BB	BB	BB	AB	AB	BB	BB	AB	BB	BB	BB	BB	BB	BB	AB	AB	AB	AB	AA
455	AX-89880337		AB	AB	AA	AA	AB	AA	AB	AB	AA	AB	AA	AB	AA	AA	AA	AA	AA	AA	AB	AA	AA	AA	AA	AA	AA	AA	AA	AA	AA	AA	AA	AB	AB	AA	AA	AB	AA	AA	AA	AA	AA	AA	AB	AB	AB	AB	BB
456	AX-89882241		AA	AA	AA	AB	AA	AB	AA	AA	AB	AB	AA	AB	AA	AA	AB	AA	AB	AB	AB	AA	AA	AA	AB	AB	AA	AB	AA	AA	AA	AB	AA	AA	AA	AB	AA	AA	AA	AB	AA	AB	AA	AA	AA	AB	AA	AA	AA
457	AX-89863227		AA	AA	AA	AB	AA	AB	AA	AA	AB	AB	AA	AB	AA	AA	AB	AA	BB	BB	AB	AA	AA	AA	AB	AB	AA	AB	AA	AA	AA	AB	AA	AA	AA	AB	AA	AA	AA	AB	AA	AB	AA	AA	AA	AB	AA	AA	AA
458	AX-89863225		AA	AA	AA	AB	AA	AB	AA	AA	AB	AB	AA	AB	AA	AA	AB	AA	BB	BB	AB	AA	AA	AA	AB	AB	AA	AB	AA	AA	AA	AB	AA	AA	AA	AB	AA	AA	AA	NC	AA	AB	AA	AA	AA	AB	AA	AA	AA
459	AX-89882331		AB	AB	AB	AA	AB	AA	BB	BB	AB	AB	BB	AB	AB	AB	AB	BB	AA	AA	AB	AB	AB	AA	AA	AB	AB	AA	AB	AA	AB	AB	BB	BB	AB	AA	BB	BB	AB	AB	AB	AB	AB	BB	BB	AB	BB	AB	BB
460	AX-89882280		AB	AB	AB	BB	AB	BB	AA	NC	AB	BB	AB	BB	AB	AB	BB	AA	BB	BB	BB	AB	AB	BB	BB	AB	AB	BB	AB	BB	BB	BB	AA	AA	BB	BB	AA	AB	AB	AB	AB	AB	AB	AB	AA	AB	NC	AB	AA
461	AX-89847851		AB	AB	AB	BB	AB	BB	AA	AA	AB	BB	AB	BB	NC	AB	BB	AA	BB	BB	BB	AB	AB	BB	BB	AB	AB	BB	AB	BB	BB	BB	AA	AA	BB	BB	AA	AB	AB	AB	AB	AB	AB	AB	AA	AB	AA	AB	AA
462	AX-89785400		AB	AB	AB	AA	AB	AA	BB	BB	AB	AA	AB	AA	AB	AB	AA	BB	AA	AA	AA	AB	AB	AA	AA	AB	AB	AA	AB	AA	AA	AA	BB	BB	AA	AA	AB	AB	AB	AB	AB	AB	AB	AB	AB	AB	BB	AB	BB
463	AX-89847852		AA	AA	AB	BB	AA	AB	AA	AA	AB	BB	AA	BB	AB	AA	AB	AA	BB	BB	BB	AA	AA	AA	AB	AB	AA	AB	AA	AA	BB	AB	AA	AA	AA	AB	AA	AA	AA	AB	AA	AB	AA	AB	AA	AB	AA	AA	AA
464	AX-89825176		AB	AB	AB	BB	AB	BB	AA	AA	AB	BB	AA	BB	AB	AB	AB	AA	BB	BB	BB	AB	AB	BB	BB	AB	AB	BB	AB	BB	BB	AB	AA	AA	AB	BB	AA	AA	AB	AB	AB	AB	AB	AB	AA	AB	AA	AB	AA
465	AX-89882275		BB	BB	BB	AB	BB	AB	BB	BB	AB	AB	BB	AB	BB	BB	AB	BB	AA	AA	AB	BB	BB	BB	AB	AB	BB	AB	BB	BB	BB	AB	BB	BB	BB	AB	BB	BB	BB	AB	BB	AB	BB	BB	BB	AB	BB	BB	BB
466	AX-89825107		AB	AB	BB	AB	AB	AA	BB	BB	AB	AA	AB	AA	BB	AB	AA	BB	AA	AA	AA	AB	AB	AA	AA	AB	AB	AA	AB	AA	AB	AA	BB	BB	AA	AA	BB	AB	AB	AB	AB	AB	AB	AB	BB	AB	BB	AB	BB
467	AX-89882261		BB	BB	BB	AB	BB	AB	BB	BB	AB	AB	BB	AB	BB	BB	AB	BB	AA	AA	AB	BB	BB	BB	AB	AB	BB	AB	BB	BB	BB	AB	BB	BB	BB	AB	BB	BB	BB	AB	BB	AB	BB	BB	BB	AB	BB	BB	BB
468	AX-89882238		AB	AB	AB	AA	AB	AA	BB	BB	AB	AA	AB	AA	AB	AB	AA	BB	AA	AA	AA	AB	AB	AA	AA	AB	AB	AA	AB	AA	AA	AA	BB	BB	AA	AA	BB	AB	AB	AB	AB	AB	AB	AB	BB	AB	BB	AB	BB
469	AX-89879876		BB	BB	AB	AB	BB	BB	BB	BB	BB	BB	BB	BB	AB	BB	BB	BB	BB	BB	BB	BB	BB	BB	BB	BB	BB	BB	BB	BB	AB	BB	BB	BB	BB	BB	BB	BB	BB	BB	BB	BB	BB	BB	BB	BB	BB	BB	BB
470	AX-89822764		AB	AB	AB	BB	AB	BB	AA	AB	AB	AB	BB	AB	AB	AB	BB	BB	BB	BB	AB	AB	AB	BB	BB	AB	BB	BB	AB	BB	AB	BB	BB	AA	BB	BB	AB	AB	AB	BB	AB	BB	BB	AA	AA	AB	AB	AB	AB
471	AX-89860935		AB	AB	BB	AB	AB	AA	BB	BB	AB	AB	BB	AB	BB	AB	AB	BB	AA	AA	AB	AB	AB	AA	AA	AB	AA	AA	AB	AA	BB	AB	BB	BB	AB	AA	BB	AB	AB	AB	AB	AB	AB	BB	BB	AB	BB	AB	AB
472	AX-89847542		AB	AB	AB	BB	AB	BB	AA	AA	AB	AB	AA	AB	AB	AB	AB	AA	BB	BB	AB	AB	AB	BB	BB	AB	AB	BB	AB	BB	AB	AB	AA	AA	AB	BB	AA	AA	AB	AB	AB	AB	AB	AA	AA	AB	AA	AB	AB
473	AX-89785442		AA	AA	AA	AB	AA	AB	AA	AA	AB	AB	AA	AB	AA	AA	AB	AA	BB	BB	AB	AA	AA	AA	AB	AB	AA	AB	AA	AA	AA	AB	AA	AA	AA	AB	AA	AA	AA	AB	AA	AB	AA	AA	AA	AB	AA	AA	AA
474	AX-89879894		AB	AB	AA	AB	AB	BB	AA	AA	AB	AB	AA	AB	AA	AB	AB	AA	BB	BB	AB	AB	AB	BB	BB	AB	AB	BB	AB	BB	AA	AB	AA	AA	AB	BB	AA	AA	AB	AB	AB	AB	AB	AA	AA	AB	AA	AB	AB
475	AX-89783502		AB	AB	AB	BB	AB	BB	AA	AA	AB	BB	AA	BB	AB	AB	AB	AA	BB	BB	BB	AB	AB	BB	BB	NC	AB	BB	AB	BB	BB	AB	AA	AA	AB	BB	AA	AA	AB	AB	AB	AB	AB	AB	AA	AB	AA	AB	AB
476	AX-89822715		AB	AB	BB	AB	AB	AA	BB	BB	AB	AB	BB	AB	BB	AB	AB	BB	AA	AA	AB	AB	AB	AA	AA	AB	AB	AA	AB	AA	BB	AB	BB	BB	AB	AA	BB	BB	AB	AB	AB	AB	AB	BB	BB	AB	BB	AB	AB
477	AX-89907633		AB	AB	BB	AB	AB	AB	BB	BB	AB	AB	BB	AB	BB	AB	AB	BB	AB	AB	AB	AB	AB	AB	AB	AB	AB	AB	AB	AB	BB	AB	BB	BB	AB	AB	BB	AB	AB	AB	AB	AB	AB	BB	BB	AB	BB	AB	AB
478	AX-89880176		AB	AB	AB	BB	BB	BB	AA	AB	AB	BB	BB	BB	AB	AB	BB	BB	BB	BB	BB	AB	AB	BB	BB	AB	BB	BB	AB	BB	BB	BB	BB	AA	BB	BB	AB	BB	AB	BB	AB	BB	BB	AB	AA	AB	AB	AA	AB
479	AX-89819480		BB	AB	AB	BB	BB	BB	AB	AB	BB	BB	BB	BB	BB	AB	BB	BB	BB	BB	BB	AB	AB	BB	BB	AB	BB	BB	BB	BB	BB	BB	BB	AB	BB	BB	AB	BB	AB	BB	BB	BB	BB	AB	AB	AB	AB	AA	AB
480	AX-89784020		BB	AB	AB	BB	BB	BB	AB	AB	BB	BB	BB	BB	BB	AB	BB	BB	BB	BB	BB	AB	AB	BB	BB	AB	BB	BB	BB	BB	BB	BB	BB	AB	BB	BB	AB	BB	AB	BB	BB	BB	BB	AB	AB	AB	AB	AA	AB
481	AX-89847302		AA	AB	AB	AA	AA	AA	AB	AB	AA	AA	AA	AA	AA	AB	AA	AA	AA	AA	AA	AB	AB	AA	AA	AB	AA	AA	AA	AA	AA	AA	AA	AB	AA	AA	AB	AA	AB	AA	AA	AA	AA	AB	AB	AB	AB	BB	AB
482	AX-89904387		BB	AB	AB	BB	BB	BB	AB	AB	BB	BB	BB	BB	BB	AB	BB	BB	BB	BB	BB	AB	AB	BB	BB	AB	BB	BB	BB	BB	BB	BB	BB	AB	BB	BB	AB	BB	AB	BB	BB	BB	BB	AB	AB	AB	AB	AA	AB
483	AX-89847355		AB	AB	AA	BB	AB	AB	AA	AA	BB	BB	AB	AB	AB	AA	AB	AB	BB	BB	AB	AB	AB	BB	BB	AB	AB	AB	BB	AB	AB	AB	AA	AB	AA	AB	AA	AB	AA	AB	AB	AB	AB	AB	AB	AB	AA	AA	AA
484	AX-89782148		AB	AB	AA	BB	AB	AB	AA	AA	BB	BB	AB	AB	AB	AA	AB	AB	BB	BB	AB	AB	AB	BB	BB	AB	AB	AB	BB	AB	AB	AB	AA	AB	AA	AB	AA	AB	AA	AB	AB	AB	AB	AB	AB	AB	AA	AA	AA
485	AX-89904458		AB	AB	AA	BB	AB	AB	AA	AA	BB	BB	AB	AB	AB	AA	AB	AB	BB	BB	AB	AB	AB	BB	BB	AB	AB	AB	BB	AB	AB	AB	AA	AB	AA	AB	AA	AB	AA	AB	AB	AB	AB	AB	AB	AB	AA	AA	AA
486	AX-89821200		AB	AB	BB	AA	AB	AB	BB	BB	AA	AA	AB	AB	AB	BB	AB	AB	AA	AA	AB	AB	AB	AA	AA	AB	AB	AB	AA	AB	AB	AB	BB	AB	BB	AB	BB	AB	BB	AB	AB	AB	AB	AB	AB	AB	BB	BB	BB
487	AX-89821149		AB	AB	AA	BB	AB	AB	AA	AA	BB	BB	AB	AB	AB	AA	AB	AB	BB	BB	AB	AB	AB	BB	BB	AB	AB	AB	BB	AB	AB	AB	AA	AB	AA	AB	AA	AB	AA	AB	AB	AB	AB	AB	AB	AB	AA	AA	AA
488	AX-89782421		AB	AB	BB	AA	AB	AB	BB	BB	AA	AA	AB	AB	AB	BB	AB	AB	AA	AA	AB	AB	AB	AA	AA	AB	AB	AB	AA	AB	AB	AB	BB	AB	BB	AB	BB	AB	BB	AB	AB	AB	AB	AB	AB	AB	BB	BB	BB
489	AX-89878291		AB	AB	AA	NC	AB	AB	AA	AA	BB	BB	AB	AB	AB	AA	AB	AB	BB	BB	AB	AB	AB	BB	BB	AB	AB	AB	BB	AB	AB	AB	AA	AB	AA	AB	AA	AB	AA	AB	AB	AB	AB	AB	AB	AB	AA	AA	AA
490	AX-89847373		AB	AB	AA	BB	AB	AB	AA	AA	BB	BB	AB	AB	AB	AA	AB	AB	BB	BB	AB	AB	AB	BB	BB	AB	AB	AB	BB	AB	AB	AB	AA	AB	AA	AB	AA	AB	AA	AB	AB	AB	AB	AB	AB	AB	AA	AA	AA
491	AX-89878402		NC	AB	BB	AA	AB	AB	BB	BB	AA	AA	AB	AB	AB	BB	AB	AB	AA	AA	AB	AB	AB	AA	AA	AB	AB	AB	AA	AB	AB	AB	BB	AB	BB	AB	BB	AB	BB	AB	AB	AB	AB	AB	AB	AB	BB	BB	BB
492	AX-89822887		AB	AB	BB	AA	AB	AB	BB	BB	AA	AA	AB	AB	AB	BB	AB	AB	AA	AA	AB	AB	AB	AA	AA	AB	AB	AB	AB	AB	AB	AB	BB	BB	BB	AB	BB	AB	BB	AB	BB	AB	AB	AB	AB	AB	BB	BB	BB
493	AX-89847561		AB	AB	BB	AA	AB	BB	BB	BB	AA	AA	AB	AB	AB	BB	AB	AB	AA	AA	AB	AB	AB	AA	AA	AB	AB	AB	AB	AB	AB	AB	BB	BB	BB	AB	BB	AB	BB	AB	BB	AB	AB	AB	AB	AB	BB	BB	BB
494	AX-89815353		AB	AB	AA	BB	AB	AB	AA	AA	BB	BB	AB	AB	AB	AA	AB	AB	BB	BB	AB	AB	AB	BB	BB	AB	AB	AB	AB	AB	AB	AB	AA	AA	AA	AB	AA	AB	AA	AB	AA	AB	AB	AB	AB	AB	AA	AA	AA
495	AX-89904508		AB	AB	AA	BB	AB	AB	AA	AA	BB	BB	AB	AB	AB	AA	AB	AB	BB	BB	AB	AB	AB	BB	BB	AB	AB	AB	AB	AB	AB	AB	AA	AA	AA	AB	AA	AB	AA	AB	AA	AB	AB	AB	AB	AB	AA	AA	AA
496	AX-89822950		AB	AB	BB	AA	AB	BB	BB	BB	AA	AA	AB	AB	AB	BB	AB	AB	AB	AB	AB	AB	AB	AA	AA	AB	AB	AB	AB	AB	AB	AB	BB	BB	BB	AB	BB	AB	BB	AB	BB	AB	AB	AB	AB	AB	BB	BB	BB
497	AX-89847507		AB	AB	BB	AA	AB	BB	BB	BB	AA	AA	AB	AB	AB	BB	AB	AB	AB	AB	AB	AB	AB	AA	AA	AB	AB	AB	AB	AB	AB	AB	BB	BB	BB	AB	BB	AB	BB	AB	BB	AB	AB	AB	AB	AB	BB	BB	BB
498	AX-89806832		AB	AB	AA	BB	AB	AA	AA	AA	BB	BB	AB	AB	AB	AA	AB	AB	AB	AB	AB	AB	AB	BB	BB	AB	AB	AB	AB	AB	AB	AB	AA	AA	AA	AB	AA	AB	AA	AB	AA	AB	AB	AB	AB	AB	AA	AA	AA
499	AX-89803624		AB	AB	AA	BB	AB	AB	AA	AA	BB	BB	AB	AB	AB	AA	AB	AB	BB	BB	AB	AB	AB	BB	BB	AB	AB	AB	AB	AB	AB	AB	AA	AA	AA	AB	AA	AB	AA	AB	AA	AB	AB	AB	AB	AB	AA	AA	AA
500	AX-89879973		AB	AB	BB	AA	AB	AB	BB	BB	AA	AA	AB	AB	AB	BB	AB	AB	AA	AA	AB	AB	AB	AA	AA	AB	AB	AB	AB	AB	AB	AB	BB	BB	BB	AB	BB	AB	BB	AB	BB	AB	AB	AB	AB	AB	BB	BB	BB
501	AX-89904618		AB	AB	AA	BB	AB	AA	AA	AA	BB	BB	AB	AB	AB	AA	AB	AB	BB	BB	AB	AB	AB	BB	BB	AB	AB	AB	AB	AB	AB	AB	AA	AA	AA	AB	AA	AB	AA	AB	AA	AB	AB	AB	AB	AB	AA	AA	AA
502	AX-89904607		AB	AB	BB	AA	AB	AB	BB	BB	AA	AA	AB	AB	AB	BB	AB	AB	AA	AA	AB	AB	AB	AA	AA	AB	AB	AB	AB	AB	AB	AB	BB	BB	BB	AB	BB	AB	BB	AB	BB	AB	AB	AB	AB	AB	BB	BB	BB
503	AX-89822961		AB	AB	AA	BB	AB	AA	AA	AA	BB	BB	AB	AB	AB	AA	AB	AB	AB	AB	AB	AB	AB	BB	NC	AB	AB	AB	AB	AB	AB	AB	AA	AA	AA	AB	AA	AB	AA	AB	AA	AB	AB	AB	AB	AB	AA	AA	AA
504	AX-89904502		AB	AB	BB	AA	AB	AB	BB	BB	AA	AA	AB	AB	AB	BB	AB	AB	AA	AA	AB	AB	AB	AA	AA	AB	AB	AB	AB	AB	AB	AB	BB	BB	BB	AB	BB	AB	BB	AB	BB	AB	AB	AB	AB	AB	BB	BB	BB
505	AX-89879635		AB	AB	BB	AA	AB	BB	BB	BB	AA	AA	AB	AB	AB	BB	AB	AB	AB	AB	AB	AB	AB	AA	AA	AB	AB	AB	AB	AB	AB	AB	BB	BB	BB	AB	BB	AB	BB	AB	BB	AB	AB	AB	AB	AB	BB	BB	BB
506	AX-89823502		NC	BB	AB	AB	AA	BB	AB	BB	AB	AB	BB	AB	AB	BB	BB	BB	BB	BB	AB	BB	BB	BB	BB	BB	AA	AA	BB	AB	AB	BB	BB	BB	BB	AB	AB	AB	AB	AB	AB	BB	BB	AB	AB	BB	BB	BB	AB
507	AX-89904663		AA	BB	AB	AB	AA	BB	AB	BB	AB	AB	BB	AB	AB	BB	BB	BB	BB	BB	AB	BB	BB	BB	BB	BB	AA	AA	BB	AB	AB	BB	BB	BB	BB	AB	AB	AB	AB	AB	AB	BB	BB	AB	AB	BB	BB	BB	AB
508	AX-89823505		AA	BB	AB	AB	AA	BB	AB	BB	AB	AB	BB	AB	AB	BB	BB	BB	BB	BB	AB	BB	BB	BB	BB	BB	AA	AA	BB	AB	AB	BB	BB	BB	BB	AB	AB	AB	AB	AB	AB	BB	BB	AB	AB	BB	BB	BB	NC
509	AX-89847204		BB	AA	BB	AB	BB	AA	BB	AB	AB	AB	AA	AB	BB	AA	AA	AA	AA	AA	AB	AB	AB	AA	AA	AB	BB	BB	AA	AB	BB	AA	AA	AA	AA	AB	AB	AB	AB	AB	AB	AA	AA	AB	AB	AA	AA	AA	AB
510	AX-89847212		AA	BB	AA	AB	AA	BB	AA	AB	AA	AB	BB	AB	AA	BB	BB	BB	BB	BB	AB	AB	AB	BB	BB	AB	AA	AA	BB	AB	AA	BB	BB	BB	BB	AB	AB	AB	AB	AB	AB	BB	BB	AB	AB	BB	BB	BB	AB
511	AX-89847215		AA	BB	AA	AB	AA	BB	AA	AB	AA	AB	BB	AB	AA	BB	BB	BB	BB	BB	AB	AB	AB	BB	BB	AB	AA	AA	BB	AB	AA	BB	BB	BB	BB	AB	AB	AB	AB	AB	AB	BB	BB	AB	AB	BB	BB	BB	AB
512	AX-89876538		BB	AA	BB	AB	BB	AA	BB	AB	BB	AB	AA	AB	BB	AA	AA	AA	AA	AA	AB	AB	AB	AA	AA	AB	BB	BB	AA	AB	BB	AA	AA	AA	AA	AB	AB	AB	AB	AB	AB	AA	AB	AB	AB	AA	AA	AA	AB
513	AX-89876540		AA	BB	AA	AB	AA	BB	AA	AB	AA	AB	BB	AB	AA	BB	BB	BB	BB	BB	AB	AB	AB	BB	BB	AB	AA	AA	BB	AB	AA	BB	BB	BB	BB	AB	AB	AB	AB	AB	AB	BB	AB	AB	AB	BB	BB	BB	AB
514	AX-89904347		AA	BB	AA	AB	AA	BB	AA	AB	AA	NC	BB	AB	AA	BB	BB	BB	BB	BB	AB	AB	AB	BB	BB	AB	AA	AA	BB	AB	AA	BB	BB	BB	BB	AB	AB	AB	AB	AB	AB	BB	AB	AB	AB	BB	BB	BB	AB
515	AX-89819453		BB	AA	BB	AB	BB	AA	BB	AB	BB	AB	AA	AB	BB	AA	AA	AA	AA	AA	AB	AB	AB	AA	AA	AB	BB	BB	AA	AB	BB	AA	AA	AA	AA	AB	AB	AB	AB	NC	AB	AA	AB	AB	AB	AA	AA	AA	NC
516	AX-89781132		AB	AB	AA	AB	AA	BB	AA	AB	AB	AB	BB	BB	AB	BB	BB	BB	BB	BB	AB	AB	AB	BB	BB	AB	AB	AB	BB	AA	AB	BB	BB	BB	BB	AB	AB	BB	AB	BB	AB	AB	AB	BB	AB	BB	BB	BB	AB
517	AX-89781148		AB	BB	BB	BB	BB	BB	BB	BB	AB	BB	BB	AB	AB	BB	BB	BB	BB	BB	BB	BB	BB	BB	BB	BB	AB	AB	BB	BB	AB	BB	BB	BB	BB	BB	BB	AB	BB	AB	BB	BB	BB	AB	AB	BB	BB	BB	BB
518	AX-89819554		AB	BB	BB	BB	BB	BB	BB	BB	AB	BB	BB	AB	AB	BB	BB	BB	BB	BB	BB	BB	BB	BB	BB	BB	AB	AB	BB	BB	AB	BB	BB	BB	BB	BB	BB	AB	BB	AB	BB	BB	BB	AB	AB	BB	BB	BB	BB
519	AX-89819557		AB	AA	AA	AA	AA	AA	AA	AA	AB	AA	AA	AB	AB	AA	AA	AA	AA	AA	AA	AA	AA	AA	AA	AA	AB	AB	AA	AA	AB	AA	AA	AA	AA	AA	AA	AB	AA	AB	AA	AA	AA	AB	AB	AA	AA	AA	AA
520	AX-89819528		AB	BB	BB	BB	BB	BB	BB	BB	AB	BB	BB	AB	AB	BB	BB	BB	BB	BB	BB	BB	BB	BB	BB	BB	AB	AB	BB	BB	AB	BB	BB	BB	BB	BB	BB	AB	BB	AB	BB	BB	BB	AB	AB	BB	BB	BB	BB
521	AX-89820005		AB	BB	BB	BB	BB	BB	BB	BB	AB	BB	BB	AB	AB	BB	BB	BB	BB	BB	BB	BB	BB	BB	BB	BB	AB	AB	BB	BB	AB	BB	BB	BB	BB	BB	BB	AB	BB	AB	BB	AB	BB	AB	AB	BB	BB	BB	BB
522	AX-89860710		AB	BB	BB	BB	BB	BB	BB	BB	AB	BB	BB	AB	AB	BB	BB	BB	BB	BB	BB	BB	BB	BB	BB	BB	AB	AB	BB	BB	AB	BB	BB	BB	BB	BB	BB	AB	BB	AB	BB	AB	BB	AB	AB	BB	BB	BB	BB
523	AX-89862816		AB	AA	AA	AA	AA	AA	AA	AA	AB	AA	AA	AB	AB	AA	AA	AA	AA	AA	AA	AA	AA	AA	AA	AA	AB	AB	AA	AA	AB	AA	AA	AA	AA	AA	AA	AB	AA	AB	AA	AA	AA	AB	AB	AA	AA	AA	AA
524	AX-89877105		AB	BB	BB	BB	BB	BB	BB	BB	AB	BB	BB	AB	AB	BB	BB	BB	BB	BB	BB	BB	BB	BB	BB	BB	AB	AB	BB	BB	AB	BB	BB	BB	BB	BB	BB	AB	BB	AB	BB	AB	BB	AB	AB	BB	BB	BB	BB
525	AX-89806595		AB	AA	AA	AA	AA	AA	AA	AA	AB	AA	AA	AB	AB	AA	AA	AA	AA	AA	AA	AA	AA	AA	AA	AA	AB	AB	AA	AA	AB	AA	AA	AA	AA	AA	AA	AB	AA	AB	AA	AA	AA	AB	AB	AA	AA	AA	AA
526	AX-89876745		AB	BB	BB	BB	BB	BB	BB	BB	AB	BB	BB	AB	AB	BB	BB	BB	BB	BB	BB	BB	BB	BB	BB	BB	AB	AB	BB	BB	AB	BB	BB	BB	BB	BB	BB	AB	BB	AB	BB	AB	BB	AB	AB	BB	BB	AB	BB
527	AX-89781407		AB	AA	AA	AA	AA	AA	AA	AA	AB	AA	AA	AB	AB	AA	AA	AA	AA	AA	AA	AA	AA	AA	AA	AA	AB	AB	AA	AA	AB	AA	AA	AA	AA	AA	AA	AB	AA	AB	AA	AB	AA	AB	AB	AA	AA	AA	AA
528	AX-89877019		AB	BB	BB	BB	BB	BB	BB	BB	AB	BB	BB	AB	AB	BB	BB	BB	BB	BB	BB	BB	BB	BB	BB	BB	AB	AB	BB	BB	AB	BB	BB	BB	BB	BB	BB	AB	BB	AB	BB	AB	BB	AB	AB	BB	BB	BB	BB
529	AX-89876966		AB	BB	AB	AB	AB	BB	BB	AB	AB	AB	BB	AB	AA	AB	BB	BB	BB	BB	AB	AB	AB	BB	BB	AB	AB	AB	AB	AB	AA	BB	BB	AB	BB	BB	AB	AB	AB	AB	AB	AB	AB	AB	AB	BB	BB	BB	BB
530	AX-89803467		AB	BB	BB	BB	BB	BB	BB	BB	AB	BB	BB	AB	AB	BB	BB	BB	BB	BB	BB	BB	BB	BB	BB	BB	AB	AB	BB	BB	AB	BB	BB	BB	BB	BB	BB	AB	BB	AB	BB	AB	BB	AB	AB	BB	BB	BB	BB
531	AX-89876984		AB	BB	BB	BB	BB	BB	BB	BB	AB	BB	BB	AB	AB	BB	BB	BB	BB	BB	BB	BB	BB	BB	BB	BB	AB	AB	BB	BB	AB	BB	BB	BB	BB	BB	BB	AB	BB	AB	BB	AB	BB	AB	NC	BB	BB	BB	BB
532	AX-89876926		AB	BB	BB	BB	BB	BB	BB	BB	AB	BB	BB	AB	AB	BB	BB	BB	BB	BB	BB	BB	BB	BB	BB	BB	AB	AB	BB	BB	AB	BB	BB	BB	BB	BB	BB	AB	BB	AB	BB	AB	BB	AB	AB	BB	BB	BB	BB
533	AX-89876988		AB	AA	AA	AA	AA	AA	AA	AA	AB	AA	AA	AB	AB	AA	AA	AA	AA	AA	AA	AA	AA	AA	AA	AA	AB	AB	AA	AA	AB	AA	AA	AA	AA	AA	AA	AB	AA	AB	AA	AB	AA	AB	AB	AA	AA	AA	AA
534	AX-89862832		AB	AA	AA	AA	AA	AA	AA	AA	AB	AA	AA	AB	AB	AA	AA	AA	AA	AA	AA	AA	AA	AA	AA	AA	AB	AB	AA	AA	AB	AA	AA	AA	AA	AA	AA	AB	AA	AB	AA	AB	AA	AB	AB	AA	AA	AA	AA
535	AX-89819688		AB	BB	BB	BB	BB	BB	BB	BB	NC	BB	BB	AB	AB	BB	BB	BB	BB	BB	BB	BB	BB	BB	BB	BB	AB	AB	BB	BB	AB	BB	BB	BB	BB	BB	BB	AB	BB	AB	BB	AB	BB	AB	AB	BB	BB	BB	AB
536	AX-89781281		AB	BB	BB	BB	BB	BB	BB	BB	AB	BB	BB	AB	AB	BB	BB	BB	BB	BB	BB	BB	BB	BB	BB	BB	AB	AB	BB	BB	AB	BB	BB	BB	BB	BB	BB	AB	BB	AB	BB	AB	BB	AB	AB	BB	BB	BB	AB
537	AX-89877208		AB	BB	BB	BB	BB	BB	BB	BB	AB	BB	BB	AB	AB	BB	BB	BB	BB	BB	BB	BB	BB	BB	BB	BB	AB	AB	BB	BB	AB	BB	BB	BB	BB	BB	BB	AB	BB	AB	BB	AB	BB	AB	AB	BB	BB	BB	AB
538	AX-89803456		AB	BB	BB	BB	BB	BB	BB	BB	AB	BB	BB	AB	AB	BB	BB	BB	BB	BB	BB	BB	BB	BB	BB	BB	AB	AB	BB	BB	AB	BB	BB	BB	BB	BB	BB	AB	BB	AB	BB	AB	BB	AB	AB	BB	BB	BB	AB
539	AX-89781289		AB	BB	BB	BB	BB	BB	BB	BB	AB	BB	BB	AB	AB	BB	BB	BB	BB	BB	BB	BB	BB	BB	BB	BB	AB	AB	BB	BB	AB	BB	BB	BB	BB	BB	BB	AB	BB	AB	BB	AB	BB	AB	AB	BB	BB	BB	NC
540	AX-89820117		AB	AA	AA	AA	AA	AA	AA	AA	AB	AA	AA	AB	AB	AA	AA	AA	AA	AA	AA	AA	AA	AA	AA	AA	AB	AB	AA	AA	AB	AA	AA	AA	AA	AA	AA	AB	AA	AB	AA	AB	AA	AB	AB	AA	AA	AA	AB
541	AX-89781605		BB	AB	BB	BB	BB	AB	AB	BB	BB	BB	AB	AB	BB	BB	AB	AB	AB	AB	AB	BB	BB	BB	BB	BB	BB	BB	BB	BB	BB	AB	AA	BB	AB	AB	AB	AB	AB	BB	BB	BB	BB	BB	AB	AB	AB	AB	BB
542	AX-89819660		BB	AB	BB	BB	BB	AB	AB	BB	BB	BB	AB	AB	BB	BB	AB	AB	AB	AB	AB	BB	BB	BB	BB	BB	BB	BB	BB	BB	BB	AB	AA	BB	AB	AB	AB	AB	AB	BB	BB	BB	BB	BB	AB	AB	AB	AB	BB
543	AX-89781590		AB	AA	AA	AA	AA	AA	AA	AA	AB	AA	AA	AB	AB	AA	AA	AA	AA	AA	AA	AA	AA	AA	AA	AA	AB	AB	AA	AA	AB	AA	AA	AA	AA	AA	AA	AB	AA	NC	AA	AB	AA	AB	AB	AA	AA	AA	AB
544	AX-89819662		BB	BB	BB	BB	BB	BB	BB	BB	BB	BB	BB	BB	BB	BB	BB	BB	BB	BB	BB	BB	BB	BB	BB	BB	AB	AB	BB	BB	BB	BB	BB	BB	BB	BB	BB	AB	BB	NC	BB	AB	BB	BB	BB	BB	BB	BB	BB
545	AX-89820163		AB	BB	AB	AB	AB	BB	BB	AB	AB	BB	BB	AB	AA	BB	BB	BB	BB	BB	BB	AB	AB	BB	BB	AB	AB	AB	AB	AB	AB	BB	BB	AB	BB	BB	AB	AB	BB	AB	AB	AB	BB	AB	AB	BB	BB	BB	AB
546	AX-89877196		BB	AB	BB	BB	BB	AB	AB	BB	BB	BB	AB	AB	BB	BB	AB	AB	AB	AB	AB	BB	BB	BB	BB	BB	BB	BB	BB	BB	BB	AB	AA	BB	AB	AB	AB	AB	AB	BB	BB	BB	BB	BB	AB	AB	AB	AB	BB
547	AX-89781566		AB	AA	AA	AA	AA	AA	AA	AA	AB	AA	AA	AB	AB	AA	AA	AA	AA	AA	AA	AA	AA	AA	AA	AA	AB	AB	AA	AA	AB	AA	AA	AA	AA	AA	AA	AB	AA	AB	AA	AB	AA	AB	AB	AA	AA	AA	AB
548	AX-89820146		AB	BB	AB	AB	AB	BB	BB	AB	AB	BB	BB	AB	AA	BB	BB	BB	BB	BB	BB	AB	AB	BB	BB	AB	AB	AB	AB	AB	AA	BB	BB	AB	BB	BB	AB	AB	BB	AB	AB	AB	BB	AB	AB	BB	BB	BB	AB
549	AX-89860740		AB	BB	AB	AB	AB	BB	BB	AB	AB	BB	BB	AB	AB	AB	BB	BB	BB	BB	BB	AB	AB	BB	BB	AB	AB	AB	AB	AB	AB	BB	BB	AB	BB	BB	AB	AB	BB	AB	AB	AB	BB	AB	AB	BB	BB	BB	AB
550	AX-89781637		AB	AA	AB	AB	AB	AA	AA	AB	AB	AA	AA	AB	NC	AA	AA	AA	AA	AA	AA	AB	AB	AA	AA	AB	AB	AB	AB	AB	BB	AA	AA	AB	AA	AA	AB	AB	AA	AB	AB	AB	AA	AB	AB	AA	AA	AA	AB
551	AX-89781735		AB	BB	BB	BB	BB	BB	BB	BB	AB	BB	BB	AB	AB	BB	BB	BB	BB	BB	BB	BB	BB	BB	BB	BB	AB	AB	BB	BB	AB	BB	BB	BB	BB	BB	BB	AB	BB	AB	BB	AB	BB	AB	AB	BB	BB	BB	AB
552	AX-89904420		BB	AB	AB	BB	BB	AB	AB	AB	BB	BB	AB	AB	AB	BB	AB	AB	AB	AB	AB	AB	AB	BB	BB	BB	BB	BB	AB	AB	AB	AB	AA	AB	AB	AB	AA	AB	AB	BB	AB	BB	BB	BB	AB	AB	AB	BB	BB
553	AX-89781685		AB	AA	AA	AA	AA	AA	AA	AA	AB	AA	AA	AB	AB	AA	AA	AA	AA	AA	AA	AA	AA	AA	AA	AA	AB	AB	AA	AA	AB	AA	AA	AA	AA	AA	AA	AB	AA	NC	AA	AB	AA	AB	AB	AA	AA	AA	AB
554	AX-89877295		AB	BB	BB	BB	BB	BB	BB	BB	AB	BB	BB	AB	AB	BB	BB	BB	BB	BB	BB	BB	BB	BB	BB	BB	AB	AB	BB	BB	AB	BB	BB	BB	BB	BB	BB	AB	BB	AB	BB	AB	BB	AB	AB	BB	BB	BB	AB
555	AX-89904423		BB	BB	BB	BB	BB	AB	AB	BB	BB	BB	AB	AB	BB	BB	AB	AB	AB	AB	AB	BB	BB	BB	BB	BB	BB	BB	BB	BB	BB	AB	AA	BB	AB	AB	AB	AB	AB	BB	BB	BB	BB	BB	BB	AB	AB	BB	BB
556	AX-89847301		AA	AB	AB	AA	AA	AB	AB	NC	AA	AA	AB	AB	AB	AA	AB	AB	AB	AB	AB	AB	AB	AA	AA	AB	AA	AA	AB	AB	AB	AB	BB	AB	AB	AB	BB	AB	AB	AA	AB	AA	AA	AA	AB	AB	AB	AA	AA
557	AX-89877385		AB	BB	BB	BB	BB	BB	BB	BB	AB	BB	BB	AB	AB	BB	BB	BB	BB	BB	BB	BB	BB	BB	BB	BB	AB	AB	BB	BB	AB	BB	BB	BB	BB	BB	BB	AB	BB	AB	BB	AB	BB	AB	AB	BB	BB	BB	AB
558	AX-89806640		AA	AB	AB	AA	AA	AB	AB	AB	AA	AA	AB	AB	AB	AA	AB	AB	AB	AB	AB	AB	AB	AA	AA	AA	AA	AA	AB	AB	AB	AB	BB	AB	AB	AB	BB	AB	AB	AA	AB	AA	AA	AA	AB	AB	AB	AA	AA
559	AX-89781650		AB	AA	AB	AB	AB	AA	AA	NC	AB	AA	AA	AB	BB	AA	AA	AA	AA	AA	AA	AB	AB	AA	AA	AB	AB	AB	AB	AB	BB	AA	AA	AB	AA	AA	AB	AB	AA	AB	AB	AB	AA	AB	AB	AA	AA	AA	AB
560	AX-89877416		AA	AA	AA	AA	AA	AB	AB	AA	AA	AA	AB	AB	AA	AA	AB	AB	AB	AB	AB	AA	AA	AA	AA	AA	AA	AA	AA	AA	AA	AB	BB	AA	AB	AB	AB	AB	AB	AA	AA	AA	AA	AA	AA	AB	AB	AA	AA
561	AX-89820232		AB	BB	BB	BB	BB	BB	BB	BB	AB	BB	BB	AB	AB	BB	BB	BB	BB	BB	BB	BB	BB	BB	BB	BB	AB	AB	BB	BB	AB	BB	BB	BB	BB	BB	BB	AB	BB	AB	BB	AB	BB	AB	AB	BB	BB	BB	AB
562	AX-89803506		AB	BB	BB	BB	BB	BB	BB	BB	AB	BB	BB	AB	AB	BB	BB	BB	BB	BB	BB	BB	BB	BB	BB	BB	AB	AB	BB	BB	AB	BB	BB	BB	BB	BB	BB	AB	BB	AB	BB	AB	BB	AB	AB	BB	BB	BB	AB
563	AX-89820196		AA	AB	AB	AB	AB	AB	AB	AB	AA	AA	AB	AB	AB	AA	AB	AB	AB	AB	AB	AB	AB	AA	AA	AB	AA	AA	AB	AB	AB	AB	BB	AB	AB	AB	BB	AB	AB	AA	AB	AA	AA	AA	AB	AB	AB	AA	AA
564	AX-89877403		AB	BB	BB	BB	BB	BB	BB	BB	AB	BB	BB	AB	AB	BB	BB	BB	BB	BB	BB	BB	BB	BB	BB	BB	AB	AB	BB	BB	AB	BB	BB	BB	BB	BB	BB	AB	BB	AB	BB	AB	BB	AB	AB	BB	BB	BB	AB
565	AX-89847303		AA	AB	AB	AA	AA	AB	AB	AB	AA	AA	AB	AB	AB	AA	AB	AB	AB	AB	AB	AB	AB	AA	AA	AA	AA	AA	AB	AB	AB	NC	BB	AB	AB	AB	BB	AB	AB	AA	AB	AA	AA	AA	AB	AB	AB	AA	AA
566	AX-89877568		BB	AB	BB	BB	BB	BB	BB	BB	BB	BB	BB	BB	BB	BB	BB	BB	BB	BB	BB	BB	BB	BB	BB	BB	AB	AB	BB	BB	BB	BB	BB	BB	BB	BB	BB	AB	BB	AB	BB	BB	BB	BB	AB	BB	BB	BB	BB
567	AX-89904439		AB	AB	BB	BB	BB	BB	BB	BB	BB	NC	BB	AB	AB	BB	BB	BB	BB	BB	BB	BB	BB	BB	BB	BB	AB	AB	BB	BB	AB	BB	BB	BB	BB	BB	BB	AB	BB	AB	BB	BB	BB	AB	AB	BB	BB	BB	AB
568	AX-89847329		AB	AB	AA	AA	AA	AA	AA	AA	AA	AA	AA	AB	AB	AA	AA	AA	AA	AA	AA	AA	AA	AA	AA	AA	AB	AB	AA	AA	AB	AA	AA	AA	AA	AA	AA	AB	AA	AB	AA	AA	AA	AB	AB	AA	AA	AA	AB
569	AX-89820580		BB	AB	BB	BB	BB	BB	BB	BB	BB	BB	BB	BB	BB	BB	BB	BB	BB	BB	BB	BB	BB	BB	BB	BB	AB	AB	BB	BB	BB	BB	BB	BB	BB	BB	BB	AB	BB	AB	BB	BB	BB	BB	AB	BB	BB	BB	BB
570	AX-89823339		BB	AB	AB	BB	BB	BB	AB	AB	BB	BB	BB	BB	BB	AB	BB	BB	BB	BB	BB	AB	AB	BB	BB	AB	BB	BB	BB	BB	BB	BB	BB	AB	BB	BB	AB	BB	AB	BB	BB	BB	BB	AB	AB	AB	AB	AB	AB
571	AX-89783274		AB	AB	AB	AA	NC	AB	BB	BB	AA	AA	AB	AB	AA	BB	AB	AB	AA	AA	AB	AB	AB	AA	AA	AB	AB	AB	AA	AB	AA	AB	BB	AB	BB	AB	BB	AB	BB	AB	AB	AB	NC	AB	AB	AB	BB	BB	BB
572	AX-89880300		AB	AB	AB	BB	BB	BB	AB	AB	AB	BB	BB	BB	AB	AB	BB	BB	BB	BB	BB	AB	AB	BB	BB	AB	BB	BB	AB	BB	BB	BB	BB	AA	BB	BB	AB	BB	AB	BB	AB	BB	BB	AB	AA	AB	AB	AA	AB
573	AX-89823157		AB	AB	AB	BB	BB	BB	AB	AB	AB	BB	BB	BB	AB	AB	BB	BB	BB	BB	BB	AB	AB	BB	BB	AB	BB	BB	AB	BB	BB	BB	BB	AA	BB	BB	AB	BB	AB	BB	AB	BB	BB	AB	AA	AB	AB	AA	AB
574	AX-89783690		AB	AB	AB	BB	BB	BB	AA	AB	AB	BB	BB	BB	AB	AB	BB	BB	BB	BB	BB	AB	AB	BB	BB	AB	BB	BB	AB	BB	BB	BB	BB	AA	BB	BB	AB	BB	AB	BB	AB	BB	BB	AB	AA	AB	AB	AA	AB
575	AX-89879884		BB	AB	AB	BB	BB	BB	AB	AB	BB	BB	BB	BB	BB	AB	BB	BB	BB	BB	BB	AB	AB	BB	BB	AB	BB	BB	BB	BB	BB	BB	BB	AB	BB	BB	AB	BB	AB	BB	BB	BB	BB	AB	AB	AB	AB	AA	AB
576	AX-89880573		AB	AB	AB	BB	BB	BB	AA	AB	AB	BB	BB	BB	AB	AB	BB	BB	BB	BB	BB	AB	AB	BB	BB	AB	BB	BB	AB	BB	BB	BB	BB	AA	BB	BB	AB	BB	AB	BB	AB	BB	BB	AB	AA	AB	AB	AA	AB
577	AX-89823162		AB	AB	AB	BB	BB	BB	AB	AB	AB	BB	BB	BB	AB	AB	BB	BB	BB	BB	BB	AB	AB	BB	BB	AB	BB	BB	AB	BB	BB	BB	BB	AA	BB	BB	AB	BB	AB	BB	AB	BB	BB	AB	AA	AB	AB	AA	AB
578	AX-89823038		AA	AB	AB	BB	AB	AB	AA	AA	AB	BB	AB	AB	AB	AA	AB	AB	BB	BB	AB	AB	AB	AB	AB	AB	AB	AB	AA	AA	BB	AB	AA	AA	AA	AB	AA	AB	AA	AB	AA	AB	AA	AB	AA	AB	AA	AA	AA
579	AX-89877932		AB	AB	AB	AA	AB	AB	BB	BB	AA	AA	AB	AB	AA	BB	AB	AB	AA	AA	AB	AB	AB	AA	AA	AB	AB	AB	AA	AB	AA	AB	BB	AB	BB	AB	BB	AB	BB	AB	AB	AB	AB	AB	AB	AB	BB	BB	BB
580	AX-89880227		AB	AB	AB	AA	AA	AA	BB	AB	AB	AA	AA	AA	AB	AB	AA	AA	AA	AA	AA	AB	AB	AA	AA	AB	AA	AA	AB	AA	AA	AA	AA	BB	AA	AA	AB	AA	AB	AA	AB	AA	AA	AB	BB	AB	AB	BB	AB
581	AX-89823017		BB	AB	AB	AA	AB	AB	BB	BB	AB	AA	AB	AB	AB	BB	AB	AB	AA	AA	AB	AB	AB	AB	AB	AB	NC	AB	BB	BB	AA	AB	BB	BB	BB	AB	BB	AB	BB	AB	BB	AB	BB	AB	BB	AB	BB	BB	BB
582	AX-89892819		AB	AB	AB	AA	AA	AA	BB	AB	AB	AB	AA	AB	AB	AB	AA	AA	AA	AA	AB	AB	AB	AA	AA	AB	AA	AA	AB	AA	AB	AA	AA	BB	AA	AA	AB	AA	AB	AA	AB	AA	AA	BB	BB	AB	AB	BB	AB
583	AX-89783397		BB	AB	AB	AA	AB	AB	BB	BB	AB	AA	AB	AB	AB	BB	AB	BB	AA	AA	AB	AB	AB	AB	AB	AB	AB	AB	BB	BB	AA	AB	BB	BB	BB	AB	BB	AB	BB	AB	BB	AB	BB	AB	BB	AB	BB	BB	BB
584	AX-89847532		BB	AB	AB	AA	AB	AB	BB	BB	AB	AA	AB	AB	AB	BB	AB	BB	AA	AA	AB	AB	AB	AB	AB	AB	AB	AB	BB	BB	AA	AB	BB	BB	BB	AB	BB	AB	BB	AB	BB	AB	BB	AB	BB	AB	BB	BB	BB
585	AX-89879762		AA	AB	AB	BB	AB	AB	AA	AA	AB	BB	AB	AB	AB	AA	AB	AA	BB	BB	AB	AB	AB	AB	AB	AB	AB	AB	AA	AA	BB	AB	AA	AA	AA	AB	AA	AB	AA	AB	NC	AB	AA	AB	AA	AB	AA	AA	AA
586	AX-89822426		AB	AB	AB	BB	BB	BB	AA	AB	AB	AB	BB	AB	AB	AB	BB	BB	BB	BB	AB	AB	AB	BB	BB	AB	BB	BB	AB	BB	AB	BB	BB	AA	BB	BB	AB	BB	AB	BB	AB	BB	BB	AA	AA	AB	AB	AA	AB
587	AX-89904597		AA	AB	AB	BB	AB	AB	AA	AA	AB	BB	AB	AB	AB	AA	AB	AA	BB	BB	AB	AB	AB	AB	AB	AB	AB	AB	AA	AA	BB	AB	AA	AA	AA	AB	AA	AB	AA	AB	AA	AB	AA	AB	AA	AB	AA	AA	AA
588	AX-89863082		BB	AB	AB	AA	AB	AB	BB	BB	AB	AB	AB	BB	AB	BB	AB	AB	AA	AA	BB	AB	AB	AB	AB	AB	AB	AB	BB	BB	AB	AB	BB	BB	BB	AB	BB	AB	BB	AB	BB	AB	BB	BB	BB	AB	BB	BB	BB
589	AX-89879609		AB	AB	AB	BB	BB	BB	AA	AB	AB	AB	BB	AB	AB	AB	BB	BB	BB	BB	AB	AB	AB	BB	BB	AB	BB	BB	AB	BB	AB	BB	BB	AA	BB	BB	AB	BB	AB	BB	AB	BB	BB	AA	AA	AB	AB	AA	AB
590	AX-89783416		AB	AB	AB	BB	AB	BB	AA	AB	AB	AB	BB	AB	AB	AB	BB	BB	BB	BB	AB	AB	AB	BB	BB	AB	BB	BB	AB	BB	AB	BB	BB	AA	BB	BB	AB	BB	AB	BB	AB	BB	BB	AA	AA	AB	AB	AB	AB
591	AX-89823380		AB	AB	AB	AA	AA	AA	BB	AB	AB	AA	AA	AA	AB	AB	AA	AA	AA	AA	AA	AB	AB	AA	AA	AB	AA	AA	AB	AA	AA	AA	AA	BB	AA	AA	AB	AA	AB	AA	AB	AA	AA	AB	BB	AB	AB	BB	AB
592	AX-89822595		BB	AB	AB	AA	AB	AB	BB	BB	AB	AB	AB	BB	AB	BB	AB	BB	AA	AA	BB	AB	AB	AB	AB	AB	AB	AB	BB	BB	AB	AB	BB	BB	BB	AB	BB	AB	BB	AB	BB	AB	BB	BB	BB	AB	BB	BB	BB
593	AX-89806801		AB	AB	AB	AA	AB	AA	BB	AB	AB	AB	AA	AB	AB	AB	AA	AA	AA	AA	AB	AB	AB	AA	AA	AB	AA	AA	AB	AA	AB	AA	AA	BB	AA	AA	AB	AA	AB	AA	AB	AA	AA	BB	BB	AB	AB	AB	AB
594	AX-89783279		AB	AB	AB	AA	AA	AA	BB	AB	AB	AB	AA	AB	AB	AB	AA	AA	AA	AA	AB	AB	AB	AA	AA	AB	AA	AA	AB	AA	AB	AA	AA	BB	AA	AA	AB	AA	AB	AA	AB	AA	AA	BB	BB	AB	AB	BB	AB
595	AX-89879805		AB	AB	AB	BB	BB	BB	AA	AB	AB	BB	BB	BB	AB	AB	BB	BB	BB	BB	BB	AB	AB	BB	BB	AB	BB	BB	AB	BB	BB	BB	BB	AA	BB	BB	AB	BB	AB	BB	AB	BB	BB	AB	AA	AB	AB	AA	AB
596	AX-89849350		AB	AB	AB	BB	BB	BB	AA	NC	AB	AB	BB	AB	AB	AB	BB	BB	BB	BB	AB	AB	AB	BB	BB	AB	BB	BB	AB	BB	AB	BB	BB	AA	BB	BB	AB	BB	AB	BB	AB	BB	BB	AA	AA	AB	AB	AA	AB
597	AX-89847621		BB	AB	AB	AA	AB	AB	BB	BB	AB	AB	AB	BB	AB	BB	AB	AB	AA	AA	BB	AB	AB	AB	AB	AB	AB	AB	BB	BB	AB	AB	BB	BB	BB	AB	BB	AB	BB	AB	BB	AB	BB	BB	BB	AB	BB	BB	BB
598	AX-89879837		AB	AB	AB	BB	AB	BB	AA	AB	AB	AB	BB	AB	AB	AB	BB	BB	BB	BB	AB	AB	AB	BB	BB	AB	BB	BB	AB	BB	AB	BB	BB	AA	BB	BB	AB	BB	AB	BB	AB	BB	BB	AA	AA	AB	AB	AB	AB
599	AX-89783398		AB	AB	AB	BB	BB	BB	AA	AB	AB	BB	BB	BB	AB	AB	BB	BB	BB	BB	BB	AB	AB	BB	BB	NC	BB	BB	AB	BB	BB	BB	BB	NC	BB	BB	AB	BB	AB	BB	AB	BB	BB	AB	AA	AB	AB	AA	AB
600	AX-89794045		AA	AB	AB	BB	AB	AB	AA	AA	AB	AB	AA	AA	AB	AA	AB	AA	BB	BB	AA	AB	AB	AB	AB	AB	AB	AB	AA	AA	AB	AB	AA	AA	AA	AB	AA	AB	AA	AB	AA	AB	AA	AA	AA	AB	AA	AA	AA
601	AX-89807774		AB	AB	AB	AA	AA	AA	BB	AB	AB	AA	AA	AA	AB	AB	AA	AA	AA	AA	AA	AB	AB	AA	AA	AB	AA	AA	AB	AA	AA	AA	AA	BB	AA	AA	AB	AA	AB	AA	AB	AA	AA	AB	BB	AB	AB	BB	AB
602	AX-89879833		AB	AB	AB	BB	AB	BB	AA	AB	AB	AB	BB	AB	AB	AB	BB	BB	BB	BB	AB	AB	AB	BB	BB	AB	BB	BB	AB	BB	AB	BB	BB	AA	BB	BB	AB	BB	AB	BB	AB	BB	BB	AA	AA	AB	AB	AB	AB
603	AX-89847622		AA	AB	AB	BB	AB	AB	AA	AA	AB	BB	AB	AB	AB	AA	AB	AB	BB	BB	AB	AB	AB	AB	AB	AB	AB	AB	AA	AA	BB	AB	AA	AA	AA	AB	AA	AB	AA	AB	AA	AB	AA	AB	AA	AB	AA	AA	AA
604	AX-89837580		AA	BB	BB	BB	AB	AB	AB	BB	BB	AB	AB	AA	AB	AB	AB	AB	AB	AB	BB	BB	BB	BB	BB	BB	BB	BB	BB	BB	AB	AB	AA	BB	AB	AB	AB	AB	AA	BB	BB	AB	BB	AB	BB	AB	AB	BB	AB
605	AX-89795610		BB	AA	AA	AA	AB	AB	AB	AA	AA	AB	AB	BB	AB	AB	AB	AB	AB	AB	AA	AA	AA	AA	AA	AA	AB	AB	AA	AA	AB	AB	BB	AA	AB	AB	AB	BB	BB	AB	AA	AB	AA	AB	AA	AB	AB	AA	AB
606	AX-89782253		AA	AA	AA	AA	AB	AB	AB	AA	AA	AB	AB	AB	AA	AA	AB	AB	AB	AB	AA	AA	AA	AA	AA	AA	AB	AB	AA	AA	AA	AB	BB	AA	AA	AB	AB	BB	AB	AB	AA	AA	AA	AA	AA	AB	AB	AA	AB
607	AX-89820875		BB	BB	BB	BB	BB	BB	BB	BB	BB	AB	BB	BB	BB	BB	BB	AB	BB	BB	BB	BB	BB	BB	BB	BB	AB	AB	BB	BB	BB	BB	BB	BB	BB	BB	BB	AB	BB	AB	BB	BB	BB	BB	BB	BB	BB	BB	BB
608	AX-89782159		AA	AA	AA	AA	AA	AA	AA	AA	AA	AB	AA	AA	AA	AA	AA	AB	AA	AA	AA	AA	AA	AA	AA	AA	AB	AB	AA	AA	AA	AA	AA	AA	AA	AA	AA	AB	AA	AB	AA	AA	AA	AA	AA	AA	AA	AA	AA
609	AX-89911313		AB	BB	BB	BB	BB	BB	BB	BB	BB	AB	BB	BB	BB	BB	BB	AB	BB	BB	BB	BB	BB	BB	BB	BB	AB	AB	BB	BB	BB	BB	BB	BB	BB	BB	BB	BB	BB	AB	BB	BB	BB	BB	BB	BB	BB	BB	BB
610	AX-89782718		AB	BB	BB	BB	AB	BB	AB	AB	BB	BB	AB	AB	BB	BB	BB	AB	AB	AB	BB	BB	BB	BB	BB	BB	BB	BB	BB	BB	BB	AB	AA	BB	BB	AB	AB	AB	AB	BB	BB	BB	BB	BB	BB	AB	AB	BB	AB
611	AX-89851515		AB	BB	AA	AA	AB	AB	BB	NC	AB	AB	AB	BB	AB	BB	AB	BB	AB	AB	AA	AA	AA	AA	AA	AA	AB	AB	AB	AA	AB	AB	BB	BB	AB	BB	AB	BB	BB	AB	AB	BB	AB	BB	BB	BB	BB	AA	AB
612	AX-89806718		AB	AA	BB	BB	AB	AB	AA	AA	AB	AB	AB	AA	AB	AA	AB	AA	AB	AB	AB	BB	BB	BB	BB	BB	AB	AB	AB	BB	AB	AB	AA	AA	AB	AA	AB	AA	AA	AB	AB	AA	AB	AA	AA	AA	AA	BB	AA
613	AX-89878416		AA	AB	BB	BB	AB	AB	AA	AA	AB	AB	AB	AA	AB	AA	AB	AA	AB	AB	BB	BB	BB	BB	BB	BB	AB	AB	AB	BB	AB	AB	AA	AA	AB	AA	AB	AA	AA	AB	AB	AA	AB	AA	AB	AA	AA	BB	AA
614	AX-89878335		BB	AB	AA	AA	AB	AA	AB	AB	AA	AB	AB	BB	AB	AA	AB	BB	AB	AB	AA	AA	AA	AA	AA	AA	AB	AB	AB	AA	AB	AB	BB	AB	AB	BB	AB	BB	BB	AB	AB	AB	AA	AB	AA	BB	BB	AA	AB
615	AX-89904485		AA	AA	BB	BB	AB	BB	AB	AB	BB	AB	AB	AA	AB	BB	AB	AA	AB	AB	BB	BB	BB	BB	BB	BB	AB	AB	AB	BB	AB	AB	AA	AB	AB	AA	AB	AA	AA	AB	AB	AB	BB	AB	AB	AA	AA	BB	AB
616	AX-89821141		AA	AB	BB	BB	AB	BB	AB	AB	BB	AB	NC	AA	AB	BB	AB	AA	AB	AB	BB	BB	BB	BB	BB	BB	AB	AB	AB	BB	AB	AB	AA	AB	AB	AA	AB	AA	AA	AB	AB	AB	BB	AB	BB	AA	AA	BB	AB
617	AX-89821174		AA	AA	BB	BB	AB	BB	AB	AB	BB	AB	AB	AA	AB	BB	AB	AA	AB	AB	BB	BB	BB	BB	BB	BB	AB	AB	AB	BB	AB	AB	AA	AB	AB	AA	AB	AA	AA	AB	AB	AB	BB	AB	AB	AA	AA	BB	AB
618	AX-89821160		AA	AA	BB	BB	AB	BB	AB	AB	BB	AB	AB	AA	AB	BB	AB	AA	AB	AB	BB	BB	BB	BB	BB	BB	AB	AB	AB	BB	AB	AB	AA	AB	AB	AA	AB	AA	AA	AB	AB	AB	BB	AB	AB	AA	AA	BB	AB
619	AX-89847372		AA	AB	BB	BB	AB	BB	AB	AB	BB	AB	AB	AA	AB	BB	AB	AA	AB	AB	BB	BB	BB	BB	BB	BB	AB	AB	AB	BB	AB	AB	AA	AB	AB	AA	AB	AA	AA	AB	AB	AB	BB	AB	BB	AA	AA	BB	AB
620	AX-89878242		NC	AB	AA	AA	AB	AA	AB	AB	AA	AB	AB	BB	AB	AA	AB	BB	AB	AB	AA	AA	AA	AA	AA	AA	AB	AB	AB	AA	AB	AB	BB	AB	AB	NC	AB	BB	BB	AB	AB	AB	AA	AB	AA	BB	BB	AA	AB
621	AX-89847361		AA	AB	BB	BB	AB	BB	AB	AB	BB	AB	AB	AA	AB	BB	AB	AA	AB	AB	BB	BB	BB	BB	BB	BB	AB	AB	AB	BB	AB	AB	AA	AB	AB	AA	AB	AA	AA	AB	AB	AB	BB	AB	BB	AA	AA	BB	AB
622	AX-89847360		AA	AB	BB	BB	AB	BB	AB	AB	BB	AB	AB	AA	AB	BB	AB	AA	AB	AB	BB	BB	BB	BB	BB	BB	AB	AB	AB	BB	AB	AB	AA	AB	AB	AA	AB	AA	AA	AB	AB	AB	BB	AB	BB	AA	AA	BB	AB
623	AX-89904477		BB	AB	AA	AA	AB	AA	AB	AB	AA	AB	AB	BB	AB	AA	AB	BB	AB	AB	AA	AA	AA	AA	AA	AA	AB	AB	AB	AA	AB	AB	BB	AB	AB	BB	AB	BB	BB	AB	AB	AB	AA	AB	AA	BB	BB	AA	AB
624	AX-89904482		BB	AB	AA	AA	AB	AA	AB	AB	AA	AB	AB	BB	AB	AA	AB	BB	AB	AB	AA	AA	AA	AA	AA	AA	AB	AB	AB	AA	AB	AB	BB	AB	AB	BB	AB	BB	BB	AB	AB	AB	AA	AB	AA	BB	BB	AA	AB
625	AX-89821031		BB	AB	AA	AA	AB	AA	AB	AB	AA	AB	AB	BB	AB	AA	AB	BB	AB	AB	AA	AA	AA	AA	AA	AA	AB	AB	AB	AA	AB	AB	BB	AB	AB	BB	AB	BB	BB	AB	AB	AB	AA	AB	AA	BB	NC	AA	AB
626	AX-89904474		AA	AB	BB	BB	AB	BB	AB	AB	BB	AB	AB	AA	AB	BB	AB	AA	NC	AB	BB	BB	BB	BB	BB	BB	AB	AB	AB	BB	AB	AB	AA	AB	AB	AA	AB	AA	AA	AB	AB	AB	BB	AB	BB	AA	AA	BB	AB
627	AX-89878214		AB	NC	BB	AB	AB	BB	BB	AB	BB	BB	BB	AB	AA	BB	AB	BB	BB	BB	BB	BB	BB	BB	BB	BB	AB	BB	BB	BB	AB	AB	AB	AA	BB	AB	BB	AB	BB	BB	AB	AB	BB	AB	AB	AB	AB	AB	AB
628	AX-89782345		AA	AA	BB	BB	AB	BB	AB	AB	BB	AB	AB	AA	NC	BB	AB	AA	AB	AB	BB	BB	BB	BB	BB	BB	AB	AB	AB	BB	AB	AB	AA	AB	AB	AA	AB	AA	AA	AB	AB	AB	BB	AB	AB	AA	AA	BB	AB
629	AX-89904476		AA	AB	BB	BB	AB	BB	AB	AB	BB	AB	AB	AA	AB	BB	AB	AA	AB	AB	BB	BB	BB	BB	BB	BB	AB	AB	AB	BB	AB	AB	AA	AB	AB	AA	AB	AA	AA	AB	AB	AB	BB	AB	BB	AA	AA	BB	AB
630	AX-89904478		AA	AB	BB	BB	AB	BB	AB	AB	BB	AB	AB	AA	AB	BB	AB	AA	AB	AB	BB	BB	BB	BB	BB	BB	AB	AB	AB	BB	AB	AB	AA	AB	AB	AA	AB	AA	AA	AB	AB	AB	BB	AB	BB	AA	AA	BB	AB
631	AX-89904479		BB	BB	AA	AA	AB	AA	AB	AB	AA	AB	AB	BB	AB	AA	AB	BB	AB	AB	AA	AA	AA	AA	AA	AA	AB	AB	AB	AA	AB	AB	BB	AB	AB	BB	AB	BB	BB	AB	AB	AB	AA	AB	AB	BB	BB	AA	AB
632	AX-89911410		BB	BB	AB	AB	BB	AA	AB	AB	AB	BB	AB	BB	AB	AA	AB	BB	AB	AB	AB	AA	AA	AA	AA	AA	AB	AB	AB	AA	AB	AB	BB	AB	AB	BB	AB	BB	BB	AB	BB	AB	AA	AB	AB	BB	BB	AA	AB
633	AX-89904545		AA	AB	AA	AA	AA	AB	AB	AB	AB	AA	AA	AA	AA	BB	AA	AA	AA	AA	AB	AA	AA	AA	AA	AA	AA	AA	AA	AA	AA	AA	AA	AB	NC	AA	AA	AA	AA	AA	AA	AB	AB	AB	BB	AA	AA	AA	AB
634	AX-89879247		AA	AA	AB	AB	AA	BB	AB	AB	AB	AA	AB	AA	AB	BB	AB	AA	AB	AB	BB	BB	BB	BB	BB	BB	AB	AB	AB	BB	AB	AB	AA	AB	AB	AA	AB	AA	AA	AB	AA	AB	BB	AB	BB	AA	AA	BB	AB
635	AX-89822051		AA	AB	AA	AA	AA	AB	AB	AB	AB	AA	AA	AA	AA	BB	AA	AA	AA	AA	AB	AA	AA	AA	AA	AA	AA	AA	AA	AA	AA	AA	AA	AB	AA	AA	AA	AA	AA	AA	AA	AB	AB	AB	BB	AA	AA	AA	AB
636	AX-89847448		BB	AB	BB	BB	BB	AB	AB	AB	AB	BB	BB	BB	BB	AA	BB	BB	BB	BB	AB	BB	BB	BB	BB	BB	BB	BB	BB	BB	BB	BB	BB	AB	BB	BB	BB	BB	BB	BB	BB	AB	AB	AB	AA	BB	BB	BB	AB
637	AX-89847451		AA	AB	AB	AB	AA	BB	AB	AB	AB	AA	AB	AA	AB	BB	AB	AA	AB	AB	BB	BB	BB	BB	BB	BB	AB	AB	AB	BB	AB	AB	AA	AB	AB	AA	AB	AA	AA	AB	AA	AB	BB	AB	BB	AA	AA	BB	AB
638	AX-89782982		AA	AB	AA	AA	AA	AB	AB	AB	AB	AA	AA	AA	AA	BB	AA	AA	AA	AA	AB	AA	AA	AA	AA	AA	AA	AA	AA	AA	AA	AA	AA	AB	AA	AA	AA	AA	AA	AA	AA	AB	AB	AB	BB	AA	AA	AA	AB
639	AX-89847447		AA	AA	AA	AA	AA	AB	AB	AB	AB	AA	AA	AA	AA	BB	AA	AA	AA	AA	AB	AA	AA	AA	AA	AA	AA	AA	AA	AA	AA	AA	AA	AB	AA	AA	AA	AA	AA	AA	AA	AB	AB	AB	AB	AA	AA	AA	AB
640	AX-89847421		AA	AB	AA	AA	AA	AB	AB	AB	AB	AA	AA	AA	AA	BB	AA	AA	AA	AA	AB	AA	AA	AA	AA	AA	AA	AA	AA	AA	AA	AA	AA	AB	AB	AA	AA	AA	AA	AA	AA	AB	AB	AB	BB	AA	AA	AA	AB
641	AX-89815340		BB	AB	BB	BB	BB	AB	AB	AB	AB	BB	BB	BB	BB	AA	BB	BB	BB	BB	AB	BB	BB	BB	BB	BB	BB	BB	BB	BB	BB	BB	BB	AB	AB	BB	BB	BB	BB	BB	BB	AB	AB	AB	AA	BB	BB	BB	AB
642	AX-89803675		AA	AA	AA	AA	AA	AA	NC	NC	AA	AB	AB	AB	AA	NC	AA	AB	AA	AA	AA	AA	AA	AA	AA	AA	AA	AA	AA	AA	AA	AB	AB	AA	AA	AA	AA	AB	AA	AA	AA	AA	AA	AA	NC	AA	AA	AA	AA
643	AX-89782866		AA	AB	AA	NC	AA	AB	BB	BB	AB	AB	AB	AB	AA	BB	AA	AB	AA	AA	AB	AA	AA	AA	AA	NC	AA	AA	AA	AA	AA	AB	AB	AB	AB	AA	AA	AB	AA	AA	AA	AB	AB	AB	BB	AA	AA	AA	AB
644	AX-89799113		AB	AB	BB	BB	BB	BB	BB	BB	AB	BB	BB	BB	AB	AB	AB	AB	AB	AB	BB	BB	BB	AB	BB	BB	AB	AB	BB	AB	BB	AB	BB	AA	AB	BB	AB	BB	BB	BB	AB	AA	AA	BB	AB	AB	AA	AA	AB
645	AX-89783925		BB	BB	NC	AB	AB	AA	AA	AA	AB	AA	AB	AB	AB	AB	AB	AB	AB	AB	AB	AA	AA	AB	AA	AA	AB	AB	AB	AB	AB	AB	AB	BB	BB	BB	BB	AB	AB	AB	AB	BB	BB	AB	AB	BB	BB	BB	AB
646	AX-89799116		BB	BB	AA	AB	AB	AA	AA	AA	AB	AA	AB	AB	AB	AB	AB	AB	AB	AB	AB	AA	AA	AB	AA	AA	AB	AB	AB	AB	AB	AB	AB	BB	BB	BB	BB	AB	AB	AB	AB	BB	BB	AB	AB	BB	BB	BB	AB
647	AX-89882266		BB	BB	AA	AB	AB	AA	AA	AA	AB	AA	AB	AB	AB	AB	AB	AB	AB	AB	AB	AA	AA	AB	AA	AA	AB	AB	AB	AB	AB	AB	AB	BB	BB	BB	BB	AB	AB	AB	AB	BB	BB	AB	AB	BB	BB	BB	AB
648	AX-89822692		BB	BB	AA	AB	AB	AA	AA	AA	AA	AA	AB	AB	AB	AB	AB	AB	AB	AB	AB	AA	AA	AB	AA	AA	AB	AB	AA	AB	AB	AB	AB	BB	BB	BB	AB	AB	AA	AA	AB	BB	BB	AB	AB	BB	BB	BB	AB
649	AX-89905819		BB	BB	AA	AB	NC	AA	AA	AA	AA	AA	AA	AA	AB	AB	AA	AA	AA	AA	AB	AA	AA	AB	AA	AA	AA	AA	AA	AB	AA	AA	AA	BB	AA	AA	AB	AA	AA	AA	AB	AB	BB	AA	AB	AB	AB	BB	AB
650	AX-89783417		BB	BB	AA	AA	AA	AA	AA	AA	AA	AA	AA	AA	AB	AB	AA	AA	AA	AA	AA	AA	AA	AB	AA	AA	AA	AA	AA	AB	AA	AA	AA	BB	AA	AA	AB	AA	AA	AA	AB	AB	BB	AA	AB	AB	AB	BB	AB
651	AX-89879963		AB	AB	BB	BB	BB	BB	BB	BB	BB	BB	BB	AB	AB	AB	AB	AB	AB	AB	BB	BB	BB	AB	BB	BB	AB	AB	BB	AB	BB	BB	BB	AA	AB	AB	AB	BB	BB	BB	AB	AA	AA	BB	AB	AB	AA	AA	AB
652	AX-89835615		AA	NC	BB	BB	BB	BB	BB	BB	BB	BB	BB	BB	AB	AB	BB	BB	BB	BB	BB	BB	BB	AB	BB	BB	BB	BB	BB	AB	BB	BB	BB	AA	BB	BB	AB	BB	BB	BB	AB	AB	AA	BB	AB	AB	AB	AA	AB
653	AX-89822413		NC	AA	BB	BB	BB	BB	BB	BB	BB	BB	BB	BB	AB	AB	BB	BB	BB	BB	BB	BB	BB	AB	BB	BB	BB	BB	BB	AB	BB	BB	BB	AA	BB	BB	AB	BB	BB	BB	AB	AB	AA	BB	AB	AB	AB	AA	AB
654	AX-89823410		AB	AB	AA	AB	AB	AA	AA	AA	AA	AA	AB	AB	AA	AB	AB	AB	AB	AB	AB	AA	AA	AB	AA	AB	AB	AB	AA	AB	AA	AB	AB	BB	AB	AB	AB	AB	AA	AA	AB	AB	AB	AA	AB	AB	BB	BB	AB
655	AX-89820122		AB	AB	AA	BB	BB	AA	BB	AB	AA	AB	AB	AB	AA	AB	AB	AB	AB	AB	AB	AB	AB	BB	AA	BB	BB	BB	AA	BB	AA	AB	AB	BB	AB	AB	AA	AB	AA	AB	AB	AB	AB	AB	AB	AB	BB	AB	AB
656	AX-89823164		AB	AB	BB	BB	BB	BB	AB	BB	BB	BB	AB	AB	BB	AB	AB	AB	AB	AB	BB	BB	BB	AB	BB	AB	AB	AB	BB	AB	BB	AB	AB	AA	AB	AB	BB	AB	BB	BB	AB	AB	AB	BB	AB	AB	AA	AB	BB
657	AX-89823064		BB	BB	BB	BB	BB	BB	BB	BB	BB	BB	AB	AB	BB	BB	AB	AB	AB	AB	BB	BB	BB	AB	BB	AB	AB	AB	BB	AB	BB	AB	AB	BB	AB	AB	AB	AB	BB	BB	BB	AB	AB	BB	BB	AB	AB	BB	BB
658	AX-89880239		AB	AB	AA	AA	AA	AA	AA	AA	AA	AA	AA	AA	AA	AB	AA	AA	AA	AA	AA	AA	AA	AA	AA	AA	AA	AA	AA	AA	AA	AA	AA	BB	AA	AA	AA	AA	AA	AA	AB	AA	AA	AA	AB	AA	AB	AB	AA
659	AX-89783860		AB	AB	BB	BB	BB	BB	AB	BB	BB	BB	AB	AB	BB	AB	AB	AB	AB	AB	BB	BB	BB	AB	BB	AB	AB	AB	BB	AB	BB	AB	AB	AA	AB	AB	BB	AB	BB	BB	AB	AB	AB	BB	AB	AB	AA	AB	BB
660	AX-89819645		AB	BB	BB	BB	AB	AB	NC	BB	AB	AB	AB	BB	AB	AA	AB	AA	AB	AB	AB	AB	AB	BB	AB	AB	AB	AA	BB	BB	AB	AB	AB	AB	AA	AB	AB	AB	AB	AB	AA	AB	AB	AB	AB	AB	AB	BB	AB
661	AX-89822632		AB	AB	BB	BB	BB	BB	AB	BB	BB	BB	AB	AB	BB	AB	AB	AB	AB	AB	BB	BB	BB	AB	BB	AB	AB	AB	BB	AB	BB	AB	AB	AA	AB	AB	BB	AB	BB	BB	AB	AB	AB	BB	AB	AB	AA	AB	BB
662	AX-89783379		AB	NC	BB	BB	BB	BB	AB	BB	BB	BB	AB	AB	BB	AB	AB	AB	AB	AB	BB	BB	AB	AB	BB	AB	AB	AB	BB	NC	BB	AB	AB	AA	AB	AB	BB	AB	BB	BB	AB	AB	AB	BB	AB	AB	AA	AB	BB
663	AX-89783740		AB	AB	BB	BB	BB	BB	AB	BB	BB	BB	AB	AB	BB	AB	AB	AB	AB	AB	BB	BB	BB	AB	BB	AB	AB	AB	BB	AB	BB	AB	AB	AA	AB	AB	BB	AB	BB	BB	AB	AB	AB	BB	AB	AB	AA	AB	BB
664	AX-89879693		AB	AB	AA	AA	AA	AA	AB	AA	AA	AA	AB	AB	AA	AB	AB	AB	AB	AB	AA	AA	AA	AB	AA	AB	AB	AB	AA	AB	AA	AB	AB	BB	AB	AB	AA	AB	AA	AA	AB	AB	AB	AA	AB	AB	BB	AB	AA
665	AX-89781652		AB	AB	BB	AA	AA	BB	AA	AB	BB	AB	AB	AB	BB	AB	AB	AB	AB	AB	AB	AB	AB	AA	BB	AA	AA	AA	BB	AA	BB	AB	AB	AA	AB	AB	BB	AB	BB	AB	AB	AB	AB	AB	AB	AB	AA	AB	AB
666	AX-89847533		AB	AB	BB	BB	BB	BB	BB	BB	BB	BB	BB	BB	BB	AB	BB	BB	BB	BB	BB	BB	BB	AB	BB	AB	BB	BB	BB	AB	BB	BB	BB	AA	BB	BB	AB	BB	BB	BB	AB	AB	AA	BB	AB	BB	AB	AA	AB
667	AX-89904651		AB	AB	BB	BB	BB	BB	BB	BB	BB	BB	BB	BB	BB	AB	BB	BB	BB	BB	BB	BB	BB	BB	BB	BB	BB	BB	BB	BB	BB	BB	BB	AA	BB	BB	BB	BB	BB	BB	AB	BB	BB	BB	AB	BB	AB	AA	AB
668	AX-89781801		AB	AB	NC	BB	BB	AA	BB	AB	NC	AB	AB	AB	NC	AB	AB	AB	AB	AB	AB	AB	AB	BB	AB	BB	BB	BB	NC	BB	AA	AB	AB	BB	AB	AB	NC	AB	AA	AB	AB	AB	AB	AB	AB	AB	BB	AB	AB
669	AX-89904585		AA	AA	AB	AB	AB	BB	AB	AA	BB	AB	BB	AB	BB	AB	AB	AB	AB	AB	BB	AB	AB	AA	BB	AA	AA	AA	BB	AB	BB	BB	BB	AB	AB	AB	BB	BB	BB	AB	BB	BB	AB	BB	AB	AA	AA	AB	BB
670	AX-89822505		AB	AB	AB	AB	AB	BB	AB	AA	BB	AB	BB	AB	BB	AB	AB	AB	AB	AB	BB	AB	AB	AA	BB	AA	AA	AA	BB	AB	BB	BB	BB	AB	AB	AB	BB	BB	BB	AB	BB	BB	AB	BB	AB	AB	AA	AB	BB
671	AX-89822486		BB	BB	AB	AB	AB	AA	AB	BB	AA	AB	AA	AB	AA	AB	AB	AB	AB	AB	AA	AB	AB	BB	AA	BB	BB	BB	AA	AB	AA	AA	AA	AB	AB	AB	AA	AA	AA	AB	AA	AA	AB	NC	AB	BB	BB	AB	AA
672	AX-89783591		AB	AB	AB	AB	AB	BB	AB	AA	BB	AB	BB	AB	BB	AB	AB	AB	AB	AB	BB	AB	AB	AA	BB	AA	AA	AA	BB	AB	BB	BB	BB	AA	AB	AB	BB	BB	BB	AB	AB	AB	AB	BB	AB	AB	AA	AB	BB
673	AX-89783567		AB	AB	AB	AB	AB	BB	AA	AA	BB	AB	BB	AB	BB	AB	AB	AB	AB	AB	BB	AB	AB	AA	BB	AA	AA	AA	BB	AA	BB	BB	BB	AA	AB	AB	BB	BB	BB	AB	AB	AB	AB	AB	AB	AB	AA	AB	AB
674	AX-89783308		BB	BB	AB	BB	BB	AA	AB	BB	AA	AB	AA	AB	AA	AB	AB	AB	AB	AB	AB	AB	AB	BB	AA	BB	BB	BB	AA	AB	AA	AA	AA	AB	AB	AB	AA	AA	AA	AB	AA	AA	AB	AA	AB	BB	BB	AB	AA
675	AX-89880114		AA	AA	AB	AA	AA	BB	AB	AA	BB	AB	BB	AB	BB	AB	AB	AB	AB	AB	AB	AB	AB	AA	NC	AA	AA	AA	AB	AB	NC	BB	BB	AA	AB	AB	NC	NC	NC	AB	AB	AB	AB	NC	AB	AA	AA	AB	BB
676	AX-89879705		AB	AA	AB	AB	AB	AA	AB	BB	AA	AB	AA	AB	AA	AB	AB	AB	AB	AB	AA	AB	AB	BB	AA	BB	BB	BB	AA	AB	AA	AA	AA	AB	AB	AB	AA	AA	AA	AB	AA	AA	AB	AA	AA	AB	AB	AB	AA
677	AX-89783987		AB	AB	AA	AB	AB	AA	AA	AA	AA	AA	AA	AA	AA	AA	AA	AA	AB	AB	AB	AA	AA	AA	AA	AA	AA	AB	AA	AA	AA	AA	AA	AB	AA	AB	AA	AA	AA	AB	AB	AB	AB	AA	AA	AB	AA	AA	AA
678	AX-89904657		AA	AB	AB	AB	AB	BB	AB	AB	BB	AB	BB	AB	BB	AB	AB	AB	BB	BB	BB	AB	AB	AA	BB	AA	AA	AB	BB	AB	BB	BB	BB	BB	AB	NC	BB	BB	BB	AB	BB	BB	AB	BB	BB	AA	AB	BB	BB
679	AX-89904340		AA	AB	BB	AB	AB	BB	BB	BB	BB	BB	AB	BB	AB	AB	BB	BB	AB	AB	AB	BB	BB	BB	BB	BB	BB	AB	AB	BB	AB	AB	AB	AB	AB	AB	AB	AB	AB	AB	AB	AB	AB	AB	BB	AB	BB	AB	BB
680	AX-89819858		AB	AB	BB	BB	BB	AB	BB	BB	BB	BB	BB	AB	AB	AB	BB	BB	AB	AB	BB	AB	AB	BB	AB	AB	BB	AB	AA	BB	AA	AB	AB	AA	AB	BB	AB	AB	AA	AB	AB	AB	AB	AB	BB	AB	BB	AA	BB
681	AX-89876958		AB	AB	AA	AB	AB	AB	AA	AA	AA	AA	AA	AB	AB	AB	AA	AA	AB	AB	AB	AB	AB	AA	AB	AB	AA	AB	BB	AA	BB	AB	AB	BB	AB	AA	AB	AB	BB	AB	AB	AB	AB	AB	AA	AB	AA	BB	AA
682	AX-89781374		AB	AB	BB	BB	BB	AB	BB	BB	BB	BB	BB	AB	AB	AB	BB	BB	AB	AB	BB	AB	AB	BB	AB	AB	BB	AB	AA	BB	AA	AB	AB	AA	AB	BB	AB	AB	AA	AB	AB	AB	AB	AB	BB	AB	BB	AA	BB
683	AX-89876821		AB	AB	BB	BB	BB	AB	BB	BB	BB	BB	BB	AB	AB	AB	AB	BB	AB	AB	BB	AB	AB	BB	AB	AB	BB	AB	AA	BB	AA	AB	AB	AB	AB	BB	AB	AB	AA	BB	AB	AB	AB	AB	BB	AB	BB	AA	BB
684	AX-89847289		BB	BB	BB	AB	AB	BB	BB	BB	BB	BB	AB	BB	BB	BB	BB	BB	BB	BB	NC	BB	BB	BB	BB	BB	BB	BB	BB	BB	BB	BB	BB	BB	AB	BB	AB	BB	BB	BB	BB	BB	BB	BB	BB	BB	BB	BB	BB
685	AX-89867615		BB	BB	BB	AB	AB	AB	BB	BB	BB	BB	BB	AB	AB	AB	AB	BB	AB	AB	AB	AB	AB	BB	AB	AB	BB	AB	AA	BB	AA	AB	AB	AA	AB	BB	AB	AB	AA	AB	AB	AB	AB	AB	BB	BB	BB	AA	BB
686	AX-89781539		BB	BB	BB	BB	BB	AB	BB	BB	BB	BB	BB	AB	AB	AB	AB	BB	AB	AB	BB	AB	AB	BB	AB	AB	BB	AB	AA	BB	AA	AB	AB	AA	AB	BB	AB	AB	AA	AB	AB	AB	AB	AB	BB	BB	BB	AA	BB
687	AX-89781694		BB	BB	BB	BB	BB	AB	BB	BB	BB	BB	BB	BB	AB	BB	BB	BB	BB	BB	BB	BB	BB	BB	BB	BB	BB	BB	BB	BB	AA	BB	BB	AB	BB	BB	BB	BB	AB	AB	BB	BB	BB	AB	BB	BB	BB	AB	BB
688	AX-89781693		AB	AB	AA	AA	AA	AA	AA	AA	AA	AA	AB	AB	AA	AB	AA	AA	AB	AB	AA	AB	AB	AA	AB	AB	AB	AB	AB	AA	AA	AA	AA	AB	BB	AA	BB	AA	AA	AA	AA	AB	AB	AA	AA	AB	AA	AB	AA
689	AX-89820186		AB	AB	AA	AA	AA	AA	AA	AA	AA	AA	AB	AB	AA	AB	AA	AA	AB	AB	AA	AB	AB	AA	AB	AB	AB	AB	AB	AA	AA	AA	AA	AB	BB	AA	BB	AA	AA	AA	AA	AB	AB	AA	AA	AB	AA	AB	AA
690	AX-89910994		AB	AB	AA	AA	AA	AB	AA	AA	AA	AA	AB	AB	AA	AB	AA	AA	AA	AA	AA	AB	AB	AA	AB	AB	AA	AA	AB	AA	AA	AA	AA	AB	AB	AA	AB	AA	AB	AA	AA	AB	AB	AA	AA	AB	AA	AB	AA
691	AX-89781728		AB	AB	BB	BB	BB	BB	BB	BB	BB	BB	AB	AB	BB	AB	BB	BB	AB	AB	BB	AB	AB	BB	AB	AB	AB	AB	AB	BB	BB	BB	BB	AB	AB	BB	AB	BB	BB	BB	BB	AB	AB	BB	BB	AB	BB	AB	BB
692	AX-89877434		AB	AB	BB	BB	BB	AB	BB	BB	BB	BB	AB	AB	BB	AB	BB	BB	BB	BB	BB	AB	AB	BB	AB	AB	BB	BB	AB	BB	BB	BB	BB	AB	AA	BB	AA	BB	AB	BB	BB	AB	AB	BB	BB	AB	BB	AB	BB
693	AX-89867638		AB	AB	AA	AA	NC	AA	AA	AA	AA	AA	AB	AB	AA	AB	AA	AA	AB	AB	AA	AB	AB	AA	AB	AB	AB	AB	AB	AA	AA	AA	AA	AB	BB	AA	BB	AA	AA	AA	AA	AB	AB	AA	AA	AB	AA	AB	AA
694	AX-89877819		AA	AA	AA	AA	AA	AA	AA	AA	AA	AA	AA	AA	AA	AA	AB	BB	AB	AB	AB	AA	AA	AA	AA	AA	AB	AB	AB	AA	BB	AB	AB	AB	AA	BB	AA	AB	AB	AB	AB	AA	AA	AB	AA	AB	AB	AB	AA
695	AX-89862886		AA	AA	AA	AA	AA	AA	AA	AA	AA	AA	AA	AA	AA	AA	AB	BB	AB	AB	AB	AA	AA	AA	AA	AA	AB	AB	AB	AA	BB	AB	AB	AB	AA	BB	AA	AB	AB	AB	AB	AA	AA	AB	AA	AB	AB	AB	AA
696	AX-89877804		BB	BB	BB	BB	BB	BB	BB	BB	BB	BB	BB	BB	BB	BB	AB	AA	AB	AB	AB	BB	BB	BB	BB	BB	AB	AB	AB	BB	AA	AB	AB	AB	BB	AA	BB	AB	AB	AB	AB	BB	BB	AB	BB	AB	AB	AB	BB
697	AX-89877398		AB	AB	AA	AB	AB	AB	AA	AA	AA	AA	AB	AB	AA	AB	AB	BB	AB	AB	BB	AB	AB	AA	AB	AB	AB	AB	BB	AA	BB	AB	AB	BB	BB	AB	BB	AB	BB	AB	AB	AB	AB	AB	AA	BB	AB	BB	AA
698	AX-89781802		AB	AB	AA	AA	AA	AB	AB	AB	AB	AA	AB	AB	AA	AB	AB	BB	AB	AB	AB	AB	AB	AA	AB	AB	AB	AB	BB	AA	BB	AB	AB	BB	BB	BB	BB	AB	BB	AB	AB	AB	BB	AB	AB	BB	AB	BB	AA
699	AX-89820579		AB	AB	AA	AB	AB	AB	AA	AA	AB	AA	AB	AB	AA	AB	AB	BB	AB	AB	BB	AB	AB	AA	AB	AB	AB	AB	BB	AA	BB	AB	AB	BB	BB	BB	BB	AB	BB	AB	AB	AB	BB	AB	AB	BB	AB	BB	AA
700	AX-89782066		AB	AB	AA	AB	AB	AB	AA	AA	AB	AA	AB	AB	AA	AB	AB	BB	AB	AB	BB	AB	AB	AA	AB	AB	AB	AB	BB	AA	BB	AB	AB	BB	BB	BB	BB	AB	BB	AB	AB	AB	BB	AB	AB	BB	AB	BB	AA
701	AX-89782015		AB	AB	NC	AB	AB	AB	AA	AA	AB	AA	AB	AB	AA	AB	AB	BB	AB	AB	BB	AB	AB	AA	AB	AB	AB	AB	BB	AA	BB	AB	AB	BB	BB	BB	BB	AB	BB	AB	AB	AB	BB	AB	AB	BB	AB	BB	AA
702	AX-89907400		AB	AB	AA	AA	AA	AB	AA	AA	AB	AA	AB	AB	AA	AB	AB	BB	AB	AB	AB	AB	AB	AA	AB	AB	AB	AB	BB	AA	BB	AB	AB	BB	BB	BB	BB	AB	BB	NC	AB	AB	BB	AB	AB	BB	AB	BB	AA
703	AX-89847328		AB	AB	BB	AB	AB	AB	BB	BB	AB	BB	AB	AB	BB	AB	AB	AA	AB	AB	AA	AB	AB	BB	AB	AB	AB	AB	AA	BB	AA	AB	AB	AA	AA	AA	AA	AB	AA	AB	AB	AB	AA	AB	AB	AA	AB	AA	BB
704	AX-89796840		AB	AB	BB	BB	BB	AB	AB	AB	AB	BB	AB	AB	BB	AB	AB	AA	AB	AB	AB	AB	AB	BB	AB	AB	AB	AB	AA	BB	AA	AB	AB	AA	AA	AA	AA	AB	AA	AB	AB	AB	AA	AB	AB	AA	AB	AA	BB
705	AX-89782036		AB	AB	BB	AB	AB	AB	BB	BB	AB	BB	AB	AB	BB	AB	AB	AA	AB	AB	AA	AB	AB	BB	AB	AB	AB	AB	AA	BB	AA	AB	AB	AA	AA	AA	AA	AB	AA	AB	AB	AB	AA	AB	AB	AA	AB	AA	BB
706	AX-89877480		AB	AB	BB	BB	BB	AB	AB	AB	AB	BB	AB	AB	BB	AB	AB	AA	AB	AB	AB	AB	AB	BB	AB	AB	AB	AB	AA	BB	AA	AB	AB	AA	AA	AA	AA	AB	AA	AB	AB	AB	AA	AB	AB	AA	AB	AA	BB
707	AX-89820316		AB	AB	AA	AB	AB	AB	AA	AA	AA	AA	AB	AB	NC	AB	AB	BB	AB	AB	BB	AB	AB	AA	AB	AB	AB	AB	BB	AA	BB	AB	AB	BB	BB	BB	BB	AB	BB	AB	AB	AB	AB	AB	AA	BB	AB	BB	AA
708	AX-89781929		AB	AB	NC	AB	AB	AB	AA	AA	AB	AA	AB	AB	AA	AB	AB	BB	AB	AB	BB	AB	AB	AA	AB	AB	AB	AB	BB	AA	BB	AB	AB	BB	BB	BB	BB	AB	BB	AB	AB	AB	BB	AB	AB	BB	AB	BB	AA
709	AX-89781765		AB	AB	AA	AB	AB	AB	NC	AA	NC	AA	AB	AB	AA	AB	AB	BB	AB	AB	BB	AB	AB	AB	AB	AB	AB	AB	BB	AA	BB	AB	AB	BB	BB	BB	BB	AB	BB	AB	AB	AB	BB	AB	AA	BB	AB	BB	AA
710	AX-89782087		AB	AB	BB	AB	AB	AB	BB	BB	AB	BB	AB	AB	BB	AB	AB	AA	AB	AB	AA	AB	AB	BB	AB	AB	AB	AB	AA	BB	AA	AB	AB	AA	AA	AA	AA	AB	AA	AB	AB	AB	AA	AB	AB	AA	AB	AA	BB
711	AX-89781915		AB	AB	AA	AB	AB	AB	AA	AA	AB	AA	AB	AB	AA	AB	AB	BB	AB	AB	BB	AB	AB	NC	AB	AB	AB	AB	BB	AA	BB	AB	AB	BB	BB	BB	BB	AB	BB	AB	AB	AB	BB	AB	AB	BB	AB	BB	AA
712	AX-89781814		AB	AB	BB	NC	BB	AB	AB	AB	AB	BB	AB	AB	NC	AB	AB	AA	AB	AB	AB	AB	AB	BB	AB	AB	AB	AB	AA	BB	AA	AB	AB	AA	AA	AA	AA	AB	AA	AB	AB	AB	AA	AB	AB	AA	AB	AA	BB
713	AX-89781949		AB	AB	AA	AB	AB	AB	AA	AA	AB	AA	AB	AB	AA	AB	AB	BB	AB	AB	BB	AB	AB	AA	AB	AB	AB	AB	BB	AA	BB	AB	AB	BB	BB	BB	BB	AB	BB	AB	AB	AB	BB	AB	AB	BB	AB	BB	AA
714	AX-89877805		NC	AB	AA	AB	AB	AB	AA	AA	AB	AA	AB	AB	AA	AB	AB	BB	AB	AB	BB	AB	AB	AA	AB	AB	AB	AB	BB	AA	BB	AB	AB	BB	BB	BB	BB	AB	BB	AB	NC	AB	BB	AB	AB	BB	AB	BB	AA
715	AX-89820502		AB	AB	NC	AB	AB	AB	BB	BB	AB	BB	AB	AB	BB	AB	AB	AA	AB	AB	AA	AB	AB	BB	AB	AB	AB	AB	AA	BB	AA	AB	AB	AA	AA	AA	AA	AB	AA	AB	AB	AB	AA	AB	AB	AA	AB	AA	AB
716	AX-89781987		AB	AB	AA	AA	AA	AB	AA	AA	AB	AA	AA	AB	AA	AB	AA	AA	AA	AA	AA	AB	AB	AA	AB	AB	AA	AA	AB	AA	AA	AB	AA	AB	AB	AA	AB	AA	AB	AA	AA	AB	BB	AA	AB	AB	AA	AB	AA
717	AX-89904445		BB	BB	BB	BB	BB	AB	BB	BB	AB	BB	AB	AB	BB	AB	AB	AA	AB	AB	AB	AB	AB	BB	AB	AB	AB	AB	AA	BB	AA	AB	AB	AA	AA	AA	AA	AB	AA	AB	AB	AB	AA	AB	AB	AB	AB	AA	BB
718	AX-89782012		BB	BB	BB	BB	BB	BB	BB	BB	BB	BB	BB	BB	BB	BB	AB	AA	AB	AB	AB	BB	BB	BB	BB	BB	AB	AB	AB	BB	AA	AB	AB	AB	BB	AA	BB	AB	AB	AB	AB	BB	BB	AB	BB	AB	AB	AB	BB
719	AX-89877708		AB	AB	AA	AA	AA	AB	AA	AA	AB	AA	AB	AB	AA	AB	AA	AA	AA	AA	AA	AB	AB	AA	AB	AB	AA	AA	AB	AA	AA	AA	AA	AB	NC	AA	BB	AA	AB	AA	NC	AB	BB	AA	AB	AB	AA	AB	AA
720	AX-89904449		AB	AB	BB	BB	BB	AB	BB	BB	AB	BB	AB	AB	BB	AB	BB	BB	BB	BB	BB	AB	AB	NC	AB	AB	BB	BB	AB	BB	NC	BB	BB	AB	AA	BB	AA	BB	AB	BB	BB	AB	AA	BB	AB	AB	BB	AB	BB
721	AX-89820566		AB	AB	AA	AA	AA	AB	AA	AA	AB	AA	AB	AB	AA	AB	AA	AA	AA	AA	AA	AB	AB	AA	AB	AB	AA	AA	AB	AA	AA	AA	AA	AB	BB	AA	BB	AA	AB	AA	AA	AB	BB	AA	AB	AB	AA	AB	AA
722	AX-89820327		AB	AB	AB	AB	AB	AB	AB	AB	AB	AB	AB	AB	AB	AB	AB	BB	AB	AB	BB	AB	AB	AB	AB	AB	AB	AB	BB	AB	BB	AB	AB	BB	BB	BB	BB	AB	BB	AB	AB	AB	AB	AB	AB	BB	AB	NC	NC
723	AX-89847324		AB	AB	BB	BB	BB	AB	BB	BB	AB	BB	AB	AB	BB	AB	AB	AA	AB	AB	AA	AB	AB	BB	AB	AB	AB	AB	AA	BB	AA	AB	AB	AA	AA	AA	AA	AB	AA	AB	AB	AB	AA	AB	AB	AA	AB	AA	BB
724	AX-89781821		AA	AA	AA	AA	AA	AB	AB	AB	AB	AA	AB	AB	AA	AB	AB	BB	AB	AB	AB	AB	AB	AA	AB	AB	AB	AB	BB	AA	BB	AB	AB	BB	BB	BB	BB	AB	BB	AB	AB	AB	BB	AB	AB	AB	AB	BB	AA
725	AX-89795559		AA	AA	AA	AA	AA	AA	AA	AA	AA	AA	AA	AA	AA	AA	AA	AA	AA	AA	AA	AA	AA	AA	AA	AA	AA	AA	AB	AA	NC	AA	AA	AB	AA	AB	AA	AA	AB	AB	AB	AA	AA	AB	AA	AA	AA	AB	AA
726	AX-89795603		AA	AA	AA	AA	AA	AA	AA	AA	AA	AA	AA	AA	AA	AA	AA	AA	AA	AA	AA	AA	AA	AA	AA	AA	AA	AA	AB	AA	NC	AA	AA	AB	AA	AB	AA	AA	AB	AB	AB	AA	AA	AB	AA	AA	AA	AB	AA
727	AX-89878673		AB	AB	AA	AA	AA	AA	AA	AA	AA	AA	AA	AA	AA	AA	AB	AB	AA	AA	AB	AA	AA	AA	AA	AA	AA	AA	AB	AA	AB	AB	AB	AB	AA	AB	AB	AA	AB	AB	AB	AA	AA	AA	AA	AB	AA	AB	AA
728	AX-89878253		BB	AB	AB	AB	BB	BB	BB	AB	AB	AB	AB	AB	BB	AB	BB	BB	AB	AB	BB	BB	BB	BB	AB	BB	AB	AB	AB	AA	BB	AB	AB	BB	BB	BB	BB	BB	BB	AB	BB	AB	BB	AB	BB	AB	BB	BB	AB
729	AX-89847366		AB	AB	AB	AA	AB	AB	AA	AA	AA	AA	AA	AA	AA	AA	BB	AB	AA	AA	AB	AB	AB	AB	AA	AB	AA	AA	AB	AA	AB	AB	AB	AB	AA	AB	AB	AA	AB	AB	BB	AA	AA	AA	AA	AB	AA	AB	AA
730	AX-89782318		AB	AB	BB	AB	AB	BB	AA	AB	AB	AB	AB	AB	AA	AB	BB	AB	AB	AB	AB	AB	AB	AB	AB	AB	AB	AB	BB	BB	AB	BB	BB	AB	AA	AB	AB	AA	AB	BB	BB	AB	AA	AB	AA	AB	AA	AB	AB
731	AX-89879085		AA	AB	BB	AB	AA	AA	AB	AB	AB	AB	AB	AB	AA	AB	AB	AA	AA	AA	AA	AA	AA	AA	AB	AA	AB	AB	BB	BB	AB	BB	BB	AB	AA	AB	AA	AA	BB	BB	AB	AB	AA	AB	AA	AB	AA	AB	AB
732	AX-89783015		AA	AB	BB	AB	AA	AA	AB	AB	AB	AB	AB	AB	AA	AB	AB	AA	AA	AA	AA	AA	AA	AA	AB	AA	NC	AB	BB	BB	AB	BB	BB	AB	AA	AB	AA	AA	BB	BB	AB	AB	AA	AB	AA	AB	AA	AB	AB
733	AX-89782979		BB	AB	AA	AB	BB	BB	AB	AB	AB	AB	AB	AB	BB	AB	AB	BB	BB	BB	BB	BB	BB	BB	AB	BB	AB	AB	AA	AA	AB	AA	AA	AB	BB	AB	BB	BB	AA	AA	AB	AB	BB	AB	BB	AB	BB	AB	AB
734	AX-89821012		AB	BB	BB	BB	AB	NC	BB	BB	BB	BB	BB	BB	BB	BB	AB	AB	AB	AB	AB	AB	AB	AB	BB	AB	BB	BB	BB	BB	BB	BB	BB	BB	BB	BB	AB	BB	BB	BB	AB	BB	BB	BB	BB	BB	BB	BB	BB
735	AX-89783029		BB	AB	AA	AB	BB	BB	AB	AB	AB	AB	AB	AB	BB	AB	AB	BB	BB	BB	BB	BB	BB	BB	AB	BB	AB	AB	AA	AA	AB	AA	AA	AB	BB	AB	BB	BB	AA	AA	AB	AB	BB	AB	BB	AB	BB	AB	AB
736	AX-89878129		AB	AB	AA	AB	AB	AA	BB	AB	AB	AB	AB	AB	BB	AB	AA	AB	AB	AB	AB	AB	AB	AB	AB	AB	AB	AB	AA	AA	AB	AA	AA	AB	BB	AB	AB	BB	AB	AA	AA	AB	BB	AB	BB	AB	BB	AB	AB
737	AX-89822055		BB	AB	AA	AB	BB	BB	AB	AB	AB	AB	AB	AB	BB	AB	AB	BB	BB	BB	BB	BB	BB	BB	AB	BB	AB	AB	AA	AA	AB	AA	AA	AB	BB	AB	BB	BB	AA	AA	AB	AB	BB	AB	BB	AB	BB	AB	AB
738	AX-89783055		BB	AB	AA	AB	BB	BB	BB	AB	AB	AB	AB	AB	BB	AB	AB	BB	BB	BB	BB	BB	BB	BB	AB	BB	AB	AB	AA	AA	AB	AA	AA	AB	BB	AB	BB	BB	AB	AA	AB	AB	BB	AB	BB	AB	BB	AB	AB
739	AX-89821856		AA	AB	BB	AA	AA	AA	AB	AA	AA	AA	AB	AB	AA	AB	AB	AA	AA	AA	AA	AA	AA	AA	AA	AA	AA	AA	BB	AB	AB	BB	BB	AB	AA	AB	AA	AA	BB	AB	AB	AA	AA	AA	AA	AB	AA	AB	AA
740	AX-89821834		AA	AB	AB	AA	AA	AA	AB	AA	AA	AA	AB	AB	AA	AB	AA	AA	AA	AA	AA	AA	AA	AA	AA	AA	AA	AA	AB	AB	AA	AB	AB	AA	AA	AA	AA	AA	AB	AA	AA	AA	AA	AA	AA	AB	AA	AA	AA
741	AX-89803668		AA	AB	BB	AA	AA	AA	AB	AA	AA	AA	AB	AB	AA	AB	AB	AA	AA	AA	AA	AA	AA	AA	AA	AA	AA	AA	BB	AB	AB	BB	BB	AB	AA	AB	AA	NC	BB	AB	AB	AA	AA	AA	AA	AB	AA	AB	AA
742	AX-89815363		AA	AB	AA	AA	AB	AA	AA	AA	AA	AB	AB	AA	AB	AA	AB	AA	AA	AA	AB	AA	AA	AA	AA	AA	AA	AA	AB	AA	AB	AA	AB	AA	BB	AA	AB	AB	AA	AB	AB	AA	AA	AA	AB	AB	AA	AA	AA
743	AX-89822627		BB	AB	AA	AA	AB	AB	BB	AA	AB	BB	NC	AA	AB	BB	AA	BB	AB	AB	AA	AB	AB	AA	AB	AB	BB	BB	AA	AA	AA	AB	AA	AB	AA	AB	AA	AA	AB	AB	AB	AB	AB	AB	BB	AA	AB	AB	AB
744	AX-89911501		AA	AA	AA	AA	AB	AA	AB	AA	AA	AB	AA	AA	AB	AA	AA	AA	AA	AA	AA	AA	AA	AA	AA	AA	AA	AA	NC	AA	AB	AA	AA	AA	AA	AA	AA	AA	AA	AA	AA	AA	AA	AA	AA	AA	AA	AA	AA
745	AX-89822635		AB	BB	BB	BB	BB	AB	AB	BB	AB	AB	BB	BB	BB	AA	BB	AA	AB	AB	BB	AB	AB	BB	AB	AB	AA	AA	BB	BB	BB	AB	BB	AB	BB	AB	BB	BB	AB	AB	AB	AB	AB	AB	AB	BB	AB	AB	AB
746	AX-89794046		BB	AB	AA	AA	AB	AB	BB	AA	AB	BB	AB	AA	AB	BB	AA	BB	AB	AB	NC	AB	AB	AA	AB	AB	BB	BB	AA	AA	NC	AB	AA	AB	AA	AB	AA	AA	AB	AB	AB	AB	AB	AB	BB	AA	AB	AB	AB
747	AX-89847534		AA	AB	BB	BB	AB	AB	AA	BB	AB	AA	BB	BB	AB	AA	BB	AA	AB	AB	BB	AB	AB	BB	AB	AB	AA	AA	BB	BB	BB	AB	BB	AB	BB	AB	BB	BB	AB	AB	AB	AB	AB	AB	AA	BB	AB	AB	AB
748	AX-89867786		AB	AB	AA	AA	AA	AB	BB	AA	AB	AB	AA	AA	AA	BB	AA	AB	AB	AB	AA	AB	AB	AA	AB	AB	BB	BB	AA	AA	AA	AB	AA	AB	AA	AB	AA	AA	AB	AB	AB	AB	AB	AB	BB	AA	AB	AB	AB
749	AX-89904600		AA	BB	BB	BB	AB	AB	AB	BB	AB	AA	BB	BB	AB	AA	BB	AB	AB	AB	BB	AB	AB	BB	AB	AB	AA	AA	BB	BB	BB	AB	BB	AB	BB	AB	BB	BB	AB	AB	AB	AB	AB	AB	AB	BB	AB	AB	AB
750	AX-89847540		AB	AA	AA	AA	AA	AB	AB	AA	AB	AB	AA	AA	AA	BB	AA	AB	AB	AB	AA	AB	AB	AA	AB	AB	BB	BB	AA	AA	AA	AB	AA	AB	AA	AB	AA	AA	AB	AB	AB	AB	AB	AB	AB	AA	AB	NC	AB
751	AX-89904577		BB	AB	AA	AA	AB	AB	BB	AA	AB	BB	AA	AA	AB	BB	AA	AB	AB	AB	AA	AB	AB	AA	AB	AB	BB	BB	AA	AA	AA	AB	AA	AB	AA	AB	AA	AA	AB	AB	AB	AB	AB	AB	BB	AA	AB	AB	AB
752	AX-89794061		AB	AB	AA	AA	AA	AB	AB	AA	AB	AB	AA	AA	AA	BB	AA	AB	AB	AB	AA	AB	AB	AA	AB	AB	BB	BB	AA	AA	AA	AB	AA	AB	AA	AB	AA	AA	AB	AB	AB	AB	AB	AB	BB	AA	AB	AB	AB
753	AX-89783280		AA	AB	BB	BB	AB	AB	AA	BB	AB	AA	BB	BB	AB	AA	BB	AB	AB	AB	BB	AB	AB	BB	AB	AB	AA	AA	BB	BB	BB	AB	BB	AB	BB	AB	BB	BB	AB	AB	AB	AB	AB	AB	AA	BB	AB	AB	AB
754	AX-89849663		AB	AB	BB	BB	AB	BB	AB	BB	BB	AB	BB	BB	AB	BB	BB	BB	BB	BB	BB	BB	BB	BB	BB	BB	BB	BB	BB	BB	BB	BB	BB	BB	BB	BB	BB	BB	BB	BB	BB	BB	BB	BB	AB	BB	BB	BB	BB
755	AX-89880258		AB	AA	AA	AA	AB	BB	BB	AA	AB	AB	AB	AA	AB	BB	AB	BB	AB	AB	AB	BB	BB	AA	AB	AB	AB	BB	AB	AA	AB	AB	AB	AB	BB	AB	AB	AB	AB	AB	NC	AB	AB	AB	AB	AB	AB	AA	AB
756	AX-89878481		BB	AB	AB	BB	BB	AA	AB	AB	BB	AA	AB	AA	BB	AB	BB	AB	AB	AB	AB	AA	AA	AB	AA	AA	BB	AB	AB	AB	AB	AB	AB	AB	BB	AB	AB	BB	AB	BB	AB	BB	AB	AA	AB	AB	BB	AB	BB
757	AX-89878262		AA	AB	AB	AA	NC	BB	AB	AB	AA	BB	AB	BB	AA	AB	AA	AB	AB	AB	AB	BB	BB	AB	BB	BB	AA	AB	AB	AB	AB	AB	AB	AB	AA	AB	AB	AA	AB	AA	AB	AA	AB	BB	AB	AB	AA	AB	AA
758	AX-89878257		AA	AB	AB	AA	AA	BB	AB	AB	AA	BB	AB	BB	AA	AB	AA	AB	AB	AB	AB	BB	BB	AB	BB	BB	AA	AB	AB	AB	AB	AB	AB	AB	AA	AB	AB	AA	AB	AA	AB	AA	AB	BB	AB	AB	AA	AB	AA
759	AX-89781606		AB	AB	AA	AA	AB	AB	BB	AA	AB	BB	AB	AA	AB	BB	AB	BB	AB	AB	AB	AB	AB	AA	AB	AB	AB	BB	AA	AA	AB	AB	AB	AB	BB	AB	AB	AB	AB	AB	BB	AB	AB	AB	BB	BB	AB	AA	AB
760	AX-89820188		AB	AB	BB	BB	AB	AB	AA	BB	AB	AA	AB	BB	AB	AA	AB	AA	AB	AB	AB	AB	AB	BB	AB	AB	AB	AA	BB	BB	AB	AB	AB	AB	AA	AB	AB	AB	AB	AB	AA	AB	AB	AB	AA	AA	AB	BB	AB
761	AX-89878288		AA	AB	AB	AA	AA	BB	AB	AB	AA	BB	AB	BB	AA	AB	AA	AB	AB	AB	AB	BB	BB	AB	BB	BB	AA	AB	AB	AB	AB	AB	AB	AB	AA	AB	AB	AA	AB	AA	AB	AA	AB	BB	AB	AB	AA	AB	AA
762	AX-89783715		AB	AB	AA	AA	AB	BB	BB	AA	AB	BB	AB	AA	AB	BB	AB	BB	AB	AB	AB	BB	BB	AA	AB	AB	AB	BB	AB	AA	AB	AB	AB	AB	BB	AB	AB	AB	AB	AB	BB	AB	AB	AB	BB	AB	AB	AA	AB
763	AX-89823166		AB	AA	AA	AA	AB	AB	BB	AA	AB	AB	NC	AA	AB	BB	AB	BB	AB	AB	AB	AB	AB	AA	AB	AB	AB	BB	AA	AA	AB	AB	AB	AB	BB	AB	AB	AB	AB	AB	BB	AB	AB	AB	AB	AB	AB	AA	AB
764	AX-89878318		BB	AB	AB	BB	BB	AA	AB	AB	BB	AA	AB	AA	BB	AB	BB	AB	AB	AB	AB	AA	AA	AB	AA	AA	BB	AB	AB	AB	AB	AB	AB	AB	BB	AB	AB	BB	AB	BB	AB	BB	AB	AA	AB	AB	BB	AB	BB
765	AX-89822658		BB	AB	AA	AA	AB	AB	BB	AA	AB	BB	AA	AA	AB	BB	AA	AB	AB	AB	AA	AB	AB	AA	AB	AB	BB	BB	AA	AA	AA	AB	AA	AB	AA	AB	AA	AA	AB	AB	AB	AB	AB	AB	BB	AA	AB	AB	AB
766	AX-89783478		AB	BB	BB	BB	BB	AB	AB	BB	AB	AB	BB	BB	BB	AA	BB	AB	AB	AB	BB	AB	AB	BB	AB	AB	AA	AA	BB	BB	BB	AB	BB	AB	BB	AB	BB	BB	AB	AB	AB	AB	AB	AB	AB	BB	AB	AB	NC
767	AX-89811743		AB	AA	AA	AA	AB	AA	AB	AA	AB	AB	AA	AA	AA	BB	AA	AB	AB	AB	AA	AB	AB	AA	AB	AB	BB	BB	AA	AA	AB	AB	AA	AB	AA	AB	AA	AA	AB	AB	AB	AA	AA	AB	AB	AB	AB	AB	AB
768	AX-89882247		AB	AA	AA	AA	AB	AA	AB	AA	AB	AB	AA	AA	AA	BB	AA	AB	AB	AB	AA	AB	AB	AA	AB	AB	BB	BB	AA	AA	AB	AB	AA	AB	AA	AB	AA	AA	AB	AB	AB	AA	AA	AB	AB	AB	AB	AB	AB
769	AX-89825142		AB	BB	BB	BB	AB	BB	AB	BB	AB	AB	BB	BB	BB	AA	BB	AB	AB	AB	BB	AB	AB	BB	AB	AB	AA	AA	BB	BB	AB	AB	BB	AB	BB	AB	BB	BB	AB	AB	AB	BB	BB	AB	AB	AB	AB	AB	AB
770	AX-89882250		AB	AA	AA	AA	AB	AA	AB	AA	AB	AB	AA	AA	AA	BB	AA	AB	AB	AB	AA	AB	AB	AA	AB	AB	BB	BB	AA	AA	AB	AB	AA	AB	AA	AB	AA	AA	AB	AB	AB	AA	AA	AB	AB	AB	AB	AB	AB
771	AX-89882319		AB	BB	BB	BB	AB	BB	AB	BB	AB	AB	BB	BB	BB	AA	BB	AB	AB	AB	BB	AB	AB	BB	AB	AB	AA	AA	BB	BB	AB	AB	BB	AB	BB	AB	BB	BB	AB	AB	AB	BB	BB	AB	AB	AB	AB	AB	AB
772	AX-89812086		AB	AB	AA	AA	AB	AA	BB	AA	AB	AB	AA	AA	AB	BB	AA	AB	AB	AB	AA	AB	AB	AA	AB	AB	BB	BB	AA	AA	AB	AB	AA	AB	AA	AB	AA	AA	AB	AB	AB	AB	AB	AB	BB	AB	AB	AB	NC
773	AX-89811742		AB	AA	AA	AA	AB	AA	AB	AA	AB	AB	AA	AA	AA	BB	AA	AB	AB	AB	AA	AB	AB	AA	AB	AB	BB	BB	AA	AA	AB	AB	AA	AB	AA	AB	AA	AA	AB	AB	AB	AA	AA	AB	AB	AB	AB	AB	AB
774	AX-89825165		AA	AB	AA	NC	AA	AB	AA	AB	AA	AB	BB	BB	AB	AA	AB	AB	AB	AB	BB	AB	AB	AA	AB	AB	AA	AA	BB	BB	AB	AB	BB	AB	BB	AB	AB	BB	AA	AB	AB	AA	AB	AB	AA	AB	AB	AB	AB
775	AX-89882325		AA	AB	AA	AB	AA	AB	AA	AB	AA	AB	BB	BB	AB	AA	AB	AB	AB	AB	BB	AB	AB	AA	AB	AB	AA	AA	BB	BB	AB	AB	BB	AB	BB	AB	AB	BB	AA	AB	AB	AA	AB	AB	AA	AB	AB	AB	AB
776	AX-89825173		AA	AB	AA	AB	AA	AB	AA	AB	AA	AB	BB	BB	AB	AA	AB	AB	AB	AB	BB	AB	AB	AA	AB	AB	AA	AA	BB	BB	AB	AB	BB	AB	BB	AB	AB	BB	AA	AB	AB	AA	AB	AB	AA	AB	AB	AB	AB
777	AX-89904601		AB	AB	AA	AB	AB	BB	AB	AB	AB	BB	BB	BB	AB	BB	AB	BB	BB	BB	BB	BB	BB	AA	BB	BB	BB	BB	BB	AB	BB	BB	BB	BB	BB	BB	AB	BB	AB	BB	BB	AA	AB	BB	AB	BB	BB	BB	BB
778	AX-89882295		AB	BB	BB	BB	AB	BB	NC	BB	AB	AB	BB	BB	BB	AA	BB	AB	AB	AB	BB	AB	AB	BB	AB	AB	AA	AA	BB	BB	AB	AB	BB	AB	BB	AB	BB	BB	AB	AB	AB	BB	BB	AB	AB	AB	AB	AB	AB
779	AX-89825213		AB	AA	AA	AA	AB	AB	AB	AA	AB	AB	AA	AA	AA	BB	AA	AB	AB	AB	AA	AB	AB	AA	AB	AB	BB	BB	AA	AA	AB	AB	AA	AB	AA	AB	AA	AA	AB	AB	AB	AA	AA	AB	AB	AB	AB	AB	AB
780	AX-89825098		BB	AB	BB	AB	BB	AB	BB	AB	BB	AB	AA	AA	AB	BB	AB	AB	AB	AB	AA	AB	AB	BB	AB	AB	BB	BB	AA	AA	AB	AB	AA	AB	AA	AB	AB	AA	BB	AB	AB	BB	AB	AB	BB	AB	AB	AB	AB
781	AX-89882272		BB	AB	BB	AB	BB	AB	BB	AB	BB	AB	NC	AA	AB	BB	AB	AB	AB	AB	AA	AB	AB	BB	AB	AB	BB	BB	NC	AA	AB	AB	AA	AB	AA	AB	AB	AA	BB	AB	AB	BB	AB	AB	BB	AB	AB	AB	AB
782	AX-89904644		AA	AB	AA	AA	AA	AA	AA	AA	AA	AA	AB	BB	AA	AA	AA	AB	AB	AB	AB	AA	AA	AA	AA	AA	AA	AA	AA	AA	AB	AB	AA	AA	AA	AB	AA	AB	AA	AA	AA	AA	AA	AB	AB	AA	AA	AA	AA
783	AX-89823267		AB	AA	AA	AB	BB	AB	BB	AA	AB	BB	AA	AA	AB	BB	AA	AB	AB	AB	AB	BB	BB	AA	BB	AB	BB	BB	BB	AB	AB	AB	AB	BB	AB	AB	AB	AA	AB	BB	BB	AA	AB	AB	AB	AB	AB	AB	AB
784	AX-89781537		BB	BB	BB	AB	AB	BB	AB	AB	AB	AB	AB	AB	BB	BB	AB	AB	AB	AB	AB	AB	AB	AB	AB	BB	AB	AB	BB	BB	BB	AA	AB	AA	AA	AB	BB	BB	AB	AA	AA	AB	BB	BB	BB	AB	BB	BB	BB
785	AX-89820063		AA	AA	AA	AB	AB	AA	AB	AB	AB	AB	AB	AB	AA	AA	AB	AB	AB	AB	AB	AB	AB	AB	AB	AA	AB	AB	AA	AA	AA	BB	AB	BB	NC	AB	AA	AA	AB	BB	NC	AB	AA	AA	AA	AB	AA	AA	AA
786	AX-89781218		AA	AA	AA	AB	AB	AA	AB	AB	AB	AA	AB	AB	AA	AA	AB	AB	AB	AB	AB	AB	AB	AB	AB	AA	AA	AB	AA	AA	AA	AB	AB	BB	AB	AB	AA	AA	AB	BB	BB	AB	AA	AA	AA	AB	AA	AA	AA
787	AX-89781726		AB	AB	AB	AB	AB	AB	AB	BB	BB	AB	BB	AB	BB	AB	BB	BB	AB	AB	AB	AB	AB	AB	BB	AB	BB	BB	AB	AB	AB	BB	BB	BB	BB	AB	AA	BB	AB	BB	BB	BB	AB	AB	AB	AB	AB	BB	BB
788	AX-89781651		AB	AB	BB	AB	AB	BB	AB	AB	AA	AB	AB	AB	AB	AB	AB	AB	AB	AB	AB	AB	AB	AB	AB	BB	AB	AB	BB	BB	BB	AA	AB	AA	AA	AB	BB	BB	AB	AA	AA	AB	BB	BB	AB	AB	AB	BB	BB
789	AX-89877293		AB	AB	BB	AB	AB	BB	AB	AB	AA	AB	AB	AB	AB	AB	AB	AB	AB	AB	AB	AB	AB	AB	AB	BB	AB	AB	BB	BB	BB	AA	AB	AA	AA	AB	BB	BB	AB	AA	AA	AB	BB	BB	AB	AB	AB	BB	BB
790	AX-89894813		BB	BB	AB	AB	AB	AB	AB	BB	BB	AB	AA	AA	BB	AB	AB	BB	AA	AA	AA	AB	AB	AB	BB	AB	BB	BB	AB	AB	AB	AA	AA	AB	AA	AA	AA	AB	AA	AB	AB	AB	AB	AB	BB	AB	AB	BB	BB
791	AX-89795567		BB	BB	AB	AB	AB	AB	AB	BB	BB	AB	NC	AA	BB	AB	AB	BB	AA	NC	AB	AB	AB	AB	BB	AB	BB	BB	AB	AB	AB	AA	NC	AB	AA	NC	AA	AB	AA	AB	AB	AB	AB	AB	BB	AB	AB	BB	BB
792	AX-89837575		AA	AA	AA	AA	AA	AA	AA	AA	AA	AA	BB	BB	AA	AA	AA	AA	AB	AB	AB	AA	AA	AA	AA	AA	AA	AA	AA	AA	AA	BB	AB	AB	BB	AA	AA	AA	AB	AB	AB	AA	AA	AA	AA	AA	AA	AA	AA
793	AX-89894767		AA	AA	AA	AA	AA	AA	AA	AA	AA	AA	BB	BB	AA	AA	AA	AA	AB	AB	AB	AA	AA	AA	AA	AA	AA	AA	AA	AA	AA	BB	AB	AB	BB	AA	AA	AA	AB	AB	AB	AA	AA	AA	AA	AA	AA	AA	AA
794	AX-89803527		AB	AB	AB	AB	AB	AB	AB	AA	AA	AB	AA	AB	AA	AB	AA	AA	AB	AB	AB	AB	AB	AB	AA	AB	AA	AA	AB	AB	AB	AA	AA	AA	AA	AB	BB	AA	AB	AA	AA	NC	AB	AB	AB	AB	AB	AB	AA
795	AX-89782014		AA	AA	BB	AB	AB	BB	AB	AA	AA	AB	AA	AB	AA	AB	AA	AB	AB	AB	AB	AB	AB	AB	AA	BB	AA	AA	AB	AB	AB	AA	AA	AA	AA	AB	BB	AB	AB	AA	AA	AA	AB	AB	AA	AB	AB	AB	AB
796	AX-89820526		AB	AB	AB	AB	AB	AB	AB	AA	AA	AB	AA	AB	AA	AB	AA	AA	AB	AB	AB	AB	AB	AB	AA	AB	AA	AA	AB	AB	AB	AA	AA	AA	AA	AB	BB	AA	AB	AA	AA	AA	AB	AB	AB	BB	AB	AB	AA
797	AX-89877659		AB	AB	AB	AB	AB	AB	AB	AA	AA	AB	AA	AB	AA	AB	AA	AA	AB	AB	AB	AB	AB	AB	AA	AB	AA	AA	AB	AB	AB	AA	AA	AA	AA	AB	BB	AA	AB	AA	AA	AA	AB	AB	AB	BB	AB	AB	AA
798	AX-89877684		AB	AB	AB	AB	AB	AB	AB	AA	AA	AB	AA	AB	AA	AB	AA	AB	AB	AB	AB	AB	AB	AB	AA	AB	AA	AA	AB	AB	AB	AA	AA	AA	AA	AB	BB	AA	AB	AA	AA	AA	AB	AB	AB	BB	AB	AA	AA
799	AX-89820583		AB	AB	BB	AB	AB	BB	AB	AA	AA	AB	AA	AB	AA	AB	AA	AB	AB	AB	AB	AB	AB	AB	AA	BB	AA	AA	AB	AB	AB	AA	AA	AA	AA	AB	BB	AB	AB	AA	AA	AA	AB	AB	AB	BB	AB	AB	AB
800	AX-89858539		AB	AB	AA	AA	AA	AA	AA	AA	AA	AA	AA	AB	AA	AA	AB	AA	AB	AB	AA	AA	AA	AA	AA	AA	AA	AA	AA	AA	AA	AA	NC	AA	AA	AB	AB	AB	AA	AA	AA	AB	AA	AA	AA	BB	AB	AA	AA
801	AX-89820558		BB	BB	AA	AB	AB	AA	AB	BB	BB	AB	BB	AB	BB	AB	BB	AB	AB	AB	AB	AB	AB	AB	BB	AA	BB	BB	AB	AB	AB	BB	BB	BB	BB	AB	AA	AB	AB	BB	BB	BB	AB	AB	BB	AB	AB	BB	AB
802	AX-89782811		AB	AB	BB	BB	BB	BB	BB	BB	BB	BB	BB	AB	BB	BB	AB	BB	AB	AB	BB	BB	BB	BB	BB	BB	BB	BB	BB	BB	BB	BB	AB	BB	BB	AB	AB	AB	BB	BB	BB	AB	BB	BB	BB	AA	AB	BB	BB
803	AX-89894835		AA	AA	AB	AB	AB	AB	AB	AB	AB	AB	AA	AA	AA	AA	AB	BB	AA	AA	AA	AB	AB	AB	AB	AB	AB	AB	AA	AA	AA	AA	AA	AB	AA	AA	AA	AB	AA	AB	AB	AB	AB	AB	AA	AA	AA	AB	AB
804	AX-89820769		AA	AA	AB	AB	AB	AB	BB	AB	AB	AB	AA	AA	AA	AA	AB	BB	AA	AA	AA	AB	AB	AB	AB	AB	AB	AB	AA	AA	AA	AA	AA	AB	AA	AA	AA	AB	AA	AB	AB	AB	AB	AB	AA	AA	AA	AB	AB
805	AX-89820733		AA	AA	AB	AB	AB	AB	AB	AB	AB	AB	AA	AA	AA	AA	AB	AB	AA	AA	AA	AB	AB	AB	AB	AB	AB	AB	AA	AA	AA	AA	AA	AB	AA	AA	AA	AB	AA	AB	AB	AB	AB	AB	AA	AA	AA	AB	AB
806	AX-89894843		BB	BB	AB	AB	AB	AB	AB	AB	AB	AB	BB	BB	BB	BB	AB	AA	BB	BB	BB	AB	AB	AB	AB	AB	AB	AB	BB	BB	BB	BB	BB	AB	BB	BB	BB	AB	BB	AB	AB	AB	AB	AB	BB	BB	BB	AB	AB
807	AX-89877885		BB	BB	AB	AB	AB	AB	NC	AB	AB	AB	BB	BB	BB	BB	AB	AA	BB	BB	BB	AB	AB	AB	AB	AB	AB	AB	BB	BB	BB	BB	BB	AB	BB	BB	BB	AB	BB	AB	AB	AB	AB	AB	BB	BB	BB	AB	AB
808	AX-89821706		AA	AA	AB	AB	AB	AB	BB	AB	AB	AB	AA	AA	AA	AA	BB	BB	AB	AB	AA	AB	AB	AB	AB	AB	AB	AB	AA	AA	AA	AA	AB	AB	AA	AB	AB	BB	AA	AB	AB	BB	AB	AB	AA	AB	AB	AB	AB
809	AX-89877912		BB	BB	AB	AB	AB	AB	AA	AB	AB	AB	BB	BB	BB	BB	AB	AA	BB	BB	BB	AB	AB	AB	AB	AB	AB	AB	BB	BB	BB	BB	BB	AB	BB	BB	BB	AB	BB	AB	AB	AB	AB	AB	BB	BB	BB	AB	AB
810	AX-89878019		BB	BB	AB	AB	AB	AB	AA	AB	AB	AB	BB	BB	BB	BB	AB	AA	BB	BB	BB	AB	AB	AB	AB	AB	AB	AB	BB	BB	BB	BB	BB	AB	BB	BB	BB	AB	BB	AB	AB	AB	AB	AB	BB	BB	BB	AB	AB
811	AX-89879396		AB	BB	AA	AA	AA	AA	AA	AB	AA	AA	AA	AA	AB	AA	AA	AA	AA	AA	AA	AA	AA	AA	AB	AA	AB	AB	AB	AB	AB	AA	AA	AA	AA	AA	AA	AA	AA	AA	AA	AA	AA	AA	AB	AB	AB	AB	AB
812	AX-89782698		AA	AA	AB	AB	AB	AB	BB	BB	AB	AB	AA	AA	AA	AA	BB	BB	AB	AB	AA	AB	AB	AB	AB	AB	AB	AB	AA	AA	AA	AA	AB	AB	AA	AB	AB	BB	AA	AB	AB	BB	AA	AB	AA	AB	AB	AB	AB
813	AX-89878705		AA	AA	AB	AB	AB	AB	NC	AB	AB	AB	AA	AA	AA	AA	NC	BB	AB	AB	AA	AB	AB	AB	AB	AB	AB	AB	AA	AA	AA	AA	AB	AB	AA	BB	AB	BB	AA	AB	AB	BB	AA	AB	AA	AB	AB	AB	AB
814	AX-89821517		AA	AA	AB	AB	AB	AB	BB	AB	AB	AB	AA	AA	AA	AA	BB	BB	AB	AB	AA	AB	AB	AB	AB	AB	AB	AB	AA	AA	AB	AA	AB	BB	AA	BB	AB	BB	AB	BB	BB	BB	AA	AB	AA	AB	AB	AB	AB
815	AX-89782680		BB	BB	AB	AB	AB	AB	AA	AB	AB	AB	BB	BB	BB	BB	AA	AA	AB	AB	BB	AB	AB	AB	AB	NC	AB	AB	BB	BB	BB	BB	AB	AB	BB	AA	AB	AA	BB	AB	AB	AA	BB	AB	BB	AB	AB	AB	AB
816	AX-89782713		AA	AA	AB	AB	AB	AB	BB	AB	AB	AB	AA	AA	AA	AA	BB	BB	AB	AB	AA	AB	AB	AB	AB	AB	AB	AB	AA	AA	AA	AA	AB	AB	AA	AB	AB	BB	AA	AB	AB	BB	AA	AB	AA	AB	AB	AB	AB
817	AX-89847395		BB	BB	BB	AB	AB	BB	AA	AA	AB	AB	BB	BB	BB	BB	AB	AB	AB	AB	BB	AB	AB	BB	AB	BB	AB	AB	BB	BB	AB	BB	BB	AA	AB	AA	AB	BB	AB	AA	AA	AA	BB	AB	BB	AB	AB	AB	BB
818	AX-89821277		AA	AA	AA	AB	AB	AA	BB	BB	AB	AB	AA	AA	AA	AA	AB	AB	AB	AB	AA	AB	NC	AA	AB	AA	AB	AB	AA	AA	AB	AA	AA	BB	AB	BB	AB	AA	AB	BB	BB	BB	AA	AB	AA	AB	AB	AB	AA
819	AX-89867660		AB	AB	AB	AB	AB	AB	AB	AA	AB	AB	BB	AB	AA	AB	BB	AB	AA	AA	AA	AB	AB	AB	AB	AB	AA	AB	AA	AA	AA	AB	AB	AA	BB	AA	AB	AB	AA	AB	AB	AA	AA	BB	BB	AB	AA	AB	AB
820	AX-89781853		AB	AB	AB	AB	AB	AB	AB	BB	AB	AB	AA	AB	BB	AB	AA	AB	BB	BB	BB	AB	AB	AB	AB	AB	BB	AB	BB	BB	BB	AB	AB	BB	AA	BB	AB	AB	BB	AB	AB	BB	BB	AA	AA	AB	BB	AB	AB
821	AX-89781859		AB	AB	AB	AB	AB	AB	AB	AA	AB	AB	BB	AB	AA	AB	BB	AB	AA	AA	AA	AB	AB	AB	AB	AB	AA	AB	AA	AA	AA	AB	AB	AA	BB	AA	AB	AB	AA	AB	AB	AA	AA	BB	BB	AB	AA	AB	AB
822	AX-89781803		AB	AB	AB	AB	AB	AB	AB	AA	AB	AB	BB	AB	AA	AB	BB	AB	AA	AA	AA	AB	AB	AB	AB	AB	AA	AB	AA	AA	AA	AB	AB	AA	BB	AA	AB	AB	AA	AB	AB	AA	AA	BB	BB	AB	AA	AB	AB
823	AX-89877426		AB	AB	AB	AB	AB	AA	AA	AA	AB	AA	BB	AB	AA	AA	AA	AB	AA	AA	AA	AB	AB	AB	AB	AB	AA	AA	AA	AA	AA	AA	AB	AA	AB	AA	AB	AA	AA	AA	AB	AA	AA	AB	BB	AB	AA	AB	AB
824	AX-89904422		AB	AB	AB	AB	AB	BB	BB	BB	AB	BB	AA	AB	BB	BB	BB	AB	BB	BB	BB	AB	AB	AB	AB	AB	BB	BB	BB	BB	BB	BB	AB	BB	AB	BB	AB	BB	BB	BB	AB	BB	BB	AB	AA	AB	BB	AB	AB
825	AX-89820147		AB	AB	AA	AA	AB	AA	AA	AA	AB	AB	AB	AB	AA	AA	AA	AB	AA	AA	AA	AB	AB	AB	AB	AB	AA	AA	AA	AA	AA	AA	AA	AA	AB	AA	AA	AA	AA	AA	AA	AA	AA	AB	BB	AB	AA	AB	AB
826	AX-89781633		AB	AB	BB	BB	AB	BB	BB	BB	AB	AB	AB	AB	BB	BB	BB	AB	BB	BB	BB	AB	AB	AB	AB	AB	BB	BB	BB	BB	BB	BB	BB	BB	AB	BB	BB	BB	BB	BB	BB	BB	BB	AB	AA	AB	BB	AB	AB
827	AX-89784368		AB	AB	BB	BB	AB	BB	BB	BB	AB	AB	AB	AB	BB	BB	BB	AB	BB	BB	BB	AB	AB	AB	AB	AB	BB	BB	BB	BB	BB	BB	BB	BB	AB	BB	BB	BB	BB	BB	AB	BB	BB	AB	AA	AB	BB	AB	AB
828	AX-89877229		AB	AB	BB	BB	AB	BB	BB	BB	AB	AB	AB	AB	BB	BB	BB	AB	BB	BB	BB	AB	AB	AB	AB	AB	BB	BB	BB	BB	BB	BB	BB	BB	AB	BB	BB	BB	BB	BB	BB	BB	BB	BB	AA	AB	BB	AB	AB
829	AX-89876545		AB	AA	AB	AA	AB	AA	AA	AA	AA	AA	AA	AA	AB	AA	AA	AB	AA	AA	AA	AA	AA	AA	AA	AA	AB	AA	AA	AA	AB	AA	AA	AA	AA	AA	AA	AA	AA	AA	AA	AB	AA	AA	AA	AB	AA	AA	AA
830	AX-89821622		AB	AB	AB	AB	AB	AB	AB	AB	BB	BB	AB	BB	AA	AB	BB	AB	AB	AB	AA	AB	AB	BB	BB	AB	AA	AB	AB	AB	AA	AB	AB	AB	AB	AA	AB	BB	AA	AB	BB	NC	AB	AB	BB	AB	AA	AA	AA
831	AX-89821939		AB	AB	AB	AB	AB	AB	AB	AB	AA	AA	AB	AA	BB	AB	AA	AB	AB	AB	BB	AB	AB	AA	AA	AB	BB	AB	AB	AB	BB	AB	AB	AB	AB	BB	AB	AA	BB	AB	AA	BB	AB	AB	AA	AB	BB	BB	BB
832	AX-89783368		AB	AB	AB	AB	AB	AB	AB	AB	BB	BB	AB	BB	AA	AB	BB	AB	AB	AB	AB	AB	AB	BB	BB	BB	AA	AB	AB	AA	AA	BB	AB	AB	AA	AA	AB	BB	AB	AB	BB	AA	AA	AB	BB	AB	AA	AB	AB
833	AX-89879697		BB	AB	AB	AB	AB	AB	AB	AB	AA	AA	AB	AB	BB	BB	AB	AB	AB	AB	AB	AB	AB	AA	AA	AA	BB	AB	AB	BB	BB	AB	AB	AB	BB	BB	AB	AB	AB	AB	AA	BB	BB	BB	AA	AB	BB	AB	AB
834	AX-89783983		BB	AB	AB	AB	AB	AB	AB	AB	AA	AA	NC	AB	BB	BB	AA	AB	AB	AB	AB	AB	AB	AA	AA	AA	BB	AB	AB	BB	BB	AA	AB	AB	BB	BB	AB	AA	AB	AB	AA	BB	BB	AB	AA	AB	BB	AB	AB
835	AX-89847566		AA	AB	AB	AB	AB	AB	AB	AB	BB	BB	AB	BB	AA	AB	BB	AB	AB	AB	AB	AB	AB	BB	BB	BB	AA	AB	AB	AA	AA	BB	AB	AB	AB	AA	AB	BB	AB	AB	BB	AA	AB	AB	BB	AB	AA	AB	AB
836	AX-89822977		AB	AB	BB	BB	BB	BB	BB	BB	BB	BB	BB	AB	BB	AB	AB	BB	BB	BB	BB	NC	BB	BB	BB	BB	BB	BB	BB	BB	BB	AB	BB	AB	AB	BB	BB	AB	BB	BB	AB	BB	BB	BB	AB	AB	BB	BB	BB
837	AX-89784027		AB	AB	AB	AB	AB	AB	AB	AB	BB	BB	AB	BB	AA	AB	BB	AB	AB	AB	AB	AB	AB	BB	BB	BB	AA	AB	BB	AA	AA	BB	AB	AB	AA	AA	AB	BB	AB	BB	BB	AA	AA	AB	BB	AB	AA	AB	AB
838	AX-89819284		AB	NC	AB	AB	AB	AB	AB	AB	BB	BB	NC	BB	AA	AB	BB	AB	AB	AB	AB	AB	AB	BB	BB	BB	AB	AB	BB	AA	AA	BB	AB	AB	AA	AA	AB	BB	AB	BB	BB	AA	AB	AB	BB	AB	AA	AB	AB
839	AX-89878056		AB	AB	BB	BB	BB	BB	BB	BB	BB	BB	BB	AB	BB	AB	AB	BB	BB	BB	BB	BB	BB	BB	BB	BB	BB	BB	BB	BB	BB	AB	BB	BB	AB	BB	BB	AB	BB	BB	BB	BB	BB	BB	AB	AB	BB	BB	BB
840	AX-89822826		AB	AA	AB	AB	AB	AB	AB	AB	BB	BB	AB	AB	AA	AA	AB	AB	AB	AB	AA	AB	AB	BB	BB	AB	AA	AB	AB	AA	AA	AA	AB	AA	AA	AA	AB	AB	AA	AB	AB	AA	AB	AB	AB	AA	NC	AA	AA
841	AX-89782111		AA	AB	AA	AA	AA	AA	AA	AA	AA	AA	AA	AB	AA	AB	AB	AA	AA	AA	AA	AA	AA	AA	AA	AA	AA	AA	AA	AA	AA	AB	AA	AB	AB	AA	AA	AB	AA	AA	AB	AA	AA	AA	AB	AB	AA	AA	AA
842	AX-89847515		AB	AB	BB	BB	BB	BB	BB	BB	BB	BB	BB	AB	BB	AB	AB	BB	BB	BB	BB	BB	BB	BB	BB	BB	BB	BB	BB	BB	BB	AB	BB	BB	BB	BB	BB	AB	BB	BB	BB	BB	BB	AB	AB	AB	BB	BB	BB
843	AX-89879885		BB	BB	AB	BB	AB	BB	AB	BB	AB	AA	AB	AA	AB	BB	AB	AB	BB	BB	BB	AB	AB	AB	AB	AB	BB	BB	AB	AB	AB	AB	AB	BB	BB	BB	BB	BB	BB	AA	BB	BB	BB	BB	BB	BB	BB	BB	BB
844	AX-89847250		AB	AB	AA	AA	AA	AA	AA	AA	AA	AA	AA	AB	AA	AB	AB	AA	AA	AA	AA	AA	AA	AA	AA	AA	AA	AA	AA	AA	AA	AB	AA	AB	AB	AA	AA	AB	AA	AA	AB	AA	AA	AA	AB	AB	AA	AA	AA
845	AX-89876702		AB	AB	AB	AB	AB	AB	AB	AB	BB	BB	AB	BB	AA	AB	BB	AB	AA	AA	NC	AB	AB	BB	BB	AB	AA	AB	AB	AB	AA	BB	AB	AB	AB	AA	AB	BB	AA	AB	BB	AB	AB	AB	BB	AB	NC	AA	NC
846	AX-89781087		AB	AB	BB	BB	BB	BB	BB	BB	BB	BB	BB	AB	BB	AB	AB	BB	BB	BB	BB	BB	BB	BB	BB	BB	BB	BB	BB	BB	BB	AB	BB	BB	AB	BB	BB	AB	BB	BB	BB	BB	BB	BB	AB	AB	BB	BB	BB
847	AX-89819505		AB	AB	AA	AA	AA	AA	AA	AA	AA	AA	AA	AB	AA	AB	AB	AA	AA	AA	AA	AA	AA	AA	AA	AA	AA	AA	AA	AA	AA	AB	AA	AA	AB	AA	AA	AB	AA	AA	AA	AA	AA	AA	AB	AB	AA	AA	AA
848	AX-89847585		BB	BB	AB	BB	AB	BB	BB	BB	BB	BB	BB	BB	AB	BB	BB	BB	AB	AB	AB	BB	BB	BB	BB	BB	BB	BB	AB	BB	AB	BB	BB	AB	BB	BB	BB	BB	AB	AB	AB	BB	BB	BB	BB	BB	BB	BB	BB
849	AX-89904634		AB	BB	AA	AB	AA	AB	AB	AB	AA	AA	AB	AB	AB	BB	AB	AB	BB	BB	BB	AB	AB	AA	AA	AB	BB	AB	AA	AB	AB	AB	AB	BB	AB	BB	AB	AB	BB	AA	AB	AB	AB	AB	AB	BB	BB	BB	BB
850	AX-89823062		AA	AA	BB	AB	BB	AB	AB	AB	NC	BB	AB	AB	AB	AA	AB	AB	AA	AA	AB	AB	AB	BB	BB	AB	AA	AB	BB	AB	AB	AB	AB	AB	AA	AA	AB	AB	AA	BB	BB	AB	AB	AB	AB	AA	AA	AA	AA
851	AX-89822447		AB	AB	NC	AB	AB	BB	BB	BB	BB	BB	AB	BB	AB	AB	AB	AB	AB	AB	NC	BB	BB	AB	NC	BB	AB	AB	BB	AB	AB	AB	AB	AA	AA	AA	AB	AB	BB	BB	AB	AA	AA	AB	BB	AB	AA	AA	AB
852	AX-89822579		AB	BB	AB	AB	AB	AB	AB	BB	AA	AA	AB	AA	BB	BB	AB	AB	AB	AB	AA	AB	AB	AA	AA	AB	BB	AB	AB	AB	BB	AB	AB	AB	BB	BB	AB	AB	AB	AB	AA	AB	AB	AB	AB	NC	BB	NC	BB
853	AX-89847625		AA	AA	AB	AA	AB	AA	AA	AA	AA	AA	AA	AA	AB	AA	AA	AA	AA	AA	AA	AA	AA	AA	AA	AA	AA	AA	AB	AA	AB	AA	AA	AA	AB	AA	AA	AA	AA	AB	AA	AA	AA	AA	AA	AA	AA	AA	AA
854	AX-89783476		AA	AA	AB	AA	AB	AA	AB	AA	AB	BB	AB	BB	AB	AA	AB	AB	AA	AA	AA	AB	AB	AB	AB	AB	AA	AA	AB	AB	AB	AB	AB	AA	AA	AA	AA	AA	AA	BB	AA	AA	AA	AA	AA	AA	AA	AA	AA
855	AX-89878797		AB	AB	AB	AB	AB	AB	AB	AB	BB	BB	AB	BB	AA	AB	BB	AB	AB	AB	AA	AB	AB	BB	BB	AB	AA	AB	AB	AB	AA	AB	AB	AB	AB	AA	AB	BB	AA	AB	BB	AA	AB	AB	BB	AB	AA	AA	AA
856	AX-89825203		AB	AB	AA	AA	AA	AA	AB	NC	AB	BB	AB	BB	AA	AA	AB	AB	AB	AB	AB	AB	AB	AB	AB	NC	AA	AA	AB	AB	AA	AB	AB	AA	AA	AA	AA	AA	AB	BB	AA	AA	AA	NC	AB	AB	AA	NC	AA
857	AX-89904817		AB	BB	BB	BB	BB	BB	AB	BB	AB	AA	AB	AA	BB	BB	AB	AB	BB	BB	AB	AB	AB	AB	AB	BB	BB	BB	AB	AB	BB	AB	AB	BB	BB	BB	BB	BB	BB	AA	BB	BB	BB	BB	BB	BB	BB	BB	BB
858	AX-89799149		BB	AB	AA	AA	AA	AA	BB	AB	AB	BB	AB	BB	AB	AB	BB	AB	AA	AA	AB	AB	AB	AB	AB	AA	AB	AA	AB	AB	AA	BB	AB	AB	AA	AA	AA	AB	AA	BB	AA	AA	AA	AB	AA	AA	AB	BB	AB
859	AX-89894792		AA	AA	BB	BB	BB	BB	AA	AB	AB	AA	AA	AA	AB	BB	AB	AB	BB	BB	AB	AB	AB	AB	BB	NC	AB	BB	AB	AB	AB	AB	AA	AA	AA	BB	BB	BB	BB	AA	AB	AA	BB	AB	AB	AB	AB	AA	AB
860	AX-89782112		AB	AB	BB	BB	BB	BB	AA	AB	AB	AA	AB	AA	AB	BB	AB	AB	BB	BB	AB	AB	AB	AB	BB	BB	AB	BB	AB	AB	AB	AB	AB	AA	AB	AB	BB	BB	BB	AA	AB	AB	BB	AB	AB	AB	AB	AA	AB
861	AX-89877985		AB	AB	BB	BB	BB	BB	NC	AB	AB	AA	AB	AA	AB	BB	AB	AB	BB	BB	AB	AB	AB	AB	BB	BB	AB	BB	AB	AB	BB	AB	AB	AA	AB	BB	BB	BB	BB	AA	AB	AB	BB	AB	AB	AB	AB	AA	AB
862	AX-89872327		AA	AB	BB	BB	BB	BB	AA	AB	AB	AA	AB	AA	AB	BB	AB	AB	BB	BB	AB	AB	AB	AB	BB	BB	AB	BB	AB	AB	AB	AB	AB	AA	AB	AB	BB	BB	BB	AA	AB	AA	BB	AB	AB	AB	AB	AA	AB
863	AX-89820949		AB	AB	AA	AA	AA	AA	BB	AB	AB	BB	AB	BB	AB	AA	AB	AB	AA	AA	AA	AB	AB	AB	AA	AA	AB	AA	AB	AB	AA	AB	AB	BB	AB	AA	AA	AA	AA	BB	AB	AB	AA	AB	AB	AB	AB	BB	AB
864	AX-89847412		AB	AB	AB	AB	AB	BB	AA	AB	AB	AA	AA	AA	AA	BB	AB	AB	BB	BB	BB	AB	AB	AB	BB	BB	AB	BB	AB	AB	AB	AB	AA	AA	AA	AB	BB	AB	BB	AA	AB	AB	BB	AB	AB	AB	AB	AA	AB
865	AX-89878844		BB	AB	AB	AB	AB	AA	BB	AB	AB	BB	BB	BB	BB	AA	AB	AB	AA	AA	AB	AB	AB	AB	AA	AA	AB	AA	AB	AB	AB	AB	BB	BB	BB	AB	AA	AB	AA	BB	AB	AB	AA	AB	AB	AB	AB	BB	AB
866	AX-89878786		AB	AB	BB	BB	BB	AB	BB	BB	BB	AB	BB	AB	AB	AB	BB	AA	AB	AB	AA	BB	BB	BB	BB	BB	AA	AA	BB	BB	AA	BB	BB	BB	AB	AA	AB	AB	AA	NC	BB	AA	AB	AB	BB	AA	AA	BB	AB
867	AX-89904507		AB	AB	BB	BB	BB	BB	BB	AB	BB	BB	BB	AB	NC	BB	BB	BB	BB	BB	BB	BB	BB	BB	BB	BB	AB	BB	BB	BB	AB	BB	BB	AA	BB	BB	BB	BB	BB	BB	AB	AB	BB	AB	AB	AB	AB	AB	AB
868	AX-89782729		AB	AB	AB	AB	AB	BB	AA	AB	AB	AA	AA	AA	AA	BB	AB	AB	BB	BB	BB	AB	AB	AB	NC	BB	AB	BB	AB	AB	AB	AB	AA	AA	AA	AB	BB	AB	BB	AA	AB	AB	BB	AB	AB	AB	AB	AA	AB
869	AX-89821395		AB	AB	BB	BB	BB	BB	BB	AB	BB	BB	BB	AB	AA	BB	BB	BB	BB	BB	BB	BB	BB	BB	BB	BB	AB	BB	BB	BB	AB	BB	BB	NC	BB	BB	BB	BB	BB	BB	AB	BB	BB	AB	AB	AB	AB	AB	AB
870	AX-89878607		AA	AA	BB	BB	BB	BB	BB	AB	BB	BB	BB	AB	AA	BB	BB	AB	BB	BB	BB	BB	BB	BB	BB	BB	AA	AB	BB	BB	AB	BB	BB	AA	BB	BB	AB	BB	AB	BB	AB	AB	BB	AB	AB	AB	AB	AB	AA
871	AX-89821460		AA	AA	BB	BB	BB	BB	BB	AB	BB	BB	BB	AB	AA	BB	BB	AB	BB	BB	BB	BB	BB	BB	BB	BB	AA	AB	BB	BB	AB	BB	BB	AA	BB	BB	AB	BB	AB	BB	AB	AB	BB	AB	AB	AB	AB	AB	AA
872	AX-89821500		AA	AB	BB	BB	BB	BB	BB	AB	BB	BB	BB	AB	AA	BB	BB	AB	BB	BB	BB	BB	BB	BB	BB	BB	AA	AB	BB	BB	AB	BB	BB	AA	BB	BB	AB	BB	AB	BB	AB	AB	BB	AB	AB	AB	AB	AB	AA
873	AX-89821463		BB	BB	AA	AA	AA	AA	AA	AB	AA	AA	AA	AB	BB	AA	AA	AB	AA	AA	AA	AA	AA	AA	AA	AA	BB	AB	AA	AA	AB	AA	AA	BB	AA	AA	AB	AA	AB	AA	AB	AB	AA	AB	AB	AB	AB	AB	BB
874	AX-89821464		AA	AA	BB	BB	BB	BB	BB	AB	BB	BB	BB	AB	AA	BB	BB	AB	BB	BB	BB	BB	BB	BB	BB	BB	AA	AB	BB	BB	AB	BB	BB	AA	BB	BB	AB	BB	AB	BB	AB	AB	BB	AB	AB	AB	AB	AB	AA
875	AX-89904513		AB	AA	AA	AA	AA	AA	AA	AA	AA	AA	AA	AA	AA	AA	AA	AB	AA	AA	AA	AA	AA	AA	AA	AA	AB	AB	AA	AA	AA	AA	AA	AA	AA	AA	AB	AA	AB	AA	AA	AB	AA	AA	AA	AA	AA	AA	AB
876	AX-89821436		AB	AB	AA	AA	AA	AA	AA	AA	AA	AA	AA	AA	AA	AA	AA	AB	AA	AA	AA	AA	AA	AA	AA	AA	AB	AB	AA	AA	AA	AA	AA	AA	AA	AA	AB	AA	AB	AA	AA	AB	AA	AA	AA	AA	AA	AA	AB
877	AX-89821306		AA	AA	BB	BB	BB	BB	BB	AB	BB	BB	BB	AB	AA	BB	BB	AB	BB	BB	BB	BB	BB	BB	BB	BB	AA	AB	BB	BB	AB	BB	BB	AA	BB	BB	AB	BB	AB	BB	AB	AB	BB	AB	AB	AB	AB	AB	AA
878	AX-89782543		AB	AB	BB	BB	BB	BB	BB	BB	BB	BB	BB	BB	BB	BB	BB	AB	BB	BB	BB	BB	BB	BB	BB	BB	AB	AB	BB	BB	BB	BB	BB	BB	BB	BB	AB	BB	AB	BB	BB	AB	BB	BB	BB	BB	BB	BB	AB
879	AX-89821230		AA	BB	AA	AB	AB	AA	AB	AB	AB	AB	AA	AA	AA	AA	AB	AB	AB	AB	AA	AB	AB	AA	AB	AA	AB	AB	AB	AA	AB	AA	AA	BB	AB	BB	AB	AA	AB	BB	BB	BB	AB	AB	AB	BB	BB	AB	AA
880	AX-89782590		BB	BB	AA	AA	AA	AA	AA	AB	AA	AA	AA	AB	BB	AA	AA	AB	AA	AA	AA	AA	AA	AA	AA	AA	BB	AB	AA	AA	AB	AA	AA	BB	AA	AA	AB	AA	AB	AA	AB	AB	AA	AB	AB	AB	AB	AB	BB
881	AX-89878458		AA	AA	BB	BB	BB	BB	BB	AB	BB	BB	BB	AB	AA	BB	BB	AB	BB	BB	BB	BB	BB	BB	BB	BB	AA	AB	BB	BB	AB	BB	BB	AA	BB	BB	AB	BB	AB	BB	AB	AB	BB	AB	AB	AB	AB	AB	AA
882	AX-89821352		BB	BB	AA	NC	NC	AA	AA	AB	AA	AA	AA	AB	BB	AA	AA	AB	AA	AA	AA	AA	AA	AA	AA	AA	BB	AB	NC	AA	AB	AA	AA	BB	AA	AA	AB	AA	AB	AA	AB	AB	AA	AB	AB	AB	AB	AB	BB
883	AX-89878484		AB	AB	BB	BB	BB	BB	BB	BB	BB	BB	BB	BB	BB	BB	BB	AB	BB	BB	BB	BB	BB	BB	BB	BB	AB	AB	BB	BB	BB	BB	BB	BB	BB	BB	AB	BB	AB	BB	BB	AB	BB	BB	BB	BB	BB	BB	AB
884	AX-89821221		BB	BB	AA	AA	AA	AA	AA	AB	AA	AA	AA	AB	BB	AA	AB	AB	AA	AA	AA	AA	AA	AA	AA	AA	BB	AB	AA	AA	AB	AB	AB	BB	AA	AA	AB	AB	AB	AA	AB	AB	AA	AB	AB	AB	AB	AB	BB
885	AX-89821340		AA	AA	BB	BB	BB	BB	BB	AB	BB	BB	BB	AB	AA	BB	BB	AB	BB	BB	BB	BB	BB	BB	BB	BB	AA	AB	BB	BB	AB	BB	BB	AA	BB	BB	AB	BB	AB	BB	AB	AB	BB	AB	AB	AB	AB	AB	AA
886	AX-89821328		AB	AB	BB	BB	BB	BB	BB	AB	BB	BB	BB	AB	AA	BB	BB	BB	BB	BB	BB	BB	BB	BB	BB	BB	AB	BB	BB	BB	AB	BB	BB	AA	BB	BB	BB	BB	BB	BB	AB	BB	BB	AB	AB	AB	AB	AB	AB
887	AX-89878482		AB	AB	AA	AA	AA	AA	AA	AB	AA	AA	AA	AB	BB	AA	AA	AA	AA	AA	AA	AA	AA	AA	AA	AA	AB	AA	AA	AA	AB	AA	AA	BB	AA	AA	AA	AA	AA	AA	AB	AA	AA	AB	AB	AB	AB	AB	AB
888	AX-89878305		AB	AA	BB	BB	BB	BB	BB	AB	BB	BB	BB	AB	AA	BB	AB	AB	BB	BB	BB	BB	BB	BB	BB	BB	AA	AB	BB	BB	AB	NC	NC	AA	BB	BB	AB	AB	AB	BB	AB	AB	BB	AB	AB	AB	NC	AB	AA
889	AX-89878273		AB	AA	BB	BB	BB	BB	BB	AB	BB	BB	BB	AB	AA	BB	AB	AB	BB	BB	BB	BB	BB	BB	BB	BB	AA	AB	BB	NC	AB	AB	AB	AA	BB	AB	AB	AB	AB	BB	AB	AB	BB	AB	AB	AB	AB	AB	AA
890	AX-89878304		AB	AA	BB	BB	BB	BB	BB	AB	BB	BB	BB	AB	AA	BB	AB	AB	BB	BB	BB	BB	BB	BB	BB	BB	AA	AB	BB	BB	AB	AB	AB	AA	BB	BB	AB	AB	AB	BB	AB	AB	BB	AB	AB	AB	AB	AB	AA
891	AX-89821184		AB	AA	BB	BB	BB	BB	BB	AB	BB	BB	BB	AB	AA	BB	AB	AB	BB	BB	BB	BB	BB	BB	BB	BB	AA	AB	BB	BB	AB	AB	AB	AA	BB	BB	AB	AB	AB	BB	AB	AB	BB	AB	AB	AB	AB	AB	AA
892	AX-89878206		AB	AA	BB	AB	AB	BB	BB	AB	NC	BB	BB	AB	AA	BB	AB	AB	BB	BB	BB	BB	BB	BB	BB	BB	AA	AB	BB	BB	AB	AB	AB	AA	BB	AB	AB	AB	AB	BB	AB	AB	BB	AB	AB	AB	AB	AA	AA
893	AX-89821078		AB	BB	AA	AB	AB	AA	AA	AB	AA	AA	NC	AB	BB	AA	AB	AB	AA	AA	AA	AA	AA	AA	AA	AA	BB	AB	AA	AA	AB	AB	AB	BB	AA	AB	AB	AB	AB	AA	AB	AB	AA	AB	AB	AB	AB	BB	BB
894	AX-89821042		AB	BB	AA	AB	AB	AA	AA	AB	AA	AA	AA	AB	BB	AA	AB	AB	AA	AA	AA	AA	AA	AA	AA	AA	BB	AB	AA	AA	AB	AB	AB	BB	AA	AB	AB	AB	AB	AA	AB	AB	AA	AB	AB	AB	AB	BB	BB
895	AX-89783058		AB	BB	AA	AB	AB	AB	AB	BB	AA	AA	AA	AB	BB	AA	AB	AB	AA	AA	AA	AB	AB	AA	AA	AB	BB	AB	AB	AB	AB	NC	NC	BB	AA	AB	AB	AB	AB	AA	AB	AB	AA	BB	AB	AB	NC	BB	BB
896	AX-89878177		AB	BB	AA	AB	AB	AA	AA	AB	AA	AA	AA	AB	BB	AA	AB	AB	AA	AA	AA	AA	AA	AA	AA	AA	BB	AB	AA	AA	AB	AB	AB	BB	AA	NC	AB	AB	AB	NC	AB	AB	AA	AB	AB	AB	AB	BB	BB
897	AX-89904542		BB	BB	AB	AB	AB	AB	AB	BB	AA	AB	AB	AA	BB	AB	AB	AB	AB	AB	AB	AB	AB	AB	AB	AB	AB	AA	BB	AB	BB	BB	BB	BB	AA	BB	BB	AB	AB	AB	AB	BB	AB	BB	AB	BB	BB	AB	AB
898	AX-89879143		AA	AA	AB	AB	AB	AB	AB	AA	BB	AB	AB	AB	AA	AB	AB	AA	AB	AB	AB	AB	AB	AB	AB	AB	AA	AB	AA	AB	AA	AA	AA	AA	BB	AA	AA	AB	AA	AB	AB	AA	AB	AA	AB	AA	AA	AA	AA
899	AX-89821811		BB	BB	AB	AB	AB	AB	AB	BB	AA	AB	AB	AB	BB	AB	AB	BB	AB	AB	AB	AB	AB	AB	AB	AB	BB	AB	BB	AB	BB	BB	BB	BB	AA	BB	BB	AB	BB	AB	AB	BB	AB	BB	AB	BB	BB	BB	BB
900	AX-89821754		BB	BB	AB	AB	AB	AB	AB	BB	AA	AB	AB	AB	BB	AB	AB	BB	AB	AB	AB	AB	AB	AB	AB	AB	BB	AB	BB	AB	BB	BB	BB	BB	AA	BB	BB	AB	BB	AB	AB	BB	AB	BB	AB	BB	BB	BB	BB
901	AX-89803663		BB	BB	AB	AB	AB	AB	AB	BB	AA	AB	AB	AB	BB	AB	AB	BB	AB	AB	AB	AB	AB	AB	AB	AB	BB	AB	BB	AB	BB	BB	BB	BB	AA	BB	BB	AB	BB	AB	AB	BB	AB	BB	AB	BB	BB	BB	BB
902	AX-89821810		AA	AA	AB	AB	AB	AB	AB	AA	BB	AB	AB	AB	AA	AB	AB	AA	AB	AB	AB	AB	AB	AB	AB	AB	AA	AB	AA	AB	AA	AA	AA	AA	BB	AA	AA	AB	AA	AB	AB	AA	AB	AA	AB	AA	AA	AA	AA
903	AX-89884895		AB	AB	AA	AB	AB	AA	AA	AA	AA	AA	AB	AB	AB	AB	AA	BB	AB	AB	AB	AA	AA	AA	AA	AA	BB	BB	AB	AA	AA	AB	AA	AA	AA	AA	AA	AB	AB	AB	AA	AB	AB	AA	AB	AB	AB	AB	AB
904	AX-89784697		AB	AB	AA	AB	AB	AA	AA	AA	AA	AA	AB	AB	AB	AB	AA	BB	AB	AB	AB	AA	AA	AA	AA	AA	BB	BB	AA	AA	AA	AB	AA	AA	AA	AA	AA	AB	AB	AA	AA	AB	AB	AA	AB	AB	AB	AA	AA
905	AX-89881406		AB	AB	BB	AB	AB	BB	BB	BB	BB	BB	AB	AB	AB	AB	BB	AA	AB	AB	AB	BB	BB	BB	BB	BB	AA	AA	AB	BB	BB	AB	BB	BB	BB	BB	BB	AB	AB	AB	BB	AB	AB	BB	AB	AB	AB	AB	AB
906	AX-89784634		AB	AB	BB	AB	AB	BB	BB	BB	BB	BB	AB	AB	AB	AB	BB	AA	AB	AB	AB	BB	BB	BB	BB	BB	AA	AA	AB	BB	BB	AB	BB	BB	BB	BB	BB	AB	AA	AB	BB	AB	AB	BB	AB	AB	AB	AB	AB
907	AX-89861016		AB	AB	BB	AB	AB	BB	BB	BB	BB	BB	AB	AB	AB	AB	BB	AA	AB	AB	AB	BB	BB	BB	BB	BB	AA	AA	AB	BB	BB	AB	BB	BB	BB	BB	BB	AB	AB	AB	BB	AB	AB	BB	AB	AB	AB	AB	AB
908	AX-89788020		AB	AB	BB	AB	AB	BB	BB	BB	BB	BB	AB	AB	AB	AB	BB	AA	AB	AB	AB	BB	BB	BB	BB	BB	AA	AA	BB	BB	BB	AB	BB	BB	BB	BB	BB	AB	AB	BB	BB	AB	AB	BB	AB	AB	AB	BB	BB
909	AX-89881074		AB	AB	AA	AB	AB	AA	AA	AA	AA	AA	AB	AB	AB	AB	AA	NC	AB	AB	AB	AA	AA	AA	AA	AA	NC	NC	AB	AA	AA	AB	AA	AA	AA	AA	AA	AB	AB	AB	AA	AB	AB	AA	AB	AB	AB	AB	AB
910	AX-89904700		AA	AB	BB	AB	AB	BB	BB	BB	BB	BB	AB	AB	AB	AB	BB	AA	AB	AB	AB	BB	BB	BB	BB	BB	AA	AA	AB	BB	BB	AB	BB	BB	BB	BB	BB	AB	AB	AB	BB	AB	AB	BB	AB	AB	AB	AB	AB
911	AX-89807315		AB	AB	AA	AB	AB	AA	AA	AA	AA	AA	AB	AB	AB	AB	AA	BB	AB	AB	AB	AA	AA	AA	AA	AA	BB	BB	AB	AA	AA	AB	AA	AA	AA	AA	AA	AB	AB	AB	AA	AB	AB	AA	AB	AB	AB	AB	AB
912	AX-89828022		AB	AB	AA	AB	AB	AA	AA	AA	AA	AA	AB	AB	AB	AB	AA	BB	AB	AB	AB	AA	AA	AA	AA	AA	BB	BB	AB	AA	AA	AB	AA	AA	AA	AA	AA	AB	AB	AB	AA	AB	AB	AA	AB	AB	AB	AB	AB
913	AX-89787547		AB	AB	BB	AB	AB	BB	BB	BB	BB	BB	AB	AB	AB	AB	BB	AA	AB	AB	AB	BB	BB	BB	BB	BB	AA	AA	AB	BB	BB	AB	BB	BB	BB	BB	BB	AB	AB	AB	BB	AB	AB	BB	AB	AB	AB	AB	AB
914	AX-89804287		AB	AB	BB	AB	AB	BB	BB	BB	BB	BB	AB	AB	AB	AB	BB	AA	AB	AB	AB	BB	BB	BB	BB	BB	AA	AA	AB	BB	BB	AB	BB	BB	BB	BB	BB	AB	AB	AB	BB	AB	AB	BB	AB	AB	AB	AB	AB
915	AX-89787303		AB	AB	BB	BB	BB	BB	BB	BB	BB	BB	AB	BB	BB	AB	BB	AB	BB	BB	AB	BB	BB	BB	BB	BB	AB	AB	BB	BB	BB	AB	BB	BB	BB	BB	BB	BB	AB	BB	BB	AB	AB	BB	AB	BB	BB	BB	BB
916	AX-89884630		AB	AB	BB	BB	BB	BB	BB	BB	BB	BB	AB	BB	BB	AB	BB	AB	BB	BB	AB	BB	BB	BB	BB	BB	AB	AB	BB	BB	BB	AB	BB	BB	BB	BB	BB	BB	AB	BB	BB	AB	AB	BB	AB	BB	BB	BB	BB
917	AX-89787290		BB	AB	AA	AA	AA	AA	AA	AA	AA	AA	AB	AA	AA	AB	AA	AB	AA	AA	AB	AA	AA	AA	AA	AA	AB	AB	AA	AA	AA	AB	AA	AA	AA	AA	AA	AA	AB	AA	AA	AB	AB	AA	AB	AA	AA	AA	AA
918	AX-89787223		AB	AB	AA	AA	AA	AA	AA	AA	AA	AA	AB	AA	AA	AB	AA	AB	AA	AA	AB	AA	AA	AA	AA	AA	AB	AB	AA	AA	AA	AB	AA	AA	AA	AA	AA	AA	AB	AA	AA	AB	AB	AA	AB	AA	AA	AA	AA
919	AX-89828362		AB	AB	BB	BB	BB	BB	BB	BB	BB	BB	AB	BB	BB	AB	BB	AB	BB	BB	AB	BB	BB	BB	BB	BB	AB	AB	BB	BB	BB	AB	BB	BB	BB	BB	BB	BB	AB	BB	BB	AB	AB	BB	AB	BB	BB	BB	BB
920	AX-89807084		AB	AB	AA	AA	AA	AA	AA	AA	AA	AA	AB	AA	AA	AB	AA	NC	AA	AA	AB	AA	AA	AA	AA	AA	AB	AB	AA	AA	AA	AB	AA	AA	AA	AA	AA	AA	AB	AA	AA	AB	AB	AA	AB	AA	AA	AA	AA
921	AX-89863285		AB	AB	AA	AA	AA	AA	AA	AA	AA	AA	AB	AA	AA	AB	AA	AB	AA	AA	AB	AA	AA	AA	AA	AA	AB	AB	AA	AA	AA	AB	AA	AA	AA	AA	AA	AA	AB	AA	AA	AB	AB	AA	AB	AA	AA	AA	AA
922	AX-89848148		AA	AA	AA	AB	AA	AA	AA	AA	AA	AA	AA	AB	AA	AA	AA	AA	AA	AA	AA	AA	AA	AA	AA	AA	AA	AA	AB	AA	AA	AA	AA	AA	AA	AA	AA	AB	AA	AB	AA	AA	AA	AA	AA	AA	AA	AB	AB
923	AX-89884193		AB	AB	BB	BB	BB	BB	BB	BB	BB	BB	AB	BB	BB	AB	BB	NC	AB	AB	AB	BB	BB	BB	BB	BB	AA	AA	BB	BB	BB	AB	BB	BB	BB	BB	BB	BB	AB	BB	BB	AB	AB	BB	AB	AB	AB	BB	BB
924	AX-89786942		AB	AB	BB	BB	BB	BB	BB	BB	BB	BB	AB	BB	BB	AB	BB	AA	AB	AB	AB	BB	BB	BB	BB	BB	AA	AA	BB	BB	BB	AB	BB	BB	BB	BB	BB	BB	AB	BB	BB	AB	AB	BB	AB	AB	AB	BB	BB
925	AX-89827048		AB	AB	BB	BB	BB	BB	BB	BB	BB	BB	AB	BB	BB	AB	BB	AA	AB	AB	AB	BB	BB	BB	BB	BB	AA	AA	BB	BB	BB	AB	BB	BB	BB	BB	BB	BB	AB	BB	BB	AB	AB	BB	AB	AB	AB	BB	BB
926	AX-89904890		AA	AB	BB	BB	BB	BB	BB	BB	BB	BB	AB	BB	BB	AB	BB	AA	AB	AB	AB	BB	BB	BB	BB	BB	AA	AA	BB	BB	BB	AB	BB	BB	BB	BB	BB	BB	AB	BB	BB	AB	AB	BB	AB	AB	AB	BB	BB
927	AX-89785241		BB	BB	BB	AB	BB	BB	BB	BB	BB	BB	BB	AB	BB	BB	BB	BB	BB	BB	BB	BB	BB	BB	BB	BB	BB	BB	BB	BB	BB	BB	BB	BB	BB	AB	BB	AB	BB	BB	BB	BB	BB	BB	BB	BB	BB	BB	BB
928	AX-89882022		AA	AA	AA	AB	AA	AA	AA	AA	AA	AA	AA	AB	AA	AA	AA	AA	AA	AA	AA	AA	AA	AA	AA	AA	AA	AA	AA	AA	AA	AA	AA	AA	AA	AB	AA	AB	AA	AA	AA	AA	AA	AA	AA	AA	AA	AA	AA
929	AX-89882026		BB	BB	BB	AB	BB	BB	BB	BB	BB	BB	BB	AB	BB	BB	BB	BB	BB	BB	BB	BB	BB	BB	BB	BB	BB	BB	BB	BB	BB	BB	BB	BB	BB	AB	BB	AB	BB	BB	BB	BB	BB	BB	BB	BB	BB	BB	BB
930	AX-89847791		AA	AB	BB	BB	BB	BB	BB	BB	BB	BB	BB	BB	BB	AB	BB	AA	AB	AB	NC	BB	BB	BB	BB	BB	AA	AA	BB	BB	BB	AB	BB	BB	BB	BB	BB	BB	AB	BB	BB	BB	BB	BB	AB	AB	AB	BB	BB
931	AX-89787162		BB	BB	BB	AB	BB	BB	BB	BB	BB	BB	BB	AB	BB	BB	BB	BB	BB	BB	BB	BB	BB	BB	BB	BB	BB	BB	BB	BB	AB	BB	BB	BB	BB	AB	BB	AB	BB	BB	BB	AB	AB	BB	BB	BB	BB	BB	BB
932	AX-89904839		AA	AA	AA	AA	AA	AA	AA	AA	AA	AB	AB	AA	AA	AA	AB	AA	AA	AA	AA	AA	AA	AA	AA	AA	AB	AA	AA	AA	AB	AB	AB	AA	AB	BB	AA	AB	AA	AB	AB	AB	AA	AB	AA	AB	AA	AA	AA
933	AX-89847880		BB	BB	BB	BB	BB	BB	BB	BB	BB	AB	AB	BB	BB	BB	AB	BB	BB	BB	BB	BB	BB	BB	BB	BB	AB	BB	BB	BB	AB	AB	AB	BB	AB	AA	BB	AB	BB	AB	AB	AB	BB	AB	BB	AB	BB	BB	BB
934	AX-89904837		AB	AB	AB	BB	BB	BB	BB	AB	BB	AB	AA	BB	AB	AB	AB	BB	AB	AB	BB	BB	BB	AB	BB	BB	AB	BB	BB	BB	AB	AA	AB	BB	AB	AA	BB	AB	AB	AB	AB	AB	AB	AB	BB	AA	AB	AB	AA
935	AX-89904831		AA	AA	AB	AB	AB	AA	BB	AB	AA	BB	AB	AA	AA	AB	BB	AB	AB	AB	AA	AB	AB	AA	AA	AB	AB	AB	AA	AB	AB	AB	AB	AB	AB	BB	AB	AB	AB	BB	BB	AB	AA	BB	AA	AB	AB	AB	AA
936	AX-89785628		AA	AA	AA	AA	AA	AA	AA	AA	AA	AB	AB	AA	AA	AA	AB	AA	AA	AA	AA	AA	AA	AA	AA	AA	AB	AA	AA	AA	AB	AB	AB	AA	AB	BB	AA	AB	AA	AB	AB	AB	AA	AB	AA	AB	AA	AA	AA
937	AX-89904844		BB	BB	BB	BB	BB	BB	BB	BB	BB	AB	AB	BB	BB	BB	AB	BB	BB	BB	BB	BB	BB	BB	BB	BB	AB	BB	BB	BB	AB	AB	AB	BB	AB	AA	BB	AB	BB	AB	AB	AB	BB	AB	BB	AB	BB	BB	BB
938	AX-89785568		AB	AB	BB	AB	AB	AB	BB	BB	AB	BB	BB	BB	BB	BB	BB	BB	BB	BB	AB	AB	AB	BB	AB	AB	BB	AB	AB	AB	BB	BB	BB	BB	BB	BB	AB	AB	BB	BB	BB	BB	BB	BB	AB	BB	BB	BB	BB
939	AX-89847873		AA	AA	AB	AB	AB	AA	BB	AB	AA	BB	AB	AA	AA	AB	BB	AB	AB	AB	AA	AB	AB	AA	AA	AB	AB	AB	AA	AB	AB	AB	AB	AB	AB	BB	AB	AB	AB	BB	BB	AB	AA	BB	AA	AB	AB	AB	AA
940	AX-89904886		AB	AB	BB	AB	AB	AA	BB	BB	AB	BB	BB	AA	AB	BB	BB	AB	BB	BB	AB	AB	AB	AB	AA	BB	AB	AB	AA	AB	NC	AB	AB	AB	AB	BB	AB	AB	BB	BB	BB	BB	BB	BB	AA	BB	BB	BB	BB
941	AX-89826121		AB	AA	AA	AA	AA	AA	AA	AA	AA	AA	AA	AB	AB	AA	AA	AA	AA	AA	AA	AA	AA	AA	AA	AA	AA	AA	AB	AA	AB	AA	AA	AB	AA	AA	AA	AA	AA	AA	AA	AB	AA	AA	AA	AA	AA	AA	AA
942	AX-89847975		AB	AB	AA	AB	AB	BB	AA	AA	AB	AA	AA	BB	AB	AA	AA	BB	AA	AA	AB	AB	AB	AB	BB	AA	AB	AB	BB	AB	AB	AB	AB	AB	AB	AB	AB	AB	AA	AA	AA	AA	AA	AA	BB	AB	AA	AA	AA
943	AX-89904895		AB	AB	AA	AB	AB	BB	AA	AA	AB	AA	AA	AB	AA	AA	AA	BB	AA	AA	AB	AB	AB	AB	BB	AA	AB	AB	AB	AB	AA	AB	AB	AA	AB	AB	AB	AB	AA	AA	AA	AA	AA	AA	BB	AB	AA	AA	AA
944	AX-89847988		AB	AB	AA	AB	AB	BB	AA	AA	AB	AA	AA	AB	AA	AA	AA	BB	AA	AA	AB	AB	AB	AB	BB	AA	AB	AB	AB	AB	AA	AB	AB	AA	AB	AB	AB	AB	AA	AA	AA	AA	AA	AA	BB	AB	AA	AA	AA
945	AX-89826164		AB	AB	AA	AB	AB	BB	AA	AA	AB	AA	AA	BB	AB	AA	AA	BB	AA	AA	AB	AB	AB	AB	BB	AA	AB	AB	BB	AB	AB	AB	AB	AB	AB	AB	AB	AB	AA	AA	AA	AA	AA	AA	BB	AB	AA	AA	AA
946	AX-89882385		AA	AA	AB	AB	AB	AA	BB	AB	AA	BB	AB	AA	AA	AB	BB	AB	AB	AB	AA	AB	AB	AA	AA	AB	AB	AB	AA	AB	AB	AB	AB	AB	AB	BB	AB	AB	AB	BB	BB	AB	AB	BB	AA	AB	AB	AB	AA
947	AX-89847968		AB	AB	AA	AB	AB	BB	AA	AA	AB	AA	AA	BB	AB	AA	AA	AB	AA	AA	AB	AB	AB	AB	BB	AA	AB	AB	BB	AB	AB	AB	AB	AB	AB	AA	AB	AB	AA	AA	AA	AA	AA	AA	BB	AA	AA	AA	AA
948	AX-89847974		AB	AB	BB	AB	AB	AA	BB	BB	AB	BB	BB	AA	AB	BB	BB	AA	BB	BB	AB	AB	AB	AB	AA	BB	AB	AB	AA	AB	AB	AB	AB	AB	AB	AB	AB	AB	BB	BB	BB	BB	BB	BB	NC	AB	BB	BB	BB
949	AX-89826217		AB	AB	AA	AB	AB	BB	AA	AA	AB	AA	AA	BB	AB	AA	AA	BB	AA	AA	AB	AB	AB	AB	BB	AA	AB	AB	BB	AB	AB	AB	AB	AB	AB	AB	AB	AB	AA	AA	AA	AA	AA	AA	BB	AB	AA	AA	AA
950	AX-89882422		AB	AB	BB	AB	AB	AB	BB	BB	BB	BB	BB	BB	BB	BB	BB	BB	BB	BB	AB	AB	AB	BB	AB	AB	BB	AB	AB	AB	BB	BB	BB	BB	BB	BB	AB	AB	BB	BB	BB	BB	BB	BB	AB	BB	BB	BB	BB
951	AX-89881921		AB	AB	AA	AB	AB	AB	AA	AA	AB	AA	AA	BB	AB	AA	AA	BB	AA	AA	AB	AB	AB	AB	BB	AB	AB	AB	AB	AB	AB	AB	AB	NC	AB	AB	AB	AB	AA	AA	AA	NC	AA	AA	BB	AB	AA	AA	AA
952	AX-89863307		AB	AB	AA	AB	AB	BB	AA	AA	AB	AA	AA	AB	AA	AA	AA	AB	AA	AA	AB	AB	AB	AB	BB	AA	AB	AB	AB	AB	AA	AA	AB	AA	AB	AA	AB	AB	AA	AA	AA	AA	AA	AA	BB	AA	AA	AA	AA
953	AX-89904830		AA	AA	AB	AB	AB	AA	BB	AB	AA	BB	AB	AA	AA	AB	BB	AB	AB	AB	AA	AB	AB	AA	AA	AB	AB	AB	AA	AB	AB	AB	AB	AB	AB	BB	AB	AB	AB	BB	BB	AB	AA	BB	AA	AB	AB	AB	AA
954	AX-89804114		AB	AB	AA	AB	AB	BB	AA	AA	AB	AA	AA	BB	AB	AA	AA	AB	AA	AA	AB	AB	AB	AB	BB	AA	AB	AB	BB	AB	AB	AA	AB	AB	AB	AA	AB	AB	AA	AA	AA	AB	AA	AA	BB	AA	AA	AA	AA
955	AX-89884459		BB	BB	BB	AB	BB	BB	BB	BB	BB	BB	BB	AB	BB	BB	BB	BB	BB	BB	BB	BB	BB	BB	BB	BB	BB	BB	BB	BB	AB	BB	BB	BB	BB	AB	BB	AB	BB	BB	BB	AB	AB	BB	BB	BB	BB	BB	BB
956	AX-89881876		AB	AA	AA	AA	AA	AB	AA	AA	AB	AA	AA	AB	AA	AA	AA	BB	AA	AA	AB	AB	AB	AB	BB	AA	AB	AB	AB	AB	AA	AB	AB	AA	AB	AB	AB	AB	AA	AA	AA	AA	AA	AA	AB	AB	AA	AA	AA
957	AX-89895219		AB	BB	BB	BB	BB	AB	BB	BB	AB	BB	BB	AB	BB	BB	BB	AA	BB	BB	AB	AB	AB	AB	AA	BB	AB	AB	AB	AB	BB	AB	AB	BB	AB	AB	AB	AB	BB	BB	BB	BB	BB	BB	AB	AB	BB	BB	BB
958	AX-89824747		AB	AA	AA	AB	AB	AB	AA	AA	AB	AA	AA	BB	AB	AA	AA	BB	AA	AA	AB	AB	AB	AB	BB	AA	AB	AB	AB	AB	AB	AB	AB	AA	AB	AB	AB	AB	AA	AA	AA	AA	AA	AA	AB	AB	AA	AA	AA
959	AX-89881703		AB	BB	BB	BB	BB	AB	BB	BB	AB	BB	BB	AB	BB	BB	BB	AA	BB	BB	AB	AB	AB	AB	AA	BB	AB	AB	AB	AB	BB	AB	AB	BB	AB	AB	AB	AB	BB	BB	BB	BB	BB	BB	AB	AB	BB	BB	BB
960	AX-89824737		AB	BB	BB	BB	BB	AB	BB	BB	AB	BB	BB	AB	BB	NC	BB	AA	BB	BB	AB	AB	AB	AB	AA	BB	AB	AB	AB	AB	BB	AB	AB	BB	AB	AB	AB	AB	BB	BB	BB	BB	BB	BB	AB	AB	BB	BB	BB
961	AX-89906025		AB	AA	AA	AA	AA	AB	AA	AA	AB	AA	AA	AB	AA	AA	AA	BB	AA	AA	AB	AB	AB	AB	BB	AA	AB	AB	AB	AB	AA	AB	AB	AA	AB	AB	AB	AB	AA	AA	AA	AA	AA	AA	AB	AB	AA	AA	AA
962	AX-89904781		AB	BB	BB	AB	AB	AB	BB	BB	AB	BB	BB	AA	AB	BB	BB	AA	BB	BB	AB	AB	AB	AB	AA	BB	AB	AB	AB	AB	AB	AB	AB	BB	AB	AB	AB	AB	BB	BB	BB	BB	BB	BB	AB	AB	BB	BB	BB
963	AX-89881704		AB	BB	BB	BB	BB	AB	BB	BB	AB	BB	BB	AB	BB	BB	BB	AA	BB	BB	AB	AB	AB	AB	AA	BB	AB	AB	AB	AB	BB	AB	AB	BB	AB	AB	AB	AB	BB	BB	BB	BB	BB	BB	AB	AB	BB	BB	BB
964	AX-89784964		AB	BB	BB	BB	AB	AB	BB	BB	AB	BB	BB	AB	BB	BB	BB	AA	BB	BB	AB	AB	AB	AB	AA	BB	BB	AB	AB	AB	BB	AB	AB	BB	AB	AB	AB	AB	BB	BB	BB	BB	BB	BB	AB	AB	BB	BB	BB
965	AX-89905224		AB	AA	AA	AA	AB	AB	AA	AA	AB	AA	AA	BB	AB	AA	AA	BB	AA	AA	AB	AB	AB	AB	BB	AA	AB	AB	AB	AB	AB	AB	AB	AA	AB	AB	AB	AB	AA	AA	AA	AB	AB	AA	AB	AB	AA	AB	AB
966	AX-89904758		AB	AA	AA	AA	AA	AB	AA	AA	AB	AA	AA	BB	AB	AA	AA	BB	AA	AA	AB	AB	AB	AB	BB	AA	AB	AB	AB	AB	AB	AB	AB	AA	AB	AB	AB	AB	AA	AA	AA	AB	AB	AA	AB	AB	AA	AB	AB
967	AX-89847782		AB	BB	BB	BB	AB	AB	BB	BB	AB	BB	BB	AB	BB	BB	BB	AA	BB	BB	AB	AB	AB	AB	AA	BB	BB	AB	AB	AB	BB	AB	AB	BB	AB	AB	AB	AB	BB	BB	BB	BB	BB	BB	AB	AB	BB	BB	BB
968	AX-89830369		AB	AA	AA	AA	AB	AB	AA	AA	AB	AA	AA	BB	AB	AA	AA	BB	AA	AA	AB	AB	AB	AB	BB	AA	AB	AB	AB	AB	AB	AB	AB	AA	AB	AB	AB	AB	AA	AA	AA	AB	AB	AA	AB	AB	AA	AB	AB
969	AX-89884773		AA	AA	AB	AA	AA	AA	AA	AA	AA	AA	AA	AB	AA	AA	AA	AA	AA	AA	AA	AB	AB	AB	AA	AB	AA	AA	AA	AB	AB	AA	AA	AA	AA	AA	AA	AA	AA	AA	AA	AA	AA	AA	AA	AA	AA	AA	AA
970	AX-89784831		AB	BB	BB	BB	AB	AB	BB	BB	AB	BB	BB	AB	BB	BB	BB	AA	BB	BB	AB	BB	BB	AB	AB	BB	BB	BB	BB	BB	BB	AB	AB	BB	AB	AB	BB	BB	BB	BB	BB	BB	BB	BB	AB	AB	BB	BB	BB
971	AX-89784834		AB	BB	BB	BB	AB	AB	BB	BB	AB	BB	BB	AA	AB	BB	BB	AA	BB	BB	AB	BB	BB	AB	AB	BB	BB	BB	BB	BB	AB	AB	AB	BB	AB	AB	BB	BB	BB	BB	BB	AB	AB	BB	AB	AB	BB	AB	AB
972	AX-89786990		AB	AA	AA	AA	AB	AB	AA	AA	AB	AA	AA	BB	AB	AA	AA	BB	AA	AA	AB	AA	AA	AB	AB	AA	AA	AA	AA	AA	AB	AB	AB	AA	AB	AB	AA	AA	AA	AA	AA	AB	AB	AA	AA	AB	AA	AA	AA
973	AX-89904984		AB	BB	BB	BB	AB	AB	BB	BB	AB	BB	BB	AA	AB	BB	BB	AA	BB	BB	AB	BB	BB	AB	AB	BB	BB	BB	BB	BB	AB	AB	AB	BB	AB	AB	BB	BB	BB	BB	BB	AB	AB	BB	BB	AB	BB	BB	BB
974	AX-89884207		AB	BB	BB	BB	AB	AB	BB	BB	AB	BB	BB	AA	AB	BB	BB	AA	BB	BB	AB	BB	BB	AB	AB	BB	BB	BB	BB	BB	AB	AB	AB	BB	AB	AB	BB	BB	BB	BB	BB	AB	AB	BB	BB	AB	BB	BB	BB
975	AX-89787403		AA	AA	AA	AA	AA	AA	AA	AA	AA	AA	AA	AB	AA	AA	AA	AA	AA	AA	AA	AA	AA	AA	AA	AA	AA	AA	AA	AA	AB	AA	AA	AA	AA	AA	AA	AA	AA	AA	AA	AA	AA	AA	NC	AA	AA	AA	AA
976	AX-89824296		AA	AB	AA	AB	BB	AB	AA	AA	AB	AA	AB	AB	AB	AA	AA	AB	AA	AA	AA	AA	AA	AB	AB	AB	AA	AA	AA	AA	AA	AB	AB	AA	AB	AA	AB	AA	AA	AA	AA	AB	AB	AA	AB	AA	AA	AB	AB
977	AX-89885395		BB	BB	BB	BB	BB	BB	BB	BB	BB	BB	BB	BB	BB	BB	BB	BB	BB	BB	BB	BB	BB	BB	BB	BB	BB	BB	BB	BB	AB	BB	BB	BB	BB	BB	BB	AB	BB	BB	BB	BB	BB	BB	BB	BB	BB	BB	BB
978	AX-89791292		AB	AB	AA	AB	BB	BB	BB	BB	BB	AA	AB	AB	BB	AB	AA	BB	BB	BB	AB	AA	AA	AA	AB	AB	BB	BB	BB	BB	AB	AB	AB	BB	AB	AB	AB	AB	AB	AB	AA	AB	BB	BB	AB	BB	BB	BB	BB
979	AX-89879746		AB	AB	AA	AB	BB	BB	BB	BB	BB	AB	BB	AB	BB	BB	AA	BB	BB	BB	AB	AA	AA	AA	AB	AB	BB	BB	BB	BB	AB	AB	BB	BB	AB	AB	BB	AB	BB	NC	AB	AB	BB	BB	AB	BB	BB	BB	BB
980	AX-89848231		BB	AB	BB	BB	BB	BB	AB	AB	AB	BB	BB	BB	AB	AA	BB	AA	AB	AB	BB	BB	BB	BB	BB	BB	AB	AB	AB	BB	BB	AB	BB	BB	BB	AB	BB	BB	AB	AB	BB	AB	AB	AA	AB	AA	AA	AB	AB
981	AX-89807326		AA	AA	AA	AA	AA	AA	AA	AA	AA	AA	AA	AA	AA	AA	AA	AA	AA	AA	AA	AA	AA	AA	AA	AA	AA	AA	AA	AA	AB	AA	AA	AA	AA	AA	AA	AB	AA	AA	AA	AA	AA	AA	AA	AA	AA	AA	AA
982	AX-89905042		BB	AB	BB	BB	BB	BB	AB	AB	AB	BB	BB	BB	AB	AA	BB	AA	AB	AB	BB	BB	BB	BB	BB	BB	AB	AB	AB	BB	BB	AB	BB	BB	BB	AB	BB	BB	AB	AB	BB	AB	AB	AA	AB	AA	AA	AB	AB
983	AX-89825682		AB	AB	BB	AB	AB	AA	AA	AA	AA	AB	AB	AB	AA	AA	BB	AA	AA	AA	AB	AB	AB	BB	AB	AB	AA	AA	AA	AA	NC	AB	AB	AA	AB	AB	AB	AB	AB	AB	BB	AB	AA	AA	AB	AA	AA	NC	AA
984	AX-89785900		AB	AB	AA	AB	AB	BB	BB	BB	BB	AB	AB	AB	BB	BB	AA	BB	BB	BB	AB	AB	AB	AA	AB	AB	BB	BB	BB	BB	AB	AB	AB	BB	AB	AB	AB	AB	AB	AB	AA	AB	BB	BB	AB	BB	BB	BB	BB
985	AX-89882943		AA	AB	AA	AB	AB	BB	BB	BB	BB	AB	AB	AB	BB	BB	AA	BB	BB	BB	AB	AB	AB	AA	AB	AB	AB	AB	BB	BB	AB	AB	AB	BB	AB	AB	AB	AB	AB	AB	AA	AB	BB	BB	AB	BB	BB	BB	BB
986	AX-89883126		BB	BB	AB	AB	AB	BB	BB	BB	BB	AB	BB	AB	BB	BB	AB	BB	BB	BB	BB	BB	BB	AB	AB	BB	BB	BB	BB	BB	BB	BB	BB	BB	BB	AB	BB	BB	BB	AB	AB	AB	BB	BB	BB	BB	BB	BB	BB
987	AX-89786120		BB	BB	AB	AA	AB	BB	BB	BB	BB	AB	BB	AB	BB	BB	AB	BB	BB	BB	BB	BB	BB	AB	AB	BB	BB	BB	BB	BB	BB	BB	BB	BB	BB	AB	BB	BB	BB	AB	AB	AB	BB	BB	BB	BB	BB	BB	BB
988	AX-89786081		AA	AA	AB	BB	AB	AA	AA	AA	AA	AB	AA	AB	AA	AA	AB	AA	AA	AA	AA	AA	AA	AB	AB	AA	AA	AA	AA	AA	AA	AA	AA	AA	AA	AB	AA	AA	AA	AB	AB	AB	AA	AA	AA	AA	AA	AA	AA
989	AX-89806157		BB	BB	AB	AA	AB	AB	AB	AB	AB	AB	AB	AA	BB	AB	AB	AB	BB	BB	AB	AB	AB	AB	AB	AB	BB	BB	BB	AB	BB	BB	AB	AB	AB	AB	BB	BB	BB	AB	AB	AB	BB	BB	BB	BB	BB	AB	AB
990	AX-89786124		BB	BB	AB	AB	AB	BB	BB	BB	BB	AB	BB	AB	BB	BB	AB	BB	BB	BB	BB	BB	BB	AB	AB	BB	BB	BB	BB	BB	BB	BB	BB	BB	BB	AB	BB	BB	BB	AB	AB	AB	BB	BB	BB	BB	BB	BB	BB
991	AX-89845875		BB	BB	AB	AA	AB	AB	AB	AB	AB	AB	AB	AA	BB	AB	AB	AB	BB	BB	AB	AB	AB	AB	AB	AB	BB	BB	BB	AB	BB	BB	AB	AB	AB	AB	BB	BB	BB	AB	AB	AB	BB	BB	BB	BB	BB	AB	AB
992	AX-89861250		AB	BB	AB	BB	BB	BB	BB	BB	BB	BB	AB	BB	BB	BB	BB	BB	BB	BB	AB	AB	AB	AB	BB	AB	AB	AB	BB	AB	BB	BB	AB	AB	AB	BB	AB	BB	BB	BB	AB	BB	BB	BB	BB	BB	BB	BB	BB
993	AX-89827832		BB	BB	AB	AA	AB	AB	AB	AB	AB	AB	AB	AA	BB	BB	AB	BB	AB	AB	AB	AB	AB	AB	AB	AB	BB	BB	BB	AB	AB	BB	AB	AB	AB	AB	BB	BB	BB	AB	AB	AB	BB	BB	BB	BB	BB	AB	AB
994	AX-89826010		AA	AA	AB	BB	AB	AA	AA	AA	AA	AB	AA	AB	AA	AA	AB	AA	AA	AA	AA	AA	AA	AB	AB	AA	AA	AA	AA	AA	AA	AA	AA	AA	AA	AB	AA	AA	AA	AB	AB	AB	AA	AA	AA	AA	AA	AA	AA
995	AX-89845873		BB	AB	BB	BB	AB	AB	AB	AB	AB	AB	BB	BB	AA	AB	BB	AB	AA	AA	BB	BB	BB	BB	AB	BB	AB	AB	AA	AB	AB	AB	BB	AB	BB	AB	AB	AB	AA	AB	BB	AB	AA	AA	AB	AA	AA	AB	AB
996	AX-89825846		AA	AA	AB	BB	AB	AB	AB	AB	AB	AB	AB	BB	AA	AB	AB	AB	AA	AA	AA	AB	AB	AB	AB	AB	AA	AA	AA	AB	AA	AA	AB	AB	AB	AB	AA	AA	AA	AB	AB	AB	AA	AA	AA	AA	AA	AB	AB
997	AX-89786103		BB	BB	AB	AA	AB	BB	BB	BB	BB	AB	BB	AB	BB	BB	AB	BB	BB	BB	BB	BB	BB	AB	AB	BB	BB	BB	BB	BB	BB	BB	BB	BB	BB	AB	BB	BB	BB	AB	AB	AB	BB	BB	BB	BB	BB	BB	BB
998	AX-89802499		BB	BB	AB	AA	AB	AB	AB	AB	AB	AB	AB	AA	BB	AB	AB	AB	BB	BB	AB	AB	AB	AB	AB	AB	BB	BB	BB	AB	BB	BB	AB	AB	AB	AB	BB	BB	BB	AB	AB	AB	BB	BB	BB	BB	BB	AB	AB
999	AX-89827883		BB	BB	AB	AB	AB	AB	AB	AB	AB	AB	BB	AB	BB	BB	AB	BB	AB	AB	AB	AB	AB	AB	AB	AB	BB	BB	BB	AB	AB	NC	AB	AB	AB	AB	BB	AB	BB	AB	AB	AB	BB	BB	BB	BB	BB	AB	AB
1000	AX-89832960		AA	AB	AA	AB	AB	BB	BB	BB	BB	AB	AB	AB	BB	BB	AA	BB	BB	BB	AB	AB	AB	AA	AB	AB	AB	AB	BB	BB	AB	AB	AB	BB	AB	AB	AB	AB	AB	AB	AA	AB	BB	BB	AB	BB	BB	BB	BB
1001	AX-89890254		BB	AB	BB	AB	AB	AA	AA	AA	AA	AB	AB	AB	AA	AA	BB	AA	AA	AA	AB	AB	AB	BB	AB	AB	AB	AB	AA	AA	AB	AB	AB	AA	AB	AB	AB	AB	AB	AB	BB	AB	AA	NC	AB	AA	AA	AA	AA
1002	AX-89833028		BB	AB	AA	AB	AB	BB	BB	BB	BB	AB	BB	AB	BB	BB	AB	BB	BB	BB	BB	AB	AB	AA	AB	AB	BB	BB	BB	BB	BB	BB	BB	BB	BB	AB	BB	BB	BB	AB	AB	AB	BB	BB	AB	BB	BB	BB	BB
1003	AX-89890269		AA	AB	NC	AB	AB	AA	AA	AA	AA	AB	AA	AB	AA	AA	AB	AA	AA	AA	AA	AB	AB	BB	AB	AB	AA	AA	AA	AA	AA	AA	AA	AA	AA	AB	AA	AA	AA	AB	AB	AB	AA	AA	AB	AA	AA	AA	AA
1004	AX-89890205		BB	AB	AB	AB	AB	BB	BB	BB	BB	AB	BB	AB	BB	BB	AB	BB	BB	BB	BB	BB	BB	AB	AB	BB	BB	BB	BB	BB	BB	BB	BB	BB	BB	AB	BB	BB	BB	AB	AB	AB	BB	BB	AB	BB	BB	BB	BB
1005	AX-89890230		AA	AB	BB	AB	AB	AA	AA	AA	AA	AB	AA	AB	AA	AA	AB	AA	AA	AA	AA	AB	AB	BB	AB	AB	AA	AA	AA	AA	AA	AA	AA	AA	AA	AB	AA	AA	AA	AB	AB	AB	AA	AA	AB	AA	AA	AA	AA
1006	AX-89832984		BB	AB	AA	AB	AB	BB	BB	BB	BB	AB	BB	AB	BB	BB	AB	BB	BB	BB	BB	AB	AB	AA	AB	AB	BB	BB	BB	BB	BB	BB	BB	BB	BB	AB	BB	BB	BB	AB	AB	AB	BB	BB	AB	BB	BB	BB	BB
1007	AX-89833044		BB	AB	BB	AB	AB	AA	AA	AA	AA	AB	AB	AB	AA	AA	BB	AA	AA	AA	AB	AB	AB	BB	AB	AB	AB	AB	AA	AA	AB	AB	AB	AA	AB	AB	AB	AB	AB	AB	BB	AB	AA	AA	AB	AA	AA	AA	AA
1008	AX-89833033		BB	AB	AA	AB	AB	BB	BB	BB	BB	AB	BB	AB	BB	BB	AB	BB	BB	BB	BB	AB	AB	AA	AB	AB	BB	BB	BB	BB	BB	BB	BB	BB	BB	AB	BB	BB	BB	AB	AB	AB	BB	BB	AB	BB	BB	BB	BB
1009	AX-89832975		AA	AB	AB	AB	AB	AA	AA	AA	AA	AB	AA	AB	AA	AA	AB	AA	AA	AA	AA	AA	AA	AB	AB	AA	AA	AA	AA	AA	AA	AA	AA	AA	AA	AB	AA	AA	AA	AB	AB	AB	AA	AA	AB	AA	AA	AA	AA
1010	AX-89792160		BB	AB	BB	AB	AB	AA	AA	AA	AA	AB	AB	AB	AA	AA	BB	AA	AA	AA	AB	AB	AB	BB	AB	AB	AB	AB	AA	AA	AB	AB	AB	AA	AB	AB	AB	AB	AB	AB	BB	AB	AA	AA	AB	AA	AA	AA	AA
1011	AX-89785919		AB	AB	BB	AB	AB	AA	AA	AA	AA	AB	AB	AB	AA	AA	BB	AA	AA	AA	AB	AB	AB	BB	AB	AB	AA	AA	AA	AA	AB	AB	AB	AA	AB	AB	AB	AB	AB	AB	BB	AB	AA	AA	AB	AA	AA	AA	AA
1012	AX-89882927		AB	AB	AA	AB	AB	BB	BB	BB	BB	AB	AB	AB	BB	NC	AA	BB	BB	BB	AB	AB	AB	AA	AB	AB	AB	AB	BB	BB	AB	AB	AB	BB	AB	AB	AB	AB	AB	AB	AA	AB	BB	BB	NC	BB	BB	BB	BB
1013	AX-89825663		AB	AB	AA	AB	AB	BB	BB	BB	AB	AA	BB	AB	BB	AB	AB	AB	AB	AB	BB	NC	NC	NC	AB	AB	AB	AB	AB	AB	AB	BB	BB	AB	AB	AA	BB	BB	BB	AB	AA	AA	AB	AB	AB	AB	AB	BB	AB
1014	AX-89785867		BB	AB	AB	AB	AB	BB	BB	BB	BB	AB	BB	AB	BB	BB	AB	BB	BB	BB	BB	BB	BB	AB	AB	BB	BB	BB	BB	BB	BB	BB	BB	BB	BB	AB	BB	BB	BB	AB	AB	AB	BB	BB	AB	BB	BB	BB	BB
1015	AX-89904854		AB	AB	AB	BB	BB	BB	BB	BB	BB	BB	AB	BB	BB	BB	AB	BB	BB	BB	AB	AB	AB	AB	BB	AB	BB	BB	BB	BB	AB	AB	AB	BB	AB	BB	AB	AB	AB	BB	NC	BB	BB	BB	AB	BB	BB	BB	BB
1016	AX-89863257		AA	AA	AB	AB	AB	AA	AA	AA	AA	AB	AA	AB	AA	AA	AB	AA	AA	AA	AA	AB	AB	AB	AB	AA	AA	AA	AA	AA	AA	AA	AA	AA	AA	AB	AA	AA	AA	AB	AB	AB	AA	AA	AA	AA	AA	AA	AA
1017	AX-89868457		AB	AB	AA	AB	BB	BB	BB	BB	BB	AA	AB	AB	BB	AB	AA	BB	BB	BB	AB	AA	AA	AA	AB	AB	BB	BB	BB	BB	AB	AB	AB	BB	AB	AB	AB	AB	AB	AB	AA	AB	BB	BB	AB	BB	BB	BB	BB
1018	AX-89807089		AA	AA	AB	AB	AB	AA	AA	AA	AA	AB	AA	AB	AA	AA	AB	AA	AA	AA	AA	AB	AB	AB	NC	AA	AA	AA	AA	AA	AA	AA	AA	AA	AA	NC	AA	AA	AA	AB	AB	AB	AA	AA	AA	AA	AA	AA	AA
1019	AX-89831869		AB	AB	BB	AB	AA	AA	AA	AA	AA	BB	AB	AB	AA	AB	BB	AA	AA	AA	AB	BB	BB	BB	AB	AB	AA	AA	AA	AA	AB	AB	AB	AA	AB	AB	AB	AB	AB	AB	BB	AB	AA	AA	AB	AA	AA	AA	AA
1020	AX-89831866		AB	BB	AB	BB	BB	BB	BB	BB	AB	AB	BB	BB	BB	AB	BB	BB	AB	AB	BB	BB	BB	AB	BB	AB	AB	AB	AB	AB	AB	BB	BB	AB	AB	AB	BB	BB	BB	BB	AB	BB	BB	AB	BB	AB	AB	BB	AB
1021	AX-89882666		AB	AB	AA	AB	AB	BB	BB	BB	BB	AB	AB	AB	BB	BB	AA	BB	BB	BB	AB	AA	AA	AA	AB	AB	BB	BB	BB	BB	AB	AB	AB	BB	AB	AB	AB	AB	AB	AB	AA	AB	BB	BB	AB	BB	BB	BB	BB
1022	AX-89865784		AA	AA	AB	AB	AA	AA	AA	AA	AA	AB	AA	AA	AA	AA	AB	AA	AA	AA	AA	AB	AB	AB	AB	AA	AA	AA	AA	AA	AB	AA	AA	AA	AA	AB	AA	AA	AA	AB	AB	AA	AA	AA	AA	AA	AA	AA	AA
1023	AX-89885495		BB	AB	AA	AB	BB	BB	BB	BB	BB	AA	BB	BB	BB	BB	AA	BB	BB	BB	BB	NC	NC	AB	AB	BB	BB	BB	BB	BB	AB	BB	BB	BB	BB	AB	BB	BB	BB	AB	AB	BB	BB	BB	AB	BB	BB	BB	BB
1024	AX-89880924		BB	BB	AB	AB	BB	BB	BB	BB	BB	AB	BB	BB	BB	BB	AB	BB	BB	BB	BB	AB	AB	AB	BB	BB	BB	BB	BB	BB	AB	BB	BB	BB	BB	AB	BB	BB	BB	AB	AB	BB	BB	BB	BB	BB	BB	BB	BB
1025	AX-89784366		BB	BB	AB	AB	BB	BB	BB	BB	BB	AB	BB	BB	BB	BB	AB	BB	BB	BB	BB	AB	AB	BB	BB	BB	BB	BB	BB	BB	AB	BB	BB	BB	BB	AB	BB	BB	BB	AB	AB	BB	BB	BB	BB	BB	BB	BB	BB
1026	AX-89881402		BB	BB	AB	AB	BB	AB	AB	AB	BB	AB	BB	BB	BB	BB	AB	AB	AA	AA	AB	AA	AA	BB	AB	BB	AA	AA	AB	AA	AB	BB	BB	AB	BB	AA	AB	AB	AB	AB	AB	AB	BB	AA	BB	AB	AB	AB	BB
1027	AX-89784346		AA	AB	AA	AB	BB	BB	BB	BB	AB	AA	AB	AB	AB	AA	AA	BB	BB	BB	BB	AB	AA	AB	BB	AB	BB	BB	AB	BB	AB	AB	AB	AB	AB	AB	AB	AB	AB	AA	AA	BB	BB	BB	AB	AB	AB	BB	AB
1028	AX-89803924		BB	BB	AB	AB	BB	AB	AB	AB	BB	AB	BB	BB	BB	BB	AB	AB	AA	AA	AB	AA	AA	BB	AB	BB	AA	AA	AB	AA	AB	BB	BB	AB	BB	AA	AB	AB	AB	AB	AB	AB	BB	AA	BB	AB	AB	AB	BB
1029	AX-89784478		BB	AB	AB	AA	AA	AA	AA	AA	AB	AB	AB	AB	AB	BB	AB	AA	AA	AA	AB	AA	AA	AB	AA	AB	AA	AA	AB	AA	AA	AB	AB	AB	AB	AA	AA	AB	AB	AB	AB	AA	AA	AA	AB	AB	AB	AA	AB
1030	AX-89881204		BB	BB	AB	AB	BB	BB	AB	AB	BB	AB	BB	BB	BB	BB	AB	AB	BB	BB	BB	AB	AB	BB	BB	BB	BB	BB	BB	AB	AB	BB	BB	AB	BB	AB	BB	BB	BB	AB	AB	BB	BB	AB	BB	BB	BB	AB	BB
1031	AX-89824133		AB	AB	AB	AB	AA	AA	AB	AB	AB	AB	AB	AA	AB	AB	AB	AB	AA	AA	AA	AB	AB	AA	AA	AA	AA	AA	AB	AB	AA	AA	AB	BB	AA	AB	AA	AB	AB	BB	BB	AA	AA	AB	AB	AB	AB	AB	AB
1032	AX-89784596		AA	AA	AB	AB	AA	AB	AB	NC	AA	AB	AA	AA	AA	AA	AB	AB	BB	BB	AB	BB	BB	AA	AB	AA	BB	BB	AB	BB	AB	AA	AA	AB	AA	BB	AB	AB	AB	AB	AB	AB	AA	BB	AA	AB	AB	AB	AA
1033	AX-89824243		AA	AA	AB	AB	AA	AB	AB	AB	AA	AB	AA	AA	AA	AA	AB	AB	BB	BB	AB	BB	BB	AA	AB	AA	BB	BB	AB	BB	AB	AA	AA	AB	AA	BB	AB	AB	AB	AB	AB	AB	AA	BB	AA	AB	AB	AB	AA
1034	AX-89784571		AA	AB	AA	AB	BB	BB	AB	AB	AB	AA	AB	AB	AB	AA	AA	AB	BB	BB	AB	AB	AB	AB	BB	AB	BB	BB	AB	AB	AB	AB	AB	AA	AB	AB	BB	AB	AB	AA	AA	BB	AB	AB	AB	AB	AB	AB	AB
1035	AX-89824164		AB	BB	AB	AB	BB	BB	AB	AB	BB	AB	BB	BB	BB	BB	AB	AB	BB	BB	AB	AB	AB	BB	BB	BB	BB	BB	BB	AB	BB	BB	BB	AB	BB	AB	BB	BB	BB	NC	AB	BB	BB	AB	BB	BB	BB	AB	BB
1036	AX-89881289		AA	AB	AB	BB	BB	BB	BB	BB	AB	AB	AB	AB	AB	AA	AB	BB	BB	BB	BB	BB	BB	AB	BB	AB	BB	BB	AB	BB	AB	AB	AB	AB	AB	BB	BB	AB	AB	AB	AB	BB	BB	BB	AB	AB	AB	BB	AB
1037	AX-89784523		AA	AB	AA	AB	BB	BB	AB	AB	AB	AA	AB	AB	AB	AA	AA	AB	BB	BB	AB	AB	AB	AB	BB	AB	BB	BB	AB	AB	AB	AB	AB	AA	AB	AB	BB	AB	AB	AA	AA	BB	BB	AB	AB	AB	AB	AB	AB
1038	AX-89881331		AA	AA	AB	AB	AA	AA	AB	AB	AA	AB	AA	AA	AA	AA	AB	AB	AA	AA	AA	AB	AB	AA	AA	AA	AA	AA	AA	AB	AA	AA	AA	AB	AA	AB	AA	AA	AA	AB	AB	AA	AA	AB	AA	AA	AA	AB	AA
1039	AX-89863153		AA	AA	AB	AB	AA	AA	AB	AB	AA	AB	AA	AA	AA	AA	AB	AB	AA	AA	AA	AB	AB	AA	AA	AA	AA	AA	AA	AB	AA	AA	AA	AB	AA	AB	AA	AA	AA	AB	AB	AA	AA	AB	AA	AA	AA	AB	AA
1040	AX-89867111		AB	AB	AB	AB	BB	BB	AB	AB	AB	AB	AB	BB	AB	AB	AB	AB	BB	BB	AB	AB	AB	BB	BB	BB	BB	BB	BB	AB	AB	BB	AB	AA	BB	AB	BB	AB	AB	AA	AA	BB	BB	AB	AB	AB	AB	AB	AB
1041	AX-89847723		BB	AB	BB	AB	AA	AB	AB	AB	AB	BB	AB	AB	AB	BB	BB	AB	BB	BB	BB	BB	BB	AB	AB	AB	BB	BB	BB	BB	BB	AB	AB	BB	AB	BB	AB	BB	BB	BB	BB	AB	AB	BB	AB	BB	BB	AB	AB
1042	AX-89784434		BB	BB	AB	AB	BB	BB	BB	BB	BB	AB	NC	BB	BB	BB	AB	AB	BB	BB	BB	AB	AB	BB	BB	BB	BB	BB	BB	BB	AB	BB	BB	BB	BB	AB	BB	BB	BB	AB	AB	BB	BB	BB	BB	BB	BB	BB	BB
1043	AX-89784560		BB	AB	BB	AB	AA	AA	AB	AB	AB	BB	AB	AB	AB	BB	BB	AB	AA	AA	AB	AB	AB	AB	AA	AB	AA	AA	AB	AB	AB	AB	AB	BB	AB	AB	AA	AB	AB	BB	BB	AA	AB	AB	AB	AB	AB	AB	AB
1044	AX-89784669		BB	AB	BB	AB	AA	AB	NC	BB	AB	BB	AB	AB	AB	BB	BB	AB	BB	NC	BB	BB	BB	AB	AB	AB	BB	BB	BB	BB	AB	AB	AB	AB	AB	BB	AB	BB	BB	BB	BB	AB	AB	BB	AB	BB	BB	AB	AB
1045	AX-89824292		BB	AB	BB	AB	AA	AB	BB	BB	AB	BB	AB	AB	AB	BB	BB	AB	BB	BB	BB	BB	BB	AB	AB	AB	BB	BB	BB	BB	BB	AB	AB	BB	AB	BB	AB	BB	BB	BB	BB	AB	AB	BB	AB	BB	BB	AB	AB
1046	AX-89847727		BB	AB	AB	AA	AA	AA	AA	AA	AB	AB	AB	AB	AB	BB	AB	AA	AA	AA	AB	AA	AA	AB	AA	AB	AA	AA	AB	AA	AB	AB	AB	AB	AB	AA	AA	AB	AB	AB	AB	AA	AB	AA	AB	AB	AB	AA	AB
1047	AX-89784656		AA	AA	AB	AB	AA	AB	BB	BB	AA	AB	AA	AA	AA	AA	AB	AB	BB	BB	AB	BB	BB	AA	AB	AA	BB	BB	AB	BB	AB	AA	AA	AB	AA	BB	AB	AB	AB	AB	AB	AB	AA	BB	AA	AB	AB	AB	AA
1048	AX-89803929		BB	BB	AB	AB	BB	AB	AA	AA	BB	AB	BB	BB	BB	BB	AB	AB	AA	AA	AB	AA	AA	BB	AB	BB	AA	AA	AB	AA	AB	BB	BB	AB	BB	AA	AB	AB	AB	AB	AB	AB	BB	AA	BB	AB	AB	AB	BB
1049	AX-89855884		AA	AA	AB	AB	AA	AB	BB	BB	AA	AB	AA	AA	AA	AA	AB	AB	BB	BB	AB	BB	BB	AA	AB	AA	BB	BB	AB	BB	AB	AA	AA	AB	AA	BB	AB	AB	AB	AB	AB	AB	AA	BB	AA	AB	AB	AB	AA
1050	AX-89863165		AA	AA	AB	AB	AA	AB	BB	BB	AA	AB	AA	AA	AA	AA	AB	AB	BB	BB	AB	BB	BB	AA	AB	AA	BB	BB	AB	BB	AB	AA	AA	AB	AA	BB	AB	AB	AB	AB	AB	AB	AA	BB	AA	AB	AB	AB	AA
1051	AX-89881492		AA	AA	AB	AB	AA	AB	BB	BB	AA	AB	AA	AA	AA	AA	AB	AB	BB	BB	AB	BB	BB	AA	AB	AA	BB	BB	AB	BB	AB	AA	AA	AB	AA	BB	AB	AB	AB	AB	AB	AB	AA	BB	AA	AB	AB	AB	AA
1052	AX-89784643		BB	BB	AB	AB	BB	AB	AA	AA	BB	AB	BB	BB	BB	BB	AB	AB	AA	AA	AB	AA	AA	BB	AB	BB	AA	AA	AB	AA	AB	BB	BB	AB	BB	AA	AB	AB	AB	AB	AB	AB	BB	AA	BB	AB	AB	AB	BB
1053	AX-89847734		BB	AB	BB	AB	AA	AB	BB	BB	AB	BB	AB	AB	AB	BB	BB	AB	BB	BB	BB	BB	BB	AB	AB	AB	BB	BB	BB	BB	BB	AB	AB	BB	AB	BB	AB	BB	BB	BB	BB	AB	AB	BB	AB	BB	BB	AB	AB
1054	AX-89879504		AA	AB	AA	AB	BB	AB	AA	AA	AB	AA	AA	AB	AB	AA	AA	AB	AA	AA	AA	AA	AA	AB	AB	AB	AA	AA	AA	AA	AB	AB	AB	AA	AB	AB	AB	AA	AA	AA	AA	AB	AB	AB	AB	AA	AA	AB	AB
1055	AX-89881628		BB	AB	BB	AB	AA	AB	BB	BB	AB	BB	AB	AA	AB	BB	BB	AB	BB	BB	BB	BB	BB	AB	AB	AB	BB	BB	NC	BB	BB	AB	AB	BB	AB	BB	AB	BB	BB	BB	BB	AB	AB	BB	AB	BB	BB	AB	AB
1056	AX-89847470		BB	AB	BB	AB	AA	AB	BB	BB	AB	BB	BB	AB	AB	BB	BB	AB	BB	BB	BB	BB	BB	AB	AB	AB	BB	BB	BB	BB	AB	AB	AB	BB	AB	AB	AB	BB	BB	BB	BB	BB	BB	AB	AB	BB	BB	AB	AB
1057	AX-89904569		AA	AB	AA	AB	BB	AB	AA	AA	AB	AA	AA	AB	AB	AA	AA	AB	AA	AA	AA	AA	AA	AB	AB	AB	AA	AA	AA	AA	AB	AB	AB	AA	AB	AB	AB	AA	AA	AA	AA	AB	AB	AB	AB	AA	AA	AB	AB
1058	AX-89904555		AB	AA	BB	AB	AA	AB	BB	AB	AA	BB	AB	AB	AA	AB	BB	AB	BB	BB	BB	BB	BB	AB	AB	AB	BB	BB	AB	BB	AB	AB	AA	AB	AB	AB	AB	AB	AB	AB	AB	BB	BB	AB	AA	AB	AB	AB	AA
1059	AX-89783233		BB	AB	BB	AB	AA	AB	BB	BB	AB	BB	BB	AB	AB	BB	BB	AB	BB	BB	BB	BB	BB	AB	AB	AB	BB	BB	BB	BB	AB	AB	AB	BB	AB	AB	AB	BB	BB	BB	BB	AB	AB	AB	AB	BB	BB	AB	AB
1060	AX-89784718		AA	AB	AA	AB	BB	AB	AA	AA	AB	AA	AB	AB	AB	AA	AA	AB	AA	AA	AA	AA	AA	AB	AB	AB	AA	AA	AA	AA	AA	AB	AB	AA	AB	AA	AB	AA	AA	AA	AA	AB	AB	AA	AB	AA	AA	AB	AB
1061	AX-89824368		BB	AB	BB	AB	AA	AB	BB	BB	AB	BB	AB	AB	AB	BB	BB	AB	BB	BB	BB	BB	BB	AB	AB	AB	BB	BB	BB	BB	BB	AB	AB	BB	AB	BB	AB	BB	BB	BB	BB	AB	AB	BB	AB	BB	BB	AB	AB
1062	AX-89822279		BB	AB	BB	AB	AA	AB	BB	BB	AB	BB	BB	AB	AB	BB	BB	AB	BB	BB	BB	BB	BB	AB	AB	AB	BB	BB	BB	BB	AB	AB	AB	BB	AB	AB	AB	BB	BB	BB	BB	BB	BB	AB	AB	BB	BB	AB	AB
1063	AX-89904566		AA	AB	AA	AB	BB	AB	AA	AA	AB	AA	AA	AB	AB	AA	AA	AB	AA	AA	AA	AA	AA	AB	AB	AB	AA	AA	AA	AA	AB	AB	AB	AA	AB	AB	AB	AA	AA	AA	AA	AB	AB	AB	AB	AA	AA	AB	AB
1064	AX-89879490		BB	BB	BB	BB	BB	BB	BB	BB	BB	AB	BB	BB	BB	AB	AB	BB	BB	BB	BB	BB	BB	BB	BB	BB	BB	BB	BB	BB	BB	AB	BB	BB	AB	BB	BB	BB	BB	BB	BB	BB	BB	BB	BB	BB	BB	BB	BB
1065	AX-89824504		AB	AB	AA	AA	AA	AA	AA	AB	AB	AB	AB	AA	AB	BB	AB	AA	AA	AA	AA	AA	AA	AA	AA	AA	AA	AA	AB	AA	AA	AB	AB	AB	AB	AA	AA	AB	AB	AB	AB	AA	AA	AA	AB	AB	AB	AA	AB
1066	AX-89904570		BB	AB	BB	AB	AA	AB	BB	BB	AB	BB	BB	AA	AB	BB	BB	AB	BB	BB	BB	BB	BB	AB	AB	AB	BB	BB	BB	BB	AB	AB	AB	BB	AB	AB	AB	BB	BB	BB	BB	AB	AB	AB	AB	BB	BB	AB	AB
1067	AX-89847478		BB	AB	BB	AB	AA	AB	BB	BB	AB	BB	BB	AB	AB	BB	BB	AB	BB	BB	BB	BB	BB	AB	AB	AB	BB	BB	BB	BB	AB	AB	AB	BB	AB	AB	AB	BB	BB	BB	BB	AB	AB	AB	AB	BB	BB	AB	AB
1068	AX-89824502		AA	AB	AA	AB	BB	AB	AA	AA	AB	AA	AB	BB	AB	AA	AA	AB	AA	AA	AA	AA	AA	AB	AB	AB	AA	AA	AA	AA	AB	AB	AB	AA	AB	AA	AB	AA	AA	AA	AA	AB	AB	AA	AB	AA	AA	AB	AB
1069	AX-89904557		AB	AA	BB	AB	AA	AB	BB	AB	AA	BB	AB	AB	AA	AB	BB	AB	BB	BB	BB	BB	BB	AB	AB	AB	BB	BB	AB	BB	AB	AB	AA	AB	AB	AB	AB	AB	AB	AB	AB	BB	BB	AB	AA	AB	AB	AB	AA
1070	AX-89822250		AB	BB	AA	AB	NC	AB	AA	AB	BB	AA	AB	AB	BB	AB	AA	AB	AA	AA	AA	AA	AA	AB	AB	AB	AA	AA	AB	AA	AB	AB	NC	AB	NC	AB	AB	AB	AB	AB	AB	AA	AA	AB	NC	AB	AB	AB	BB
1071	AX-89904565		AA	AB	AA	AB	BB	AB	AA	AA	AB	AA	AA	AB	AB	AA	AA	AB	AA	AA	AA	AA	AA	AB	AB	AB	AA	AA	AA	AA	AB	AB	AB	AA	AB	AB	AB	AA	AA	AA	AA	AB	AB	AB	AB	AA	AA	AB	AB
1072	AX-89847471		BB	AB	BB	AB	AA	AB	BB	BB	AB	BB	BB	AB	AB	BB	BB	AB	BB	BB	BB	BB	BB	AB	AB	AB	BB	BB	BB	BB	AB	AB	AB	BB	AB	AB	AB	BB	BB	BB	BB	BB	BB	AB	AB	BB	BB	AB	AB
1073	AX-89822280		AA	AB	AA	AB	BB	AB	AA	AA	AB	AA	AA	AB	AB	AA	AA	AB	AA	AA	AA	AA	AA	AB	AB	AB	AA	AA	AA	AA	AB	AB	AB	AA	AB	AB	AB	AA	AA	AA	AA	AA	AA	AB	AB	AA	AA	AB	AB
1074	AX-89806991		AA	AB	AA	AB	BB	AB	AA	AA	AB	AA	AB	AB	AB	AA	AA	AB	AA	AA	AA	AA	AA	AB	AB	AB	AA	AA	AA	AA	AA	AB	AB	AA	AB	AA	AB	AA	AA	AA	AA	AB	AB	AA	AB	AA	AA	AB	AB
1075	AX-89820637		AA	AB	BB	BB	BB	BB	BB	BB	AB	BB	AB	BB	AB	AB	BB	BB	BB	BB	BB	BB	BB	BB	BB	BB	BB	BB	AB	BB	BB	BB	AB	AB	BB	BB	BB	AB	AB	AB	AB	BB	BB	BB	AB	AB	AB	BB	AB
1076	AX-89783166		AB	BB	AA	AB	BB	AB	AA	AB	BB	AA	AB	AB	BB	AB	AA	AB	AA	AA	AA	AA	AA	AB	AB	AB	AA	AA	AB	AA	AB	AB	BB	AB	AB	AB	AB	AB	AB	AB	AB	AA	AA	AB	BB	AB	AB	AB	BB
1077	AX-89811696		AB	AB	AA	AA	AA	AA	AA	AB	AB	AB	AB	AA	AB	AB	AB	AA	AA	AA	AA	AA	AA	AA	AA	AA	AA	AA	AB	AA	AB	AB	AB	AB	AB	AA	AA	AB	AB	AB	AB	AA	AA	AA	AB	AB	AB	AA	AB
1078	AX-89847475		AB	AB	AA	AA	AA	AA	AA	AB	AB	AB	AB	AB	AB	BB	AB	AA	AA	AA	AA	AA	AA	AA	AA	AA	AA	AA	AB	AA	AB	AB	AB	AB	AB	AA	AA	AB	AB	AB	AB	AB	AB	AA	AB	AB	AB	AA	AB
1079	AX-89847463		AB	BB	AA	AB	BB	AB	AA	AB	BB	AA	AB	AB	BB	AB	AA	AB	AA	AA	AA	AA	AA	AB	AB	AA	AA	AA	AB	AA	AB	AB	BB	AB	AB	AB	AB	AB	AB	AB	AB	AA	AA	AB	BB	AB	AB	AB	BB
1080	AX-89822380		BB	BB	AA	AB	BB	AB	AA	AB	BB	AA	AB	BB	BB	AB	AA	AB	AA	AA	AA	AA	AA	AB	AB	AB	AA	NC	AB	AA	AB	AB	BB	AB	AB	AB	AB	AB	AB	AB	AB	AB	AB	AB	BB	AB	AB	AB	BB
1081	AX-89904549		AB	BB	AA	AB	AB	AA	AA	AB	AB	AA	AB	AA	AB	AB	AA	AA	AA	AA	AA	AA	AA	AA	AA	AA	AA	AA	AB	AA	AB	AA	AB	AB	AA	AB	AB	AB	AB	AB	AB	AA	AA	AB	BB	AB	AB	AB	BB
1082	AX-89904550		AB	BB	AA	AB	BB	AB	AA	AB	BB	AA	NC	BB	BB	AB	AA	AB	AA	AA	AA	AA	AA	AB	AB	AA	AA	AA	AB	AA	BB	AB	BB	AB	AB	AB	AB	AB	AB	AB	AB	AB	AB	AB	BB	AB	AB	AB	BB
1083	AX-89783126		AB	BB	AA	AB	BB	AB	AA	AB	BB	AA	AB	AB	BB	AB	AA	AB	AA	AA	AA	AA	AA	AB	AB	AA	AA	AA	AB	AA	AB	AB	BB	AB	AB	AB	AB	AB	AB	AB	AB	AA	AA	AB	BB	AB	AB	AB	BB
1084	AX-89822110		AB	AA	BB	AB	AB	BB	BB	AB	AB	BB	AB	BB	AB	AB	BB	BB	BB	BB	BB	BB	BB	BB	BB	BB	BB	BB	AB	BB	AB	BB	AB	AB	BB	AB	AB	AB	AB	AB	AB	BB	BB	AB	AA	AB	AB	AB	AA
1085	AX-89904777		AB	AA	BB	AB	AB	BB	AB	AA	AB	BB	AB	BB	AB	AA	BB	BB	BB	BB	BB	BB	BB	BB	BB	BB	BB	BB	AB	BB	AB	BB	AB	AB	BB	AB	AB	AB	AB	AB	AB	BB	BB	AB	AA	AB	AB	AB	AA
1086	AX-89783088		AB	BB	AA	AB	AB	AA	AA	AB	AB	AA	AB	AA	AB	AB	AA	AA	AA	AA	AA	AA	AA	AA	AA	AA	AA	AA	AB	AA	AB	AA	AB	AB	AA	AB	AB	AB	AB	AB	AB	AA	AA	AB	BB	AB	AB	AB	BB
1087	AX-89847747		AB	AB	BB	BB	BB	BB	BB	AB	AB	AB	AB	BB	AB	AA	AB	BB	BB	BB	BB	BB	BB	BB	BB	BB	BB	BB	AB	BB	BB	AB	AB	AB	AB	BB	BB	AB	AB	AB	AB	BB	BB	BB	AB	AB	AB	BB	AB
1088	AX-89822379		BB	BB	AA	AB	BB	AB	AA	AB	BB	AA	AB	BB	BB	AB	AA	AB	AA	AA	AA	AA	AA	AB	AB	AB	AA	AA	AB	AA	AB	AB	BB	AB	AB	AB	AB	AB	AB	AB	AB	AB	AB	AB	BB	AB	AB	AB	BB
1089	AX-89785050		AB	AA	BB	AB	AB	BB	AB	AA	AB	BB	AB	BB	AB	AA	BB	BB	BB	BB	BB	BB	BB	BB	BB	BB	BB	BB	AB	BB	AB	BB	AB	AB	BB	AB	AB	AB	AB	AB	AB	BB	BB	AB	AA	AB	AB	AB	AA
1090	AX-89784992		BB	BB	AA	AB	BB	AB	AB	BB	BB	AA	AB	BB	BB	BB	AA	AB	AA	AA	AA	AA	AA	AB	AB	AA	AA	AA	AB	AA	BB	AB	BB	AB	AB	NC	AB	AB	AB	AB	AB	AB	AB	AB	BB	AB	AB	AB	BB
1091	AX-89785006		BB	AB	BB	AB	AB	BB	AB	AB	BB	BB	AB	BB	BB	AB	BB	BB	BB	BB	BB	BB	BB	BB	BB	BB	BB	BB	BB	BB	AB	BB	AB	BB	BB	AB	AB	AB	AB	AB	AB	BB	BB	AB	AB	BB	BB	AB	AB
1092	AX-89824666		AB	BB	AA	AB	AB	AA	AB	BB	AB	AA	AB	AA	AB	BB	AA	AA	AA	AA	AA	AA	AA	AA	AA	AA	AA	AA	AB	AA	AB	AA	AB	AB	AA	AB	AB	AB	AB	AB	AB	AA	AA	AB	BB	AB	AB	AB	BB
1093	AX-89804199		BB	BB	BB	BB	AB	AB	BB	BB	AB	BB	BB	AB	BB	BB	BB	AA	BB	BB	AB	BB	BB	AB	AB	BB	BB	BB	BB	BB	BB	AB	AB	BB	AB	AB	BB	BB	BB	BB	BB	BB	BB	BB	BB	AB	BB	BB	BB
1094	AX-89786862		BB	BB	AA	AA	AA	AA	AA	AB	AA	AA	AA	AA	AB	AB	AA	AA	AA	AA	AA	AA	AA	AA	AA	AA	AA	AA	AA	AA	AB	AA	AA	AB	AB	AB	AA	AA	AB	AA	AA	AA	AA	AB	NC	AB	AB	AB	BB
1095	AX-89848099		BB	BB	AA	AA	AA	AA	AA	AA	AA	AA	AA	AA	AB	AB	AA	AA	AA	AA	AA	AA	AA	AA	AA	AA	AA	AA	AA	AA	AB	AA	AA	AB	AB	AB	AA	AA	AB	AA	AA	AA	AA	AB	AB	AB	AB	AB	BB
1096	AX-89786387		AA	AA	BB	BB	BB	BB	BB	AB	BB	BB	BB	BB	AB	AB	BB	BB	BB	BB	BB	BB	BB	BB	BB	BB	BB	BB	BB	BB	BB	BB	BB	AB	BB	BB	BB	BB	BB	BB	BB	BB	BB	BB	AB	AB	AB	AB	AA
1097	AX-89848096		AA	AA	BB	BB	BB	BB	BB	BB	BB	BB	BB	BB	AB	AB	BB	BB	BB	BB	BB	BB	BB	BB	BB	BB	BB	BB	BB	BB	AB	BB	BB	AB	AB	AB	BB	AB	AB	BB	BB	BB	BB	AB	AB	AB	AB	AB	AA
1098	AX-89848004		BB	BB	AA	AA	AA	AA	AA	AB	AA	AA	AA	AA	AB	AB	AA	AA	AA	AA	AA	AA	AA	AA	AA	AA	AA	AA	AA	AA	AB	AA	AA	AB	AB	AB	AA	AA	AB	AA	AA	AA	AA	AB	AB	AB	AB	AB	BB
1099	AX-89848117		AB	AB	AA	AA	AA	AA	AA	AB	AA	AA	AA	AA	AB	AB	AA	AA	AA	AA	AA	AA	AA	AA	AA	AA	AA	AA	AA	AA	AB	AA	AA	AB	AB	AB	AA	AA	AB	AA	AA	AA	AA	AB	AA	AB	AB	AB	BB
1100	AX-89811234		BB	BB	AA	AB	AB	AB	AA	AB	AB	AB	AA	AB	AB	AB	AA	AA	AA	AA	AB	AA	AA	AA	AB	AB	AA	AB	BB	AB	AB	AA	AA	AB	AA	AB	AB	AB	AA	AB	AB	AA	AB	AB	AB	AB	AB	AB	BB
1101	AX-89848062		AA	AA	AB	AB	AB	AB	BB	AB	AB	BB	AB	BB	AB	AB	BB	BB	AB	AB	BB	AB	AB	AB	AB	AB	BB	AB	AB	AB	AB	AB	BB	AB	BB	AB	AB	AB	AB	BB	BB	BB	AB	AB	AB	AB	AB	AB	AA
1102	AX-89904920		AA	AA	AA	AB	AB	AB	AA	AA	AB	AA	AA	AA	AB	AA	AA	AA	AA	AA	AA	AA	AA	AA	AB	AB	AA	AB	AB	AB	AB	AA	AA	AA	AA	AA	AB	AB	AA	AA	AA	AB	AA	AA	AA	AA	AA	AA	AA
1103	AX-89852053		BB	BB	BB	BB	BB	BB	BB	BB	BB	BB	AB	BB	AB	BB	BB	BB	BB	BB	BB	BB	BB	BB	BB	BB	AB	BB	BB	BB	AA	BB	AB	AB	BB	AA	BB	AB	BB	BB	BB	AB	BB	AB	BB	AB	BB	BB	BB
1104	AX-89847825		AB	AB	AB	AA	AA	AA	AA	AB	AA	AA	AB	AA	BB	AB	AA	AA	AB	AB	AA	AB	AB	AB	AA	AA	AA	AA	AA	AA	AB	AB	AA	AA	AA	AA	AA	AA	AB	AA	AA	AB	AB	AA	AA	AB	AB	AB	BB
1105	AX-89847847		AB	AB	AB	BB	BB	BB	BB	AB	BB	BB	AB	BB	NC	AB	BB	BB	AB	AB	BB	BB	BB	AB	BB	BB	BB	BB	BB	BB	AB	AB	BB	BB	BB	BB	BB	BB	AB	BB	BB	AB	AB	BB	BB	AB	AB	AB	NC
1106	AX-89904896		AB	AA	AA	AA	AA	AA	AA	AA	AA	AA	AB	AA	AA	AA	AA	AB	AB	AB	AB	AA	AA	AA	AA	AA	AB	AB	AA	AA	AB	AB	AA	AA	AB	AB	AA	BB	AB	AA	AA	AA	AA	AB	AA	AB	AB	AA	AA
1107	AX-89786418		AB	AA	AA	AA	AA	AA	AA	AA	AA	AA	AB	AA	AA	AA	AA	AB	AB	AB	AB	AA	AA	AA	AA	AA	AB	AB	AA	AA	AB	AB	AA	AA	AB	AB	AA	BB	AB	AA	AA	AA	AA	AB	AA	AB	AB	AA	AA
1108	AX-89883013		AB	BB	BB	BB	BB	BB	BB	BB	BB	BB	AB	BB	BB	BB	BB	AB	AB	AB	AB	BB	BB	BB	BB	BB	AB	AB	BB	BB	AB	AB	BB	BB	AB	AB	BB	AA	AB	BB	BB	BB	BB	AB	BB	AB	AB	BB	BB
1109	AX-89785613		AB	BB	BB	BB	BB	BB	BB	BB	BB	BB	AB	BB	BB	BB	BB	AB	AB	AB	AB	BB	BB	BB	BB	BB	AB	AB	BB	BB	AB	AB	BB	BB	AB	AB	BB	AA	AB	BB	BB	BB	BB	AB	BB	AB	AB	BB	BB
1110	AX-89881780		BB	BB	BB	BB	BB	BB	BB	BB	BB	BB	AB	BB	AB	BB	BB	AB	AB	AB	AB	AB	AB	BB	BB	BB	AB	AB	BB	AB	BB	AB	BB	BB	AB	AB	BB	AA	AB	BB	BB	BB	AB	AB	BB	AB	AB	BB	BB
1111	AX-89827285		AB	BB	AB	AB	BB	AB	AB	BB	BB	AB	BB	BB	BB	BB	BB	BB	BB	BB	BB	AB	AB	AB	AB	AB	AB	BB	AB	BB	BB	BB	BB	AB	BB	BB	AB	BB	BB	AB	AB	AB	AB	BB	BB	BB	BB	BB	AB
1112	AX-89787139		AB	BB	AA	AB	BB	AA	AA	BB	BB	AB	BB	BB	BB	BB	BB	BB	BB	BB	BB	AB	AB	AA	AB	AA	AB	BB	AB	BB	BB	BB	BB	AB	BB	BB	AB	BB	BB	AB	AB	AB	AB	BB	BB	BB	BB	BB	AB
1113	AX-89787167		AA	AB	AA	AA	AA	AA	AA	AB	AB	AA	AB	AB	BB	AB	AA	AB	BB	BB	BB	AB	AB	AA	AA	NC	AB	AB	AB	BB	AA	BB	AB	AA	AB	AB	AA	BB	BB	AB	AB	AB	AA	BB	BB	AB	AB	AB	AA
1114	AX-89904746		BB	BB	BB	BB	BB	BB	BB	BB	BB	BB	AB	BB	AB	BB	BB	AB	AB	AB	AB	AB	AB	BB	BB	BB	AB	AB	BB	AB	BB	AB	BB	BB	AB	AB	BB	AA	AB	BB	BB	BB	AB	AB	BB	AB	AB	BB	BB
1115	AX-89787132		BB	BB	BB	BB	BB	BB	BB	BB	BB	BB	AB	BB	AB	BB	BB	AB	AB	AB	AB	AB	AB	BB	BB	BB	AB	AB	BB	AB	BB	AB	BB	BB	AB	AB	BB	AA	AB	BB	BB	BB	BB	AB	BB	AB	AB	BB	BB
1116	AX-89787116		AA	AB	AA	AA	AA	AA	AA	AB	AB	AA	AA	AB	AB	AB	AA	AA	AB	AB	AB	AA	AA	AA	AA	AA	AA	AA	AB	AB	AA	AB	AB	AA	AA	AA	AA	AA	AB	AB	AB	AB	AB	AB	BB	AA	AA	AB	AA
1117	AX-89787165		BB	AB	BB	BB	BB	BB	BB	AB	AB	BB	BB	AB	AB	AB	BB	BB	AB	AB	AB	BB	BB	BB	BB	BB	BB	BB	AB	AB	BB	AB	AB	BB	BB	BB	BB	BB	AB	AB	AB	AB	BB	AB	AB	BB	BB	AB	BB
1118	AX-89787121		AA	AA	AA	AA	AA	AA	AA	NC	AA	AA	AB	AA	AB	AA	AA	AB	AB	AB	AB	AB	AB	AA	AA	AA	AB	AB	AA	AB	AA	AB	AA	AA	AB	AB	AA	BB	AB	AA	AA	AA	AA	AB	AA	AB	AB	AA	AA
1119	AX-89827258		BB	BB	BB	BB	BB	BB	BB	BB	BB	BB	AB	BB	AB	BB	BB	AB	AB	AB	AB	AB	AB	BB	BB	BB	AB	AB	BB	AB	BB	AB	BB	BB	AB	AB	BB	AA	AB	BB	BB	BB	BB	AB	BB	AB	AB	BB	BB
1120	AX-89787119		AA	AA	AA	AA	AA	AA	AA	AA	AA	AA	AB	AA	AB	AA	AA	AB	AB	AB	AB	AB	AB	AA	AA	AA	AB	AB	AA	AB	AA	AB	AA	AA	AB	AB	AA	NC	AB	AA	AA	AA	AA	AB	AA	AB	AB	AA	AA
1121	AX-89884399		BB	BB	BB	BB	BB	BB	BB	BB	BB	BB	AB	BB	AB	BB	BB	AB	AB	AB	AB	AB	AB	BB	BB	BB	AB	AB	BB	AB	BB	AB	BB	BB	AB	AB	BB	NC	AB	BB	BB	BB	BB	AB	BB	AB	AB	BB	BB
1122	AX-89872492		BB	AB	BB	BB	BB	BB	BB	AB	AB	BB	BB	AB	AB	AB	BB	BB	AB	AB	AB	BB	BB	BB	BB	BB	BB	BB	AB	AB	BB	AB	AB	BB	BB	BB	BB	BB	AB	AB	AB	AB	AB	AB	AA	BB	BB	AB	BB
1123	AX-89827441		AB	BB	AA	AB	AB	AA	AA	BB	BB	AB	BB	BB	BB	BB	BB	BB	BB	BB	BB	AB	AB	AA	AB	AA	BB	BB	AB	BB	BB	BB	BB	AB	BB	BB	AB	BB	BB	AB	AB	AB	AB	BB	BB	BB	BB	BB	AB
1124	AX-89807289		AA	AA	AA	AA	AA	AA	AA	AA	AA	AA	AB	AA	AA	AA	AA	AB	AB	AB	AB	AA	AA	AA	AA	AA	AB	AB	AA	AA	AA	AB	AA	AA	AB	AB	AA	BB	AB	AA	AA	AA	AA	AB	AA	AB	AB	AA	AA
1125	AX-89787336		BB	AB	BB	BB	BB	BB	BB	AB	AB	BB	AB	AB	AB	AB	AB	AB	AB	AB	AB	NC	NC	BB	AB	BB	BB	BB	AB	AB	BB	AB	AB	BB	BB	BB	BB	BB	AB	AB	AB	AB	AB	AB	AB	BB	BB	AB	BB
1126	AX-89884508		AB	BB	AA	AB	AB	AA	AA	BB	BB	AB	BB	BB	BB	BB	BB	BB	BB	BB	BB	AB	AB	AA	AB	AA	BB	BB	AB	BB	BB	BB	BB	AB	BB	BB	AB	BB	BB	AB	AB	AB	AB	BB	BB	BB	BB	BB	AB
1127	AX-89787212		AA	AA	AA	AA	AA	AA	AA	AA	AA	AA	AB	AA	AA	AA	AA	AB	AB	AB	AB	AA	AA	AA	AA	AA	AB	AB	AA	AA	AA	AB	AA	AA	AB	AB	AA	AB	AB	AA	AA	AA	AA	AB	AA	AB	AB	AA	NC
1128	AX-89787229		BB	BB	BB	BB	BB	BB	BB	BB	BB	BB	AB	BB	BB	BB	BB	AB	AB	AB	NC	BB	BB	BB	BB	BB	AB	AB	BB	BB	BB	AB	BB	BB	AB	AB	BB	AB	AB	BB	BB	BB	BB	AB	BB	AB	AB	BB	BB
1129	AX-89877154		BB	BB	BB	BB	BB	BB	BB	BB	BB	BB	AB	BB	BB	BB	BB	AB	AB	AB	AB	BB	BB	BB	BB	BB	AB	AB	BB	BB	BB	AB	BB	BB	AB	AB	BB	AB	AB	BB	BB	BB	BB	AB	BB	AB	AB	BB	BB
1130	AX-89787362		BB	BB	BB	BB	BB	BB	BB	BB	BB	BB	AB	BB	BB	BB	BB	AB	AB	AB	AB	BB	BB	BB	BB	BB	AB	AB	BB	BB	BB	AB	BB	BB	AB	AB	BB	AB	AB	BB	BB	BB	BB	AB	BB	AB	AB	BB	BB
1131	AX-89787513		BB	BB	BB	BB	BB	BB	BB	BB	BB	BB	BB	BB	BB	BB	BB	BB	BB	BB	AB	BB	BB	BB	BB	BB	AB	AB	BB	BB	BB	BB	BB	BB	AB	AB	BB	BB	BB	BB	BB	BB	BB	AB	BB	BB	AB	BB	BB
1132	AX-89804259		BB	BB	BB	BB	BB	BB	BB	BB	BB	BB	BB	BB	BB	BB	BB	BB	BB	BB	AB	BB	BB	BB	BB	BB	AB	AB	BB	BB	BB	BB	BB	BB	AB	AB	BB	BB	BB	BB	BB	BB	BB	AB	BB	BB	AB	BB	BB
1133	AX-89827685		BB	BB	BB	BB	BB	BB	BB	BB	BB	BB	BB	BB	BB	BB	BB	BB	BB	BB	AB	BB	BB	BB	BB	BB	AB	AB	BB	BB	BB	BB	BB	BB	AB	AB	BB	BB	BB	BB	BB	BB	BB	AB	BB	BB	AB	BB	BB
1134	AX-89827761		AB	AB	AA	AB	AB	AB	AA	AA	AA	AB	AA	AA	AB	AB	AA	AA	AA	AA	AB	AB	AB	AA	AA	AA	AB	AB	AA	AB	AB	AA	AA	AA	AB	BB	AA	AA	AA	AA	AA	AA	AA	AB	AB	AB	BB	AA	AA
1135	AX-89807296		AA	AA	AA	AA	AA	AA	AA	AA	AA	AA	AA	AA	AA	AA	AA	AA	AA	AA	AB	AA	AA	AA	AA	AA	AB	AB	AA	AA	AA	AA	AA	AA	AB	AB	AA	AA	AA	AA	AA	AA	AA	AB	AA	AA	AB	AA	AA
1136	AX-89787430		AA	AA	AA	AA	AA	AA	AA	AA	AA	AA	AA	AA	AA	AA	AB	AA	AA	AA	AA	AA	AA	AA	AA	AA	AA	AA	AA	AA	AB	AA	AB	AB	AB	AA	AB	AA	AA	AA	AA	AA	AA	AA	AA	AA	AA	AB	AB
1137	AX-89848199		AB	BB	AA	AB	AB	AB	AA	BB	AB	AB	AB	BB	BB	BB	BB	AB	AB	AB	BB	AB	AB	AA	AB	AA	BB	BB	AB	BB	BB	AB	BB	AB	BB	BB	AB	AB	AB	AB	AB	AB	AB	BB	BB	AB	BB	BB	AB
1138	AX-89828285		AB	AA	BB	AB	AB	AB	BB	AA	AB	AB	AB	AA	AA	AA	AA	AB	AB	AB	AA	AB	AB	NC	AB	BB	AA	AA	AB	AA	AA	AB	AA	AB	AA	AA	AB	AB	AB	AB	AB	AB	AB	AA	AA	AB	AA	AA	AB
1139	AX-89848252		AA	AB	AA	AA	AA	AA	AA	BB	AB	AA	AB	BB	AB	AB	AB	AB	AB	AB	BB	AA	AA	AA	AB	AA	BB	BB	AB	AB	AA	AB	AB	AA	AB	AB	AA	AB	AB	AB	AB	AB	AB	BB	AB	AA	AB	AB	AA
1140	AX-89787924		AB	BB	AA	AB	AB	AB	AB	BB	AB	AB	AB	BB	BB	BB	BB	AB	AB	AB	BB	AB	AB	AA	AB	AA	BB	BB	AB	BB	BB	AB	BB	AB	BB	BB	AB	AB	AB	AB	AB	AB	AB	BB	BB	AB	BB	BB	AB
1141	AX-89828208		AB	AB	BB	AB	AB	AB	BB	BB	BB	AB	BB	BB	AB	AB	BB	BB	BB	BB	BB	AB	AB	BB	BB	BB	BB	BB	BB	AB	AB	BB	BB	AB	BB	AB	AB	BB	BB	BB	BB	BB	BB	BB	AB	AB	AB	AB	BB
1142	AX-89885360		AB	BB	AA	AB	AB	AB	AA	BB	AB	AB	AB	BB	BB	BB	BB	AB	AB	AB	BB	AB	AB	AA	AB	AA	BB	BB	AB	BB	BB	AB	BB	AB	BB	BB	AB	AB	AB	AB	AB	AB	AB	BB	BB	AB	BB	BB	AB
1143	AX-89828203		AB	BB	AA	AB	AB	AB	AA	BB	AB	AB	AB	BB	BB	BB	BB	AB	AB	AB	BB	AB	AB	AA	AB	AB	BB	BB	AB	BB	BB	AB	BB	AB	BB	BB	AB	AB	AB	AB	AB	AB	AB	BB	BB	AB	BB	BB	AB
1144	AX-89787916		AB	AB	BB	AB	AB	AB	BB	BB	BB	AB	BB	BB	AB	AB	AB	BB	BB	BB	BB	AB	AB	BB	BB	BB	BB	BB	BB	AB	AA	BB	AB	AB	AB	AB	AB	BB	BB	BB	BB	BB	BB	BB	AB	AB	AB	AB	AB
1145	AX-89868096		AB	AB	BB	AB	AB	NC	BB	BB	BB	AB	BB	BB	AB	AB	BB	BB	BB	BB	BB	AB	AB	BB	BB	BB	BB	BB	BB	AB	NC	BB	BB	AB	BB	AB	AB	BB	BB	BB	BB	BB	BB	BB	AB	AB	AB	AB	BB
1146	AX-89828162		AB	AB	AA	AB	AB	AB	AA	AA	AA	AB	AA	AA	AB	AB	AA	AA	AA	AA	AA	AB	AB	AA	AA	AA	AA	AA	AA	AB	AB	AA	AA	AB	AA	AB	AB	AA	AA	AA	AA	AA	AA	AA	AB	AB	AB	AB	AA
1147	AX-89787857		AB	AB	BB	AB	AB	AB	BB	BB	BB	AB	BB	BB	AB	AB	BB	BB	BB	BB	BB	AB	AB	BB	BB	BB	BB	BB	BB	AB	AB	BB	BB	AB	BB	AB	AB	BB	BB	BB	BB	BB	BB	BB	AB	AB	AB	AB	BB
1148	AX-89828094		AB	AA	AA	AA	AA	AA	AA	AA	AA	AA	AB	AA	AA	AA	AA	AB	AB	AB	AA	AA	AA	AA	AA	AA	AA	AA	AA	AA	AA	AB	AA	AA	AA	AA	AA	AB	AB	AA	AA	AA	AA	AA	AA	AB	AA	AA	AA
1149	AX-89885062		AB	BB	BB	BB	BB	BB	BB	BB	BB	BB	AB	BB	BB	BB	BB	AB	AB	AB	BB	BB	BB	BB	BB	BB	BB	BB	BB	BB	BB	AB	BB	BB	BB	BB	BB	AB	AB	BB	BB	BB	BB	BB	BB	AB	BB	BB	BB
1150	AX-89787615		AA	AA	AA	AA	AA	AB	AA	AA	AA	AA	AB	AA	AB	AA	AA	AB	AB	AB	AA	AB	AB	AA	AA	AA	AA	AA	AA	AB	AA	AB	AA	AA	AA	AA	AA	AB	AB	AA	AA	AA	AA	AA	AA	AB	AA	AB	AA
1151	AX-89868079		BB	BB	BB	BB	BB	AB	BB	BB	BB	BB	AB	BB	AB	BB	BB	AB	AB	AB	BB	AB	AB	BB	BB	BB	BB	BB	BB	AB	BB	AB	BB	BB	BB	BB	BB	AB	AB	BB	BB	BB	BB	BB	BB	AB	BB	AB	BB
1152	AX-89785993		AB	AA	AB	AA	AA	AB	AA	AA	AA	AA	AB	AA	AB	AA	AA	AB	AB	AB	AA	AB	AB	AA	AA	AA	AA	AA	AA	AB	AA	AB	AA	AA	AA	AA	AA	AB	AB	AA	AA	AA	AA	AA	AA	AB	AA	AB	AA
1153	AX-89787575		BB	BB	BB	BB	BB	AB	BB	BB	BB	BB	AB	BB	AB	BB	BB	AB	AB	AB	BB	AB	AB	BB	BB	BB	BB	BB	BB	AB	BB	AB	BB	BB	BB	BB	BB	AB	AB	BB	BB	BB	BB	BB	BB	AB	BB	AB	BB
1154	AX-89825892		AA	AA	AA	AA	AA	AA	AA	AA	AA	AA	AB	AA	AA	AA	AA	AB	AB	AB	AA	AA	AA	AA	AA	AA	AA	AA	AA	AA	AA	AB	AA	AA	AA	AA	AA	AB	AB	AA	AA	AA	AA	AA	AA	AB	AA	AB	AA
1155	AX-89825577		AA	AA	AA	AA	AA	AA	AA	AA	AA	AA	AA	AA	AA	AA	AA	AB	AB	AB	AA	AA	AA	AA	AA	AA	AA	AA	AA	AA	AA	AA	AA	AA	AA	AA	AA	AA	AB	AA	AA	AA	AA	AA	AA	AB	AA	AA	AA
1156	AX-89825673		BB	BB	BB	BB	BB	BB	BB	BB	BB	BB	BB	BB	BB	BB	BB	AB	AB	AB	BB	BB	BB	BB	BB	BB	BB	BB	BB	BB	BB	BB	BB	BB	BB	BB	BB	BB	AB	BB	BB	BB	BB	BB	BB	AB	BB	BB	BB
1157	AX-89825701		AA	AA	AA	AA	AA	AA	AA	AA	AA	AA	AA	AA	AA	AA	AA	AB	AB	AB	AA	AA	AA	AA	AA	AA	AA	AA	AA	AA	AA	AA	AA	AA	AA	AA	AA	AA	AB	AA	AA	AA	AA	AA	AA	AB	AA	AA	AA
1158	AX-89825584		AB	AA	AA	AA	AA	AA	AA	AA	AA	AA	AA	AA	AA	AA	AA	AB	AB	AB	AA	AA	AA	AA	AA	AA	AA	AA	AA	AA	AA	AA	AA	AA	AA	AA	AA	AA	AB	AA	AA	AA	AA	AA	AA	AB	AA	AA	AA
1159	AX-89831871		AA	AB	AA	AA	AA	AA	AA	AB	AB	AA	AA	AA	AB	AA	AA	AB	AB	AB	AA	AA	AA	AA	AA	AA	AB	AB	AA	AB	AA	AA	AA	AA	AA	AA	AA	AA	AB	AA	AA	AA	AB	AB	AB	BB	AA	AB	AA
1160	AX-89784246		BB	AB	BB	BB	BB	BB	BB	AB	AB	BB	BB	BB	AB	BB	BB	AB	AB	AB	BB	BB	BB	BB	BB	BB	AB	AB	BB	AB	BB	BB	BB	BB	BB	BB	BB	BB	AB	BB	BB	BB	AB	AB	AB	AA	BB	AB	BB
1161	AX-89823811		BB	AB	BB	BB	BB	BB	BB	AB	AB	BB	BB	BB	AB	BB	BB	AB	AB	AB	BB	BB	BB	BB	BB	BB	AB	AB	BB	AB	BB	BB	BB	BB	BB	BB	BB	BB	AB	BB	BB	BB	AB	AB	AB	AA	BB	AB	BB
1162	AX-89791258		AA	AB	AA	AA	AA	AA	AA	AB	AB	AA	AA	AA	AB	AA	AA	AB	AB	AB	AA	AA	AA	AA	AA	AA	AB	AB	AA	AB	AA	AA	AA	AA	AA	AA	AA	AA	AB	AA	AA	AA	AB	AB	AB	BB	AA	AB	AA
1163	AX-89847679		AA	AB	AA	AA	AA	AA	AA	AB	AB	AA	AA	AA	AB	AA	AA	AB	AB	AB	AA	AA	AA	AA	AA	AA	AB	AB	AA	AB	AA	AA	AA	AA	AA	AA	AA	AA	AB	AA	AA	AA	AB	AB	AB	BB	AA	AB	AA
1164	AX-89885535		BB	AB	BB	BB	BB	BB	BB	AB	AB	BB	BB	BB	AB	NC	BB	AB	AB	AB	BB	BB	BB	BB	BB	BB	AB	AB	BB	AB	BB	BB	BB	BB	BB	BB	BB	BB	AB	BB	BB	BB	AB	AB	AB	AA	BB	AB	BB
1165	AX-89881340		AA	AB	AA	AA	AA	AA	AA	BB	AB	AA	AA	AA	AB	AB	AA	AA	AA	AA	AA	AA	AA	AB	AB	AB	AB	AB	AA	AB	AA	AA	AA	AA	AA	AA	AB	AA	AA	AA	AA	AA	AB	AB	NC	AB	AA	AB	AA
1166	AX-89881047		BB	AB	BB	BB	BB	BB	BB	AB	AB	BB	BB	BB	AB	BB	BB	AB	AB	AB	BB	BB	BB	BB	BB	BB	AB	AB	BB	AB	BB	BB	BB	BB	BB	BB	BB	BB	AB	BB	BB	BB	AB	AB	AB	AA	BB	AB	BB
1167	AX-89847668		BB	AB	BB	BB	BB	BB	BB	AB	AB	BB	BB	BB	AB	BB	BB	AB	AB	AB	BB	BB	BB	BB	BB	BB	AB	AB	BB	AB	BB	BB	BB	BB	BB	BB	BB	BB	AB	BB	BB	BB	AB	AB	AB	AA	BB	AB	BB
1168	AX-89881021		AA	AB	AA	AA	AA	AA	AA	AB	AB	AA	AA	AA	AB	AA	AA	AB	AB	AB	AA	AA	AA	AA	AA	NC	AB	AB	AA	AB	AA	AA	AA	AA	AA	AA	AA	AA	AB	AA	NC	AA	AB	AB	AB	BB	AA	AB	AA
1169	AX-89784615		AB	AB	BB	AB	BB	AB	BB	NC	AB	AB	AB	AB	AB	AA	AB	AB	AB	AB	BB	BB	BB	AB	AA	AA	AB	AB	BB	AB	BB	AB	BB	BB	BB	BB	AB	BB	AA	BB	BB	BB	AA	AB	AB	AA	BB	AB	BB
1170	AX-89881025		BB	AB	BB	BB	BB	BB	BB	AB	AB	BB	BB	BB	AB	BB	BB	AB	AB	AB	BB	BB	BB	BB	BB	BB	AB	AB	BB	AB	BB	BB	BB	BB	BB	BB	BB	BB	AB	NC	BB	BB	AB	AB	AB	AA	BB	AB	BB
1171	AX-89822249		BB	BB	AB	AB	AA	AA	AA	BB	AB	AA	AB	AB	AB	BB	AB	AB	AB	AB	AA	AB	AB	AB	AB	BB	AB	BB	AB	BB	AB	AB	AA	AA	AA	AA	AB	AB	BB	AB	AB	AA	BB	AB	AB	BB	AB	BB	AB
1172	AX-89872399		AA	AB	AA	AA	AA	AA	AA	AB	AB	AA	AA	AA	AB	AA	AA	AB	AB	AB	AA	AA	AA	AA	AA	AA	AB	AB	AA	AB	AA	AA	AA	AA	AA	AA	AA	AA	AB	AA	AA	AA	AB	AB	AB	BB	AA	AB	AA
1173	AX-89824193		BB	AB	BB	BB	BB	BB	BB	AA	AB	BB	BB	BB	AB	AB	BB	BB	BB	BB	BB	BB	BB	AB	AB	AB	AB	AB	BB	AB	BB	BB	BB	BB	BB	BB	AB	BB	BB	BB	BB	BB	AB	AB	AB	AB	BB	AB	BB
1174	AX-89784490		AA	AB	AA	AA	AA	AA	AA	BB	AB	AA	AA	AA	AB	AB	AA	AA	AA	AA	AA	AA	AA	AB	AB	AB	AB	AB	AA	AB	AA	AA	AA	AA	AA	AA	AB	AA	AA	AA	AA	AA	BB	AB	AB	AB	AA	AB	AA
1175	AX-89881157		BB	AB	BB	BB	BB	BB	BB	AA	AB	BB	BB	BB	AB	AB	BB	AB	AB	AB	BB	BB	BB	AB	AB	AB	AB	AB	BB	AB	BB	BB	BB	BB	BB	BB	AB	BB	AB	BB	BB	BB	AA	AB	AB	AA	BB	AB	BB
1176	AX-89824104		BB	AB	BB	BB	BB	BB	BB	AA	AB	BB	BB	BB	AB	AB	BB	BB	BB	BB	BB	BB	BB	AB	AB	AB	AB	AB	BB	AB	BB	BB	BB	BB	BB	BB	AB	BB	BB	BB	BB	BB	AA	AB	AB	AB	BB	AB	BB
1177	AX-89784474		BB	AB	BB	BB	BB	BB	BB	AA	AB	BB	BB	BB	AB	AB	BB	BB	BB	BB	BB	BB	BB	AB	AB	AB	NC	AB	BB	AB	BB	BB	BB	BB	BB	BB	AB	BB	BB	BB	BB	BB	AA	AB	AB	NC	BB	AB	BB
1178	AX-89822343		AA	AA	AA	AA	AA	AA	AA	AB	AA	AA	AA	AA	AA	AB	AA	AA	AA	AA	AA	AA	AA	AB	AB	AB	AA	AA	AA	AA	AA	AA	AA	AA	AA	AA	AB	AA	AA	AA	AA	AA	AB	AA	AA	AA	AA	AA	AA
1179	AX-89847464		AB	AB	AA	AA	AA	AA	AA	AB	AA	AA	AA	AA	AA	AB	AA	AA	AA	AA	AA	AA	AA	AB	AB	AB	AA	AA	AA	AA	AA	AA	AA	AA	AA	AA	AB	AA	AA	AA	AA	AA	AB	AA	AA	AA	AB	AA	AA
1180	AX-89855849		AA	AB	AA	AA	AA	AA	AA	BB	AB	AA	AA	AA	AB	AB	AA	AA	AA	AA	AA	AA	AA	AB	AB	AB	AB	AB	AA	AB	AA	AA	AA	AA	AA	AA	AB	AA	AA	AA	AA	AA	BB	AB	AB	AB	AA	AB	AA
1181	AX-89822234		AA	AA	AB	AB	BB	BB	BB	AA	AB	BB	AB	AB	AB	AA	AB	AB	AB	AB	BB	AB	AB	AB	AB	AA	AB	AA	AB	AA	AB	AB	BB	BB	BB	NC	AB	AB	AA	AB	AB	BB	AA	AB	AB	AA	AB	AA	AB
1182	AX-89879493		AB	AB	AB	AB	BB	BB	BB	AB	AB	BB	AB	AB	AB	AB	AB	AB	AB	AB	BB	AB	AB	BB	BB	AB	AB	AA	AB	AA	AB	AB	BB	BB	BB	BB	BB	AB	AA	AB	AB	BB	AB	AB	AB	AA	BB	AA	AB
1183	AX-89822339		AA	AA	AA	AA	AA	AA	AA	AB	AA	AA	AA	AA	AA	AB	AA	AA	AA	AA	AA	AA	AA	AB	AB	AB	AA	AA	AA	AA	AA	AA	AA	AA	AA	AA	AB	AA	AA	AA	AA	AA	AB	AA	AA	AA	AA	AA	AA
1184	AX-89881613		BB	BB	BB	BB	BB	BB	BB	AB	BB	BB	BB	BB	BB	AB	BB	BB	BB	BB	BB	BB	BB	AB	AB	AB	BB	BB	BB	BB	BB	BB	BB	BB	BB	BB	AB	BB	BB	BB	BB	BB	AB	BB	BB	BB	BB	BB	BB
1185	AX-89784568		AA	AB	AA	AA	AA	AA	AA	BB	AB	AA	AA	AA	AB	AB	AA	AA	AA	AA	AA	AA	AA	AB	AB	AB	AB	AB	AA	AB	AA	AA	AA	AA	AA	AA	AB	AA	AA	AA	AA	AA	AB	AB	AB	AB	AA	AB	AA
1186	AX-89904684		BB	AB	BB	BB	BB	BB	BB	AB	AB	BB	BB	BB	AB	BB	BB	AB	AB	AB	BB	BB	BB	BB	BB	BB	AB	AB	BB	AB	BB	BB	BB	BB	BB	BB	BB	BB	AB	BB	BB	BB	AB	AB	AB	AA	BB	AB	BB
1187	AX-89784986		AB	AB	AB	AA	AB	BB	BB	AB	AB	BB	AB	BB	AB	AB	AB	AB	AB	AB	BB	AB	AB	BB	BB	AB	AB	AA	AB	AA	AB	AB	BB	BB	BB	AB	BB	AB	AA	AB	AB	BB	AB	AB	AB	AA	BB	AA	BB
1188	AX-89847715		BB	AB	BB	BB	BB	BB	BB	AA	AB	BB	BB	BB	AB	AB	BB	BB	BB	BB	BB	BB	BB	AB	AB	AB	AB	AB	BB	AB	BB	BB	BB	BB	BB	BB	AB	BB	BB	BB	BB	BB	AA	AB	AB	AB	BB	AB	BB
1189	AX-89880930		BB	AB	BB	BB	BB	BB	BB	AB	AB	BB	BB	BB	AB	BB	BB	AB	AB	AB	BB	BB	BB	BB	BB	BB	AB	AB	BB	AB	BB	BB	BB	BB	BB	BB	BB	BB	AB	BB	BB	BB	AB	AB	AB	NC	BB	AB	BB
1190	AX-89822373		AB	AB	AB	AB	AA	AA	NC	AB	AB	AA	AB	AB	AB	AB	AB	AB	AB	AB	AA	AB	AB	NC	NC	AB	AB	AB	AB	AB	AB	AB	AA	AA	AA	AA	AA	AB	AB	AB	AB	AA	AB	AB	AB	AB	NC	NC	NC
1191	AX-89884237		AB	AB	AB	AA	AB	BB	BB	AB	AB	BB	AB	BB	AB	NC	AB	AB	AB	AB	BB	AB	AB	BB	BB	AB	AA	AA	AB	AA	AB	AB	BB	BB	BB	AB	BB	AB	AA	AB	AB	BB	AB	AB	AB	AA	BB	AA	BB
1192	AX-89904775		NC	AA	AB	AA	AB	BB	BB	AA	AB	BB	AB	BB	AB	AA	AB	AB	AB	AB	AB	AB	AB	AB	AB	AA	AB	AA	AB	AA	AB	AB	BB	BB	BB	AB	AB	AB	AA	AB	AB	BB	AA	AB	AB	AA	AB	AA	BB
1193	AX-89786932		AA	AA	AB	AA	AB	BB	BB	AA	AB	BB	AB	BB	AB	AA	AB	AB	AB	AB	AB	AB	AB	AB	AB	AA	AB	AA	AB	AA	AB	AB	BB	BB	BB	AB	AB	AB	AA	AB	AB	BB	AA	AB	AB	AA	AB	AA	BB
1194	AX-89824691		BB	BB	AB	BB	AB	AA	AA	BB	AB	AA	AB	AA	AB	BB	AB	AB	AB	AB	AB	NC	AB	AB	AB	BB	AB	BB	AB	BB	AB	AB	AA	AA	AA	AB	AB	AB	BB	AB	AB	AA	AB	AB	AB	BB	AB	BB	AA
1195	AX-89904778		AB	AB	AA	AA	AA	AA	AA	AB	AA	AA	AA	AA	AA	AB	AA	AA	AA	AA	AB	AA	AA	AB	AB	AB	AA	AA	AA	AA	AA	AA	AA	AA	AA	AA	AB	AA	AA	AA	AA	AA	AB	AA	AA	AA	AB	AA	AA
1196	AX-89904780		AB	AB	BB	BB	BB	BB	BB	AB	BB	BB	BB	BB	BB	AB	BB	BB	BB	BB	AB	BB	BB	AB	AB	AB	BB	BB	BB	BB	BB	BB	BB	BB	BB	BB	AB	BB	BB	BB	BB	BB	AB	BB	BB	BB	AB	BB	BB
1197	AX-89847483		AB	AB	AB	AB	AA	AA	AA	AB	AB	AA	AB	AB	AB	AB	AB	AB	AB	AB	AA	AB	AB	AA	AA	AB	AB	BB	AB	BB	AB	AB	AA	AA	AA	AA	AA	AB	BB	AB	AB	AA	AB	AB	AB	BB	AA	BB	AB
1198	AX-89784851		AA	AA	AB	BB	AB	AA	AB	AA	AA	AA	AB	BB	AA	AB	AB	BB	BB	BB	AB	AB	AB	AA	AA	AB	AB	AB	BB	AB	AB	AB	AB	AB	AB	BB	AB	BB	BB	AA	BB	AB	AB	AB	AA	AB	AB	AA	AA
1199	AX-89784889		AB	AB	AA	AA	AA	AA	AA	AB	AA	AA	AA	AA	AA	AB	AA	AA	AA	AA	AB	AA	AA	AB	AB	AB	AA	AA	AA	AA	AB	AA	AA	AA	AA	AA	AB	AA	AA	AA	AA	AA	AB	AA	AA	AA	AB	AA	AA
1200	AX-89787517		BB	BB	AB	AA	AB	BB	AB	BB	BB	BB	AA	AA	BB	AB	AB	AA	AA	AA	AB	AB	AB	BB	BB	AB	AB	AB	AB	AB	AB	AB	AB	AB	AB	AA	AB	AA	AA	BB	AA	AB	AB	AB	BB	AB	AB	BB	BB
1201	AX-89824551		BB	BB	AB	AA	AB	BB	AB	BB	BB	BB	AB	AA	BB	AB	AB	AA	AA	AA	AB	AB	AB	BB	BB	AB	AB	AB	AA	AB	BB	AB	AB	AB	BB	AA	AB	AA	AA	BB	AA	AB	AB	AB	BB	AB	BB	AB	AB
1202	AX-89848131		AB	AB	AB	BB	AB	AA	AA	AB	AB	AA	AB	AA	AB	AB	AB	AB	AB	AB	AA	AB	AB	AA	AA	AB	AB	BB	AB	BB	AB	AB	AA	AA	AA	AB	AA	AB	BB	AB	AB	AA	AB	AB	AB	BB	AA	BB	AA
1203	AX-89824744		AA	AA	AB	BB	AB	AB	AB	AA	AA	AA	AB	BB	AA	AA	AB	BB	BB	BB	AB	AB	AB	AA	AA	AB	AB	AB	BB	AB	AA	AB	AB	AB	AA	BB	AB	BB	BB	AA	BB	AB	AB	AB	AA	AB	AA	AB	AB
1204	AX-89895218		AB	AB	AA	AA	AA	AA	AA	AB	AA	AA	AA	AA	AA	AB	AA	AA	AA	AA	AB	AA	AA	AB	AB	AB	AA	AA	AA	AA	AB	AA	AA	AA	AA	AA	AB	AA	AA	AA	AA	AA	AB	AA	AA	AA	AB	AA	AA
1205	AX-89881877		AB	AB	AA	AA	AA	AA	AA	AB	AA	AA	AA	AA	AA	AB	AA	AA	AA	AA	AB	AA	AA	AB	AB	AB	AA	AA	AA	AA	AB	AA	AA	AA	AA	AA	AB	AA	AA	AA	AA	AA	AB	AA	AA	AA	AB	AA	AA
1206	AX-89881661		AB	AB	BB	BB	BB	BB	BB	AB	BB	BB	BB	BB	BB	AB	BB	BB	BB	BB	AB	BB	BB	AB	AB	AB	BB	BB	BB	BB	BB	BB	BB	BB	BB	BB	AB	BB	BB	BB	BB	BB	AB	BB	BB	BB	AB	BB	BB
1207	AX-89887552		AB	AB	BB	BB	BB	BB	BB	AB	BB	BB	BB	BB	BB	AB	BB	BB	BB	BB	AB	BB	BB	AB	AB	AB	BB	BB	BB	BB	AB	BB	BB	BB	BB	BB	AB	BB	BB	BB	BB	BB	AB	BB	BB	BB	AB	BB	BB
1208	AX-89883161		AA	AA	AB	BB	AB	AA	AB	AA	AA	AA	AB	BB	AA	AB	AB	BB	BB	BB	AB	AB	AB	AA	AA	AB	AB	AB	BB	AB	AB	AB	AB	AB	AB	BB	AB	BB	BB	AA	BB	AB	AB	AB	AA	AB	AB	AA	AA
1209	AX-89826022		AB	AB	AB	BB	AB	AA	AB	AB	AA	AA	AB	BB	AA	BB	AB	BB	BB	BB	BB	AB	AB	AB	AB	BB	AB	AB	BB	AB	AB	AB	AB	AB	AB	BB	BB	BB	BB	AA	BB	AB	BB	AB	AA	AB	BB	AA	AA
1210	AX-89800585		AB	AB	AB	BB	AB	AA	AB	AB	AA	AA	AB	BB	AA	BB	AB	BB	BB	BB	BB	AB	AB	AB	AB	BB	AB	AB	BB	AB	AB	AB	AB	AB	AB	BB	BB	BB	BB	AA	BB	AB	BB	AB	AA	AB	BB	AA	AA
1211	AX-89786152		AB	AB	AB	AA	AB	BB	AB	AB	BB	BB	AB	AA	BB	AA	AB	AA	AA	AA	AA	AB	AB	AB	AB	AA	AB	AB	AA	AB	AB	AB	AB	AB	AB	AA	AA	AA	AA	BB	AA	AB	AA	AB	BB	AB	AA	BB	BB
1212	AX-89838011		BB	BB	AB	AA	AB	AB	AB	BB	BB	BB	AB	AA	BB	BB	AB	AA	AA	AA	AB	AB	AB	BB	BB	AB	AB	AB	AA	AB	BB	AB	AB	AB	BB	AA	AB	AA	AA	BB	AA	AB	AB	AB	BB	AB	BB	AB	AB
1213	AX-89904769		BB	BB	AB	AA	AB	BB	AB	BB	BB	BB	AB	AA	BB	AB	AB	AA	AA	AA	AB	AB	AB	BB	BB	AB	AB	AB	AA	AB	AB	AB	AB	AB	BB	AA	AB	AA	AA	BB	AA	AB	AB	AB	BB	AB	BB	AB	AB
1214	AX-89884888		AB	AB	BB	BB	BB	BB	BB	AB	BB	BB	BB	BB	BB	AB	BB	BB	BB	BB	AB	BB	BB	AB	AB	AB	BB	BB	BB	BB	BB	BB	BB	BB	BB	BB	AB	BB	BB	BB	BB	BB	AB	BB	BB	BB	AB	BB	BB
1215	AX-89881871		AB	AB	AB	BB	AB	AB	AB	AB	AA	NC	AB	BB	AA	AB	AB	BB	BB	BB	BB	AB	AB	AB	AB	BB	AB	AB	BB	AB	AB	AB	AB	AB	AA	BB	BB	BB	BB	AA	BB	AB	BB	AB	AA	AB	AB	AB	AB
1216	AX-89784896		AB	AB	AB	AA	AB	AB	AB	AB	BB	BB	AB	AA	NC	AB	AB	AA	AA	AA	AA	AB	AB	AB	AB	AA	AB	AB	AA	AB	AB	AB	AB	AB	BB	AA	AA	AA	AA	BB	AA	AB	AA	AB	BB	AB	AB	AB	AB
1217	AX-89883294		AB	AB	AB	BB	AB	AB	BB	AB	AB	AA	AB	BB	AB	AA	AB	AB	AB	AB	AB	BB	BB	AA	AA	AB	AB	AB	NC	BB	AA	AB	AB	AB	AA	AB	AB	BB	BB	AB	BB	AB	AB	BB	AB	AB	AA	AB	AA
1218	AX-89786334		BB	BB	AB	AA	AB	AB	AB	BB	BB	BB	AB	AA	BB	BB	AB	AB	AB	AB	AB	AB	AB	BB	BB	AB	BB	BB	AA	AB	BB	AB	AB	AB	BB	AB	AB	AA	AA	BB	AA	AB	AB	AB	BB	BB	BB	AB	AB
1219	AX-89881918		AA	AA	AB	BB	AB	AB	AB	AA	AA	AA	AB	BB	AA	AA	AB	BB	AB	AB	AB	AB	AB	AA	AA	AB	AB	AB	BB	AB	AA	AB	AB	AB	AA	BB	AB	BB	BB	AA	BB	AB	AB	AB	AA	AB	AA	AB	AB
1220	AX-89826194		AB	AB	AB	AA	AB	AB	AA	AB	AB	BB	AB	AA	AB	BB	AB	AB	AB	AB	AB	AB	AB	BB	BB	AB	AB	AB	AA	AA	BB	AB	AB	AB	BB	AB	AB	AA	AA	AB	AA	AB	AB	AA	AB	AB	BB	AB	BB
1221	AX-89847771		BB	BB	AB	AA	AB	AB	AB	BB	BB	BB	AB	NC	BB	BB	AB	AA	AA	AA	AB	AB	AB	BB	BB	AB	AB	AB	AA	AB	BB	AB	AB	AB	BB	AA	AB	AA	AA	BB	AA	AB	AB	AB	BB	AB	BB	AB	AB
1222	AX-89904764		AA	AA	AB	BB	AB	AB	AB	AA	AA	AA	AB	BB	AA	AA	AB	BB	BB	BB	AB	AB	AB	AA	AA	AB	AB	AB	BB	AB	AA	AB	AB	AB	AA	BB	AB	BB	BB	AA	BB	AB	AB	AB	AA	AB	AA	AB	AB
1223	AX-89803968		AB	AB	BB	BB	BB	BB	BB	AB	BB	BB	BB	BB	BB	AB	BB	BB	BB	BB	AB	BB	BB	AB	AB	AB	BB	BB	BB	BB	AB	BB	BB	BB	BB	BB	AB	BB	BB	BB	BB	BB	AB	BB	BB	BB	AB	BB	BB
1224	AX-89824762		AB	AB	BB	BB	BB	BB	BB	AB	BB	BB	BB	BB	BB	AB	BB	BB	BB	BB	AB	BB	BB	AB	AB	AB	BB	BB	BB	BB	AB	BB	BB	BB	BB	BB	AB	BB	BB	BB	BB	BB	AB	BB	BB	BB	AB	BB	BB
1225	AX-89883291		AB	AB	AB	BB	AB	AB	BB	AB	AB	AA	AB	BB	AB	AA	AB	AB	AB	AB	AB	BB	BB	AA	AA	AB	AB	AB	BB	BB	AA	AB	AB	AB	AA	AB	AB	BB	NC	AB	BB	AB	AB	BB	AB	AB	AA	AB	AA
1226	AX-89786286		AB	AB	AB	AA	AB	AB	AA	AB	AB	BB	AB	AA	AB	BB	AB	AB	AB	AB	AB	AB	AB	BB	BB	AB	AB	AB	AA	AA	BB	AB	AB	AB	BB	AB	AB	AA	AA	AB	AA	AB	AB	AA	AB	AB	BB	AB	BB
1227	AX-89904897		AA	AA	AB	BB	AB	AB	AB	AA	AA	AA	AB	BB	AA	AA	AB	AB	AB	AB	AB	AB	AB	AA	AA	AB	AA	AA	NC	AB	AA	AB	AB	AB	AA	AB	AB	BB	BB	AA	BB	AB	AB	AB	AA	AA	AA	AB	AB
1228	AX-89826218		AB	AB	AB	AA	AB	AB	AA	AB	AB	BB	AB	AA	AB	BB	AB	AB	AB	AB	AB	AB	AB	BB	BB	AB	AB	AB	AA	AA	BB	AB	AB	AB	BB	AB	AB	AA	AA	AB	NC	AB	AB	AA	AB	AB	BB	AB	BB
1229	AX-89786333		BB	BB	AB	BB	AB	AB	BB	BB	AB	AA	AB	BB	AB	AB	AB	BB	AB	AB	BB	AB	AB	AB	AB	BB	BB	BB	BB	BB	AB	AB	AB	AB	AA	BB	BB	BB	BB	AB	BB	AB	BB	BB	AB	BB	AB	BB	AB
1230	AX-89883407		AB	AB	AA	AA	AA	AA	AA	NC	AA	AA	AA	AA	AA	AB	AA	AB	AA	AA	AB	AA	AA	AB	AB	AB	AB	AB	AA	AA	AB	AA	AA	AA	AA	AB	AB	AA	AA	AA	AA	AA	AB	AA	AA	AB	AB	AA	AA
1231	AX-89824771		AB	AB	AA	AA	AA	AA	AA	AB	AA	AA	AA	AA	AA	AB	AA	AA	AA	AA	AB	AA	AA	AB	AB	AB	AA	AA	AA	AA	AB	AA	AA	AA	AA	AA	AB	AA	AA	AA	AA	AA	AB	AA	AA	AA	AB	AA	AA
1232	AX-89881944		AB	AB	AB	AA	AB	AB	AB	AB	BB	BB	AB	AA	BB	AB	AB	AA	AB	AB	AA	AB	AB	AB	AB	AA	AB	AB	AA	AB	AB	AB	AB	AB	BB	AA	AA	AA	AA	BB	AA	AB	AA	AB	BB	AB	AB	AB	AB
1233	AX-89786331		BB	BB	AB	BB	AB	AB	BB	BB	AB	AA	AB	BB	AB	AB	AB	BB	AB	AB	BB	AB	AB	AB	AB	BB	BB	BB	BB	BB	AB	AB	AB	AB	AA	BB	BB	BB	BB	AB	BB	AB	BB	BB	AB	BB	NC	BB	AB
1234	AX-89881933		AB	AB	BB	BB	BB	BB	BB	AB	BB	BB	BB	BB	BB	AB	BB	AB	BB	BB	AB	BB	BB	AB	AB	AB	AB	AB	BB	BB	AB	BB	BB	BB	BB	AB	AB	BB	AB	BB	BB	BB	AB	BB	BB	AB	AB	BB	BB
1235	AX-89826290		AB	AB	BB	BB	BB	BB	BB	AB	BB	BB	BB	BB	BB	AB	BB	AB	BB	BB	AB	BB	BB	AB	AB	AB	AB	NC	BB	BB	AB	BB	BB	BB	BB	AB	AB	BB	BB	BB	BB	BB	AB	BB	BB	AB	AB	BB	BB
1236	AX-89867133		AA	AA	AB	AA	AB	AB	AA	AA	AB	AB	AB	AA	AB	AA	AB	AA	AB	AB	AA	AB	AB	AB	AB	AA	AA	AA	AA	AA	AB	AB	AB	AB	BB	AA	AA	AA	AA	AB	AA	AB	AA	AA	AB	AA	AB	AA	AB
1237	AX-89826216		BB	BB	AB	BB	AB	AB	BB	BB	AB	AB	NC	BB	AB	BB	AB	BB	AB	AB	AB	NC	NC	AB	AB	BB	BB	BB	BB	BB	AB	NC	NC	AB	AA	BB	BB	BB	BB	AB	BB	AB	BB	BB	NC	NC	AB	AB	AB
1238	AX-89786326		AA	AA	AB	AA	AB	AB	AA	AA	AB	BB	AB	AA	AB	AB	AB	AA	AB	AB	AA	AB	AB	AB	AB	AA	AA	AA	AA	AA	AB	AB	AB	AB	BB	AA	AA	AA	AA	NC	AA	AB	AA	AA	AB	AA	AB	AA	AB
1239	AX-89883426		AB	AB	BB	BB	BB	BB	BB	AB	BB	BB	BB	BB	BB	AB	BB	AB	BB	BB	AB	BB	BB	AB	AB	AB	AB	AB	BB	BB	AB	BB	BB	BB	BB	AB	AB	BB	BB	BB	BB	BB	AB	BB	BB	AB	AB	BB	BB
1240	AX-89825462		AA	AA	AB	AA	AB	AB	AA	AA	AB	AB	AA	AA	AB	AA	AA	AA	AB	AB	AA	AA	AA	AB	AB	AA	AA	AA	AA	AA	AB	AA	AA	AB	AB	AA	AA	AA	AA	AB	AA	AB	AA	AA	AB	AA	AB	AA	AB
1241	AX-89785078		AB	AB	AA	AA	AA	AA	AA	AB	AA	AA	AA	AA	AA	AB	AA	AA	AA	AA	AB	AA	AA	AB	AB	AB	AA	AA	AA	AA	AB	AA	AA	AA	AA	AA	AB	AA	AA	AA	AA	AA	AB	AA	AA	AA	AB	AA	AA
1242	AX-89911918		BB	BB	AB	AA	AB	AB	AB	BB	BB	BB	AB	AA	BB	BB	AB	NC	AB	AB	AB	AB	AB	NC	BB	AB	AB	AB	AA	AB	BB	AB	AB	AB	BB	AA	AB	AA	AA	BB	AA	AB	AB	AB	BB	AB	BB	AB	AB
1243	AX-89847796		BB	BB	AB	AA	AB	AB	AB	BB	BB	BB	AB	AA	BB	BB	AB	AA	AA	AA	AB	AB	AB	BB	BB	AB	AB	AB	AA	AB	BB	AB	AB	AB	BB	AA	AB	AA	AA	BB	AA	AB	AB	AB	BB	AB	BB	AB	AB
1244	AX-89825461		AB	AB	AB	AA	AB	AB	AA	AB	AB	AB	AB	AA	AB	AB	AB	AA	AB	AB	AA	AA	AA	BB	BB	AB	AA	AA	AA	AA	BB	AB	AB	AB	BB	AA	AB	AA	AA	NC	AA	AB	AB	AA	AB	AA	BB	AA	AB
1245	AX-89872656		BB	BB	BB	BB	BB	AB	BB	BB	BB	BB	AB	BB	AB	BB	AB	BB	BB	BB	BB	BB	BB	BB	BB	BB	BB	BB	BB	BB	AB	AB	AB	BB	NC	BB	BB	BB	BB	BB	BB	AB	BB	BB	BB	BB	BB	BB	BB
1246	AX-89892576		AA	AA	AB	AA	AB	AB	AA	AA	AB	AB	AA	AA	AA	AA	AA	AA	AB	AB	AA	AA	AA	AB	AB	AA	AA	AA	AA	AA	AA	AA	AA	AB	AA	AA	AA	AA	AA	AB	AA	AA	AA	AA	AB	AA	AB	AA	AB
1247	AX-89785734		AB	AB	AB	AA	AB	AB	AA	AB	AB	BB	AB	AA	AB	BB	AB	AB	AB	AB	AB	AA	AA	BB	BB	BB	AB	AB	AA	AA	BB	AB	AB	AB	BB	AB	AB	AA	AA	AB	AA	AB	AB	AA	AB	AB	BB	AB	BB
1248	AX-89904851		AB	AB	AB	AA	AB	AB	AA	AB	AB	BB	AB	AA	AB	BB	AB	AB	AB	AB	AB	AA	AA	BB	BB	AB	AB	AB	AA	AA	BB	AB	AB	AB	BB	AB	AB	AA	AA	AB	AA	AB	AB	AA	AB	AB	BB	AB	BB
1249	AX-89847901		AB	AB	AA	AA	AA	AA	AA	AB	AA	AB	AB	AA	AB	BB	AB	AB	AA	AA	AB	AA	AA	AB	AB	AB	AB	AB	AA	AA	BB	AB	AB	AA	BB	AB	AB	AA	AA	AA	AA	AB	AB	AA	AA	AB	AB	AB	AB
1250	AX-89904885		BB	BB	BB	BB	BB	BB	BB	BB	BB	AB	AB	BB	AB	AB	AB	AB	BB	BB	AB	BB	BB	BB	BB	BB	AB	AB	BB	BB	AB	AB	AB	BB	AA	AB	BB	BB	BB	BB	BB	AB	BB	BB	BB	AB	BB	AB	AB
1251	AX-89882366		AB	AB	AB	AB	AB	AA	AB	AB	AB	AA	AA	BB	AB	AA	AA	AB	AA	AA	AB	AB	AB	AA	AA	AA	AB	AB	BB	BB	AA	AA	AB	AB	AA	AB	AB	BB	AB	AB	AB	AB	AB	BB	AB	AB	AA	AB	AA
1252	AX-89882613		AB	AB	AB	AA	AB	AB	AA	AB	AB	BB	AB	AA	AB	BB	AB	AB	AB	AB	AB	AA	AA	BB	BB	AB	AB	AB	AA	AA	BB	AB	AB	AB	BB	AB	AB	AA	AA	AB	AA	AB	AB	AA	AB	AB	BB	AB	BB
1253	AX-89785740		AB	AB	AB	AA	AB	AB	AA	AB	AB	BB	AB	AA	AB	BB	AB	AB	AB	AB	AB	AA	AA	BB	BB	BB	AB	AB	AA	AA	BB	AB	AB	AB	BB	AB	AB	AA	AA	AB	AA	AB	AB	NC	AB	AB	BB	AB	BB
1254	AX-89825220		AA	AA	AA	AA	AA	AA	AA	AA	AA	AB	AA	AA	AA	AB	AA	AB	AA	AA	AB	AA	AA	AA	AA	AA	AB	AB	AA	AA	AA	AA	AA	AA	AA	AB	AA	AA	AA	AA	AA	AA	AA	AA	AA	AB	AA	AB	AB
1255	AX-89785680		AA	AA	AB	AB	AB	AB	AB	AA	AB	BB	AB	AA	AA	AB	AB	AA	AB	AB	AB	AB	AB	AB	AB	AB	AA	AA	AA	AA	AA	AB	AA	AB	AA	AA	AA	AA	AB	AB	AB	AA	AA	AA	AB	AA	AA	AB	AB
1256	AX-89882445		BB	BB	AB	AB	AB	AB	AB	BB	AB	AA	AB	BB	BB	AB	AB	AB	AB	AB	AB	AB	AB	AB	AB	AB	AB	AB	BB	BB	BB	AB	BB	AB	BB	AB	BB	BB	AB	AB	AB	BB	BB	BB	AB	AB	BB	AB	AA
1257	AX-89785346		BB	BB	AB	AB	AB	AB	AB	BB	AB	AA	AB	BB	BB	AB	AB	BB	AB	AB	AB	AB	AB	AB	AB	AB	BB	BB	BB	BB	BB	AB	BB	AB	BB	BB	BB	BB	AB	AB	AB	BB	BB	BB	AB	BB	BB	AB	AB
1258	AX-89847876		AA	AA	AA	AA	AA	AA	AA	AA	AA	AB	AA	AB	AA	AB	AA	AB	AA	AA	AB	AA	AA	AA	AA	AA	AB	AB	AA	AA	AA	AA	AA	AA	AA	AB	AA	AB	AB	AA	AA	AA	AA	AA	AA	AB	AA	AB	AB
1259	AX-89785259		BB	BB	BB	BB	BB	BB	BB	BB	BB	BB	BB	BB	AB	BB	BB	BB	BB	BB	BB	BB	BB	BB	BB	BB	BB	BB	BB	BB	AB	BB	BB	BB	BB	BB	BB	BB	BB	BB	BB	AB	BB	BB	BB	BB	BB	BB	BB
1260	AX-89828061		AB	AA	BB	BB	BB	AB	AB	AB	AB	AB	AB	BB	AB	AB	BB	AB	AB	AB	BB	BB	BB	BB	BB	BB	AB	AA	BB	BB	AB	AB	BB	AB	AB	AA	BB	AB	BB	BB	BB	BB	BB	AA	AA	AA	AA	BB	BB
1261	AX-89784630		BB	BB	AA	AA	AA	AB	AB	AB	AB	AB	AB	AA	AB	AB	AA	AB	AB	AB	AA	AA	AA	AA	AA	AA	AB	BB	AA	AA	AB	AB	AA	AB	AB	BB	AA	AB	AA	AA	AA	AA	AA	BB	BB	BB	BB	AA	AA
1262	AX-89828388		AB	AA	BB	BB	BB	AB	AB	AB	AB	AB	AB	BB	AB	AB	BB	AB	AB	AB	BB	NC	BB	BB	BB	BB	AB	AA	BB	BB	AB	AB	BB	AB	AB	AA	BB	AB	BB	BB	BB	BB	BB	AA	AA	AA	AA	BB	BB
1263	AX-89784653		AA	AA	BB	BB	BB	AB	AB	AB	AB	AB	AB	BB	AB	AB	BB	AB	AB	AB	BB	BB	BB	BB	BB	BB	AB	NC	BB	BB	AB	AB	BB	AB	AB	AA	BB	AB	BB	BB	BB	BB	BB	AA	AA	AA	AA	BB	BB
1264	AX-89881128		BB	BB	AA	AA	AB	AB	AB	AB	AB	AB	AB	AA	AB	AB	AA	AB	AB	AB	AB	AA	AA	AA	AA	AA	AB	BB	AA	AA	AB	AB	AA	AB	AB	BB	AA	AB	AA	AA	AA	AA	AA	BB	BB	BB	BB	AA	AA
1265	AX-89824237		AA	AA	BB	BB	BB	AB	AB	AB	AB	AB	AB	BB	AB	AB	BB	AB	AB	AB	BB	BB	BB	BB	BB	BB	AB	AA	BB	BB	AB	AB	BB	AB	AB	AA	BB	AB	BB	BB	BB	BB	BB	AA	AA	AA	AA	BB	BB
1266	AX-89823851		BB	NC	AA	AA	AA	AB	AB	AB	AB	AB	AB	AA	AB	AB	AA	AB	AB	AB	AA	AA	AA	AA	AA	AA	AB	BB	AA	AA	AB	AB	AA	AB	AB	BB	AA	AB	AA	AA	NC	AA	AA	BB	BB	BB	BB	AA	AA
1267	AX-89784365		BB	BB	AA	AA	AA	AB	AB	AB	AB	AB	AB	AA	AB	AB	AA	AB	AB	AB	AA	AA	AA	AA	AA	AA	AB	BB	AA	AA	AB	AB	AA	AB	AB	BB	AA	AB	AA	AA	AA	AA	AA	BB	BB	BB	BB	AA	AA
1268	AX-89884732		AA	NC	BB	BB	BB	AB	AB	AB	AB	AB	AB	BB	AB	AB	BB	AB	AB	AB	BB	BB	BB	BB	BB	BB	AB	AA	BB	BB	AB	AB	BB	AB	AB	AA	BB	AB	BB	BB	BB	BB	BB	AA	AA	AA	AA	BB	BB
1269	AX-89847707		BB	BB	AA	AA	AB	AB	AB	AB	AB	AB	AB	AA	AB	AB	AA	AB	AB	AB	AB	AA	AA	AA	AA	AA	AB	BB	AA	AA	AB	AB	AA	AB	AB	BB	AA	AB	AA	AA	AA	AA	AA	BB	BB	BB	BB	AA	AA
1270	AX-89804316		AA	AA	BB	BB	BB	AB	AB	AB	AB	AB	AB	BB	AB	AB	BB	AB	AB	AB	BB	BB	BB	BB	BB	BB	AB	AA	BB	BB	AB	AB	BB	AB	AB	NC	BB	AB	BB	BB	BB	BB	BB	AA	AA	NC	AA	BB	BB
1271	AX-89824251		AB	BB	AA	AA	AA	AB	AB	AB	AB	AB	AB	AA	AB	AB	AA	AB	AB	AB	AA	AA	AA	AA	AA	AA	AB	BB	AA	AA	AB	AB	AA	AB	AB	AB	AA	AB	AA	AA	AA	AA	AA	NC	NC	NC	BB	AA	AA
1272	AX-89863101		AA	AA	AB	AB	AB	AB	AA	AB	AB	AB	AB	AB	AA	AB	AB	AB	AB	AB	AB	AB	AB	AB	BB	AB	AB	AA	AB	BB	AA	AB	AB	AA	AB	AA	AA	AB	AB	AB	AB	BB	AA	AA	AA	AA	AA	BB	BB
1273	AX-89784707		AA	AA	BB	BB	BB	AB	AB	AB	AB	AB	AB	BB	AB	AB	BB	AB	AB	AB	BB	BB	BB	BB	BB	BB	AB	NC	BB	BB	AB	AB	BB	AB	AB	AA	BB	NC	BB	BB	BB	BB	BB	AA	NC	AA	AA	BB	BB
1274	AX-89787677		AB	BB	AA	AA	AA	AB	AB	AB	AB	AB	AB	AA	AB	AB	AA	AB	AB	AB	AA	AA	AA	AA	AA	AA	AB	BB	AA	AA	AB	AB	AA	AB	AB	BB	AA	AB	AA	AA	AA	AA	AA	BB	BB	BB	BB	AA	AA
1275	AX-89881390		BB	BB	AA	AA	AA	AB	AB	AB	AB	AB	AB	AA	AB	AB	AA	AB	AB	AB	AA	AA	AA	AA	AA	AA	AB	BB	AA	AA	AB	AB	AA	AB	AB	BB	AA	AB	AA	AA	AA	AA	AA	BB	BB	BB	BB	AA	AA
1276	AX-89787681		AB	AB	AA	AA	AA	AB	AB	AB	AB	AB	AB	AA	AB	AB	AA	AB	AB	AB	AA	AA	AA	AA	AA	AA	AB	AB	AA	AA	AB	AB	AA	AB	AB	AB	AA	AB	AA	AA	AA	AA	AA	AB	AB	AB	AB	AA	AA
1277	AX-89905039		BB	BB	AA	AA	NC	AB	AB	AB	AB	AB	AB	AA	AB	AB	AA	AB	AB	AB	AB	AA	AA	AA	AA	AA	AB	BB	AA	AA	AB	AB	AA	AB	AB	BB	AA	AB	AA	AA	AA	AA	AA	BB	BB	BB	BB	AA	AA
1278	AX-89784660		AA	AA	BB	BB	BB	AB	AB	AB	AB	AB	AB	BB	AB	AB	BB	AB	AB	AB	BB	BB	BB	BB	BB	BB	AB	AA	BB	BB	AB	AB	BB	AB	AB	AA	BB	AB	BB	BB	BB	BB	BB	AA	AA	AA	AA	BB	BB
1279	AX-89828111		AA	AA	AB	AB	AA	AA	AB	AA	AA	AA	AA	AB	AB	AA	AB	AA	AA	AA	AA	AB	AB	AB	AA	AB	AA	AA	AB	AA	AB	AA	AB	AB	AA	AA	BB	AA	AB	AB	AB	AA	BB	AA	AA	AA	AA	AA	AA
1280	AX-89861277		AA	NC	BB	BB	BB	AB	AB	AB	AB	AB	AB	BB	AB	AB	BB	AB	AB	AB	BB	BB	BB	BB	BB	BB	AB	AA	BB	BB	AB	AB	BB	AB	AB	AA	BB	AB	BB	BB	BB	BB	BB	AA	AA	AA	AA	BB	BB
1281	AX-89823912		AA	AA	BB	BB	BB	AB	AB	AB	AB	AB	AB	BB	AB	AB	BB	AB	AB	AB	BB	BB	BB	BB	BB	BB	AB	AA	BB	BB	AB	AB	BB	AB	AB	AA	BB	AB	BB	BB	BB	BB	BB	AA	AA	AA	AA	BB	BB
1282	AX-89827466		BB	BB	AA	AA	AA	AB	AB	AB	AB	AB	AB	AA	AB	AB	AA	AB	AB	AB	AA	AA	AA	AA	AA	AA	AB	BB	AA	AA	AB	AB	AA	AB	AB	BB	AA	AB	AA	AA	AA	AA	AA	BB	BB	BB	BB	AA	AA
1283	AX-89827786		AA	AA	BB	BB	BB	AB	AB	AB	AB	AB	AB	BB	AB	AB	BB	AB	AB	AB	BB	BB	BB	BB	BB	BB	AB	AA	BB	BB	AB	AB	BB	AB	AB	AA	BB	AB	BB	BB	BB	BB	BB	AA	AA	AA	AA	BB	BB
1284	AX-89787675		AB	BB	AA	AA	AA	AB	AB	AB	AB	AB	AB	AA	AB	AB	AA	AB	AB	AB	AA	AA	AA	AA	AA	AA	AB	AB	AA	AA	AB	AB	AA	AB	AB	NC	AA	AB	AA	AA	AA	AA	AA	BB	BB	BB	BB	AA	AA
1285	AX-89827249		BB	BB	AA	AA	AA	AB	AB	AB	AB	AB	AB	AA	AB	AB	AA	AB	AB	AB	AA	AA	AA	AA	AA	AA	AB	BB	AA	AA	AB	AB	AA	AB	AB	BB	AA	AB	AA	AA	AA	AA	AA	BB	BB	BB	BB	AA	AA
1286	AX-89827022		AA	AA	BB	BB	BB	AB	AB	AB	AB	AB	AB	BB	NC	AB	BB	AB	AB	AB	BB	BB	BB	BB	BB	BB	AB	NC	BB	BB	AB	AB	BB	AB	AB	AA	BB	AB	BB	BB	BB	BB	BB	AA	AA	AA	AA	BB	BB
1287	AX-89825960		AB	AB	AB	AB	AB	AA	AB	AA	AA	AA	AA	AB	AB	AB	AB	AB	AA	AA	AB	AB	AB	AB	AA	AB	AB	AB	AB	AA	AB	AA	AB	AB	AA	AB	BB	AA	AB	AB	AB	AA	BB	AA	AA	AA	AB	AA	AA
1288	AX-89825809		AB	AB	AA	AB	AB	AA	AB	AA	AA	AA	AA	AB	AB	AB	AB	AB	AA	AA	AB	AB	AB	AB	AA	AB	AB	AB	AB	AA	AB	AA	AB	AB	AA	AB	BB	AA	AB	AB	AB	AA	BB	AA	AA	AA	AB	AA	AA
1289	AX-89785966		AB	AB	BB	AB	AB	BB	AB	BB	BB	BB	BB	AB	AB	AB	AB	AB	BB	BB	AB	AB	AB	AB	BB	AB	AB	AB	AB	BB	AB	BB	AB	AB	BB	AB	AA	BB	AB	AB	AB	BB	AA	BB	BB	BB	AB	BB	BB
1290	AX-89851954		AB	AB	BB	AB	AB	BB	AB	NC	BB	BB	BB	AB	AB	AB	AB	AB	BB	BB	AB	AB	AB	AB	BB	AB	AB	AB	AB	BB	AB	BB	AB	AB	BB	AB	AA	BB	AB	AB	AB	BB	AA	BB	BB	BB	AB	BB	BB
1291	AX-89825677		AB	AB	BB	AB	AB	BB	AB	BB	NC	BB	BB	AB	AB	AB	AB	AB	BB	BB	AB	AB	AB	AB	BB	AB	AB	AB	AB	BB	AB	BB	AB	AB	BB	AB	AA	BB	AB	AB	AB	BB	AA	BB	BB	BB	AB	BB	BB
1292	AX-89882614		AB	AB	BB	BB	AB	BB	AB	BB	BB	BB	BB	AB	AB	AB	BB	AB	BB	BB	AB	AB	AB	AB	BB	AB	AB	AB	BB	BB	BB	BB	BB	AB	BB	AB	AB	BB	BB	BB	BB	BB	AB	BB	BB	BB	AB	BB	BB
1293	AX-89785627		AB	AB	AA	AB	AB	AA	AB	AA	AA	AA	AA	AB	AB	AB	AB	AB	AA	AA	AB	AB	AB	AB	AA	AB	AB	AB	AB	AA	AB	NC	AB	AB	AA	AB	BB	AA	AB	AB	AB	AA	BB	AA	AA	AA	AB	AA	AA
1294	AX-89785626		AA	AA	AA	AA	AA	AA	AB	AA	AA	AA	AA	AB	AB	AB	AA	AB	AA	AA	AA	AB	AB	AB	AA	AB	AB	AB	AA	AA	AA	AA	AA	AB	AA	AB	AB	AA	AA	AA	AA	AA	AB	AA	AA	AA	AA	AA	AA
1295	AX-89865542		BB	BB	BB	BB	BB	BB	AB	BB	BB	BB	BB	AB	AB	AB	BB	AB	BB	BB	BB	AB	AB	AB	BB	AB	AB	AB	AB	BB	BB	BB	BB	AB	BB	AB	AB	BB	BB	BB	BB	BB	AB	BB	BB	BB	BB	BB	BB
1296	AX-89882175		AA	AA	AA	AA	AA	AA	AB	AA	AA	AA	AA	AB	AB	AB	AA	AB	AA	AA	AA	AB	AB	AB	AA	AB	AB	AB	BB	AA	AA	AA	AA	AB	AA	AB	AB	AA	AA	AA	AA	AA	AB	AA	AA	AA	AA	AA	AA
1297	AX-89784950		AB	AB	BB	AB	AB	BB	AB	BB	BB	BB	AB	BB	AB	AB	AB	BB	BB	BB	AB	AB	AB	AB	BB	AB	BB	BB	AB	BB	AB	AB	AB	BB	AB	BB	AA	AB	AB	AB	AB	BB	AA	BB	BB	BB	AB	BB	BB
1298	AX-89824596		AB	AB	BB	AB	AB	BB	AB	BB	BB	BB	AB	BB	AB	AB	AB	BB	BB	BB	AB	AB	AB	AB	BB	AB	BB	BB	AB	BB	AB	AB	AB	BB	AB	BB	AA	AB	AB	AB	AB	BB	AA	BB	BB	BB	AB	BB	BB
1299	AX-89784827		AB	AB	AA	AB	AB	AA	AB	AA	AA	AA	AB	AA	AB	AB	AB	AA	AA	AA	AB	AB	AB	AB	AA	AB	AA	AA	AB	AA	AB	AB	AB	AA	AB	AA	BB	AB	AB	AB	AB	AA	BB	AA	AA	AA	AB	AA	AA
1300	AX-89848160		AB	AA	AA	AA	AB	AA	AB	AA	AA	AA	AA	AA	AB	AB	AB	AA	AA	AA	AB	AB	AB	AB	AA	AB	AA	AA	AB	AA	AA	AA	AB	AA	AA	AA	BB	AA	AB	AB	AB	AA	AB	AA	AA	AA	AA	AA	AA
1301	AX-89884608		BB	BB	BB	BB	BB	BB	AB	BB	BB	BB	BB	BB	BB	AB	AB	BB	BB	BB	BB	AB	AB	AB	BB	AB	BB	BB	AB	BB	BB	BB	AB	BB	BB	BB	AA	BB	AB	AB	AB	BB	AB	BB	BB	BB	BB	BB	BB
1302	AX-89863444		AA	AA	AA	AA	AA	AA	AB	AA	AA	AA	AA	AA	AA	AB	AA	AA	AA	AA	AA	AB	AB	AB	AA	AB	AA	AA	AB	AA	AA	AA	AA	AA	AA	AA	AB	AA	AA	AA	AA	AA	AB	AA	AA	AA	AA	AA	AA
1303	AX-89884482		BB	BB	BB	BB	BB	BB	AB	BB	BB	BB	BB	BB	BB	AB	AB	BB	BB	BB	BB	AB	AB	AB	BB	AB	BB	BB	AB	BB	BB	BB	AB	BB	BB	BB	AB	BB	AB	AB	AB	BB	AB	BB	BB	BB	BB	BB	BB
1304	AX-89884690		BB	BB	BB	BB	BB	BB	AB	BB	BB	BB	BB	BB	BB	AB	AB	BB	BB	BB	BB	AB	AB	AB	BB	AB	BB	BB	AB	BB	BB	BB	AB	BB	BB	BB	AA	BB	AB	AB	AB	BB	AB	BB	BB	BB	BB	BB	BB
1305	AX-89848187		BB	BB	BB	BB	AB	BB	AB	BB	BB	BB	AB	BB	BB	AB	AB	BB	BB	BB	AB	AB	AB	AB	BB	AB	BB	BB	AB	BB	BB	AB	AB	BB	AB	BB	AA	AB	AB	AB	AB	BB	AB	BB	BB	BB	BB	BB	BB
1306	AX-89804243		BB	BB	BB	BB	BB	BB	AB	BB	BB	BB	BB	BB	BB	AB	BB	BB	BB	BB	BB	AB	AB	AB	BB	AB	BB	BB	AB	BB	BB	BB	BB	BB	BB	BB	AB	BB	BB	BB	BB	BB	AB	BB	BB	BB	BB	BB	BB
1307	AX-89848198		AB	BB	AA	AB	AA	AB	AB	AB	AB	AB	AB	BB	BB	AB	AB	AB	AB	AB	AB	AB	AB	AB	AB	AA	AB	AB	AA	AA	BB	AA	BB	AB	AB	BB	AB	AB	AB	BB	AB	BB	AB	BB	BB	BB	BB	BB	AB
1308	AX-89905054		AB	AA	BB	AB	BB	AB	AA	AB	AB	AB	AB	AA	AA	AA	AB	AB	AB	AB	AB	AA	AA	AA	AB	AB	AB	AB	AB	BB	AA	BB	AA	AB	AB	AA	AA	AB	AB	AA	AB	AA	AA	AA	AA	AA	AA	AA	AB
1309	AX-89905055		AB	AA	BB	AB	BB	AB	AA	AB	AB	AB	AB	AA	AA	AA	AB	AB	AB	AB	AB	AA	AA	AA	AB	AB	AB	AB	AA	BB	AA	BB	AA	AA	AB	AA	AA	AB	AB	AA	AB	AA	AA	AA	AA	AA	AA	AA	AB
1310	AX-89885373		AA	AA	BB	AB	BB	AB	AA	AB	AB	AB	AB	AA	AA	AA	AB	AB	AB	AB	AB	AA	AA	AA	AB	AB	AB	AB	AB	BB	AA	BB	AA	AB	AB	AA	AA	AB	AB	AA	AB	AA	AA	AA	AA	AA	AA	AA	AB
1311	AX-89787474		AB	BB	AA	AB	AA	AB	AB	AB	AB	AB	AB	BB	BB	AB	AB	AB	AB	AB	AB	AB	AB	AB	AB	AA	AB	AB	AA	AA	BB	AA	BB	AB	AB	BB	AB	AB	AB	BB	AB	BB	AB	BB	BB	BB	BB	BB	AB
1312	AX-89827727		AA	AA	BB	AB	BB	AB	AB	AB	AB	AB	AB	AA	AA	AB	AB	AB	AB	AB	AB	AB	AB	AB	AB	BB	AB	AB	BB	BB	AA	BB	AA	AB	AB	AA	AB	AB	AB	AA	AB	AA	AB	AA	AA	AA	AA	AA	AB
1313	AX-89848251		AA	AA	BB	AB	BB	NC	AA	AB	AB	AB	AB	AA	AA	AA	AB	AB	AB	AB	AB	AA	AA	AA	AB	AB	AB	AB	AB	BB	AA	BB	AA	AB	AB	AA	AA	AB	AB	AA	AB	AA	AA	AA	AA	AA	AA	AA	AB
1314	AX-89884844		AA	AA	BB	AB	BB	AB	AB	AB	AB	AB	AB	AA	AA	AB	AB	AB	AB	AB	AB	AB	AB	AB	AB	BB	AB	AB	BB	BB	AA	BB	AA	AB	AB	AA	AB	AB	AB	AA	AB	AA	AB	AA	AA	AA	AA	AA	AB
1315	AX-89848202		AB	AA	BB	AB	BB	AB	AB	AB	AB	AB	AB	AA	AA	AB	AB	AB	AB	AB	AB	AB	AB	AB	AB	BB	AB	AB	AB	BB	AA	BB	AA	AA	AB	AA	AB	AB	AB	AA	AB	AA	AB	AA	AA	AA	AA	AA	AB
1316	AX-89787450		AA	AA	BB	AB	AB	AB	AB	AB	AB	AB	AB	AA	AA	AB	AB	AB	AB	AB	AA	AB	AB	AB	AB	AB	AB	AB	BB	BB	AA	BB	AA	AB	AB	AA	AB	AB	AB	AA	AB	AA	AB	AA	AA	AA	AA	AA	AB
1317	AX-89884851		BB	BB	BB	BB	BB	BB	AB	BB	BB	BB	BB	BB	BB	AB	BB	BB	BB	BB	BB	AB	AB	AB	BB	AB	BB	BB	AB	BB	BB	BB	BB	AB	BB	BB	AB	BB	BB	BB	BB	BB	AB	BB	BB	BB	BB	BB	BB
1318	AX-89787770		AB	BB	AA	AB	AA	AB	BB	AB	AB	AB	AB	BB	BB	BB	AB	AB	AB	AB	AB	BB	BB	BB	AB	AB	AB	AB	BB	AA	BB	AB	BB	BB	BB	BB	BB	BB	AB	BB	AB	BB	BB	BB	BB	BB	BB	BB	AB
1319	AX-89828095		BB	BB	AA	AB	AA	AB	BB	AB	AB	AB	AB	BB	BB	BB	AB	AB	AB	AB	AB	BB	BB	BB	AB	AB	NC	AB	BB	AA	BB	AB	BB	BB	BB	BB	BB	BB	AB	BB	AB	BB	BB	BB	BB	BB	BB	BB	AB
1320	AX-89787813		BB	BB	AB	AB	AB	AB	BB	AB	AB	AB	AB	BB	BB	BB	AB	AB	AB	AB	AB	BB	BB	BB	AB	AB	AB	AB	BB	AB	BB	AB	BB	BB	BB	BB	BB	BB	AB	BB	AB	BB	BB	BB	BB	BB	BB	BB	AB
1321	AX-89848229		AA	AA	BB	AB	BB	AB	AA	AB	AB	AB	AB	AB	AA	AA	AB	AB	AB	AB	AB	AA	AA	AA	AB	AB	AB	AB	AA	BB	AA	AB	AA	AA	AA	AA	AA	AA	AB	AA	AB	AA	AA	AA	AA	AA	AA	AA	AB
1322	AX-89787680		BB	BB	AA	AB	AA	AB	BB	AB	AB	AB	AB	AB	BB	BB	AB	AB	AB	AB	AB	BB	BB	BB	AB	AB	AB	AB	BB	AA	BB	AB	BB	BB	BB	BB	BB	BB	AB	BB	AB	BB	BB	BB	BB	BB	BB	BB	AB
1323	AX-89848230		BB	BB	AA	AB	AA	AB	BB	AB	AB	AB	AB	BB	BB	AB	AB	AB	AB	AB	AB	BB	BB	BB	AB	AB	AB	AB	BB	AA	BB	AB	BB	BB	BB	BB	BB	BB	AB	BB	AB	BB	BB	BB	BB	BB	BB	BB	NC
1324	AX-89885080		BB	BB	AA	AB	AA	AB	BB	AB	AB	AB	AB	AB	BB	BB	AB	AB	AB	AB	AB	BB	BB	BB	AB	AB	AB	AB	BB	AA	BB	AB	BB	BB	BB	BB	BB	BB	AB	BB	AB	BB	BB	BB	BB	BB	BB	BB	AB
1325	AX-89828006		BB	BB	AA	AB	AA	AB	BB	AB	AB	AB	AB	BB	BB	BB	AB	AB	AB	AB	AB	BB	BB	BB	AB	AB	AB	AB	BB	AA	BB	AB	BB	BB	BB	BB	BB	BB	AB	BB	AB	BB	BB	BB	BB	BB	BB	BB	AB
1326	AX-89848228		BB	BB	AA	AB	AA	AB	BB	AB	AB	AB	AB	AB	BB	BB	AB	AB	AB	AB	AB	BB	BB	BB	AB	AB	AB	AB	BB	AA	BB	AB	BB	BB	BB	BB	BB	BB	AB	BB	AB	BB	BB	BB	BB	BB	BB	BB	AB
1327	AX-89787587		BB	BB	AA	AB	AA	AB	BB	AB	AB	AB	AB	AB	BB	BB	AB	AB	AB	AB	AB	BB	BB	BB	AB	AB	AB	AB	BB	AA	BB	AB	BB	BB	BB	NC	BB	BB	AB	BB	AB	BB	BB	BB	BB	BB	BB	BB	AB
1328	AX-89827931		BB	BB	AA	AB	AA	AB	BB	AB	AB	AB	AB	AB	BB	NC	AB	AB	AB	AB	AB	BB	BB	BB	AB	AB	AB	AB	BB	AA	BB	AB	BB	BB	BB	BB	BB	BB	AB	BB	AB	BB	BB	NC	BB	BB	BB	BB	AB
1329	AX-89884972		BB	BB	AA	AB	AA	AB	BB	AB	AB	AB	AB	AB	BB	BB	AB	AB	AB	AB	AB	BB	BB	BB	AB	AB	AB	AB	BB	AA	BB	AB	BB	BB	BB	BB	BB	BB	AB	BB	AB	BB	BB	BB	BB	BB	BB	BB	AB
1330	AX-89827953		BB	BB	AA	AB	AA	AB	BB	AB	AB	AB	AB	AB	BB	BB	AB	AB	AB	AB	AB	BB	BB	BB	AB	AB	AB	AB	BB	AA	BB	AB	BB	BB	BB	BB	BB	BB	AB	BB	AB	BB	BB	BB	BB	BB	BB	BB	AB
1331	AX-89787573		AA	AA	BB	AB	BB	AB	AA	AB	AB	AB	AB	AB	AA	AA	AB	AB	AB	AB	AB	AA	AA	AA	AB	AB	AB	AB	AA	BB	AA	AB	AA	AA	AA	AA	AA	AA	AB	AA	AB	AA	AA	AA	AA	AA	AA	AA	AB
1332	AX-89885009		AA	AA	BB	AB	BB	AB	AA	AB	AB	AB	AB	AB	AA	AA	AB	AB	AB	AB	AB	AA	AA	AA	AB	AB	AB	AB	AA	BB	AA	AB	AA	AA	AA	AA	AA	AA	AB	AA	AB	AA	AA	AA	AA	AA	AA	AA	AB
1333	AX-89848219		AA	AA	BB	AB	BB	AB	AA	AB	AB	AB	AB	AB	AA	AA	AB	AB	AB	AB	AB	AA	AA	AA	AB	AB	AB	AB	AA	BB	AA	AB	AA	AA	AA	AA	AA	AA	AB	AA	AB	AA	AA	AA	AA	AA	AA	AA	AB
1334	AX-89827916		BB	BB	AA	AB	AA	AB	BB	AB	AB	AB	AB	AB	BB	BB	AB	AB	AB	AB	AB	BB	BB	BB	AB	AB	AB	AB	BB	AA	BB	AB	BB	BB	BB	BB	BB	BB	AB	BB	AB	BB	BB	BB	BB	BB	BB	BB	AB
1335	AX-89787540		BB	BB	AA	AB	AB	AB	BB	AB	AB	AB	AB	AB	BB	BB	AB	AB	AB	AB	BB	BB	BB	BB	AB	AB	AB	AB	BB	AA	BB	AB	BB	BB	BB	BB	BB	BB	AB	BB	AB	BB	BB	BB	BB	BB	BB	BB	AB
1336	AX-89848214		BB	BB	AA	AB	AA	AB	BB	AB	AB	AB	AB	AB	BB	BB	AB	AB	AB	AB	AB	BB	BB	BB	AB	AB	AB	AB	BB	AA	BB	AB	BB	BB	BB	BB	BB	BB	AB	BB	AB	BB	BB	BB	BB	BB	BB	BB	AB
1337	AX-89906821		AB	AB	BB	BB	AB	BB	AB	AB	AB	BB	BB	BB	AB	AB	AB	BB	AB	AB	AA	AB	AB	AB	AB	BB	BB	BB	AB	BB	BB	BB	AA	AA	BB	AA	BB	BB	BB	AB	BB	BB	AB	AA	AA	AB	AA	AB	BB
1338	AX-89785986		BB	BB	NC	AB	AB	AB	BB	AB	AB	AB	AB	AB	BB	BB	AB	AB	AB	AB	BB	BB	BB	BB	AB	AB	AB	AB	BB	AA	BB	AB	BB	BB	BB	BB	BB	BB	AB	BB	AB	BB	BB	BB	BB	BB	BB	BB	AB
1339	AX-89785987		AB	AB	AA	AB	AB	AB	AB	AA	AA	AB	AB	AB	AB	AB	AA	AB	AA	AA	NC	AB	AB	AB	AA	AB	AB	AB	AB	AA	BB	AB	AA	AA	BB	AA	BB	BB	AB	NC	AB	BB	AB	AA	AA	AB	AA	AB	AB
1340	AX-89785845		AB	AB	AA	AA	AA	AA	BB	AB	AB	AA	AB	AA	AB	BB	AA	AB	AB	AB	AB	BB	BB	AB	AB	AB	AB	AB	AB	AA	AB	AB	AA	AA	BB	BB	BB	AB	AB	BB	AB	BB	BB	BB	BB	AB	BB	AB	AA
1341	AX-89792191		AB	AB	AA	AB	AA	AB	AB	AA	AA	AB	AB	AB	AB	AB	AB	AB	AA	AA	AB	AB	AB	AB	AA	AB	AB	AB	AB	AA	BB	AB	AB	AA	AB	AA	BB	BB	AB	AB	AB	BB	AB	AA	AA	AB	AA	AB	AB
1342	AX-89826015		AA	AA	BB	AB	AB	AB	AA	AB	AB	AB	AB	AB	AA	AA	AB	AB	AB	AB	AA	AA	AA	AA	AB	AB	AB	AB	AA	BB	AA	AB	AB	AA	AA	AA	AA	AA	AB	AA	AB	AA	AA	AA	AA	AA	AA	AA	AB
1343	AX-89882890		AB	AB	BB	BB	BB	BB	NC	AB	AB	BB	AB	BB	AB	AA	BB	AB	AB	AB	AB	AA	AA	AA	AB	AB	AB	AB	AA	BB	AB	AB	BB	AB	AA	AA	AA	AB	AB	AA	AB	AA	AA	AA	AA	AB	AA	AB	BB
1344	AX-89890259		BB	BB	AA	AB	AB	AB	BB	AB	AB	AB	AB	AB	BB	BB	AB	AB	AB	AB	BB	BB	BB	BB	AB	AB	AB	AB	BB	AA	BB	AB	AB	BB	BB	BB	BB	BB	AB	BB	AB	BB	BB	BB	BB	BB	BB	BB	AB
1345	AX-89867951		AA	AA	AB	AB	AB	AB	AA	AB	AB	AB	AB	AB	AA	AA	AB	AB	AB	AB	AA	AA	AA	AA	AB	AB	AB	AB	AA	AB	AA	AB	AB	AB	AA	AA	AA	AA	AB	AA	AB	AA	AA	AA	AA	AA	AA	AA	AB
1346	AX-89865577		BB	BB	AA	AB	AA	AB	BB	AB	AB	AB	AB	AB	BB	BB	AB	AB	AB	AB	AB	BB	BB	BB	AB	AB	AB	AB	BB	AA	BB	AB	AB	BB	BB	BB	BB	BB	AB	BB	AB	BB	BB	BB	BB	BB	BB	BB	AB
1347	AX-89825930		AA	AA	BB	AB	AB	AB	AA	AB	AB	AB	AA	AB	AA	AA	AB	AB	AB	AB	AA	AA	AA	AA	AB	AB	AB	AB	AA	BB	AA	AB	AB	AA	AA	AA	AA	AA	AB	AA	AB	AA	AA	AA	AA	AA	AA	AA	AB
1348	AX-89785926		AB	AB	BB	BB	AB	BB	AA	AB	AB	BB	AB	BB	AB	AA	BB	AB	AB	AB	AA	AA	AA	AA	AB	AB	AB	AB	AA	BB	AB	AB	BB	AB	AA	AA	AA	AB	AB	AA	AB	AA	AA	AA	AA	AB	AA	AB	BB
1349	AX-89893699		BB	AB	AA	AA	AB	AA	BB	AB	AB	AB	AB	AA	AB	BB	AB	AB	AB	AB	BB	BB	BB	AB	AB	AB	AB	AB	AB	AA	AB	AB	AB	AA	BB	BB	BB	BB	AB	BB	AB	BB	BB	BB	BB	AB	BB	BB	AB
1350	AX-89885526		AB	BB	AA	AB	AB	AA	BB	AB	BB	AB	AB	AB	BB	BB	AB	AB	AB	AB	BB	BB	BB	AB	AB	AB	AB	AB	AB	AA	AB	AB	AB	AA	BB	AB	BB	AB	AB	BB	AB	BB	BB	AB	BB	BB	BB	AB	AA
1351	AX-89788071		AB	AA	BB	AB	AB	BB	AA	AB	AA	AB	AB	AB	AA	AA	AB	AB	AB	AB	AA	AA	AA	AB	AB	AB	AB	AB	AB	BB	AB	AB	AB	BB	AA	AB	AA	AB	AB	AA	AB	AA	AA	AB	AA	AA	AA	AB	BB
1352	AX-89881208		BB	AB	BB	AB	BB	BB	AB	BB	BB	BB	BB	AB	AB	AB	AB	BB	BB	BB	BB	AB	AB	BB	BB	AB	BB	BB	AB	BB	AB	BB	BB	BB	BB	BB	AB	BB	BB	BB	BB	BB	AB	BB	BB	AB	BB	BB	BB
1353	AX-89831838		AA	AA	AB	AB	AB	AB	AA	AB	AA	AB	AB	AB	AA	AA	AB	AB	AB	AB	AA	AA	AA	AB	AB	AB	AB	AB	AB	AB	AA	AB	AB	AB	AA	AA	AA	AA	AB	AA	AB	AA	AA	AA	AA	AA	AA	AA	AB
1354	AX-89784409		AB	AB	AA	AB	AB	AA	AB	AA	NC	AA	AA	AB	AB	AB	AB	AA	AA	AA	AB	AB	AB	AA	NC	AB	AA	AA	AB	AA	AB	AA	AA	AA	AA	AA	AB	AA	AA	AA	NC	AA	BB	AA	AA	AB	AA	AB	AB
1355	AX-89824161		NC	AB	BB	NC	BB	BB	AB	BB	BB	BB	BB	AB	AB	AB	AB	BB	BB	BB	BB	AB	AB	BB	BB	AB	BB	BB	AB	BB	AB	BB	BB	BB	BB	BB	AB	BB	BB	BB	BB	BB	AB	BB	BB	AB	BB	BB	BB
1356	AX-89824255		BB	AB	BB	AB	BB	BB	AB	BB	BB	BB	BB	AB	AB	AB	AB	BB	BB	BB	BB	AB	AB	BB	BB	AB	BB	BB	AB	BB	AB	BB	BB	BB	BB	BB	AB	BB	BB	BB	BB	BB	AB	BB	BB	AB	BB	BB	BB
1357	AX-89904707		AA	AB	AA	AB	AB	AA	AB	AA	AA	AA	AA	AB	AB	AB	AB	AA	AA	AA	AB	AB	AB	AA	AA	AB	AA	AA	AB	AA	AB	AA	AA	AA	AA	AA	AB	AA	AA	AA	AA	AA	AB	AA	AA	AB	AA	AA	AA
1358	AX-89881267		AA	AB	AA	AB	AA	AA	AB	AA	AA	AA	AA	AB	AB	AB	AB	AA	AA	AA	AA	AB	AB	AA	AA	AB	AA	AA	AB	AA	AB	AA	AA	AA	AA	AA	AB	AA	AA	AA	AA	AA	AB	AA	AA	AB	AA	AA	AA
1359	AX-89881410		AB	AA	AB	AA	AA	AB	AA	AA	AA	AB	AA	AA	AA	AA	AA	BB	AA	AA	AB	AA	AA	AB	AB	AA	AB	AB	AA	AB	AA	AA	AA	AA	AA	AB	AB	AB	BB	AA	AA	BB	AA	AA	AA	AA	AA	AB	AB
1360	AX-89881353		AA	AB	AA	AB	AA	AA	AB	AA	AA	AA	AA	AB	AB	AB	AB	AA	AA	AA	AA	AB	AB	AA	AA	AB	AA	AA	AB	AA	AB	AA	AA	AA	AA	AA	AB	AA	AA	AA	AA	AA	AB	AA	AA	AB	AA	AA	AA
1361	AX-89847741		AB	BB	AB	BB	BB	AB	BB	AB	BB	AB	AB	AB	BB	BB	AB	AB	AB	AB	BB	BB	BB	AB	BB	AB	BB	BB	AB	BB	AB	AB	AB	AB	BB	AB	BB	BB	BB	BB	AB	BB	BB	AB	BB	BB	BB	AB	AB
1362	AX-89824357		AB	BB	AB	BB	BB	AB	BB	AB	BB	AB	AB	AB	BB	BB	AB	AB	AB	AB	BB	BB	BB	AB	BB	AB	BB	BB	AB	BB	AB	AB	AB	AB	BB	AB	BB	BB	BB	BB	AB	BB	BB	AB	BB	BB	BB	AB	AB
1363	AX-89784495		BB	AB	BB	AB	BB	BB	AB	BB	BB	BB	BB	AB	AB	AB	AB	BB	BB	BB	BB	AB	AB	BB	BB	AB	BB	BB	AB	BB	AB	BB	BB	BB	BB	BB	AB	BB	BB	BB	BB	BB	AB	BB	BB	AB	BB	BB	BB
1364	AX-89784590		BB	AB	BB	AB	BB	BB	AB	BB	BB	BB	BB	AB	AB	AB	AB	BB	BB	BB	BB	AB	AB	BB	BB	AB	BB	BB	AB	BB	AB	BB	BB	BB	BB	BB	AB	BB	BB	BB	BB	BB	AB	BB	BB	AB	BB	BB	BB
1365	AX-89881239		AA	AB	AA	AB	AA	AA	AB	AA	AA	AA	AA	AB	AB	AB	AB	AA	AA	AA	AA	AB	AB	AA	AA	AB	AA	AA	AB	AA	AB	AA	AA	AA	AA	AA	AB	AA	AA	AA	AA	AA	AB	AA	AA	AB	AA	AA	AA
1366	AX-89824218		AA	AB	AA	AB	AA	AA	AB	AA	AA	AA	AA	AB	AB	AB	AB	AA	AA	AA	AA	AB	AB	AA	AA	AB	AA	AA	AB	AA	AB	AA	AA	AA	AA	AA	AB	AA	AA	AA	AA	AA	AB	AA	AA	AB	AA	AA	AA
1367	AX-89881260		AA	AB	AA	AB	AA	AA	AB	AA	AA	AA	AA	AB	AB	AB	AB	AA	AA	AA	AA	AB	AB	AA	AA	AB	AA	AA	AB	AA	AB	AA	AA	AA	AA	AA	AB	AA	AA	AA	AA	AA	AB	AA	AA	AB	AA	AA	AA
1368	AX-89784441		AB	AB	AA	AB	AB	AA	AB	AA	AA	AB	AA	AB	AB	AB	AB	AA	AA	AA	AB	AB	AB	AA	AA	AB	AA	AA	AB	AA	AB	AA	AA	AA	AA	AA	AB	AA	AA	AA	AA	AA	BB	AA	AA	AB	AA	AB	AB
1369	AX-89823947		BB	BB	AA	BB	AB	AA	BB	AB	BB	BB	AB	AB	BB	BB	AB	BB	AB	AB	BB	BB	BB	AB	AB	AB	BB	AB	AB	AB	AB	AB	AB	AB	BB	AB	BB	BB	BB	BB	AB	BB	BB	AB	BB	BB	BB	BB	BB
1370	AX-89824256		NC	AB	AB	AB	AB	AB	AB	AA	AA	AB	AA	AB	AB	AB	AB	BB	AA	AA	NC	AB	AB	AB	AB	AB	AB	AB	AB	AB	AB	AA	AA	AA	AA	AB	BB	AB	BB	AA	AA	BB	BB	AA	AA	AB	AA	AB	AA
1371	AX-89867870		AB	AB	AB	AB	AB	AB	AB	BB	BB	AB	BB	AB	AB	AB	AB	AA	BB	BB	AA	AB	AB	AB	AB	AB	AB	AB	AB	AB	AB	BB	BB	BB	BB	AB	AA	AB	AA	BB	BB	AA	AA	BB	BB	AB	BB	AB	AB
1372	AX-89904738		AB	AB	AB	AB	BB	AB	BB	BB	BB	BB	BB	AB	AB	BB	BB	AB	BB	BB	AB	BB	BB	AB	AB	BB	AB	AB	BB	AB	AB	BB	BB	BB	BB	AB	AB	AB	AA	BB	BB	AB	BB	BB	BB	AB	BB	AB	AB
1373	AX-89881449		AA	AA	AB	AA	AA	AB	AA	AA	AA	AA	AA	AA	AA	AA	AA	AB	AA	AA	AB	AA	AA	AB	AB	AA	AB	AB	AA	AB	AA	AA	AA	AA	AA	AB	AB	AB	BB	AA	AA	AB	AA	AA	AA	AA	AA	AA	AA
1374	AX-89822350		AB	AB	BB	AB	AB	BB	AB	AB	AA	AB	AB	BB	AB	AA	BB	BB	AB	AB	BB	AB	AB	BB	BB	BB	AB	AB	BB	AB	BB	BB	AB	AB	AA	BB	BB	AB	BB	AA	AB	AB	BB	AB	AA	AB	AA	AB	AB
1375	AX-89847735		AB	AB	AB	AB	BB	AB	AB	AB	BB	AB	AB	AA	AB	AB	AA	AB	AB	AB	BB	AB	AB	AB	BB	AA	BB	BB	AA	BB	AA	AB	AB	AB	BB	AB	AB	BB	BB	BB	AB	BB	AB	AB	BB	AB	BB	AB	AB
1376	AX-89784623		AB	AB	AA	AB	AB	AA	AB	AB	AB	AB	AB	AA	AB	AB	AA	AA	AB	AB	AA	AB	AB	NC	AB	NC	AB	AB	AA	AB	AA	AB	AB	AB	NC	AA	AA	AB	AA	BB	AB	AB	AA	AB	BB	AB	BB	NC	NC
1377	AX-89824487		AA	AA	AB	AA	AA	AB	AB	AB	AA	AB	AB	AB	AA	AA	BB	AB	AB	AB	AA	AB	AB	AB	AA	BB	AA	AA	BB	AA	AB	BB	AB	AB	AA	AB	AB	AA	AA	AA	AB	AA	AB	AB	AA	AA	AA	AA	AA
1378	AX-89904741		AB	AB	AB	AB	AB	AB	AA	AA	AA	AA	AA	AB	AB	AA	AA	AB	AA	AA	BB	AA	AA	AB	AB	AA	AB	AB	AA	AB	AB	AA	AA	AA	AA	AB	AB	AB	BB	AA	AA	AB	AB	AA	AA	AB	AA	AB	AB
1379	AX-89879350		BB	BB	BB	BB	BB	BB	AB	BB	BB	BB	BB	BB	BB	BB	AB	BB	BB	BB	BB	AB	AB	BB	BB	AB	BB	BB	AB	BB	AB	AB	BB	BB	BB	BB	AB	BB	BB	BB	BB	BB	AB	AB	BB	BB	BB	BB	BB
1380	AX-89879529		BB	BB	AB	BB	AB	AB	AB	AB	BB	AB	AB	AB	BB	BB	AA	AB	AB	AB	AB	AB	AB	AB	AB	AA	BB	BB	NC	BB	AB	NC	AB	AB	BB	AB	NC	BB	BB	BB	AB	BB	AB	AB	BB	BB	BB	BB	BB
1381	AX-89784632		AB	AB	BB	AB	AB	BB	AB	AB	AA	AB	AB	BB	AB	AB	BB	BB	AB	AB	BB	AB	AB	BB	AB	BB	AB	AB	BB	AB	BB	AB	AB	AB	AA	BB	BB	AB	BB	AA	AB	AB	AB	AB	AA	AB	AA	AB	AB
1382	AX-89783082		AA	AA	AA	AA	AB	AA	AB	AA	AA	AA	AA	AA	AA	AA	AB	AA	AA	AA	AB	NC	AB	AA	AA	AB	AA	AA	AB	AA	AB	AB	AA	AA	AA	AB	AB	AA	AA	AA	AA	AA	BB	AB	AA	AA	AA	AA	AA
1383	AX-89847455		BB	BB	BB	BB	BB	BB	AB	BB	BB	BB	BB	BB	BB	BB	AB	BB	BB	BB	BB	AB	AB	BB	BB	AB	BB	BB	AB	BB	AB	AB	BB	BB	BB	BB	AB	BB	BB	BB	BB	BB	AB	AB	BB	BB	BB	BB	BB
1384	AX-89904554		AA	AA	AA	AA	AA	AA	AB	AA	AA	AA	AA	AA	AA	AA	AB	AA	AA	AA	AA	AB	AB	AA	AA	AB	AA	AA	AB	AA	AB	AB	AA	AA	AA	AA	AB	AA	AA	AA	AA	AA	AB	AB	AA	AA	AA	AA	AA
1385	AX-89879318		BB	BB	BB	BB	BB	BB	AB	BB	BB	BB	BB	BB	BB	BB	AB	BB	BB	BB	BB	AB	AB	BB	BB	AB	BB	BB	AB	BB	AB	AB	BB	BB	BB	BB	AB	BB	BB	BB	BB	BB	AB	AB	BB	BB	BB	BB	BB
1386	AX-89847733		AB	AB	BB	AB	AA	BB	AB	AB	AA	AB	AB	BB	AB	AB	BB	BB	AB	AB	AB	AB	AB	BB	AB	BB	AB	AB	BB	AB	BB	AB	AB	AB	AA	BB	BB	AB	BB	AA	AB	AB	AB	AB	AA	AB	AA	AB	AB
1387	AX-89881657		AA	AA	AB	AA	AB	AB	AA	AA	AA	AA	AB	AB	AA	AA	AA	AB	AB	AB	BB	AA	AA	AB	AB	AA	AB	AB	AA	AB	AA	AA	AB	AA	AB	AB	AB	BB	AB	AA	AA	AB	BB	AA	AA	AA	AA	AA	AA
1388	AX-89847779		AA	AA	AB	AA	AB	AB	AB	AA	AA	AA	AA	AB	AA	AA	AB	AB	AB	AB	BB	AB	AB	AB	AB	AB	AB	AB	AB	AB	AA	AB	AA	AA	AA	AB	BB	AB	BB	AA	AA	AB	BB	AA	AA	AA	AA	AA	AA
1389	AX-89822358		AB	AB	BB	AB	AB	BB	AB	AB	AA	AB	AB	BB	AB	AA	BB	BB	AB	AB	BB	AB	AB	BB	BB	BB	AB	AB	BB	AB	BB	BB	AB	AB	AA	BB	BB	AB	BB	AA	AB	AB	BB	AB	AA	AB	AA	AB	AB
1390	AX-89879328		BB	BB	BB	BB	BB	BB	AB	BB	BB	BB	BB	BB	BB	BB	AB	BB	BB	BB	BB	AB	AB	BB	BB	AB	BB	BB	AB	BB	AB	AB	BB	BB	BB	BB	AB	BB	BB	BB	BB	BB	AB	AB	BB	BB	BB	BB	BB
1391	AX-89784689		NC	AB	BB	AB	AB	BB	AB	AB	AA	AB	AB	BB	AB	AB	BB	BB	AB	AB	BB	AB	AB	BB	NC	BB	AB	AB	BB	AB	BB	AB	AB	AB	AA	BB	BB	AB	BB	AA	AB	AB	BB	NC	AA	AB	AA	AB	AB
1392	AX-89867970		AA	AB	AB	AA	AA	AA	AA	AB	AA	AB	AB	AB	AA	AA	AB	AB	AA	AA	AA	AB	AB	AB	AB	AB	AA	AA	AA	AA	AA	AB	AB	AA	AA	AA	AA	AA	AA	AA	AB	AA	AB	AA	AA	AB	AA	AA	AA
1393	AX-89826180		AA	AB	AB	AB	AA	AA	AB	BB	AA	AB	AB	AB	BB	AB	AB	AB	AA	AA	AA	AB	AB	AB	AB	AB	AA	AA	AA	AA	AB	AB	AB	AA	AA	AB	AA	AA	AA	AA	AB	AA	AB	BB	AA	AB	AA	AB	AA
1394	AX-89786250		BB	AB	AB	BB	BB	BB	BB	AB	BB	AB	AB	AB	BB	BB	AB	AB	BB	BB	BB	AB	AB	AB	AB	AB	BB	BB	BB	BB	BB	AB	AB	BB	BB	BB	BB	BB	BB	BB	AB	BB	AB	BB	BB	AB	BB	BB	BB
1395	AX-89826075		AA	AB	BB	AA	AB	AB	AB	AB	AA	AA	AB	AB	NC	AA	AB	AB	AA	AA	AB	BB	BB	BB	BB	BB	AA	AA	AB	AB	AA	BB	AB	AA	AA	AA	AB	AA	AA	AA	AB	AA	BB	AA	AA	AB	AA	AA	AA
1396	AX-89883210		AB	AB	AA	BB	BB	AB	BB	AB	BB	BB	AB	AB	BB	BB	BB	AB	BB	BB	BB	NC	NC	AA	AA	AB	BB	BB	BB	AB	BB	AB	AB	BB	BB	BB	AB	BB	BB	BB	AB	BB	AA	BB	BB	AB	BB	BB	BB
1397	AX-89892578		AA	AA	AA	AB	NC	AA	BB	AB	AA	AA	AA	AA	BB	AB	AB	AA	AA	AA	AA	AB	AB	AA	AA	AB	AA	AA	AB	AA	AB	AB	AA	AA	AA	AB	AA	AA	AA	AA	AA	AA	AA	BB	AA	AA	AA	AB	AA
1398	AX-89826073		BB	BB	BB	AB	BB	BB	AB	AB	BB	BB	BB	BB	AB	AB	BB	BB	BB	BB	BB	BB	BB	BB	BB	BB	BB	BB	BB	BB	AB	BB	BB	BB	BB	AB	BB	BB	BB	BB	BB	BB	BB	AB	BB	BB	BB	AB	BB
1399	AX-89793881		AA	AA	AA	AB	AA	AA	NC	AB	AA	AA	AA	AA	BB	AB	AB	AA	AA	AA	AA	AB	AB	AA	AA	AB	AA	AA	AB	AA	AB	AB	AA	AA	AA	AB	AA	AA	AA	AA	AA	AA	AA	NC	AA	AA	AA	AB	AA
1400	AX-89786158		BB	AB	AB	BB	BB	AB	BB	AB	BB	BB	AB	AB	BB	BB	BB	AB	BB	BB	BB	AB	AB	AB	AB	AB	BB	BB	BB	AB	BB	AB	AB	BB	BB	BB	AB	BB	BB	BB	AB	BB	NC	BB	BB	AB	BB	BB	BB
1401	AX-89904852		BB	AB	BB	AB	AB	BB	AA	AB	BB	BB	BB	BB	AA	AB	AB	BB	BB	BB	AB	AB	AB	BB	BB	AB	BB	BB	AB	BB	AB	AB	BB	BB	BB	AB	BB	BB	BB	BB	BB	BB	AB	AA	BB	AB	BB	AB	BB
1402	AX-89904824		AA	AB	AA	AB	AB	AA	AB	AB	AA	AA	AA	AA	BB	AB	AB	AA	AA	AA	AB	AA	AA	AA	AA	AA	AA	AA	AA	AA	AB	AB	AA	AA	AA	AB	AB	AA	AA	AA	AA	AA	AB	BB	AA	AB	AA	AB	AA
1403	AX-89825306		BB	BB	BB	AB	BB	BB	AB	AB	BB	BB	BB	BB	AB	AB	AB	BB	BB	BB	BB	BB	BB	BB	BB	BB	BB	BB	BB	BB	AB	AB	BB	BB	BB	AB	AB	BB	BB	BB	BB	BB	BB	AB	BB	BB	BB	AB	BB
1404	AX-89785543		BB	BB	BB	AB	BB	BB	AB	AB	BB	BB	BB	BB	AB	AB	AB	NC	BB	BB	BB	BB	BB	BB	BB	BB	BB	BB	BB	BB	AB	AB	BB	BB	BB	AB	AB	BB	BB	BB	BB	BB	BB	AB	BB	BB	BB	AB	BB
1405	AX-89847885		AB	BB	BB	BB	BB	BB	BB	BB	BB	BB	BB	AB	BB	BB	BB	AB	AB	AB	AB	BB	BB	BB	BB	BB	AB	AB	BB	BB	BB	BB	BB	BB	BB	AB	BB	BB	BB	BB	BB	BB	BB	BB	BB	BB	BB	BB	BB
1406	AX-89785647		AA	AB	AA	AB	AA	AA	AB	AB	AA	AA	AA	AA	BB	AB	AB	AA	AA	AA	AA	AA	AA	AA	AA	AA	AA	AA	AA	AA	AB	AB	AA	AA	AA	AB	AB	AA	AB	AA	AA	AA	AB	AB	AA	AB	AA	AB	AA
1407	AX-89785685		BB	AB	BB	AB	BB	BB	AB	AB	BB	BB	BB	BB	AA	AB	AB	BB	BB	BB	BB	BB	BB	BB	BB	BB	BB	BB	BB	BB	AB	AB	BB	BB	BB	AB	AB	BB	AB	BB	BB	BB	AB	AB	BB	AB	BB	AB	BB
1408	AX-89847884		AA	AB	AA	AB	AA	AA	AB	AB	AA	AA	AA	AA	BB	AB	AB	AA	AA	AA	AA	AA	AA	AA	AA	AA	AA	AA	AA	AA	AB	AB	AA	AA	AA	AB	AB	AA	AB	AA	AA	AA	AB	AB	AA	AB	AA	AB	AA
1409	AX-89882574		AB	AB	BB	AB	BB	BB	AB	AB	BB	BB	BB	AB	AA	AB	AB	AB	AB	AB	AB	BB	BB	BB	BB	BB	AB	AB	BB	BB	AB	AB	BB	BB	BB	AA	AB	BB	AB	BB	BB	BB	AB	AB	BB	AB	BB	AB	BB
1410	AX-89785365		AB	AB	BB	AB	BB	BB	AB	AB	BB	BB	NC	AB	AA	AB	AB	AB	AB	AB	AB	BB	BB	BB	BB	BB	AB	AB	BB	BB	AB	AB	BB	BB	BB	AA	AB	BB	AB	BB	BB	BB	AB	AB	BB	AB	BB	AB	BB
1411	AX-89882211		AB	AB	BB	AB	BB	BB	AB	AB	BB	BB	BB	AB	AA	AB	AB	AB	AB	AB	AB	BB	BB	BB	BB	BB	AB	AB	BB	BB	AB	AB	BB	BB	BB	AA	AB	BB	AB	BB	BB	BB	AB	AB	BB	AB	BB	AB	BB
1412	AX-89847897		AB	AB	AA	AB	AA	AA	AB	AB	AA	AA	AA	AB	BB	AB	AB	AB	AB	AB	AB	AA	AA	AA	AA	AA	AB	AB	AA	AA	AB	AB	AA	AA	AA	BB	AB	AA	AB	AA	AA	AA	AB	AB	AA	AB	AA	AB	AA
1413	AX-89785246		AA	AA	AA	AB	AA	AA	AB	AB	AA	AA	AA	AA	NC	AB	AB	AA	AA	AA	AA	AA	AA	AA	AA	AA	AA	AA	AA	AA	AB	AB	AA	AA	AA	AB	AB	AA	AB	AA	AA	AA	AA	AB	AA	AA	AA	AB	AA
1414	AX-89785234		AA	AA	AA	AB	AA	AA	AB	AB	AA	AA	AA	AA	BB	AB	AB	AA	AA	AA	AA	AA	AA	AA	AA	AA	AA	AA	AA	AA	AB	AB	AA	AA	AA	AB	AB	AA	AB	AA	AA	AA	AA	AB	AA	AA	AA	AB	AA
1415	AX-89785296		BB	BB	BB	AB	BB	BB	AB	AB	BB	BB	BB	BB	AA	AB	AB	BB	BB	BB	BB	BB	BB	BB	BB	BB	BB	BB	BB	BB	AB	AB	BB	BB	BB	AB	AB	BB	AB	BB	BB	BB	BB	AB	BB	BB	BB	AB	BB
1416	AX-89882152		AA	AA	AA	AB	AA	AA	AB	AB	AA	AA	AA	AA	AB	AB	AB	AA	AA	AA	AA	AA	AA	AA	AA	AA	AA	AA	AA	AA	AB	AB	AA	AA	AA	AB	AB	AA	AB	AA	AA	AA	AA	AB	AA	AA	AA	AB	AA
1417	AX-89847821		AA	AB	AA	AB	AA	AA	AB	AB	AA	AB	AA	AA	BB	AB	AB	AA	AA	AA	AA	AA	AA	AA	AA	AA	AA	AA	AA	AA	AB	AB	AA	AA	AA	AB	AB	AA	AB	AA	AA	AA	AB	AB	AA	AB	AA	AB	AA
1418	AX-89882058		AA	AB	AA	AB	AA	AA	AB	AB	AA	AB	AA	AA	BB	AB	AB	AA	AA	AA	AA	AA	AA	AA	AA	AA	AA	AA	AA	AA	AB	AB	AA	AA	AA	AB	AB	AA	AB	AA	AA	AA	AB	AB	AA	AB	AA	AB	AA
1419	AX-89785194		AA	AA	AA	AB	AA	AA	AB	AB	AA	AA	AA	AA	BB	AB	AB	AA	AA	AA	AA	AA	AA	AA	AA	AA	AA	AA	AA	AA	AB	AB	AA	AA	AA	AB	AB	AA	AB	AA	AA	AA	AA	AB	AA	AA	AA	AB	AA
1420	AX-89826502		BB	BB	BB	AB	BB	BB	AB	AB	BB	BB	BB	BB	AA	AB	AB	BB	AB	AB	AB	BB	BB	BB	BB	BB	BB	BB	BB	BB	AB	AB	BB	BB	BB	AB	AB	BB	AB	BB	BB	BB	BB	AB	BB	BB	BB	AB	BB
1421	AX-89848028		BB	AB	BB	AB	NC	BB	AB	AB	BB	AB	BB	BB	AA	AB	AB	BB	AB	AB	AB	BB	BB	NC	BB	BB	BB	BB	BB	BB	AB	AB	BB	BB	BB	AB	AB	BB	AB	BB	BB	BB	AB	AB	BB	AB	BB	AB	BB
1422	AX-89786454		AA	AB	AA	AB	AA	AA	AB	NC	AA	AA	AA	AA	BB	AB	AB	AA	AA	AA	AA	AA	AA	AA	AA	AA	AA	AA	AA	AA	AB	AB	AA	AA	AA	AB	AB	AA	AB	AA	AA	AA	AB	AB	AA	AB	AA	AB	AA
1423	AX-89904910		AA	AB	AA	AB	AA	AA	AB	AB	AA	AB	AA	AA	BB	AB	AB	AA	AB	AB	AB	AA	AA	AA	AA	AA	AA	AA	AA	AA	AB	AB	AA	AA	AA	AB	AB	AA	AB	AA	AA	AA	AB	AB	AA	AB	AA	AB	AA
1424	AX-89883628		BB	BB	BB	AB	BB	BB	AB	AB	BB	AB	BB	BB	AA	AB	AB	BB	AB	AB	AB	BB	BB	BB	BB	BB	BB	BB	BB	BB	AB	AB	BB	BB	BB	AB	AB	BB	AB	BB	BB	BB	BB	AB	BB	BB	BB	AB	NC
1425	AX-89786503		AA	AB	AA	AB	AA	AA	AB	AB	AA	AB	AA	AA	BB	AB	AB	AA	AB	AB	AB	AA	AA	AA	AA	AA	AA	AA	AA	AA	AB	AB	AA	AA	AA	AB	AB	AA	AB	AA	AA	AA	AB	AB	AA	AB	AA	AB	AA
1426	AX-89883653		BB	AB	BB	AB	BB	BB	AB	AB	BB	AB	BB	BB	AA	AB	AB	BB	AB	AB	AB	BB	BB	BB	BB	BB	BB	BB	BB	BB	AB	AB	BB	BB	BB	AB	AB	BB	AB	BB	BB	BB	AB	AB	BB	AB	BB	AB	BB
1427	AX-89826596		BB	BB	BB	AB	BB	BB	AB	AB	BB	BB	BB	BB	AA	AB	AB	BB	AB	AB	AB	BB	BB	BB	BB	BB	AB	AB	BB	BB	AB	AB	BB	BB	BB	AB	AB	BB	AB	BB	BB	BB	BB	AB	BB	BB	BB	AB	BB
1428	AX-89883700		AA	AB	AA	AB	AA	AA	AB	AB	AA	AA	AA	AA	NC	AB	AB	AA	AB	AB	AB	AA	AA	AA	AA	AA	AB	AB	AB	AA	AB	AB	AA	AB	AA	AB	AB	AA	AB	AB	AA	AA	AB	AB	AA	AB	AA	AB	AA
1429	AX-89883862		BB	AB	BB	BB	BB	BB	BB	BB	BB	AB	BB	BB	BB	BB	AB	BB	BB	BB	BB	BB	BB	BB	BB	BB	BB	BB	AB	BB	BB	AB	BB	AB	BB	BB	AB	BB	AB	AB	BB	BB	AB	BB	BB	AB	BB	BB	BB
1430	AX-89883923		AB	AB	AA	AA	AA	AA	AA	AA	AB	AB	AA	AA	AA	AB	AB	AA	AA	AA	AA	AA	AA	AA	AA	AA	AA	AA	AA	AA	AA	AB	AA	AA	AA	AA	AB	AB	AB	AA	AA	AA	AA	AA	AB	AA	AB	AA	AA
1431	AX-89786755		BB	BB	BB	BB	BB	BB	BB	BB	BB	BB	BB	AB	BB	BB	BB	AB	BB	BB	BB	BB	BB	BB	BB	BB	AB	AB	BB	BB	AB	BB	BB	BB	AB	AB	BB	BB	BB	BB	BB	AB	BB	BB	BB	AB	BB	BB	BB
1432	AX-89826383		BB	BB	BB	BB	BB	BB	AB	AB	BB	BB	BB	BB	AB	AB	BB	BB	AB	AB	AB	BB	BB	BB	BB	BB	AB	AB	BB	BB	AB	BB	BB	BB	BB	AB	BB	BB	BB	BB	BB	BB	BB	AB	BB	BB	BB	NC	BB
1433	AX-89848125		AB	BB	BB	BB	BB	BB	AB	AB	BB	BB	BB	BB	AB	AB	BB	BB	AB	AB	AB	BB	BB	BB	BB	BB	AB	AB	BB	BB	AB	BB	BB	BB	BB	AB	BB	BB	BB	BB	BB	BB	BB	AB	BB	BB	BB	AB	BB
1434	AX-89884115		AA	AA	BB	BB	BB	BB	AB	AB	AB	AB	BB	BB	AB	AA	AB	BB	AB	AB	AB	BB	BB	BB	BB	BB	AB	AB	AB	BB	AB	AB	BB	AB	BB	AB	AB	AB	AB	AB	BB	BB	AB	AB	AB	AB	AB	AB	BB
1435	AX-89786900		AA	AA	BB	BB	BB	BB	AB	AB	AB	AB	BB	BB	AB	AA	AB	BB	AB	AB	AB	AB	BB	BB	BB	BB	AB	AB	AB	BB	AB	AB	BB	AB	BB	AB	AB	AB	AB	AB	BB	BB	AB	AB	AB	AB	AB	AB	BB
1436	AX-89826415		AA	AA	AA	AA	AA	AA	AB	AB	AA	NC	AA	AA	AB	AB	AA	AA	AB	AB	AB	AA	AA	AA	AA	AA	AB	AB	AA	AA	AB	AA	AA	AA	AA	AB	AA	AA	AA	AA	AA	AA	AA	AB	AA	AA	AA	AB	AA
1437	AX-89884014		AB	AA	BB	BB	BB	BB	AB	AB	AB	BB	BB	BB	AB	AA	AB	BB	AB	AB	AB	BB	BB	BB	BB	BB	AB	AB	AB	BB	AB	NC	BB	AB	BB	AB	AB	AB	AB	AB	BB	BB	AB	AB	AB	AB	AB	AB	BB
1438	AX-89884008		AA	AA	AA	AA	AA	AA	AB	AB	AA	AA	AA	AA	AB	AB	AA	AA	AB	AB	AB	AA	AA	AA	AA	AA	AB	AB	AA	AA	AB	AA	AA	AA	AA	AB	AA	AA	AA	AA	AA	AA	AA	AB	AA	AA	AA	AB	AA
1439	AX-89884012		BB	BB	BB	BB	BB	BB	AB	AB	BB	BB	BB	BB	AB	AB	BB	BB	AB	AB	AB	BB	BB	BB	BB	BB	AB	AB	BB	BB	AB	BB	BB	BB	BB	AB	BB	BB	BB	BB	BB	BB	BB	AB	BB	BB	BB	AB	BB
1440	AX-89904969		AB	AB	BB	BB	BB	BB	AB	AB	BB	BB	BB	BB	AB	AB	BB	BB	AB	AB	AB	BB	BB	BB	BB	BB	AB	AB	AB	BB	AB	BB	BB	AB	BB	AB	BB	BB	BB	AB	BB	BB	AB	AB	BB	AB	BB	AB	BB
1441	AX-89883489		AB	BB	BB	BB	BB	BB	AB	AB	BB	BB	BB	BB	AB	AB	BB	BB	AB	AB	AB	BB	BB	BB	BB	BB	AB	AB	BB	BB	AB	BB	BB	BB	BB	AB	BB	BB	BB	BB	BB	BB	BB	AB	BB	BB	BB	AB	BB
1442	AX-89786431		AA	AA	AB	AB	AB	BB	AB	AB	AB	AB	AB	AB	AA	AA	AB	AB	BB	BB	BB	AB	AB	BB	BB	AB	AB	AB	BB	AB	AB	AB	AB	AB	AB	BB	AB	AB	AB	BB	AB	AB	AB	AB	AA	AB	AB	AB	AA
1443	AX-89904999		AB	AB	AB	AA	AA	AA	AB	AA	AB	AB	AB	AB	AB	BB	AB	AB	AA	AA	AA	AB	AB	AA	AA	AB	AB	AB	AA	AB	AB	AA	BB	AA	AB	AB	AA	AB	AB	AA	AA	AB	AB	AB	AB	AB	AB	BB	BB
1444	AX-89807272		AB	AB	AB	AA	AA	AA	AB	AA	AB	AB	AB	AB	AB	BB	AB	AB	AA	AA	AA	AB	AB	AA	AA	AB	AB	AB	AA	AB	AB	AA	BB	AB	AB	AB	AB	AB	BB	AA	AB	AB	AB	AB	AB	AB	AB	BB	BB
1445	AX-89882990		AA	AA	AB	AB	AB	BB	AB	AB	AB	AB	AA	AB	AA	NC	AB	AB	BB	BB	BB	NC	AB	BB	BB	AB	AB	AB	BB	AB	AB	AB	NC	AB	AB	BB	AB	NC	AB	BB	AB	AB	AB	AB	AA	AB	AB	AB	AA
1446	AX-89904752		AB	AB	AB	BB	BB	BB	AB	BB	AB	AB	AB	AB	AB	AA	AB	AB	BB	BB	BB	AB	AB	BB	BB	AB	AB	AB	BB	AB	AB	BB	AA	AB	AB	AB	AB	AB	AA	BB	AB	AB	AB	AB	AB	AB	AB	AA	AA
1447	AX-89904823		AA	AA	NC	AB	AB	BB	AB	BB	AB	AB	AB	AA	AA	AA	AB	AB	BB	BB	BB	AB	AB	BB	BB	AB	AB	AB	BB	AB	AB	AB	AA	AB	AB	AB	AB	AB	AA	BB	AB	AB	AB	AB	AA	AB	AB	AA	AA
1448	AX-89904748		AB	AB	AB	AA	AA	AA	AB	AA	AB	AB	AB	AB	AB	BB	AB	AB	AA	AA	AA	AB	AB	AA	AA	AB	AB	AB	AA	AB	AB	AA	BB	AB	AB	AB	AB	AB	BB	AA	AB	AB	AB	AB	AB	AB	AB	BB	BB
1449	AX-89785340		AA	AA	AA	AA	AA	AA	AA	AA	AA	AA	AA	AA	AA	AA	AA	AA	AA	AA	AA	AA	AA	AA	AA	AA	AA	AA	AB	AA	AA	AA	AA	AA	AA	AA	AA	AA	AA	AB	AA	AA	AA	AA	AA	AA	AA	AA	AA
1450	AX-89824674		AB	AB	AB	NC	AB	AB	AB	AB	AB	AB	AB	AB	AB	BB	AB	AB	NC	AB	AB	AB	AB	NC	NC	AB	AB	AB	NC	AB	AB	AB	BB	AB	AB	AB	AB	AB	BB	AB	AB	AB	AB	AB	AB	AB	AB	BB	BB
1451	AX-89787286		AB	AB	AA	AB	AB	AA	AA	AA	AA	AA	AA	AB	AB	AA	AA	AA	AA	AA	AA	AA	AA	AA	AA	AA	AA	AA	AB	AA	AA	AB	AB	AB	AA	AA	AB	AA	AB	AB	AB	AA	AA	AA	AB	AA	AA	AA	AA
1452	AX-89787419		AB	AB	BB	AB	AB	BB	BB	BB	BB	BB	BB	AB	AB	BB	BB	BB	BB	BB	BB	BB	BB	BB	BB	BB	BB	BB	AB	BB	BB	BB	AB	AB	BB	BB	AB	BB	AB	AB	AB	BB	BB	BB	AB	BB	BB	BB	BB
1453	AX-89848201		AB	AB	AA	AB	AB	AA	AA	AA	AA	AA	AA	AB	AB	AA	AA	AA	AA	AA	AA	AA	AA	AA	AA	AA	AA	AA	AB	AA	AA	AB	AB	AB	AA	AA	AB	AA	AB	AB	AB	AA	AA	AA	AB	AA	AA	AA	AA
1454	AX-89827607		AB	AB	BB	AB	AB	BB	BB	BB	BB	BB	BB	AB	AB	BB	BB	BB	BB	BB	BB	BB	BB	BB	BB	BB	BB	BB	AB	BB	BB	BB	AB	AB	BB	BB	AB	BB	AB	AB	AB	BB	BB	BB	AB	BB	BB	BB	BB
1455	AX-89827634		AB	AB	AA	AB	AB	AA	AA	AA	AA	AA	AA	AB	AB	AA	AA	AA	AA	AA	AA	AA	AA	AA	AA	AA	AA	AA	AB	AA	AA	AA	AB	AB	AA	AA	AB	AA	AB	NC	AB	AA	AA	AA	AB	AA	AA	AA	AA
1456	AX-89828224		AB	AB	AA	AB	AB	AA	AA	AA	AA	AA	AA	AB	AB	AA	AA	AA	AA	AA	AA	AA	AA	AA	AA	AA	AA	AA	NC	AA	AA	AB	AB	AB	AA	AA	AB	AA	AB	AB	AB	AA	AA	AA	AB	AA	AA	AA	AA
1457	AX-89787762		AA	AA	AB	AB	AB	AB	AB	BB	AB	BB	AB	BB	AA	AA	AB	AB	BB	BB	BB	AB	AB	BB	BB	AB	AB	AB	AB	AB	AB	AA	AA	AB	AB	BB	AB	AB	AB	AB	AB	BB	BB	AB	AA	AB	AB	AB	AA
1458	AX-89885077		BB	BB	AB	AB	AB	AB	AB	AA	AB	AA	AB	AA	BB	BB	AB	AB	AA	AA	AA	AB	AB	AA	AA	AB	AB	AB	AB	AB	AB	BB	BB	AB	AB	AA	AB	AB	AB	AB	AB	AA	AA	AA	BB	AB	AB	AB	BB
1459	AX-89885075		BB	BB	AB	AA	AA	AB	AB	AA	AB	AA	AA	AA	AB	BB	AA	AB	AA	AA	AA	AB	AB	AA	AA	AB	AB	AB	AA	AB	AB	AB	AB	AB	AA	AA	AB	AA	AB	AA	AB	AA	AA	AA	BB	AB	AB	AA	BB
1460	AX-89787657		AA	AA	AB	AB	AB	AB	AB	BB	AB	AB	BB	BB	AA	AA	BB	AB	BB	BB	BB	AB	AB	BB	BB	AB	AB	AB	AB	AB	AB	AB	NC	AB	BB	BB	AB	BB	AB	AB	AB	BB	BB	BB	AA	AB	AB	NC	AA
1461	AX-89787643		AA	AA	AB	BB	BB	AB	AB	BB	AB	AB	BB	BB	AB	AA	BB	AB	BB	BB	BB	AB	AB	BB	BB	AB	AB	AB	BB	AB	AB	AB	AB	AB	BB	BB	AB	BB	AB	BB	AB	BB	BB	BB	AA	AB	AB	BB	AA
1462	AX-89885005		AA	AA	AB	AB	AB	AB	AB	BB	AB	AB	AB	BB	AA	AA	AB	AB	BB	BB	BB	AB	AB	AB	AB	AB	AB	AB	AA	AA	AB	AA	AA	AB	AB	BB	AA	AB	AB	AB	AB	BB	AB	BB	AA	AB	AB	AB	AA
1463	AX-89827806		BB	BB	AB	AA	AA	AB	AB	NC	AB	AB	AB	AA	AB	BB	AB	AB	AA	AA	AA	AB	AB	AB	AB	AB	AB	AB	BB	BB	AB	BB	BB	AB	AB	AA	BB	AB	AB	AB	AB	AA	AB	AA	BB	AB	AB	AB	BB
1464	AX-89905027		BB	BB	AB	AA	AA	AB	AB	AA	AB	AB	AB	AA	AB	BB	AB	AB	AA	AA	AA	AB	AB	AB	AB	AB	AB	AB	AB	BB	AB	BB	BB	AB	AB	AA	BB	AB	AB	AA	AB	AA	AB	AA	BB	AB	AB	AB	BB
1465	AX-89872441		AA	AA	AB	AA	AA	AA	AA	AB	AB	AB	AB	AA	AA	AA	AB	AA	AB	AB	AB	AA	AA	AB	AA	AB	AB	AB	AB	AA	AB	AB	AB	AA	BB	BB	AA	BB	AA	AB	AB	AB	AB	AB	AA	AB	AB	AB	AA
1466	AX-89847941		BB	BB	BB	BB	BB	BB	BB	AB	BB	BB	BB	BB	BB	BB	BB	BB	BB	BB	BB	BB	BB	BB	BB	BB	BB	BB	BB	BB	BB	BB	BB	BB	BB	AB	BB	AB	BB	BB	BB	AB	AB	BB	BB	BB	BB	BB	BB
1467	AX-89906889		AA	AA	AA	AB	AB	AA	AA	AB	AA	AA	AA	AB	AB	AA	AA	AA	AA	AA	AA	AA	AA	AA	AA	AA	AA	AA	AA	AA	AA	AA	AA	AA	AA	AB	AA	AB	AA	AA	AA	AB	AB	AA	AA	AA	AA	AA	AA
1468	AX-89802411		BB	BB	AB	AB	AB	BB	BB	AB	AB	AB	BB	AB	AB	BB	BB	BB	AB	AB	AB	BB	BB	AB	BB	AB	AB	AB	BB	BB	AB	BB	BB	BB	AB	AA	BB	AB	BB	BB	AB	AB	AB	AB	BB	AB	AB	BB	BB
1469	AX-89845527		BB	BB	AB	AB	AB	BB	BB	AB	AB	AB	BB	AB	AB	BB	BB	BB	AB	AB	AB	BB	BB	AB	BB	AB	AB	AB	BB	BB	AB	BB	BB	BB	AB	AA	BB	AB	BB	BB	AB	AB	AB	AB	BB	AB	AB	BB	BB
1470	AX-89785838		AB	AB	AB	AB	AB	AB	AB	AB	BB	AB	BB	AB	AB	AB	BB	BB	NC	BB	BB	AB	AB	BB	BB	AB	BB	BB	BB	BB	AB	AB	AB	AB	BB	AB	AB	AB	AB	AB	AB	BB	BB	BB	AB	BB	BB	BB	BB
1471	AX-89847933		AA	AA	AA	AB	AB	AA	AA	AB	AA	AA	AA	AB	AB	AA	AA	AA	AA	AA	AA	AA	AA	AA	AA	AA	AA	AA	AA	NC	AA	AA	AA	AA	AA	AB	AA	AB	AA	AA	AA	AB	AB	AA	AA	AA	AA	AA	AA
1472	AX-89883067		BB	BB	BB	BB	BB	BB	BB	AB	BB	BB	BB	BB	BB	BB	BB	BB	BB	BB	BB	BB	BB	BB	BB	BB	BB	BB	BB	BB	BB	BB	BB	BB	BB	AB	BB	AB	BB	BB	BB	AB	AB	BB	BB	BB	BB	AB	BB
1473	AX-89825979		AB	BB	AB	BB	BB	BB	BB	BB	AB	AB	AB	BB	BB	AB	AB	BB	AB	AB	AB	BB	AB	AB	BB	AB	AB	AB	AB	AB	AB	AB	AB	AB	AA	AB	BB	AB	BB	AB	AB	BB	BB	AB	BB	AB	AB	AB	AB
1474	AX-89825996		AB	BB	AB	BB	BB	BB	BB	BB	AB	AB	AB	BB	BB	AB	AB	BB	AB	AB	AB	BB	BB	AB	BB	AB	AB	AB	AB	AB	AB	AB	AB	AB	AA	AB	BB	AB	BB	BB	AB	BB	BB	AB	BB	AB	AB	AB	AB
1475	AX-89905493		AB	BB	AB	BB	BB	BB	BB	BB	AB	AB	AB	BB	BB	AB	AB	BB	AB	AB	BB	BB	BB	AB	BB	AB	AB	AB	AB	AB	AB	AB	AB	AB	AA	AB	BB	AB	BB	BB	AB	BB	BB	AB	BB	AB	AB	AB	AB
1476	AX-89792176		AB	AA	AB	AA	AA	AA	AA	AA	AB	AB	AB	AA	AA	AB	AB	AA	AB	AB	AA	AA	AA	AB	AA	AB	AB	AB	AB	AB	AB	AB	AB	AB	BB	AB	AA	AB	AA	AA	AB	AA	AA	AB	AA	AB	NC	AB	NC
1477	AX-89832942		AB	AA	AB	AA	AA	AA	AA	AA	AB	AB	AB	AA	AA	AB	AB	AA	AB	AB	AB	AA	AA	AB	AA	AB	AB	AB	AB	AB	AB	AB	AB	AB	BB	AB	AA	AB	AA	AA	AB	AA	AA	AB	AA	AB	AB	AB	AB
1478	AX-89785924		AB	BB	AB	BB	BB	BB	BB	BB	AB	AB	AB	BB	BB	AB	AB	BB	AB	AB	BB	BB	BB	AB	BB	AB	AB	AB	AB	AB	AB	AB	AB	AB	AB	AB	BB	AB	BB	BB	AB	BB	BB	AB	BB	AB	AB	BB	AB
1479	AX-89825742		BB	AB	BB	AB	AB	AB	AB	AB	AB	AB	AB	AB	AB	BB	AB	AB	AB	AB	AA	AB	NC	AB	NC	BB	AB	AB	AB	AB	NC	BB	BB	BB	BB	BB	AB	BB	AB	AB	BB	AB	AB	AB	AB	AB	AB	AB	AB
1480	AX-89825732		AA	AB	AA	AB	AB	AB	AB	AB	AB	AB	AB	NC	AB	AA	AB	BB	AB	AB	BB	AB	AB	AB	BB	AA	AB	AB	AB	AB	AA	AA	AA	AA	AA	AA	AB	AA	AB	AB	AA	NC	AB	AB	AB	AB	AB	AB	AB
1481	AX-89785906		BB	AB	BB	AB	AB	AB	AB	AB	AB	AB	AB	AA	AB	BB	AB	AA	AB	AB	AA	AB	AB	AB	AA	BB	AB	AB	AB	AB	BB	BB	BB	BB	BB	BB	AB	BB	AB	AB	BB	AB	AB	AB	AB	AB	AB	AB	AB
1482	AX-89885472		BB	AB	BB	AB	AB	AB	AB	AB	AB	AB	AB	AA	AB	BB	AB	AA	AB	AB	AA	AB	AB	AB	AA	BB	AB	AB	AB	AB	BB	BB	BB	BB	BB	BB	AB	BB	AB	AB	BB	AB	AB	AB	AB	AB	AB	AB	AB
1483	AX-89788026		AA	AB	AA	AB	AB	AB	AB	AB	AB	AB	AB	NC	AB	AA	AB	BB	AB	AB	BB	AB	AB	AB	BB	AA	AB	AB	AB	AB	AA	AA	AA	AA	AA	AA	AB	AA	AB	AB	AA	AB	AB	AB	AB	AB	AB	AB	AB
1484	AX-89885471		AB	BB	AB	BB	BB	BB	BB	BB	AB	AB	AB	BB	BB	AB	AB	BB	AB	AB	BB	BB	BB	AB	BB	AB	AB	AB	AB	AB	AB	AB	AB	AB	AA	AB	BB	AB	BB	BB	AB	BB	BB	AB	BB	NC	AB	BB	AB
1485	AX-89788027		AB	BB	AB	BB	BB	BB	BB	BB	AB	AB	AB	BB	BB	AB	AB	BB	AB	AB	BB	BB	BB	AB	BB	AB	AB	AB	AB	AB	AB	AB	AB	AB	AA	AB	BB	AB	BB	BB	AB	BB	BB	AB	BB	AB	AB	BB	AB
1486	AX-89872429		AB	AA	AB	AA	AA	AA	AA	AA	AB	AB	AB	AA	AA	AB	AB	AA	AB	AB	AA	AA	AA	AB	AA	AB	AB	AB	AB	AA	AB	AB	AB	AB	BB	AB	AA	AB	AA	AA	AB	AA	AA	AB	AA	AB	AB	AB	AB
1487	AX-89880965		AB	NC	AB	AB	BB	AB	AB	AB	BB	AB	BB	AB	AA	AB	BB	BB	NC	BB	BB	AB	AB	BB	BB	AB	BB	BB	BB	BB	AB	AB	AB	AB	BB	AB	AB	AB	AB	AB	AB	BB	BB	BB	AB	BB	BB	BB	BB
1488	AX-89861017		AB	AB	AB	AB	BB	AB	AB	AB	BB	AB	AB	AB	AB	BB	BB	BB	BB	BB	BB	BB	BB	BB	BB	BB	BB	BB	BB	BB	AB	AB	AB	AB	BB	AB	AB	AB	AB	AB	AB	BB	BB	BB	AB	BB	BB	BB	BB
1489	AX-89806917		AB	AB	AB	AB	AB	AB	AB	AB	AA	AB	AB	AB	AB	AA	AA	AA	AA	AA	AA	AA	AA	AA	AA	AA	AA	AA	AA	AA	AB	AB	AB	AB	AA	AB	AB	AB	AB	AB	AB	AA	AA	AA	AB	AA	AA	AA	AA
1490	AX-89785753		AB	AB	AB	AB	AB	AB	AB	AB	AA	AB	AA	AB	AB	AB	AA	AA	AA	AA	AA	AB	AB	AA	AA	AB	AA	AA	AA	AA	AB	AB	AB	AB	AA	AB	AB	AB	AB	AB	AB	AB	AB	AA	AB	AA	AA	AA	AA
1491	AX-89880974		AB	AA	AB	AA	AA	AA	AA	AA	AB	AB	AB	AA	AA	AB	AB	AB	AB	AB	AA	AA	AA	AB	AA	AB	AA	AB	AB	AB	AB	AB	AB	AB	BB	AB	AA	AB	AA	AA	AB	AB	AB	AB	AA	AB	AB	AA	AB
1492	AX-89880932		AB	AB	AB	AB	BB	AB	AB	AB	BB	AB	AB	AB	AB	BB	BB	BB	BB	BB	BB	BB	BB	BB	BB	BB	BB	BB	BB	BB	AB	AB	AB	AB	BB	AB	AB	AB	AB	AB	AB	BB	BB	BB	AB	BB	BB	BB	BB
1493	AX-89848262		AB	AB	AB	AB	AB	AB	AB	AB	BB	AB	BB	AB	AB	AB	BB	NC	BB	BB	BB	AB	AB	BB	BB	AB	BB	BB	BB	BB	AB	AB	AB	AB	BB	AB	AB	AB	AB	AB	AB	AB	AB	BB	AB	BB	BB	BB	BB
1494	AX-89784234		AA	AB	AA	AB	AB	AB	AB	AB	AB	AA	AA	AB	AB	AA	AB	AB	AB	AB	BB	BB	BB	AB	BB	AA	BB	AB	AB	AB	AA	AA	AA	AA	AA	AA	AB	AA	AB	AB	AA	AB	AB	AB	AB	AB	AB	AB	AB
1495	AX-89823785		BB	AB	BB	AB	AB	AB	AB	AB	AB	BB	BB	AB	AB	BB	AB	AB	AB	AB	AA	AA	AA	AB	NC	AB	AA	AB	AB	AB	BB	BB	BB	BB	BB	BB	AB	BB	AB	AB	BB	AB	AB	AB	AB	AB	AB	AB	AB
1496	AX-89803886		BB	AB	BB	AB	AB	AB	AB	AB	AB	BB	BB	AB	AB	BB	AB	AB	AB	AB	AA	AA	AA	AB	AA	AB	AA	AB	AB	AB	BB	BB	BB	BB	BB	BB	AB	BB	AB	AB	BB	AB	AB	AB	AB	AB	AB	NC	AB
1497	AX-89784466		AB	AA	AA	AB	AB	AA	AA	AA	AA	AB	BB	AB	AB	BB	AB	AB	AB	AB	AA	AB	AB	AB	AB	AB	AA	AB	BB	BB	AB	BB	BB	BB	BB	AB	BB	AB	BB	NC	AB	AB	BB	AB	NC	AB	AB	AB	AB
1498	AX-89847482		AB	AB	BB	AB	AB	BB	BB	BB	BB	AB	AA	AB	AB	AB	AB	AB	AB	AB	BB	AB	AB	AB	AB	AB	AB	AB	AB	BB	AB	AA	AA	BB	AA	AA	AB	AB	AB	BB	BB	BB	AB	AB	AB	AA	AB	AB	BB
1499	AX-89824383		BB	BB	BB	AB	BB	BB	BB	BB	BB	AB	AB	AB	AB	AB	BB	BB	BB	BB	BB	AB	AB	AB	AB	AB	BB	BB	AA	BB	BB	AB	AB	BB	BB	AB	AB	BB	AB	BB	BB	AB	AA	BB	BB	BB	NC	AB	BB
1500	AX-89847736		BB	BB	BB	AB	BB	BB	BB	BB	BB	AB	AA	AB	AB	AB	AB	BB	BB	BB	BB	AB	AB	AB	AB	AB	BB	BB	AA	BB	BB	AA	AA	AB	AB	AB	AA	AA	AA	AB	AB	AB	AA	BB	BB	BB	BB	AB	BB
1501	AX-89824300		AB	AB	BB	AB	BB	BB	BB	BB	BB	AB	AB	AB	AB	AB	NC	BB	BB	BB	BB	AB	AB	AB	AB	AB	BB	BB	AA	BB	BB	AA	AA	AB	AB	AB	AA	AA	AA	AB	AB	AB	AA	BB	AB	BB	BB	AB	BB
1502	AX-89872413		AB	AB	AA	AB	AA	AA	AA	AA	AA	AB	BB	AB	AB	AB	AB	AB	AB	AB	AA	AB	AB	AB	AB	AB	AA	AB	BB	AA	AB	BB	BB	AB	BB	BB	BB	BB	BB	AB	AB	AB	BB	AB	AB	AB	AB	AB	AA
1503	AX-89824337		AB	AB	BB	AB	AB	BB	BB	BB	BB	AB	AA	AB	AB	AB	AB	AB	AB	AB	BB	AB	AB	AB	AB	AB	BB	AB	AA	BB	AB	AA	AA	NC	AA	AA	AA	AA	AA	AB	AB	AB	AA	AB	AB	AB	AB	AB	BB
1504	AX-89847737		AB	AB	BB	AB	NC	BB	BB	BB	BB	AB	AA	AB	AB	AB	AB	BB	BB	BB	BB	AB	AB	AB	AB	AB	BB	BB	AA	BB	BB	AA	AA	AB	AB	AB	AA	AA	AA	AB	AB	AB	AA	BB	AB	BB	BB	AB	BB
1505	AX-89824389		AA	AA	AA	AB	AA	AA	AA	AA	AA	AB	AB	AB	AB	AB	AA	AA	AA	AA	AA	AB	AB	AB	AB	AB	AA	AA	BB	AA	AA	AB	AB	AA	AA	AB	AB	AA	AB	AA	AA	AB	BB	AA	AA	AA	AA	AB	AA
1506	AX-89824494		BB	BB	BB	AB	BB	BB	BB	BB	BB	AB	AB	AB	AB	AB	BB	BB	BB	BB	BB	AB	AB	AB	AB	AB	BB	BB	AA	BB	BB	AB	AB	BB	BB	AB	AB	BB	AB	BB	BB	AB	NC	BB	BB	BB	BB	AB	BB
1507	AX-89784662		AB	AB	BB	AB	BB	BB	BB	BB	BB	AB	AA	AB	AB	AB	AB	AB	AB	AB	BB	AB	AB	AB	AB	AB	BB	AB	AA	BB	AB	AA	AA	AB	AA	AA	AA	AA	AA	AB	NC	AB	AA	AB	AB	AB	AB	AB	BB
1508	AX-89881471		AA	AA	AA	AB	AA	AA	AA	AA	AA	AB	BB	AB	AB	AB	AB	AA	AA	AA	AA	AB	AB	AB	AB	AB	AA	AA	NC	AA	AA	BB	BB	AB	AB	AB	BB	AB	BB	AB	AB	AB	BB	AA	AA	AA	AA	AB	AA
1509	AX-89881487		AA	AA	AA	AB	AB	AA	AA	AA	AA	AB	BB	AB	AB	AB	AB	AA	AA	AA	AA	AB	AB	AB	AB	AB	AA	AA	BB	AA	AA	BB	BB	AB	AB	AB	BB	BB	BB	AB	AB	AB	BB	AA	AA	AA	AA	AB	AA
1510	AX-89904718		BB	BB	BB	AB	AB	BB	BB	BB	BB	AB	AA	AB	AB	AB	AB	AB	AB	AB	BB	AB	AB	AB	AB	AB	BB	AB	AA	BB	AB	AA	AA	AB	AA	AA	AA	AA	AA	AB	AB	AB	AA	AB	BB	AB	AB	AB	BB
1511	AX-89881420		AA	AA	NC	AB	AB	AA	AA	AA	AA	AB	BB	AB	AB	AB	AB	AB	AB	AB	AA	AB	AB	AB	AB	AB	AA	AB	BB	AA	AB	BB	BB	AB	BB	BB	BB	BB	BB	AB	AB	AB	BB	AB	AA	AB	AB	AB	AA
1512	AX-89784616		AB	AB	AA	AB	AB	AA	AA	AA	AA	AB	BB	AB	AB	AB	AB	AB	AB	AB	AA	AB	AB	AB	AB	AB	AA	AB	BB	AA	AB	BB	BB	AB	BB	BB	BB	BB	BB	AB	AB	AB	BB	AB	AB	AB	AB	AB	AA
1513	AX-89904709		AB	BB	BB	AB	AB	BB	BB	BB	BB	AB	AA	AB	AB	AB	AB	AB	AB	AB	BB	AB	AB	AB	AB	AB	BB	AB	AA	AA	AB	AA	AA	AA	AA	AB	AA	AB	AA	AB	AB	AB	AA	AB	BB	AB	AB	AB	AB
1514	AX-89847708		AA	AA	NC	AB	AA	AA	AA	AA	AA	AB	BB	AB	AB	AA	AB	AA	AA	AA	AA	AB	AB	AB	AB	AB	AA	AA	AB	AB	AA	BB	BB	AB	AB	AA	BB	AB	BB	AB	AB	AB	BB	AA	AA	AA	AA	AB	AA
1515	AX-89824074		AB	AA	AA	AB	AB	AA	AA	AB	NC	AB	BB	AB	AB	BB	AB	AB	AB	AB	AA	AB	NC	AB	AB	AB	AA	AB	BB	BB	AB	BB	BB	BB	BB	AB	BB	AB	BB	AB	AB	AB	BB	AB	NC	AB	AB	AB	AB
1516	AX-89824026		AB	BB	BB	BB	BB	BB	BB	BB	BB	BB	BB	BB	BB	AA	BB	AB	AB	AB	BB	BB	BB	BB	BB	BB	BB	AB	AB	AB	AB	BB	BB	AB	AB	AB	BB	BB	BB	BB	BB	AB	AB	AB	BB	AB	AB	AB	AB
1517	AX-89784515		AB	AA	AA	AB	AB	AA	AA	AA	AA	AB	BB	AB	AB	AB	AB	AB	AB	AB	AA	AB	AB	AB	AB	AB	AA	AB	BB	BB	AB	BB	BB	BB	BB	AB	BB	AB	BB	AB	AB	AB	BB	AB	AA	AB	AB	AB	AB
1518	AX-89881177		AB	AA	AA	AB	AB	AA	AA	AA	AA	AB	BB	AB	AB	BB	AB	AB	AB	AB	AA	AB	AB	AB	AB	AB	AA	AB	BB	BB	AB	BB	BB	BB	BB	AB	BB	AB	BB	AB	AB	AB	BB	AB	AA	AB	AB	AB	NC
1519	AX-89783097		AB	AB	BB	AB	AB	BB	BB	BB	BB	AB	AA	AB	AB	AB	AB	AB	AB	AB	BB	AB	AB	AB	AB	AB	AB	AB	AA	BB	AB	AA	AB	BB	AA	AA	AB	AB	AB	BB	BB	AB	AA	AB	AB	AA	AB	AB	BB
1520	AX-89784463		BB	BB	BB	AB	AB	BB	BB	BB	BB	AB	AA	AB	AB	BB	AB	BB	BB	BB	BB	AB	AB	AB	AB	AB	BB	BB	AB	AB	BB	AA	AA	AB	AB	BB	AA	AB	AA	AB	AB	AB	AA	BB	BB	BB	BB	AB	BB
1521	AX-89822130		BB	BB	BB	BB	AB	BB	BB	BB	BB	BB	AB	BB	BB	BB	AB	AB	AB	NC	BB	BB	BB	BB	BB	BB	NC	AB	BB	BB	AB	AB	AB	BB	AA	AB	BB	AB	BB	BB	BB	BB	BB	AB	BB	AB	AB	AB	BB
1522	AX-89785011		BB	BB	BB	BB	BB	BB	BB	BB	BB	BB	AB	BB	BB	BB	AB	AB	AB	AB	BB	BB	BB	BB	BB	BB	AB	AB	BB	BB	AB	AB	AB	BB	NC	AB	BB	AB	BB	BB	BB	BB	BB	AB	BB	NC	AB	AB	BB
1523	AX-89912411		AB	AB	BB	NC	AB	AB	BB	BB	BB	AB	AA	AB	AB	AB	AB	AB	AB	AB	BB	NC	AB	AB	AB	NC	AB	AB	AB	BB	AB	NC	AB	BB	AA	AA	AB	AB	AB	BB	BB	AB	AB	AB	AB	AA	AA	AB	NC
1524	AX-89884247		BB	BB	BB	BB	BB	BB	BB	BB	BB	AB	AB	AB	BB	BB	AB	AB	AB	AB	BB	BB	BB	BB	BB	BB	AB	AB	BB	BB	AB	AB	AB	BB	AA	AB	BB	AB	AB	BB	BB	BB	BB	AB	BB	NC	NC	AB	BB
1525	AX-89828336		AA	AA	AA	AA	AB	AA	AA	AA	AA	AB	AB	AB	AA	AA	AB	AB	AB	AB	AA	AA	AA	AA	AA	AA	AB	AB	AA	AA	AB	AB	AB	AA	BB	AB	AA	AB	AB	AA	AA	AA	AA	AB	AA	AB	AB	AB	AA
1526	AX-89826024		BB	BB	BB	BB	BB	BB	BB	BB	BB	BB	BB	BB	BB	BB	BB	BB	BB	BB	BB	BB	BB	BB	BB	BB	BB	BB	BB	BB	BB	BB	BB	BB	BB	BB	BB	BB	AB	BB	BB	BB	BB	BB	BB	BB	BB	AB	AB
1527	AX-89904762		AB	BB	AA	AA	AB	AA	AB	AB	AB	AA	AA	AA	AB	AB	AA	AA	AA	AA	AB	AA	AA	AA	AA	AA	AB	AB	AB	AB	AA	AA	AA	BB	AA	AB	AB	AB	AB	AB	AB	AA	AA	AA	AB	AB	AB	AA	AB
1528	AX-89847865		AB	AB	AB	AA	AA	AA	AA	AA	AA	AB	AA	AA	AB	AA	AA	AA	AA	AA	AA	AA	AA	AA	AA	AA	AA	AA	AA	AA	AA	BB	AA	AA	AA	AA	AA	AB	AA	AA	AA	AA	AA	AA	AA	AB	AB	AA	AA
1529	AX-89785706		NC	AB	AA	AA	AA	AA	AB	AB	AB	AA	AA	AA	AB	AB	AA	AA	AA	AA	AB	AA	AA	AA	AA	AA	AB	AB	AB	AB	AA	AA	AA	BB	AA	AB	AB	AA	BB	AB	AB	AA	AA	AA	AB	AA	AA	AB	BB
1530	AX-89789849		AB	BB	AA	AB	AB	AA	AB	NC	AB	AA	AB	AA	BB	AB	AA	AA	AA	NC	AB	NC	AA	AA	NC	NC	AB	AB	AB	AB	AB	AB	AA	BB	AA	BB	AB	BB	BB	AB	AB	AA	NC	AA	AB	AB	AB	AB	BB
1531	AX-89883413		BB	BB	BB	AB	BB	BB	BB	BB	BB	AB	AB	BB	AB	BB	BB	BB	BB	BB	BB	BB	BB	BB	BB	BB	BB	BB	BB	BB	AB	AB	BB	BB	BB	AB	BB	AB	BB	BB	BB	AB	BB	BB	BB	BB	BB	BB	BB
1532	AX-89826260		NC	NC	NC	AB	BB	NC	AB	NC	BB	AB	AB	AB	AB	NC	BB	NC	AB	NC	BB	BB	BB	BB	BB	BB	BB	BB	BB	BB	AB	AB	BB	NC	NC	AB	NC	AB	BB	BB	NC	AB	NC	NC	BB	BB	BB	BB	BB
1533	AX-89868518		AA	AB	AA	AA	AA	AA	AB	AB	AB	AA	AA	AA	AB	AB	AA	AA	AA	AA	NC	AA	AA	AA	AA	AA	AB	AB	AB	AB	AA	AA	AA	BB	AA	AB	AB	AB	BB	AB	AB	AA	AA	AA	AB	AA	AA	AB	BB
1534	AX-89786164		AA	AB	AA	AA	AA	AA	AB	AB	AB	AA	AA	AA	AB	AB	AA	AA	AA	AA	AB	AA	AA	AA	AA	AA	AB	AB	AB	AB	AA	AA	AA	BB	AA	AB	AB	AB	BB	AB	AB	AA	AA	AA	AB	AA	AA	AB	BB
1535	AX-89786179		AA	AB	AA	AA	AA	AA	AB	AB	AB	AA	AA	AA	AB	AB	AA	AA	AA	AA	AB	AA	AA	AA	AA	AA	AB	AB	AB	AB	AA	AA	AA	BB	AA	AB	AB	AB	BB	AB	AB	AA	AA	AA	AB	AA	AA	AB	BB
1536	AX-89825488		BB	AB	BB	BB	BB	BB	AB	AB	AB	BB	BB	BB	AB	AB	BB	BB	BB	BB	AB	BB	BB	BB	BB	BB	AB	AB	AB	AB	BB	BB	BB	AA	BB	NC	AB	BB	AA	AB	AB	BB	BB	BB	AB	BB	BB	AB	AA
1537	AX-89825407		BB	BB	BB	BB	BB	BB	BB	BB	BB	BB	AB	BB	BB	BB	AB	AB	BB	BB	AB	BB	BB	BB	BB	BB	AB	AB	BB	BB	AB	AB	AB	BB	AB	BB	BB	AB	AB	BB	BB	BB	BB	AB	BB	AB	AB	AB	AB
1538	AX-89825448		AA	AA	AA	AA	AA	AA	AA	AB	AA	AA	AA	AA	AA	AA	AA	AA	AA	AA	AA	AA	AA	AA	AA	AA	AA	AA	AA	AA	AA	AB	AA	AA	AA	AA	AA	AA	AB	AA	AA	AA	AA	AA	AA	AA	AA	AB	AB
1539	AX-89882179		BB	BB	BB	BB	BB	BB	BB	AB	BB	BB	BB	BB	BB	BB	BB	BB	BB	BB	BB	BB	BB	BB	BB	BB	BB	BB	BB	BB	BB	AB	BB	BB	BB	BB	BB	BB	AB	BB	BB	BB	BB	BB	BB	BB	BB	AB	AB
1540	AX-89883631		AA	AA	AB	AA	AA	AA	AA	AB	AA	AA	AA	AA	AB	AA	AA	AB	AA	AA	AB	AA	AA	AA	AA	AA	AB	AB	AA	AA	AB	AB	AA	AA	AB	AA	AA	AA	AB	AA	AA	AA	AA	AB	AA	AB	AB	AB	AB
1541	AX-89786399		AB	AB	AB	AA	AA	AA	AA	AA	AB	AB	AA	AB	AB	AA	AA	AB	AB	AB	AB	AB	AB	AB	AB	AA	AB	AB	AA	AB	BB	AB	AA	AA	AB	BB	AA	AA	AB	AA	AA	AB	AA	BB	AB	BB	BB	BB	AB
1542	AX-89823897		AB	AB	BB	AB	AA	AB	AB	AB	AB	BB	AB	AB	AB	AA	AA	AA	AA	AA	AA	AA	AA	AB	AA	AB	AA	AA	AA	AA	AB	AB	AB	AB	AA	AB	AB	AB	AB	AB	BB	AA	AA	AA	AB	AA	AA	AA	AA
1543	AX-89807106		AB	AB	AB	AB	AB	AB	AB	AB	AA	AB	AA	AB	AB	AB	AA	AA	AA	AA	AA	AB	AB	AA	AA	AB	AA	AA	AA	AA	AB	AB	AB	AB	AA	AB	AB	AB	AB	AB	AB	AA	AA	AA	AB	AA	AA	AA	AA
1544	AX-89872430		AB	AA	AB	AA	AA	AA	AA	AA	AB	AB	AB	AA	AA	AB	AB	AA	AB	AB	AA	AA	AA	AB	AA	AB	AB	AB	AB	AA	AB	AB	AB	AB	BB	AB	AA	AB	AA	AA	AB	AA	AA	AB	AA	AB	AB	AB	AB
1545	AX-89880949		AB	AB	AB	AB	BB	AB	AB	AB	BB	AB	AB	AB	AB	BB	BB	BB	BB	BB	BB	BB	BB	BB	BB	AB	BB	BB	BB	BB	AB	AB	AB	AB	BB	AB	AB	AB	AB	AB	AB	BB	BB	BB	AB	BB	BB	BB	BB
1546	AX-89784303		AB	AB	AA	AB	AB	AB	AB	AB	AB	AA	AB	AB	AB	BB	BB	BB	BB	BB	BB	BB	BB	AB	BB	AB	BB	BB	BB	BB	AB	AB	AB	AB	BB	AB	AB	AB	AB	AB	NC	BB	BB	BB	AB	BB	BB	BB	BB
1547	AX-89882744		AB	AB	AB	AB	AB	AB	AB	AB	BB	AB	BB	AB	AB	AB	BB	BB	BB	BB	BB	AB	AB	BB	BB	AB	BB	BB	BB	BB	AB	AB	AB	AB	BB	AB	AB	AB	AB	AB	AB	BB	BB	BB	AB	BB	BB	BB	BB
1548	AX-89786851		AB	AB	AB	AA	AA	AA	AA	AA	AB	AB	AA	AB	AB	AA	AA	AB	AB	AB	AB	AB	AB	AB	AB	AA	AB	AB	AA	AB	AB	AB	AA	AA	AB	BB	AA	AA	AB	NC	AA	AB	AA	BB	AB	BB	NC	BB	AB
1549	AX-89786839		AB	AB	AB	BB	BB	BB	BB	BB	AB	AB	BB	AB	AB	BB	BB	AB	AB	AB	AB	AB	AB	AB	AB	BB	AB	AB	BB	AB	AB	AB	BB	BB	AB	AA	BB	BB	AB	BB	BB	AB	BB	AA	AB	AA	AA	AA	AB
1550	AX-89826443		AB	AB	AB	AA	AA	AA	AA	AA	AB	AB	AA	AB	AB	AA	AA	AB	AB	AB	AB	AB	AB	AB	AB	AA	AB	AB	AA	AB	AB	AB	AA	AA	AB	NC	AA	AA	AB	AA	AA	AB	AA	BB	AB	BB	NC	BB	AB
1551	AX-89825750		AB	AB	AB	AB	AB	AB	AB	AB	BB	BB	BB	BB	AB	AB	BB	BB	BB	BB	BB	AB	AB	BB	BB	AB	BB	BB	BB	BB	AB	AB	AB	AB	BB	AB	AB	AB	AB	AB	AB	AB	AB	BB	AB	BB	BB	BB	BB
1552	AX-89786784		AB	AB	AB	AA	AA	AA	AA	AA	AB	AB	AA	AB	AB	AA	AA	AB	AB	AB	AB	AB	AB	AB	AB	AA	AB	AB	AA	AB	AB	AB	AA	AA	AB	BB	AA	AB	AB	AA	AA	BB	AB	BB	AB	BB	BB	BB	AB
1553	AX-89786708		AB	AB	BB	BB	BB	BB	BB	BB	AB	AB	BB	AB	BB	BB	BB	AB	AB	AB	AB	AB	AB	AB	AB	BB	AB	AB	BB	AB	AB	BB	BB	BB	AB	AA	BB	BB	BB	BB	BB	AA	AB	AA	AB	AA	AA	AA	AB
1554	AX-89786903		AB	AB	AB	AB	AB	AA	AA	AA	AB	AB	AA	AB	AB	AA	AA	AB	AB	AB	AB	AB	AB	AB	AB	AA	AB	AB	AA	AB	AB	AB	AA	AA	AB	BB	AA	AA	AB	AA	AA	BB	AB	BB	AB	BB	BB	BB	AB
1555	AX-89884084		AB	AB	AB	AA	AA	AA	AA	AA	AB	AB	AA	AB	AB	AA	AA	AB	AB	AB	AB	AB	AB	AB	AB	AA	AB	AB	AA	AB	AB	AB	AA	AA	AB	BB	AA	AA	AB	AA	AA	BB	AB	BB	AB	BB	BB	BB	AB
1556	AX-89826690		AA	AA	AB	AB	AB	AA	AA	AA	AA	AA	AB	AA	AB	AA	AB	AB	AA	AA	AB	AA	AA	AA	AA	AA	AB	AB	AA	AA	BB	AB	AB	AA	BB	AA	AA	AB	AB	AA	AA	AA	AA	AB	AA	AB	AB	AA	AA
1557	AX-89786654		AB	AB	AA	AA	AA	AA	AA	AA	AB	AB	AA	AB	AA	AA	AA	AA	AB	AB	AA	AB	AB	AB	AB	AA	AA	AA	AA	AB	AA	AA	AA	AA	AA	BB	AA	AA	AA	AA	AA	BB	AB	AB	AB	AB	AB	BB	AB
1558	AX-89786645		AB	AB	AA	AA	AA	AA	AA	AA	AB	AB	AA	AB	AA	AA	AA	AA	AB	AB	AA	AB	AB	AB	AB	AA	AA	AA	AA	AB	AA	AA	AA	AA	AA	BB	AA	AA	AA	AA	AA	BB	AB	AB	AB	AB	AB	BB	AB
1559	AX-89826606		AB	AB	AA	AA	AA	AA	AA	AA	AB	AB	AA	AB	AA	AA	AA	AA	AB	AB	AA	AB	AB	AB	AB	AA	AA	AA	AA	AB	AA	AA	AA	AA	AA	BB	AA	AA	AA	AA	AA	AB	AB	AB	AB	AB	AB	AB	AA
1560	AX-89824769		AB	AB	BB	BB	BB	BB	BB	BB	AB	AB	BB	AB	BB	BB	BB	BB	AB	AB	BB	AB	AB	AB	AB	BB	BB	BB	BB	AB	BB	BB	BB	BB	BB	AA	BB	BB	BB	BB	BB	AB	AB	AB	AB	AB	AB	AB	BB
1561	AX-89815431		AB	AB	AB	AB	AB	AA	AA	AB	AB	AB	AA	AB	AB	AA	AA	AB	AB	AB	AB	AB	AB	AB	AB	AA	AB	AB	AA	AB	BB	AB	AA	AA	AB	BB	AA	AB	AB	AA	AA	AB	AB	BB	AB	BB	BB	BB	AB
1562	AX-89786544		BB	BB	AB	BB	BB	BB	BB	AB	BB	BB	BB	BB	AB	BB	BB	AB	BB	BB	AB	BB	BB	BB	BB	BB	AB	AB	BB	BB	AB	AB	BB	BB	AB	BB	BB	AB	AB	BB	BB	BB	BB	AB	BB	AB	AB	AB	AB
1563	AX-89885218		AA	NC	AB	AB	AB	AB	AB	BB	AB	BB	AB	BB	AA	AA	AB	AB	BB	BB	BB	AB	AB	BB	BB	AB	AB	AB	AB	AB	AB	AA	AA	AB	AB	BB	AB	AB	AB	AB	AB	BB	BB	AB	AA	AB	AB	AB	AA
1564	AX-89807329		BB	BB	AB	AA	AA	AB	AB	AA	AB	AA	AA	AA	BB	BB	AA	AB	AA	AA	AA	AB	AB	AA	AA	AB	AB	AB	AA	AB	AB	NC	AB	AB	AA	AA	AB	AA	AB	NC	AB	AA	AA	AB	BB	AB	AB	AA	BB
1565	AX-89824940		BB	BB	AB	AB	AB	BB	BB	AB	BB	BB	BB	BB	AB	BB	BB	BB	BB	BB	BB	BB	BB	BB	BB	BB	BB	BB	BB	BB	BB	AB	BB	BB	BB	BB	BB	AB	AB	BB	BB	BB	BB	BB	BB	BB	BB	AB	AB
1566	AX-89786502		BB	BB	AB	AB	AB	BB	BB	AB	BB	BB	BB	BB	AB	BB	BB	AB	BB	BB	AB	BB	BB	BB	BB	BB	NC	AB	BB	BB	AB	AB	BB	BB	AB	BB	BB	AB	AB	BB	BB	BB	BB	AB	BB	AB	AB	AB	AB
1567	AX-89885372		AB	AB	AA	AB	AB	AA	AA	AA	AA	AA	AA	AB	AB	AA	AA	AA	AA	AA	AA	AA	AA	AA	AA	AA	AA	AA	AB	AA	AA	AB	AB	AB	AA	AA	AB	AA	AB	AB	AB	AA	AA	AA	AB	AA	AA	AA	AA
1568	AX-89848257		AB	AB	BB	AB	AB	BB	BB	BB	BB	BB	BB	AB	AB	BB	BB	BB	BB	BB	BB	BB	BB	BB	BB	BB	BB	BB	AB	BB	BB	AB	AB	AB	BB	BB	AB	BB	AB	AB	AB	BB	BB	BB	AB	BB	BB	BB	BB
1569	AX-89848197		AB	AB	BB	AB	AB	BB	BB	BB	BB	BB	BB	AB	AB	BB	BB	BB	BB	BB	BB	BB	BB	BB	BB	BB	BB	BB	AB	BB	BB	AB	AB	AB	BB	BB	AB	BB	AB	AB	AB	BB	BB	BB	AB	BB	BB	BB	BB
1570	AX-89829752		BB	AB	AB	BB	BB	BB	BB	BB	BB	AB	AB	BB	BB	BB	AB	AB	AB	AB	BB	AB	AB	BB	AB	BB	BB	BB	AB	BB	AB	AB	AB	BB	AA	BB	BB	AB	AB	BB	BB	BB	BB	AB	AB	AB	AB	BB	BB
1571	AX-89829754		AA	AB	AB	AA	AA	AA	AA	AA	AA	AB	AB	AA	AA	AA	AB	AB	AB	AB	AA	NC	AB	AA	AB	AA	AA	AA	AB	AA	AB	AB	AB	AA	BB	AA	AA	AB	AB	AA	AA	AA	AA	AB	AB	AB	AB	AA	AA
1572	AX-89791522		AB	AA	AB	BB	AB	BB	BB	BB	AB	AB	BB	AB	AA	AA	BB	BB	BB	BB	BB	BB	BB	BB	BB	BB	BB	AB	BB	BB	AB	BB	BB	BB	BB	BB	BB	BB	BB	BB	BB	AB	AB	AB	AB	AB	AB	AA	AB
1573	AX-89892081		AB	BB	AB	AA	AB	AA	AA	AA	AA	AA	AA	AB	AB	AB	AA	AA	AA	AA	AA	AA	AA	AB	AA	AB	AA	AB	AB	AA	AB	AB	AA	AA	BB	AA	AB	AA	AA	AA	AA	AB	BB	AA	AB	AB	AB	AB	AB
1574	AX-89790935		BB	AB	AB	BB	BB	BB	BB	BB	BB	BB	AB	BB	BB	BB	AB	AB	AB	AB	AB	AB	AB	BB	AB	BB	BB	BB	AB	BB	AB	AB	AB	BB	AA	BB	BB	AB	AB	BB	BB	BB	BB	AB	AB	AB	AB	BB	BB
1575	AX-89807497		AB	AB	AB	BB	BB	BB	BB	BB	BB	BB	AB	BB	BB	BB	AB	NC	AB	AB	BB	AB	AB	BB	AB	BB	BB	BB	AB	BB	AB	AB	AB	BB	AA	BB	BB	AB	AB	BB	BB	BB	BB	AB	AB	AB	AB	BB	BB
1576	AX-89888086		BB	AB	AB	BB	BB	BB	BB	BB	BB	BB	AB	BB	BB	BB	AB	AB	AB	AB	BB	AB	AB	BB	AB	BB	BB	BB	AB	BB	AB	AB	AB	BB	AA	BB	BB	AB	AB	BB	BB	BB	BB	AB	AB	AB	AB	BB	BB
1577	AX-89789494		AB	AB	AB	BB	BB	BB	BB	BB	BB	AB	AB	BB	BB	BB	AB	AB	AB	AB	BB	AB	AB	BB	AB	BB	BB	BB	AB	BB	AB	AB	AB	BB	AA	BB	BB	AB	AB	BB	BB	BB	BB	AB	AB	AB	AB	BB	BB
1578	AX-89872570		AA	AB	AB	AA	AA	AA	AA	AA	AA	AA	AB	AA	AA	AA	AB	AB	AB	AB	AA	AB	AB	AA	AB	AA	AA	AA	AB	AA	AB	AB	AB	AA	BB	AA	AA	AB	AB	AA	AA	AA	AA	AB	AB	AB	AB	AA	AA
1579	AX-89804654		AB	AB	AB	AA	AA	AA	AA	AA	AA	AA	AB	AA	AA	AA	AB	AB	AB	AB	AA	AB	AB	AA	AB	AA	AA	AA	AB	AA	AB	AB	AB	AA	BB	AA	AA	AB	AB	AA	NC	AA	AA	AB	AB	AB	NC	AA	AA
1580	AX-89829588		BB	BB	AB	BB	BB	BB	BB	BB	BB	AB	AB	BB	BB	BB	AB	AB	AB	AB	BB	AB	AB	BB	AB	BB	BB	BB	AB	BB	AB	AB	AB	BB	AA	BB	BB	AB	AB	BB	BB	BB	BB	AB	BB	BB	BB	BB	BB
1581	AX-89790347		BB	AB	AB	BB	BB	BB	BB	BB	BB	AB	AB	BB	BB	BB	AB	AB	AB	AB	BB	AB	AB	BB	AB	BB	BB	BB	AB	BB	AB	AB	AB	BB	AA	BB	BB	AB	AB	BB	BB	BB	BB	AB	AB	AB	AB	BB	BB
1582	AX-89905083		AB	AB	AB	AA	AA	AA	AA	AA	AA	AA	AB	AA	AA	AA	AB	AB	AB	AB	AA	AB	AB	AA	AB	AA	AA	AA	AB	AA	AB	AB	AB	AA	BB	AA	AA	AB	AB	AA	AA	AA	AA	AB	AB	AB	AB	AA	AA
1583	AX-89789502		BB	BB	AB	BB	BB	BB	BB	BB	BB	AB	AB	BB	BB	BB	AB	AB	AB	AB	BB	AB	AB	BB	AB	BB	BB	BB	AB	BB	AB	AB	AB	BB	AA	BB	BB	AB	AB	BB	BB	BB	BB	AB	BB	BB	BB	BB	BB
1584	AX-89888057		BB	AB	AB	BB	BB	BB	BB	BB	BB	BB	AB	BB	BB	BB	AB	AB	AB	AB	BB	AB	AB	BB	AB	BB	BB	BB	AB	BB	AB	AB	AB	BB	AA	BB	BB	AB	AB	BB	BB	BB	BB	AB	AB	AB	AB	BB	BB
1585	AX-89831609		BB	BB	AB	BB	BB	BB	BB	BB	BB	BB	AB	BB	BB	BB	AB	AB	AB	AB	BB	AB	AB	BB	AB	BB	BB	BB	AB	BB	AB	AB	AB	BB	AA	BB	BB	AB	AB	BB	BB	BB	BB	AB	BB	BB	BB	BB	BB
1586	AX-89788211		AA	AB	AB	AA	AA	AA	AA	AA	AA	AA	AB	AA	AA	AA	AB	AB	AB	AB	AA	AB	AB	AA	AB	AA	AA	AA	AB	AA	AB	AB	AB	AA	NC	AA	AA	AB	AB	AA	AA	AA	AA	AB	AB	AB	AB	AA	AA
1587	AX-89788183		AA	AB	AB	AA	AA	AA	AA	AA	AA	AA	AB	AA	AA	AA	AB	AB	AB	AB	AA	AB	AB	AA	AB	AA	AA	AA	AB	AA	AB	AB	AB	AA	BB	AA	AA	AB	AB	AA	AA	AA	AA	AB	AB	AB	AB	AA	AA
1588	AX-89789303		AA	AA	AB	AA	AA	AA	AA	AA	AA	AB	AB	AA	AA	AA	AB	AB	AB	AB	AA	AB	AB	AA	AB	AA	AA	AA	AB	AA	AB	AB	AB	AA	BB	AA	AA	AB	AB	AA	AA	AA	AA	AB	AA	AA	AA	AA	AA
1589	AX-89790345		BB	AB	AB	BB	BB	BB	BB	BB	BB	BB	AB	BB	BB	BB	AB	AB	AB	AB	BB	AB	AB	BB	AB	BB	BB	BB	AB	BB	AB	AB	AB	BB	AA	BB	BB	AB	AB	BB	BB	BB	BB	AB	AB	AB	AB	BB	BB
1590	AX-89834872		BB	AB	BB	BB	BB	BB	BB	BB	BB	BB	BB	AB	BB	AB	BB	BB	BB	BB	BB	BB	BB	AB	BB	AB	BB	BB	AB	BB	BB	AB	BB	BB	AA	BB	AB	BB	BB	BB	BB	BB	AB	BB	BB	AB	AB	BB	BB
1591	AX-89793604		AB	AA	BB	BB	BB	BB	BB	BB	BB	BB	BB	AB	AB	AB	BB	BB	BB	BB	BB	BB	BB	AB	BB	AB	BB	AB	AB	BB	AB	AB	BB	BB	AA	BB	AB	BB	BB	BB	BB	BB	AB	BB	AB	AB	AB	BB	BB
1592	AX-89834989		AB	BB	AA	AA	AA	AA	AA	AA	AA	AA	AA	AB	AB	AB	AA	AA	AA	AA	AA	AA	AA	AB	AA	AB	AA	AB	AB	AA	AB	AB	AA	AA	BB	AA	AB	AA	AA	AA	AA	AA	AB	AA	AB	AB	AB	AA	AA
1593	AX-89791154		AB	AB	BB	BB	BB	BB	BB	BB	BB	BB	BB	BB	AB	AB	BB	BB	BB	BB	BB	BB	BB	AB	BB	AB	BB	BB	AB	BB	AB	AB	BB	BB	AA	BB	AB	BB	BB	BB	BB	BB	AB	BB	AB	BB	BB	BB	BB
1594	AX-89791096		AB	BB	BB	BB	BB	BB	BB	BB	BB	BB	BB	BB	BB	AB	BB	BB	BB	BB	BB	BB	BB	AB	BB	AB	BB	BB	BB	BB	BB	AB	BB	BB	AB	BB	AB	BB	BB	BB	BB	BB	AB	BB	BB	BB	BB	BB	BB
1595	AX-89831723		AB	AB	AA	AA	AA	AA	AA	AA	AA	AA	AA	AA	AB	AB	AA	AA	AA	AA	AA	AA	AA	AB	AA	AB	AA	AA	AB	AA	AB	AB	AA	AA	BB	AA	AB	AA	AA	AA	AA	AA	AB	AA	AB	AA	AA	AA	AA
1596	AX-89885704		AA	AA	AB	BB	AB	BB	BB	BB	AB	AB	BB	BB	AA	AA	BB	BB	BB	BB	BB	BB	BB	BB	BB	BB	BB	AB	BB	BB	AB	AB	BB	BB	AB	BB	BB	BB	BB	BB	BB	AB	AB	AB	AB	AB	AB	AA	AB
1597	AX-89848744		AB	AA	NC	AA	AA	AA	AA	AA	AA	AA	AA	AA	AA	AB	AA	AA	AA	AA	AA	AA	AA	AB	AA	AB	AA	AA	AB	AA	AA	NC	AA	AA	AB	NC	AB	AA	AA	AA	AA	AA	AB	AA	AA	AA	AA	AA	AA
1598	AX-89791415		AB	AA	AA	AA	AA	AA	AA	AA	AA	AA	AA	AA	AA	AB	AA	AA	AA	AA	AA	AA	AA	AB	AA	AB	AA	AA	AB	AA	AA	AB	AA	AA	AB	AA	AB	AA	AA	AA	AA	AA	AB	AA	AA	AA	AA	AA	AA
1599	AX-89852547		AB	AA	AA	AA	AA	AA	AA	AA	AA	AA	AA	AA	AA	AB	AA	AA	AA	AA	AA	AA	AA	AB	AA	AB	AA	AA	AB	AA	AA	AB	AA	AA	AB	AA	AB	AA	AA	AA	AA	AA	AB	AA	AA	AA	AA	AA	AA
1600	AX-89885837		AB	BB	BB	BB	BB	BB	BB	BB	BB	BB	BB	BB	BB	AB	BB	BB	BB	BB	BB	BB	BB	AB	BB	AB	BB	BB	AB	BB	BB	AB	BB	BB	AB	BB	AB	BB	BB	BB	BB	BB	AB	BB	BB	BB	BB	BB	BB
1601	AX-89885894		AB	AA	AA	AA	AA	AA	AA	AA	AA	AA	AA	AA	AA	AB	AA	AA	NC	AA	NC	AA	AA	AB	AA	AB	AA	AA	AB	AA	AA	AB	AA	AA	AB	AA	AB	AA	AA	AA	AA	AA	AB	AA	AA	AA	AA	AA	AA
1602	AX-89868125		AB	AA	AA	AA	AA	AA	AA	AA	AA	AA	AA	AA	AA	AB	AA	AA	AA	AA	AA	AA	AA	AB	AA	AB	AA	AA	AB	AA	AA	AB	AA	AA	AB	AA	AB	AA	AA	AA	AA	AA	AB	AA	AA	AA	AA	AA	AA
1603	AX-89788157		BB	BB	BB	BB	BB	BB	BB	BB	BB	BB	BB	BB	BB	AB	BB	BB	BB	BB	BB	BB	BB	AB	BB	AB	BB	BB	AB	BB	BB	AB	BB	BB	AB	BB	AB	BB	BB	BB	BB	BB	AB	BB	BB	BB	BB	BB	BB
1604	AX-89791082		AB	AA	AA	AA	AA	AA	AA	AA	AA	AA	AA	AA	AA	AB	AA	AA	AA	AA	AA	AA	AA	AB	AA	AB	AA	AA	AB	AA	AA	AB	AA	AA	AB	AA	AB	AA	AA	AA	AA	AA	AB	AA	AA	AA	AA	AA	AA
1605	AX-89821360		AB	AA	AA	AA	AA	AA	AA	AA	AA	AA	NC	AA	AA	AB	AA	AA	AA	AA	AA	AA	AA	AB	AA	AB	AA	AA	AB	AA	AA	AB	AA	AA	AB	AA	AB	AA	AA	AA	AA	AA	AB	AA	AA	AA	AB	AA	AA
1606	AX-89788329		AB	BB	BB	BB	BB	BB	BB	BB	BB	BB	BB	BB	BB	AB	BB	BB	BB	BB	BB	BB	BB	AB	BB	AB	BB	BB	AB	BB	BB	AB	BB	BB	AB	BB	AB	BB	BB	BB	BB	BB	AB	BB	BB	BB	BB	BB	BB
1607	AX-89905082		AB	BB	BB	BB	BB	BB	BB	BB	BB	BB	BB	BB	BB	AB	BB	BB	BB	BB	BB	BB	BB	AB	BB	AB	BB	BB	AB	BB	BB	AB	BB	BB	AB	BB	AB	BB	BB	BB	BB	BB	AB	BB	BB	BB	BB	BB	BB
1608	AX-89828773		AB	AA	AA	AA	AA	AA	AA	AA	AA	AA	AA	AA	AA	AB	AA	AA	AA	AA	AA	AA	AA	AB	AA	AB	AA	AA	AB	AA	AA	AB	AA	AA	AB	AA	AB	AA	AA	AA	AA	AA	AB	AA	AA	AA	AA	AA	AA
1609	AX-89828710		AB	AA	AA	AA	AA	AA	AA	AA	AA	AA	AA	NC	AA	AB	AA	AA	AA	AA	AA	AA	AA	AB	AA	AB	AA	AA	AB	AA	NC	AB	AA	AA	AB	AA	AB	AA	AA	AA	AA	AA	AB	AA	AA	AA	AA	AA	AA
1610	AX-89889196		AB	BB	BB	BB	BB	BB	BB	BB	BB	BB	BB	BB	BB	AB	BB	BB	BB	BB	BB	BB	BB	AB	BB	AB	BB	BB	AB	BB	BB	AB	BB	BB	AB	BB	AB	BB	BB	BB	BB	BB	AB	BB	BB	BB	BB	BB	BB
1611	AX-89885882		AB	AA	AA	AA	AA	AA	AA	AA	AA	AA	AA	AA	AA	AB	AA	AA	AA	AA	AA	AA	AA	AB	AA	AB	AA	AA	AB	AA	AA	NC	AA	AA	AB	AA	AB	AA	AA	AA	AA	AA	AB	AA	AA	AA	AA	AA	AA
1612	AX-89889260		AB	AA	AA	AA	AA	AA	AA	AA	AA	AA	AA	AA	AA	AB	AA	AA	AA	AA	AA	AA	AA	AB	AA	AB	AA	AA	AB	AA	AA	AB	AA	AA	AB	AA	AB	AA	AA	AA	AA	AA	AB	AA	AA	AA	AA	AA	AA
1613	AX-89791346		AB	BB	BB	BB	BB	BB	BB	BB	BB	BB	BB	BB	BB	AB	BB	BB	BB	BB	BB	BB	BB	AB	BB	AB	BB	BB	AB	BB	BB	AB	BB	BB	AB	BB	AB	BB	BB	BB	BB	BB	AB	BB	BB	BB	BB	BB	BB
1614	AX-89789198		AB	AA	AA	AA	AA	AA	AA	AA	AA	AA	AA	AA	AA	AB	AA	AA	AA	AA	AA	AA	AA	AB	AA	AB	AA	AA	AB	AA	AA	AB	AA	AA	AB	AA	AB	AA	AA	AA	AA	AA	AB	AA	AA	AA	AA	AA	AA
1615	AX-89788222		AB	BB	BB	BB	BB	BB	BB	BB	BB	BB	BB	BB	BB	AB	BB	BB	BB	BB	BB	BB	BB	AB	BB	AB	BB	BB	AB	BB	BB	AB	BB	BB	NC	BB	AB	BB	BB	BB	BB	BB	AB	BB	BB	BB	BB	BB	BB
1616	AX-89886805		AB	AA	AA	AA	AA	AA	AA	AA	AA	AA	AA	AA	AA	AB	AA	AA	AA	AA	AA	AA	AA	AB	AA	AB	AA	AA	AB	AA	AA	AB	AA	AA	AB	AA	AB	AA	AA	AA	AA	AA	AB	AA	AA	AA	AA	AA	AA
1617	AX-89886772		AB	BB	BB	BB	BB	BB	BB	BB	BB	BB	BB	BB	BB	AB	BB	BB	BB	BB	BB	BB	BB	AB	BB	AB	BB	BB	AB	BB	BB	AB	BB	BB	AB	BB	AB	BB	BB	BB	BB	BB	AB	BB	BB	BB	BB	BB	BB
1618	AX-89828600		AB	BB	BB	BB	BB	BB	BB	BB	BB	BB	BB	BB	BB	AB	BB	BB	BB	BB	BB	BB	BB	AB	BB	AB	BB	BB	AB	BB	BB	AB	BB	BB	AB	BB	AB	BB	BB	BB	BB	BB	AB	BB	BB	BB	BB	BB	BB
1619	AX-89788231		AB	AA	AA	AA	AA	AA	AA	AA	AA	AA	AA	AA	AA	AB	AA	AA	AA	AA	AA	AA	AA	AB	AA	AB	AA	AA	AB	AA	AA	AB	AA	AA	AB	AA	AB	AA	AA	AA	AA	AA	AB	AA	AA	AA	AA	AA	AA
1620	AX-89807389		AB	BB	BB	BB	BB	BB	BB	BB	BB	BB	BB	BB	BB	AB	BB	BB	BB	BB	BB	BB	BB	AB	BB	AB	BB	BB	AB	BB	BB	AB	BB	BB	AB	BB	AB	BB	BB	BB	BB	BB	AB	BB	BB	BB	BB	BB	BB
1621	AX-89886806		AB	AA	AA	AA	AA	AA	AA	AA	AA	AA	AA	AA	AA	AB	AA	AA	AA	AA	AA	AA	AA	AB	AA	AB	AA	AA	AB	AA	AA	AB	AA	AA	AB	AA	AB	AA	AA	AA	AA	AA	AB	AA	AA	AA	AA	AA	AA
1622	AX-89789171		AB	AA	AA	AA	AA	AA	AA	AA	AA	AA	AA	AA	AA	AB	AA	AA	AA	AA	AA	AA	AA	AB	AA	AB	AA	AA	AB	AA	AA	AB	AA	AA	AB	AA	AB	AA	AA	AA	AA	AA	AB	AA	AA	AA	AA	AA	AA
1623	AX-89789154		AB	AA	AA	AA	AA	AA	AA	AA	AA	AA	AA	AA	AA	AB	AA	AA	AA	AA	AA	AA	AA	AB	AA	AB	AA	AA	AB	AA	AA	AB	AA	AA	AB	AA	AB	AA	AA	AA	AA	AA	AB	AA	AA	AA	AA	AA	AA
1624	AX-89789150		AB	AA	AA	AA	AA	AA	AA	AA	AA	AA	AA	AA	AA	AB	AA	AA	AA	AA	AA	AA	AA	AB	AA	AB	AA	AA	AB	AA	AA	AB	AA	AA	AB	AA	AB	AA	AA	AA	AA	AA	AB	AA	AA	AA	AA	AA	AA
1625	AX-89807474		AB	BB	BB	BB	BB	BB	BB	BB	BB	BB	BB	BB	BB	AB	BB	BB	BB	BB	BB	BB	BB	AB	BB	AB	BB	BB	AB	BB	BB	AB	BB	BB	AB	BB	AB	BB	BB	BB	BB	BB	AB	BB	BB	BB	BB	BB	BB
1626	AX-89829321		BB	BB	BB	BB	BB	BB	BB	BB	BB	BB	BB	BB	BB	AB	BB	BB	BB	BB	BB	BB	BB	AB	BB	AB	BB	BB	AB	BB	BB	AB	BB	BB	AB	BB	AB	BB	BB	BB	BB	BB	AB	BB	BB	BB	BB	BB	BB
1627	AX-89829411		BB	BB	BB	BB	BB	BB	BB	BB	BB	BB	BB	BB	BB	AB	BB	BB	BB	BB	BB	BB	BB	AB	BB	AB	BB	BB	AB	BB	BB	AB	BB	BB	AB	BB	AB	BB	AB	BB	BB	BB	AB	BB	BB	BB	BB	BB	BB
1628	AX-89829956		AA	AA	AA	AA	AA	AA	AA	AB	AA	AB	AA	AA	AA	AA	AA	AB	AB	AB	AA	AA	AA	AB	AA	AB	AA	AA	AB	AA	AA	AB	AA	AA	BB	AB	AB	AA	AA	AA	AA	AA	AB	AA	AA	AA	AA	AA	AA
1629	AX-89811830		NC	BB	BB	BB	BB	BB	BB	AB	BB	AB	BB	AB	BB	BB	BB	AB	AB	AB	BB	BB	BB	AB	BB	AB	BB	AB	AB	BB	BB	AB	BB	BB	AA	AB	AB	BB	BB	NC	BB	BB	AB	BB	BB	BB	BB	BB	BB
1630	AX-89848470		BB	AB	AB	AA	AA	AB	BB	AA	AB	AB	AA	BB	AB	AB	AA	AA	AA	AA	AA	AA	AA	AA	AA	AA	AA	AB	AB	AA	AB	AB	AA	BB	AB	AA	AB	AB	AB	AB	AB	BB	AB	AA	AB	AA	AB	BB	AB
1631	AX-89789003		AB	AA	AA	AA	AA	AA	AA	AA	AA	AA	AA	AA	AA	AB	AA	AA	AA	AA	AA	AA	AA	AB	AA	AB	AA	AA	AB	AA	AA	AB	AA	AA	BB	AA	AB	AA	AB	AA	AA	AA	AB	AA	AA	AA	AA	AA	AA
1632	AX-89887162		AB	AA	AA	AA	AA	AA	AA	AB	AA	AB	AA	AB	AA	AA	AA	AB	AB	AB	AA	AA	AA	AB	AA	AB	AA	AA	AB	AA	AA	AB	AA	AA	BB	AB	AB	AA	AA	AA	AA	AA	AB	AA	AA	AA	AA	AA	AA
1633	AX-89789027		BB	BB	BB	BB	BB	BB	BB	BB	BB	BB	BB	BB	BB	AB	BB	BB	BB	BB	BB	BB	BB	AB	BB	AB	BB	BB	AB	BB	BB	AB	BB	BB	AB	BB	AB	BB	AB	BB	BB	BB	AB	BB	BB	BB	BB	BB	BB
1634	AX-89848465		AB	BB	BB	BB	BB	BB	AB	BB	BB	AB	BB	AA	BB	BB	BB	BB	BB	BB	BB	BB	BB	BB	BB	BB	BB	BB	BB	BB	BB	AB	BB	BB	AB	BB	BB	AB	BB	BB	BB	BB	BB	BB	BB	BB	BB	AB	AB
1635	AX-89830510		AB	AB	BB	BB	BB	AB	AB	BB	AB	BB	BB	BB	AB	AB	BB	BB	BB	BB	BB	BB	BB	BB	BB	BB	BB	AB	AB	BB	BB	BB	BB	AA	BB	BB	BB	BB	BB	BB	BB	AB	BB	BB	AB	BB	AB	AB	BB
1636	AX-89830478		AA	AB	BB	BB	BB	AB	AA	BB	AB	AB	BB	AA	AA	BB	BB	BB	BB	BB	BB	BB	BB	BB	BB	BB	BB	AB	AB	BB	AB	AB	BB	AA	AB	BB	BB	AB	BB	BB	BB	AB	BB	BB	AB	BB	AB	AA	AB
1637	AX-89887622		BB	AB	AA	AA	AA	AB	BB	AA	AB	AB	AA	BB	BB	AB	AA	AA	AA	AA	AA	AA	AA	AA	AA	AA	AA	AB	AB	AA	AB	AB	AA	BB	AB	AA	AA	AB	AA	AA	AA	AB	AA	AA	AB	AA	AB	BB	AB
1638	AX-89887578		AB	AA	AA	AA	AA	AB	AB	AA	AA	AB	AA	BB	AB	AB	AA	AA	AA	AA	AA	AA	AA	AA	AA	AA	AB	AB	AA	AA	AB	AB	AA	AA	AB	AA	AB	AB	AB	AB	AB	AB	AA	AA	AA	AB	AB	AB	AB
1639	AX-89789900		AB	AA	AA	AA	AA	AB	AB	AA	AA	AB	AA	BB	AB	AB	AA	AA	AA	AA	AA	AA	AA	AA	AA	AA	AB	AB	AA	AA	AB	AB	AA	AA	AB	AA	AB	AB	AB	AB	AB	AB	AA	AA	AA	NC	AB	AB	AB
1640	AX-89830872		BB	BB	AB	BB	BB	BB	BB	AB	BB	BB	BB	BB	BB	BB	BB	BB	BB	BB	BB	BB	BB	AB	BB	AB	BB	BB	AB	BB	BB	BB	BB	BB	BB	BB	AB	BB	BB	BB	BB	BB	AB	BB	BB	BB	BB	BB	BB
1641	AX-89913290		BB	BB	BB	BB	BB	BB	BB	BB	BB	BB	AB	BB	BB	AB	BB	AB	AB	AB	AB	BB	BB	AB	BB	BB	BB	BB	BB	AB	AB	AB	AB	BB	BB	BB	BB	AB	BB	BB	BB	AB	AB	AB	BB	BB	BB	BB	BB
1642	AX-89832055		BB	BB	BB	BB	BB	BB	BB	BB	BB	BB	AB	BB	BB	AB	BB	AB	AB	AB	AB	BB	BB	AB	BB	BB	BB	BB	BB	AB	AB	AB	AB	BB	BB	BB	BB	AB	BB	BB	BB	AB	AB	AB	BB	BB	BB	BB	BB
1643	AX-89848575		AB	AB	AB	AA	AA	AA	AA	AA	AA	AA	AB	AA	AB	AB	AA	AB	AB	AB	AB	AA	AA	AB	AA	AA	AA	AA	AA	AB	AB	AB	AB	AA	AA	AA	AA	AB	AA	AA	NC	AB	AB	AB	AA	AB	AA	AA	AA
1644	AX-89830975		AB	AA	AB	AA	AA	AA	AA	AA	AA	AA	AB	AA	AB	AB	AA	AB	AB	AB	AB	AA	AA	AB	AA	AA	AA	AA	AA	NC	AB	AB	AB	AA	AA	AA	AA	AB	AA	AA	AA	AB	AB	AB	AA	AA	AA	AA	AA
1645	AX-89888593		AA	AA	AB	AA	AA	AA	AA	AA	AA	AA	AB	AA	AB	AB	AA	AB	AB	AB	AB	AA	AA	AB	AA	AA	AA	AA	AA	AB	AB	AB	AB	AA	AA	AA	AA	AB	AA	AA	AA	AB	AB	AB	AA	AA	AA	AA	AA
1646	AX-89790363		AA	AA	AB	AA	AA	AA	AA	AA	AA	AA	AB	AA	AB	AB	AA	AB	AB	AB	AB	AA	AA	AB	AA	AA	AA	AA	AA	AB	AB	AB	AB	AA	AA	AA	AA	AB	AA	AA	AA	AB	AB	AB	AA	AA	AA	AA	AA
1647	AX-89905267		AA	AB	AB	AA	AA	AA	AA	AA	AA	AA	AB	AA	AB	AB	AA	AB	AB	AB	AB	AA	AA	AB	AA	AA	AA	AA	AA	AB	AB	AB	AB	AA	AA	AA	AA	AB	AA	AA	AA	AB	AB	AB	AA	AB	AA	AA	AA
1648	AX-89848537		AB	AB	AB	AA	AA	AA	AA	AA	AA	AA	AB	AA	AB	AB	AA	AB	AB	AB	AB	AA	AA	AB	AA	AA	AA	AA	AA	AB	AB	AB	AB	AA	AA	AA	AA	AB	AA	AA	AA	AB	AB	AB	AA	AB	AA	AA	AA
1649	AX-89848294		AA	AB	AA	AA	AA	AB	AB	AA	AA	AA	AB	AB	AA	AA	AB	AA	AA	AA	AA	AA	AA	AB	AA	AB	AA	AA	AA	AB	AB	AA	AB	AB	AA	AB	AA	AA	AA	AB	AB	AA	AA	AA	AA	AB	AA	BB	AB
1650	AX-89906218		AB	AB	AA	AA	AA	AB	AB	AA	AA	AA	AB	AB	AA	AA	AB	AA	AA	AA	AA	AA	AA	AB	AA	AB	AA	AA	AA	AB	AB	AA	AB	AB	AA	AB	AA	AA	AA	AB	AB	AA	AA	AA	AA	AB	AA	BB	AB
1651	AX-89892090		AB	AB	AA	AA	AA	AA	AA	AA	AA	AA	AA	AA	AA	AA	AA	AA	AA	AA	AA	AA	AA	AA	AA	AA	AA	AA	AA	AA	AA	AA	AA	AA	AA	AA	AA	AA	AA	AB	AB	AB	AA	AB	AA	AB	AA	AA	AA
1652	AX-89793560		AB	AB	AA	AA	AA	AA	AA	AA	AA	AA	AA	AA	AA	AA	AA	AA	AA	AA	AA	AA	AA	AA	AA	AA	AA	AA	AA	AA	AA	AA	AA	AA	AA	AA	AA	AA	AA	AB	AB	AB	AA	AB	AA	AB	AA	AA	AA
1653	AX-89892123		AB	AB	AA	AA	AA	AA	AA	AA	AA	AA	AA	AA	AA	AA	AA	AA	AA	AA	AA	AA	AA	AA	AA	AA	AA	AA	AA	AA	AA	AA	AA	AA	AA	AA	AA	AA	AA	AB	AB	AB	AA	AB	AA	AB	AA	AA	AA
1654	AX-89905753		AB	AB	AA	AA	AA	AA	AA	AA	AA	AA	AA	AA	AA	AA	AA	AA	AA	AA	AA	AA	AA	AA	AA	AA	AA	AA	AA	AA	AA	AA	AA	AA	AA	AA	AA	AA	AA	AB	AB	AB	AA	AB	AA	AB	AA	AA	AA
1655	AX-89791127		AA	AA	AA	AA	AA	AB	AA	AA	AA	BB	AB	BB	AA	AA	AB	AA	AA	AA	AA	AA	AA	AA	AB	AB	AA	AA	AA	AB	AB	AA	AB	AB	AA	AB	AA	AA	AB	AB	AB	AA	AA	AB	AA	AA	AA	BB	AB
1656	AX-89791153		BB	BB	BB	BB	BB	AB	BB	BB	BB	AA	AB	AA	BB	BB	AB	BB	BB	BB	BB	BB	BB	BB	AB	AB	BB	BB	BB	AB	AB	BB	AB	AB	BB	AB	BB	BB	AB	AB	AB	BB	BB	AB	BB	BB	BB	AA	AB
1657	AX-89831712		AB	AA	BB	BB	BB	AB	AB	AB	BB	AA	AB	AA	BB	AB	AB	AB	AB	AB	AB	BB	BB	BB	AB	AB	AB	AB	AB	AB	AB	BB	AB	AA	BB	AA	AB	AB	AA	AA	AA	AB	AB	AA	AB	AA	AA	AA	AB
1658	AX-89791157		AB	AB	BB	BB	BB	AB	BB	BB	BB	AA	AB	AA	BB	BB	AB	AB	AB	AB	BB	BB	AB	BB	AB	AB	AB	AB	AB	AB	AB	BB	AB	AA	BB	AA	AB	BB	AA	AA	AA	AB	AB	AB	BB	AA	AB	AA	AB
1659	AX-89888951		AB	AB	AA	AA	AA	AB	AA	AA	AA	BB	AB	BB	AA	AA	AB	AA	AA	AA	AA	AA	AA	AA	AB	AB	AA	AA	AA	AB	AB	AA	AB	AB	AA	AB	NC	AA	AB	BB	BB	AB	AA	AB	AA	AB	AA	BB	AB
1660	AX-89831776		AB	AB	AA	AA	AA	AB	AA	AA	AA	BB	AB	BB	AA	AA	AB	AA	AA	AA	AA	AA	AA	AA	AB	AB	AA	AA	AA	AB	AB	AA	AB	AB	AA	AB	AA	AA	AB	BB	BB	AB	AA	AB	AA	AB	AA	BB	AB
1661	AX-89848680		BB	AA	BB	BB	BB	BB	AB	AB	AB	BB	BB	BB	BB	AB	BB	BB	BB	BB	AB	BB	BB	BB	BB	BB	BB	BB	BB	BB	BB	BB	BB	BB	BB	BB	AB	AB	AB	BB	BB	BB	AB	AB	AA	AB	AB	BB	BB
1662	AX-89889108		BB	AA	BB	BB	BB	BB	AB	AB	AB	BB	BB	BB	BB	AB	BB	BB	BB	BB	AB	BB	BB	BB	BB	BB	BB	BB	BB	BB	BB	BB	BB	BB	BB	BB	AB	AB	AB	BB	BB	BB	AB	AB	AA	AB	AB	BB	BB
1663	AX-89831939		BB	AB	BB	BB	BB	BB	AB	AB	AB	BB	BB	BB	BB	AB	BB	BB	BB	BB	AB	BB	BB	BB	BB	BB	BB	BB	BB	BB	BB	BB	BB	BB	BB	BB	AB	AB	AB	BB	BB	BB	AB	AB	AA	BB	AB	BB	BB
1664	AX-89791313		BB	AB	BB	BB	BB	BB	AB	AB	AB	BB	BB	BB	BB	AB	BB	BB	BB	BB	AB	BB	BB	BB	BB	BB	BB	BB	BB	BB	BB	BB	BB	BB	BB	BB	AB	AB	AB	BB	BB	BB	AB	AB	AA	BB	AB	BB	BB
1665	AX-89807392		AB	AA	AB	AA	AA	AA	AB	AB	AA	AA	AA	AA	AA	AB	AA	AB	AB	AB	AA	AB	AB	AA	AB	AB	AA	AA	AB	AA	AA	AB	AA	AA	AB	AA	AB	AA	AA	AB	AA	AA	AB	AA	AA	AA	AA	AB	AA
1666	AX-89828551		BB	AB	BB	BB	BB	BB	AB	AB	BB	BB	BB	BB	BB	AB	BB	BB	BB	BB	AB	BB	BB	BB	BB	BB	BB	BB	BB	BB	BB	BB	BB	BB	BB	BB	AB	AB	AB	BB	BB	BB	AB	AB	AB	BB	AB	BB	BB
1667	AX-89788318		AB	BB	AB	BB	BB	BB	AB	AB	BB	BB	BB	BB	BB	AB	BB	AB	AB	AB	BB	AB	AB	BB	AB	AB	BB	BB	AB	BB	BB	AB	BB	BB	AB	BB	AB	BB	BB	AB	BB	BB	AB	BB	BB	BB	BB	AB	BB
1668	AX-89831950		BB	AB	BB	BB	BB	BB	AB	AB	AB	BB	BB	BB	BB	AB	BB	BB	BB	BB	AB	BB	BB	BB	BB	BB	BB	BB	BB	BB	BB	BB	BB	BB	BB	BB	AB	AB	AB	BB	BB	BB	AB	AB	AA	BB	AB	BB	BB
1669	AX-89807401		AA	AB	AA	AA	AA	AA	AB	AB	AB	AA	AA	AA	AA	AB	AA	AA	AA	AA	AB	AA	AA	AA	AA	AA	AA	AA	AA	AA	AA	AA	AA	AA	AA	AA	AB	AB	AB	AA	AA	AA	AB	AB	AB	AB	AB	AA	AA
1670	AX-89791400		BB	AB	BB	BB	BB	BB	AB	AB	AB	BB	BB	BB	BB	AB	BB	BB	BB	BB	AB	BB	BB	BB	BB	BB	BB	BB	BB	BB	BB	BB	BB	BB	BB	BB	AB	AB	AB	BB	BB	BB	AB	AB	AA	BB	AB	BB	BB
1671	AX-89791379		AA	AB	AA	AA	AA	AA	AB	AB	AB	AA	AA	AA	AA	AB	AA	AA	AA	AA	AB	AA	AA	AA	AA	AA	AA	AA	AA	AA	AA	AA	AA	AA	AA	AA	AB	AB	AB	AA	AA	AA	AB	AB	BB	AA	AB	AA	AA
1672	AX-89807475		AA	AB	AA	AB	AB	AA	AB	AB	BB	AB	AA	AA	AA	AB	AB	AA	AA	AA	AB	AA	AA	AB	AA	AA	AB	AB	AA	AA	AA	AA	AA	AA	AA	AA	AB	AB	AB	AA	AA	AA	AB	AB	BB	AA	AB	AA	AA
1673	AX-89889266		BB	BB	AB	BB	BB	BB	AB	AB	BB	BB	BB	BB	BB	AB	BB	AB	AB	AB	AB	AB	AB	BB	AB	AB	BB	BB	AB	BB	BB	AB	BB	BB	AB	BB	AB	BB	BB	AB	BB	BB	AB	BB	BB	BB	BB	AB	BB
1674	AX-89885854		BB	AA	BB	BB	BB	BB	AB	AB	AB	BB	BB	BB	BB	AB	BB	BB	BB	BB	AB	BB	BB	BB	BB	BB	BB	BB	BB	BB	BB	BB	BB	BB	BB	BB	AB	AB	AB	BB	BB	BB	AB	AB	AA	AB	AB	BB	BB
1675	AX-89861541		BB	AB	BB	BB	BB	BB	AB	AB	AB	BB	BB	BB	BB	AB	BB	BB	BB	BB	AB	BB	BB	BB	BB	BB	BB	BB	BB	BB	BB	BB	BB	BB	BB	BB	AB	AB	AB	BB	BB	BB	AB	AB	AA	BB	AB	BB	BB
1676	AX-89791336		AB	AB	AB	AA	AA	AA	AB	AB	AA	AA	AA	AA	AA	AB	AA	AB	AB	AB	AB	AB	AB	AA	AB	AB	AA	AA	AB	AA	AA	AB	AA	AA	AB	AA	AB	AA	AA	AB	AA	AA	AB	AA	AA	AB	AA	AB	AA
1677	AX-89791477		AA	AB	AA	AA	AA	AA	AB	AB	AB	AA	AA	AA	AA	AB	AA	AA	AA	AA	AB	AA	AA	AA	AA	AA	AA	AA	AA	AA	AA	AA	AA	AA	AA	AA	AB	AB	AB	AA	AA	AA	AB	AB	BB	AA	AB	AA	AA
1678	AX-89848310		AB	AA	AB	BB	BB	BB	AA	AA	AB	BB	BB	BB	BB	AA	BB	AB	AB	AB	AA	AB	AB	NC	AB	AB	BB	BB	AB	BB	BB	AB	BB	BB	AB	BB	AA	AB	AB	AB	BB	BB	AA	AB	AA	AB	AB	AB	BB
1679	AX-89885786		AB	AA	AB	AA	AA	AA	AB	AB	AA	AA	AA	AA	AA	AB	AA	AB	AB	AB	AA	AB	AB	AA	AB	AB	AA	AA	AB	AA	AA	AB	AA	AA	AB	AA	AB	AA	AA	AB	AA	AA	AB	AA	AA	AA	AA	AB	AA
1680	AX-89832083		BB	AA	BB	BB	BB	BB	AB	AB	AB	BB	BB	BB	BB	AB	BB	BB	BB	BB	AB	BB	BB	BB	BB	BB	BB	BB	BB	BB	BB	BB	BB	BB	BB	BB	AB	AB	AB	BB	BB	BB	AB	AB	AA	BB	AB	BB	BB
1681	AX-89889277		BB	AA	BB	BB	BB	BB	AB	AB	AB	BB	BB	BB	BB	AB	BB	BB	BB	BB	AB	BB	BB	BB	BB	BB	BB	BB	BB	BB	BB	BB	BB	BB	BB	BB	AB	AB	AB	BB	BB	BB	AB	AB	AA	BB	AB	BB	BB
1682	AX-89863535		AA	BB	AA	AA	AA	AA	AB	AB	AB	AA	AA	AA	AA	AB	AA	AA	AA	AA	AB	AA	AA	AA	AA	AA	AA	AA	AA	AA	AA	AA	AA	AA	AA	AA	AB	AB	AB	AA	AA	AA	AB	AB	BB	AB	AB	AA	AA
1683	AX-89788360		BB	AA	BB	BB	BB	BB	AB	AB	AB	BB	BB	BB	BB	AB	BB	BB	BB	BB	AB	BB	BB	BB	BB	BB	BB	BB	BB	BB	BB	BB	BB	BB	BB	BB	AB	AB	AB	BB	BB	BB	AB	AB	AA	AB	AB	BB	BB
1684	AX-89791310		AA	AB	AA	AA	AA	AA	AB	AB	AB	AA	AA	AA	AA	AB	AA	AA	AA	AA	AB	AA	AA	AA	AA	AA	AA	AA	AA	AA	AA	AA	AA	AA	AA	AA	AB	AB	AB	AA	AA	AA	AB	AB	BB	AA	AB	AA	AA
1685	AX-89885781		AB	AA	AB	AA	AA	AA	AB	AB	AA	AA	AA	AA	AA	AB	AA	AB	AB	AB	AA	AB	AB	AA	AB	AB	AA	AA	AB	AA	AA	AB	AA	AA	AB	AA	AB	AA	AA	AB	AA	AA	AB	AA	AA	AA	AA	AB	AA
1686	AX-89889201		BB	AB	BB	BB	BB	BB	AB	AB	AB	BB	BB	BB	BB	AB	BB	BB	BB	BB	AB	BB	BB	BB	BB	BB	BB	BB	BB	BB	BB	BB	BB	BB	BB	BB	AB	AB	AB	BB	BB	BB	AB	AB	AA	BB	AB	BB	BB
1687	AX-89828545		BB	AB	BB	BB	BB	BB	AB	AB	BB	BB	BB	BB	BB	AB	BB	BB	BB	BB	AB	BB	BB	BB	BB	BB	BB	BB	BB	BB	BB	BB	BB	BB	BB	BB	AB	AB	AB	BB	BB	BB	AB	AB	AB	BB	AB	BB	BB
1688	AX-89791062		AB	BB	AA	AA	AA	AB	AB	AB	AA	BB	AB	BB	AA	AB	AB	NC	AB	AB	AB	AA	NC	AA	AB	AB	AB	AB	AB	NC	AB	AA	AB	BB	AA	BB	AB	AB	BB	BB	BB	AB	AB	BB	AB	BB	BB	BB	AB
1689	AX-89888803		AB	AA	BB	BB	BB	AB	AB	AB	BB	AA	AB	AA	BB	AB	AB	AB	AB	AB	AB	BB	BB	BB	AB	AB	AB	AB	AB	AB	AB	BB	AB	NC	BB	AA	AB	AB	AA	AA	AA	AB	AB	AA	AB	AA	AA	AA	AB
1690	AX-89831707		AB	BB	AA	AA	AA	AB	AB	AB	AA	BB	AB	BB	AA	AB	AB	AB	AB	AB	AB	AA	AA	AA	AB	AB	AB	AB	AB	AB	AB	AA	AB	BB	AA	BB	AB	AB	BB	BB	BB	AB	AB	BB	AB	BB	BB	BB	AB
1691	AX-89848721		AB	BB	AA	AA	AA	AA	AB	AB	AA	AA	AA	AA	AA	AB	AA	AB	AB	AB	AB	AA	AA	AA	AA	AA	AB	AB	AB	AA	AA	AA	AA	AB	AA	AB	AB	AB	AB	AB	AB	AB	AB	AB	AB	BB	BB	AA	AA
1692	AX-89913270		AB	BB	AA	AA	AA	AB	AB	AB	AA	BB	AB	BB	AA	AB	AB	AB	AB	AB	AB	AA	AA	AA	AB	AB	AB	AB	AB	AB	AB	AA	AB	BB	AA	BB	AB	AB	BB	BB	BB	AB	AB	BB	AB	BB	BB	BB	AB
1693	AX-89848717		AA	AB	AA	AA	AA	AB	AA	AA	AA	BB	AB	BB	AA	AA	AB	AA	AA	AA	AA	AA	AA	AA	AB	AB	AA	AA	AA	AB	AB	AA	AB	AB	AA	AB	AA	AA	AB	AB	AB	AA	AA	AB	AA	AB	AA	BB	AB
1694	AX-89791125		AA	AA	AA	AA	AA	NC	AA	AA	AA	NC	NC	BB	AA	AA	AB	AA	AA	AA	AA	AA	AA	AA	NC	AB	AA	AA	AA	AB	NC	AA	AB	AB	AA	AB	AA	AA	AB	NC	NC	AA	AA	AB	AA	AA	AA	BB	AB
1695	AX-89888864		AB	BB	BB	BB	BB	AB	BB	BB	BB	AA	AB	AA	BB	BB	AB	BB	BB	BB	BB	BB	BB	BB	AB	AB	BB	BB	BB	AB	AB	BB	AB	AB	BB	AB	BB	BB	AB	AB	AB	BB	BB	AB	BB	BB	BB	AA	AB
1696	AX-89886885		AB	AA	BB	AB	AB	BB	AB	AB	AA	AB	BB	BB	NC	AB	AB	BB	BB	BB	AB	BB	BB	AB	BB	BB	AB	AB	BB	BB	BB	BB	BB	BB	AB	BB	AB	AB	AB	AB	BB	BB	AB	AB	AA	AB	AB	AB	BB
1697	AX-89788237		AB	AA	AB	AB	AB	BB	AA	AA	AA	AB	BB	AB	BB	AA	AB	AB	AB	AB	AB	AB	AB	AB	AB	AB	AB	AB	AB	BB	BB	AB	BB	BB	AB	BB	AA	AB	AB	AB	BB	BB	AA	AB	AA	AB	AB	AB	BB
1698	AX-89885741		AB	AA	AB	AB	AB	BB	AA	AA	AA	AB	BB	AB	BB	AA	AB	AB	AB	AB	AB	AB	AB	AB	AB	AB	AB	AB	AB	BB	BB	AB	BB	BB	AB	BB	AA	AB	AB	AB	BB	BB	AA	AB	AA	AB	AB	AB	BB
1699	AX-89788274		AB	BB	AB	BB	BB	BB	AB	AB	BB	BB	BB	BB	BB	AB	BB	AB	AB	AB	BB	AB	AB	NC	AB	AB	BB	BB	AB	BB	BB	AB	BB	BB	AB	BB	AB	BB	BB	AB	BB	BB	AB	BB	BB	BB	BB	AB	BB
1700	AX-89829634		AA	AB	AA	AB	AB	AA	AB	AB	BB	AB	AA	AA	AA	AB	AB	AA	AA	AA	AB	AA	AA	AB	AA	AA	AB	AB	AA	AA	AA	AA	AA	AA	AA	AA	AB	AB	AB	AA	AA	AA	AB	AB	BB	AA	AB	AB	AA
1701	AX-89886830		AA	AB	AA	AB	AB	AA	AB	AB	BB	AB	AA	AA	AA	AB	AB	AA	AA	AA	AB	AA	AA	AB	AA	AA	AB	AB	AA	AA	AA	AA	AA	AA	AA	AA	AB	AB	AB	AA	AA	AA	AB	AB	BB	AA	AB	AB	AA
1702	AX-89829644		BB	AB	BB	AB	AB	BB	AB	AB	AA	AB	BB	BB	BB	AB	AB	BB	BB	BB	AB	BB	BB	AB	BB	BB	AB	AB	BB	BB	BB	BB	BB	BB	BB	BB	AB	AB	AB	BB	BB	BB	AB	AB	AA	BB	AB	AB	BB
1703	AX-89804448		BB	AB	BB	AB	AB	BB	AB	AB	AA	AB	BB	BB	BB	AB	AB	BB	BB	BB	AB	BB	BB	AB	BB	BB	AB	AB	BB	BB	BB	BB	BB	BB	BB	BB	AB	AB	AB	BB	BB	BB	AB	AB	AA	BB	AB	AB	BB
1704	AX-89789187		BB	AB	BB	AB	AB	BB	AB	AB	AA	AB	BB	BB	BB	AB	AB	BB	BB	BB	AB	BB	BB	AB	BB	BB	AB	AB	BB	BB	BB	BB	BB	BB	BB	BB	AB	AB	AB	NC	BB	BB	AB	AB	NC	BB	AB	AB	BB
1705	AX-89829675		AA	AB	AA	AB	AB	AA	AB	AB	BB	AB	AA	AA	AA	AB	AB	AA	AA	AA	AB	AA	NC	AB	AA	AA	AB	AB	AA	AB	AA	AA	AA	AA	AA	AA	AB	AB	AB	AB	AA	AA	AB	AB	BB	AA	AB	AB	AA
1706	AX-89829635		AA	AB	AA	AB	AB	AA	AB	AB	BB	AB	AA	AA	AA	AB	AB	AA	AA	AA	AB	AA	AA	AB	AA	AA	AB	AB	AA	AA	AA	AA	AA	AA	AA	AA	AB	AB	AB	AA	AA	AA	AB	AB	BB	AA	AB	AB	AA
1707	AX-89848414		AB	AA	BB	AB	AB	BB	AB	AB	AA	AB	BB	BB	BB	AB	AB	BB	BB	BB	AB	BB	BB	AB	BB	BB	AB	AB	BB	BB	BB	BB	BB	BB	AB	BB	AB	AB	AB	BB	BB	BB	AB	AB	AA	AB	AB	AB	BB
1708	AX-89829656		AA	AB	AA	AB	AB	AA	AB	AB	BB	AB	AA	AA	AA	AB	AB	AA	AA	AA	AB	AA	AA	AB	AA	AA	AB	AB	AA	AA	AA	AA	AA	AA	AA	AA	AB	AB	AB	AA	AA	AA	AB	AB	BB	AA	AB	AB	AA
1709	AX-89829636		BB	AB	BB	AB	AB	BB	AB	AB	AA	AB	BB	BB	BB	AB	AB	BB	BB	BB	AB	BB	BB	AB	BB	BB	AB	AB	BB	BB	BB	BB	BB	BB	BB	BB	AB	AB	AB	BB	BB	BB	AB	AB	AA	BB	AB	AB	BB
1710	AX-89789213		AA	AB	AA	AB	AB	AA	AB	AB	BB	AB	AA	AA	AA	AB	AB	AA	AA	AA	AB	AA	AA	AB	AA	AA	AB	AB	AA	AA	AA	AA	AA	AA	AA	AA	AB	AB	AB	AB	AA	AA	AB	AB	AB	AA	AB	AB	AA
1711	AX-89829431		AA	AB	AB	AA	AB	AA	AB	AB	BB	AB	AA	AA	AA	AB	AB	AA	AA	AA	AB	AA	AA	AB	AA	AA	AB	AB	AA	AB	AA	AA	AA	AB	AA	AA	AB	AA	AB	AA	AA	AA	AA	AB	BB	AA	AB	AB	AB
1712	AX-89829637		BB	AB	BB	AB	AB	BB	AB	AB	AA	AB	BB	BB	BB	AB	AB	BB	BB	BB	AB	BB	BB	AB	BB	BB	AB	AB	BB	BB	BB	BB	BB	BB	AB	BB	AB	AB	AB	BB	BB	BB	AB	AB	AA	BB	AB	AB	BB
1713	AX-89886809		BB	AB	BB	AB	AB	BB	AB	AB	AA	AB	BB	BB	BB	AB	AB	BB	BB	BB	AB	BB	BB	AB	BB	BB	AB	AB	BB	BB	BB	BB	BB	BB	BB	BB	AB	AB	AB	BB	BB	BB	AB	AB	AA	BB	AB	AB	BB
1714	AX-89829682		AA	AB	AA	AB	AB	AA	AB	AB	BB	AB	AA	AA	AA	AB	AB	AA	AA	AA	AB	AA	AA	AB	AA	AA	AB	AB	AA	AA	AA	AA	AA	AA	AA	AA	AB	AB	AB	AB	AA	AA	AB	AB	BB	AA	AB	AB	AA
1715	AX-89789216		BB	AB	BB	AB	AB	BB	AB	AB	AA	AB	BB	BB	BB	AB	AB	BB	BB	BB	AB	BB	BB	AB	BB	BB	AB	AB	BB	BB	BB	BB	BB	BB	BB	BB	AB	AB	AB	AB	BB	BB	AB	AB	AA	BB	AB	AB	BB
1716	AX-89829505		AA	AB	AA	AA	AB	AA	AB	AB	NC	AB	AA	AA	AA	AB	AB	AA	AA	AA	AB	AA	AA	AB	AA	AA	AB	AB	AA	AA	AA	AA	AA	AA	AB	AA	AB	AB	AB	AA	AA	AA	AB	AB	BB	AA	AB	AB	AA
1717	AX-89789135		BB	AB	BB	AB	AB	BB	AB	AB	AA	AB	BB	BB	BB	AB	AB	BB	BB	BB	NC	BB	BB	AB	BB	BB	AB	AB	BB	BB	BB	BB	BB	BB	AB	BB	AB	AB	AB	BB	BB	BB	AB	AB	AA	BB	AB	AB	BB
1718	AX-89863540		AA	AB	AA	AA	AB	AA	AB	AB	BB	AB	AA	AA	AA	AB	AB	AA	AA	AA	AB	AA	AA	AB	AA	AA	AB	AB	AA	AA	AA	AA	AA	AA	AB	AA	AB	AA	AB	AA	AA	AA	AA	AA	NC	AA	AB	AB	AA
1719	AX-89905164		AA	AB	AA	AB	AB	AB	AB	AB	BB	AB	AB	AA	AA	AB	AB	AA	AA	AA	BB	AB	AB	AB	AB	AB	AB	AB	AA	AB	AA	AA	AB	AB	AB	AA	AB	AB	AB	AB	AB	BB	AB	AB	BB	AA	AB	BB	AB
1720	AX-89824419		BB	AB	BB	BB	AB	BB	AB	AB	AA	AB	BB	BB	BB	AB	AB	BB	BB	BB	AB	BB	BB	AB	BB	BB	AB	AB	BB	BB	BB	BB	BB	BB	AB	BB	AB	AB	AB	BB	BB	BB	BB	AB	AA	BB	AB	AB	BB
1721	AX-89789162		BB	AB	BB	AB	AB	BB	AB	AB	AA	AB	BB	BB	BB	AB	AB	BB	BB	BB	AB	BB	BB	AB	BB	BB	AB	AB	BB	BB	BB	BB	BB	BB	BB	BB	AB	AB	AB	BB	BB	BB	AB	AB	AA	BB	AB	AB	BB
1722	AX-89886759		AA	AB	AA	AB	AB	AA	AB	AB	NC	AB	AA	AA	AA	AB	AB	AA	AA	AA	AB	AA	AA	AB	AA	AA	AB	AB	AA	AA	AA	AA	AA	AA	AB	AA	AB	AB	AB	AA	AA	AA	AB	AB	NC	AA	AB	AB	AA
1723	AX-89829417		BB	AB	AB	BB	AB	BB	AB	AB	AA	AB	BB	BB	BB	AB	AB	BB	BB	BB	AB	BB	BB	AB	BB	BB	AB	AB	BB	AB	BB	BB	BB	AB	BB	BB	AB	BB	AB	BB	BB	BB	BB	AB	AA	BB	AB	AB	AB
1724	AX-89863177		AB	AB	AA	AB	AA	AB	AA	AA	AA	AA	AB	AA	AA	AA	AA	AA	AA	AA	AB	AB	AB	AA	AB	AB	AA	AA	AA	AB	AA	AA	AB	AB	AA	AA	AA	AA	AA	AB	AB	BB	AA	AA	AA	AB	AA	AB	AB
1725	AX-89905167		AB	AB	AA	AB	AA	AB	AA	AA	AA	AA	AB	AA	AA	AA	AA	AA	AA	AA	AB	AB	AB	AA	AB	AB	AA	AA	AA	AB	AA	AA	AB	AB	AA	AA	AA	AA	AA	AB	AB	BB	AA	AA	AA	AB	AA	AB	AB
1726	AX-89886442		BB	AB	BB	BB	AB	BB	AB	AB	AA	AB	BB	BB	BB	AB	AB	BB	BB	BB	AB	BB	BB	AB	BB	BB	AB	AB	BB	AB	BB	BB	BB	AB	AB	BB	AB	BB	AB	BB	BB	BB	BB	AB	AA	BB	AB	AA	AB
1727	AX-89829516		BB	AB	BB	BB	AB	BB	AB	AB	AA	AB	BB	BB	BB	AB	AB	BB	BB	BB	AB	BB	BB	AB	BB	BB	AB	AB	BB	BB	BB	BB	BB	BB	AB	BB	AB	AB	AB	BB	BB	BB	AB	AB	AA	BB	AB	AB	BB
1728	AX-89905155		AA	AB	AB	AA	AB	AA	AB	AB	BB	AB	AA	AA	AA	AB	AB	AA	AA	AA	AB	AA	AA	AB	AA	AA	AB	AB	AA	AB	AB	AA	AA	AB	AA	AB	AB	AA	AB	AA	AA	AA	AA	BB	BB	AA	AB	AB	AB
1729	AX-89789158		BB	AB	BB	AB	AB	BB	AB	AB	AA	AB	BB	BB	BB	AB	AB	BB	BB	BB	AB	BB	BB	AB	BB	BB	AB	AB	BB	BB	BB	BB	BB	BB	BB	BB	AB	AB	AB	BB	BB	BB	AB	AB	AA	BB	AB	AB	BB
1730	AX-89789302		BB	AB	BB	BB	AB	BB	AB	AB	AA	AB	BB	BB	BB	AB	AB	BB	BB	BB	AB	BB	BB	AB	BB	BB	AB	AB	BB	BB	BB	BB	BB	BB	AB	BB	AB	AB	AB	BB	BB	BB	AB	AB	AA	BB	AB	AB	BB
1731	AX-89788887		AA	AB	AA	AA	AB	AA	AB	AB	NC	AB	AA	AA	AA	AB	AB	AA	AA	AA	AB	AA	AA	AB	AA	AA	AB	AB	AA	AB	AA	AA	AA	AB	AA	AA	AB	AA	AB	AA	AA	AA	AA	AB	NC	AA	AB	AB	AB
1732	AX-89788390		AA	AB	AA	AA	AB	AA	NC	AB	BB	AB	AA	AA	AA	AB	AB	AA	AA	AA	AB	AA	AA	AB	AA	AA	AB	AB	AA	AA	AA	AA	AA	AA	AB	AA	AB	AA	AB	AA	AA	AA	AA	AA	BB	AA	AB	AB	AA
1733	AX-89829306		BB	AB	BB	BB	AB	BB	AB	AB	AA	AB	BB	BB	BB	AB	AB	BB	BB	BB	AB	BB	BB	AB	BB	BB	AB	AB	BB	AB	BB	BB	BB	AB	AB	BB	AB	BB	AB	BB	BB	BB	BB	AB	AA	BB	AB	AA	AB
1734	AX-89886474		BB	AB	BB	BB	AB	BB	AB	AB	AA	AB	BB	BB	BB	AB	AB	BB	BB	BB	AB	BB	BB	AB	BB	BB	AB	AB	BB	AB	BB	BB	BB	AB	AB	BB	AB	BB	AB	BB	BB	BB	BB	AB	AA	BB	AB	NC	AB
1735	AX-89828825		AA	AB	AA	AA	AB	AA	AB	AB	BB	AB	AA	AA	AA	AB	AB	AA	AA	AA	AB	AA	AA	AB	AA	AA	AB	AB	AA	AA	AA	AA	AA	AA	AB	AA	AB	AA	AB	AA	AA	AA	AA	AA	BB	AA	AB	AB	AA
1736	AX-89788889		AB	BB	AA	AA	AB	AA	AB	AB	BB	AB	AA	AA	AA	AB	AB	AA	AA	AA	AB	AA	AA	AB	AA	AA	AB	AB	AA	AB	AB	AA	AA	AB	AA	AB	AB	AA	AB	AA	AA	AA	AA	BB	BB	AB	AB	AB	AB
1737	AX-89829316		BB	AB	BB	BB	AB	BB	AB	AB	AA	AB	BB	BB	BB	AB	AB	BB	BB	BB	AB	BB	BB	AB	BB	BB	AB	AB	BB	AB	BB	BB	BB	AB	AB	BB	AB	BB	AB	BB	BB	BB	BB	AB	AA	BB	AB	AA	AB
1738	AX-89789043		BB	AB	BB	BB	AB	BB	AB	AB	AA	AB	BB	BB	BB	AB	AB	BB	BB	BB	AB	BB	BB	AB	BB	BB	AB	AB	BB	BB	BB	BB	BB	BB	AB	BB	AB	AB	AB	BB	BB	BB	AB	AB	AA	BB	AB	AB	BB
1739	AX-89789064		AB	BB	AA	AB	AB	AB	AB	AB	BB	AB	AB	AA	AA	AB	AB	AA	AA	AA	BB	AB	AB	AB	AB	AB	AB	AB	AA	AB	AA	AA	AB	AB	AB	AA	AB	AB	AB	AB	AB	BB	AB	AB	BB	AB	AB	BB	AB
1740	AX-89886667		BB	AB	BB	BB	AB	BB	AB	AB	AA	AB	BB	BB	BB	AB	AB	BB	BB	BB	AB	BB	BB	AB	BB	BB	AB	AB	BB	BB	BB	BB	BB	BB	AB	BB	AB	AB	AB	BB	BB	BB	AB	AB	AA	BB	AB	AB	BB
1741	AX-89829398		AA	AB	AB	AA	AB	AA	AB	AB	BB	AB	AA	AA	AA	AB	AB	AA	AA	AA	AB	AA	AA	AB	AA	AA	AB	AB	AA	AB	AA	AA	AA	AB	AA	AA	AB	AA	AB	AA	AA	AA	AA	AB	BB	AA	AB	AB	AB
1742	AX-89886580		AB	AA	AB	BB	AB	BB	AB	AB	AA	AB	BB	BB	BB	AB	AB	BB	BB	BB	AB	BB	BB	AB	BB	BB	AB	AB	BB	AB	AB	BB	BB	AB	BB	AB	AB	BB	AB	BB	BB	BB	BB	AA	AA	AB	AB	AB	AB
1743	AX-89886736		AA	AB	AA	AA	AB	AA	AB	AB	BB	AB	AA	AA	AA	AB	AB	AA	AA	AA	AB	AA	AA	AB	AA	AA	AB	AB	AA	AA	AA	AA	AA	AA	AB	AA	AB	AB	AB	AA	AA	AA	AB	AB	BB	AA	AB	AB	AA
1744	AX-89807461		AB	AA	BB	BB	AB	BB	AB	AB	AA	AB	BB	BB	BB	AB	AB	BB	BB	BB	AB	BB	BB	AB	BB	BB	AB	AB	BB	BB	BB	BB	BB	BB	AB	BB	AB	AB	AB	BB	BB	BB	AB	AB	AA	AB	AB	AB	BB
1745	AX-89789166		AB	BB	AA	AB	AB	AA	AB	AB	BB	AB	AA	AA	AA	AB	AB	AA	AA	AA	AB	AA	AA	AB	AA	AA	AB	AB	AA	AA	AA	AA	AA	AA	AB	AA	AB	AB	AB	AA	AA	AA	AB	AB	BB	AB	AB	AB	AA
1746	AX-89885933		AA	AB	AA	AA	AB	AA	AB	AB	NC	AB	AA	AA	AA	AB	AB	AA	AA	AA	AB	AA	AA	AB	AA	AA	BB	AB	AA	AA	AA	AA	AA	AA	AB	AA	AB	AA	AB	AA	AA	AA	AA	AB	BB	AA	AB	AB	AA
1747	AX-89886447		AA	AB	AA	AA	AB	AA	AB	AB	BB	AB	AA	AA	AA	AB	AB	AA	AA	AA	AB	AA	AA	AB	AA	AA	AB	AB	AA	AB	AA	AA	AA	AB	AB	AA	AB	AA	AB	AA	AA	AA	AA	AB	BB	AA	AB	BB	AB
1748	AX-89868170		AB	AA	BB	AB	AB	AB	AB	AB	AA	AB	AB	BB	BB	AB	AB	BB	BB	BB	AA	AB	AB	AB	AB	AB	AB	AB	BB	AB	BB	BB	AB	AB	AB	BB	AB	AB	AB	AB	AB	AA	AB	AB	AA	AB	AB	AA	AB
1749	AX-89886669		AA	AB	AA	AA	AB	AA	AB	AB	BB	AB	AA	AA	AA	AB	AB	AA	AA	AA	AB	AA	AA	AB	AA	AA	AB	AB	AA	AA	AA	AA	AA	AA	AB	AA	AB	AB	AB	AA	AA	AA	AB	AB	BB	AA	AB	AB	AA
1750	AX-89824421		AB	AB	BB	AB	BB	AB	BB	BB	BB	BB	AB	BB	BB	BB	BB	BB	BB	BB	AB	AB	AB	BB	AB	AB	BB	BB	BB	AB	BB	BB	AB	AB	BB	BB	BB	BB	BB	AB	AB	AA	BB	BB	BB	AB	BB	AB	AB
1751	AX-89829463		BB	AB	AB	BB	AB	BB	AB	AB	AA	AB	BB	BB	BB	AB	AB	BB	BB	BB	AB	BB	BB	AB	BB	BB	AB	AB	BB	AB	BB	BB	BB	AB	BB	BB	AB	BB	AB	BB	BB	BB	BB	AB	AA	BB	AB	AB	AB
1752	AX-89886636		AA	AB	AB	AA	AB	AA	AB	AB	BB	AB	AA	AA	AA	AB	AB	AA	AA	AA	AB	AA	AA	AB	AA	AA	AB	AB	AA	AB	AA	AA	AA	AB	AA	AA	AB	AA	AB	AA	AA	AA	AA	AB	BB	AA	AB	AB	AB
1753	AX-89886956		AA	AB	AB	AA	AB	AA	AB	AB	BB	AB	AA	AA	AA	AB	AB	AA	AA	AA	AB	AA	AA	AB	AA	AA	AB	AB	AA	AB	AA	AA	AA	AB	AA	AA	AB	AA	AB	AA	AA	AA	AA	AB	BB	AA	AB	AB	AB
1754	AX-89887053		AB	AB	AA	AA	AA	AA	AA	AB	AA	AA	AA	AA	AA	AB	AA	AB	AB	AB	AA	AA	AA	AB	AA	AB	AA	AB	AB	AA	AA	AB	AA	AA	AB	AB	AB	AA	AB	AA	AA	AA	AB	AA	AA	AB	AA	AA	AA
1755	AX-89887059		AA	AB	AB	AA	AB	AA	AB	AB	BB	AB	AA	AA	AA	AB	AB	AB	AB	AB	AB	AA	AA	AB	NC	AA	BB	BB	AA	AB	AA	AA	AA	AB	AA	AB	AB	AB	AB	AA	AA	AA	AB	AB	BB	AB	BB	AB	AB
1756	AX-89887150		AA	AA	AA	AA	AA	AA	AA	AA	AA	AA	AA	AA	AA	AA	AA	AB	AB	AB	AA	AA	AA	AA	AA	AA	AB	AB	AA	AA	AA	AA	AA	AA	AA	AB	AB	AB	AB	AA	AA	AA	AB	AA	AA	AB	AB	AA	AA
1757	AX-89789572		BB	BB	BB	BB	BB	BB	BB	BB	BB	BB	BB	BB	BB	BB	BB	AB	AB	AB	BB	BB	BB	BB	BB	BB	AB	AB	BB	BB	BB	BB	BB	BB	BB	AB	AB	AB	AB	BB	BB	BB	AB	BB	BB	AB	AB	BB	BB
1758	AX-89830020		BB	BB	BB	BB	BB	BB	BB	BB	BB	BB	BB	BB	BB	BB	BB	AB	AB	AB	BB	BB	BB	BB	BB	BB	AB	AB	BB	BB	BB	BB	BB	BB	BB	AB	AB	AB	AB	BB	BB	BB	AB	BB	BB	AB	AB	BB	BB
1759	AX-89887201		BB	BB	BB	BB	BB	BB	BB	BB	BB	BB	BB	BB	BB	BB	BB	AB	AB	AB	BB	BB	BB	BB	BB	BB	AB	AB	BB	BB	BB	BB	BB	BB	BB	AB	AB	AB	AB	BB	BB	BB	AB	BB	BB	AB	AB	BB	BB
1760	AX-89863622		AA	AA	AA	AA	AA	AA	AA	AA	AA	AA	AA	AA	AA	AA	AA	AB	AB	AB	AA	AA	AA	AA	AA	AA	AB	AB	AA	AA	AA	AA	AA	AA	AA	AB	AB	AB	AB	AA	AA	AA	AB	AA	AA	AB	AB	AA	AA
1761	AX-89789561		BB	BB	BB	BB	BB	BB	BB	BB	BB	BB	BB	BB	BB	BB	BB	AB	AB	AB	BB	BB	BB	BB	BB	BB	AB	AB	BB	BB	BB	BB	BB	BB	BB	AB	AB	AB	AB	BB	BB	BB	AB	BB	BB	AB	AB	BB	BB
1762	AX-89863624		AA	AA	AA	AA	AA	AA	AA	AA	AA	AA	AA	AA	AA	AA	AA	AB	AB	AB	AA	AA	AA	AA	AA	AA	BB	AB	AA	AA	AA	AA	AA	AA	AA	AB	AB	AB	AB	AA	AA	AA	AB	AA	AA	AB	NC	AA	AA
1763	AX-89887232		AA	AA	AA	AA	AA	AA	AA	AA	AA	AA	AA	AA	AA	AA	AA	AB	AB	AB	AA	AA	AA	AA	AA	AA	AB	AB	AA	AA	AA	AA	AA	AA	AA	AB	AB	AB	AB	AA	AA	AA	AB	AA	AA	AB	AB	AA	AA
1764	AX-89887233		BB	BB	BB	BB	BB	BB	BB	BB	BB	BB	BB	BB	BB	BB	BB	AB	AB	AB	BB	BB	BB	BB	BB	BB	AB	AB	BB	BB	BB	BB	BB	BB	BB	AB	AB	AB	AB	BB	BB	BB	AB	BB	BB	AB	AB	BB	BB
1765	AX-89807558		AA	AA	AA	AA	AA	AA	AA	AA	AA	AA	AA	AA	AA	AA	AA	AB	AB	AB	AA	AA	AA	AA	AA	AA	AB	AB	AA	AA	AA	AA	AA	AA	AB	AB	AA	AB	AA	AA	AA	AA	AB	AA	AA	AB	AB	AA	AA
1766	AX-89830534		BB	BB	BB	AB	AB	BB	BB	BB	BB	BB	BB	BB	BB	BB	BB	AB	AB	AB	BB	BB	BB	BB	BB	BB	AB	AB	BB	BB	BB	BB	BB	BB	AB	AB	BB	AB	BB	BB	BB	BB	BB	BB	BB	AB	AB	BB	BB
1767	AX-89807548		AA	AA	AA	AB	AB	AA	AA	AA	AA	AA	AA	AA	AA	AA	AA	AB	AB	AB	AA	AA	AA	AA	AA	AA	AB	AB	AA	AA	AA	AA	AA	AA	AB	AB	AA	AB	AA	AA	AA	AA	AA	AA	AA	AB	AB	AA	AA
1768	AX-89830486		BB	BB	BB	AB	AB	BB	BB	BB	BB	BB	BB	BB	BB	BB	BB	AB	AB	AB	BB	BB	BB	BB	BB	BB	AB	AB	BB	BB	BB	BB	BB	BB	AB	AB	BB	AB	BB	BB	BB	BB	BB	BB	BB	AB	AB	BB	BB
1769	AX-89804536		BB	BB	BB	AB	AB	BB	BB	BB	BB	BB	BB	BB	BB	BB	BB	AB	AB	AB	BB	BB	BB	BB	BB	BB	AB	AB	BB	BB	BB	BB	BB	BB	AB	AB	BB	AB	BB	BB	NC	BB	BB	BB	BB	AB	AB	BB	BB
1770	AX-89848510		AA	AA	AA	AB	AB	AA	AA	AA	AA	AA	AA	AA	AA	AA	AA	AB	AB	AB	AA	AA	AA	AA	AA	AA	AB	AB	AA	AA	AA	AA	AA	AA	AB	AB	AA	AB	AA	AA	AA	AA	AA	AA	AA	AB	AB	AA	AA
1771	AX-89863646		AA	AA	AA	BB	AB	AB	AA	AA	AA	AA	AB	AB	AA	AA	AA	AB	AB	AB	AB	AB	AB	AB	AB	AB	AB	AB	AA	AA	AB	AB	AB	AB	AB	BB	AA	AB	AA	BB	AB	BB	AA	AB	AA	AB	AB	AA	AA
1772	AX-89830423		AA	AA	AA	BB	AB	AB	AA	AA	AA	AA	AB	AB	AA	AA	AA	AB	AB	AB	AB	AB	AB	AB	AB	AB	AB	AB	AA	AA	AB	AB	AB	AB	AB	BB	AA	AB	AA	BB	AB	BB	AA	AB	AA	AB	AB	AA	AA
1773	AX-89887520		BB	BB	BB	AA	AB	AB	BB	BB	BB	BB	AB	AB	BB	BB	BB	AB	AB	AB	AB	AB	AB	AB	AB	AB	AB	AB	BB	BB	AB	AB	AB	AB	AB	AA	BB	AB	BB	AA	AB	AA	BB	AB	BB	AB	AB	BB	BB
1774	AX-89807538		AA	AA	AA	BB	AB	AB	AA	AA	AA	AA	AB	AB	AA	AA	AA	AB	AB	AB	AB	AB	AB	AB	AB	AB	AB	AB	AA	AA	AB	AB	AB	AB	AB	BB	AA	AB	AA	BB	AB	BB	AA	AB	AA	AB	AB	AA	AA
1775	AX-89887573		AA	AA	AA	BB	AB	AB	AA	AA	AA	AA	AB	AB	AA	AA	AA	AB	AB	AB	AB	AB	AB	AB	AB	AB	AB	AB	AA	AA	AB	AB	AB	AB	AB	BB	AA	AB	AA	BB	AB	BB	AA	AB	AA	AB	AB	AA	AA
1776	AX-89830152		AA	AA	AA	BB	AB	AB	AA	AA	AA	AA	AB	AB	AA	AA	AA	AB	AB	AB	AB	AB	AB	AB	AB	AB	AB	AB	AA	AA	AB	AB	AB	AB	AB	BB	AA	AB	AA	BB	AB	BB	AA	AB	AA	AB	AB	AA	AA
1777	AX-89789736		BB	BB	BB	AA	AB	AB	BB	BB	BB	BB	AB	AB	BB	BB	BB	AB	AB	AB	AB	AB	AB	AB	AB	AB	AB	AB	BB	BB	AB	AB	AB	AB	AB	AA	BB	AB	BB	AA	AB	AA	BB	AB	BB	AB	AB	BB	BB
1778	AX-89789812		AA	AA	AA	BB	AB	AB	AA	AA	AA	AA	AB	AB	AA	AA	AA	AB	AB	AB	AB	AB	AB	AB	AB	AB	AB	AB	AA	AA	AB	AB	AB	AB	AB	BB	AA	AB	AA	BB	AB	BB	AA	AB	AA	AB	AB	AA	AA
1779	AX-89861413		BB	BB	BB	AA	AB	AB	BB	BB	BB	BB	AB	AB	BB	BB	BB	AB	AB	AB	AB	AB	AB	AB	AB	AB	AB	AB	BB	BB	AB	AB	AB	AB	AB	AA	BB	AB	BB	AA	AB	AA	BB	AB	BB	AB	AB	BB	BB
1780	AX-89848482		BB	BB	BB	AA	AB	AB	BB	BB	BB	BB	AB	AB	BB	BB	BB	AB	AB	AB	AB	AB	AB	AB	AB	AB	AB	AB	BB	BB	AB	AB	AB	AB	AB	AA	BB	AB	BB	AA	AB	AA	BB	AB	BB	AB	AB	BB	BB
1781	AX-89887490		AA	AA	AA	BB	AB	AB	AA	AA	AA	AA	AB	AB	AA	AA	AA	AB	AB	AB	AB	AB	AB	AB	AB	AB	AB	AB	AA	AA	AB	AB	AB	AB	AB	BB	AA	AB	AA	BB	AB	BB	AA	AB	AA	AB	AB	AA	AA
1782	AX-89887304		BB	BB	BB	AB	AB	BB	BB	BB	BB	BB	BB	BB	BB	BB	BB	AB	AB	AB	BB	BB	BB	BB	BB	BB	AB	AB	BB	BB	BB	BB	BB	BB	AB	AB	BB	AB	BB	BB	BB	BB	BB	BB	BB	AB	AB	AB	AB
1783	AX-89886000		AB	AB	AA	AB	AB	AA	AB	AB	AB	AA	AB	AB	BB	AB	AB	AB	AA	AA	AB	AA	AA	AB	AA	AB	AA	AA	AB	AB	AB	AB	AB	AA	BB	AA	AA	AB	AA	AA	AB	AA	AB	AA	AB	AA	AA	AA	AA
1784	AX-89790192		AB	AB	AB	AB	AB	AA	AB	AB	BB	AB	AB	AB	BB	AB	BB	AB	AB	AB	AB	AA	AA	AB	AA	AB	AB	AB	AB	AB	AB	AB	AB	AB	BB	AB	AA	BB	AA	AA	AB	AA	AB	AB	BB	AB	AB	AB	AB
1785	AX-89905259		AB	AB	AB	AB	AB	BB	AB	AB	AA	AB	AB	AB	AA	AB	AB	AB	AB	AB	AB	BB	BB	AB	BB	AB	AB	AB	AB	AB	AB	AB	AB	AB	AA	AB	BB	AB	BB	BB	AB	BB	AB	AB	AA	AB	AB	AB	AB
1786	AX-89863678		AB	AB	AB	AB	AB	AA	AB	AB	NC	AB	AB	AB	BB	AB	BB	AB	AA	AA	AB	AA	AA	AB	AA	AB	AA	AA	AB	AB	AB	AB	AB	AB	BB	AA	AA	BB	AA	AA	AB	AA	AB	AB	NC	AA	AA	AB	AB
1787	AX-89807579		AB	AB	AA	AA	AA	AA	AB	AA	AA	AB	AA	AA	AA	AA	AA	AB	BB	BB	AA	AA	AA	AA	AA	AA	AB	AB	AA	AA	AA	AA	AA	AA	AA	BB	AB	AA	AB	AA	AA	AA	AA	AA	AA	BB	BB	AB	AB
1788	AX-89848560		AB	AB	AB	AB	AB	BB	AB	AB	AA	AB	AB	AB	AA	AB	AA	AB	BB	BB	AB	BB	BB	AB	BB	AB	BB	BB	AB	AB	AB	AB	AB	AB	AA	BB	BB	AA	BB	BB	AB	BB	AB	AB	AA	BB	BB	AB	AB
1789	AX-89848572		AB	AB	BB	BB	BB	BB	AB	BB	BB	AB	BB	BB	BB	BB	BB	AB	AA	AA	BB	BB	BB	BB	BB	BB	AB	AB	BB	BB	BB	BB	BB	BB	BB	AA	AB	BB	AB	BB	BB	BB	BB	BB	BB	AA	AB	AB	AB
1790	AX-89848566		AB	AB	AA	AA	AA	AA	AB	AA	AA	AB	AA	AA	AA	AA	AA	AB	BB	BB	AA	AA	AA	AA	AA	AA	AB	AB	AA	AA	AA	AA	AA	AA	AA	BB	AB	AA	AB	AA	AA	AA	AA	AA	AA	BB	AB	AB	AB
1791	AX-89790334		AB	AB	BB	BB	BB	BB	AB	BB	BB	AB	BB	BB	BB	BB	BB	AB	AA	AA	BB	BB	BB	BB	BB	BB	AB	AB	BB	BB	BB	BB	BB	BB	BB	AA	AB	BB	AB	BB	BB	BB	BB	BB	BB	AA	AA	AB	AB
1792	AX-89848562		AB	AB	AB	AB	AB	AA	AB	AB	BB	AB	AB	AB	BB	AB	BB	AB	AA	AA	AB	AA	AA	AB	AA	AB	AA	AA	AB	AB	AB	AB	AB	AB	BB	AA	AA	BB	AA	AA	AB	AA	AB	AB	BB	AA	AA	AB	AB
1793	AX-89888090		AB	AB	AB	AB	AB	AA	AB	AB	BB	AB	AB	AB	BB	AB	BB	AB	AA	AA	AA	AA	AA	AB	AA	AB	AA	AA	AB	AB	AB	AB	AB	AB	BB	AA	AA	BB	AA	AA	AB	AA	AB	AB	BB	AA	AB	AB	AB
1794	AX-89905272		AB	AB	AB	AB	AB	AA	AB	AB	BB	AB	AB	AB	BB	AB	BB	AB	AA	AA	AA	AA	AA	AB	AA	AB	AA	AA	AB	AB	AB	AB	AB	AB	BB	AA	AA	BB	AA	AA	AB	AA	AB	AB	BB	AA	AB	AB	AB
1795	AX-89905275		AA	AA	AA	AA	AA	AB	AA	AA	AA	AA	AA	AA	AA	AA	AA	AA	AA	AA	AB	AB	AB	AA	AB	AA	AB	AB	AA	AA	AA	AA	AA	AA	AA	AA	AA	AA	AA	NC	AA	AB	AA	AA	AA	AB	AA	AA	AA
1796	AX-89888106		AB	AB	AB	AB	AB	BB	AA	AB	AA	AB	AB	AB	AA	AB	AA	AA	AB	AB	BB	BB	BB	NC	BB	AB	BB	BB	AB	AB	AB	AB	AB	AB	AA	AB	AB	AA	AB	BB	AB	BB	AB	AB	AA	BB	AB	AB	AB
1797	AX-89848577		AB	AB	BB	BB	BB	BB	BB	BB	BB	AB	BB	BB	BB	BB	BB	BB	AB	AB	BB	BB	BB	BB	BB	BB	AB	AB	BB	BB	BB	BB	BB	BB	BB	AB	BB	BB	BB	NC	BB	BB	BB	BB	BB	AA	AB	AB	AB
1798	AX-89848584		AA	AB	AA	AA	AA	AA	AA	AA	AA	AB	AA	AA	AA	AA	AA	AA	AB	AB	AA	AA	AA	AA	AA	AA	AB	AB	AA	AA	AA	AA	AA	AA	AA	AB	AA	AA	AA	AA	AA	AA	AA	AA	AA	BB	AB	AB	AB
1799	AX-89830976		AA	AB	AB	AB	AB	BB	AA	AB	AA	AB	AB	AB	AA	AB	AA	AA	AB	AB	BB	BB	BB	AB	BB	AB	BB	BB	AB	AB	AB	AB	AB	AB	AA	AB	AB	AA	AB	BB	AB	BB	AB	AB	AA	BB	AB	AB	AB
1800	AX-89888148		AA	AB	AB	AB	AB	BB	AA	AB	AA	AB	AB	AB	AA	AB	AA	AA	AB	AB	BB	BB	BB	AB	BB	AB	BB	BB	AB	AB	AB	AB	AB	AB	AA	AB	AB	AA	AB	BB	AB	BB	AB	AB	AA	BB	AB	AB	AB
1801	AX-89905281		BB	AB	BB	BB	BB	BB	BB	BB	BB	AB	BB	BB	BB	BB	BB	BB	AB	AB	BB	BB	BB	BB	BB	BB	AB	AB	BB	BB	BB	BB	BB	BB	BB	AB	BB	BB	BB	BB	BB	BB	BB	BB	BB	AA	AB	AB	AB
1802	AX-89790548		AB	AB	AB	AB	AB	AB	AB	AB	AB	AB	AB	AB	AB	AB	AB	AB	AB	AB	AB	NC	NC	NC	NC	NC	AB	AB	AB	AB	AB	AB	AB	AB	AB	AB	AB	AB	AB	AB	AB	AB	AB	AB	AB	BB	AB	AB	AB
1803	AX-89905304		AA	AB	AA	AA	AA	AA	AA	AA	AA	AB	AA	AA	AA	AA	AA	AA	AB	AB	AB	AA	AA	AA	AA	AA	AB	AB	AA	AA	AB	AA	AA	AA	AA	AB	AA	AA	AA	AA	AA	AA	AA	AB	AA	BB	AB	AB	AB
1804	AX-89831076		BB	AB	BB	BB	BB	BB	BB	BB	BB	AB	BB	BB	BB	BB	BB	BB	AB	AB	BB	BB	BB	BB	BB	BB	AB	AB	BB	BB	AB	BB	BB	BB	BB	AB	BB	BB	BB	BB	BB	BB	BB	AB	BB	NC	AB	AB	AB
1805	AX-89888377		AA	AB	AA	AA	AA	AA	AA	AA	AA	AB	AA	AA	AA	AA	AA	AA	AB	AB	AB	AA	AA	AA	AA	AA	AB	AB	AA	AA	AB	AA	AA	AA	AA	AB	AA	AA	AA	AA	AA	AA	AA	AB	AA	BB	AB	AB	AB
1806	AX-89831231		BB	AB	BB	BB	BB	BB	BB	BB	BB	AB	BB	BB	BB	BB	BB	BB	AB	AB	AB	BB	BB	BB	BB	BB	AB	AB	BB	BB	AB	BB	BB	BB	BB	AB	BB	BB	BB	NC	BB	BB	BB	AB	BB	AA	AB	AB	AB
1807	AX-89905290		AA	AB	NC	AA	AA	AA	AA	AA	AA	AB	AA	AB	AA	NC	AA	NC	AB	AB	AB	AA	AA	AA	AA	AA	AB	AB	AA	AA	AB	AA	AA	NC	AA	AB	NC	AA	AA	AA	AA	AA	AA	AB	AA	BB	AB	AB	AB
1808	AX-89848592		BB	AB	BB	BB	BB	BB	BB	BB	BB	AB	BB	BB	BB	BB	BB	BB	AB	AB	BB	BB	BB	BB	BB	BB	AB	AB	BB	BB	BB	BB	BB	BB	BB	AB	BB	BB	BB	BB	BB	BB	BB	BB	BB	AA	AB	AB	AB
1809	AX-89831108		AB	AB	AA	AA	AA	AA	AA	AA	AA	AB	AA	AA	AA	AA	AA	AA	AB	AB	AB	AA	AA	AA	AA	AA	AB	AB	AA	AA	AB	AA	AA	AA	AA	AB	AA	AA	AA	AA	AA	AA	AA	AB	AA	BB	AB	AB	AB
1810	AX-89831177		AA	AB	AA	AA	AA	AA	AA	AA	AA	AB	AA	AA	AA	AA	AA	AA	AB	AB	AB	AA	AA	AA	AA	AA	AB	AB	AA	AA	AB	AA	AA	AA	AA	AB	AA	AA	AA	AA	AA	AA	AA	AB	AA	BB	AB	AB	AB
1811	AX-89848606		BB	AB	BB	BB	BB	BB	BB	BB	BB	AB	BB	BB	BB	BB	BB	BB	AB	AB	AB	BB	BB	BB	BB	BB	AB	AB	BB	BB	AB	BB	BB	BB	BB	AB	BB	BB	BB	BB	BB	BB	BB	AB	BB	AA	AB	AB	AB
1812	AX-89848594		AA	AB	AA	AA	AA	AA	AA	AA	AA	AB	AA	AA	AA	AA	AA	AA	AB	AB	AB	AA	AA	AA	AA	AA	AB	AB	AA	AA	AB	AA	AA	AA	AA	AB	AA	AA	AA	AA	AA	AA	AA	AB	AA	BB	AB	AB	AB
1813	AX-89790632		NC	AB	AA	AA	AA	AA	AA	AA	AA	AB	AA	AA	AA	AA	AA	AA	AB	AB	AB	AA	AA	AA	AA	AA	AB	AB	AA	AA	AB	AA	AA	AA	AA	AB	AA	AA	AA	AA	AA	AA	AA	AB	AA	BB	AB	AB	AB
1814	AX-89905295		BB	AB	BB	BB	BB	BB	BB	BB	BB	AB	BB	BB	BB	BB	BB	BB	AB	AB	BB	BB	BB	BB	BB	BB	AB	AB	BB	BB	AB	BB	BB	BB	BB	AB	BB	BB	BB	BB	BB	BB	BB	AB	BB	AA	AB	AB	AB
1815	AX-89888283		AA	AB	AA	AA	AA	AA	AA	AA	AA	AB	AA	AA	AA	AA	AA	AA	AB	AB	AA	AA	AA	AA	AA	AA	AB	AB	AA	AA	AB	AA	AA	AA	AA	AB	AA	AA	AA	AA	AA	AA	AA	AB	AA	BB	AB	AB	AB
1816	AX-89872577		BB	AB	BB	BB	BB	BB	BB	BB	BB	AB	BB	BB	BB	BB	BB	BB	AB	AB	AB	BB	BB	BB	BB	BB	AB	AB	BB	BB	AB	BB	BB	BB	BB	AB	BB	BB	BB	BB	BB	BB	BB	AB	BB	AA	AB	AB	AB
1817	AX-89848609		AA	AB	AA	AA	AA	AA	AA	AA	AA	AB	AA	AA	AA	AA	AA	AA	AB	AB	AB	AA	AA	AA	AA	AA	AB	AB	AA	AA	AB	AA	AA	AA	AA	AB	AA	AA	AA	AA	AA	AA	AA	AB	AA	BB	AB	AB	AB
1818	AX-89831114		BB	AB	BB	BB	BB	BB	BB	BB	BB	AB	BB	BB	BB	BB	BB	BB	AB	AB	AB	BB	BB	BB	BB	BB	AB	AB	NC	BB	AB	BB	BB	BB	BB	AB	BB	BB	BB	BB	BB	BB	BB	AB	BB	AA	AB	AB	AB
1819	AX-89831204		BB	AB	BB	BB	BB	BB	BB	BB	BB	AB	BB	BB	BB	BB	BB	BB	AB	AB	BB	BB	BB	BB	BB	BB	AB	AB	BB	BB	AB	BB	BB	BB	BB	AB	BB	BB	BB	BB	BB	BB	BB	AB	BB	AA	AB	AB	AB
1820	AX-89888237		BB	AB	BB	BB	BB	BB	BB	BB	BB	AB	BB	BB	BB	BB	BB	BB	AB	AB	BB	BB	BB	BB	BB	BB	AB	AB	BB	BB	AB	BB	BB	BB	BB	AB	BB	BB	BB	BB	BB	BB	BB	AB	BB	AA	AB	AB	AB
1821	AX-89790543		AA	AB	AA	AA	AA	AA	AA	AA	AA	AB	AA	AA	AA	AA	AA	AA	AB	AB	AB	AA	AA	AA	AA	AA	AB	AB	AA	AA	AB	AA	AA	AA	AA	AB	AA	AA	AA	AA	AA	AA	AA	AB	AA	BB	AB	AB	AB
1822	AX-89790569		AA	AB	AA	AA	AA	AA	AA	AA	AA	AB	AA	AA	AA	AA	AA	AA	AB	AB	NC	AA	AA	AA	AA	AA	AB	AB	AA	AA	AB	AA	AA	AA	AA	AB	AA	AA	AA	AA	AA	AA	AA	AB	AA	BB	AB	AB	AB
1823	AX-89848618		BB	AB	BB	BB	BB	BB	BB	BB	BB	AB	BB	BB	BB	BB	BB	BB	AB	AB	BB	BB	BB	BB	BB	BB	AB	AB	BB	BB	AB	BB	BB	BB	BB	AB	BB	BB	BB	BB	BB	BB	BB	AB	BB	AA	AB	AB	AB
1824	AX-89905284		BB	AB	BB	BB	BB	BB	BB	BB	BB	AB	BB	BB	BB	BB	BB	BB	AB	AB	AB	BB	BB	BB	BB	BB	AB	AB	BB	BB	BB	BB	BB	BB	BB	AB	BB	BB	BB	BB	BB	BB	BB	BB	BB	AA	AB	AB	AB
1825	AX-89848587		AA	AB	AA	AA	AA	AA	AA	AA	AA	AB	AA	AA	AA	AA	AA	AA	AB	AB	AA	AA	AA	AA	AA	AA	AB	AB	AA	AA	AA	AA	AA	AA	AA	AB	AA	AA	AA	AA	AA	AA	AA	AA	AA	BB	AB	AB	AB
1826	AX-89905294		AA	AB	AA	AA	AA	AA	AA	AA	AA	AB	AA	AA	AA	AA	AA	AA	AB	AB	AB	AA	AA	AA	AA	AA	AB	AB	AA	AA	AB	AA	AA	AA	AA	AB	AA	AA	AA	AA	AA	AA	AA	AB	AA	BB	AB	AB	AB
1827	AX-89888326		BB	AB	BB	BB	BB	BB	BB	BB	BB	AB	BB	BB	BB	BB	BB	BB	AB	AB	BB	BB	BB	BB	BB	BB	AB	AB	BB	BB	AB	BB	BB	BB	BB	AB	BB	BB	BB	BB	BB	BB	BB	AB	BB	AA	AB	AB	AB
1828	AX-89905296		AA	AB	AA	AA	AA	AA	AA	AA	AA	AB	AA	AA	AA	AA	AA	AA	AB	AB	AA	AA	AA	AA	AA	AA	AB	AB	AA	AA	AB	AA	AA	AA	AA	AB	AA	AA	AA	AA	AA	AA	AA	AB	AA	BB	AB	AB	AB
1829	AX-89848595		AA	AB	AA	AA	AA	AA	AA	AA	AA	AB	AA	AA	AA	AA	AA	AA	AB	AB	AB	AA	AA	AA	AA	AA	AB	AB	AA	AA	AB	AA	AA	AA	AA	AB	AA	AA	AA	AA	AA	AA	AA	AB	AA	BB	AB	AB	AB
1830	AX-89789996		AB	AB	AA	BB	BB	AB	BB	BB	AB	BB	BB	AB	AB	AB	BB	BB	BB	BB	BB	AB	AB	BB	AB	BB	BB	BB	BB	AA	AB	BB	BB	AB	AB	BB	BB	BB	AB	AB	AB	BB	AB	AB	AA	AB	BB	AB	AB
1831	AX-89829999		AA	AA	AA	AA	AA	AB	AA	AA	AB	AB	AB	AA	AA	AA	AB	AB	AB	AB	AA	AB	AB	AB	AA	AB	AB	AB	AA	AA	AB	BB	AB	AA	AB	AB	AB	AB	AA	AB	AA	AA	AA	AA	AA	AA	AB	AA	AA
1832	AX-89887741		AB	AB	AA	BB	BB	AB	BB	BB	AB	BB	BB	AB	AB	AB	BB	BB	BB	BB	BB	AB	AB	BB	AB	BB	BB	BB	BB	NC	AB	BB	BB	AB	AB	BB	BB	BB	AB	AB	AB	BB	AB	AB	AA	AB	BB	AB	AB
1833	AX-89789558		BB	BB	AB	NC	AA	AB	AA	NC	BB	AA	AB	AB	AB	BB	BB	AB	AB	AB	AB	AB	AB	AB	AA	AB	AB	AB	AA	AB	AB	BB	BB	AB	BB	BB	AB	AB	BB	BB	AB	AA	NC	AB	BB	AB	BB	AB	AB
1834	AX-89848522		AB	AB	AA	BB	BB	AB	BB	BB	AB	BB	BB	AB	AB	AB	BB	BB	BB	BB	AB	AB	AB	BB	AB	BB	BB	BB	BB	AA	AB	BB	BB	AB	AB	BB	BB	BB	AB	AB	AB	BB	AB	AB	AA	AB	BB	AB	AB
1835	AX-89789559		AB	AB	BB	BB	BB	AB	BB	BB	AA	AB	AB	AB	AB	AA	AA	AA	AB	AB	BB	AB	AB	NC	BB	AB	AB	AB	BB	AB	AB	AA	AA	AB	AA	AA	AB	AB	AA	AA	AB	BB	BB	AB	AA	AB	AB	AB	AB
1836	AX-89857160		BB	BB	BB	AB	BB	AB	AB	BB	AB	AB	BB	AB	AB	BB	AB	AB	AB	AB	AB	AB	AB	AB	BB	AB	AB	AB	BB	BB	AB	AB	AB	BB	AB	AB	BB	AB	BB	AB	BB	BB	BB	BB	BB	BB	AB	AB	AB
1837	AX-89905231		AA	AA	AA	AA	AA	AA	AA	AA	AA	AA	AA	AA	AA	AA	AA	AB	AB	AB	AB	AA	AA	AA	AA	AA	AA	AA	AA	AA	AA	AB	AB	AA	AA	AA	AA	AA	AA	AA	AA	AA	AA	AA	AA	AA	AA	AA	AA
1838	AX-89830340		BB	BB	BB	BB	BB	BB	BB	BB	BB	BB	BB	BB	BB	BB	BB	AB	AB	AB	BB	BB	BB	BB	BB	BB	BB	BB	BB	BB	BB	AB	AB	BB	BB	BB	BB	BB	BB	BB	BB	BB	BB	BB	BB	BB	BB	BB	BB
1839	AX-89830391		BB	BB	BB	BB	BB	BB	BB	BB	BB	BB	BB	BB	BB	BB	BB	AB	AB	AB	NC	BB	BB	BB	BB	BB	BB	BB	BB	BB	BB	AB	AB	BB	BB	BB	BB	BB	BB	BB	BB	BB	BB	BB	BB	BB	BB	BB	BB
1840	AX-89905257		AA	AA	BB	AA	AA	AB	AA	AA	AA	AA	AA	AA	AA	AA	AA	AA	AA	AA	AA	AB	AB	AA	AB	AA	AA	AA	AA	AA	AB	AA	AA	AA	AB	AA	AB	AA	AA	AA	AA	AA	AB	AA	AA	AA	AA	AA	AA
1841	AX-89848631		AA	AA	AA	BB	BB	AB	BB	BB	AB	BB	BB	AB	AB	BB	BB	BB	BB	BB	BB	BB	BB	BB	AB	BB	BB	BB	BB	BB	AB	BB	BB	BB	AB	BB	AB	BB	AB	AB	AB	BB	AB	BB	AA	AB	AB	AB	AB
1842	AX-89790291		AA	AA	AA	BB	BB	AB	BB	BB	AB	BB	BB	AB	AB	BB	BB	AB	AB	AB	BB	AB	AB	BB	AB	BB	BB	BB	BB	BB	AB	AB	AB	BB	AB	BB	AB	BB	AB	AB	AB	BB	AB	BB	AA	AB	AB	BB	BB
1843	AX-89781839		AB	AB	AA	BB	AB	AB	AB	AA	AB	AB	AA	AA	AB	AB	AB	BB	BB	BB	AB	BB	BB	BB	AA	AB	BB	BB	BB	AB	AB	AB	AB	AB	AB	BB	AB	BB	AB	BB	BB	BB	AB	AB	AA	AB	BB	AA	AB
1844	AX-89807420		AB	AB	AA	AA	AA	AA	AA	AA	AB	AA	AA	AA	AB	AB	AA	AA	AA	AA	AA	AA	AA	AA	AA	AA	AA	AA	AA	AB	AA	AA	AA	AB	AA	AB	AA	AB	AB	AA	AA	AA	AA	AB	BB	AB	AA	AB	AA
1845	AX-89886215		AB	AB	BB	AB	AB	BB	BB	BB	AB	AB	BB	AB	AA	AB	BB	AA	AA	AA	AB	BB	BB	BB	BB	BB	AB	AB	AB	AB	AB	AB	AB	NC	AB	AA	AB	AA	AB	AB	AB	AA	AB	AA	AA	AA	AB	AB	AB
1846	AX-89788763		AB	AA	AA	AB	AA	AB	AB	AA	AB	AA	AA	AA	AA	AA	AB	AA	AA	AA	AA	BB	BB	BB	AA	AB	AB	AB	AB	AB	AA	AA	AA	AA	AA	AA	AA	AA	AA	AB	AB	AA	AA	AA	AA	AA	AA	AA	AA
1847	AX-89886239		AB	BB	BB	AB	BB	AB	AB	BB	AB	BB	BB	BB	BB	BB	AB	BB	BB	BB	BB	AA	AA	AA	BB	AB	AB	AB	AB	AB	BB	BB	BB	BB	BB	BB	BB	BB	BB	AB	AB	BB	BB	BB	BB	BB	BB	BB	BB
1848	AX-89790715		AA	AB	BB	AB	BB	AB	AB	BB	AA	BB	BB	BB	AB	AB	AB	BB	BB	BB	BB	AA	NC	AA	BB	AB	AB	AB	AB	AA	BB	BB	BB	AB	BB	BB	BB	BB	BB	AB	AB	BB	BB	AB	AA	AB	BB	AB	BB
1849	AX-89829253		AB	BB	AB	AB	BB	AA	AB	BB	AB	AB	AB	AB	BB	BB	AA	BB	AB	AB	BB	AA	AA	NC	AB	AA	AB	AB	AB	AA	BB	AB	AB	AB	BB	BB	BB	BB	BB	NC	AB	BB	BB	BB	BB	BB	BB	BB	AB
1850	AX-89886391		BB	BB	BB	AB	AB	BB	BB	BB	BB	AB	BB	AB	AB	BB	BB	AA	AA	AA	AB	BB	BB	BB	BB	BB	AB	NC	AB	BB	AB	AB	AB	AB	AB	AA	AB	AA	AB	AB	AB	AA	AB	AB	BB	AB	AB	BB	AB
1851	AX-89829105		AB	BB	BB	AB	BB	AB	AB	BB	AB	BB	BB	BB	BB	BB	AB	BB	BB	BB	BB	AB	AB	AB	BB	AB	AB	AB	AB	AB	BB	BB	BB	BB	BB	BB	BB	BB	BB	AB	NC	BB	BB	BB	BB	BB	BB	BB	BB
1852	AX-89788636		AB	BB	BB	AB	BB	AB	AB	BB	AB	BB	BB	BB	BB	BB	AB	BB	BB	BB	BB	AB	AB	AB	BB	AB	AB	AB	AB	AB	BB	BB	BB	BB	BB	BB	BB	BB	BB	AB	AB	BB	BB	BB	BB	BB	BB	BB	BB
1853	AX-89829209		AA	AA	AA	AB	AB	AA	AA	AA	AA	AB	AA	AB	AB	AA	AA	BB	BB	BB	AB	AA	AA	AA	AA	AA	AB	AB	AB	AA	AB	AB	AB	AB	AB	AB	AB	AB	AA	AB	AB	BB	AB	AB	AA	AB	AB	AA	AB
1854	AX-89829164		BB	BB	BB	AB	AB	BB	BB	BB	BB	AB	BB	AB	AB	BB	BB	AA	AA	AA	AB	BB	BB	BB	BB	BB	AB	AB	AB	BB	AB	AB	AB	AB	AB	AB	AB	AB	BB	AB	AB	AA	AB	AB	BB	AB	AB	BB	AB
1855	AX-89829035		AB	AB	BB	BB	BB	BB	BB	BB	AB	BB	BB	BB	AB	AB	BB	BB	BB	BB	BB	BB	BB	BB	BB	BB	BB	BB	BB	AB	BB	BB	BB	AB	BB	AB	BB	AB	AB	BB	BB	BB	BB	AB	AA	AB	BB	AB	BB
1856	AX-89789054		BB	BB	BB	AA	AA	AA	AB	BB	BB	AB	AA	AB	AB	BB	BB	AB	AB	AB	AA	AB	AB	AB	AB	BB	BB	AB	AB	AB	AA	AA	AA	AA	AB	AB	AA	BB	AA	AB	AA	AB	AB	AB	BB	BB	BB	AB	BB
1857	AX-89830002		BB	BB	BB	AB	AB	BB	BB	BB	BB	BB	BB	BB	AB	BB	BB	BB	BB	BB	BB	BB	BB	BB	BB	BB	BB	BB	AB	BB	AA	BB	BB	AB	BB	BB	BB	BB	AB	AB	AB	BB	BB	BB	BB	BB	BB	BB	BB
1858	AX-89887132		AA	AA	AA	BB	BB	BB	AB	AA	AA	AB	BB	AB	NC	AA	AA	AB	AB	AB	BB	AB	AB	AB	AB	NC	AA	AB	AB	AB	BB	BB	BB	BB	AB	AB	BB	AA	BB	AB	BB	AB	AB	AB	AA	NC	AA	AB	AA
1859	AX-89888680		BB	BB	BB	AB	AB	AA	AB	BB	BB	AB	AA	AB	BB	BB	BB	AB	AB	AB	AB	AB	AB	AB	AB	BB	BB	BB	BB	AB	BB	AA	AA	AB	AB	AB	AA	BB	AB	BB	AB	AB	AB	AB	BB	BB	BB	AB	BB
1860	AX-89791499		BB	BB	BB	AB	AB	AA	AB	BB	BB	AB	AA	AB	BB	BB	BB	AB	AB	AB	AA	AB	AB	AB	AB	BB	BB	AB	BB	AB	BB	AA	AA	AB	AB	AB	AA	BB	AB	BB	AB	AB	AB	AB	BB	BB	BB	AB	BB
1861	AX-89790981		BB	BB	AA	AB	AB	BB	AB	AB	AB	AB	BB	AB	AB	BB	AB	BB	BB	BB	BB	BB	AB	AB	AB	AA	AB	AB	AA	BB	AA	BB	BB	AB	BB	BB	BB	AB	AB	AA	AB	BB	AB	BB	BB	BB	BB	BB	AB
1862	AX-89790866		AA	AA	AA	AB	AB	BB	AB	AA	AA	AB	BB	AB	AA	AA	AA	AB	AB	AB	AB	AB	AB	AB	AB	AA	AA	AA	AA	AB	AA	BB	BB	AB	AB	AB	BB	AA	AB	AA	AB	AB	AB	AB	AA	AA	AA	AB	AA
1863	AX-89831548		BB	BB	AB	AB	AB	BB	BB	BB	AB	AB	BB	BB	AB	BB	AB	BB	BB	BB	BB	BB	BB	AB	AB	AB	AB	AB	AB	BB	AA	BB	BB	AB	BB	BB	BB	AB	AB	AA	AB	BB	BB	BB	BB	BB	BB	BB	AB
1864	AX-89790835		AA	AA	AA	AB	AB	AA	AA	AA	AA	AA	AA	AA	AB	AA	AA	AA	AA	AA	AA	AA	AA	AA	AA	AA	AA	AA	AB	AA	BB	AA	AA	AB	AA	AA	AA	AA	NC	AB	AB	AA	AA	AA	AA	AA	AA	AA	AA
1865	AX-89791500		AA	AA	AA	AB	AB	AA	AA	AA	AA	AA	AA	AA	AB	AA	AA	AA	AA	AA	AA	AA	AA	AA	AA	AA	AA	AA	AB	AA	BB	AA	AA	AB	AA	AA	AA	AA	AB	AB	AB	AA	AA	AA	AA	AA	AA	AA	AA
1866	AX-89888679		AA	AA	AA	AB	AB	BB	AB	AA	AA	AB	BB	AB	AA	AA	AA	AB	AB	AB	AB	AB	AB	AB	AB	AA	AA	AA	AA	AB	AA	BB	BB	AB	AB	AB	BB	AA	AB	AA	AB	AB	AB	AB	AA	AA	AA	AB	AA
1867	AX-89807637		AA	AA	AA	AB	AB	NC	AB	AA	AA	AB	AB	NC	AA	AA	AA	AB	AB	AB	AB	AB	AB	AB	AB	AA	AA	AA	AA	AB	AA	BB	BB	AB	AB	AB	BB	AA	AB	AA	AB	AB	AB	AB	AA	AA	AA	AB	AA
1868	AX-89831438		AA	AA	AA	AB	AB	BB	AB	AA	AA	AB	BB	AB	AA	AA	AA	AB	AB	AB	AB	AB	AB	AB	AB	AA	AA	AA	AA	AB	AA	BB	BB	AB	AB	AB	BB	AA	AB	AA	AB	AB	AB	AB	AA	AA	AA	AB	AA
1869	AX-89793551		AB	AB	AA	AA	AA	AA	AA	AA	AA	AA	AA	AA	AA	AA	AA	AB	AB	AB	AA	AA	AA	AA	AA	AA	AB	AB	AA	AA	AA	AA	AA	AA	AA	AB	AA	AA	AA	AA	AA	AB	AA	AA	AA	AB	BB	AA	AA
1870	AX-89828608		BB	BB	BB	AB	AB	BB	BB	BB	BB	BB	BB	BB	AB	BB	BB	BB	BB	BB	BB	BB	BB	BB	BB	BB	BB	BB	AB	BB	AA	BB	BB	AB	BB	BB	BB	BB	AB	AB	AB	BB	BB	BB	BB	BB	BB	BB	BB
1871	AX-89831534		AA	AA	AB	AB	AB	AA	AA	AA	AB	AB	AA	AA	AB	AA	AB	AA	AA	AA	AA	AA	AA	AB	AB	AB	AB	AB	AB	AA	BB	AA	AA	AB	AA	AA	AA	AB	AB	BB	AB	AA	AA	AA	AA	AA	AA	AA	AB
1872	AX-89828553		BB	BB	BB	AB	AB	AA	AB	BB	BB	AB	NC	AB	BB	BB	BB	AB	AB	AB	AB	AB	AB	AB	AB	BB	BB	AB	BB	AB	BB	NC	AA	AB	AB	AB	AA	BB	AB	BB	AB	AB	AB	AB	BB	BB	BB	AB	BB
1873	AX-89892176		AB	AB	BB	AB	AB	AB	AB	AB	AB	BB	AA	AA	AB	AB	BB	AB	AB	AB	AA	AB	AB	BB	BB	BB	BB	BB	BB	AB	BB	AA	AA	AB	AB	AA	AB	BB	AB	BB	AB	AB	AB	AB	AA	AB	AB	AA	AB
1874	AX-89789088		BB	BB	BB	AA	NC	BB	AA	AA	BB	AA	BB	AA	AB	AB	AB	AA	AB	AB	AB	BB	BB	AB	AB	AB	AA	AA	AB	BB	AB	BB	AB	BB	AB	AA	BB	BB	AB	AB	AB	AB	AB	AA	BB	AB	AB	BB	AB
1875	AX-89887104		AA	AA	AA	BB	BB	AA	BB	NC	AA	BB	AA	AB	AB	AB	AB	BB	AB	AB	AB	AA	AA	BB	AB	AB	BB	BB	AB	AA	BB	AA	AB	AA	AB	NC	AA	AA	AB	AB	AB	AB	AB	AB	AA	AB	AB	AA	AB
1876	AX-89848614		AB	AB	AB	BB	BB	BB	BB	BB	AB	BB	BB	BB	BB	BB	BB	BB	BB	BB	BB	AB	AB	BB	BB	AB	BB	BB	BB	AA	BB	BB	BB	AB	BB	BB	AB	BB	BB	AB	AB	BB	BB	BB	AA	BB	AB	AB	BB
1877	AX-89886649		AB	AA	AB	BB	BB	AA	BB	BB	AB	BB	AA	BB	AB	AB	AB	BB	AB	AB	AB	AB	AB	BB	AB	BB	BB	BB	AB	BB	BB	AA	AB	AB	AB	BB	AB	AA	AB	BB	BB	AB	AB	BB	AB	AB	AB	AB	AB
1878	AX-89905338		AB	BB	AB	BB	BB	BB	BB	BB	AB	BB	BB	BB	BB	BB	BB	BB	BB	BB	BB	AB	AB	BB	BB	AB	BB	BB	BB	AA	BB	BB	BB	AB	BB	BB	AB	BB	BB	AB	AB	BB	BB	BB	AB	BB	BB	AB	BB
1879	AX-89848674		AB	AB	AB	AA	AA	AA	AA	AA	AB	AA	AA	AA	AA	AA	AA	AA	AA	AA	AA	AB	AB	AA	AA	AB	AA	AA	AA	BB	AA	AA	AA	AB	AA	AA	AB	AA	AA	AB	AB	AA	AA	AA	BB	AA	AB	AB	AA
1880	AX-89905335		AB	AB	AB	AA	AA	AA	AA	AA	AB	AA	AA	AA	AA	AA	AA	AA	AA	AA	AA	AB	AB	AA	AA	AB	AA	AA	AA	BB	AA	AA	AA	AB	AA	AA	AB	AA	AA	AB	AB	AA	AA	AA	BB	AA	AB	AB	AA
1881	AX-89848677		AB	AB	AB	AA	AA	AA	AA	AA	AB	AA	AA	AA	AA	AA	AA	AA	AA	AA	AA	AB	AB	AA	AA	AB	AA	AA	AA	BB	AA	AA	AA	AB	AA	AA	AB	AA	AA	AB	AB	AA	AA	AA	BB	AA	AB	AB	AA
1882	AX-89831529		AA	AB	AB	BB	BB	BB	BB	BB	AB	BB	BB	BB	BB	BB	BB	BB	BB	BB	BB	AB	AB	BB	BB	AB	BB	BB	BB	AA	BB	BB	BB	AB	BB	BB	AB	BB	BB	AB	AB	BB	BB	BB	AA	BB	AB	AB	BB
1883	AX-89905332		AB	AB	AB	AA	AA	AA	AA	AA	AA	AA	AA	AB	AA	AA	AA	AB	AA	AA	AA	AB	AB	AA	AA	AB	AA	AA	AA	AB	AA	AA	AA	AA	AA	AA	AB	AA	AA	AB	AB	AA	AA	AA	AB	AA	AB	AA	AA
1884	AX-89831565		AB	AB	AB	BB	BB	BB	BB	BB	BB	BB	BB	AB	BB	BB	BB	AB	BB	BB	BB	AB	AB	BB	BB	AB	BB	BB	BB	AB	BB	BB	BB	BB	BB	BB	AB	BB	BB	AB	AB	BB	BB	BB	AB	BB	AB	BB	BB
1885	AX-89791541		BB	AB	AB	BB	BB	BB	BB	BB	BB	BB	BB	BB	BB	BB	BB	AB	BB	BB	BB	BB	BB	BB	BB	AB	BB	BB	BB	AB	BB	BB	BB	BB	BB	BB	AB	BB	BB	AB	AB	BB	BB	BB	AB	BB	AB	BB	BB
1886	AX-89788189		AA	AA	AB	AA	AA	AA	AA	AA	AA	AA	AA	AA	AA	AA	AA	AA	AA	AA	AA	AA	AA	AA	AA	AB	AA	AA	AA	AB	AA	AA	AA	AA	AA	AA	AB	AA	AA	AB	AB	AA	AA	AA	AA	AA	AA	AA	AA
1887	AX-89889224		BB	AA	AB	AA	AA	AA	AA	AA	AB	AA	AA	AB	AA	AA	AA	AA	AA	AA	AA	AA	AA	AA	AA	AB	AB	AB	AA	BB	AA	AA	AA	AB	AA	AA	AA	AA	AA	AB	AB	AA	AA	AA	AB	AA	AA	AB	AA
1888	AX-89847564		BB	AA	AA	AA	AA	AA	AA	AA	AB	AA	AA	AB	AA	AA	AA	AA	AA	AA	AA	AA	AA	AA	AA	AA	AB	AB	AA	AB	AA	AA	AA	AB	AB	AA	AA	AA	AA	AB	AB	AA	AA	AA	AA	AA	AA	AB	AA
1889	AX-89905351		AA	BB	AB	BB	BB	NC	BB	BB	AA	AB	AA	AB	BB	BB	AB	BB	AB	AB	AB	BB	BB	BB	AB	AB	AB	AB	BB	AB	BB	AB	BB	AB	AB	BB	BB	AB	BB	AA	AB	AB	BB	BB	AB	BB	BB	AA	AB
1890	AX-89889193		AA	BB	AB	BB	BB	BB	BB	BB	AB	BB	BB	AB	BB	BB	BB	BB	BB	BB	BB	BB	BB	BB	BB	AB	AB	AB	BB	AA	BB	BB	BB	AB	BB	BB	BB	BB	BB	AB	AB	BB	BB	BB	BB	BB	BB	AB	BB
1891	AX-89888790		NC	BB	BB	BB	BB	BB	BB	BB	AB	BB	BB	BB	BB	BB	BB	BB	BB	BB	BB	BB	BB	BB	BB	BB	AB	AB	BB	AB	BB	BB	BB	AB	BB	BB	BB	BB	BB	BB	BB	BB	BB	BB	BB	BB	BB	AB	BB
1892	AX-89888940		BB	AA	BB	AA	AA	AB	AB	AB	BB	AB	BB	AB	AA	AB	AB	BB	AB	AB	BB	AA	AA	AA	AB	BB	AB	BB	AA	AB	AA	BB	BB	AB	BB	AA	AB	BB	BB	BB	AB	AB	AB	AA	AB	AA	AA	BB	BB
1893	AX-89828538		AA	AA	AB	AA	AA	AB	AA	AA	AB	AB	BB	AA	AA	AA	AB	AA	AB	AB	AB	AA	AA	AA	AB	AB	AA	AA	AA	AA	AA	AB	AA	AA	AA	AA	AA	AB	AA	BB	AB	AB	AA	AA	AB	AA	AA	AB	AB
1894	AX-89885860		AA	BB	AB	BB	BB	BB	AB	AB	AB	BB	BB	AB	BB	AB	BB	AA	BB	BB	AB	BB	BB	BB	BB	AB	AB	AA	BB	AB	BB	AB	AA	AB	AA	BB	AB	AB	AA	BB	BB	BB	AB	BB	BB	BB	BB	AB	AB
1895	AX-89791214		BB	AA	BB	AA	AA	AB	AB	AB	BB	AB	BB	AB	AA	AB	AB	BB	AB	AB	BB	AA	AA	AA	AB	BB	AB	BB	AA	AB	AA	BB	BB	AB	BB	AA	AB	BB	BB	BB	AB	AB	AB	AA	AB	AA	AA	BB	BB
1896	AX-89885667		AA	AA	AB	AA	AA	AB	AA	AA	AB	NC	BB	AA	AA	AA	AB	AA	AB	AB	AB	AA	AA	AA	AB	AB	AA	AA	AA	AA	AA	AB	AA	AA	AA	AA	AA	AB	AA	BB	AB	AB	AA	AA	AB	AA	AA	AB	AB
1897	AX-89791161		BB	BB	AB	BB	BB	AB	BB	BB	AB	AB	AA	BB	BB	BB	AB	BB	AB	AB	AB	BB	BB	BB	AB	AB	BB	BB	BB	BB	BB	AB	BB	BB	BB	BB	BB	AB	BB	AA	AB	AB	BB	BB	AB	BB	BB	AB	AB
1898	AX-89791191		BB	BB	AB	BB	BB	AB	BB	BB	AB	AB	AA	BB	BB	BB	AB	BB	AB	AB	AB	BB	BB	BB	AB	AB	BB	BB	BB	BB	BB	AB	BB	BB	BB	BB	BB	AB	BB	AA	AB	AB	BB	BB	AB	BB	BB	AB	AB
1899	AX-89888905		AA	AA	AB	AA	AA	AB	AA	AA	AB	AB	BB	AA	AA	AA	AB	AA	AB	AB	AB	AA	AA	AA	AB	AB	AA	AA	AA	AA	AA	AB	AA	AA	AA	AA	AA	AB	AA	BB	AB	AB	AA	AA	AB	AA	AA	AB	AB
1900	AX-89848416		BB	AA	AB	AA	AA	AA	AB	AB	AB	AA	AA	AB	AA	AB	AA	BB	AA	AA	AB	AA	AA	AA	AA	AB	AB	BB	AA	AB	AA	AB	AB	AB	BB	AA	AB	AB	BB	AA	AA	AA	AB	AA	AA	AA	AA	AB	AB
1901	AX-89886893		AA	BB	AB	BB	BB	BB	AB	AB	AB	BB	BB	AB	BB	AB	BB	AA	BB	BB	AB	BB	BB	BB	BB	AB	AB	AA	BB	AB	BB	AB	AB	AB	AB	BB	AB	AB	AA	BB	BB	BB	AB	BB	BB	BB	BB	AB	AB
1902	AX-89788333		BB	BB	AB	AB	AB	AB	BB	BB	AB	AB	AA	BB	AB	BB	AB	BB	AB	AB	AB	AB	AB	AB	NC	AB	BB	BB	AB	AB	AB	AB	BB	BB	BB	BB	AB	AB	BB	AA	AB	AB	AB	BB	AB	BB	BB	AB	AB
1903	AX-89791334		BB	BB	AB	AB	AB	AB	BB	BB	AB	AB	AA	BB	AB	BB	AB	BB	AB	AB	AB	AB	AB	AB	AA	AB	BB	BB	AB	AB	AB	AB	BB	BB	BB	BB	AB	AB	BB	AA	AB	AB	AB	BB	AB	BB	BB	AB	AB
1904	AX-89861530		AA	AA	AB	AB	AB	AB	AA	AA	AB	AB	BB	AA	AB	AA	AB	AA	AB	AB	AB	AB	AB	AB	BB	AB	AA	AA	AB	AB	AB	AB	AA	AA	AB	AA	AB	AB	AA	BB	AB	AB	AB	AA	AB	AA	AA	AB	AB
1905	AX-89905097		AA	BB	AA	AB	AB	AB	AB	AB	AA	AB	AA	AB	AB	AB	AB	AA	AB	AB	AA	AB	AB	AB	AA	AA	AB	AA	AB	AA	AB	AA	AA	AB	AA	BB	AA	AA	NC	AA	AB	AB	AA	BB	AB	BB	BB	AA	AA
1906	AX-89791353		AA	AA	AB	AB	NC	AB	AA	AA	AB	AB	BB	AA	AB	AA	AB	AA	AB	AB	NC	AB	AB	AB	BB	AB	AA	AA	AB	AB	AB	AB	AA	AA	AA	AA	AB	AB	AA	BB	AB	AB	AB	AA	AB	AA	AA	AB	AB
1907	AX-89831924		AA	AA	AB	AB	AB	AB	AA	AA	AB	AB	BB	AA	AB	AA	AB	AA	AB	AB	AB	AB	AB	AB	BB	AB	AA	AA	AB	AB	AB	AB	AA	AA	AB	AA	AB	AB	AA	BB	AB	AB	AB	AA	AB	AA	AA	AB	AB
1908	AX-89868322		BB	BB	AB	AB	AB	AB	BB	BB	AB	AB	AA	BB	AB	BB	AB	BB	AB	AB	AB	AB	AB	AB	AA	AB	BB	BB	AB	AB	AB	AB	BB	BB	BB	BB	AB	AB	BB	AA	AB	AB	AB	BB	AB	BB	BB	AB	AB
1909	AX-89888829		AA	BB	AB	BB	BB	BB	AB	AB	AB	BB	BB	AA	BB	AB	BB	AA	BB	BB	AB	BB	BB	BB	BB	AB	AB	AA	BB	AB	BB	AB	AA	AB	AB	BB	AB	AB	AA	BB	BB	BB	BB	BB	BB	BB	BB	AB	BB
1910	AX-89828658		BB	AA	AB	AA	AA	AA	AB	NC	AB	AA	AA	AB	AA	AB	AA	NC	AA	AA	AB	AA	AA	AA	AA	AB	AB	BB	AA	AB	AA	AB	BB	AB	BB	AA	AB	AB	AB	AA	AA	AA	AB	AA	AA	AA	AA	AB	NC
1911	AX-89778735		AA	BB	AB	BB	BB	BB	AB	AB	AB	BB	BB	AB	BB	AB	BB	AB	BB	BB	AB	BB	BB	BB	BB	NC	AB	AA	BB	AB	BB	AB	NC	AB	AB	BB	AA	AB	AA	BB	BB	BB	AB	BB	BB	BB	BB	AB	AB
1912	AX-89791359		AA	BB	AA	AB	AB	AB	AB	AB	AA	AB	AA	AB	AB	AB	AB	AA	AB	AB	AA	AB	AB	AB	AA	AA	AB	AA	AB	AA	AB	AA	AA	AB	AA	BB	AA	AA	AA	AA	AB	AB	AA	BB	AB	BB	BB	AA	AA
1913	AX-89831760		BB	AA	BB	AA	AA	AB	AB	AB	BB	AB	BB	AB	AA	AB	AB	BB	AB	AB	BB	AA	AA	AA	AB	BB	AB	BB	AA	AB	AA	BB	BB	AB	BB	AA	AB	BB	BB	BB	AB	AB	AB	AA	AB	AA	NC	BB	BB
1914	AX-89804445		BB	AB	BB	AB	AB	AB	AB	AB	AB	AB	BB	AB	AB	AB	BB	BB	AB	AB	BB	AB	AB	AB	BB	BB	AB	BB	AB	BB	AB	BB	BB	AB	BB	AA	BB	BB	BB	BB	AB	AB	BB	AA	AB	AB	AB	BB	BB
1915	AX-89789204		AA	AB	AA	AB	AB	AB	AB	AB	AB	AB	AA	AB	AB	BB	AA	AA	AB	AB	AA	AB	AB	AB	AA	AA	AB	AA	AB	AA	AB	AA	AA	AB	AA	BB	AA	AA	AA	AA	AB	AB	AA	BB	AB	AB	AB	AA	AA
1916	AX-89789237		AA	AB	AA	AB	AB	AB	AB	AB	AB	AB	AA	AB	AB	AB	AA	AA	AB	AB	AA	AB	AB	AB	AA	AA	AB	AA	AB	AA	AB	AA	AA	AB	AA	BB	AA	AA	AA	AA	AB	AB	AA	BB	AB	AB	AB	AA	AA
1917	AX-89886689		AA	AB	AA	AB	AB	AB	AB	AB	AB	AB	AA	AB	AB	AB	AA	AA	AB	AB	AA	AB	AB	AB	AA	AA	AB	AA	AB	AA	AB	AA	AA	AB	AA	BB	AA	AA	AA	AA	AB	AA	AA	BB	AB	AB	AB	AA	AA
1918	AX-89852352		AA	AA	AA	AB	AB	AA	AB	AB	AB	AB	AA	AB	AA	AA	AA	AA	AB	AB	AA	AB	AB	AB	AA	AA	AB	AA	AA	AA	AB	AA	AA	AA	AA	AB	AA	AA	AA	AA	AB	AA	AA	BB	AB	AB	AB	AA	AA
1919	AX-89788405		AA	AB	AA	AB	AB	AB	AB	AA	AB	AB	AA	AB	AB	AB	AA	AA	AB	AB	AB	AB	AB	AB	AA	AA	AB	AA	AB	AA	AB	AA	AA	AB	AA	BB	AA	AA	AA	AA	AB	AA	AA	BB	AB	AB	AB	AA	AA
1920	AX-89829743		BB	AB	AB	AB	AB	AA	BB	BB	BB	AB	AB	BB	AA	AB	AA	BB	AB	AB	BB	AB	AB	AB	AA	AB	BB	BB	AA	AB	AB	AB	AB	AB	BB	AB	AB	AB	BB	AA	AB	AA	AB	BB	BB	BB	BB	AB	AB
1921	AX-89886450		BB	AB	BB	AB	AB	AB	AB	BB	AB	AB	BB	AB	AB	AB	BB	BB	AB	AB	AB	AB	AB	AB	BB	BB	AB	BB	AB	BB	AB	BB	BB	AB	BB	AA	BB	BB	BB	BB	AB	BB	BB	AA	AB	AB	AB	BB	BB
1922	AX-89788920		AA	AA	AA	AB	AB	AB	AB	AA	AB	AB	AA	AB	AA	AA	AA	AA	AB	AB	AB	AB	AB	AB	AA	AA	AB	AA	AA	AA	AB	AA	AA	AA	AA	BB	AA	AA	AA	AA	AB	AA	AA	BB	AB	AB	AB	AA	AA
1923	AX-89886513		AA	AA	AA	AB	AB	AB	AB	AA	AB	AB	AA	AB	AA	AA	AA	AA	AB	AB	AB	AB	AB	AB	AA	AA	AB	AA	AA	AA	AB	AA	AA	AA	AA	BB	AA	AA	AA	AA	AB	AA	AA	BB	AB	AB	AB	AA	AA
1924	AX-89905161		BB	BB	BB	AB	AB	AB	AB	AB	AB	AB	AB	AA	BB	AB	AB	AA	AB	AB	AA	AB	AB	AB	BB	BB	AB	AB	BB	BB	AB	AB	AB	BB	AB	AA	AB	AB	AA	BB	AB	BB	BB	AA	AB	AB	AB	BB	BB
1925	AX-89887054		BB	BB	AA	AA	AA	AA	AA	AB	AB	AA	AA	AA	AB	AB	AA	AA	AA	AA	AA	AA	AA	AA	AA	AA	AB	AB	AB	AB	AA	AA	AA	BB	AA	AA	AA	AA	AA	AA	AA	AA	AA	AA	AB	AB	AB	AB	AB
1926	AX-89789352		AA	AA	BB	BB	BB	BB	BB	AB	AB	BB	BB	BB	AB	AB	BB	BB	BB	BB	BB	BB	BB	BB	BB	BB	AB	AB	AB	AB	BB	BB	BB	AA	BB	BB	BB	BB	BB	BB	BB	BB	BB	BB	AB	AB	AB	AB	AB
1927	AX-89789414		AA	AA	BB	AB	AA	AB	AB	AB	AA	AB	AB	AA	AB	AA	AB	AA	AB	AB	AA	AA	AA	AB	AB	BB	AA	AA	AB	AA	AB	AB	AB	AA	AA	AA	AA	AB	AA	NC	AB	BB	BB	AA	AA	AA	AA	AB	AB
1928	AX-89829803		AA	AA	BB	BB	BB	BB	BB	AB	AB	BB	BB	BB	AB	AB	BB	BB	BB	BB	BB	AB	AB	BB	AB	BB	AB	AB	AB	AA	BB	BB	BB	NC	AB	BB	AB	BB	BB	BB	BB	BB	BB	BB	AB	AB	AB	AB	AB
1929	AX-89887018		AA	NC	BB	BB	BB	BB	BB	AB	AB	BB	BB	BB	AB	AB	BB	BB	BB	BB	BB	BB	BB	BB	BB	BB	AB	AB	AB	AB	BB	BB	BB	AA	BB	BB	BB	BB	BB	BB	BB	BB	BB	BB	AB	AB	AB	AB	AB
1930	AX-89789353		BB	BB	AA	AB	AB	AB	AB	BB	BB	AB	AB	BB	AB	BB	AB	BB	AB	AB	BB	BB	BB	AB	AB	AA	BB	BB	AB	BB	AB	AB	AB	BB	BB	BB	BB	AB	BB	AA	AB	AA	AA	BB	BB	BB	BB	AB	AB
1931	AX-89789435		NC	AA	NC	AB	AA	AB	AB	AB	AA	AB	AB	AA	AB	AA	AB	AA	AB	AB	AA	AA	AA	AB	AB	BB	AA	AA	AB	AA	AB	AB	AB	AA	AA	AA	AA	AB	AA	BB	AB	BB	NC	AA	AA	AA	AA	AB	AB
1932	AX-89848467		AB	BB	AA	BB	BB	AB	AB	AB	BB	AB	AA	AB	BB	AB	AB	AB	AB	AB	AB	BB	BB	AB	AA	AA	BB	BB	AB	BB	BB	AB	AB	BB	BB	BB	BB	AB	AB	AA	AB	AA	AA	BB	BB	BB	BB	AB	AB
1933	AX-89789506		AA	AA	BB	AA	AA	AB	AB	AB	AA	AB	BB	AB	AB	AB	AB	AB	AB	AB	AB	AA	AA	AB	AB	BB	AA	AA	AB	AA	AB	AB	AB	AA	AA	AA	AA	AB	AB	BB	AB	BB	BB	AA	AA	AA	AA	AB	AB
1934	AX-89887511		AB	AB	AA	AA	AA	AA	AA	AB	AB	AA	AA	AA	AB	AA	AA	AA	AA	AA	AA	AB	AB	AA	AA	AA	AB	AB	AA	AB	AB	AA	AA	AB	AB	AB	AB	AA	AA	AA	AA	AA	AA	AA	AB	AB	AB	AB	AB
1935	AX-89830305		AB	AB	BB	BB	BB	BB	BB	AB	AB	BB	BB	BB	AB	BB	BB	BB	BB	BB	NC	AB	AB	BB	BB	BB	AB	AB	BB	AB	AB	BB	BB	AB	AB	AB	AB	BB	BB	BB	BB	BB	BB	BB	AB	AB	AB	AB	AB
1936	AX-89789800		AB	AB	AA	AA	AA	AA	AA	AB	AB	AA	AA	AA	AB	AA	AA	AA	AA	AA	AA	AB	AB	AA	AA	AA	AB	AB	AA	AB	AB	AA	AA	AB	AB	AB	AB	AA	AA	AA	AA	AA	AA	AA	AB	AB	AB	AB	AB
1937	AX-89887415		AB	AB	AA	AA	AA	AA	AA	AB	AB	AA	AA	AA	AB	AA	AA	AA	AA	AA	AA	AB	AB	AA	AA	AA	AB	AB	AA	AB	AB	AA	AA	AB	AB	AB	AB	AA	AA	AA	AA	AA	AA	AA	AB	AB	AB	AB	AB
1938	AX-89830248		AB	AB	AA	AA	AA	AA	AA	AB	AB	AA	AA	AA	AB	AA	AA	AA	AA	AA	AA	AB	AB	AA	AA	AA	AB	AB	AA	AB	AB	AA	AA	AB	AB	AB	AB	AA	AA	AA	AA	AA	AA	AA	AB	AB	AB	AB	AB
1939	AX-89789721		AB	AB	BB	BB	BB	BB	BB	AB	AB	BB	BB	BB	AB	BB	BB	BB	BB	BB	BB	AB	AB	BB	BB	BB	AB	AB	BB	AB	AB	BB	BB	AB	AB	AB	AB	BB	BB	BB	BB	BB	BB	BB	AB	AB	AB	AB	AB
1940	AX-89789742		AB	AB	AA	BB	BB	AB	AB	AA	AB	BB	AA	BB	AB	BB	AB	BB	AB	AB	BB	AB	AB	AB	AA	AA	AB	AB	AB	AB	AB	AB	AB	AB	AB	AB	AB	AB	BB	AA	AB	BB	AB	BB	AB	AB	AB	AA	AA
1941	AX-89861412		AB	AB	BB	AB	AB	AB	AB	BB	AB	AB	BB	AB	AB	AA	AB	AB	AB	AB	AB	AB	AB	AB	BB	BB	AB	AB	AB	AB	AB	BB	AB	AB	AB	AB	AB	AB	AA	BB	AB	AB	AB	AB	AB	AB	AB	BB	BB
1942	AX-89789782		AB	AB	AA	BB	BB	AB	AB	AA	AB	BB	AA	BB	AB	BB	AB	BB	AB	AB	BB	AB	AB	AB	AA	AA	AB	AB	AB	AB	AB	AB	AB	AB	AB	AB	AB	AB	NC	AA	AB	AB	AB	BB	AB	AB	AB	AA	AA
1943	AX-89830168		AB	AB	BB	AA	AA	AB	AB	BB	AB	AB	BB	AA	AB	AA	AB	AA	AB	AB	AA	AB	AB	AB	BB	BB	AB	AB	AB	AB	AB	BB	AB	AB	AB	AB	AB	AB	NC	BB	AB	AA	AB	AA	AB	AB	AB	BB	BB
1944	AX-89789639		AB	AB	BB	AA	AA	AB	AB	BB	AB	AB	NC	AB	AB	AA	AB	AA	AB	AB	AA	AB	AB	AB	BB	BB	AB	AB	AB	AB	AB	BB	AB	AB	AB	AB	AB	AB	AA	BB	AB	AA	AB	AA	AB	AB	AB	BB	BB
1945	AX-89848484		AB	AB	BB	AA	AA	AB	AB	BB	AB	AB	BB	AB	AB	AA	AB	AA	AB	AB	AA	AB	AB	AB	BB	BB	AB	AB	AB	AB	AB	BB	AB	AB	AB	AB	AB	AB	AA	BB	AB	AA	AB	AA	AB	AB	AB	BB	BB
1946	AX-89848557		BB	AB	AB	AA	AA	AB	AB	BB	AB	AB	BB	AB	AA	AA	BB	AB	AB	AB	AA	AB	AB	AA	AB	AB	BB	BB	AA	BB	AB	BB	BB	AB	BB	AB	BB	BB	AB	BB	AB	AA	AA	AB	AB	BB	BB	BB	BB
1947	AX-89848558		AB	BB	AB	BB	BB	AB	BB	AB	BB	AB	AA	AB	BB	BB	AB	BB	AB	AB	BB	BB	BB	BB	AB	AB	BB	BB	BB	AB	BB	AA	AB	BB	BB	BB	BB	AB	BB	AA	AB	BB	BB	BB	BB	BB	BB	BB	AB
1948	AX-89888031		AB	AB	AA	AA	AA	AA	AB	AB	AB	AA	AA	AA	AA	AA	AB	AB	AA	AA	AA	AB	AB	AA	AA	AA	BB	BB	AA	AB	AB	AA	AB	AB	BB	AB	BB	AB	AB	AA	AA	AA	AA	AB	AB	BB	BB	BB	AB
1949	AX-89790401		AB	AA	AB	AA	AA	AA	AB	AA	AA	AA	AA	BB	AA	AB	AA	AB	AA	AA	AB	AA	AA	AB	AB	AB	AA	AA	AB	AA	AA	AA	AA	AA	AA	AA	AA	AA	AB	AB	AB	AA	BB	AA	AA	AA	AA	AA	AB
1950	AX-89830936		AB	BB	AB	BB	BB	BB	AB	BB	BB	BB	BB	AA	BB	AB	BB	AB	BB	BB	AB	BB	BB	AB	AB	AB	BB	BB	AB	BB	BB	BB	BB	BB	BB	BB	BB	BB	AB	AB	AB	BB	AA	BB	BB	BB	BB	BB	AB
1951	AX-89888192		AB	BB	AB	BB	BB	BB	AA	AB	AB	BB	AB	AB	BB	AB	AB	AA	BB	BB	AB	AB	AB	AB	AB	AB	AA	AA	AB	AB	AB	BB	AB	BB	AB	AB	AA	AB	NC	BB	BB	BB	AA	AB	BB	AB	AB	NC	AB
1952	AX-89848593		BB	AA	AB	AA	AA	AA	BB	AB	AB	AA	AB	BB	AA	AB	AB	BB	AA	AA	AB	AB	AB	AB	AB	AB	BB	BB	AB	AB	AB	AA	AB	AA	AB	AB	BB	AB	BB	AA	AA	AA	BB	AB	AA	AB	AB	BB	AB
1953	AX-89908442		BB	BB	AB	BB	BB	BB	AB	BB	BB	BB	BB	AB	BB	AB	BB	AB	BB	BB	AB	BB	BB	AB	AB	AB	BB	BB	AB	BB	BB	BB	BB	BB	BB	BB	BB	BB	AB	BB	BB	BB	AA	BB	BB	BB	BB	BB	BB
1954	AX-89831134		AB	BB	AB	BB	BB	BB	AA	AB	AB	BB	AB	AB	BB	AB	AB	AA	BB	BB	AB	AB	AB	NC	AB	AB	AA	AB	AB	AB	AB	BB	AB	BB	AB	AB	AA	AB	AA	BB	BB	BB	AA	AB	BB	AB	AB	AA	AB
1955	AX-89831050		AB	AA	AB	AA	AA	AA	BB	AB	AB	AA	AB	AB	AA	AB	AB	BB	AA	AA	AB	AB	AB	AB	AB	AB	BB	AB	AB	AB	AB	AA	AB	AA	AB	AB	BB	AB	BB	AA	AA	AA	BB	AB	AA	AB	AB	BB	AB
1956	AX-89831090		AB	AA	AB	AA	AA	AA	BB	AB	AB	AA	AB	AB	AA	AB	AB	BB	AA	AA	AB	AB	AB	AB	AB	AB	BB	AB	AB	AB	AB	AA	AB	AA	AB	AB	BB	AB	BB	AA	AA	AA	BB	AB	AA	AB	AB	BB	AB
1957	AX-89831333		AB	AB	AA	AB	AA	AA	AB	AB	AB	AA	AA	AA	AB	AA	AA	AB	AA	AA	AA	AA	AA	AA	AA	AA	AB	AB	AA	AA	AB	AB	AA	AA	AA	AB	AB	AA	AA	AA	AA	AA	AA	AB	AA	AB	AB	AB	AB
1958	AX-89831395		AB	AB	AB	AB	BB	BB	NC	AB	AB	BB	BB	BB	AB	BB	BB	AB	BB	BB	BB	BB	BB	AB	AB	AB	AA	AB	AB	BB	AB	AB	BB	BB	BB	AB	AB	BB	BB	BB	BB	BB	AB	AB	BB	AA	AB	AB	AB
1959	AX-89829234		AB	AB	BB	AB	AB	BB	BB	BB	AB	BB	AB	BB	AB	AB	AB	BB	AB	AB	AB	AB	AB	AB	BB	BB	BB	AB	BB	BB	AB	BB	AB	AB	AB	AB	BB	AB	BB	BB	AB	AB	AB	AB	AB	BB	AB	BB	BB
1960	AX-89788597		AB	AB	BB	AB	AB	BB	BB	AB	AB	AB	AB	AB	AB	AA	AB	AB	AB	AB	AA	AA	AA	AB	BB	BB	BB	AB	AB	AB	AB	BB	AB	AB	AA	AB	AB	AA	AA	AB	AA	AA	AB	AB	AA	BB	AB	AB	BB
1961	AX-89886384		AB	AB	BB	AB	BB	BB	AB	AB	AB	BB	BB	BB	AB	BB	BB	AB	BB	BB	BB	BB	BB	BB	BB	BB	AA	AB	BB	BB	AB	AB	BB	BB	BB	AB	AB	BB	BB	BB	BB	BB	BB	AB	NC	AA	AB	AB	AB
1962	AX-89788832		AB	AB	BB	AB	AB	BB	AB	AB	AB	BB	BB	BB	AB	BB	BB	AB	BB	BB	BB	BB	BB	BB	BB	BB	AA	AB	BB	BB	AB	AB	BB	BB	BB	AB	AB	BB	BB	BB	BB	BB	BB	AB	BB	AA	AB	AB	AB
1963	AX-89829166		AB	AB	BB	AB	BB	BB	AB	AB	AB	BB	BB	BB	AB	BB	BB	AB	BB	BB	BB	BB	BB	BB	BB	BB	AA	AB	BB	BB	AB	AB	BB	BB	BB	AB	AB	BB	BB	BB	BB	BB	BB	AB	BB	AA	AB	AB	AB
1964	AX-89886192		AB	AB	AA	AB	AA	AA	AB	AB	AB	AA	AA	AA	AB	AA	AA	AB	AA	AA	AA	AA	AA	AA	AA	AA	BB	AB	AA	AA	AB	AB	AA	AA	AA	AB	AB	AA	AA	AA	AA	AA	AA	AB	AA	BB	AB	AB	AB
1965	AX-89788641		AB	AB	BB	AB	BB	BB	AB	AB	AB	BB	BB	BB	AB	BB	BB	AB	BB	BB	BB	BB	BB	BB	BB	BB	AB	AB	BB	BB	AB	AB	BB	BB	BB	AB	AB	BB	BB	BB	BB	BB	BB	AB	BB	AB	AB	AB	AB
1966	AX-89788681		AB	AB	BB	AB	BB	BB	AB	AB	AB	BB	BB	BB	AB	BB	BB	AB	BB	BB	BB	BB	BB	BB	BB	BB	AA	AB	BB	BB	AB	AB	BB	BB	BB	AB	AB	BB	BB	BB	BB	BB	BB	AB	BB	AA	AB	AB	AB
1967	AX-89886316		AB	AB	BB	AB	AA	BB	BB	AB	AB	AB	AB	AB	AB	AA	AB	AB	AB	AB	NC	AA	AA	AB	BB	BB	BB	AB	AB	AB	AB	BB	AB	AB	AA	AB	AB	AA	AA	AB	AA	AA	AB	AB	AA	BB	AB	AB	BB
1968	AX-89807969		AA	AA	AA	AA	AA	AA	AB	AB	AA	AB	AA	AB	AA	AA	AA	AA	AB	AB	AA	AA	AA	AA	AA	AA	AA	AA	AA	AA	AA	AB	AA	AA	AA	AA	AA	AA	AA	AA	AA	AA	AA	AA	AA	AA	AA	AA	AA
1969	AX-89836464		AB	AA	AB	AA	AA	AA	AA	AA	AA	AA	AB	AB	AB	AB	BB	AB	AA	AA	BB	AB	AB	AA	AA	AA	AB	AB	AA	AB	AB	AA	AB	AB	AB	AB	AA	AB	AB	AA	AB	AA	AA	BB	AA	AA	AA	AA	BB
1970	AX-89893164		AB	BB	AB	BB	BB	BB	BB	BB	BB	BB	AB	AB	AB	AB	AA	AB	BB	BB	AA	AB	AB	BB	BB	BB	AB	AB	BB	AB	AB	BB	AB	AB	AB	AB	BB	AB	AB	BB	AB	BB	BB	AA	BB	BB	BB	BB	AA
1971	AX-89836010		AB	BB	AB	BB	BB	BB	BB	BB	BB	BB	AB	AB	AB	AB	AA	AB	BB	BB	AA	AB	AB	BB	BB	BB	AB	AB	BB	AB	AB	BB	AB	AB	AB	AB	BB	AB	AB	BB	AB	BB	BB	AA	BB	BB	BB	BB	AA
1972	AX-89794381		AB	BB	AB	BB	BB	BB	BB	BB	BB	BB	AB	AB	AB	AB	AA	AB	BB	BB	AA	AB	AB	BB	BB	BB	AB	AB	BB	AB	AB	BB	AB	AB	AB	AB	BB	AB	AB	BB	AB	BB	BB	AA	BB	BB	BB	BB	AA
1973	AX-89893248		AB	BB	AB	BB	BB	BB	BB	BB	BB	BB	AB	AB	AB	AB	AA	AB	BB	BB	AA	AB	AB	BB	BB	BB	AB	AB	BB	AB	AB	BB	AB	AB	AB	AB	BB	AB	AB	BB	AB	BB	BB	AA	BB	BB	BB	BB	AA
1974	AX-89794972		AB	AA	AB	AA	AA	AA	AA	AA	AA	AA	AB	AB	AB	AB	BB	AB	AA	AA	BB	AB	AB	AA	AA	AA	AB	AB	AA	AB	AB	AA	AB	AB	AB	AB	AA	AB	AB	AA	AB	AA	AA	BB	AA	AA	AA	AA	BB
1975	AX-89849486		AA	BB	AB	BB	BB	BB	AB	AB	BB	AB	AB	AA	AB	AB	AA	AB	AB	AB	AA	AB	AB	BB	BB	BB	AB	AB	BB	AB	AB	AB	AB	AB	AB	AB	BB	AB	AB	BB	AB	BB	BB	AA	BB	BB	BB	BB	AA
1976	AX-89889401		AB	AA	AB	AB	AA	AA	AB	AB	AA	AB	AB	BB	AB	AB	BB	AB	AB	AB	BB	AB	AB	AA	AA	AA	AB	AB	AA	AB	AB	AB	AB	AB	AB	AB	AA	AB	AB	AA	AB	AA	AA	BB	AA	AA	AA	AA	BB
1977	AX-89832270		AB	BB	AB	AA	AA	AA	AB	AB	AB	AB	AA	AB	AB	AB	AA	AA	AB	AB	AA	AA	AA	AA	NC	AA	AA	NC	NC	AA	AA	AB	AA	AA	AA	AA	AB	AA	AA	AA	AA	AB	AB	AA	BB	AB	AB	AA	AA
1978	AX-89905491		AB	BB	AB	AB	BB	BB	AB	AB	BB	AB	AB	AA	AB	AB	AA	AB	AB	AB	AA	AB	AB	BB	BB	BB	AB	AB	BB	AB	AB	AB	AB	AB	AB	AB	BB	AB	AB	BB	AB	BB	BB	AA	BB	BB	BB	BB	AA
1979	AX-89792080		AA	BB	AB	AA	AB	BB	AB	AB	BB	AB	AB	AA	AA	AB	AA	AB	AA	AA	AA	AB	AB	BB	BB	BB	AB	AB	AB	AB	AB	AB	AB	AA	AB	AA	BB	AB	AA	AB	AB	BB	BB	AA	BB	AB	AB	AB	AA
1980	AX-89905523		AB	BB	BB	BB	BB	BB	AB	AB	BB	AB	BB	AB	BB	BB	AB	BB	AB	AB	BB	BB	BB	BB	BB	BB	BB	BB	BB	BB	AB	AB	BB	NC	AB	AB	BB	BB	AB	BB	BB	BB	BB	AB	BB	BB	BB	BB	BB
1981	AX-89807776		AB	AA	AB	AB	AA	AA	AA	AA	AA	AA	AB	AB	AB	AB	BB	AB	AA	AA	BB	AB	AB	AA	AA	AA	AB	AB	AA	AB	AB	AA	AB	AB	AB	AB	AA	AB	AB	AA	AB	AA	AA	BB	AA	AA	AA	AA	BB
1982	AX-89804852		BB	BB	AB	AA	AB	BB	BB	BB	BB	BB	AB	AB	AB	AB	AB	AB	AB	AB	AB	AB	AB	BB	BB	BB	BB	AB	AB	BB	BB	BB	AB	AB	BB	AB	BB	AB	AB	AB	AB	BB	BB	BB	BB	AB	AB	AB	BB
1983	AX-89905677		AB	AA	AA	AB	AB	AA	AA	AA	AA	AA	AB	AA	AB	AA	AA	AB	AB	AB	AA	AA	AA	AA	AA	AA	AB	AB	AB	AA	AA	AB	AB	AB	AA	AB	AB	AB	AB	AB	AA	AA	AA	AA	AA	AB	AB	AB	AA
1984	AX-89792433		BB	BB	AB	AB	BB	BB	BB	BB	BB	BB	AB	AB	BB	AB	AB	AB	BB	BB	AB	AB	AB	BB	BB	BB	BB	AB	BB	BB	BB	BB	AB	BB	BB	BB	BB	AB	BB	BB	AB	BB	BB	BB	BB	BB	BB	BB	BB
1985	AX-89792112		AA	BB	AB	AA	AB	BB	AB	AB	BB	AB	AB	AA	AA	AB	AA	AB	AA	AA	AA	AB	AB	BB	BB	BB	AB	AB	AB	AB	AB	AB	AB	AA	AB	AA	BB	AB	AA	AB	AB	BB	BB	AA	BB	AB	AB	AB	AA
1986	AX-89833568		AB	BB	BB	AB	AB	BB	AB	AB	BB	AB	BB	AB	AB	BB	AB	BB	AA	AA	BB	BB	BB	BB	BB	BB	BB	BB	AB	BB	AB	AB	BB	AB	AB	AA	BB	BB	AA	AB	BB	BB	BB	AB	BB	AB	AB	AB	BB
1987	AX-89833637		BB	BB	BB	BB	BB	BB	AB	AB	BB	AB	BB	AB	BB	BB	AB	BB	AB	AB	BB	BB	BB	BB	BB	BB	BB	BB	BB	BB	AB	AB	BB	BB	AB	AB	BB	BB	AB	BB	BB	BB	BB	AB	BB	BB	BB	BB	BB
1988	AX-89807792		AB	BB	AB	AA	AB	BB	AB	AB	BB	AB	AB	AA	AB	AB	AA	AB	AA	AA	AB	AB	AB	BB	BB	BB	BB	AB	AB	BB	AB	AB	AB	AB	AB	AA	BB	AB	AA	AB	AB	BB	BB	AB	BB	AB	AB	AB	BB
1989	AX-89905610		AB	AA	AA	AB	AB	AA	AB	AB	AA	AB	AB	AB	AB	AA	AB	AB	BB	BB	AA	AA	AA	AA	AA	AA	AB	AB	AB	AA	AB	BB	AB	AB	AB	BB	AB	AB	BB	AB	AA	AA	AA	AB	AA	AB	AB	AB	AA
1990	AX-89792825		AA	AA	AA	AA	AA	AA	AB	AB	AA	AB	AA	AB	AA	AA	AB	AA	AB	AB	AA	AA	AA	AA	AA	AA	AA	AA	AA	AA	AB	AB	AA	AA	AB	AB	AA	AA	AB	AA	AA	AA	AA	AB	AA	AA	AA	AA	AA
1991	AX-89793090		BB	BB	BB	BB	BB	BB	AB	AB	BB	AB	BB	AB	BB	BB	AB	BB	AB	AB	BB	BB	BB	BB	BB	BB	BB	BB	BB	BB	AB	AB	BB	BB	AB	AB	BB	BB	AB	BB	BB	BB	BB	AB	BB	BB	BB	BB	BB
1992	AX-89793396		AA	AB	AA	AA	AA	AA	AB	AB	AB	AB	AA	AB	AA	AB	AB	AA	AB	AB	AA	AA	AA	AA	AA	AA	AA	AA	AA	AA	AB	AB	AB	AA	AB	AB	AA	AA	AB	AA	AA	AA	AA	AB	AB	AB	AB	AA	AA
1993	AX-89892031		BB	BB	BB	BB	BB	BB	AB	AB	BB	AB	BB	AB	BB	BB	AB	BB	AB	AB	BB	BB	BB	BB	BB	BB	BB	BB	BB	BB	AB	AB	AB	BB	AB	AB	BB	BB	AB	BB	BB	BB	BB	AB	BB	BB	BB	BB	BB
1994	AX-89905730		AB	AB	BB	AB	AB	BB	AB	AB	AB	AB	AB	AB	AB	AB	AB	AB	AA	AA	BB	BB	BB	BB	BB	BB	AB	AB	AB	BB	AB	AA	AA	AB	AB	AA	AB	AB	AA	AB	BB	BB	BB	AB	AB	AA	AA	AB	BB
1995	AX-89872638		AB	AB	AA	AB	AB	AA	AB	AB	AB	AB	AB	AB	AB	AB	AB	AB	BB	BB	AA	AA	AA	AA	AA	AA	AB	AB	AB	AA	AB	BB	BB	AB	AB	BB	AB	AB	BB	AB	AA	AA	AA	AB	AB	BB	BB	AB	AA
1996	AX-89857913		BB	AB	BB	BB	BB	BB	AB	AB	AB	AB	BB	AB	BB	AB	AB	BB	AB	AB	BB	BB	BB	BB	BB	BB	BB	BB	BB	BB	AB	AB	AB	BB	AB	AB	BB	BB	AB	BB	BB	BB	BB	AB	AB	AB	AB	BB	BB
1997	AX-89892441		BB	BB	BB	AB	BB	BB	BB	BB	AB	BB	AB	BB	AB	AB	BB	AB	AB	AB	BB	BB	BB	BB	BB	BB	AB	AB	AB	BB	BB	AB	AB	AB	BB	AB	AB	AB	AB	AB	BB	BB	BB	BB	AB	AB	AB	AB	BB
1998	AX-89788429		BB	BB	BB	BB	AB	NC	BB	AB	AB	AB	BB	BB	BB	BB	NC	BB	BB	BB	BB	AB	AB	AB	AB	AB	BB	BB	BB	BB	BB	BB	BB	AB	BB	BB	BB	BB	BB	BB	AB	BB	BB	NC	BB	BB	BB	AB	BB
[truncated: 1,801 more rows]
[truncated: 205 more columns]
