# Supplementary material for: Pedigree-Based Analysis in a Multiparental Population of Octoploid Strawberry Reveals QTL Alleles Conferring Resistance to Phytophthora cactorum
Source: G3 (Bethesda). 2017 Jun 5;7(6):1707–19. doi: 10.1534/g3.117.042119 (PMC5473751; doi:10.1534/g3.117.042119)
Supplement: Supplementary file 14 [file 1707FileS3.csv]

	NC=No Call		Seedlings
	Probeset ID		14.6-104	14.6-12	14.6-22	14.6-4	14.6-88	14.6-83	14.6-85	14.6-6	14.6-82	14.6-74	14.7-100	14.7-126	14.7-123	14.7-94	14.7-92	14.7-86	14.7-113	14.7-114	14.7-110	14.7-95	14.81-25	14.9-116a	14.9-116	14.9-106	14.9-34	14.9-102	14.9-38	14.9-63	14.9-9	14.9-77	14.9-55	14.11-23b	14.11-29	14.11-36	14.11-99	14.11-4	14.11-66	14.11-49	14.11-41	14.11-11	14.31-14	14.12-22	14.12-1	14.12-25	14.12-34	14.12-11	14.12-26
1	AX-89874757		BB	BB	BB	BB	BB	BB	BB	BB	BB	BB	BB	BB	BB	BB	BB	BB	BB	BB	BB	BB	BB	AB	AB	AA	AB	AB	AB	AA	BB	BB	AB	AB	BB	AA	AB	BB	AB	BB	BB	AB	AB	BB	BB	BB	BB	BB	BB
2	AX-89817638		AA	AA	AA	AA	AA	AA	AA	AA	AA	AA	AA	AA	AA	AA	AA	AA	AA	AA	AA	AA	AA	AB	AB	NC	AB	AB	AB	NC	AA	AA	AB	AB	AA	NC	AB	AA	AB	AA	AA	AB	AB	AA	AA	AA	AA	AA	AA
3	AX-89874719		AA	AA	AA	AA	AA	AA	AA	AA	AA	AA	AA	AA	AA	AA	AA	AA	AA	AA	AA	AA	AA	AB	AB	AB	AB	AB	AB	AB	AA	AA	AB	AB	AA	AB	AB	AA	AB	AA	AA	AB	AB	AA	AA	AA	AA	AA	AA
4	AX-89817584		AA	AA	AA	AA	AA	AA	AA	AA	AA	AA	AA	AA	AA	AA	AA	AA	AA	AA	AA	AA	AA	AB	AB	AB	AB	AB	AB	AB	AA	AA	AB	AB	AA	AB	AB	AA	AB	AA	AA	AB	AB	AA	AA	AA	AA	AA	AA
5	AX-89846876		AA	AA	AA	AA	AA	AB	AA	AA	AA	AB	AA	AA	AA	AA	AA	AA	AA	AA	AA	AA	AA	AA	AA	AA	AB	AB	AB	AA	BB	BB	AB	AA	AA	AA	AA	AA	AA	AA	AA	AA	AA	AB	AA	AB	AB	AA	AB
6	AX-89779560		AB	BB	AB	AB	BB	AB	AB	BB	AB	AB	BB	BB	BB	BB	BB	BB	BB	BB	BB	BB	BB	AB	AB	AB	AB	BB	BB	AB	AB	AB	BB	BB	AB	AB	BB	BB	BB	AB	AB	BB	BB	AB	BB	AB	AB	BB	AB
7	AX-89874281		AB	AA	AB	AB	AA	AB	AB	AA	AB	AB	AA	AA	AA	AA	AA	AA	AA	AA	AA	AA	AA	AB	AB	AB	AB	AA	AA	AB	AA	AA	AA	AB	AB	AB	AA	AA	AA	AB	AB	AA	AB	AA	AA	AA	AA	AA	AA
8	AX-89873736		BB	BB	BB	BB	BB	AB	BB	BB	BB	AB	BB	BB	BB	BB	BB	BB	BB	BB	BB	BB	BB	BB	BB	BB	AB	AB	AB	BB	AA	AA	AB	BB	BB	BB	BB	BB	BB	BB	BB	BB	BB	AB	BB	AB	AB	BB	AB
9	AX-89816742		BB	BB	BB	BB	BB	AB	BB	BB	BB	AB	BB	BB	BB	BB	BB	BB	BB	BB	BB	BB	BB	BB	BB	BB	BB	AB	AB	BB	AB	NC	AB	BB	BB	BB	BB	BB	BB	BB	BB	BB	BB	AB	BB	AB	AB	BB	AB
10	AX-89904219		AB	AA	AB	AB	AA	AB	AB	AA	AB	AB	AA	AA	AA	AA	AA	AA	NC	AA	AA	AA	AA	AB	AB	AB	AB	AA	AA	AB	AB	AB	AA	AA	AB	AB	AA	AA	AA	AB	AB	AA	AA	AB	AA	AB	AB	AA	AB
11	AX-89847000		AB	AA	AB	AB	AA	AB	AB	AA	AB	AB	AA	AA	AA	AA	AA	AA	AA	AA	AA	AA	AA	AB	AB	AB	AB	AA	AA	AB	AA	AA	AA	AA	AB	AB	AA	AA	AA	AB	AB	NC	AA	AA	AA	AA	AA	AA	AA
12	AX-89817396		AB	BB	AB	AB	BB	AA	AB	BB	AB	AA	BB	BB	BB	BB	BB	BB	BB	BB	BB	BB	BB	AB	AB	AB	AB	AB	AB	AB	AA	AA	AB	BB	AB	AB	BB	BB	BB	AB	AB	BB	BB	AB	BB	AB	AB	BB	AB
13	AX-89874602		AB	BB	AB	AB	BB	AB	AB	BB	AB	AB	BB	BB	BB	BB	BB	BB	BB	BB	BB	BB	BB	AB	AB	AB	AB	BB	BB	AB	BB	BB	BB	BB	AB	AB	BB	BB	BB	AB	AB	BB	BB	BB	BB	BB	BB	BB	BB
14	AX-89778907		BB	BB	NC	BB	BB	AB	AB	BB	BB	AB	NC	NC	BB	BB	BB	BB	NC	BB	BB	BB	BB	BB	BB	BB	AB	AB	AB	BB	AB	AB	AB	BB	BB	BB	BB	BB	BB	BB	BB	NC	BB	AB	NC	AB	AB	BB	AB
15	AX-89818074		AA	AA	AA	AA	AA	AB	AA	AA	AA	AB	AA	AA	AA	AA	AA	AA	AA	AA	AA	AA	AA	AA	AA	AA	AB	AB	AB	AA	AB	AB	AB	AA	AA	AA	AA	AA	AA	AA	AA	AA	AA	AB	AA	AB	AB	AA	AB
16	AX-89860604		BB	BB	BB	BB	BB	AB	BB	BB	BB	AB	BB	BB	BB	BB	BB	BB	BB	BB	BB	BB	BB	BB	BB	BB	AB	AB	AB	BB	AA	AA	AB	BB	BB	BB	BB	BB	BB	BB	BB	BB	BB	AB	BB	AB	AB	BB	AB
17	AX-89780079		BB	BB	BB	BB	BB	BB	BB	BB	BB	BB	BB	BB	BB	BB	BB	BB	BB	BB	BB	BB	BB	BB	BB	BB	BB	BB	BB	BB	BB	BB	BB	BB	BB	BB	BB	BB	BB	BB	BB	BB	BB	BB	BB	BB	BB	BB	BB
18	AX-89860624		BB	BB	BB	BB	BB	BB	BB	BB	BB	BB	AB	AB	AB	AB	AB	AB	AB	AB	AB	AB	AB	AB	AB	AB	BB	AB	AB	AB	BB	BB	AB	BB	BB	AB	BB	AB	AB	BB	BB	AB	BB	AB	BB	BB	BB	AB	AB
19	AX-89847092		AA	AA	AA	AA	AA	AB	AA	AA	AA	AB	AB	AB	AB	AB	AB	AB	AB	AB	AB	AB	AB	AB	AB	AB	AB	BB	BB	AB	BB	BB	BB	AA	AA	AB	AA	AB	AB	AA	AA	AB	AA	BB	AA	AB	AB	AB	BB
20	AX-89780164		BB	BB	BB	BB	BB	BB	BB	BB	BB	BB	AB	AB	AB	AB	AB	AB	AB	AB	AB	AB	AB	AB	AB	AB	BB	AB	AB	AB	BB	BB	AB	BB	BB	AB	BB	AB	AB	BB	BB	AB	BB	AB	BB	BB	BB	AB	AB
21	AX-89818295		BB	BB	BB	BB	BB	BB	BB	BB	BB	BB	AB	AB	AB	AB	AB	AB	AB	AB	AB	AB	AB	AB	AB	AB	BB	AB	AB	AB	BB	BB	AB	BB	BB	AB	BB	AB	AB	BB	BB	AB	BB	AB	BB	BB	BB	AB	AB
22	AX-89875422		BB	BB	BB	BB	BB	AB	BB	BB	BB	AB	BB	BB	BB	BB	BB	BB	BB	BB	BB	BB	BB	BB	BB	BB	AB	AB	AB	BB	AA	AA	AB	BB	BB	BB	BB	BB	BB	BB	BB	BB	BB	AB	BB	AB	AB	BB	AB
23	AX-89875481		AA	AA	AA	AA	AA	AA	AA	AA	AA	AA	AB	AB	AB	AB	AB	AB	AB	AB	AB	AB	AB	AB	AB	AB	AA	AB	AB	AB	AA	AA	AB	AA	AA	AB	AA	AB	AB	AA	AA	AB	AA	AB	AA	AA	AA	AB	AB
24	AX-89847095		BB	BB	BB	BB	BB	AB	BB	BB	BB	AB	AB	AB	AB	AB	AB	AB	AB	AB	AB	AB	AB	AB	AB	AB	AB	AA	AA	AB	AA	AA	AA	BB	BB	AB	BB	AB	AB	BB	BB	AB	BB	AA	BB	AB	AB	AB	AA
25	AX-89910550		BB	BB	BB	BB	BB	BB	BB	BB	BB	BB	AB	AB	AB	AB	AB	AB	AB	AB	AB	AB	AB	AB	AB	AB	BB	AB	AB	AB	BB	BB	AB	AB	AB	AB	AB	AB	AB	AB	AB	AB	AB	AB	BB	BB	BB	AB	AB
26	AX-89875600		BB	BB	BB	BB	BB	BB	BB	BB	BB	BB	AB	AB	AB	AB	AB	AB	AB	AB	AB	AB	AB	AB	AB	AB	BB	BB	AB	AB	BB	BB	AB	AB	AB	AB	AB	AB	AB	AB	AB	AB	AB	AB	BB	BB	BB	AB	AB
27	AX-89780295		BB	BB	BB	BB	BB	BB	BB	BB	BB	BB	AB	AB	AB	AB	AB	AB	AB	AB	AB	AB	AB	AB	AB	AB	BB	BB	AB	AB	BB	BB	AB	AB	AB	AB	AB	AB	AB	AB	AB	AB	AB	AB	BB	BB	BB	AB	AB
28	AX-89875615		BB	BB	BB	BB	BB	BB	BB	BB	BB	BB	AB	AB	AB	AB	AB	AB	AB	AB	AB	AB	AB	AB	AB	AB	BB	BB	AB	AB	BB	BB	AB	AB	AB	AB	AB	AB	AB	AB	AB	AB	AB	AB	BB	BB	BB	AB	AB
29	AX-89803316		BB	BB	BB	BB	BB	BB	BB	BB	BB	BB	AB	AB	AB	AB	AB	AB	AB	AB	AB	AB	AB	AB	AB	AB	BB	BB	AB	AB	BB	BB	AB	AB	AB	AB	AB	AB	AB	AB	AB	AB	AB	AB	BB	BB	BB	AB	AB
30	AX-89875607		BB	BB	BB	BB	BB	BB	BB	BB	BB	BB	AB	AB	AB	AB	AB	AB	AB	AB	AB	AB	AB	AB	AB	AB	BB	BB	AB	AB	BB	BB	AB	AB	AB	AB	AB	AB	AB	AB	AB	AB	AB	AB	BB	BB	BB	AB	AB
31	AX-89818634		BB	BB	BB	BB	BB	BB	BB	BB	BB	BB	AB	AB	AB	AB	AB	AB	AB	AB	AB	AB	AB	AB	AB	AB	AB	AB	AB	AB	AB	AB	AB	BB	BB	BB	BB	AB	AB	AB	AB	AB	BB	AA	BB	AB	AB	AB	AA
32	AX-89806516		AA	AA	AA	AA	AA	AA	AA	AA	AA	AA	AB	AB	AB	AB	AB	AB	AB	AB	AB	AB	AB	AB	AB	AB	AA	AA	AB	AB	AA	AA	AB	AB	AB	AB	AB	AB	AB	AB	AB	AB	AB	AB	AA	AA	AA	AB	AB
33	AX-89818624		AB	AB	AB	AB	AB	AB	AB	AB	AB	AB	AB	AB	AB	AB	AB	AB	AB	AB	AB	AB	AB	BB	BB	BB	BB	AB	AB	BB	AB	AB	AB	BB	BB	BB	BB	BB	BB	BB	BB	BB	BB	BB	AA	AB	AB	AB	BB
34	AX-89780461		BB	BB	BB	BB	BB	BB	BB	BB	BB	BB	AB	AB	AB	AB	AB	AB	AB	AB	AB	AB	AB	AB	AB	NC	NC	AB	AB	AB	AB	AB	AB	BB	BB	BB	BB	AB	AB	AB	AB	AB	BB	AA	BB	AB	AB	AB	AA
35	AX-89875660		AB	AA	AA	AB	AA	AB	AB	AA	AB	AA	AA	AA	AB	AA	AA	AA	AB	AB	AA	AA	AA	AB	AB	AB	BB	AB	AA	AB	AB	AB	AA	AA	AA	AB	AA	AA	AA	AA	AB	AA	AA	AB	AA	AB	AB	AA	AB
36	AX-89847124		BB	BB	BB	BB	BB	BB	BB	BB	BB	BB	AB	AB	AB	AB	AB	AB	AB	AB	AB	AB	AB	AB	AB	AB	AB	AB	AB	AB	AB	AB	AB	BB	BB	BB	BB	AB	AB	AB	AB	AB	BB	AA	BB	AB	AB	AB	AA
37	AX-89847119		AA	AA	AA	AA	AA	AA	AA	AA	AA	AA	AB	AB	AB	AB	AB	AB	AB	AB	AB	AB	AB	AB	AB	AB	AB	AB	AB	AB	AB	AB	AB	AA	AA	AA	AA	AB	AB	AB	AB	AB	AA	BB	AA	AB	AB	AB	BB
38	AX-89875737		AB	AB	AB	AB	AB	AB	AB	AB	AB	AB	AB	AB	AB	AB	AB	AB	AB	AB	AB	AB	AB	AA	AA	AA	AA	AB	AB	AA	AB	AB	AB	AA	AA	AA	AA	AA	AA	AA	AA	AA	AA	AA	BB	AB	AB	AB	AA
39	AX-89818620		BB	BB	BB	BB	BB	BB	BB	BB	BB	BB	AB	AB	AB	AB	AB	AB	AB	AB	AB	AB	AB	AB	AB	AB	AB	AB	AB	AB	AB	AB	AB	AB	AB	AB	AB	AB	AB	AB	AB	AB	AB	AA	BB	AB	AB	AB	AA
40	AX-89780343		AA	AA	AA	AA	AA	AA	AA	AA	AA	AA	AB	AB	AA	AB	AB	AB	AA	AA	AB	AB	AB	AB	AB	AB	AA	AA	AB	AB	AA	AA	AB	AB	AB	AB	AB	AB	AB	AB	AB	AB	AB	AB	AA	AA	AA	AB	AB
41	AX-89818673		BB	BB	BB	BB	BB	BB	BB	BB	BB	BB	AB	AB	AB	AB	AB	AB	AB	AB	AB	AB	AB	AB	AB	AB	AB	AB	AB	AB	AB	AB	AB	BB	BB	BB	BB	AB	AB	AB	AB	AB	BB	AA	BB	AB	AB	AB	AA
42	AX-89818567		AA	AA	AA	AA	AA	AA	AA	AA	AA	AA	AB	AB	NC	AB	AB	AB	AB	AB	AB	AB	AB	NC	AB	AB	AB	AB	AB	AB	AB	AB	AB	AB	AB	AB	AB	AB	AB	AB	AB	AB	AB	BB	AA	AB	AB	AB	BB
43	AX-89875723		BB	BB	BB	BB	BB	BB	BB	BB	BB	BB	AB	AB	AB	AB	AB	AB	AB	AB	AB	AB	AB	AB	AB	AB	AB	AB	AB	AB	AB	AB	AB	AB	AB	AB	AB	AB	AB	AB	AB	AB	AB	AA	BB	AB	AB	AB	AA
44	AX-89806533		AA	AA	AA	AA	AA	AA	AA	AA	AA	AA	AB	AB	AB	AB	AB	AB	AB	AB	AB	AB	AB	AB	AB	AB	AB	AB	AB	AB	AB	AB	AB	AA	AA	AA	AA	AB	AB	AB	AB	AB	AA	BB	AA	AB	AB	AB	BB
45	AX-89876026		BB	BB	BB	BB	BB	BB	BB	BB	BB	BB	AB	AB	AB	AB	AB	AB	AB	AB	AB	AB	AB	AB	AB	AB	AB	AB	AB	AB	AB	AB	AB	BB	BB	BB	BB	AB	AB	AB	AB	AB	BB	AB	BB	AB	AB	AA	AA
46	AX-89876029		AA	AA	AA	AA	AA	AA	AA	AA	AA	AA	AA	AA	AA	AA	AA	AA	AA	AA	AA	AA	AA	AB	AB	AB	AB	AB	AA	AB	AA	AA	AA	AB	AB	AB	AB	AA	AA	AA	AA	AA	AB	AA	AA	AA	AA	AA	AA
47	AX-89876001		AA	AA	AA	AA	AA	AA	AA	AA	AA	AA	AB	AB	AB	AB	AB	AB	AB	AB	AB	AB	AB	BB	BB	BB	BB	BB	AB	BB	AB	AB	AB	AB	AB	AB	AB	AB	AB	AB	AB	AB	AB	AB	AA	AB	AB	BB	BB
48	AX-89780571		BB	BB	BB	BB	BB	BB	BB	BB	BB	BB	NC	AB	AB	AB	AB	AB	AB	AB	AB	AB	AB	AB	AB	AB	AB	AB	AB	AB	AB	AB	AB	BB	BB	BB	BB	AB	AB	AB	AB	AB	BB	AA	BB	AB	AB	AB	AA
49	AX-89818870		BB	BB	BB	BB	BB	BB	BB	BB	BB	BB	BB	BB	BB	BB	BB	BB	BB	BB	BB	BB	BB	AB	AB	AB	AB	AB	BB	AB	BB	BB	BB	AB	AB	AB	AB	BB	BB	BB	BB	BB	AB	BB	BB	BB	BB	BB	BB
50	AX-89851215		BB	BB	BB	BB	BB	BB	BB	BB	BB	BB	AB	AB	AB	AB	AB	AB	AB	AB	AB	AB	AB	AA	AA	AA	AA	AA	AB	AA	AB	AB	AB	AB	AB	AB	AB	AB	AB	AB	AB	AB	AB	AB	BB	AB	AB	AA	AA
51	AX-89876003		AA	AA	AA	AA	AA	AA	AA	AA	AA	AA	AB	AB	AB	AB	AB	AB	AB	AB	AB	AB	AB	AB	AB	AB	AB	AB	AB	AB	AB	AB	AB	AA	AA	AA	AA	AB	AB	AB	AB	AB	AA	AB	AA	AB	AB	BB	BB
52	AX-89875955		AA	AA	AA	AA	AA	AA	AA	AA	AA	AA	AA	AA	AA	AA	AA	AA	AA	AA	AA	AA	AA	AB	AB	AB	AB	AB	AA	AB	AA	AA	AA	AB	AB	AB	AB	AA	AA	AA	AA	AA	AB	AA	AA	AA	AA	AA	AA
53	AX-89806547		AA	AA	AA	AA	AA	AA	AA	AA	AA	AA	AB	AB	NC	AB	AB	AB	AB	AB	AB	NC	AB	BB	BB	BB	BB	BB	AB	BB	AB	AB	AB	AB	AB	AB	AB	AB	AB	AB	AB	AB	AB	AB	AA	AB	AB	BB	BB
54	AX-89806546		AA	AA	AA	AA	AA	AA	AA	AA	AA	AA	AB	AB	AB	AB	AB	AB	AB	AB	AB	AB	AB	AB	AB	AB	AB	AB	AB	AB	AB	AB	AB	AA	AA	AA	AA	AB	AB	AB	AB	NC	AA	AB	AA	AB	AB	BB	BB
55	AX-89875965		BB	BB	BB	BB	BB	BB	BB	BB	BB	BB	AB	AB	AB	AB	AB	AB	AB	AB	AB	AB	AB	AB	AB	AB	AB	AB	AB	AB	AB	AB	AB	BB	BB	BB	BB	AB	AB	AB	AB	AB	BB	AA	BB	AB	AB	AA	AA
56	AX-89875913		AA	AA	AA	AA	AA	AA	AA	AA	AA	AA	AA	AA	AA	AA	AA	AA	AA	AA	AA	AA	AA	AB	AB	AB	AB	AB	AA	AB	AA	AA	AA	AB	AB	AB	AB	AA	AA	AA	AA	AA	AB	AA	AA	AA	AA	AA	AA
57	AX-89806548		AA	AA	AA	AA	AA	AA	AA	AA	AA	AA	AA	AA	AA	AA	AA	AA	AA	AA	AA	AA	AA	AB	AB	AB	AB	AB	AA	AB	AA	AA	AA	AB	AB	AB	AB	AA	AA	AA	AA	AA	AB	AA	AA	AA	AA	AA	AA
58	AX-89818916		AA	AA	AA	AA	AA	AA	AA	AA	AA	AA	AB	AB	AB	AB	AB	AB	AB	AB	AB	AB	AB	BB	BB	BB	BB	BB	AB	BB	AB	AB	AB	AB	AB	AB	AB	AB	AB	AB	AB	AB	AB	AB	AA	AB	AB	BB	BB
59	AX-89841502		AA	AA	AA	AA	AA	AA	AA	AA	AA	AA	AA	AB	NC	AA	AA	AA	AA	AB	AA	AA	AA	NC	AB	AB	AB	AB	AB	AB	AB	AB	AB	AB	AB	AB	AB	AA	AB	AA	AA	AA	AB	AA	AB	AB	AB	AA	AA
60	AX-89876159		BB	BB	AB	BB	AB	AB	BB	AB	BB	AA	AA	BB	BB	AA	AB	AA	AB	BB	AB	AA	AA	AB	AB	AB	AB	AB	AB	AB	AB	AB	AB	AB	AB	BB	AB	AA	AA	AA	AB	AA	AB	AB	BB	AB	AB	AA	AA
61	AX-89904305		AA	AB	AB	AA	AB	AB	AA	AB	AA	BB	BB	AA	AA	BB	AB	BB	AB	AA	AB	BB	BB	AB	AB	AB	AB	AB	AB	AB	AB	AB	AB	AB	AB	AA	AB	BB	BB	BB	AB	BB	AB	AB	AA	AB	AB	BB	BB
62	AX-89803369		BB	BB	BB	BB	BB	BB	BB	BB	BB	BB	BB	BB	BB	BB	BB	BB	BB	BB	BB	BB	BB	AB	AB	AB	AB	AB	BB	AB	BB	BB	BB	AB	AB	AB	AB	BB	BB	BB	BB	BB	AB	BB	BB	BB	BB	BB	BB
63	AX-89780609		AA	AA	AA	AA	AA	AA	AA	AA	AA	AA	NC	AB	AB	AB	AB	AB	AB	AB	AB	AB	AB	BB	BB	BB	BB	BB	AB	BB	AB	AB	AB	AB	AB	AB	AB	AB	AB	AB	AB	AB	AB	BB	AA	AB	AB	BB	BB
64	AX-89847157		AA	AA	AB	AA	AB	AB	AA	AB	AA	BB	BB	AA	AA	BB	AB	BB	AB	AA	AB	BB	BB	AB	AB	AB	AB	AB	AB	AB	AB	AB	AB	AB	AB	AA	AB	BB	BB	BB	AB	BB	AB	AB	AA	AB	AB	BB	BB
65	AX-89847167		BB	BB	BB	BB	BB	BB	BB	BB	BB	BB	BB	AA	AA	BB	AB	BB	AB	AA	AB	BB	BB	AB	AB	AB	AB	AB	AB	AB	AB	AB	AB	AB	AB	AB	AB	BB	BB	BB	BB	BB	AB	AB	AA	AB	AB	AB	BB
66	AX-89819096		AA	AA	AA	AA	AA	AA	AA	AA	AA	AA	AA	AA	AA	AA	AA	AA	AA	AA	AA	AA	AA	AA	AA	AA	AA	AA	AA	AA	AA	AA	AA	AA	AA	AA	AA	AA	AA	AA	AA	AA	AA	AA	AA	AA	AA	AA	AA
67	AX-89906401		AA	AA	AA	AA	AA	AA	AA	AA	AA	AA	AA	AA	AA	AA	AA	AA	NC	AA	AA	AA	AA	AB	AB	AB	AB	AB	AB	AB	AB	AB	AB	AB	AB	AB	AB	AA	AB	AA	AA	AA	AB	AA	AA	AA	AA	AA	AA
68	AX-89841568		BB	BB	BB	BB	BB	BB	BB	BB	BB	BB	BB	BB	BB	BB	BB	BB	BB	BB	BB	BB	BB	AB	AB	AB	AB	AB	AB	AB	AB	AB	AB	AB	AB	AB	AB	BB	AB	BB	BB	BB	AB	BB	BB	BB	BB	BB	BB
69	AX-89898819		BB	BB	BB	BB	BB	BB	BB	BB	BB	BB	BB	BB	BB	BB	BB	BB	BB	BB	BB	BB	BB	AB	AB	AB	AB	AB	AB	AB	AB	AB	AB	AB	AB	AB	AB	BB	AB	BB	BB	BB	AB	BB	BB	BB	BB	BB	BB
70	AX-89864513		AA	AA	AA	AA	AA	AA	AA	AA	AA	AA	AA	AA	AA	AA	AA	AA	AA	AA	AA	AA	AA	AB	AB	AB	AB	AB	AB	AB	AB	AB	AB	AB	AB	AB	AB	AA	AB	AA	AA	AA	AB	AA	AA	AA	AA	AA	AA
71	AX-89850139		AA	AA	AA	AA	AA	AA	AA	AA	AA	AA	AA	AB	AB	AA	AA	AA	AB	AB	AA	AA	AA	AB	AB	AB	AB	AB	AB	AB	AB	AB	AB	AB	AB	AB	AB	AA	AB	AA	AA	AA	AB	AA	AB	AB	AB	AA	AA
72	AX-89841427		AA	AA	AA	AA	AA	AA	AA	AA	AA	AA	AA	AB	AB	AA	AA	AA	AB	AB	AA	AA	AA	AA	AA	AA	AA	AA	AA	AA	AA	AA	AA	AA	AA	AA	AA	AA	AA	AA	AA	AA	AA	AA	AB	AB	AB	AA	AA
73	AX-89898666		AA	AA	AA	AA	AA	AA	AA	AA	AA	AA	AA	AB	AB	AA	AA	AA	AB	AB	AA	AA	AA	AA	AA	AA	AA	AA	AA	AA	AA	AA	AA	AA	AA	AA	AA	AA	AA	AA	AA	AA	AA	AA	AB	AB	AB	AA	AA
74	AX-89859408		BB	BB	BB	BB	BB	BB	BB	BB	BB	BB	BB	AB	AB	BB	BB	BB	AB	AB	BB	BB	BB	AB	AB	AB	AB	AB	AB	AB	AB	AB	AB	AB	AB	AB	AB	BB	AB	BB	BB	BB	AB	BB	AB	AB	AB	BB	BB
75	AX-89850143		BB	BB	BB	BB	BB	BB	BB	BB	BB	BB	BB	AB	AB	BB	BB	BB	AB	AB	BB	BB	BB	AB	AB	AB	AB	AB	AB	AB	AB	AB	AB	AB	AB	AB	AB	BB	AB	BB	BB	BB	AB	BB	AB	AB	AB	BB	BB
76	AX-89798561		BB	BB	BB	BB	BB	BB	BB	BB	BB	BB	BB	BB	BB	BB	BB	BB	BB	BB	BB	BB	BB	AB	AB	AB	AB	AB	AB	AB	AB	AB	AB	AB	AB	AB	AB	BB	AB	BB	BB	BB	AB	BB	BB	BB	BB	BB	BB
77	AX-89898662		AA	AA	AA	AA	AA	AA	AA	AA	AA	AA	AA	AB	AB	AA	AA	AA	AB	AB	AA	AA	AA	AA	AA	AA	AA	AA	AA	AA	AA	AA	AA	AA	AA	AA	AA	AA	AA	AA	AA	AA	AA	AA	AB	AB	AB	AA	AA
78	AX-89841517		BB	BB	BB	BB	BB	BB	BB	BB	BB	BB	BB	AB	AB	BB	BB	BB	AB	AB	BB	BB	BB	AB	AB	AB	AB	AB	AB	AB	AB	AB	AB	AB	AB	AB	AB	BB	AB	BB	BB	BB	AB	BB	AB	AB	AB	BB	BB
79	AX-89906403		BB	BB	BB	BB	BB	BB	BB	BB	BB	BB	BB	AB	AB	BB	BB	BB	AB	AB	BB	BB	BB	AB	AB	AB	AB	AB	AB	AB	AB	AB	AB	AB	AB	AB	AB	BB	AB	BB	BB	BB	AB	BB	AB	AB	AB	BB	BB
80	AX-89876156		BB	BB	BB	BB	BB	BB	BB	BB	BB	BB	BB	BB	BB	BB	BB	BB	BB	BB	BB	BB	BB	AB	AB	AB	AB	AB	BB	AB	BB	BB	BB	AB	AB	AB	AB	BB	BB	BB	BB	BB	AB	BB	BB	BB	BB	BB	BB
81	AX-89906404		BB	BB	BB	BB	BB	BB	BB	BB	BB	BB	BB	AB	AB	BB	BB	BB	AB	AB	BB	BB	BB	AB	AB	AB	AB	AB	AB	AB	AB	AB	AB	AB	AB	AB	AB	BB	AB	BB	BB	BB	AB	BB	AB	AB	AB	BB	BB
82	AX-89841545		BB	BB	BB	BB	BB	BB	BB	BB	BB	BB	BB	BB	BB	BB	BB	BB	BB	BB	BB	BB	BB	AB	AB	AB	AB	AB	AB	AB	AB	AB	AB	AB	AB	AB	AB	BB	AB	BB	BB	BB	AB	BB	BB	BB	BB	BB	BB
83	AX-89805667		BB	BB	BB	BB	BB	BB	BB	BB	BB	BB	BB	AB	AB	BB	BB	BB	AB	AB	BB	BB	BB	BB	BB	BB	BB	BB	BB	BB	BB	BB	BB	BB	BB	BB	BB	BB	BB	BB	BB	BB	BB	BB	AB	AB	AB	BB	BB
84	AX-89906399		BB	BB	BB	BB	BB	BB	BB	BB	BB	BB	BB	BB	BB	BB	BB	BB	BB	BB	BB	BB	BB	AB	AB	AB	AB	AB	AB	AB	AB	AB	AB	AB	AB	AB	AB	BB	AB	BB	BB	BB	AB	BB	BB	BB	BB	BB	BB
85	AX-89906396		BB	BB	BB	BB	BB	BB	BB	BB	BB	BB	BB	BB	BB	BB	BB	BB	BB	BB	BB	NC	BB	AB	AB	AB	AB	AB	AB	AB	AB	AB	AB	AB	AB	AB	AB	BB	AB	BB	BB	BB	AB	BB	AB	AB	AB	BB	BB
86	AX-89906400		BB	BB	BB	BB	BB	BB	BB	BB	BB	BB	BB	BB	BB	BB	BB	BB	BB	BB	BB	BB	BB	AB	AB	AB	AB	AB	AB	AB	AB	AB	AB	AB	AB	AB	AB	BB	AB	BB	BB	BB	AB	BB	BB	BB	BB	BB	BB
87	AX-89841421		BB	BB	BB	BB	BB	BB	BB	BB	BB	BB	BB	BB	BB	BB	BB	BB	BB	BB	BB	BB	BB	AB	AB	AB	AB	AB	AB	AB	AB	AB	AB	AB	AB	AB	AB	BB	AB	BB	BB	BB	AB	BB	BB	BB	BB	BB	BB
88	AX-89898669		BB	BB	BB	BB	BB	BB	BB	BB	BB	BB	BB	BB	BB	BB	BB	BB	BB	BB	BB	BB	BB	AB	AB	AB	AB	AB	AB	AB	AB	AB	AB	AB	AB	AB	AB	BB	AB	BB	BB	BB	AB	BB	BB	BB	BB	BB	BB
89	AX-89841377		AA	AA	AA	AA	AA	AA	AA	AA	AA	AA	AA	AA	NC	AA	AA	AA	AB	AB	AA	AA	AA	AB	AB	AB	AB	AB	AB	AB	AB	AB	AB	AB	AB	AB	AB	AA	AB	AA	NC	AA	AB	AA	NC	AB	AB	AA	AA
90	AX-89850186		AA	AA	AA	AA	AA	AA	AA	AA	AA	AA	AA	AA	AA	AA	AA	AA	AA	AA	AA	AA	AA	AB	AB	AB	AB	AB	AB	AB	AB	AB	AB	AB	AB	AB	AB	AA	AB	AA	AA	AA	AB	AA	AA	AA	AA	AA	AA
91	AX-89906395		BB	BB	BB	BB	BB	BB	BB	BB	BB	BB	BB	BB	BB	BB	BB	BB	BB	BB	BB	BB	BB	AB	AB	AB	AB	AB	AB	AB	AB	AB	AB	AB	AB	AB	AB	BB	AB	BB	BB	BB	AB	BB	BB	BB	BB	BB	BB
92	AX-89898614		AA	AA	AA	AA	AA	AA	AA	AA	AA	AA	AA	AA	AA	AA	AA	AA	AA	AA	AA	AA	AA	AB	AB	AB	AB	AB	AB	AB	AB	AB	AB	AB	AB	AB	AB	AA	AB	AA	AA	AA	AB	AA	AA	AA	AA	AA	AA
93	AX-89841300		AA	AA	AA	AA	AA	AA	AA	AA	AA	AA	AA	AA	AA	AA	AA	AA	AA	AA	AA	AA	AA	AB	AB	AB	AB	AB	AB	AB	AB	AB	AB	AB	AB	AB	AB	AA	AB	AA	AA	AA	AB	AA	AA	AA	AA	AA	AA
94	AX-89808449		BB	BB	NC	BB	BB	BB	BB	BB	BB	BB	BB	BB	BB	BB	BB	BB	NC	BB	BB	BB	BB	AB	AB	AB	AB	AB	AB	AB	AB	AB	AB	AB	AB	AB	AB	BB	AB	BB	BB	BB	AB	BB	AB	AB	AB	BB	BB
95	AX-89906397		AA	AA	AA	AA	AA	AA	AA	AA	AA	AA	AA	AA	AA	AA	AA	AA	AA	AA	AA	AA	AA	AB	AB	AB	AB	AB	AB	AB	AB	AB	AB	AB	AB	AB	AB	AA	AB	AA	AA	AA	AB	AA	AA	AA	AA	AA	AA
96	AX-89898634		BB	BB	BB	BB	BB	BB	BB	BB	BB	BB	BB	BB	BB	BB	BB	BB	BB	BB	BB	BB	BB	AB	AB	AB	AB	AB	AB	AB	AB	AB	AB	AB	AB	AB	AB	BB	AB	BB	BB	BB	AB	BB	BB	BB	BB	BB	BB
97	AX-89872254		BB	BB	BB	BB	BB	BB	BB	BB	BB	BB	BB	BB	BB	BB	BB	BB	BB	BB	BB	BB	BB	BB	BB	BB	BB	BB	BB	BB	BB	BB	BB	BB	BB	BB	BB	BB	BB	BB	BB	BB	BB	BB	AB	AB	AB	BB	BB
98	AX-89904130		BB	BB	BB	BB	BB	BB	BB	BB	BB	BB	BB	BB	BB	BB	BB	BB	BB	BB	BB	BB	BB	AB	AB	AB	AB	AB	AB	AB	AB	AB	AB	AB	AB	AB	AB	BB	AB	BB	BB	BB	AB	BB	BB	BB	BB	BB	BB
99	AX-89873606		AA	AA	AA	AA	AA	AA	AA	AA	AA	AA	AA	AA	AA	AA	AA	AA	AA	AA	AA	AA	AA	AB	AB	AB	AB	NC	AB	AB	AB	AB	AB	AB	AB	AB	AB	AA	AB	AA	AA	AA	AB	AA	AB	AB	AB	AA	AA
100	AX-89846862		AA	AA	AA	AA	AA	AA	AA	AA	AA	AA	AA	AA	AA	AA	AA	AA	AA	AA	AA	AA	AA	AB	AB	AB	AB	AB	AB	AB	AB	AB	AB	AB	AB	AB	AB	AA	AB	AA	AA	AA	AB	AA	AA	AA	AA	AA	AA
101	AX-89862561		AA	AA	AA	AA	AA	AA	AA	AA	AA	AA	AB	AA	AA	AB	AA	AA	AB	AA	AA	AB	AB	AA	AA	AA	AA	AA	AA	AA	AA	AA	AA	AA	AA	AA	AA	AA	AA	AA	AA	AA	AA	AB	AB	AB	AB	AA	AA
102	AX-89816187		BB	BB	BB	BB	BB	BB	BB	BB	BB	BB	AA	BB	BB	AA	AB	AB	AB	BB	BB	AA	AA	AB	AB	AB	BB	BB	AB	AB	BB	BB	AB	BB	BB	BB	BB	AB	BB	AB	AB	AB	BB	AB	AB	AB	AB	BB	BB
103	AX-89806351		BB	BB	BB	BB	BB	BB	BB	BB	BB	BB	BB	BB	BB	BB	BB	BB	BB	BB	BB	BB	BB	AB	AB	AB	AB	AB	AB	AB	AB	AB	AB	AB	AB	AB	AB	BB	AB	BB	BB	BB	AB	BB	AB	BB	AB	BB	BB
104	AX-89816206		AA	AA	AA	AA	AA	AA	AA	AA	AA	AA	BB	AA	AA	BB	AB	AB	AB	AA	AA	BB	BB	AB	AB	AB	AA	AA	AB	AB	AA	AA	AB	AA	AA	AA	AA	AB	AA	AB	AB	AB	AA	AB	AB	AB	AB	AA	AA
105	AX-89816426		AA	AA	AA	AA	AA	AA	AA	AA	AA	AA	AB	AA	AA	AB	AA	AA	AB	AA	AA	AB	AB	AA	AA	AA	AA	AA	AA	AA	AA	AA	AA	AA	AA	AA	AA	AA	AA	AA	AA	AA	AA	AB	AB	AB	AB	AA	AA
106	AX-89846877		BB	BB	BB	BB	BB	BB	BB	BB	BB	BB	BB	BB	BB	BB	BB	BB	BB	BB	BB	BB	BB	AB	AB	AB	AB	AB	AB	AB	AB	AB	AB	AB	AB	AB	AB	BB	AB	BB	BB	BB	AB	BB	BB	BB	BB	BB	BB
107	AX-89778970		BB	BB	BB	BB	BB	BB	BB	BB	BB	BB	BB	BB	BB	BB	BB	BB	BB	BB	BB	BB	BB	BB	BB	AB	BB	BB	AB	BB	AB	AB	AB	AB	AB	AB	AB	BB	AB	BB	BB	BB	AB	BB	AB	BB	AB	BB	BB
108	AX-89846879		AA	AA	AA	AA	AA	AA	AA	AA	AA	AA	AA	AA	AA	AA	AA	AA	AA	AA	AA	AA	AA	AB	AB	AB	AB	AB	AB	AB	AB	AB	AB	AB	AB	AB	AB	AA	AB	AA	AA	AA	AB	AA	AB	AA	AB	AA	AA
109	AX-89874199		BB	BB	BB	BB	BB	BB	BB	BB	BB	BB	AB	BB	BB	AB	BB	AB	AB	BB	BB	AB	AB	BB	BB	BB	BB	BB	BB	BB	BB	BB	BB	BB	BB	BB	BB	BB	BB	BB	BB	BB	BB	AB	AB	AB	AB	BB	BB
110	AX-89779219		BB	BB	BB	BB	BB	BB	BB	BB	BB	BB	AB	BB	BB	AB	BB	AB	AB	BB	BB	AB	AB	BB	BB	BB	BB	BB	BB	BB	BB	BB	BB	BB	BB	BB	BB	BB	BB	BB	BB	BB	BB	AB	AB	AB	AB	BB	BB
111	AX-89848869		AA	AA	AA	AA	AA	AA	AA	AA	AA	AA	AA	AA	AA	AA	AA	AA	AA	AA	AA	AA	AA	AA	AA	AB	AA	AA	AB	AA	AB	AB	AB	AB	AB	AB	AB	AA	AB	AA	AA	AA	AB	AA	AB	AA	AB	AA	AA
112	AX-89817117		AA	AA	AA	AA	AA	AA	AA	AA	AA	AA	AB	AA	AA	AB	AA	AA	AB	AA	AA	AB	AB	AA	AA	AB	AA	AA	AB	AA	AB	AB	AB	AB	AB	AB	AB	AA	AB	AA	AA	AA	AB	AB	AB	AB	AB	AA	AA
113	AX-89817124		AA	AA	AA	AA	AA	AA	AA	AA	AA	AA	AB	AA	AA	AB	AA	AA	AB	AA	AA	AB	AB	AA	AA	AA	AA	AA	AA	AA	AA	AA	AA	AA	AA	AA	AA	AA	AA	AA	AA	AA	AA	AB	AB	AB	AB	AA	AA
114	AX-89873939		AA	AA	AA	AA	AA	AA	AA	AA	AA	AA	BB	AA	AA	BB	AB	AB	AB	AA	AA	BB	BB	AB	AB	AB	AA	AA	AB	AB	AA	AA	AB	AA	AA	AA	AA	AB	AA	AB	AB	AB	AA	AB	AB	AB	AB	AA	AA
115	AX-89846943		AA	AA	AA	AA	AA	AA	AA	AA	AA	AA	AB	AA	AA	AB	AA	AB	AB	AA	AA	AB	AB	AA	AA	AB	AA	AA	AB	AA	AB	AB	AB	AB	AB	AB	AB	AA	AB	AA	AA	AA	AB	AB	AB	AB	AB	AA	AA
116	AX-89874214		BB	BB	BB	BB	BB	BB	BB	BB	BB	BB	AB	BB	BB	AB	BB	AB	AB	BB	BB	AB	AB	BB	BB	BB	BB	BB	BB	BB	BB	BB	BB	BB	BB	BB	BB	BB	BB	BB	BB	BB	BB	AB	AB	AB	AB	BB	BB
117	AX-89904175		AA	AA	AA	AA	AA	AA	AA	AA	AA	AA	AB	AA	AA	AB	AA	AB	AB	AA	AA	AB	AB	AA	AA	AB	AA	AA	AB	AA	AB	AB	AB	AB	AB	AB	AB	AA	AB	AA	AA	AA	AB	AB	AB	AB	AB	AA	AA
118	AX-89904176		BB	BB	BB	BB	BB	BB	BB	BB	BB	BB	AB	BB	BB	AB	BB	AB	AB	BB	BB	AB	AB	BB	BB	AB	BB	BB	AB	BB	AB	AB	AB	AB	AB	AB	AB	BB	AB	BB	BB	BB	AB	AB	AB	AB	AB	BB	BB
119	AX-89904131		BB	BB	BB	BB	BB	BB	BB	BB	BB	BB	BB	BB	BB	BB	BB	BB	BB	BB	BB	BB	BB	BB	BB	AB	BB	BB	AB	BB	AB	AB	AB	AB	AB	AB	AB	BB	AB	BB	BB	BB	AB	BB	AB	AB	AB	BB	BB
120	AX-89816372		BB	BB	BB	BB	BB	BB	BB	BB	BB	BB	AB	BB	BB	AB	BB	BB	AB	BB	BB	AB	AB	BB	BB	BB	BB	BB	BB	BB	BB	BB	BB	BB	BB	BB	BB	BB	BB	BB	BB	BB	BB	AB	AB	AB	AB	BB	BB
121	AX-89817098		AA	AA	AA	AA	AA	AA	AA	AA	AA	AA	AB	AA	AA	AB	AA	AB	AB	AA	AA	AB	AB	AA	AA	AA	AA	AA	AA	AA	AA	AA	AA	AA	AA	AA	AA	AA	AA	AA	AA	AA	AA	AB	AB	AB	AB	AA	AA
122	AX-89778982		AA	AA	AA	AA	AA	AA	AA	AA	AA	AA	BB	AA	AA	BB	AB	AB	AB	AA	AA	BB	BB	AB	AB	AB	AA	AA	AB	AB	AA	AA	AB	AA	AA	AA	AA	AB	AA	AB	AB	AB	AA	BB	AB	BB	AB	AB	AB
123	AX-89904186		AA	AA	AB	AB	AB	AB	AA	AB	AA	AB	AA	AB	AB	AA	AA	AA	AB	AB	AB	AA	AA	AA	AA	AB	AA	AA	AB	AA	AB	AB	AB	BB	BB	AB	BB	AA	BB	AB	AA	AB	BB	AA	AA	AA	AA	AA	AA
124	AX-89803090		BB	BB	BB	BB	BB	BB	BB	BB	BB	BB	AA	BB	BB	AA	AB	AB	AB	BB	BB	AA	AA	AA	AA	AB	AB	AB	AB	AA	BB	BB	AB	BB	BB	BB	BB	AB	BB	AB	AB	AB	BB	AA	AB	AA	AB	AB	AB
125	AX-89846844		BB	BB	BB	BB	BB	BB	BB	BB	BB	BB	AA	BB	BB	AA	AB	AB	AB	BB	BB	AA	AA	AA	AA	AB	AB	AB	AB	AA	BB	BB	AB	BB	BB	BB	BB	AB	BB	AB	AB	AB	BB	AA	AB	AA	AB	AB	AB
126	AX-89860500		AA	AA	AA	AA	AA	AA	AA	AA	AA	AA	BB	AA	AA	BB	AB	AB	AB	AA	AA	BB	BB	BB	BB	AB	AB	AB	AA	BB	AA	AA	AB	NC	AA	AA	AA	AB	AA	AB	AB	NC	AA	BB	AB	BB	AB	AB	AB
127	AX-89846965		BB	BB	AB	AB	AB	AB	BB	AB	BB	AB	BB	AB	AB	BB	BB	BB	AB	AB	AB	BB	BB	BB	BB	AB	BB	BB	AB	BB	AB	AB	AB	AA	AA	AB	AA	BB	AA	AB	BB	AB	AA	BB	BB	BB	BB	BB	BB
128	AX-89854323		BB	BB	BB	BB	BB	BB	BB	BB	BB	BB	AA	BB	BB	AA	AB	AB	AB	BB	BB	AA	AA	AA	AA	AB	AB	AB	AB	AA	BB	BB	AB	BB	BB	BB	BB	AB	BB	AB	AB	AB	BB	AA	AB	AA	AB	AB	AB
129	AX-89778760		BB	BB	BB	BB	BB	BB	BB	BB	BB	BB	AA	BB	BB	AA	AB	AB	AB	BB	BB	AA	AA	AA	AA	AB	AB	AB	AB	AA	BB	BB	AB	BB	BB	BB	BB	AB	BB	AB	AB	AB	BB	AA	AB	AA	AB	AB	AB
130	AX-89779297		BB	BB	BB	BB	BB	BB	BB	BB	BB	BB	AB	BB	BB	AB	AB	AB	BB	BB	BB	AB	AB	AA	AA	AB	AB	AB	AB	AA	BB	BB	AB	BB	BB	BB	BB	AB	BB	AB	AB	AB	BB	AB	BB	AB	BB	AB	AB
131	AX-89806337		AA	AA	AA	AA	AA	AA	AA	AA	AA	AA	AB	AA	AA	AB	AB	AB	AA	AA	AA	AB	AB	BB	BB	AB	NC	AB	AB	BB	AA	AA	AB	AA	AA	AA	AA	AB	AA	AB	AB	AB	AA	AB	AA	AB	AA	AB	AB
132	AX-89862631		AA	AA	AB	AB	AB	AB	AA	AB	AA	AB	AA	AB	AB	AA	AA	AA	AB	AB	AB	AA	AA	AA	AA	AB	AA	AA	AB	AA	AB	AB	AB	BB	BB	AB	BB	AA	BB	AB	AA	AB	BB	AA	AA	AA	AA	AA	AA
133	AX-89846967		BB	BB	AB	AB	AB	AB	BB	AB	BB	AB	BB	AB	AB	BB	BB	BB	AB	AB	AB	BB	BB	BB	BB	AB	BB	BB	AB	BB	AB	AB	AB	AA	AA	AB	AA	BB	AA	AB	BB	AB	AA	BB	BB	BB	BB	BB	BB
134	AX-89817176		BB	BB	AB	AB	AB	AB	BB	AB	BB	AB	BB	AB	AB	BB	BB	BB	AB	AB	AB	BB	BB	BB	BB	AB	BB	BB	AB	BB	AB	AB	AB	AA	AA	AB	AA	BB	AA	AB	BB	AB	AA	BB	BB	BB	BB	BB	BB
135	AX-89904181		AA	AA	AB	AB	AB	AB	AA	AB	AA	AB	AA	AB	AB	AA	AA	AA	AB	AB	AB	AA	AA	AA	AA	AB	AA	AA	AB	AA	AB	AB	AB	BB	BB	AB	BB	AA	BB	AB	AA	AB	BB	AA	AA	AA	AA	AA	AA
136	AX-89904184		BB	BB	AB	AB	AB	AB	BB	AB	BB	AB	BB	AB	AB	BB	BB	BB	AB	AB	AB	BB	BB	BB	BB	AB	BB	BB	AB	BB	AB	AB	AB	AA	AA	AB	AA	BB	AA	AB	BB	AB	AA	BB	BB	BB	BB	BB	BB
137	AX-89817152		AA	AA	AB	AB	AB	AB	AA	AB	AA	AB	AA	AB	AB	AA	AA	AA	AB	AB	AB	AA	AA	AA	AA	AB	AA	AA	AB	AA	AB	AB	AB	BB	BB	AB	BB	AA	BB	AB	AA	AB	BB	AA	AA	AA	AA	AA	AA
138	AX-89846970		BB	BB	BB	BB	BB	BB	BB	BB	BB	BB	AA	BB	BB	AA	AB	AB	AB	BB	BB	AA	AA	AA	AA	AB	AB	AB	AB	AA	BB	BB	AB	BB	BB	BB	BB	AB	BB	AB	AB	AB	BB	AA	AB	AA	AB	AB	AB
139	AX-89873483		BB	BB	BB	BB	BB	BB	BB	BB	BB	BB	AA	BB	BB	AA	AB	AB	AB	BB	BB	AA	AA	AA	AA	AB	AB	AB	AB	AA	BB	BB	AB	BB	BB	BB	BB	AB	BB	AB	AB	AB	BB	AA	AB	AA	AB	AB	AB
140	AX-89904121		AA	AA	AA	AA	AA	AA	AA	AA	AA	AA	BB	AA	AA	BB	AB	AB	AB	AA	AA	BB	BB	BB	BB	AB	AB	AB	AB	BB	AA	AA	AB	AA	AA	AA	AA	AB	AA	AB	AB	AB	AA	BB	AB	BB	AB	AB	AB
141	AX-89846842		BB	BB	BB	BB	BB	BB	BB	BB	BB	BB	AA	BB	BB	AA	AB	AB	AB	BB	BB	AA	AA	AA	AA	AB	AB	AB	AB	AA	BB	BB	AB	BB	BB	BB	BB	AB	BB	AB	AB	AB	BB	AA	AB	AA	AB	AB	AB
142	AX-89778611		BB	BB	BB	BB	BB	BB	BB	BB	BB	BB	AA	BB	BB	AA	AB	AB	AB	BB	BB	AA	AA	AB	AB	AB	BB	BB	NC	AB	BB	BB	AB	BB	BB	BB	BB	AB	BB	AB	AB	AB	BB	AB	AB	AB	AB	BB	BB
143	AX-89846884		AA	AA	AA	AA	AA	AA	AA	AA	AA	AA	BB	AA	AA	BB	AB	AB	AB	AA	AA	BB	BB	BB	BB	AB	AB	AB	AB	BB	AA	AA	AB	AA	AA	AA	AA	AB	AA	AB	AB	AB	AA	BB	AB	BB	AB	AB	AB
144	AX-89846902		AA	AA	AA	AA	AA	AA	AA	AA	AA	AA	BB	AA	AA	BB	AB	AB	AB	AA	AA	BB	BB	BB	BB	AB	AB	AB	AB	BB	AA	AA	AB	AA	AA	AA	AA	AB	AA	AB	AB	AB	AA	AB	AB	AB	AB	AA	AA
145	AX-89806374		BB	BB	BB	BB	BB	BB	BB	BB	BB	BB	AA	BB	BB	AA	AB	AB	AB	BB	BB	AA	AA	AA	AA	AB	AB	AB	AB	AA	BB	BB	AB	BB	BB	BB	BB	AB	BB	AB	AB	AB	BB	AB	AB	AB	AB	BB	BB
146	AX-89806375		AA	AA	AA	AA	AA	AA	AA	AA	AA	AA	AA	AA	AA	AA	AA	AA	AA	AA	AA	AA	AA	AB	AB	AA	AB	AB	AA	AB	AA	AA	AA	AA	AA	AA	AA	AA	AA	AA	AA	AA	AA	AA	AA	AA	AA	AA	AA
147	AX-89779081		BB	BB	BB	BB	BB	BB	BB	BB	BB	BB	BB	BB	BB	BB	BB	BB	BB	BB	BB	BB	BB	AB	AB	BB	AB	AB	BB	AB	BB	BB	BB	BB	BB	BB	BB	BB	BB	BB	BB	BB	BB	BB	BB	BB	BB	BB	BB
148	AX-89846905		AA	AA	AA	AA	AA	AA	AA	AA	AA	AA	BB	AA	AA	BB	AB	AB	AB	AA	AA	BB	BB	BB	BB	AB	AB	AB	AB	BB	AA	AA	AB	AA	AA	AA	AA	AB	AA	AB	AB	AB	AA	AB	AB	AB	AB	AA	AA
149	AX-89904153		AA	AA	AA	AA	AA	AA	AA	AA	AA	AA	BB	AA	AA	BB	AB	AB	AB	AA	AA	BB	BB	BB	BB	AB	AB	AB	AB	BB	AA	AA	AB	AA	AA	AA	AA	AB	AA	AB	AB	AB	AA	AB	AB	AB	AB	AA	AA
150	AX-89846822		BB	BB	BB	BB	BB	BB	BB	BB	BB	BB	AA	BB	BB	AA	AB	AB	AB	BB	BB	AA	AA	AA	AA	AB	AB	AB	AB	AA	BB	BB	AB	BB	BB	BB	BB	AB	BB	AB	AB	AB	BB	AB	AB	AB	AB	BB	BB
151	AX-89803082		BB	BB	BB	BB	BB	BB	BB	BB	BB	BB	AB	BB	BB	AB	BB	BB	AB	BB	BB	AB	AB	BB	BB	BB	BB	BB	BB	BB	BB	BB	BB	BB	BB	BB	BB	BB	BB	BB	BB	BB	BB	AB	AB	AB	AB	BB	BB
152	AX-89846883		AA	AA	AA	AA	AA	AA	AA	AA	AA	AA	BB	AA	AA	BB	AB	AB	AB	AA	AA	BB	BB	BB	BB	AB	AB	AB	AB	BB	AA	AA	AB	AA	AA	AA	AA	AB	AA	AB	AB	AB	AA	BB	AB	BB	AB	AB	AB
153	AX-89778585		BB	BB	BB	BB	BB	BB	BB	BB	BB	BB	BB	BB	BB	BB	BB	BB	BB	BB	BB	BB	BB	AB	AB	BB	AB	AB	BB	AB	BB	BB	BB	BB	BB	BB	BB	BB	BB	BB	BB	BB	BB	BB	BB	BB	BB	BB	BB
154	AX-89873781		BB	BB	BB	BB	BB	BB	BB	BB	BB	BB	AA	BB	BB	AA	AB	AB	AB	BB	BB	AA	AA	AA	AA	AB	AB	AB	AB	AA	BB	BB	AB	BB	BB	BB	BB	AB	BB	AB	AB	AB	BB	AA	AB	AA	AB	AB	AB
155	AX-89816680		BB	BB	BB	BB	BB	BB	BB	BB	BB	BB	BB	BB	BB	BB	BB	BB	BB	BB	BB	BB	BB	AB	AB	BB	AB	AB	BB	AB	BB	BB	BB	BB	BB	BB	BB	BB	BB	BB	BB	BB	BB	BB	BB	BB	BB	BB	BB
156	AX-89873972		BB	BB	BB	BB	BB	BB	BB	BB	BB	BB	AA	BB	BB	AA	AB	AB	AB	BB	NC	AA	AA	AA	AA	AB	AB	AB	AB	AA	BB	BB	AB	BB	BB	BB	BB	AB	BB	AB	AB	AB	BB	AB	AB	AB	AB	BB	BB
157	AX-89904103		AA	AA	AA	AA	AA	AA	AA	AA	AA	AA	BB	AA	AA	BB	AB	AB	AB	AA	AA	BB	BB	BB	BB	AB	AB	AB	AB	BB	AA	AA	AB	AA	AA	AA	AA	AB	AA	AB	AB	AB	AA	AB	AB	AB	AB	AA	AA
158	AX-89778743		BB	BB	BB	BB	BB	BB	BB	BB	BB	BB	AB	BB	BB	AB	BB	BB	AB	BB	BB	AB	AB	BB	BB	BB	BB	BB	BB	BB	BB	BB	BB	BB	BB	BB	BB	BB	BB	BB	BB	BB	BB	AB	AB	AB	AB	BB	BB
159	AX-89778770		BB	BB	BB	BB	BB	BB	BB	BB	BB	BB	AB	BB	BB	AB	BB	BB	AB	BB	BB	AB	AB	BB	BB	BB	BB	BB	BB	BB	BB	BB	BB	BB	BB	BB	BB	BB	BB	BB	BB	BB	BB	AB	AB	AB	AB	BB	BB
160	AX-89874023		AA	AA	AA	AA	AA	AA	AA	AA	AA	AA	BB	AA	AA	BB	AB	AB	AB	AA	AA	BB	BB	BB	BB	AB	BB	BB	AB	BB	AB	AB	AB	AA	AA	AA	AA	AB	AA	AB	AB	AB	AA	AB	AB	AB	AB	AA	AA
161	AX-89873317		BB	BB	BB	BB	BB	BB	BB	BB	BB	BB	AA	BB	BB	AA	AB	AB	AB	BB	BB	AA	AA	AA	AA	AB	AB	AB	AB	AA	BB	BB	AB	BB	BB	BB	BB	AB	BB	AB	AB	AB	BB	AB	AB	AB	AB	BB	BB
162	AX-89779150		AA	AA	AA	AA	AA	AA	AA	AA	AA	AA	BB	AA	AA	BB	AB	AB	AB	AA	AA	BB	BB	BB	BB	AB	BB	BB	AB	BB	AB	AB	AB	AA	AA	AA	AA	AB	AA	AB	AB	AB	AA	AB	AB	AB	AB	AA	AA
163	AX-89779122		BB	BB	BB	BB	BB	BB	BB	BB	BB	BB	AA	BB	BB	AA	AB	AB	AB	BB	BB	AA	AA	AA	AA	AB	AB	AB	AB	AA	BB	BB	AB	BB	BB	BB	BB	AB	BB	AB	AB	AB	BB	AB	AB	AB	AB	BB	BB
164	AX-89778615		BB	BB	BB	BB	BB	BB	BB	BB	BB	BB	AA	BB	BB	AA	AB	AB	AB	BB	BB	AA	AA	AA	AA	AB	AB	AB	AB	AA	BB	BB	AB	BB	BB	BB	BB	AB	BB	AB	AB	AB	BB	AB	AB	AB	AB	BB	BB
165	AX-89846829		AA	AA	AA	AA	AA	AA	NC	AA	AA	AA	BB	AA	NC	BB	AB	AB	AB	AA	AA	BB	BB	BB	BB	AB	AB	AB	AB	BB	AA	AA	AB	AA	AA	AA	AA	AB	AA	AB	AB	AB	AA	AB	AB	AB	AB	AA	AA
166	AX-89846831		BB	BB	BB	BB	BB	BB	BB	BB	BB	BB	AA	BB	BB	AA	AB	AB	AB	BB	BB	AA	AA	AA	AA	AB	AB	AB	AB	AA	BB	BB	AB	BB	BB	BB	BB	AB	BB	AB	AB	AB	BB	AB	AB	AB	AB	BB	BB
167	AX-89816897		AA	AA	AA	AA	AA	AA	AA	AA	AA	AA	BB	AA	AA	BB	AB	AB	AB	AA	AA	BB	BB	BB	BB	AB	AB	AB	AB	BB	AA	AA	AB	AA	AA	AA	AA	AB	AA	AB	AB	AB	AA	AB	AB	AB	AB	AA	AA
168	AX-89816940		AA	AA	AA	AA	AA	AA	AA	AA	AA	AA	BB	AA	AA	BB	AB	AB	AB	AA	AA	BB	BB	BB	BB	AB	BB	BB	AB	BB	AB	AB	AB	AA	AA	AA	AA	AB	AA	AB	AB	AB	AA	AB	AB	AB	AB	AA	AA
169	AX-89874053		AA	AA	AA	AA	AA	AA	AA	AA	AA	AA	BB	AA	AA	BB	AB	AB	AB	AA	AA	BB	BB	BB	BB	AB	BB	BB	AB	BB	AB	AB	AB	AA	AA	AA	AA	AB	AA	AB	AB	AB	AA	AB	AB	AB	AB	AA	AA
170	AX-89816930		AA	AA	AA	AA	AA	AA	AA	AA	AA	AA	BB	AA	AA	BB	AB	AB	AB	AA	AA	BB	BB	BB	BB	AB	BB	BB	AB	BB	AB	AB	AB	AA	AA	AA	AA	AB	AA	AB	AB	AB	AA	AB	AB	AB	AB	AA	AA
171	AX-89904105		AA	AA	AA	AA	AA	AA	AA	AA	AA	AA	BB	AA	AA	BB	AB	AB	AB	AA	AA	BB	BB	BB	BB	AB	AB	AB	AB	BB	AA	AA	AB	AA	AA	AA	AA	AB	AA	AB	AB	AB	AA	AB	AB	AB	AB	AA	AA
172	AX-89816231		AA	AA	AA	AA	AA	AA	AA	AA	AA	AA	BB	AA	AA	BB	AB	AB	AB	AA	AA	BB	BB	BB	BB	AB	AB	AB	AB	BB	AA	AA	AB	AA	AA	AA	AA	AB	AA	AB	AB	AB	AA	AB	AB	AB	AB	AA	AA
173	AX-89816374		BB	BB	BB	BB	BB	BB	BB	BB	BB	BB	AB	BB	BB	AB	BB	BB	AB	BB	BB	AB	AB	BB	BB	BB	BB	BB	BB	BB	BB	BB	BB	BB	BB	BB	BB	BB	BB	BB	BB	BB	BB	AB	AB	AB	AB	BB	BB
174	AX-89779160		BB	BB	BB	BB	BB	BB	BB	BB	BB	BB	AB	BB	BB	AB	BB	BB	BB	BB	BB	AB	AB	AB	AB	NC	AB	AB	NC	AB	NC	NC	NC	BB	BB	BB	BB	BB	BB	BB	BB	BB	BB	BB	BB	BB	BB	BB	BB
175	AX-89778376		BB	BB	BB	BB	BB	BB	BB	BB	BB	BB	BB	BB	BB	BB	BB	BB	BB	BB	BB	BB	BB	AB	AB	BB	AB	AB	BB	AB	BB	BB	BB	BB	BB	BB	BB	BB	BB	BB	BB	BB	BB	AB	AB	AB	AB	BB	BB
176	AX-89862536		AA	AA	AA	AA	AA	AA	AA	AA	AA	AA	AA	AA	AA	AA	AA	AA	AA	AA	AA	AA	AA	AA	AA	AA	AA	AA	AA	AA	AA	AA	AA	AA	AA	AA	AA	AA	AA	AA	AA	AA	AA	AB	AB	AB	AB	AA	AA
177	AX-89873025		AA	AA	AA	AA	AA	AA	AA	AA	AA	AA	NC	AA	AA	NC	AB	AB	AB	AA	AA	NC	BB	AB	AB	AB	AB	AB	AB	AB	AB	AB	AB	AA	AA	AA	AA	AB	AA	AB	AB	AB	AA	AA	AA	AA	AA	AA	AA
178	AX-89846768		BB	BB	BB	BB	BB	BB	BB	BB	BB	BB	AA	BB	BB	AA	AB	AB	AB	BB	BB	AA	AA	AA	AA	AB	AA	AA	AB	AA	AB	AB	AA	BB	BB	BB	BB	AB	BB	AB	AB	AB	BB	AB	AB	AB	AB	BB	BB
179	AX-89846767		AA	AA	AA	AA	AA	AA	AA	AA	AA	AA	BB	AA	AA	BB	AB	AB	AB	AA	AA	BB	BB	BB	BB	AB	BB	BB	AB	BB	AB	AB	BB	AA	AA	AA	AA	AB	AA	AB	AB	AB	AA	AB	AB	AB	AB	AA	AA
180	AX-89904061		AA	AA	AA	AA	AA	AA	AA	AA	AA	AA	BB	AA	AA	BB	AB	AB	AB	AA	AA	BB	BB	BB	BB	AB	BB	BB	AB	BB	AB	AB	BB	AA	AA	AA	AA	AB	AA	AB	AB	AB	AA	AB	AB	AB	AB	AA	AA
181	AX-89779176		BB	BB	BB	BB	BB	BB	BB	BB	BB	BB	AA	BB	BB	AA	AB	AB	AB	BB	BB	AA	AA	AA	AA	AB	AA	AA	AB	AA	AB	AB	AB	BB	BB	BB	BB	AB	BB	AB	AB	AB	BB	AB	AB	AB	AB	BB	BB
182	AX-89816979		AA	AA	AA	AA	AA	AA	AA	AA	AA	AA	BB	AA	AA	BB	AB	AB	AB	AA	AA	BB	BB	BB	BB	AB	BB	BB	AB	BB	AB	AB	AB	AA	AA	AA	AA	AB	AA	AB	AB	AB	AA	AB	AB	AB	AB	AA	AA
183	AX-89846766		AA	AA	AA	AA	AA	AA	AA	AA	AA	AA	BB	AA	AA	BB	AB	AB	AB	AA	AA	BB	BB	BB	BB	AB	BB	BB	AB	BB	AB	AB	BB	AA	AA	AA	AA	AB	AA	AB	AB	AB	AA	AB	AB	AB	AB	AA	AA
184	AX-89779167		BB	BB	BB	BB	BB	BB	BB	BB	BB	BB	AA	BB	BB	AA	AB	AB	AB	BB	BB	AA	AA	AB	AB	AB	AB	AB	AB	AB	AB	AB	AB	BB	BB	BB	BB	AB	BB	AB	AB	AB	BB	AB	AB	AB	AB	BB	BB
185	AX-89815902		BB	BB	BB	BB	BB	BB	BB	BB	BB	BB	AB	BB	BB	AB	AB	AB	AB	BB	BB	AB	AB	AB	AB	AB	AB	AB	AB	AB	AB	AB	AB	BB	BB	BB	BB	AB	BB	AB	AB	AB	BB	BB	BB	BB	BB	BB	BB
186	AX-89815892		BB	BB	BB	BB	BB	BB	BB	BB	BB	BB	BB	BB	BB	BB	BB	BB	BB	BB	BB	BB	BB	BB	BB	BB	BB	BB	BB	BB	BB	BB	BB	BB	BB	BB	BB	BB	BB	BB	BB	BB	BB	AB	AB	AB	AB	BB	BB
187	AX-89904062		AA	AA	AA	AA	AA	AA	AA	AA	AA	AA	BB	AA	AA	BB	AB	AB	AB	AA	AA	BB	BB	BB	BB	AB	BB	BB	AB	BB	AB	AB	BB	AA	AA	AA	AA	AB	AA	AB	AB	AB	AA	AB	AB	AB	AB	AA	AA
188	AX-89778385		AA	AA	AA	AA	AA	AA	AA	AA	AA	AA	BB	AA	AA	BB	AB	AB	AB	AA	AA	BB	BB	AB	AB	AB	AB	AB	AB	AB	AB	AB	AB	AA	AA	AA	AA	AB	AA	AB	AB	AB	AA	AA	AA	AA	AA	AA	AA
189	AX-89872996		BB	BB	BB	BB	BB	BB	BB	BB	BB	BB	BB	BB	BB	BB	BB	BB	BB	BB	BB	BB	BB	BB	BB	BB	BB	BB	BB	BB	BB	BB	BB	BB	BB	BB	BB	BB	BB	BB	NC	BB	BB	AB	AB	AB	AB	BB	BB
190	AX-89904060		AA	AA	AA	AA	AA	AA	AA	AA	AA	AA	BB	AA	AA	BB	AB	AB	AB	AA	AA	BB	BB	BB	BB	AB	BB	BB	AB	BB	AB	AB	BB	AA	AA	AA	AA	AB	AA	AB	AB	AB	AA	AB	AB	AB	AB	AA	AA
191	AX-89806304		BB	BB	BB	BB	BB	BB	BB	BB	BB	BB	AA	BB	BB	AA	AB	AB	AB	BB	BB	AA	AA	AA	AA	AB	AA	AA	AB	AA	AB	AB	AA	BB	BB	BB	BB	AB	BB	AB	AB	AB	BB	AB	AB	AB	AB	BB	BB
192	AX-89846932		AA	AA	AA	AA	AA	AA	AA	AA	AA	AA	BB	AA	AA	BB	AB	AB	AB	AA	AA	BB	BB	BB	BB	AB	BB	BB	AB	BB	AB	AB	AB	AA	AA	AA	AA	AB	AA	AB	AB	AB	AA	AB	AB	AB	AB	AA	AA
193	AX-89797476		BB	BB	BB	BB	BB	BB	BB	BB	BB	BB	AA	BB	BB	AA	AB	AB	NC	BB	BB	AA	AA	NC	AB	AB	AB	AB	AB	AB	AB	AB	AB	BB	BB	BB	BB	AB	BB	AB	AB	AB	BB	BB	BB	BB	BB	BB	BB
194	AX-89840221		BB	BB	BB	BB	BB	BB	BB	BB	BB	BB	BB	BB	BB	BB	BB	BB	BB	BB	BB	BB	BB	BB	BB	BB	BB	BB	BB	BB	BB	BB	BB	BB	BB	BB	BB	BB	BB	BB	BB	BB	BB	AB	AB	AB	AB	BB	BB
195	AX-89873206		BB	BB	BB	BB	BB	BB	BB	BB	BB	BB	AA	BB	BB	AA	AB	AB	AB	BB	BB	AA	AA	AA	AA	AB	AA	AA	AB	AA	AB	AB	AA	BB	BB	BB	BB	AB	BB	AB	AB	AB	BB	AB	AB	AB	AB	BB	BB
196	AX-89779464		BB	BB	BB	BB	BB	BB	BB	BB	BB	BB	AA	BB	BB	AA	AB	AB	AB	BB	BB	AA	AA	AA	AA	AB	AA	AA	AB	AA	AB	AB	AA	BB	BB	BB	BB	AB	BB	AB	AB	AB	BB	AB	AB	AB	AB	BB	BB
197	AX-89816132		AA	AA	AA	AA	AA	AA	AA	AA	AA	AA	BB	AA	AA	BB	AB	AB	AB	AA	AA	BB	BB	BB	BB	AB	BB	BB	AB	BB	AB	AB	BB	AA	AA	AA	AA	AB	AA	AB	AB	AB	AA	AB	AB	AB	AB	AA	AA
198	AX-89904209		AA	AA	AA	AA	AA	AA	AA	AA	AA	AA	BB	AA	AA	BB	AB	AB	AB	AA	AA	BB	BB	BB	BB	AB	BB	BB	AB	BB	AB	AB	BB	AA	AA	AA	AA	AB	AA	AB	AB	AB	AA	AB	AB	AB	AB	AA	AA
199	AX-89873192		AA	AA	AA	AA	AA	AA	AA	AA	AA	AA	BB	AA	NC	BB	AB	AB	AB	AA	AA	BB	BB	BB	BB	AB	BB	BB	AB	BB	AB	AB	BB	AA	AA	AA	AA	AB	AA	AB	AB	AB	AA	AB	AB	AB	AB	AA	AA
200	AX-89803044		BB	BB	BB	BB	BB	BB	BB	BB	BB	BB	BB	BB	BB	BB	BB	BB	BB	BB	BB	BB	BB	AB	AB	BB	AB	AB	BB	AB	BB	BB	AB	BB	BB	BB	BB	BB	BB	BB	BB	BB	BB	AB	AB	AB	AB	BB	BB
201	AX-89840227		BB	BB	BB	BB	BB	BB	BB	BB	BB	BB	AA	BB	BB	AA	AB	AB	AB	BB	BB	AA	AA	AA	AA	AB	AA	AA	AB	AA	AB	AB	AA	BB	BB	BB	BB	AB	BB	AB	AB	AB	BB	AB	AB	AB	AB	BB	BB
202	AX-89846799		AA	AA	AA	AA	AA	AA	AA	AA	AA	AA	BB	AA	AA	BB	AB	AB	AB	AA	AA	BB	BB	BB	BB	AB	BB	BB	AB	BB	AB	AB	BB	AA	AA	AA	AA	AB	AA	AB	AB	AB	AA	AB	AB	AB	AB	AA	AA
203	AX-89846765		BB	BB	BB	BB	BB	BB	BB	BB	BB	BB	AA	BB	BB	AA	AB	AB	AB	BB	BB	AA	AA	AA	AA	AB	AA	AA	AB	AA	AB	AB	AA	BB	BB	BB	BB	AB	BB	AB	AB	AB	BB	AB	AB	AB	AB	BB	BB
204	AX-89846800		BB	BB	BB	BB	BB	BB	BB	BB	BB	BB	AA	BB	BB	AA	AB	AB	AB	BB	BB	AA	AA	AA	AA	AB	AA	AA	AB	AA	AB	AB	AA	BB	BB	BB	BB	AB	BB	AB	AB	AB	BB	AB	AB	AB	AB	BB	BB
205	AX-89847011		AA	AA	AA	AA	AA	AA	AA	AA	AA	AA	BB	AA	AA	BB	AB	AB	AB	AA	AA	BB	BB	BB	BB	AB	BB	BB	AB	BB	AB	AB	BB	AA	AA	AA	AA	AB	AA	AB	AB	AB	AA	AB	AB	AB	AB	AA	AA
206	AX-89849993		AA	AA	AA	AA	AA	AA	AA	AA	AA	AA	BB	AA	AA	BB	AB	AB	AB	AA	AA	BB	BB	BB	BB	AB	BB	BB	AB	BB	AB	AB	BB	AA	AA	AA	AA	AB	AA	AB	AB	AB	AA	AB	AB	AB	AB	AA	AA
207	AX-89816070		BB	BB	BB	BB	BB	BB	BB	BB	BB	BB	BB	BB	BB	BB	BB	BB	BB	BB	BB	BB	BB	BB	BB	BB	BB	BB	BB	BB	BB	BB	BB	BB	BB	BB	BB	BB	BB	BB	BB	BB	BB	AB	AB	AB	AB	BB	BB
208	AX-89779483		BB	BB	BB	BB	BB	BB	BB	BB	BB	BB	BB	BB	BB	BB	BB	BB	BB	BB	BB	BB	BB	AB	AB	BB	AB	AB	BB	AB	BB	BB	AB	BB	BB	BB	BB	BB	BB	BB	BB	BB	BB	AB	AB	AB	AB	BB	BB
209	AX-89815869		AA	AA	AA	AA	AA	AA	AA	AA	AA	AA	BB	AA	AA	BB	AB	AB	AB	AA	AA	BB	BB	AB	AB	AB	AB	AB	AB	AB	AB	AB	AB	AA	AA	AA	AA	AB	AA	AB	AB	AB	AA	AA	AA	AA	AA	AA	AA
210	AX-89873198		BB	BB	BB	BB	BB	BB	BB	BB	BB	BB	AA	BB	BB	AA	AB	AB	AB	BB	BB	AA	AA	AB	AB	AB	AB	AB	AB	AB	AB	AB	AB	BB	BB	BB	BB	AB	BB	AB	AB	AB	BB	BB	BB	BB	BB	BB	BB
211	AX-89778393		AA	AA	AA	AA	AA	AA	AA	AA	AA	AA	BB	AA	AA	BB	AB	AB	AB	AA	AA	BB	BB	AB	AB	AB	AB	AB	AB	AB	AB	AB	AB	AA	AA	AA	AA	AB	AA	AB	AB	AB	AA	AA	AA	AA	AA	AA	AA
212	AX-89841270		BB	BB	BB	BB	BB	BB	BB	BB	BB	BB	BB	BB	BB	BB	BB	BB	BB	BB	BB	BB	BB	BB	BB	BB	BB	BB	BB	BB	BB	BB	BB	BB	BB	BB	BB	BB	BB	BB	BB	BB	BB	BB	AB	AB	AB	BB	BB
213	AX-89895307		AA	AA	AA	AA	AA	AA	AA	AA	AA	AA	BB	AA	AA	BB	AB	AB	AB	AA	AA	BB	BB	BB	BB	AB	BB	BB	AB	BB	AB	AB	BB	AA	AA	AA	AA	AB	AA	AB	AB	AB	AA	AB	AB	AB	AB	AA	AA
214	AX-89780926		BB	BB	BB	BB	BB	BB	BB	BB	BB	BB	AA	BB	BB	AA	AB	AB	AB	BB	BB	AA	AA	AA	AA	AB	AA	AA	AB	AA	AB	AB	AA	BB	BB	BB	BB	AB	BB	AB	AB	AB	BB	AB	AB	AB	AB	BB	BB
215	AX-89815848		BB	BB	BB	BB	BB	BB	BB	BB	BB	BB	AA	BB	BB	AA	AB	AB	AB	BB	BB	AA	AA	AA	AA	AB	AA	AA	AB	AA	AB	AB	AA	BB	BB	BB	BB	AB	BB	AB	AB	AB	BB	AB	AB	AB	AB	BB	BB
216	AX-89803031		BB	BB	BB	BB	BB	BB	BB	BB	BB	BB	BB	BB	BB	BB	BB	BB	BB	BB	BB	BB	BB	AB	AB	BB	AB	AB	BB	AB	BB	BB	AB	BB	BB	BB	BB	BB	BB	BB	BB	BB	BB	AB	AB	AB	AB	BB	BB
217	AX-89838134		AA	AA	AA	AA	AA	AA	AA	AA	AA	AA	BB	AA	AA	BB	AB	AB	AB	AA	AA	BB	BB	BB	BB	AB	BB	BB	AB	BB	AB	AB	BB	AA	AA	AA	AA	AB	AA	AB	AB	AB	AA	AB	AB	AB	AB	AA	AA
218	AX-89819172		AB	BB	BB	BB	AB	AB	AB	AB	AB	BB	BB	AA	AA	BB	AB	AB	AB	AA	AA	BB	BB	BB	BB	BB	BB	BB	BB	BB	BB	BB	BB	AB	AB	AA	AB	AB	AB	BB	AB	AB	AB	BB	AB	BB	AB	AB	AB
219	AX-89876346		BB	BB	BB	BB	BB	BB	BB	BB	BB	BB	BB	BB	BB	BB	BB	BB	BB	BB	BB	BB	BB	AB	AB	BB	AB	AB	BB	AB	BB	BB	AB	BB	BB	BB	BB	BB	BB	BB	BB	BB	BB	AB	AB	AB	AB	BB	BB
220	AX-89876310		AA	AA	AA	AA	AA	AA	AA	AA	AA	AA	BB	AA	AA	BB	AB	AB	AB	AA	AA	BB	BB	BB	BB	AB	BB	BB	AB	BB	AB	AB	BB	AA	AA	AA	AA	AB	AA	AB	AB	AB	AA	AB	AB	AB	AB	AA	AA
221	AX-89846760		AA	AA	AA	AA	AA	AA	AA	AA	AA	AA	BB	AA	AA	BB	AB	AB	AB	AA	AA	BB	BB	BB	BB	AB	BB	BB	AB	BB	AB	AB	BB	AA	AA	AA	AA	AB	AA	AB	AB	AB	AA	AB	AB	AB	AB	AA	AA
222	AX-89815992		BB	BB	BB	BB	BB	BB	BB	BB	BB	BB	BB	BB	BB	BB	BB	BB	BB	BB	BB	BB	BB	AB	AB	BB	AB	AB	BB	AB	BB	BB	AB	BB	BB	BB	BB	BB	BB	BB	BB	BB	BB	AB	AB	AB	AB	BB	BB
223	AX-89815973		AA	AA	AA	AA	AA	AA	AA	AA	AA	AA	BB	AA	AA	BB	AB	AB	AB	AA	AA	BB	BB	BB	BB	AB	BB	BB	AB	BB	AB	AB	BB	AA	AA	AA	AA	AB	AA	AB	AB	AB	AA	AB	AB	AB	AB	AA	AA
224	AX-89862786		AA	AA	AA	AA	AA	AA	AA	AA	AA	AA	AA	AA	AA	AA	AA	AA	AA	AA	AA	AA	AA	AB	AB	AA	AB	AB	AA	AB	AA	AA	AB	AA	AA	AA	AA	AA	AA	AA	AA	AA	AA	AB	AB	AB	AB	AA	AA
225	AX-89904324		AA	AA	AA	AA	AA	AA	AA	AA	AA	AA	BB	AA	AA	BB	AB	AB	AB	AA	AA	BB	BB	BB	BB	AB	BB	BB	AB	BB	AB	AB	BB	AA	AA	AA	AA	AB	AA	AB	AB	AB	AA	AB	AB	AB	AB	AA	AA
226	AX-89895313		BB	BB	BB	BB	BB	BB	BB	BB	BB	BB	BB	BB	BB	BB	BB	BB	BB	BB	BB	BB	BB	AB	AB	BB	AB	AB	BB	AB	BB	BB	AB	BB	BB	BB	BB	BB	BB	BB	BB	BB	BB	AB	AB	AB	AB	BB	BB
227	AX-89846851		AA	AA	AA	AA	AA	AA	AA	AA	AA	AA	BB	AA	AA	BB	AB	AB	AB	AA	AA	BB	BB	BB	BB	AB	BB	BB	AB	BB	AB	AB	BB	AA	AA	AA	AA	AB	AA	AB	AB	AB	AA	AB	AB	AB	AB	AA	AA
228	AX-89904338		AB	AA	AA	AA	AB	AB	AB	AB	AB	AA	AA	BB	BB	AA	AB	AB	AB	BB	BB	AA	AA	AA	AA	AA	AA	AA	AA	AA	AA	AA	AA	AB	AB	BB	AB	AB	AB	AA	AB	AB	AB	AA	AB	AA	AB	AB	AB
229	AX-89846786		AA	AA	AA	AA	AA	AA	AA	AA	AA	AA	BB	AA	AA	BB	AB	AB	AB	AA	AA	BB	BB	BB	BB	AB	BB	BB	AB	BB	AB	AB	BB	AA	AA	AA	AA	AB	AA	AB	AB	AB	AA	AB	AB	AB	AB	AA	AA
230	AX-89874577		AB	BB	BB	BB	AB	AB	AB	AB	AB	BB	BB	AA	AA	BB	AB	AB	AB	AA	AA	BB	BB	BB	BB	BB	BB	BB	BB	BB	BB	BB	BB	AB	AB	AA	AB	AB	AB	BB	AB	AB	AB	BB	AB	BB	AB	AB	AB
231	AX-89895315		AA	AA	AA	AA	AA	AA	AA	AA	AA	AA	BB	AA	AA	BB	AB	AB	AB	AA	AA	BB	BB	BB	BB	AB	BB	BB	AB	BB	AB	AB	BB	AA	AA	AA	AA	AB	AA	AB	AB	AB	AA	AB	AB	AB	AB	AA	AA
232	AX-89876320		BB	BB	BB	BB	BB	BB	BB	NC	BB	NC	AA	BB	BB	AA	AB	AB	NC	BB	BB	AA	AA	AA	AA	AB	AA	AA	AB	AA	AB	AB	AA	BB	BB	AB	BB	AB	BB	AB	AB	AB	BB	AB	AB	AB	AB	BB	BB
233	AX-89819281		BB	BB	BB	BB	BB	BB	BB	BB	BB	BB	BB	BB	BB	BB	BB	BB	BB	BB	BB	BB	BB	AB	AB	BB	AB	AB	BB	AB	BB	BB	AB	BB	BB	BB	BB	BB	BB	BB	BB	BB	BB	AB	AB	AB	AB	BB	BB
234	AX-89819179		AA	AA	AA	AA	AA	AA	AA	AA	AA	AA	BB	AA	AA	BB	AB	AB	AB	AA	AA	BB	BB	BB	BB	AB	BB	BB	AB	BB	AB	AB	BB	AA	AA	AA	AA	AB	AA	AB	AB	AB	AA	AB	AB	AB	AB	AA	AA
235	AX-89847197		BB	BB	BB	BB	BB	BB	BB	BB	BB	BB	AA	BB	BB	AA	AB	AB	AB	BB	BB	AA	AA	AA	AA	AB	AA	AA	AB	AA	AB	AB	AA	BB	BB	BB	BB	AB	BB	AB	AB	AB	BB	AB	AB	AB	AB	BB	BB
236	AX-89812545		BB	BB	BB	BB	BB	BB	BB	BB	BB	BB	BB	BB	BB	BB	BB	BB	BB	BB	BB	BB	BB	AB	AB	BB	AB	AB	BB	AB	BB	BB	AB	BB	BB	BB	BB	BB	BB	BB	BB	BB	BB	AB	AB	AB	AB	BB	BB
237	AX-89904323		AA	AA	AA	AA	AA	AA	AA	AA	AA	AA	BB	AA	NC	BB	AB	AB	AB	AA	AA	BB	BB	BB	BB	AB	BB	BB	AB	BB	AB	AB	BB	AA	AA	AA	AA	AB	AA	AB	NC	AB	AA	AB	AB	NC	AB	AA	AA
238	AX-89856704		BB	BB	BB	BB	BB	BB	BB	BB	BB	BB	AA	BB	BB	AA	AB	AB	AB	BB	BB	AA	AA	AA	AA	AB	AA	AA	AB	AA	AB	AB	AA	BB	BB	BB	BB	AB	BB	AB	AB	AB	BB	AB	AB	AB	AB	BB	BB
239	AX-89849684		AA	AA	AA	AA	AA	AA	AA	AA	AA	AA	BB	AA	AA	BB	AB	AB	AB	AA	AA	BB	BB	BB	BB	AB	BB	BB	AB	BB	AB	AB	BB	AA	AA	AA	AA	AB	AA	AB	AB	AB	AA	AB	AB	AB	AB	AA	AA
240	AX-89881978		BB	AB	BB	BB	BB	BB	BB	BB	BB	NC	AA	BB	BB	AA	AB	AB	AB	BB	BB	AA	AA	AA	AA	AB	AA	AA	AB	AA	AB	AB	AA	BB	BB	BB	BB	AB	BB	AB	AB	AB	BB	AB	AB	AB	AB	BB	BB
241	AX-89904070		AB	AA	AA	AA	AB	AB	AB	AB	AB	AA	AA	BB	BB	AA	AB	AB	AB	BB	BB	AA	AA	AA	AA	AA	AA	AA	AA	AA	AA	AA	AA	AB	AB	BB	AB	AB	AB	AA	AB	AB	AB	AA	AB	AA	AB	AB	AB
242	AX-89873042		AA	AA	AA	AA	AA	AA	AA	AA	AA	AA	BB	AA	AA	BB	AB	AB	AB	AA	AA	BB	BB	BB	BB	AB	AB	BB	NC	BB	AB	AB	BB	AA	AA	AA	AA	AB	AA	AB	AB	NC	AA	AB	AB	AB	AB	AA	AA
243	AX-89780857		AA	AA	AA	AA	AA	AA	AA	AA	AA	AA	BB	AA	AA	BB	AB	AB	AB	AA	AA	BB	BB	BB	BB	AB	BB	BB	AB	BB	AB	AB	BB	AA	AA	AA	AA	AB	AA	AB	AB	AB	AA	AB	AB	AB	AB	AA	AA
244	AX-89895349		AA	AA	AA	AA	AA	AA	AA	AA	AA	AA	BB	AA	AA	BB	AB	AB	AB	AA	AA	BB	BB	BB	BB	AB	BB	BB	AB	BB	AB	AB	BB	AA	AA	AA	AA	AB	AA	AB	AB	AB	AA	AB	AB	AB	AB	AA	AA
245	AX-89779512		AA	AA	AA	AA	AA	AA	AA	AA	AA	AA	AA	AA	AA	AA	AA	AA	AA	AA	AA	AA	AA	AB	AB	AA	AB	AB	AA	AB	AA	AA	AB	AA	AA	AA	AA	AA	AA	AA	AA	AA	AA	AB	AB	AB	AB	AA	AA
246	AX-89780870		AA	AA	AA	AA	AA	AA	AA	AA	AA	AA	AA	AA	AA	AA	AA	AA	AA	AA	AA	AA	AA	AB	AB	AA	AB	AB	AA	AB	AA	AA	AB	AA	AA	AA	AA	AA	AA	AA	AA	AA	AA	AB	AB	AB	AB	AA	AA
247	AX-89876388		AB	BB	BB	BB	AB	AB	AB	AB	AB	BB	BB	AA	AA	BB	AB	AB	AB	NC	AA	BB	BB	BB	BB	BB	BB	BB	BB	BB	BB	BB	BB	AB	AB	AA	AB	AB	AB	BB	AB	AB	AB	BB	AB	BB	AB	AB	AB
248	AX-89873080		AA	AA	AA	AA	AA	AA	AA	AA	AA	AA	BB	AA	AA	BB	AB	AB	AB	AA	AA	BB	BB	BB	BB	AB	BB	BB	AB	BB	AB	AB	BB	AA	AA	AA	AA	AB	AA	AB	AB	AB	AA	AB	AB	AB	AB	AA	AA
249	AX-89873135		AB	BB	BB	BB	AB	AB	AB	AB	AB	BB	BB	AA	AA	BB	AB	AB	AB	AA	AA	BB	BB	BB	BB	BB	BB	BB	BB	BB	BB	BB	BB	AB	AB	AA	AB	AB	AB	BB	AB	AB	AB	BB	AB	BB	AB	AB	AB
250	AX-89815851		BB	BB	BB	BB	BB	BB	BB	BB	BB	BB	AA	BB	BB	AA	AB	AB	AB	BB	BB	AA	AA	AA	AA	AB	AA	AA	AB	AA	AB	AB	AA	BB	BB	BB	BB	AB	BB	AB	AB	AB	BB	AB	AB	AB	AB	BB	BB
251	AX-89838131		BB	BB	BB	BB	BB	BB	BB	BB	BB	BB	BB	BB	BB	BB	BB	BB	BB	BB	BB	BB	BB	AB	AB	BB	AB	AB	BB	AB	BB	BB	AB	BB	BB	BB	BB	BB	BB	BB	BB	BB	BB	AB	AB	AB	AB	BB	BB
252	AX-89815856		AA	AA	AA	AA	AA	AA	AA	AA	AA	AA	AA	AA	AA	AA	AA	AA	AA	AA	AA	AA	AA	AB	AB	AA	AB	AB	AA	AB	AA	AA	AB	AA	AA	AA	AA	AA	AA	AA	AA	AA	AA	AB	AB	AB	AB	AA	AA
253	AX-89874586		AB	AA	AA	AA	AB	AB	AB	AB	AB	AA	AA	BB	BB	AA	AB	AB	AB	BB	BB	AA	AA	AA	AA	AA	AA	AA	AA	AA	AA	AA	AA	AB	AB	BB	AB	AB	AB	AA	AB	AB	AB	AA	AB	AA	AB	AB	AB
254	AX-89904789		AA	AA	AA	AA	AA	AA	AA	AA	AA	AA	BB	AA	AA	BB	AB	AB	AB	AA	AA	BB	BB	BB	BB	AB	BB	BB	AB	BB	AB	AB	BB	AA	AA	AA	AA	AB	AA	AB	AB	AB	AA	AB	AB	AB	AB	AA	AA
255	AX-89874583		AB	BB	BB	BB	AB	AB	AB	AB	AB	BB	BB	AA	AA	BB	AB	AB	AB	AA	AA	BB	BB	BB	BB	BB	BB	BB	BB	BB	BB	BB	BB	AB	AB	AA	AB	AB	AB	BB	AB	AB	AB	BB	AB	BB	AB	AB	AB
256	AX-89819178		BB	BB	BB	BB	BB	BB	BB	BB	BB	BB	BB	BB	BB	BB	BB	BB	BB	BB	BB	BB	BB	AB	AB	BB	AB	AB	BB	AB	BB	BB	AB	BB	BB	BB	BB	BB	BB	BB	BB	BB	BB	AB	AB	AB	AB	BB	BB
257	AX-89803391		BB	BB	BB	BB	BB	BB	BB	BB	BB	BB	BB	BB	BB	BB	BB	BB	BB	BB	BB	BB	BB	AB	AB	BB	AB	AB	BB	AB	BB	BB	AB	BB	BB	BB	BB	BB	BB	BB	BB	NC	BB	AB	AB	AB	AB	BB	BB
258	AX-89846758		BB	BB	BB	BB	BB	BB	BB	BB	BB	BB	AA	BB	BB	AA	AB	AB	AB	BB	BB	AA	AA	AA	AA	AB	AA	AA	AB	AA	AB	AB	AA	BB	BB	BB	BB	AB	BB	AB	AB	AB	BB	AB	AB	AB	AB	BB	BB
259	AX-89779513		BB	BB	BB	BB	BB	BB	BB	BB	BB	BB	BB	BB	BB	BB	BB	BB	BB	BB	BB	BB	BB	AB	AB	BB	AB	AB	BB	AB	BB	BB	AB	BB	BB	BB	BB	BB	BB	BB	BB	BB	BB	AB	AB	AB	AB	BB	BB
260	AX-89904072		AA	AA	AA	AA	AA	AA	AA	AA	AA	AA	BB	AA	AA	BB	AB	AB	AB	AA	AA	BB	BB	BB	BB	AB	BB	BB	AB	BB	AB	AB	BB	AA	AA	AA	AA	AB	AA	AB	AB	AB	AA	AB	AB	AB	AB	AA	AA
261	AX-89873088		AA	AA	AA	AA	AA	AA	AA	AA	AA	AA	BB	AA	AA	BB	AB	AB	AB	AA	AA	BB	BB	BB	BB	AB	BB	BB	AB	BB	AB	AB	BB	AA	AA	AA	AA	AB	AA	AB	AB	AB	AA	AB	AB	AB	AB	AA	AA
262	AX-89846788		AA	AA	AA	AA	AA	AA	AA	AA	AA	AA	BB	AA	AA	BB	AB	AB	AB	AA	AA	BB	BB	BB	BB	AB	BB	BB	AB	BB	AB	AB	BB	AA	AA	AA	AA	AB	AA	AB	AB	AB	AA	AB	AB	AB	AB	AA	AA
263	AX-89849687		AA	AA	AA	AA	AA	AA	AA	AA	AA	AA	BB	AA	AA	BB	AB	AB	AB	AA	AA	BB	BB	BB	BB	AB	BB	BB	AB	BB	AB	AB	BB	AA	AA	AA	AA	AB	AA	AB	AB	AB	AA	AB	AB	AB	AB	AA	AA
264	AX-89817400		AB	BB	BB	BB	AB	AB	AB	AB	AB	BB	BB	AA	AA	BB	AB	AB	AB	AA	AA	BB	BB	BB	BB	BB	BB	BB	BB	BB	BB	BB	BB	AB	AB	AA	AB	AB	AB	BB	AB	AB	AB	BB	AB	BB	AB	AB	AB
265	AX-89806416		AB	AA	AA	AA	AB	AB	AB	AB	AB	AA	AA	BB	BB	AA	AB	AB	AB	BB	BB	AA	AA	AA	AA	AA	AA	AA	AA	AA	AA	AA	AA	AB	AB	BB	AB	AB	AB	AA	AB	AB	AB	AA	AB	AA	AB	AB	AB
266	AX-89815970		AA	AA	AA	AA	AA	AA	AA	AA	AA	AA	BB	AA	AA	BB	AB	AB	AB	AA	AA	BB	BB	BB	BB	AB	BB	BB	AB	BB	AB	AB	BB	AA	AA	AA	AA	AB	AA	AB	AB	AB	AA	AB	AB	AB	AB	AA	AA
267	AX-89904218		AB	AA	AA	AA	AB	AB	AB	AB	AB	AA	AA	BB	BB	AA	AB	AB	AB	BB	BB	AA	AA	AA	AA	AA	AA	AA	AA	AA	AA	AA	AA	AB	AB	BB	AB	AB	AB	AA	AB	AB	AB	AA	AB	AA	AB	AB	AB
268	AX-89838096		BB	BB	BB	BB	BB	BB	BB	BB	BB	BB	BB	BB	BB	BB	BB	BB	BB	BB	BB	BB	BB	AB	AB	BB	AB	AB	BB	AB	BB	BB	AB	BB	BB	BB	BB	BB	BB	BB	BB	BB	BB	AB	AB	AB	AB	BB	BB
269	AX-89847172		BB	BB	BB	BB	BB	BB	BB	BB	BB	BB	AA	BB	BB	AA	AB	AB	AB	BB	BB	AA	AA	AA	AA	AB	AA	AA	AB	AA	AB	AB	AA	BB	BB	BB	BB	AB	BB	AB	AB	AB	BB	AB	AB	AB	AB	BB	BB
270	AX-89815826		AA	AA	AA	AA	AA	AA	AA	AA	AA	AA	BB	AA	AA	BB	AB	AB	AB	AA	AA	BB	BB	BB	BB	AB	BB	BB	AB	BB	AB	AB	BB	AA	AA	AA	AA	AB	AA	AB	AB	AB	AA	AB	AB	AB	AB	AA	AA
271	AX-89904325		AA	AA	AA	AA	AA	AA	AA	AA	AA	AA	BB	AA	AA	BB	AB	AB	AB	AA	AA	BB	BB	BB	BB	AB	BB	BB	AB	BB	AB	AB	BB	AA	AA	AA	AA	AB	AA	AB	AB	AB	AA	AB	AB	AB	AB	AA	AA
272	AX-89904317		BB	BB	BB	BB	BB	BB	BB	BB	BB	BB	AA	BB	BB	AA	AB	AB	AB	BB	BB	AA	AA	AA	AA	AB	AA	AA	AB	AA	AB	AB	AA	BB	BB	BB	BB	AB	BB	AB	AB	AB	BB	AB	AB	AB	AB	BB	BB
273	AX-89874537		BB	BB	BB	BB	BB	BB	BB	BB	BB	BB	BB	BB	BB	BB	BB	BB	BB	BB	BB	BB	BB	NC	AB	BB	AB	AB	BB	AB	BB	BB	AB	BB	BB	BB	BB	BB	BB	BB	BB	BB	BB	AB	AB	AB	AB	BB	BB
274	AX-89904319		AA	AA	AA	AA	AA	AA	AA	AA	AA	AA	BB	AA	AA	BB	AB	AB	AB	AA	AA	BB	BB	BB	BB	AB	BB	BB	AB	BB	AB	AB	BB	AA	AA	AA	AA	AB	AA	AB	AB	AB	AA	AB	AB	AB	AB	AA	AA
275	AX-89904318		AA	AA	AA	AA	AA	AA	AA	AA	AA	AA	BB	AA	AA	BB	AB	AB	AB	AA	AA	NC	BB	BB	BB	AB	BB	BB	AB	BB	AB	AB	BB	AA	AA	AA	AA	AB	AA	AB	AB	AB	AA	AB	AB	AB	AB	AA	AA
276	AX-89847182		AA	AA	AA	AA	AA	AA	AA	AA	AA	AA	BB	AA	AA	BB	AB	AB	AB	AA	AA	BB	BB	BB	BB	AB	BB	BB	AB	BB	AB	AB	BB	AA	AA	AA	AA	AB	AA	AB	AB	NC	AA	AB	AB	AB	AB	AA	AA
277	AX-89795952		BB	BB	BB	BB	BB	BB	BB	BB	BB	BB	AA	BB	BB	AA	AB	AB	AB	BB	BB	AA	AA	AA	AA	AB	AA	AA	AB	AA	AB	AB	AA	BB	BB	BB	BB	AB	BB	AB	AB	AB	BB	AB	AB	AB	AB	BB	BB
278	AX-89873066		BB	BB	BB	BB	BB	BB	BB	BB	BB	BB	BB	BB	BB	BB	BB	BB	BB	BB	BB	BB	BB	AB	AB	BB	AB	AB	BB	AB	BB	BB	AB	BB	BB	BB	BB	BB	BB	BB	BB	BB	BB	AB	AB	AB	AB	BB	BB
279	AX-89904076		BB	BB	BB	BB	BB	BB	BB	BB	BB	BB	BB	BB	BB	BB	BB	BB	BB	BB	BB	BB	BB	AB	AB	BB	AB	AB	BB	AB	BB	BB	AB	BB	BB	BB	BB	BB	BB	BB	BB	BB	BB	AB	AB	AB	AB	BB	BB
280	AX-89862784		AA	AA	AA	AA	AA	AA	AA	AA	AA	AA	AA	AA	AA	AA	AA	AA	AA	AA	AA	AA	AA	AB	AB	AA	AB	AB	AA	AB	AA	AA	AB	AA	AA	AA	AA	AA	AA	AA	AA	AA	AA	AB	AB	AB	AB	AA	AA
281	AX-89846775		BB	BB	BB	BB	BB	BB	BB	BB	BB	NC	BB	BB	BB	BB	BB	BB	BB	BB	BB	BB	BB	AB	AB	BB	AB	AB	BB	AB	BB	BB	AB	BB	BB	BB	BB	BB	BB	BB	BB	BB	BB	AB	AB	AB	AB	BB	BB
282	AX-89904052		BB	BB	BB	BB	BB	BB	BB	BB	BB	BB	AA	BB	BB	AA	AB	AB	AB	BB	BB	AA	AA	AA	AA	AB	AA	AA	AB	AA	AB	AB	AA	BB	BB	BB	BB	AB	BB	AB	AB	AB	BB	AB	AB	AB	AB	BB	BB
283	AX-89817409		AB	BB	BB	BB	AB	AB	AB	AB	AB	BB	BB	AA	AA	BB	AB	AB	AB	NC	AA	BB	BB	BB	BB	BB	BB	BB	BB	BB	BB	BB	BB	AB	AB	NC	AB	AB	AB	BB	AB	AB	AB	BB	AB	BB	AB	AB	AB
284	AX-89849686		AA	AA	AA	AA	AA	AA	AA	AA	AA	AA	BB	AA	AA	BB	AB	AB	AB	AA	AA	BB	BB	BB	BB	AB	BB	BB	AB	BB	AB	AB	BB	AA	AA	AA	AA	AB	AA	AB	AB	AB	AA	AB	AB	AB	AB	AA	AA
285	AX-89805309		AA	AA	AA	AA	AA	AA	AA	AA	AA	AA	BB	AA	AA	BB	AB	AB	AB	AA	AA	BB	BB	BB	BB	AB	BB	BB	AB	BB	AB	AB	BB	AA	AA	AA	AA	AB	AA	AB	AB	AB	AA	AB	AB	AB	AB	AA	AA
286	AX-89872923		BB	BB	BB	BB	BB	BB	BB	BB	BB	BB	BB	BB	BB	BB	BB	BB	BB	BB	BB	BB	BB	AB	AB	BB	AB	AB	BB	AB	BB	BB	AB	BB	BB	BB	BB	BB	BB	BB	BB	BB	BB	AB	AB	AB	AB	BB	BB
287	AX-89895317		BB	BB	BB	BB	BB	BB	NC	BB	BB	NC	AA	BB	NC	AA	AB	AB	AB	BB	BB	AA	AA	AA	AA	AB	AA	AA	AB	AA	AB	AB	AA	BB	BB	AB	BB	AB	BB	AB	AB	AB	NC	AB	AB	AB	AB	BB	BB
288	AX-89841440		BB	BB	BB	BB	BB	BB	BB	BB	BB	BB	BB	AB	AB	BB	BB	BB	AB	AB	BB	BB	BB	BB	BB	BB	BB	BB	BB	BB	BB	BB	BB	BB	BB	BB	BB	BB	BB	BB	BB	BB	BB	BB	AB	AB	AB	BB	BB
289	AX-89819075		BB	BB	BB	BB	BB	BB	BB	BB	BB	BB	BB	BB	BB	BB	BB	BB	BB	BB	BB	BB	BB	BB	BB	BB	BB	BB	BB	BB	BB	BB	BB	BB	BB	BB	BB	BB	BB	BB	BB	BB	BB	BB	BB	BB	BB	BB	BB
290	AX-89875881		AA	AA	AA	AA	AA	AA	AA	AA	AA	AA	AB	AB	AB	AB	AB	AB	AB	AB	AB	AB	AB	BB	BB	BB	BB	BB	AB	BB	AB	AB	AB	AB	AB	AB	AB	AB	AB	AB	AB	AB	AB	BB	AA	AB	AB	AB	BB
291	AX-89780669		AA	AA	AA	AA	AA	AA	AA	AA	AA	AA	AB	AB	AB	AB	AB	AB	AB	AB	AB	AB	AB	BB	BB	BB	BB	BB	AB	BB	AB	AB	AB	AB	AB	AB	AB	AB	AB	AB	AB	AB	AB	AB	AA	AB	AB	BB	BB
292	AX-89780501		AA	AB	AB	AA	AB	AB	AA	AB	AA	BB	AA	AA	AA	AA	AA	AA	AA	AA	AA	AA	AA	AA	AA	AA	AA	AA	AA	AA	AA	AA	AA	AB	AB	AA	AB	AB	AB	AB	AA	AB	AB	AA	AA	AA	AA	AA	AA
293	AX-89780412		BB	AB	AB	BB	AB	BB	BB	AB	BB	AB	BB	BB	BB	BB	BB	BB	BB	BB	BB	BB	BB	BB	BB	BB	BB	BB	BB	BB	BB	BB	BB	AB	AB	BB	AB	AB	AB	AB	BB	AB	AB	BB	BB	BB	BB	BB	BB
294	AX-89818434		AB	BB	AB	AB	BB	AB	AB	BB	AB	BB	BB	BB	NC	BB	BB	BB	BB	BB	BB	BB	BB	AB	AB	AB	AB	BB	BB	AB	BB	BB	BB	BB	BB	AB	BB	BB	BB	BB	AB	BB	BB	BB	BB	BB	BB	BB	BB
295	AX-89904279		AA	AA	AA	AA	AA	AA	AA	AA	AA	AA	AB	AB	AB	AB	AB	AB	AB	AB	AB	AB	AB	AB	AB	AB	AB	AB	AB	AB	AB	AB	AB	AB	AB	AB	AB	AB	AB	AB	AB	AB	AB	BB	AA	AB	AB	AB	BB
296	AX-89780007		BB	BB	BB	BB	BB	BB	BB	BB	BB	BB	AB	AB	AB	AB	AB	AB	AB	AB	AB	AB	AB	AB	AB	AB	BB	AB	AB	AB	BB	BB	AB	BB	BB	AB	BB	AB	AB	BB	BB	AB	BB	AB	BB	BB	BB	AB	AB
297	AX-89875423		BB	BB	BB	BB	BB	BB	BB	BB	BB	BB	AB	AB	AB	AB	AB	AB	AB	AB	AB	AB	AB	AB	AB	AB	BB	AB	AB	AB	BB	BB	AB	BB	BB	AB	BB	AB	AB	BB	BB	AB	BB	AB	BB	BB	BB	AB	AB
298	AX-89780151		BB	BB	BB	BB	BB	BB	BB	BB	BB	BB	AB	AB	AB	AB	AB	AB	AB	AB	AB	AB	AB	AB	AB	AB	BB	AB	AB	AB	BB	BB	AB	BB	BB	AB	BB	AB	AB	BB	BB	AB	BB	AB	BB	BB	BB	NC	AB
299	AX-89875454		BB	BB	BB	BB	BB	BB	BB	BB	BB	BB	AB	AB	AB	AB	AB	AB	AB	AB	AB	AB	AB	AB	AB	AB	BB	AB	AB	AB	BB	BB	AB	BB	BB	AB	BB	AB	AB	BB	BB	AB	BB	AB	BB	BB	BB	AB	AB
300	AX-89847082		BB	BB	BB	BB	BB	AB	BB	BB	BB	AB	AB	AB	AB	AB	AB	AB	AB	AB	AB	AB	AB	AB	AB	AB	AB	AA	AA	AB	AA	AA	AA	BB	BB	AB	BB	AB	AB	BB	BB	AB	BB	AA	BB	AB	AB	AB	AA
301	AX-89849152		BB	BB	BB	BB	BB	AB	BB	BB	BB	AB	BB	BB	BB	BB	BB	BB	BB	BB	BB	BB	BB	BB	BB	BB	AB	AB	AB	BB	AA	AA	AB	BB	BB	BB	BB	BB	BB	BB	BB	NC	BB	AB	BB	AB	AB	BB	AB
302	AX-89904256		AA	AA	AA	AA	AA	AB	AA	AA	AA	AB	AA	AA	AA	AA	AA	AA	AA	AA	AA	AA	AA	AA	AA	AA	AB	AB	AB	AA	BB	BB	AB	AA	AA	AA	AA	AA	AA	AA	AA	AA	AA	AB	AA	AB	AB	AA	AB
303	AX-89875092		BB	BB	BB	BB	BB	AB	BB	BB	BB	AB	BB	BB	BB	BB	BB	BB	BB	BB	BB	BB	BB	BB	BB	BB	AB	AB	AB	BB	AA	AA	AB	BB	BB	BB	BB	BB	BB	BB	BB	BB	BB	AB	BB	AB	AB	BB	AB
304	AX-89847064		BB	BB	BB	BB	BB	AB	BB	BB	BB	AB	BB	BB	BB	BB	BB	BB	BB	BB	BB	BB	BB	BB	BB	BB	AB	AB	AB	BB	AA	AA	AB	BB	BB	BB	BB	BB	BB	BB	BB	BB	BB	AB	BB	AB	AB	BB	AB
305	AX-89847067		AA	AA	AA	AA	AA	AB	AA	AA	AA	AB	AA	AA	AA	AA	AA	AA	AA	AA	AA	AA	AA	AA	AA	AA	AB	AB	AB	AA	BB	BB	AB	AA	AA	AA	AA	AA	AA	AA	AA	AA	AA	AB	AA	AB	AB	AA	AB
306	AX-89904254		AA	AA	AA	AA	AA	AB	AA	AA	AA	AB	AA	AA	AA	AA	AA	AA	AA	AA	AA	AA	AA	AA	AA	AA	AB	AB	AB	AA	BB	BB	AB	AA	AA	AA	AA	AA	AA	AA	AA	AA	AA	AB	AA	AB	AB	AA	AB
307	AX-89874282		AB	AA	AB	AB	AA	AB	AB	AA	AB	AB	AA	AA	AA	AA	AA	AA	AA	AA	AA	AA	AA	AB	AB	AB	AB	AA	AA	AB	AA	AA	AA	AB	AB	AB	AA	AA	AA	AB	AB	AA	AB	AA	AA	AA	AA	AA	AA
308	AX-89817163		AB	AA	AB	AB	AA	AB	AB	AA	AB	AB	AA	AA	AA	AA	AA	AA	AA	AA	AA	AA	AA	AB	AB	AB	AB	AA	AA	AB	AA	AA	AA	AB	AB	AB	AA	AA	AA	AB	AB	AA	AB	AA	AA	AA	AA	AA	AA
309	AX-89860579		BB	BB	BB	BB	BB	AB	BB	BB	BB	AB	AB	AB	AB	AB	AB	AB	AB	AB	AB	AB	AB	BB	BB	BB	BB	AB	AB	BB	BB	AB	AB	BB	BB	BB	BB	BB	BB	BB	BB	BB	BB	AB	BB	BB	BB	AB	AB
310	AX-89779696		BB	BB	BB	BB	AB	AB	BB	BB	BB	AB	AB	BB	AB	BB	AB	AB	BB	BB	AB	AB	AB	BB	BB	BB	BB	AB	AB	BB	BB	NC	AB	BB	BB	BB	BB	BB	BB	BB	BB	BB	BB	NC	BB	BB	BB	AB	NC
311	AX-89874835		BB	BB	BB	BB	AB	AB	BB	BB	BB	AB	AB	BB	AB	BB	AB	AB	BB	BB	AB	AB	AB	BB	BB	BB	BB	AB	AB	BB	BB	NC	AB	BB	BB	BB	BB	BB	BB	BB	BB	BB	BB	NC	BB	BB	BB	AB	NC
312	AX-89778378		BB	BB	BB	BB	AB	AB	BB	BB	BB	AB	AB	BB	AB	BB	AB	AB	BB	BB	AB	AB	AB	BB	BB	BB	BB	AB	AB	BB	BB	AB	AB	BB	BB	BB	BB	BB	BB	BB	BB	BB	BB	AB	BB	BB	BB	AB	AB
313	AX-89874802		AA	AA	AA	AA	AB	AB	AA	AA	AA	AB	AB	AA	AB	AA	AB	AB	AA	AA	AB	AB	AB	AA	AA	AA	AA	AB	AB	AA	AA	AB	AB	AA	AA	AA	AA	AA	AA	AA	AA	AA	AA	AB	AA	AA	AA	AB	AB
314	AX-89779707		BB	BB	BB	BB	BB	BB	NC	BB	BB	BB	AB	AB	BB	BB	AB	AB	BB	BB	BB	BB	AB	AB	AB	BB	BB	AB	AB	BB	BB	AB	AB	AB	AB	AB	AB	AB	AB	AB	AB	AB	AB	AB	AB	AB	AB	AB	BB
315	AX-89874808		BB	BB	BB	BB	AB	AB	BB	BB	BB	AB	AB	BB	AB	BB	AB	AB	BB	BB	AB	AB	AB	BB	BB	BB	BB	AB	AB	BB	BB	AB	AB	BB	BB	BB	BB	BB	BB	BB	BB	BB	BB	AB	BB	BB	BB	AB	AB
316	AX-89780091		BB	BB	BB	BB	AB	AB	BB	BB	BB	AB	AB	BB	AB	BB	AB	AB	BB	BB	NC	AB	AB	BB	BB	BB	BB	AB	AB	BB	BB	AB	AB	BB	BB	BB	BB	BB	BB	BB	BB	BB	BB	AB	BB	BB	BB	NC	AB
317	AX-89780503		BB	AB	BB	AB	AB	BB	BB	BB	AB	BB	BB	AB	NC	BB	BB	BB	AB	AB	BB	BB	BB	NC	AB	AB	AB	AA	AB	AB	AB	AB	AA	AB	AA	AA	AA	AB	AB	AA	AB	AA	AB	AB	BB	BB	AB	AB	AB
318	AX-89874755		AB	AB	AB	AA	AB	AA	AA	AA	AA	AA	AB	AA	AA	AB	AB	AB	AA	AA	AB	AB	AB	AB	AB	AB	AB	AA	AB	AB	AB	AB	AA	AA	AA	AA	AA	AA	AA	AA	AA	AA	AA	AB	AB	AA	AA	AA	AB
319	AX-89818628		BB	AB	BB	AB	AB	BB	BB	BB	AB	BB	BB	AB	AB	BB	BB	BB	AB	AB	BB	BB	BB	AB	AB	AB	AB	AA	AB	AB	AB	AB	AA	AB	AA	AA	AA	AB	AB	AA	AB	NC	AB	AB	BB	BB	AB	AB	AB
320	AX-89779823		AA	AB	AA	AB	AB	AA	AA	AA	AB	AA	AA	AB	AB	AA	AA	AA	AB	AB	AA	AA	AA	AB	AB	AB	AB	BB	AB	AB	AB	AB	BB	AB	BB	BB	BB	AB	AB	BB	AB	BB	AB	AB	AA	AA	AB	AB	AB
321	AX-89817992		AB	BB	AB	AB	BB	AB	AB	AB	AB	AB	BB	BB	BB	BB	BB	BB	BB	BB	BB	BB	BB	BB	BB	AB	BB	BB	AB	AB	BB	BB	BB	AB	BB	AB	BB	AB	AB	AB	AB	BB	AB	BB	AB	AB	BB	BB	BB
322	AX-89874798		AB	AA	AB	AB	AA	NC	NC	BB	AB	NC	AA	AA	AA	AA	AA	AA	AA	AA	AA	AA	AA	AA	AA	AA	AA	AA	AA	AA	AA	AA	AA	AB	AA	AA	AA	AB	AB	AA	AB	AA	AB	AA	AB	AB	AA	AA	AA
323	AX-89874805		AB	AB	AB	BB	AB	BB	BB	BB	BB	BB	AA	AB	AB	AA	AA	AA	AB	AB	AA	AA	AA	AB	AB	AB	AB	BB	AB	AB	AB	AB	BB	BB	BB	BB	BB	BB	BB	BB	BB	BB	BB	AB	AB	AB	AB	AB	AB
324	AX-89779655		AB	BB	AB	AB	BB	AB	AB	AB	AB	AB	BB	BB	BB	BB	BB	BB	BB	BB	BB	BB	BB	BB	BB	BB	BB	BB	NC	BB	BB	BB	BB	AB	BB	BB	BB	AB	AB	BB	AB	BB	AB	BB	AB	AB	BB	BB	BB
325	AX-89817617		AB	BB	AA	AB	BB	AA	AA	AA	AB	AA	BB	BB	BB	BB	BB	BB	BB	BB	BB	BB	BB	BB	BB	BB	BB	BB	BB	BB	BB	BB	BB	AB	BB	BB	BB	AB	AB	BB	AB	BB	AB	BB	AB	AB	BB	BB	BB
326	AX-89817759		AA	AB	AA	AB	AB	AA	AA	AA	AB	AA	AA	AB	AB	AA	AA	AA	AB	AB	AA	AA	AA	AB	AB	AB	AB	NC	AB	AB	AB	AB	BB	AB	BB	BB	BB	AB	AB	BB	AB	BB	AB	AB	AA	AA	AB	AB	AB
327	AX-89817509		BB	BB	BB	BB	BB	BB	BB	BB	BB	BB	AB	BB	BB	AB	AB	AB	BB	BB	AB	AB	AB	BB	BB	BB	BB	BB	BB	BB	BB	BB	BB	BB	BB	BB	BB	BB	BB	BB	BB	BB	BB	AB	AB	BB	BB	BB	AB
328	AX-89817002		BB	BB	BB	BB	BB	BB	BB	BB	BB	BB	NC	BB	BB	AB	AB	AB	BB	BB	AB	AB	AB	BB	BB	BB	BB	BB	BB	BB	BB	BB	BB	BB	BB	BB	BB	BB	BB	BB	BB	NC	BB	AB	AB	BB	BB	BB	AB
329	AX-89875377		AB	BB	AA	AB	BB	AA	AA	AA	AB	AA	NC	BB	BB	AB	AB	AB	BB	BB	AB	AB	AB	BB	BB	BB	BB	BB	BB	BB	BB	BB	BB	AB	BB	BB	BB	AB	AB	BB	AB	BB	AB	AB	AA	AB	BB	BB	AB
330	AX-89778974		AB	AB	BB	BB	AB	BB	BB	BB	BB	BB	AA	AB	AB	AA	AA	AA	AB	AB	AA	AA	AA	AB	AB	AB	AB	BB	AB	AB	AB	AB	BB	BB	BB	BB	BB	BB	BB	BB	BB	BB	BB	AB	AB	AB	AB	AB	AB
331	AX-89780080		BB	BB	BB	BB	BB	BB	BB	BB	BB	BB	AB	BB	BB	AB	AB	AB	BB	BB	AB	AB	AB	BB	BB	BB	BB	BB	BB	BB	BB	BB	BB	BB	BB	BB	BB	BB	BB	BB	BB	BB	BB	AB	AB	BB	BB	BB	AB
332	AX-89847081		AB	BB	AA	AB	BB	AA	AA	AA	AB	AA	BB	BB	BB	BB	BB	BB	BB	BB	BB	BB	BB	BB	BB	BB	BB	BB	BB	BB	BB	BB	BB	AB	BB	BB	BB	AB	AB	BB	AB	BB	AB	BB	AB	AB	BB	BB	BB
333	AX-89875101		AB	BB	AA	AB	BB	AA	AA	AA	AB	AA	BB	AB	AB	BB	BB	BB	NC	AB	BB	BB	BB	AA	AA	AA	AA	AB	AA	AA	AA	AA	AB	AA	AB	AB	AB	AA	AA	AB	AA	AB	AA	AB	AB	AA	AA	AA	AB
334	AX-89875083		AB	AA	BB	AB	AA	BB	BB	BB	AB	BB	AA	AB	AB	AA	AA	AA	AB	AB	AA	AA	AA	AB	AB	AB	AB	AB	AB	AB	AB	AB	AB	BB	AB	AB	AB	BB	BB	AB	BB	NC	BB	AB	AB	BB	BB	BB	AB
335	AX-89779931		BB	BB	BB	BB	BB	BB	BB	BB	BB	BB	AB	BB	BB	AB	AB	AB	BB	BB	AB	AB	AB	BB	BB	BB	BB	BB	BB	BB	BB	BB	BB	BB	BB	BB	BB	BB	BB	BB	BB	BB	BB	AB	AB	BB	BB	BB	AB
336	AX-89818048		BB	BB	BB	BB	BB	BB	BB	BB	BB	BB	AB	BB	BB	AB	AB	AB	BB	BB	AB	AB	AB	BB	BB	BB	BB	BB	BB	BB	BB	BB	BB	BB	BB	BB	BB	BB	BB	BB	BB	BB	BB	AB	AB	BB	BB	BB	AB
337	AX-89875250		AA	AA	AA	AA	AA	AA	AA	AA	AA	AA	AB	AA	AA	AB	AB	AB	AA	AA	AB	AB	AB	AA	AA	AA	AA	AA	AA	AA	AA	AA	AA	AA	AA	AA	AA	AA	AA	AA	AA	AA	AA	AB	AB	AA	AA	AA	AB
338	AX-89875253		BB	BB	BB	BB	BB	BB	BB	BB	BB	BB	AB	BB	BB	AB	AB	AB	BB	BB	AB	AB	AB	BB	BB	BB	BB	BB	BB	BB	BB	BB	BB	BB	BB	BB	BB	BB	BB	BB	BB	NC	BB	AB	AB	BB	BB	BB	AB
339	AX-89780271		AB	AB	AA	AA	AB	AA	AA	AA	AA	AA	AB	AB	BB	AB	AB	AB	BB	BB	AB	AA	AB	AB	AB	AB	AB	AB	AB	AB	AB	AB	AB	AB	AB	AB	AB	AB	AB	AB	AB	NC	AB	AB	AB	AA	AB	AB	AB
340	AX-89904288		AB	AB	AA	AA	AB	AA	AA	AA	AA	AA	AB	AB	BB	AB	AB	AB	BB	BB	AB	AA	AB	BB	BB	BB	BB	AB	BB	BB	BB	BB	AB	AB	AB	AB	AB	AB	AB	AB	AB	AB	AB	AB	AB	AA	AB	AB	AB
341	AX-89910602		AB	AB	AA	AA	AB	AA	AA	AA	AA	AA	AB	AB	BB	AB	AB	AB	BB	BB	AB	AA	AB	BB	BB	BB	BB	AB	BB	BB	BB	BB	AB	AB	AB	AB	AB	AB	AB	AB	AB	AB	AB	AB	AB	AB	BB	BB	AB
342	AX-89904299		AA	AB	AA	AA	AB	AA	AA	AA	AB	AA	AB	AB	AA	AB	AB	AB	AA	AA	AB	BB	AB	AA	AA	AA	AA	AB	AA	AA	AA	AA	AB	AA	AB	AB	AB	AA	AA	AB	AA	AB	AA	AB	AB	AB	AA	AA	AB
343	AX-89847139		BB	AB	BB	BB	AB	BB	BB	BB	AB	BB	AB	AB	BB	AB	AB	AB	BB	BB	AB	AA	AB	BB	BB	BB	BB	AB	BB	BB	BB	BB	AB	BB	AB	AB	AB	BB	BB	AB	BB	AB	BB	AB	AB	AB	BB	BB	AB
344	AX-89803350		BB	AB	BB	BB	AB	BB	BB	BB	AB	BB	AB	AB	BB	AB	AB	AB	BB	BB	AB	AA	AB	BB	BB	BB	BB	AB	BB	BB	BB	BB	AB	BB	AB	AB	AB	BB	BB	AB	BB	AB	BB	AB	AB	AB	BB	BB	AB
345	AX-89818830		BB	AB	BB	BB	AB	BB	BB	BB	AB	BB	AB	BB	BB	AB	AB	AB	BB	BB	AB	AB	AB	BB	BB	BB	BB	AB	BB	BB	BB	BB	AB	BB	AB	AB	AB	BB	BB	AB	BB	AB	BB	AB	AB	BB	BB	BB	AB
346	AX-89780587		BB	AB	BB	BB	AB	BB	BB	BB	AB	BB	AB	AB	BB	AB	AB	AB	BB	BB	AB	AA	AB	BB	BB	BB	BB	AB	BB	BB	BB	BB	AB	BB	AB	AB	AB	BB	BB	AB	BB	AB	BB	AB	AB	AB	BB	BB	AB
347	AX-89779113		AA	AA	AA	AA	AA	AA	AA	AA	AA	AA	AA	AA	AA	AA	AA	AA	AA	AA	AA	AA	AA	AA	AA	AA	AA	AA	AA	AA	AA	AA	AA	AB	AB	AB	AA	AA	AB	AA	AA	AB	AB	AA	AA	AA	AA	AA	AA
348	AX-89778980		BB	BB	BB	BB	BB	BB	BB	BB	BB	BB	BB	BB	BB	BB	BB	BB	BB	BB	BB	BB	BB	BB	BB	BB	BB	BB	BB	BB	BB	BB	BB	AB	AB	AB	BB	BB	AB	BB	BB	AB	AB	BB	BB	BB	BB	BB	BB
349	AX-89779210		BB	BB	BB	BB	BB	BB	BB	BB	BB	BB	BB	BB	BB	BB	BB	BB	BB	BB	BB	BB	BB	BB	BB	BB	BB	BB	BB	BB	BB	BB	BB	AB	AB	AB	BB	BB	AB	BB	BB	AB	AB	BB	BB	BB	BB	BB	BB
350	AX-89846938		AA	AA	AA	AA	AA	AA	AA	AA	AA	AA	AA	AA	AA	AA	AA	AA	AA	AA	AA	AA	AA	AA	AA	AA	AA	AA	AA	AA	AA	AA	AA	AB	AB	AB	AA	AA	AB	AA	AA	AB	AB	AA	AA	AA	AA	AA	AA
351	AX-89817057		BB	BB	BB	BB	BB	BB	BB	BB	BB	BB	BB	BB	BB	BB	BB	BB	BB	BB	BB	BB	BB	BB	BB	BB	BB	BB	BB	BB	BB	BB	BB	AB	AB	AB	BB	BB	AB	BB	BB	AB	AB	BB	BB	BB	BB	BB	BB
352	AX-89846950		AA	AA	AA	AA	AA	AA	AA	AA	AA	AA	AA	AA	AA	AA	AA	AA	AA	AA	AA	AA	AA	AA	AA	AA	AA	AA	AA	AA	AA	AA	AA	AB	AB	AB	AA	AA	AB	AA	AA	AB	AB	AA	AA	AA	AA	AA	AA
353	AX-89779278		AA	AA	AA	AA	AA	AA	AA	AA	AA	AA	AA	AA	AA	AA	AA	AA	AA	AA	AA	AA	AA	AA	AA	AA	AA	AA	AA	AA	AA	AA	AA	AB	AB	AB	AA	AA	AB	AA	AA	AB	AB	AA	AA	AA	AA	AA	AA
354	AX-89815263		AA	AA	AA	AA	AA	AA	AA	AA	AA	AA	AA	AA	AA	AA	AA	AA	AA	AA	AA	AA	AA	AA	AA	AA	AA	AA	AA	AA	AA	AA	AA	AB	AB	AB	AA	AA	AB	AA	AA	AB	AB	AA	AA	AA	AA	AA	AA
355	AX-89817175		AA	AA	AA	AA	AA	AA	AA	AA	AA	AA	AA	AA	AA	AA	AA	AA	AA	AA	AA	AA	AA	NC	AA	AA	AA	AA	AA	AA	AA	AA	AA	AB	AB	AB	AA	AA	AB	AA	AA	AB	AB	AA	AA	AA	AA	AA	AA
356	AX-89873857		AA	AA	AA	AA	AA	AA	AA	AA	AA	AA	AA	AA	AA	AA	AA	AA	AA	AA	AA	AA	AA	AA	AA	AA	AA	AA	AA	AA	AA	AA	AA	AB	AB	AB	AB	AB	AB	AB	AB	AB	AB	AA	AA	AA	AA	AA	AA
357	AX-89904113		AA	AA	AA	AA	AA	AA	AA	AA	AA	AA	AA	AA	AA	AA	AA	AA	AA	AA	AA	AA	AA	AA	AA	AA	AA	AA	AA	AA	AA	AA	AA	AB	AB	AB	AB	AB	AB	AB	AB	AB	AB	AA	AA	AA	AA	AA	AA
358	AX-89816860		AA	AA	AA	AA	AA	AA	AA	AA	AA	AA	AA	AA	AA	AA	AA	AA	AA	AA	AA	AA	NC	AA	AA	AA	AA	AA	AA	AA	AA	AA	AA	AB	AB	AB	AB	AB	AB	AB	AB	AB	AB	AA	AA	AA	AA	AA	AA
359	AX-89778549		BB	BB	BB	BB	BB	BB	BB	BB	BB	BB	BB	BB	BB	BB	BB	BB	BB	BB	BB	BB	BB	BB	BB	BB	BB	BB	NC	BB	BB	BB	BB	AB	AB	AB	BB	BB	AB	BB	BB	AB	AB	BB	BB	BB	BB	BB	BB
360	AX-89778630		AA	AA	AA	AA	AA	AA	AA	AA	AA	AA	AA	AA	AA	AA	AA	AA	AA	AA	AA	AA	AA	AA	AA	AA	AA	AA	AA	AA	AA	AA	AA	AB	AB	AB	AB	AB	AB	AB	AB	AB	AB	AA	AA	AA	AA	AA	AA
361	AX-89873301		AA	AA	AA	AA	AA	AA	AA	AA	AA	AA	AA	AA	AA	AA	AA	AA	AA	AA	AA	AA	AA	AA	AA	AA	AA	AA	AA	AA	AA	AA	AA	AB	AB	AB	AB	AB	AB	AB	AB	AB	AB	AA	AA	AA	AA	AA	AA
362	AX-89778629		BB	BB	BB	BB	BB	BB	BB	BB	BB	BB	BB	BB	BB	BB	BB	BB	BB	BB	BB	BB	BB	BB	BB	BB	BB	BB	BB	BB	BB	BB	BB	AB	AB	AB	NC	AB	AB	AB	AB	AB	NC	BB	BB	BB	BB	BB	BB
363	AX-89846824		AA	AA	AA	AA	AA	AA	AA	AA	AA	AA	AA	AA	AA	AA	AA	AA	AA	AA	AA	AA	AA	AA	AA	AA	AA	AA	AA	AA	AA	AA	AA	AB	AB	AB	AA	AA	AB	AA	AA	AB	AB	AA	AA	AA	AA	AA	AA
364	AX-89874091		AA	AA	AA	AA	AA	AA	AA	AA	AA	AA	AA	AA	AA	AA	AA	AA	AA	AA	AA	AA	AA	AA	AA	AA	AA	AA	AA	AA	AA	AA	AA	AB	AB	AB	AA	AA	AB	AA	AA	AB	AB	AA	AA	AA	AA	AA	AA
365	AX-89816971		BB	BB	BB	BB	BB	BB	BB	BB	BB	BB	BB	BB	BB	BB	BB	BB	BB	BB	BB	BB	BB	BB	BB	BB	BB	BB	BB	BB	BB	BB	BB	AB	AB	AB	BB	BB	AB	BB	BB	AB	AB	BB	BB	BB	BB	BB	BB
366	AX-89779140		BB	BB	BB	BB	BB	BB	BB	BB	BB	BB	BB	BB	BB	BB	BB	BB	BB	BB	BB	BB	BB	BB	BB	BB	BB	BB	BB	BB	BB	BB	BB	AB	AB	AB	BB	BB	AB	BB	BB	AB	AB	BB	BB	BB	BB	BB	BB
367	AX-89816109		AA	AA	AA	AA	AA	AA	AA	AA	AA	AA	AA	AA	AA	AA	AA	AA	AA	AA	AA	AA	AA	AA	AA	AA	AA	AA	AA	AA	AA	AA	AA	AB	AB	AB	AA	AA	AB	AA	AA	AB	AB	AA	AA	AA	AA	AA	AA
368	AX-89816121		AA	AA	AA	AA	AA	AA	AA	AA	AA	AA	AA	AA	AA	AA	AA	AA	AA	AA	AA	AA	AA	AA	AA	AA	AA	AA	AA	AA	AA	AA	AA	AB	AB	AB	AA	AA	AB	AA	AA	AB	AB	AA	AA	AA	AA	AA	AA
369	AX-89873007		AA	AA	AA	AA	AA	AA	AA	AA	AA	AA	AA	AA	AA	AA	AA	AA	AA	AA	AA	AA	AA	AA	AA	AA	AA	AA	AA	AA	AA	AA	AA	AB	AB	AB	AA	AA	AB	AA	AA	NC	AB	AA	AA	AA	AA	AA	AA
370	AX-89778387		BB	BB	BB	BB	BB	BB	BB	BB	BB	BB	BB	BB	BB	BB	BB	BB	BB	BB	BB	BB	BB	BB	BB	BB	BB	BB	BB	BB	BB	BB	BB	AB	AB	AB	BB	BB	AB	BB	BB	AB	AB	BB	BB	BB	BB	BB	BB
371	AX-89873215		AA	AA	AA	AA	AA	AA	AA	AA	AA	AA	AA	AA	AA	AA	AA	AA	AA	AA	AA	AA	AA	AA	AA	AA	AA	AA	AA	AA	AA	AA	AA	AB	AB	AB	AA	AA	AB	AA	AA	NC	AB	AA	AA	AA	AA	AA	AA
372	AX-89910148		AA	AA	AA	AA	AA	AA	AA	AA	AA	AA	AA	AA	AA	AA	AA	AA	AA	AA	AA	AA	AA	AA	AA	AA	AA	AA	AA	AA	AA	AA	AA	AB	AB	AB	AA	AA	AB	AA	AA	AB	AB	AA	AA	AA	AA	AA	AA
373	AX-89778473		BB	BB	BB	BB	BB	BB	BB	BB	BB	BB	AB	BB	AB	BB	BB	AB	AB	AB	AB	BB	AB	BB	BB	BB	BB	BB	BB	BB	BB	BB	BB	AB	AB	AB	BB	BB	AB	BB	BB	AB	AB	BB	BB	BB	BB	BB	BB
374	AX-89873139		BB	BB	BB	BB	BB	BB	BB	BB	BB	BB	AB	BB	AB	BB	BB	AB	AB	AB	AB	BB	AB	BB	BB	BB	BB	BB	BB	BB	BB	BB	BB	AB	AB	AB	BB	BB	AB	BB	BB	AB	AB	BB	BB	BB	BB	BB	BB
375	AX-89847181		AA	AA	AA	AA	AA	AA	AA	AA	AA	AA	AB	AA	AB	AA	AA	AB	AB	AB	AB	AA	AB	AA	AA	AA	AA	AA	AA	AA	AA	AA	AA	AB	AB	AB	AA	AA	AB	AA	AA	AB	AB	AA	AA	AA	AA	AA	AA
376	AX-89874566		BB	BB	BB	BB	BB	BB	BB	BB	BB	BB	AB	BB	AB	BB	BB	AB	AB	AB	AB	BB	AB	BB	BB	BB	BB	BB	BB	BB	BB	BB	BB	AB	AB	AB	BB	BB	AB	BB	BB	AB	AB	BB	BB	BB	BB	BB	BB
377	AX-89873063		BB	BB	BB	BB	BB	BB	BB	BB	BB	BB	AB	BB	AB	BB	BB	AB	AB	AB	AB	BB	AB	BB	BB	BB	BB	BB	BB	BB	BB	BB	BB	AB	AB	AB	BB	BB	AB	BB	BB	AB	AB	BB	BB	BB	BB	BB	BB
378	AX-89916388		AA	AA	AA	AA	AA	AA	AA	AA	AA	AA	AB	AA	AB	AA	AA	AB	AB	AB	AB	AA	AB	AA	AA	AA	AA	AA	AA	AA	AA	AA	AA	AB	AB	AB	AA	AA	AB	AA	AA	AB	AB	AA	AA	AA	AA	AA	AA
379	AX-89778431		BB	BB	BB	BB	BB	BB	BB	BB	BB	BB	NC	BB	NC	BB	BB	AB	BB	AB	AB	BB	AB	BB	BB	BB	BB	BB	BB	BB	BB	BB	BB	AB	AB	AB	BB	NC	AB	BB	BB	AB	AB	BB	BB	BB	BB	BB	BB
380	AX-89904327		BB	BB	BB	BB	BB	BB	BB	BB	BB	BB	AB	BB	AB	BB	BB	AB	AB	AB	AB	BB	AB	BB	BB	BB	BB	BB	BB	BB	BB	BB	BB	AB	AB	AB	BB	BB	AB	BB	BB	AB	AB	BB	BB	BB	BB	BB	BB
381	AX-89874588		BB	BB	BB	BB	BB	BB	BB	BB	BB	BB	AB	BB	AB	BB	BB	AB	AB	AB	AB	BB	AB	BB	BB	BB	BB	BB	BB	BB	BB	BB	BB	AB	AB	AB	BB	BB	AB	BB	BB	AB	AB	BB	BB	BB	BB	BB	BB
382	AX-89818853		AA	AA	AA	AA	AA	AA	AA	AA	AA	AA	AB	AA	AA	AB	AA	AA	AB	AA	AA	AB	AB	AA	AA	AB	AA	AA	AA	AA	AB	AA	AB	AA	AA	AA	AA	AA	AA	AA	AA	AA	AA	AA	AA	AA	AA	AB	AA
383	AX-89904303		BB	BB	BB	BB	BB	BB	BB	BB	BB	BB	AB	AB	AB	AA	BB	AB	AA	BB	BB	AB	AB	AA	AA	AB	AA	AA	AB	AB	AA	AA	AA	BB	BB	BB	BB	BB	BB	BB	BB	BB	BB	BB	BB	BB	BB	AB	BB
384	AX-89780708		NC	BB	BB	NC	BB	AB	AB	BB	AB	AB	AA	AA	AA	AA	AA	AA	AA	AA	AA	AA	AA	AA	AA	AA	AA	AA	AA	AA	AA	AA	AA	NC	AA	AB	AB	NC	BB	AA	AA	AA	AB	AB	AB	AB	AB	AA	AB
385	AX-89780713		AA	AA	AA	AA	AA	AA	AA	AA	AA	AA	AB	AA	AA	AB	AA	AA	AB	AA	AA	AB	AB	AA	AA	AB	AA	AA	AA	AA	AB	AA	AB	AA	AA	AA	AA	AA	AA	AA	AA	AA	AA	AA	AA	AA	AA	AB	AA
386	AX-89818869		AA	AA	AA	AA	AA	AA	NC	AA	AA	AA	BB	AB	AB	BB	AB	AB	BB	AB	AB	BB	BB	BB	BB	AB	BB	BB	AB	AB	BB	BB	BB	AA	AB	NC	AB	AA	AA	AB	AB	AB	AA	AA	AB	AA	AA	AB	AA
387	AX-89910670		BB	BB	BB	BB	BB	BB	BB	BB	BB	BB	AB	BB	BB	AB	BB	BB	AB	BB	BB	AB	AB	BB	BB	AB	BB	BB	BB	BB	AB	BB	AB	BB	BB	BB	BB	BB	BB	BB	BB	BB	BB	BB	BB	BB	BB	AB	BB
388	AX-89818893		AA	AA	AA	AA	AA	AA	NC	AA	AA	AA	BB	AB	AB	BB	AB	AB	NC	AB	AB	BB	BB	BB	BB	AB	BB	BB	AB	AB	BB	BB	BB	AA	AB	AA	AB	AA	AA	AB	AB	AB	AA	AA	AB	NC	AA	AB	AA
389	AX-89780807		AA	AA	AA	AA	AA	AA	AA	AA	AA	AA	AB	AA	AA	AB	AA	AA	AB	AA	AA	AB	AB	AA	AA	AB	AA	AA	AA	AA	AB	AA	AB	AA	AA	AA	AA	AA	AA	AA	AA	AA	AA	AA	AA	AA	AA	AA	AA
390	AX-89876238		AA	AA	AA	AA	AA	AA	AA	AA	AA	AA	AB	AA	AA	AB	AA	AA	AB	AA	AA	AB	AB	AA	AA	AB	AA	AA	AA	AA	AB	AA	AB	AA	AA	AA	AA	AA	AA	AA	AA	AA	AA	AA	AA	AA	AA	AA	AA
391	AX-89876216		AA	AA	AA	AA	AA	AA	AA	AA	AA	AA	AB	AA	AA	AB	AA	AA	AB	AA	AA	AB	AB	AA	AA	AB	AA	AA	AA	AA	AB	AA	AB	AA	AA	AA	AA	AA	AA	AA	AA	AA	AA	AA	AA	AA	AA	AA	AA
392	AX-89819091		BB	BB	BB	BB	BB	BB	BB	BB	BB	BB	AB	BB	BB	AB	BB	BB	AB	BB	BB	AB	AB	BB	BB	AB	BB	BB	BB	BB	AB	BB	AB	BB	BB	BB	BB	BB	BB	BB	BB	BB	BB	BB	BB	BB	BB	BB	BB
393	AX-89876111		AB	AB	AB	AB	AB	AB	AB	AB	AB	NC	BB	BB	BB	BB	BB	BB	NC	BB	BB	BB	BB	BB	BB	BB	BB	BB	BB	BB	BB	BB	BB	AB	BB	AB	AB	AB	AB	BB	BB	BB	AB	AB	AB	AB	AB	BB	AB
394	AX-89806566		AA	AA	AA	AA	AA	AA	AA	AA	AA	AA	NC	AA	AA	AB	AA	AA	AB	AA	AA	AB	AB	AA	AA	AB	AA	AA	AA	AA	AB	AA	AB	AA	AA	AA	AA	AA	AA	AA	AA	AA	AA	AA	AA	AA	AA	AA	AA
395	AX-89846945		AB	AA	AA	AB	AB	AB	BB	BB	BB	AB	AB	AA	AA	AA	AB	AB	AA	AB	AB	AB	AB	AB	AB	BB	AB	AB	AB	AB	BB	AB	BB	AB	BB	BB	AA	AB	AB	AA	AB	AB	AB	AB	AB	AB	AB	AB	AB
396	AX-89846887		AA	AA	AA	AA	AA	AA	AA	AA	AA	AA	AB	AB	AB	AB	AB	AB	AB	AB	AB	AB	AB	AB	AB	AA	AB	AB	AB	AB	AA	AB	AA	AA	AB	AA	AB	AA	AA	AB	AB	AB	AA	AA	AA	AA	AA	AA	AA
397	AX-89846854		BB	BB	BB	BB	BB	BB	BB	BB	BB	BB	AB	BB	BB	AB	BB	BB	AB	BB	BB	AB	AB	AB	AB	BB	AB	AB	AB	AB	BB	AB	BB	BB	AB	BB	AB	BB	BB	AB	AB	AB	BB	BB	BB	BB	BB	BB	BB
398	AX-89873658		AA	AB	AB	AA	AA	AA	AA	AA	AA	AB	AA	AB	AB	AB	AA	AA	AB	AA	AA	AA	AA	AA	AA	AA	AA	AA	AA	AA	AA	AA	AA	AB	AA	AB	AA	AB	AB	AA	AA	AA	AB	AB	AB	AB	AB	AA	AB
399	AX-89873586		BB	AB	AB	BB	BB	BB	BB	BB	BB	AB	BB	AB	AB	AB	BB	BB	AB	BB	BB	BB	BB	BB	BB	BB	BB	BB	BB	BB	BB	BB	BB	AB	BB	AB	BB	AB	AB	BB	BB	BB	AB	AB	AB	AB	AB	BB	AB
400	AX-89860508		BB	BB	BB	BB	BB	BB	BB	BB	BB	BB	AB	AB	AB	AB	AB	AB	AB	AB	AB	AB	AB	AB	AB	BB	AB	AB	AB	AB	BB	AB	BB	BB	AB	BB	AB	BB	BB	AB	AB	AB	BB	BB	BB	BB	BB	BB	BB
401	AX-89846867		BB	BB	BB	BB	BB	BB	BB	BB	BB	BB	AB	AB	AB	AB	AB	AB	AB	AB	AB	AB	AB	AB	AB	BB	AB	AB	AB	AB	BB	AB	BB	BB	AB	BB	AB	BB	BB	AB	AB	AB	BB	BB	BB	BB	BB	BB	BB
402	AX-89778797		BB	AB	AB	BB	BB	BB	BB	BB	BB	NC	BB	AB	AB	AB	BB	BB	AB	BB	NC	BB	BB	BB	BB	BB	BB	BB	BB	BB	BB	BB	BB	AB	BB	AB	BB	NC	AB	BB	NC	BB	AB	AB	AB	AB	AB	BB	AB
403	AX-89860547		BB	AB	AB	BB	BB	AB	BB	BB	BB	AB	BB	AB	AB	AB	BB	BB	AB	BB	BB	BB	BB	NC	BB	BB	BB	BB	BB	BB	BB	BB	BB	BB	BB	BB	BB	BB	BB	BB	BB	BB	AB	BB	AB	AB	AB	BB	AB
404	AX-89873799		AB	AB	AA	AB	AB	AB	AA	AA	AA	AA	BB	AB	AB	AB	BB	BB	AB	BB	BB	BB	BB	AA	AA	AA	AB	AA	AB	AA	AB	AA	AA	BB	AB	AB	AB	BB	BB	AB	AA	AA	BB	NC	AB	AB	AB	BB	AB
405	AX-89778992		AB	AB	AB	AA	AA	AB	AA	AA	AA	AB	AA	AB	AB	AB	AA	AA	AB	AA	AA	AA	AA	BB	BB	AB	AB	BB	AB	BB	AB	BB	AB	AA	AA	AA	AB	AA	AA	AB	AB	AB	AA	AA	AB	AB	AB	AA	AB
406	AX-89779080		AB	AB	AA	AB	AB	AB	AA	AA	AA	AA	BB	AB	AB	AB	BB	BB	AB	BB	BB	BB	BB	AB	AB	AA	BB	AB	BB	AB	BB	AB	AA	BB	AB	AB	AB	AB	BB	AB	AA	AA	BB	BB	AB	AB	BB	BB	AB
407	AX-89846908		AB	AB	AB	BB	BB	AB	BB	BB	BB	AB	BB	AB	AB	AB	BB	BB	AB	BB	BB	BB	BB	AB	AB	AB	BB	AB	BB	AB	BB	AB	AB	BB	BB	BB	AB	BB	BB	AB	AB	AB	BB	BB	AB	AB	BB	BB	AB
408	AX-89873786		AB	AB	BB	AB	AB	AB	BB	BB	BB	BB	AA	AB	AB	AB	AA	AA	AB	AA	AA	NC	AA	BB	BB	BB	AB	BB	AB	BB	AB	BB	BB	AA	AB	AB	AB	AA	AA	AB	BB	BB	AA	AA	AB	AB	AB	AA	AB
409	AX-89780591		AA	AA	AA	AA	AA	AB	AB	AA	AB	AB	AA	AA	AA	AA	AA	AA	AA	AA	AA	AA	AA	AA	AA	AB	AA	AA	AB	AB	AA	AA	AA	AA	AB	AB	AA	AA	AA	AB	AB	AB	AA	AA	AA	AA	AA	AA	AA
410	AX-89818792		AA	AB	NC	AA	AB	AA	AA	AA	AB	AA	AB	AB	AA	AB	AB	AB	AA	AA	AB	BB	AB	AA	AA	AA	AA	AB	AA	AA	AA	AA	AB	AA	AB	AB	AB	AA	AA	AB	AA	AB	AA	AB	AB	AB	AA	AA	AB
411	AX-89819107		BB	BB	BB	BB	BB	AB	AB	BB	AB	AB	BB	AB	AB	BB	AB	AB	BB	AB	AB	BB	BB	BB	BB	AB	BB	BB	AB	AB	BB	BB	BB	BB	AB	AB	BB	BB	BB	AB	AB	AB	BB	AB	BB	AB	AB	AB	AB
412	AX-89819007		AA	AA	AA	AA	AA	AB	AB	AA	AB	AB	AA	AB	AB	AA	AB	AB	AA	AB	AB	AA	AA	AA	AA	AB	AA	AA	AB	AB	AA	AA	AA	AA	AB	AB	AA	AA	AA	AB	AB	AB	AA	AB	AA	AB	AB	AB	AB
413	AX-89780715		AA	AA	AA	AA	AA	AB	AB	AA	AB	AB	AA	AB	AB	AA	AB	AB	AA	AB	AB	AA	AA	AA	AA	AB	AA	AA	AB	AB	AA	AA	AA	AA	AB	AB	AA	AA	AA	AB	AB	AB	AA	AB	AA	AB	AB	AB	AB
414	AX-89818995		BB	BB	BB	BB	BB	AB	AB	BB	AB	AB	BB	AB	AB	BB	AB	AB	BB	AB	AB	BB	BB	BB	BB	AB	BB	BB	AB	AB	BB	BB	BB	BB	AB	AB	BB	BB	BB	AB	AB	AB	BB	AB	BB	AB	AB	AB	AB
415	AX-89818953		AA	AA	AA	AA	AA	AB	AB	AA	AB	AB	AA	AB	AB	AA	AB	AB	AA	AB	AB	AA	AA	AA	AA	AB	AA	AA	AB	AB	AA	AA	AA	AA	AB	AB	AA	AA	AA	AB	AB	AB	AA	AB	AA	AB	AB	AB	AB
416	AX-89819054		BB	BB	BB	BB	BB	AB	AB	BB	AB	AB	BB	AB	AB	BB	AB	AB	BB	AB	AB	BB	BB	BB	BB	AB	BB	BB	AB	AB	BB	BB	BB	BB	AB	AB	BB	BB	BB	AB	AB	AB	BB	AB	BB	AB	AB	AB	AB
417	AX-89875853		AA	AA	AA	AB	AA	AB	AB	AA	AB	AB	AA	AA	AA	AA	AA	AA	AA	AA	AA	AA	AA	AA	AA	AB	AA	AA	AB	AB	AA	AA	AA	AA	AB	AB	AA	AA	AA	AB	AB	AB	AA	AA	AA	AA	AA	AA	AA
418	AX-89818998		AA	AA	AA	AA	AA	AB	AB	AA	AB	AB	AA	AB	AB	AA	AB	AB	AA	AB	AB	AA	AA	AA	AA	AB	AA	AA	AB	AB	AA	AA	AA	AA	AB	AB	AA	AA	AA	AB	AB	AB	AA	AB	AA	AB	AB	AB	AB
419	AX-89818978		AA	AA	AB	AA	AA	AB	AB	AA	AB	AB	AA	AB	AB	AA	AB	AB	AB	AB	AB	AA	AA	AA	AA	AB	AA	AA	AB	AB	AA	AA	AA	AA	AB	AB	AA	AA	AA	AB	AB	AB	AA	AB	AA	AB	AB	AB	AB
420	AX-89780781		AA	AA	AA	AA	AA	AB	AB	AA	AB	AB	AA	AB	AB	AA	AB	AB	AA	AB	AB	AA	AA	AA	AA	AB	AA	AA	AB	AB	AA	AA	AA	AA	AB	AB	AA	AA	AA	AB	AB	AB	AA	AB	AA	AB	AB	AB	AB
421	AX-89873295		AB	AB	BB	AB	AB	AB	BB	BB	BB	BB	AA	AB	AB	AB	AA	AA	AB	AA	AA	AA	AA	AB	AB	BB	AA	AB	AB	AB	AA	AA	BB	AA	AB	AB	AB	AB	AA	AB	BB	BB	AA	AA	AB	AB	AA	AA	AB
422	AX-89867407		AB	AB	BB	AB	AB	AB	BB	BB	BB	BB	AB	AB	AB	AB	AB	AB	AB	AB	AB	AB	AB	AB	AB	BB	AB	AB	AB	AB	AB	AB	BB	AB	BB	BB	AB	BB	AB	AB	BB	BB	AB	AA	BB	AB	AB	AA	AB
423	AX-89874006		AB	AB	BB	AB	AB	AB	BB	BB	BB	BB	AB	AA	AA	AA	AB	AB	AA	AB	AB	AB	AB	AA	AA	AB	AB	AA	AA	AA	AB	AB	AB	AB	BB	BB	AB	BB	AB	AB	BB	BB	AB	AA	BB	AB	AB	AA	AB
424	AX-89846828		AB	AB	AA	AB	AB	AB	AA	AA	AA	AA	AB	AB	AB	AB	AB	AB	AB	AB	AB	AB	AB	AB	AB	AA	AB	AB	AB	AB	AB	AB	AA	AB	AA	AA	AB	AA	AB	AB	AA	AA	AB	BB	AA	AB	AB	BB	AB
425	AX-89803147		BB	BB	BB	AB	AB	BB	AB	BB	AB	BB	BB	BB	BB	BB	BB	BB	BB	BB	BB	BB	BB	BB	BB	AB	BB	BB	BB	BB	BB	BB	AB	BB	BB	BB	BB	BB	BB	BB	BB	BB	BB	BB	BB	BB	BB	BB	BB
426	AX-89778374		AB	AB	AA	BB	BB	AB	AB	AA	AB	AA	BB	BB	BB	BB	BB	BB	BB	BB	BB	BB	BB	BB	BB	BB	BB	BB	BB	BB	BB	BB	BB	BB	AB	AB	BB	AB	BB	BB	AB	AB	BB	BB	AB	AB	BB	BB	AB
427	AX-89846807		AB	AB	BB	AA	AA	AB	AB	BB	AB	BB	AA	AA	AA	AA	AA	AA	AA	AA	AA	AA	AA	AA	AA	AA	AA	AA	AA	AA	AA	AA	AA	AA	AB	AB	AA	AB	AA	AA	AB	AB	AA	AA	AB	AB	AA	AA	AB
428	AX-89817687		AA	AA	AA	AA	AA	AA	AA	AA	AA	AA	AB	AB	AA	AA	AB	AB	AA	AA	AA	AA	AB	AB	AB	AA	AA	AB	AB	AA	AA	AB	AB	AB	AB	AB	AB	AB	AB	AB	AB	AB	AB	AB	AB	AB	AB	AB	AA
429	AX-89874411		AA	AA	AA	AA	AA	AA	AA	AA	AA	AA	AB	AB	AA	AA	AB	AB	AA	AA	AA	AA	AB	AB	AB	AA	AA	AB	AB	AA	AA	AB	AB	AB	AB	AB	AB	AB	AB	AB	AB	AB	AB	AB	AB	AB	AB	AB	AA
430	AX-89874801		AA	AA	AA	AA	AA	AA	AA	AA	AA	AA	AB	AB	AA	AA	AB	AB	AA	AA	AA	AA	AB	AB	AB	AA	AA	AB	AB	AA	AA	AB	AB	AB	AB	AB	AB	AB	AB	AB	AB	NC	AB	AB	AB	AB	AB	AB	AA
431	AX-89817304		BB	AB	AA	AB	AB	BB	AA	AB	AB	AB	AB	AB	AB	AB	AB	AB	AB	AB	AB	AB	AB	AA	AA	BB	BB	AA	AB	BB	BB	AB	AA	AB	AA	AA	AA	AB	AB	AB	AA	AB	AB	AB	AB	AB	AB	AB	BB
432	AX-89847025		AA	AA	AB	AB	AA	AA	AB	AB	AA	AB	AB	AB	AB	AB	AB	AB	AB	AB	AB	AB	AB	BB	BB	AA	AA	BB	AB	AA	AA	AB	BB	AB	AB	AB	AB	AB	AB	AB	AB	AB	AB	AB	AB	AB	AB	AB	AA
433	AX-89803174		AA	AB	BB	AB	AB	AA	BB	AB	AB	AB	AB	AB	AB	AB	AB	AB	AB	AB	AB	AB	AB	BB	BB	AA	AA	BB	AB	AA	AA	AB	BB	AB	BB	BB	BB	AB	AB	AB	BB	AB	AB	AA	AB	AB	AB	AB	AA
434	AX-89817205		AA	AB	BB	AB	AB	AA	BB	AB	AB	AB	AB	AB	AB	AB	AB	AB	AB	AB	AB	AB	AB	BB	BB	AA	AA	BB	AB	AA	AA	AB	BB	AB	BB	BB	BB	AB	AB	AB	BB	AB	AB	AA	AB	AB	AB	AB	AA
435	AX-89779557		AA	AA	AB	AB	AA	AA	AB	AB	AA	AB	AB	AB	AB	AB	AB	AB	AB	AB	AB	AB	AB	NC	BB	AA	AA	BB	AB	AA	AA	AB	BB	AB	AB	AB	AB	AB	AB	AB	AB	AB	AB	AB	AB	AB	AB	AB	AA
436	AX-89817497		BB	BB	AB	AB	BB	BB	AB	AB	BB	AB	AB	AB	AB	AB	AB	AB	AB	AB	AB	AB	AB	AB	AB	BB	BB	AB	BB	BB	BB	BB	AB	BB	BB	BB	BB	BB	BB	BB	BB	BB	BB	BB	AB	AB	BB	BB	BB
437	AX-89779044		BB	AB	AA	AB	AB	BB	AA	AB	AB	AB	AB	AB	AB	AB	AB	AB	AB	AB	AB	AB	AB	AA	AA	BB	BB	AA	AB	BB	BB	AB	AA	AB	AA	AA	AA	AB	AB	AB	AA	AB	AB	NC	AB	AB	AB	AB	NC
438	AX-89875081		AA	AB	BB	AB	AB	AA	BB	AB	AB	AB	AB	AB	AB	AB	AB	AB	AB	AB	AB	AB	AB	BB	BB	AA	AA	BB	AB	AA	AA	AB	BB	AB	BB	BB	BB	AB	AB	AB	BB	AB	AB	AA	AB	AB	AB	AB	AA
439	AX-89817985		AA	AB	BB	AB	AB	AA	BB	AB	AB	AB	AB	AB	AB	AB	AB	AB	AB	AB	AB	AB	AB	BB	BB	AA	AA	BB	AB	AA	AA	AB	BB	AB	BB	BB	BB	AB	AB	AB	BB	AB	AB	AA	AB	AB	AB	AB	AA
440	AX-89780111		AA	AB	BB	AB	AB	AA	BB	AB	AB	AB	AB	AB	AB	AB	AB	AB	AB	AB	AB	AB	AB	BB	BB	AA	AA	BB	AB	AA	AA	AB	BB	AB	BB	BB	BB	AB	AB	AB	BB	AB	AB	AA	AB	AB	AB	AB	AA
441	AX-89875087		AA	AB	BB	AB	AB	AB	BB	AB	AB	AB	AB	AB	AB	AB	AB	AB	AB	AB	AB	AB	AB	NC	BB	NC	AA	BB	AB	AA	AA	AB	BB	AB	BB	BB	BB	AB	AB	AB	BB	AB	AB	AA	AB	AB	AB	AB	AA
442	AX-89847069		AA	AA	AB	AB	AA	AA	AB	AB	AA	AB	BB	BB	BB	BB	BB	BB	BB	BB	BB	BB	BB	AB	AB	NC	NC	AB	NC	NC	NC	NC	AB	AA	AA	AA	AA	AA	AA	AA	AA	AA	AA	AA	AB	AB	AB	AB	AA
443	AX-89816758		BB	AB	AB	BB	AB	BB	AB	BB	AB	BB	BB	BB	BB	BB	BB	BB	BB	BB	BB	BB	BB	AB	AB	BB	BB	AB	AB	BB	BB	AB	AB	AB	AA	AA	AA	AB	AB	AA	AA	AB	AB	BB	BB	BB	AB	AB	BB
444	AX-89847103		BB	BB	BB	BB	BB	BB	BB	BB	BB	BB	AB	AB	AB	AB	AB	AB	AB	AB	AB	AB	AB	BB	BB	AB	AB	BB	AB	BB	AB	AB	AB	BB	BB	BB	AB	BB	AB	BB	AB	BB	BB	BB	BB	BB	BB	BB	BB
445	AX-89875475		BB	BB	BB	BB	BB	BB	BB	BB	BB	BB	AB	AB	AB	AB	AB	AB	NC	AB	AB	AB	AB	BB	BB	AB	AB	BB	NC	AB	AB	AB	AB	BB	BB	BB	AB	BB	AB	BB	NC	BB	BB	BB	BB	BB	BB	BB	BB
446	AX-89847101		AA	AA	AA	AA	AA	AA	AA	AA	AA	AA	AB	AB	AB	AB	AB	AB	AB	AB	AB	AB	AB	AA	AA	AB	AB	AA	AB	AA	AB	AB	AB	AA	AA	AA	AB	AA	AB	AA	AB	AA	AA	AA	AA	AA	AA	AA	AA
447	AX-89847105		AA	AA	AA	AA	AA	AA	AA	AA	AA	AA	AB	AB	AB	AB	AB	AB	AB	AB	AB	AB	AB	AA	AA	AB	AB	AA	AB	NC	AB	AB	AB	AA	AA	AA	AB	AA	AB	NC	AB	AA	AA	NC	AA	AA	AA	AA	AA
448	AX-89860683		BB	BB	BB	BB	BB	BB	BB	BB	BB	BB	BB	BB	BB	BB	BB	BB	BB	BB	BB	BB	BB	BB	BB	BB	BB	BB	BB	BB	BB	BB	BB	BB	BB	BB	BB	BB	BB	BB	BB	BB	BB	BB	BB	BB	BB	BB	BB
449	AX-89780922		AA	AA	AA	AA	AA	AA	AA	AA	AA	AA	AA	AA	AA	AA	AA	AA	AA	AA	AA	AA	AA	AA	AA	AA	AA	AA	AA	AA	AA	AA	AA	AA	AA	AA	AA	AA	AA	AA	AA	AA	AA	AA	AA	AA	AA	AA	AA
450	AX-89873147		BB	AA	BB	BB	AA	BB	AA	AB	AB	AB	BB	AB	BB	AB	BB	BB	BB	BB	AB	AB	BB	AA	AA	AA	AA	AA	AA	AA	AA	AA	AA	AB	BB	AA	AA	BB	AA	BB	AA	AB	AB	AA	AA	AB	AA	AB	AB
451	AX-89847602		BB	BB	BB	BB	BB	BB	BB	BB	BB	BB	BB	BB	BB	BB	BB	BB	BB	BB	BB	BB	BB	BB	BB	NC	NC	BB	BB	BB	BB	BB	NC	BB	BB	BB	BB	BB	BB	BB	BB	BB	BB	BB	BB	BB	BB	BB	BB
452	AX-89904639		AA	AA	AA	AA	AA	AA	AA	AA	AA	AA	AB	AA	AA	AB	AA	AB	AA	AA	AB	AB	AB	AA	AA	AA	AA	AA	AA	AA	AA	AA	AA	AA	AA	AA	AA	AA	AA	AA	AA	AA	AA	AA	AA	AA	AA	AA	AA
453	AX-89860972		BB	BB	BB	BB	BB	BB	BB	BB	BB	BB	AB	BB	BB	AB	BB	AB	BB	BB	AB	AB	AB	BB	BB	BB	BB	BB	BB	BB	BB	BB	BB	BB	BB	BB	BB	BB	BB	BB	BB	BB	BB	BB	BB	BB	BB	BB	BB
454	AX-89783766		BB	BB	BB	BB	BB	BB	BB	BB	BB	BB	AB	BB	BB	AB	BB	AB	BB	BB	AB	AB	AB	BB	BB	BB	BB	BB	BB	BB	BB	BB	BB	BB	BB	BB	BB	BB	BB	BB	BB	BB	BB	BB	BB	BB	BB	BB	BB
455	AX-89880337		AA	AA	AA	AA	AA	AA	AA	AA	AA	AA	AB	AA	AA	AB	AA	AB	AA	AA	AB	AB	AB	AA	AA	AA	AA	AA	AA	AA	AA	AA	AA	AA	AA	AA	AA	AA	AA	AA	AA	AA	AA	AA	AA	AA	AA	AA	AA
456	AX-89882241		AB	AB	AB	AB	AB	AB	AB	AB	AB	AB	AA	AA	AA	AA	AA	AA	AA	AA	AA	AA	AA	AA	AA	AB	AA	AB	AB	AA	AB	AB	AB	AB	AB	AB	AB	AB	AB	AB	AB	AB	AB	AA	AA	AA	AA	AA	AA
457	AX-89863227		AB	AB	AB	AB	AB	AB	AB	AB	AB	AB	AA	AA	AA	AA	AA	AA	AA	AA	AA	AA	AA	AA	AA	AB	AA	AB	AB	AA	AB	AB	AB	AB	AB	AB	AB	AB	AB	AB	AB	AB	AB	AA	AA	AA	AA	AA	AA
458	AX-89863225		AB	AB	AB	AB	AB	AB	AB	AB	AB	AB	AA	AA	AA	AA	AA	AA	AA	AA	AA	AA	AA	AA	AA	AB	AA	AB	AB	AA	AB	AB	AB	AB	AB	AB	AB	AB	AB	AB	AB	AB	AB	AA	AA	AA	AA	AA	AA
459	AX-89882331		AB	AA	AA	AB	AA	AA	AA	AA	AA	AA	BB	BB	BB	BB	BB	BB	BB	BB	BB	BB	BB	NC	BB	AA	AB	AB	AB	BB	AB	AB	AA	AA	AA	AA	AA	AB	AA	AA	AB	AA	AA	AB	BB	AB	AB	BB	AB
460	AX-89882280		AB	BB	BB	AB	BB	BB	BB	BB	BB	BB	AA	AB	AB	AA	AB	AA	AB	AB	AA	AB	AA	AB	AB	BB	BB	AB	AB	AB	AB	AB	BB	BB	BB	BB	BB	AB	BB	BB	AB	BB	BB	AB	AA	AB	AB	AA	AB
461	AX-89847851		AB	BB	BB	AB	BB	BB	BB	BB	BB	BB	AA	AB	AB	AA	AB	AA	AB	AB	AA	AB	AA	AB	AB	BB	BB	AB	AB	AB	AB	AB	BB	BB	BB	BB	BB	AB	BB	BB	AB	BB	BB	AB	AA	AB	AB	AA	AB
462	AX-89785400		AB	AA	AA	AB	AA	AA	AA	AA	AA	AA	NC	AB	AB	BB	AB	BB	AB	AB	BB	AB	BB	AB	AB	AA	AA	AB	NC	AB	AB	AB	AA	AA	AA	AA	AA	AB	AA	AA	NC	AA	AA	AB	BB	AB	AB	BB	AB
463	AX-89847852		AB	AB	AB	AB	AB	AB	AB	AB	AB	AB	AA	AA	AA	AA	AA	AA	AA	AA	AA	AA	AA	AA	AA	BB	AB	AB	AB	AA	AB	AB	BB	AB	AB	AB	AB	AB	AB	AB	AB	AB	AB	AA	AA	AA	AA	AA	AA
464	AX-89825176		AB	BB	BB	AB	BB	BB	BB	BB	BB	BB	AA	AA	AA	AA	AA	AA	AA	AA	AA	AA	AA	AA	AA	BB	AB	AB	AB	AA	AB	AB	BB	BB	BB	BB	BB	AB	BB	BB	AB	BB	BB	AB	AA	AB	AB	AA	AB
465	AX-89882275		AB	AB	AB	AB	AB	AB	AB	AB	AB	AB	BB	BB	BB	BB	BB	BB	BB	BB	BB	BB	BB	BB	BB	AB	BB	NC	AB	BB	AB	AB	AB	AB	AB	AB	AB	AB	AB	AB	AB	AB	AB	BB	BB	BB	BB	BB	BB
466	AX-89825107		AB	AA	AA	AB	AA	AA	AA	AA	AA	AA	BB	AB	NC	BB	AB	BB	NC	AB	BB	AB	BB	AB	AB	AB	AB	AB	AB	AB	AB	AB	AB	AA	AA	AA	AA	AB	AA	AA	AB	AA	AA	AB	BB	AB	AB	BB	AB
467	AX-89882261		AB	AB	AB	AB	AB	AB	AB	AB	AB	AB	BB	BB	BB	BB	BB	BB	BB	BB	BB	BB	BB	BB	BB	AB	BB	AB	AB	BB	AB	AB	AB	AB	AB	AB	AB	AB	AB	AB	AB	AB	AB	BB	BB	BB	BB	BB	BB
468	AX-89882238		AB	AA	AA	AB	AA	AA	AA	AA	AA	AA	BB	AB	AB	BB	AB	BB	AB	AB	BB	AB	BB	AB	AB	AA	AA	AB	AB	AB	AB	AB	AA	AA	AA	AA	AA	AB	AA	AA	AB	AA	AA	AB	BB	AB	AB	BB	AB
469	AX-89879876		BB	BB	BB	BB	BB	BB	BB	BB	BB	BB	BB	BB	BB	BB	BB	BB	BB	BB	BB	BB	BB	BB	BB	AB	AB	BB	BB	BB	BB	BB	AB	BB	BB	BB	BB	BB	BB	BB	BB	BB	BB	BB	BB	BB	BB	BB	BB
470	AX-89822764		BB	BB	BB	BB	BB	BB	BB	BB	BB	BB	AB	BB	BB	AA	BB	AB	BB	BB	AA	AB	AB	BB	BB	BB	BB	BB	BB	BB	BB	BB	BB	BB	BB	BB	BB	BB	BB	BB	BB	BB	BB	AB	AB	BB	BB	AB	BB
471	AX-89860935		AA	AA	AA	AA	AA	AA	AA	AA	AA	AA	AB	BB	BB	AB	BB	AB	BB	BB	AB	BB	AB	BB	BB	AB	BB	AB	AB	BB	AB	AB	AB	AA	AA	AA	AA	AA	AA	AA	AA	AA	AA	AB	BB	AB	AB	BB	AB
472	AX-89847542		AB	BB	BB	AB	BB	BB	BB	BB	BB	BB	AA	AA	AA	AA	AA	AA	AA	AA	AA	AA	AA	AA	AA	BB	AB	AB	AB	AA	AB	AB	BB	BB	BB	BB	BB	AB	BB	BB	AB	BB	BB	AB	AA	AB	AB	AA	AB
473	AX-89785442		AB	AB	AB	AB	AB	AB	AB	AB	AB	AB	AA	AA	AA	AA	AA	AA	AA	AA	AA	AA	AA	AA	AA	AB	AA	AB	AB	AA	AB	AB	AB	AB	AB	AB	AB	AB	AB	AB	AB	AB	AB	AA	AA	AA	AA	AA	AA
474	AX-89879894		AB	BB	BB	AB	BB	BB	BB	BB	BB	BB	AA	NC	AA	AA	AA	AA	NC	AA	AA	AA	AA	AA	AA	AB	AA	AB	AB	AA	AB	AB	AB	BB	BB	BB	BB	AB	BB	BB	AB	BB	BB	AB	AA	AB	AB	AA	AB
475	AX-89783502		AB	BB	BB	AB	BB	BB	BB	BB	BB	BB	AA	AA	AA	AA	AA	AA	AA	AA	AA	AA	AA	AA	AA	BB	AB	AB	AB	AA	AB	AB	BB	BB	BB	BB	BB	AB	BB	BB	AB	BB	BB	AB	AA	AB	AB	AA	AB
476	AX-89822715		AB	AA	AA	AB	AA	AA	AA	AA	AA	AA	BB	BB	BB	BB	BB	BB	BB	BB	BB	BB	BB	BB	BB	AB	BB	AB	AB	BB	AB	AB	AB	AA	AA	AA	AA	AB	AA	AA	AB	AA	AA	AB	BB	AB	AB	BB	AB
477	AX-89907633		AB	AB	AB	AB	AB	AB	AB	AB	AB	AB	AB	BB	BB	AB	BB	AB	BB	BB	AB	BB	AB	BB	BB	AB	BB	AB	AB	BB	AB	AB	AB	AB	AB	AB	AB	AB	AB	AB	AB	AB	AB	AB	BB	AB	AB	BB	AB
478	AX-89880176		BB	BB	BB	BB	BB	BB	BB	BB	BB	BB	BB	BB	BB	AB	BB	BB	BB	BB	AB	AB	BB	BB	BB	AB	AB	BB	BB	BB	BB	BB	AB	BB	BB	BB	BB	BB	BB	BB	BB	BB	BB	AB	AB	BB	BB	AB	BB
479	AX-89819480		BB	BB	BB	BB	BB	BB	BB	BB	BB	BB	BB	BB	BB	AB	BB	AB	BB	BB	AB	AB	BB	AB	AB	AB	AB	BB	BB	BB	BB	BB	AB	BB	BB	BB	BB	BB	BB	BB	BB	BB	BB	AB	AB	AB	BB	AB	BB
480	AX-89784020		BB	BB	BB	BB	BB	BB	BB	BB	BB	BB	BB	BB	BB	AB	BB	AB	BB	BB	AB	AB	BB	AB	AB	AB	AB	BB	BB	BB	BB	BB	AB	BB	BB	BB	BB	BB	BB	BB	BB	BB	BB	AB	AB	AB	BB	AB	BB
481	AX-89847302		AA	AA	AA	AA	AA	AA	AA	AA	AA	AA	AA	AA	AA	AB	AA	AB	AA	AA	AB	AB	AA	AB	AB	AB	AB	AA	AA	AA	AA	AA	AB	AA	AA	AA	AA	AA	AA	AA	AA	AA	AA	AB	AB	AB	AA	AB	AA
482	AX-89904387		BB	BB	BB	BB	BB	BB	BB	BB	BB	BB	BB	BB	BB	AB	BB	AB	BB	BB	AB	AB	BB	AB	AB	AB	AB	BB	BB	BB	BB	BB	AB	BB	BB	BB	BB	BB	BB	BB	BB	BB	BB	AB	AB	AB	BB	AB	BB
483	AX-89847355		BB	AB	AB	AB	AB	BB	BB	AB	AB	AB	AB	AA	AA	AB	AA	AB	AA	AA	AB	AA	AB	AA	AA	AB	AA	AB	AB	AA	AB	AB	AB	AB	AB	AB	AB	AB	AB	AB	AB	AB	AB	AB	AA	AA	AA	AA	AA
484	AX-89782148		BB	AB	AB	AB	AB	BB	AB	AB	AB	AB	AB	AA	AA	AB	AA	AB	AA	AA	AB	AA	AB	AA	AA	AB	AA	AB	AB	AA	AB	AB	AB	AB	AB	AB	AB	AB	AB	AB	AB	AB	AB	AB	AA	AA	AA	AA	AA
485	AX-89904458		BB	AB	AB	AB	AB	BB	AB	AB	AB	AB	AB	AA	AA	AB	AA	AB	AA	AA	AB	AA	AB	AA	AA	AB	AA	AB	AB	AA	AB	AB	AB	AB	AB	AB	AB	AB	AB	AB	AB	AB	AB	AB	AA	AA	AA	AA	AA
486	AX-89821200		AA	AB	AB	AB	AB	AA	AA	AB	AB	AB	AB	BB	BB	AB	BB	AB	BB	BB	AB	BB	AB	BB	BB	AB	BB	AB	AB	BB	AB	AB	AB	AB	AB	AB	AB	AB	AB	AB	AB	AB	AB	AB	BB	BB	BB	BB	BB
487	AX-89821149		BB	AB	AB	AB	AB	BB	BB	AB	AB	AB	AB	AA	AA	AB	AA	AB	AA	AA	AB	AA	AB	AA	AA	AB	AA	AB	AB	AA	AB	AB	AB	AB	AB	AB	AB	AB	AB	AB	AB	AB	AB	AB	AA	AA	AA	AA	AA
488	AX-89782421		AA	AB	AB	AB	AB	AA	AA	AB	AB	AB	AB	BB	BB	AB	BB	AB	BB	BB	AB	BB	AB	BB	BB	AB	BB	AB	AB	BB	AB	AB	AB	AB	AB	AB	AB	AB	AB	AB	AB	AB	AB	AB	BB	BB	BB	BB	BB
489	AX-89878291		BB	AB	AB	AB	AB	BB	BB	AB	AB	AB	AB	AA	AA	AB	AA	AB	AA	AA	NC	AA	AB	AA	AA	AB	AA	AB	AB	AA	AB	AB	AB	AB	AB	AB	AB	AB	AB	AB	AB	AB	AB	AB	AA	AA	AA	AA	AA
490	AX-89847373		BB	AB	AB	AB	AB	BB	BB	AB	AB	AB	AB	AA	AA	AB	AA	AB	AA	AA	AB	AA	AB	AA	AA	AB	AA	AB	AB	AA	AB	AB	AB	AB	AB	AB	AB	AB	AB	AB	AB	AB	AB	AB	AA	AA	AA	AA	AA
491	AX-89878402		AA	AB	AB	AB	AB	AA	AA	AB	AB	AB	AB	BB	BB	AB	BB	AB	BB	BB	AB	BB	AB	BB	BB	AB	BB	AB	AB	BB	AB	AB	AB	AB	AB	AB	AB	AB	AB	AB	AB	AB	AB	AB	BB	BB	BB	BB	BB
492	AX-89822887		AA	AB	AB	AB	AB	AA	AA	AB	AB	AB	AB	BB	BB	AB	BB	AB	BB	BB	AB	BB	AB	BB	BB	AB	BB	AB	AB	BB	AB	AB	AB	AB	AB	AB	AB	AB	AB	AB	AB	AB	AB	AB	BB	BB	BB	BB	BB
493	AX-89847561		AA	AB	AB	AB	AB	AA	AA	AB	AB	AB	AB	BB	BB	AB	BB	AB	BB	BB	AB	BB	AB	BB	BB	AB	BB	AB	AB	BB	AB	AB	AB	AB	AB	AB	AB	AB	AB	AB	AB	AB	AB	AB	BB	BB	BB	BB	BB
494	AX-89815353		BB	AB	AB	AB	AB	BB	BB	AB	AB	AB	AB	AA	NC	AB	AA	AB	NC	AA	AB	AB	AB	AA	AA	AB	AA	AB	AB	AA	AB	AB	AB	AB	AB	AB	AB	AB	AB	AB	AB	AB	AB	AB	AA	AA	AA	AA	AA
495	AX-89904508		BB	AB	AB	AB	AB	BB	BB	AB	AB	AB	AB	AA	AA	AB	AA	AB	AA	AA	AB	AA	AB	AA	AA	AB	AA	AB	AB	AA	AB	AB	AB	AB	AB	AB	AB	AB	AB	AB	AB	AB	AB	AB	AA	AA	AA	AA	AA
496	AX-89822950		AB	BB	BB	BB	BB	AA	AB	AB	BB	BB	AB	BB	BB	AB	BB	AB	BB	BB	AB	BB	AB	BB	BB	BB	AB	AB	BB	BB	AB	AB	AB	AB	AB	AB	AB	AB	AB	AB	AB	AB	AB	AB	BB	BB	BB	BB	BB
497	AX-89847507		AB	BB	BB	BB	BB	AA	AB	AB	BB	BB	AB	BB	BB	AB	BB	AB	BB	BB	AB	BB	AB	BB	BB	BB	AB	AB	BB	BB	AB	AB	AB	AB	AB	AB	AB	AB	AB	AB	AB	AB	AB	AB	BB	BB	BB	BB	BB
498	AX-89806832		AB	AA	AA	AA	AA	BB	AB	AB	AA	AA	AB	AA	AA	AB	AA	AB	AA	AA	AB	AA	AB	AA	AA	AB	AA	AB	AA	AA	AB	AB	AB	AB	AB	AB	AB	AB	AB	AB	AB	AB	AB	AB	AA	AA	AA	AA	AA
499	AX-89803624		BB	AB	AB	AB	AB	BB	BB	AB	AB	AB	AB	AA	AA	AB	AA	AB	AA	AA	AB	AA	AB	AA	AA	AB	AA	AB	AB	AA	AB	AB	AB	AB	AB	AB	AB	AB	AB	AB	AB	AB	AB	AB	AA	AA	AA	AA	AA
500	AX-89879973		AA	AB	AB	AB	AB	AA	AA	AB	AB	AB	AB	BB	BB	AB	BB	AB	BB	BB	AB	BB	AB	BB	BB	AB	BB	AB	AB	BB	AB	AB	AB	AB	AB	AB	AB	AB	AB	AB	AB	AB	AB	AB	BB	BB	BB	BB	BB
501	AX-89904618		BB	AB	AB	AB	AB	BB	BB	AB	AB	AB	AB	AA	AA	AB	AA	AB	AA	AA	AB	AA	AB	AA	AA	AB	AA	AB	AA	AA	AB	AB	AB	AB	AB	AB	AB	AB	AB	AB	AB	AB	AB	AB	AA	AA	AA	AA	AA
502	AX-89904607		AA	AB	AB	AB	AB	AA	AA	AB	AB	AB	AB	BB	BB	AB	BB	AB	BB	BB	AB	BB	AB	BB	BB	AB	BB	AB	AB	BB	AB	AB	AB	AB	AB	AB	AB	AB	AB	AB	AB	AB	AB	AB	BB	BB	BB	BB	BB
503	AX-89822961		AB	AA	AA	AA	AA	BB	AB	AB	AA	AA	AB	AA	AA	AB	AA	AB	AA	AA	AB	AA	AB	AA	AA	AB	AA	AB	AA	AA	AB	AB	AB	AB	AB	AB	AB	AB	AB	AB	AB	AB	AB	AB	AA	AA	AA	AA	AA
504	AX-89904502		AA	AB	AB	AB	AB	AA	AA	AB	AB	AB	AB	BB	BB	AB	BB	AB	BB	BB	AB	BB	AB	BB	BB	AB	BB	AB	AB	BB	AB	AB	AB	AB	AB	AB	AB	AB	AB	AB	AB	AB	AB	AB	BB	BB	BB	BB	BB
505	AX-89879635		AB	BB	BB	BB	BB	AA	AB	AB	BB	BB	AB	BB	BB	AB	BB	AB	BB	BB	AB	BB	AB	BB	BB	BB	AB	AB	BB	BB	AB	AB	AB	AB	AB	AB	AB	AB	AB	AB	AB	AB	AB	AB	BB	BB	BB	BB	BB
506	AX-89823502		AB	AB	AB	AB	AB	AB	AB	AB	AB	AB	AB	BB	BB	AB	BB	AB	BB	BB	AB	BB	AB	BB	BB	BB	BB	BB	BB	BB	BB	BB	BB	AB	AB	AB	AB	AB	AB	AB	AB	AB	AB	BB	BB	BB	AB	BB	AB
507	AX-89904663		AB	AB	AB	AB	AB	AB	AB	AB	AB	AB	AB	BB	BB	AB	BB	AB	BB	BB	AB	BB	AB	BB	BB	BB	BB	BB	BB	BB	BB	BB	BB	AB	AB	AB	AB	AB	AB	AB	AB	AB	AB	BB	BB	BB	AB	BB	AB
508	AX-89823505		AB	AB	AB	AB	AB	AB	AB	AB	AB	AB	AB	BB	BB	AB	BB	AB	BB	BB	AB	BB	AB	BB	BB	BB	BB	BB	BB	BB	BB	BB	BB	AB	AB	AB	AB	AB	AB	AB	NC	AB	AB	BB	BB	BB	AB	BB	AB
509	AX-89847204		AB	AB	AB	AB	AB	AB	AB	AB	AB	AB	AB	AA	AA	BB	AA	BB	AA	AA	BB	AA	AB	AA	AA	AA	AA	AA	AA	AA	AA	AA	AA	AB	AB	AB	AB	AB	AB	AB	AB	AB	AB	AA	AA	AA	AB	AA	AB
510	AX-89847212		AB	AB	AB	AB	AB	AB	AB	AB	AB	AB	AB	BB	BB	AA	BB	AA	BB	BB	AA	BB	AB	BB	BB	BB	BB	BB	BB	BB	BB	BB	BB	AB	AB	AB	AB	AB	AB	AB	AB	AB	AB	BB	BB	BB	AB	AB	AB
511	AX-89847215		AB	AB	AB	AB	AB	AB	AB	AB	AB	AB	AB	BB	BB	AA	BB	AA	BB	BB	AA	BB	AB	BB	BB	BB	BB	BB	BB	BB	BB	BB	BB	AB	AB	AB	AB	AB	AB	AB	AB	AB	AB	BB	BB	BB	AB	AB	AB
512	AX-89876538		AB	AB	AB	AB	AB	AB	AB	AB	AB	AB	AB	AA	AA	BB	AA	BB	AA	AA	BB	AA	AB	AA	AA	AA	AA	AA	AA	AA	AA	AA	AA	AB	AB	AB	AB	AB	AB	AB	AB	AB	AB	AA	AA	AA	AB	AB	AB
513	AX-89876540		AB	AB	NC	AB	AB	AB	AB	AB	AB	AB	AB	BB	BB	AA	BB	AA	BB	BB	AA	BB	AB	BB	BB	BB	BB	BB	BB	BB	BB	BB	BB	AB	AB	AB	AB	AB	AB	AB	AB	AB	AB	BB	BB	BB	AB	AB	AB
514	AX-89904347		AB	AB	AB	AB	AB	AB	AB	AB	AB	AB	AB	BB	BB	AA	BB	AA	BB	BB	AA	BB	AB	BB	BB	BB	BB	BB	BB	BB	BB	BB	BB	AB	AB	AB	AB	AB	AB	AB	AB	AB	AB	BB	BB	BB	AB	AB	AB
515	AX-89819453		AB	AB	AB	AB	AB	AB	AB	AB	AB	AB	AB	AA	AA	BB	AA	BB	AA	AA	BB	AA	AB	AA	AA	AA	AA	AA	AA	AA	AA	AA	AA	AB	AB	AB	AB	AB	AB	AB	AB	AB	AB	AA	AA	AA	AA	AA	AA
516	AX-89781132		BB	AB	AB	AB	AB	BB	BB	AB	AB	AB	BB	BB	BB	AB	BB	AB	BB	BB	AB	BB	BB	BB	BB	BB	BB	BB	BB	BB	BB	BB	BB	AB	AB	AB	AA	AA	AB	BB	AA	AB	AB	BB	BB	BB	BB	BB	BB
517	AX-89781148		AB	BB	BB	BB	BB	AB	AB	BB	BB	BB	AB	BB	BB	AB	BB	AB	BB	BB	AB	BB	AB	BB	BB	BB	BB	BB	BB	BB	BB	BB	BB	BB	BB	AB	BB	BB	BB	AB	BB	BB	BB	BB	BB	BB	BB	BB	BB
518	AX-89819554		AB	BB	BB	BB	BB	AB	AB	BB	BB	BB	AB	BB	BB	AB	BB	AB	BB	BB	AB	BB	AB	BB	BB	BB	BB	BB	BB	BB	BB	BB	BB	BB	BB	AB	BB	BB	BB	AB	NC	BB	BB	BB	BB	BB	BB	BB	BB
519	AX-89819557		AB	AA	AA	AA	AA	AB	AB	AA	AA	AA	AB	AA	AA	AB	AA	AB	AA	AA	AB	AA	AB	AA	AA	AA	AA	AA	AA	AA	AA	AA	AA	AA	AA	AB	AA	AA	AA	AB	AA	AA	AA	AA	AA	AA	AA	AA	AA
520	AX-89819528		AB	BB	BB	BB	BB	AB	AB	BB	BB	BB	AB	BB	BB	AB	BB	AB	BB	BB	AB	BB	AB	BB	BB	BB	BB	BB	BB	BB	BB	BB	BB	BB	BB	AB	BB	BB	BB	AB	BB	BB	BB	BB	BB	BB	BB	BB	BB
521	AX-89820005		AB	BB	BB	BB	BB	AB	AB	BB	BB	BB	AB	BB	BB	AB	BB	AB	BB	BB	AB	BB	AB	BB	BB	BB	BB	BB	BB	BB	BB	BB	BB	BB	BB	AB	BB	BB	AB	AB	BB	BB	BB	BB	BB	BB	BB	BB	BB
522	AX-89860710		AB	BB	BB	BB	BB	AB	AB	BB	BB	BB	AB	BB	BB	AB	BB	AB	BB	BB	AB	BB	AB	BB	BB	BB	BB	BB	BB	BB	BB	BB	BB	BB	BB	AB	BB	BB	AB	AB	BB	BB	BB	BB	BB	BB	BB	BB	BB
523	AX-89862816		AB	AA	AA	AA	AA	AB	AB	AA	AA	AA	AB	AA	AA	AB	AA	AB	AA	AA	AB	AA	AB	AA	AA	AA	AA	AA	AA	AA	AA	AA	AA	AA	AA	AB	AA	AA	AB	AB	AA	AA	AA	AA	AA	AA	AA	AA	AA
524	AX-89877105		AB	BB	BB	BB	BB	AB	AB	BB	BB	BB	AB	BB	BB	AB	BB	AB	BB	BB	AB	BB	AB	BB	BB	BB	BB	BB	BB	BB	BB	BB	BB	BB	BB	AB	BB	BB	AB	AB	BB	BB	BB	BB	BB	BB	BB	BB	BB
525	AX-89806595		AB	AA	AA	AA	AA	AB	AB	AA	AA	AA	AB	AA	AA	AB	AA	AB	AA	AA	AB	AA	AB	AA	AA	AA	AA	AA	AA	AA	AA	AA	AA	AA	AA	AB	AA	AA	AB	AB	AA	AA	AA	AA	AA	AA	AA	AA	AA
526	AX-89876745		AB	BB	BB	BB	BB	AB	AB	BB	BB	BB	AB	BB	BB	AB	BB	AB	BB	BB	AB	BB	AB	BB	BB	BB	BB	BB	BB	BB	BB	BB	BB	BB	BB	AB	BB	BB	AB	AB	BB	BB	BB	BB	BB	BB	BB	BB	BB
527	AX-89781407		AB	AA	AA	AA	AA	AB	AB	AA	AA	AA	NC	AA	AA	AB	AA	AB	AA	AB	AB	AA	AB	AA	AA	AA	AA	AA	AA	AA	AA	AA	AA	AA	AA	AB	AA	AA	AB	AB	AA	AA	AA	AA	AA	AA	AA	AA	AA
528	AX-89877019		AB	BB	BB	BB	BB	AB	AB	BB	BB	BB	AB	BB	BB	AB	BB	AB	BB	BB	AB	BB	AB	BB	BB	BB	BB	BB	BB	BB	BB	BB	BB	BB	BB	AB	BB	BB	AB	AB	BB	BB	BB	BB	BB	BB	BB	BB	BB
529	AX-89876966		AB	BB	BB	BB	BB	AB	AB	BB	BB	BB	AA	BB	BB	AA	BB	AA	BB	AB	AA	BB	AA	AB	AB	AB	AB	BB	AB	AB	AB	AB	AB	BB	BB	AB	BB	BB	AB	AB	BB	BB	BB	BB	BB	BB	AB	AB	AB
530	AX-89803467		AB	BB	BB	BB	BB	AB	AB	BB	BB	BB	AB	BB	BB	AB	BB	AB	BB	AB	AB	BB	AB	BB	BB	BB	BB	BB	BB	BB	BB	BB	BB	BB	BB	AB	BB	BB	AB	AB	BB	BB	BB	BB	BB	BB	BB	BB	BB
531	AX-89876984		AB	BB	BB	BB	BB	AB	AB	BB	BB	BB	AB	BB	BB	AB	BB	AB	BB	AB	AB	BB	AB	BB	BB	BB	BB	BB	BB	BB	BB	BB	BB	BB	BB	AB	BB	BB	NC	AB	BB	BB	BB	BB	BB	BB	BB	BB	BB
532	AX-89876926		AB	BB	BB	BB	BB	AB	AB	BB	BB	BB	AB	BB	BB	AB	BB	AB	BB	AB	AB	BB	AB	BB	BB	BB	BB	BB	BB	BB	BB	BB	BB	BB	BB	AB	BB	BB	AB	AB	BB	BB	BB	BB	BB	BB	BB	BB	BB
533	AX-89876988		AB	AA	AA	AA	AA	AB	AB	AA	AA	AA	AB	AA	AA	AB	AA	AB	AA	AB	AB	AA	AB	AA	AA	AA	AA	AA	AA	AA	AA	AA	AA	AA	AA	AB	AA	AA	AB	AB	AA	AA	AA	AA	AA	AA	AA	AA	AA
534	AX-89862832		AB	AA	AA	AA	AA	AB	AB	AA	AA	AA	AB	AA	AA	AB	AA	AB	AA	AB	AB	AA	AB	AA	AA	AA	AA	AA	AA	AA	AA	AA	AA	AA	AA	AB	AA	AA	AB	AB	AA	AA	AA	AA	AA	AA	AA	AA	AA
535	AX-89819688		AB	BB	BB	BB	BB	AB	BB	BB	BB	BB	AB	BB	BB	AB	BB	AB	BB	AB	AB	BB	AB	BB	BB	BB	BB	BB	BB	BB	BB	BB	BB	BB	BB	AB	BB	BB	AB	AB	BB	AB	BB	BB	BB	BB	BB	BB	BB
536	AX-89781281		AB	BB	BB	BB	BB	AB	BB	BB	BB	BB	AB	BB	BB	AB	BB	AB	BB	AB	AB	BB	AB	BB	BB	BB	BB	BB	BB	BB	BB	BB	BB	BB	BB	AB	BB	BB	AB	AB	BB	AB	BB	BB	BB	BB	BB	BB	BB
537	AX-89877208		AB	BB	BB	BB	BB	AB	BB	BB	BB	BB	AB	BB	BB	AB	BB	AB	BB	AB	AB	BB	AB	BB	BB	BB	BB	BB	BB	BB	BB	BB	BB	BB	BB	AB	BB	BB	AB	AB	BB	AB	BB	BB	BB	BB	BB	BB	BB
538	AX-89803456		AB	BB	BB	BB	BB	AB	BB	BB	BB	BB	AB	BB	BB	AB	BB	AB	BB	AB	AB	BB	AB	BB	BB	BB	BB	BB	BB	BB	BB	BB	BB	BB	BB	AB	BB	BB	AB	AB	BB	BB	BB	BB	BB	BB	BB	BB	BB
539	AX-89781289		AB	BB	BB	BB	BB	AB	BB	BB	BB	BB	AB	BB	BB	AB	BB	AB	BB	AB	AB	BB	AB	BB	BB	BB	BB	BB	BB	BB	BB	BB	BB	BB	BB	AB	BB	BB	AB	AB	BB	BB	BB	BB	BB	BB	BB	BB	BB
540	AX-89820117		AB	AA	AA	AA	AA	AB	AA	AA	AA	AA	AB	AA	AA	AB	AA	AB	AA	AB	AB	AA	AB	AA	AA	AA	AA	AA	AA	AA	AA	AA	AA	AA	AA	AB	AA	AA	AB	AB	AA	AB	AA	AA	AA	AA	AA	AA	AA
541	AX-89781605		AB	AB	AB	AB	AB	AB	AB	BB	BB	AB	BB	NC	AA	BB	AA	BB	AA	AB	BB	AA	BB	AB	AB	AB	BB	AB	BB	AB	BB	BB	BB	BB	BB	BB	BB	BB	BB	BB	BB	BB	BB	AA	AA	AA	AB	BB	AB
542	AX-89819660		AB	AB	AB	AB	AB	AB	AB	BB	BB	AB	BB	AA	AA	BB	AA	BB	AA	AB	BB	AA	BB	AB	AB	AB	BB	AB	BB	AB	BB	BB	BB	BB	BB	BB	BB	BB	BB	BB	BB	BB	BB	AA	AA	AA	AB	BB	AB
543	AX-89781590		AB	AA	AA	AA	AA	AB	AA	AA	AA	AA	AB	AA	AA	AB	AA	AB	AA	AB	AB	AA	AB	AA	AA	AA	AA	AA	AA	AA	AA	AA	AA	AA	AA	AB	AA	AA	AB	AB	AA	AB	AA	AA	AA	AA	AA	AA	AA
544	AX-89819662		AB	BB	BB	BB	BB	AB	BB	BB	BB	BB	NC	BB	BB	AB	BB	AB	BB	AB	AB	BB	AB	BB	BB	BB	BB	BB	BB	BB	BB	BB	BB	BB	BB	AB	BB	BB	AB	AB	BB	AB	BB	BB	BB	BB	BB	BB	BB
545	AX-89820163		AB	BB	BB	BB	BB	AB	BB	BB	BB	BB	AA	BB	BB	AA	BB	AA	BB	AB	AA	BB	AA	AB	AB	AB	AB	BB	AB	AB	AB	AB	AB	BB	BB	AB	BB	BB	AB	AB	BB	AB	BB	BB	BB	BB	BB	BB	BB
546	AX-89877196		AB	AB	AB	AB	AB	AB	AB	BB	BB	AB	BB	AA	AA	BB	AA	BB	AA	AB	BB	AA	BB	AB	AB	AB	BB	AB	BB	AB	BB	BB	BB	BB	BB	BB	BB	BB	BB	BB	BB	BB	BB	AA	AA	AA	AB	BB	AB
547	AX-89781566		AB	AA	AA	AA	AA	AB	AA	AA	AA	AA	AB	AA	AA	AB	AA	AB	AA	AB	AB	AA	AB	AA	AA	AA	AA	AA	AA	AA	AA	AA	AA	AA	AA	AB	AA	AA	AB	AB	AA	AB	AA	AA	AA	AA	AA	AA	AA
548	AX-89820146		AB	BB	BB	BB	BB	AB	BB	BB	BB	BB	AA	BB	BB	AA	BB	AA	BB	AB	AA	BB	AA	AB	AB	AB	AB	BB	AB	AB	AB	AB	AB	BB	BB	AB	BB	BB	AB	AB	BB	NC	BB	BB	BB	BB	BB	BB	BB
549	AX-89860740		AB	BB	BB	BB	BB	AB	BB	BB	BB	BB	AB	BB	BB	AB	BB	AB	BB	AB	AB	BB	AB	AB	AB	AB	AB	BB	AB	AB	AB	AB	AB	BB	BB	AB	BB	BB	AB	AB	BB	AB	BB	BB	BB	BB	BB	BB	BB
550	AX-89781637		AB	AA	AA	AA	AA	AB	AA	AA	AA	AA	AB	AA	AA	AB	AA	AB	AA	AB	AB	AA	AB	AB	AB	AB	AB	AA	AB	AB	AB	AB	AB	AA	AA	AB	AA	AA	AB	AB	AA	AB	AA	AA	AA	AA	AA	AA	AA
551	AX-89781735		AB	BB	BB	BB	BB	AB	BB	BB	BB	BB	AB	BB	BB	AB	AB	AB	BB	AB	AB	AB	AB	BB	BB	BB	BB	BB	BB	BB	BB	BB	BB	BB	BB	AB	BB	BB	AB	AB	BB	AB	BB	BB	BB	BB	BB	BB	BB
552	AX-89904420		AB	AB	AB	AB	AB	AB	AB	BB	BB	AB	AB	AA	AA	AB	AB	AB	AA	AB	AB	AB	AB	AB	AB	AA	AB	AB	AB	AB	AB	AB	AB	BB	BB	BB	BB	BB	BB	BB	BB	BB	BB	AA	AA	AA	AB	BB	AB
553	AX-89781685		AB	AA	AA	AA	AA	AB	AA	AA	AA	AA	AB	AA	AA	AB	AA	AB	AA	AB	AB	AA	AB	AA	AA	AA	AA	AA	AA	AA	AA	AA	AA	AA	AA	AB	AA	AA	AB	AB	AA	AB	AA	AA	AA	AA	AA	AA	AA
554	AX-89877295		AB	BB	BB	BB	BB	AB	BB	BB	BB	BB	AB	BB	BB	AB	BB	AB	BB	AB	AB	BB	AB	BB	BB	BB	BB	BB	BB	BB	BB	BB	BB	BB	BB	AB	BB	BB	AB	AB	BB	AB	BB	BB	BB	BB	BB	BB	BB
555	AX-89904423		AB	AB	AB	AB	AB	AB	AB	BB	BB	AB	BB	AA	AB	BB	AB	BB	AA	AB	BB	AB	BB	BB	BB	AB	BB	AB	BB	BB	BB	BB	BB	BB	BB	BB	BB	BB	BB	BB	BB	BB	BB	AA	AA	AA	AB	BB	AB
556	AX-89847301		AB	AB	AB	AB	AB	AB	AB	AA	AA	AB	AB	BB	NC	AB	BB	AB	BB	AB	AB	BB	AB	BB	BB	BB	AB	AB	AB	AB	AB	AB	AB	AA	AA	AA	AA	AA	AA	AA	AA	AA	AA	BB	BB	BB	AB	AA	AB
557	AX-89877385		AB	BB	BB	BB	BB	AB	BB	BB	BB	BB	AB	BB	BB	AB	AB	AB	BB	AB	AB	AB	AB	BB	BB	BB	BB	BB	BB	BB	BB	BB	BB	BB	BB	AB	BB	BB	AB	AB	BB	AB	BB	BB	BB	BB	BB	BB	BB
558	AX-89806640		AB	AB	AB	AB	AB	AB	AB	AA	AA	AB	AB	BB	BB	AB	AB	AB	BB	AB	AB	AB	AB	AB	AB	BB	AB	AB	AB	AB	AB	AB	AB	AA	AA	AA	AA	AA	AA	AA	AA	AA	AA	BB	BB	BB	AB	AA	AB
559	AX-89781650		AB	AA	AA	AA	AA	AB	AA	AA	AA	AA	BB	AA	AA	BB	AA	BB	AA	AB	BB	AA	BB	AB	AB	AB	AB	AA	AB	AB	AB	AB	AB	AA	AA	AB	AA	AA	AB	AB	AA	AB	AA	AA	AA	AA	AA	AA	AA
560	AX-89877416		AB	AB	AB	AB	AB	AB	AB	AA	AA	AB	AA	BB	AB	AA	AB	AA	BB	AB	AA	AB	AA	AA	AA	AB	AA	AB	AA	AA	AA	AA	AA	AA	AA	AA	AA	AA	AA	AA	AA	AA	AA	BB	BB	BB	AB	AA	AB
561	AX-89820232		AB	BB	BB	BB	BB	AB	BB	BB	BB	BB	AB	BB	BB	AB	BB	AB	BB	AB	AB	BB	AB	BB	BB	BB	BB	BB	BB	BB	BB	BB	BB	BB	BB	AB	BB	BB	AB	AB	BB	AB	BB	BB	BB	BB	BB	BB	BB
562	AX-89803506		AB	BB	BB	BB	BB	AB	BB	BB	BB	BB	AB	BB	BB	AB	BB	AB	BB	AB	AB	BB	AB	BB	BB	BB	BB	BB	BB	BB	BB	BB	BB	BB	BB	AB	BB	BB	AB	AB	BB	AB	BB	BB	BB	BB	BB	BB	BB
563	AX-89820196		AB	AB	AB	AB	AB	AB	AB	AA	AA	AB	AB	BB	BB	AB	BB	AB	BB	AB	AB	BB	AB	BB	BB	BB	AB	AB	AB	AB	AB	AB	AB	AA	AA	AA	AA	AA	AA	AA	AA	AA	AA	BB	BB	BB	AB	AA	AB
564	AX-89877403		AB	BB	BB	BB	BB	AB	BB	BB	BB	BB	AB	BB	BB	AB	AB	AB	BB	AB	AB	AB	AB	BB	BB	BB	BB	BB	BB	BB	BB	BB	BB	BB	BB	AB	BB	BB	AB	AB	BB	AB	BB	BB	BB	BB	BB	BB	BB
565	AX-89847303		AB	AB	AB	AB	AB	AB	AB	AA	AA	AB	AB	BB	BB	AB	BB	AB	BB	AB	AB	BB	AB	BB	BB	BB	AB	AB	AB	AB	AB	AB	AB	AA	AA	AA	AA	AA	AA	AA	AA	AA	AA	BB	BB	BB	AB	AA	AB
566	AX-89877568		AB	BB	BB	BB	BB	AB	BB	BB	BB	BB	AB	BB	AB	AB	AB	AB	BB	AB	AB	AB	AB	BB	BB	BB	BB	BB	BB	BB	BB	BB	BB	BB	BB	AB	BB	BB	AB	AB	BB	AB	BB	BB	BB	BB	BB	BB	BB
567	AX-89904439		AB	BB	BB	BB	BB	AB	BB	BB	BB	BB	AB	BB	AB	AB	AB	AB	BB	AB	AB	AB	AB	BB	BB	BB	BB	BB	BB	BB	BB	BB	BB	BB	BB	AB	BB	BB	AB	AB	BB	AB	BB	BB	BB	BB	BB	BB	BB
568	AX-89847329		AB	AA	AA	AA	AA	AB	AA	AA	AA	AA	AB	AA	AB	AB	AB	AB	AA	AB	AB	AB	AB	AA	AA	AA	AA	AA	AA	AA	AA	AA	AA	AA	AA	AB	AA	AA	AB	AB	AA	AB	AA	AA	AA	AA	AA	AA	AA
569	AX-89820580		AB	BB	BB	BB	BB	AB	BB	BB	BB	BB	AB	BB	AB	AB	AB	AB	BB	AB	AB	AB	AB	BB	BB	BB	BB	BB	BB	BB	BB	BB	BB	BB	BB	AB	BB	BB	AB	AB	BB	AB	BB	BB	BB	BB	BB	BB	BB
570	AX-89823339		BB	BB	BB	BB	BB	BB	BB	BB	BB	BB	BB	BB	BB	AB	BB	AB	NC	BB	AB	AB	BB	AB	AB	AB	AB	BB	BB	BB	BB	BB	AB	BB	BB	BB	BB	BB	BB	BB	BB	NC	BB	AB	AB	AB	BB	AB	BB
571	AX-89783274		AA	AB	AB	AA	AB	AA	AB	AB	AB	AB	NC	BB	NC	AB	BB	AB	BB	BB	AB	BB	AB	BB	BB	AB	BB	AB	AB	BB	AB	AB	AB	AB	AB	AB	AB	AB	AB	AB	AB	NC	AB	AB	BB	BB	BB	BB	BB
572	AX-89880300		BB	BB	BB	BB	BB	BB	BB	BB	BB	BB	BB	BB	BB	AB	BB	BB	BB	BB	AB	AB	BB	AB	AB	AB	AB	BB	BB	BB	BB	BB	AB	BB	BB	BB	BB	BB	BB	BB	BB	BB	BB	AB	AB	AB	BB	AB	BB
573	AX-89823157		BB	BB	BB	BB	BB	BB	BB	BB	BB	BB	BB	BB	BB	AB	BB	BB	BB	BB	AB	AB	BB	AB	AB	AB	AB	BB	BB	BB	BB	BB	AB	BB	BB	BB	BB	BB	BB	BB	BB	BB	BB	AB	AB	AB	BB	AB	BB
574	AX-89783690		BB	BB	BB	BB	BB	BB	BB	BB	BB	BB	BB	BB	BB	AB	BB	BB	BB	BB	AB	AB	BB	BB	BB	AB	AB	BB	BB	BB	BB	BB	AB	BB	BB	BB	BB	BB	BB	BB	BB	BB	BB	AB	AB	BB	BB	AB	BB
575	AX-89879884		BB	BB	BB	BB	BB	BB	BB	BB	BB	BB	BB	BB	BB	AB	BB	AB	BB	BB	AB	AB	BB	AB	AB	AB	AB	BB	BB	BB	BB	BB	AB	BB	BB	BB	BB	BB	BB	BB	BB	BB	BB	AB	AB	AB	BB	AB	BB
576	AX-89880573		BB	BB	BB	BB	BB	BB	BB	BB	BB	BB	BB	BB	BB	AB	BB	BB	BB	BB	AB	AB	BB	BB	BB	AB	AB	BB	BB	BB	BB	BB	AB	BB	BB	BB	BB	BB	BB	BB	BB	BB	BB	AB	AB	BB	BB	AB	BB
577	AX-89823162		BB	BB	BB	BB	BB	BB	BB	BB	BB	BB	BB	BB	BB	AB	BB	BB	BB	BB	AB	AB	BB	AB	AB	AB	AB	BB	BB	BB	BB	BB	AB	BB	BB	BB	BB	BB	BB	BB	BB	BB	BB	AB	AB	AB	BB	AB	BB
578	AX-89823038		BB	AB	AB	BB	AB	BB	AB	AB	AB	AB	AB	AA	AA	AB	AA	AB	AA	AA	AB	AA	AB	AA	AA	AB	AA	AB	AB	AA	AB	AB	AB	AB	AB	AB	AB	AB	AB	AB	AB	AB	AB	AA	AA	AA	AA	AA	AA
579	AX-89877932		AA	AB	AB	AA	AB	AA	AB	AB	AB	AB	AB	BB	BB	AB	BB	AB	BB	BB	AB	BB	AB	BB	BB	AB	BB	AB	AB	BB	AB	AB	AB	AB	AB	AB	AB	AB	AB	AB	AB	AB	AB	AB	BB	BB	BB	BB	BB
580	AX-89880227		AA	AA	AA	AA	AA	AA	AA	AA	AA	AA	AA	AA	AA	AB	AA	AA	AA	AA	AB	AB	AA	AA	AA	AB	AB	AA	AA	AA	AA	AA	AB	AA	AA	AA	AA	AA	AA	AA	AA	AA	AA	AB	AB	AA	AA	AB	AA
581	AX-89823017		AA	AB	AB	AA	AB	AA	AB	AB	AB	AB	AB	BB	BB	AB	BB	AB	BB	BB	AB	BB	AB	BB	BB	AB	BB	AB	AB	BB	AB	AB	AB	AB	AB	AB	AB	AB	AB	AB	AB	NC	NC	BB	BB	BB	BB	BB	BB
582	AX-89892819		AA	AA	AA	AA	AA	AA	AA	AA	AA	AA	AA	AA	AA	AB	AA	AA	AA	AA	AB	AB	AA	AA	AA	AA	AA	AA	AA	AA	AA	AA	AA	AA	AA	AA	AA	AA	AA	AA	AA	AA	AA	AB	AB	AA	AA	AB	AA
583	AX-89783397		AA	AB	AB	AA	AB	AA	AB	AB	AB	AB	AB	BB	BB	AB	BB	AB	BB	BB	AB	BB	AB	BB	BB	AB	BB	AB	AB	BB	AB	AB	AB	AB	AB	AB	AB	AB	AB	AB	AA	AB	AB	BB	BB	BB	BB	BB	BB
584	AX-89847532		AA	AB	AB	AA	AB	AA	AB	AB	AB	AB	AB	BB	BB	AB	BB	AB	BB	BB	AB	BB	AB	BB	BB	AA	AB	AB	AB	BB	AB	AB	AA	AB	AB	AB	AB	AB	AB	AB	AA	AB	AB	BB	BB	BB	BB	BB	BB
585	AX-89879762		BB	AB	AB	BB	AB	BB	AB	AB	AB	AB	AB	AA	AA	AB	AA	AB	AA	AA	AB	AA	AB	AA	AA	AB	AA	AB	AB	AA	AB	AB	AB	AB	AB	AB	AB	AB	AB	AB	BB	AB	AB	AA	AA	AA	AA	AA	AA
586	AX-89822426		BB	BB	BB	BB	BB	BB	BB	BB	BB	BB	BB	BB	BB	AB	BB	BB	BB	BB	AB	AB	BB	BB	BB	BB	BB	BB	BB	BB	BB	BB	BB	BB	BB	BB	BB	BB	BB	BB	BB	BB	BB	AB	AB	BB	BB	AB	BB
587	AX-89904597		BB	AB	AB	BB	AB	BB	AB	AB	AB	AB	AB	AA	AA	AB	AA	AB	AA	AA	AB	AA	AB	AA	AA	BB	AB	AB	AB	AA	AB	AB	BB	AB	AB	AB	AB	AB	AB	AB	BB	AB	AB	AA	AA	AA	AA	AA	AA
588	AX-89863082		AA	AB	AB	AA	AB	AA	AB	AB	AB	AB	AB	BB	BB	AB	BB	AB	BB	BB	AB	BB	AB	BB	BB	AB	BB	AB	AB	BB	AB	AB	AB	AB	AB	AB	AB	AB	AB	AB	AA	AB	AB	BB	BB	BB	BB	BB	BB
589	AX-89879609		BB	BB	BB	BB	BB	BB	BB	BB	BB	BB	BB	BB	BB	AB	BB	BB	BB	BB	AB	AB	BB	BB	BB	BB	BB	BB	BB	BB	BB	BB	BB	BB	BB	BB	BB	BB	BB	BB	BB	BB	BB	AB	AB	BB	BB	AB	BB
590	AX-89783416		BB	BB	BB	BB	BB	BB	BB	BB	BB	BB	BB	BB	BB	AB	BB	BB	BB	BB	AB	AB	BB	BB	BB	BB	BB	BB	BB	BB	BB	BB	BB	BB	BB	BB	BB	BB	BB	BB	BB	BB	BB	AB	AB	BB	BB	AB	BB
591	AX-89823380		AA	AA	AA	AA	AA	AA	AA	AA	AA	AA	AA	AA	AA	AB	AA	AA	AA	AA	AB	AB	AA	AA	AA	AB	AB	AA	AA	AA	AA	AA	AB	AA	AA	AA	AA	AA	AA	AA	AA	AA	AA	AB	AB	AA	AA	AB	AA
592	AX-89822595		AA	AB	AB	AA	AB	AA	AB	AB	AB	AB	AB	BB	BB	AB	BB	AB	BB	BB	AB	BB	AB	BB	BB	AA	AB	AB	AB	BB	AB	AB	AA	AB	AB	AB	AB	AB	AB	AB	AA	AB	AB	BB	BB	BB	BB	BB	BB
593	AX-89806801		AA	AA	AA	AA	AA	AA	AA	AA	AA	AA	AA	AA	AA	AB	AA	AA	AA	AA	AB	AB	AA	AA	AA	AA	AA	AA	AA	AA	AA	AA	AA	AA	AA	AA	AA	AA	AA	AA	AA	AA	AA	AB	AB	AA	AA	AB	AA
594	AX-89783279		AA	AA	AA	AA	AA	AA	AA	AA	AA	AA	AA	AA	AA	AB	AA	AA	AA	AA	AB	AB	AA	AA	AA	AA	AA	AA	AA	AA	AA	AA	AA	AA	AA	AA	AA	AA	AA	AA	AA	AA	AA	AB	AB	AA	AA	AB	AA
595	AX-89879805		BB	BB	BB	BB	BB	BB	BB	BB	BB	BB	BB	BB	BB	AB	BB	BB	BB	BB	AB	AB	BB	BB	BB	BB	BB	BB	BB	BB	BB	BB	BB	BB	BB	BB	BB	BB	BB	BB	BB	BB	BB	AB	AB	BB	BB	AB	BB
596	AX-89849350		BB	BB	BB	BB	BB	BB	BB	BB	BB	BB	BB	BB	BB	AB	BB	BB	BB	BB	AB	AB	BB	BB	BB	BB	BB	BB	BB	BB	BB	BB	BB	BB	BB	BB	BB	BB	BB	BB	BB	BB	BB	AB	AB	BB	BB	AB	BB
597	AX-89847621		AA	AB	AB	AA	AB	AA	AB	AB	AB	AB	AB	BB	BB	AB	BB	AB	BB	BB	AB	BB	AB	BB	BB	AB	BB	AB	AB	BB	AB	AB	AB	AB	AB	AB	AB	AB	AB	AB	AA	AB	AB	BB	BB	BB	BB	BB	BB
598	AX-89879837		BB	BB	BB	BB	BB	BB	BB	BB	BB	BB	BB	BB	BB	AB	BB	BB	BB	BB	AB	AB	BB	BB	BB	BB	BB	BB	BB	BB	BB	BB	BB	BB	BB	BB	BB	BB	BB	BB	BB	BB	BB	AB	AB	BB	BB	AB	BB
599	AX-89783398		BB	BB	BB	BB	BB	BB	BB	BB	BB	BB	BB	BB	BB	AB	BB	BB	BB	BB	AB	AB	BB	BB	BB	BB	BB	BB	BB	BB	BB	BB	BB	BB	BB	BB	BB	BB	BB	BB	BB	BB	BB	AB	AB	BB	BB	AB	BB
600	AX-89794045		BB	AB	AB	BB	AB	BB	AB	AB	AB	AB	AB	AA	AA	AB	AA	AB	AA	AA	AB	AA	AB	AA	AA	BB	AB	AB	AB	AA	AB	AB	BB	AB	AB	AB	AB	AB	AB	AB	BB	AB	AB	AA	AA	AA	AA	AA	AA
601	AX-89807774		AA	AA	AA	AA	AA	AA	AA	AA	AA	AA	AA	AA	AA	AB	AA	AA	AA	AA	AB	AB	AA	AA	AA	AA	AA	AA	AA	AA	AA	AA	AA	AA	AA	AA	AA	AA	AA	AA	AA	AA	AA	AB	NC	AA	AA	AB	AA
602	AX-89879833		BB	BB	BB	BB	BB	BB	BB	BB	BB	BB	BB	BB	BB	AB	BB	BB	BB	BB	NC	AB	BB	BB	BB	BB	BB	BB	BB	BB	BB	BB	BB	BB	BB	BB	BB	BB	BB	BB	BB	BB	BB	AB	NC	BB	BB	AB	BB
603	AX-89847622		BB	AB	AB	BB	AB	BB	AB	AB	AB	AB	AB	AA	AA	AB	AA	AB	AA	AA	AB	AA	AB	AA	AA	AB	AA	AB	AB	AA	AB	AB	AB	AB	AB	AB	AB	AB	AB	AB	BB	AB	AB	AA	AA	AA	AA	AA	AA
604	AX-89837580		AB	AB	AB	AB	BB	AB	BB	BB	BB	AB	BB	AA	BB	BB	BB	BB	AB	AB	BB	AB	BB	BB	BB	AB	BB	BB	BB	BB	BB	BB	BB	AB	BB	AB	AB	BB	BB	BB	AB	BB	AB	NC	AA	AB	AA	AB	AA
605	AX-89795610		BB	AB	AB	AB	AA	BB	AA	AA	AA	AB	AB	BB	AB	AB	AB	AB	BB	BB	AB	BB	AB	AA	AA	AB	AA	AA	AA	AA	AA	AA	AA	BB	AA	BB	AB	AA	AB	AB	AB	AB	BB	BB	BB	AB	BB	AB	BB
606	AX-89782253		BB	AB	AB	AB	AA	BB	AA	AA	AA	AB	AB	BB	AB	AB	AB	AB	BB	BB	AB	BB	AB	AA	AA	AB	AA	AA	AA	AA	AA	AA	AA	AB	AA	AB	AA	AA	AB	AB	AA	AB	AB	BB	BB	AA	AB	AA	BB
607	AX-89820875		AB	BB	BB	BB	BB	AB	BB	BB	BB	BB	AB	BB	AB	BB	AB	AB	BB	AB	AB	AB	AB	BB	BB	BB	BB	BB	BB	BB	BB	BB	BB	AB	BB	AB	BB	BB	AB	AB	BB	AB	AB	BB	BB	BB	BB	BB	BB
608	AX-89782159		AB	AA	AA	AA	AA	AB	AA	AA	AA	AA	AB	AA	AB	AA	AB	AB	AA	AB	AB	AB	AB	AA	AA	AA	AA	AA	AA	AA	AA	AA	AA	AB	AA	AB	AA	AB	AB	AB	AA	AB	AB	AA	AA	AA	AA	AA	AA
609	AX-89911313		AB	BB	BB	BB	BB	AB	BB	BB	BB	BB	BB	BB	BB	BB	BB	BB	NC	BB	BB	BB	BB	BB	BB	BB	BB	BB	BB	BB	BB	BB	BB	AB	BB	BB	BB	AB	AB	AB	BB	AB	AB	BB	BB	BB	BB	BB	BB
610	AX-89782718		AB	AB	AB	AB	BB	AB	BB	BB	BB	AB	BB	AA	BB	AB	BB	BB	AA	AB	BB	AB	BB	BB	BB	AB	BB	BB	BB	BB	BB	BB	BB	BB	BB	BB	BB	BB	BB	BB	BB	BB	BB	AA	AA	BB	AB	BB	AA
611	AX-89851515		BB	AB	AB	AB	AA	BB	AA	AA	AA	AB	AB	BB	AB	AB	AB	AB	BB	BB	AB	BB	AB	AB	AB	BB	AB	AB	AB	AB	AB	AB	AB	BB	AA	AB	NC	AB	AB	AB	NC	AB	BB	BB	BB	NC	BB	AB	BB
612	AX-89806718		AA	AB	AB	AB	BB	AA	BB	BB	BB	AB	AB	AA	AB	AB	AB	AB	AA	AA	AB	AA	AB	AB	AB	AA	AB	AB	AB	AB	AB	AB	AB	AA	BB	AB	AB	AB	AB	AB	AB	AB	AA	AA	AA	AB	AA	AB	AA
613	AX-89878416		AA	AB	AB	AB	BB	AA	BB	BB	BB	AB	AB	AA	AB	AB	AB	AB	AA	AA	AB	AA	AB	AB	AB	AA	AB	AB	AB	AB	NC	AB	AB	AA	BB	AB	AB	AB	AB	AB	AB	AA	AA	AA	AA	AB	AA	AB	AA
614	AX-89878335		BB	AB	AB	AB	AA	BB	AA	AA	AA	AB	AB	BB	AB	AB	AB	AB	BB	BB	AB	BB	AB	AA	AA	AB	AA	AA	AA	AA	AA	AA	AA	BB	AA	AB	AB	AB	AB	AB	AB	BB	BB	BB	BB	AB	BB	AB	BB
615	AX-89904485		AA	AB	AB	AB	BB	AA	BB	BB	BB	AB	AB	AA	AB	AB	AB	AB	AA	AA	AB	AA	AB	BB	BB	AB	BB	BB	BB	BB	BB	AB	BB	AA	BB	AB	AB	AB	AB	AB	AB	AA	AA	AA	AA	AB	AA	AB	AA
616	AX-89821141		AA	AB	AB	AB	BB	AA	BB	BB	BB	AB	AB	AA	AB	AB	AB	AB	AA	AA	AB	AA	AB	BB	BB	AB	BB	BB	BB	BB	BB	AB	BB	AA	BB	AB	AB	AB	AB	AB	AB	AA	AA	AA	AA	AB	AA	AB	AA
617	AX-89821174		AA	AB	AB	AB	BB	AA	BB	BB	BB	AB	AB	AA	AB	AB	AB	AB	AA	AA	AB	AA	AB	BB	BB	AB	BB	BB	BB	BB	BB	BB	BB	AA	BB	AB	AB	AB	AB	AB	AB	AA	AA	AA	AA	AB	AA	AB	AA
618	AX-89821160		AA	AB	AB	AB	BB	AA	BB	BB	BB	AB	AB	AA	AB	AB	AB	AB	AA	AA	AB	AA	AB	BB	BB	AB	BB	BB	BB	BB	BB	BB	BB	AA	BB	AB	AB	AB	AB	AB	AB	AA	AA	AA	AA	AB	AA	AB	AA
619	AX-89847372		AA	AB	AB	AB	BB	AA	BB	BB	BB	AB	AB	AA	AB	AB	AB	AB	AA	AA	AB	AA	AB	BB	BB	AB	BB	BB	BB	BB	BB	AB	BB	AA	BB	AB	AB	AB	AB	AB	AB	AA	AA	AA	AA	AB	AA	AB	AA
620	AX-89878242		BB	AB	AB	AB	AA	BB	AA	AA	AA	AB	AB	BB	AB	AB	AB	AB	BB	BB	AB	BB	AB	AA	AA	AB	AA	AA	AA	AA	AA	AB	AA	BB	AA	AB	AB	AB	AB	AB	AB	BB	BB	BB	BB	AB	BB	AB	BB
621	AX-89847361		AA	AB	AB	AB	BB	AA	BB	BB	BB	AB	AB	AA	AB	AB	AB	AB	AA	AA	AB	AA	AB	BB	BB	AB	BB	BB	BB	BB	BB	AB	BB	AA	BB	AB	BB	AB	AB	AB	AB	AA	AA	AA	AA	AB	AA	AB	AA
622	AX-89847360		AA	AB	AB	AB	BB	AA	BB	BB	BB	AB	AB	AA	AB	AB	AB	AB	AA	AA	AB	AA	AB	BB	BB	AB	BB	BB	BB	BB	BB	AB	BB	AA	BB	AB	BB	AB	AB	AB	AB	AA	AA	AA	AA	AB	AA	AB	AA
623	AX-89904477		BB	AB	AB	AB	AA	BB	NC	AA	AA	AB	AB	BB	AB	AB	AB	AB	BB	BB	AB	BB	AB	AA	AA	AB	AA	AA	AA	AA	AA	AB	AA	BB	AA	AB	AA	AB	AB	AB	AB	BB	BB	BB	BB	AB	BB	AB	BB
624	AX-89904482		BB	AB	AB	AB	AA	BB	AA	AA	AA	AB	AB	BB	AB	AB	AB	AB	BB	BB	AB	BB	AB	AA	AA	AB	AA	AA	AA	AA	AA	AB	AA	BB	AA	AB	AB	AB	AB	AB	AB	BB	BB	BB	BB	AB	BB	AB	BB
625	AX-89821031		BB	AB	AB	AB	AA	BB	AA	AA	AA	AB	AB	BB	AB	AB	AB	AB	BB	BB	AB	BB	AB	AA	AA	AB	AA	AA	AA	AA	AA	AB	AA	BB	AA	AB	AA	AB	AB	AB	AB	BB	BB	BB	BB	AB	BB	AB	BB
626	AX-89904474		AA	AB	AB	AB	BB	AA	BB	BB	BB	AB	AB	AA	AB	AB	AB	AB	AA	AA	AB	AA	AB	BB	BB	AB	BB	BB	BB	BB	BB	AB	BB	AA	BB	AB	BB	AB	AB	AB	AB	AA	AA	AA	AA	AB	AA	AB	AA
627	AX-89878214		AB	AB	AB	BB	AB	BB	BB	AB	AB	AB	AB	BB	AB	BB	AB	BB	BB	BB	AB	BB	AB	AB	AB	BB	BB	BB	AB	AB	BB	AB	BB	AB	AB	AB	BB	BB	AB	AB	BB	BB	AB	BB	BB	BB	AB	AB	BB
628	AX-89782345		AA	AB	AB	AB	BB	AA	BB	BB	BB	AB	AB	AA	AB	AB	AB	AB	AA	AA	AB	AA	AB	BB	BB	AB	BB	BB	BB	BB	BB	AB	BB	AA	BB	AB	BB	AB	AB	AB	AB	AA	AA	AA	AA	AB	AA	AB	AA
629	AX-89904476		AA	AB	AB	AB	BB	AA	BB	BB	BB	AB	AB	AA	AB	AB	AB	AB	AA	AA	AB	AA	AB	BB	BB	AB	BB	BB	BB	BB	BB	AB	BB	AA	BB	AB	BB	AB	AB	AB	AB	AA	AA	AA	AA	AB	AA	AB	AA
630	AX-89904478		AA	AB	AB	AB	BB	AA	BB	BB	BB	AB	AB	AA	AB	AB	AB	AB	AA	AA	AB	AA	AB	BB	BB	AB	BB	BB	BB	BB	BB	AB	BB	AA	BB	AB	BB	AB	AB	AB	AB	AA	AA	AA	AA	AB	AA	AB	AA
631	AX-89904479		BB	AB	AB	AB	AA	BB	AA	AA	AA	AB	AB	BB	AB	AB	AB	AB	BB	BB	AB	BB	AB	AA	AA	AB	AA	AA	AA	AA	AA	AB	AA	BB	AA	AB	AA	AB	AB	AB	AB	BB	BB	BB	BB	AB	BB	AB	BB
632	AX-89911410		BB	AB	AB	AB	AA	BB	AA	AA	AA	AB	AB	BB	AB	AB	AB	AB	BB	BB	AB	BB	AB	AB	AB	AB	AB	AB	AB	AB	AB	AB	AB	BB	AA	AB	AA	AB	AB	AB	AB	BB	BB	BB	BB	AB	BB	AB	BB
633	AX-89904545		AA	AA	AA	AA	AA	AA	NC	AA	AA	AA	AA	AA	AA	NC	AA	AA	AA	AA	AA	AA	AA	AB	AB	AB	AB	AB	AB	AB	AB	AB	AB	AA	AA	AA	AA	AA	AA	AA	AA	AA	AA	AA	AA	AA	AA	AA	AA
634	AX-89879247		AA	AB	AB	AB	BB	AA	BB	BB	BB	AB	AB	AA	AB	AB	AB	AB	AA	AA	AB	AA	AB	AB	AB	AB	AB	AB	AB	AB	AB	AB	AB	AA	BB	AB	BB	AB	AB	AB	AB	AA	AA	AA	AA	AB	AA	AB	AA
635	AX-89822051		AA	AA	AA	AA	AA	AA	AA	AA	AA	AA	AA	AA	AA	AA	AA	AA	AA	AA	AA	AA	AA	AB	AB	AB	AB	AB	AB	AB	NC	AB	AB	AA	AA	AA	AA	AA	AA	AA	AA	AA	AA	AA	AA	AA	AA	AA	AA
636	AX-89847448		BB	BB	BB	BB	BB	BB	BB	BB	BB	BB	BB	BB	BB	BB	BB	BB	BB	BB	BB	BB	BB	AB	AB	AB	AB	AB	AB	AB	AB	AB	AB	BB	BB	BB	BB	BB	BB	BB	BB	BB	BB	BB	BB	BB	BB	BB	BB
637	AX-89847451		AA	AB	AB	AB	BB	AA	BB	BB	BB	AB	AB	AA	AB	AB	AB	AB	AA	AA	AB	AA	AB	AB	AB	AB	AB	AB	AB	AB	AB	AB	AB	AA	BB	AB	BB	AB	AB	AB	AB	AA	AA	AA	AA	AB	AA	AB	AA
638	AX-89782982		AA	AA	AA	AA	AA	AA	AA	AA	AA	AA	AA	AA	AA	AA	AA	AA	AA	AA	AA	AA	AA	AB	AB	AB	AB	AB	AB	AB	AB	AB	AB	AA	AA	AA	AA	AA	AA	AA	AA	AA	AA	AA	AA	AA	AA	AA	AA
639	AX-89847447		AA	AA	AA	AA	AA	AA	AA	AA	AA	AA	AA	AA	AA	AA	AA	AA	AA	AA	AA	AA	AA	AB	AB	AB	AB	AB	AB	AB	AB	AB	AB	AA	AA	AA	AA	AA	AA	AA	AA	AA	AA	AA	AA	AA	AA	AA	AA
640	AX-89847421		AA	AA	AA	AA	AA	AA	AA	AA	AA	AA	AA	AA	AA	AA	AA	AA	AA	AA	AA	AA	AA	AB	AB	AB	AB	AB	AB	AB	AB	AB	AB	AA	AA	AA	AA	AA	AA	AA	AA	AA	AA	AA	AA	AA	AA	AA	AA
641	AX-89815340		BB	BB	BB	BB	BB	BB	BB	BB	BB	BB	BB	BB	BB	BB	BB	BB	BB	BB	BB	BB	BB	AB	AB	AB	AB	AB	AB	AB	AB	AB	AB	BB	BB	BB	BB	BB	BB	BB	BB	BB	BB	BB	BB	BB	BB	BB	BB
642	AX-89803675		AA	AA	AA	AA	AA	AA	AA	AA	AA	AA	AA	NC	AA	AB	AA	AA	BB	AB	AA	AB	AA	AA	AA	NC	AA	AA	AA	AA	AA	NC	AA	AA	AA	AA	AA	AA	AA	AA	AA	AA	AA	AB	AB	AA	AB	AA	AB
643	AX-89782866		AA	AA	AA	AA	AA	AA	AA	AA	AA	AA	AA	BB	AA	AB	AA	AA	NC	AB	AA	AB	AA	AB	AB	BB	AB	AB	AB	AB	AB	BB	AB	AA	AA	AA	AA	AA	AA	AA	AA	AA	AA	AB	AB	AA	AB	AA	AB
644	AX-89799113		AB	BB	AB	AB	BB	AA	AB	AA	AB	AB	AB	BB	AB	AB	AB	BB	AB	BB	BB	AB	AB	BB	BB	BB	AB	BB	AB	AB	AB	BB	BB	AB	AA	BB	AB	BB	AA	BB	AB	AA	AB	AB	AB	AB	AB	AB	AB
645	AX-89783925		AB	AA	AB	AB	AA	BB	AB	BB	AB	AB	AB	AB	BB	BB	AB	AB	BB	AB	AA	BB	AB	BB	BB	AB	BB	BB	AB	BB	BB	AB	AB	AB	BB	AA	AB	AA	BB	AA	AB	BB	AB	BB	BB	BB	AB	BB	AB
646	AX-89799116		AB	AA	AB	AB	AA	BB	AB	BB	AB	AB	AB	AB	BB	BB	AB	AB	BB	AB	AA	BB	AB	BB	BB	AB	BB	BB	AB	BB	BB	AB	AB	AB	BB	AA	AB	AA	BB	AA	AB	BB	AB	BB	BB	BB	AB	BB	AB
647	AX-89882266		AB	AA	AB	AB	AA	BB	AB	BB	AB	AB	AB	AB	BB	BB	AB	AB	AB	AB	AA	BB	AB	BB	BB	AB	BB	BB	AB	BB	BB	AB	AB	AB	BB	AB	AB	AA	BB	AA	AB	BB	AB	BB	BB	BB	AB	BB	AB
648	AX-89822692		AB	AA	AB	AB	AA	BB	AB	BB	AB	AB	AB	AB	BB	BB	AB	AB	BB	AB	AA	BB	AB	BB	BB	AB	AB	BB	AA	AB	AB	AB	AB	AB	AB	AB	AB	AA	BB	AA	AB	BB	AB	BB	BB	BB	AB	BB	AB
649	AX-89905819		AA	AA	AA	AA	AA	AA	AA	AA	AA	AA	AA	AA	AB	AB	AB	AA	AB	AA	AA	AB	AA	AA	AA	AA	AA	AA	AA	AA	AA	AA	AA	AA	AA	AA	AA	AA	AA	AA	AA	AA	AA	AA	AA	AB	AA	AA	AB
650	AX-89783417		AA	AA	AA	AA	AA	AA	AA	AA	AA	AA	AA	AA	AB	AB	AB	AA	AB	AA	AA	AB	AA	AA	AA	AA	AA	AA	AA	AA	AA	AA	AA	AA	AA	AA	AA	AA	AA	AA	AA	AA	AA	AA	AA	AB	AA	AB	AB
651	AX-89879963		AB	BB	AB	AB	BB	AA	AB	AA	AB	AB	BB	BB	AB	AB	AB	BB	AB	BB	BB	AB	BB	AB	AB	AB	BB	AB	BB	BB	BB	AB	AB	AB	AB	AB	AB	BB	AA	BB	AB	AA	AB	AB	AB	AB	AB	AB	AB
652	AX-89835615		BB	BB	BB	BB	BB	BB	BB	BB	BB	BB	BB	BB	AB	AB	AB	BB	AB	BB	BB	AB	BB	BB	BB	BB	BB	BB	BB	BB	BB	BB	BB	BB	BB	BB	BB	BB	BB	BB	BB	BB	BB	BB	BB	AB	BB	BB	AB
653	AX-89822413		BB	BB	BB	BB	BB	BB	BB	BB	BB	BB	BB	BB	AB	AB	AB	BB	AB	BB	BB	AB	BB	BB	BB	BB	BB	BB	BB	BB	BB	BB	BB	BB	BB	BB	BB	BB	BB	BB	BB	BB	BB	BB	BB	AB	BB	AB	AB
654	AX-89823410		AB	AA	BB	AB	AA	BB	AB	BB	AB	BB	AA	AB	BB	BB	AB	AB	BB	AB	AB	BB	AA	BB	BB	AB	AA	BB	AA	AB	AB	AB	AB	AB	AB	AB	AB	AB	BB	AB	AB	BB	AB	BB	BB	BB	AB	BB	AB
655	AX-89820122		AB	AB	BB	BB	AB	BB	BB	BB	BB	BB	AA	AB	NC	BB	AB	AB	AB	AB	AB	BB	AA	BB	BB	AB	AA	BB	AA	AB	AB	AB	AB	BB	BB	BB	BB	BB	BB	BB	BB	BB	BB	BB	BB	BB	BB	BB	BB
656	AX-89823164		AB	BB	AA	AB	BB	AA	AB	AA	AB	AA	BB	AB	AA	AA	AB	AB	AB	AB	AB	AA	BB	AA	AA	AB	BB	AA	BB	AB	AB	AB	AB	AB	AB	AB	AB	AB	AA	AB	AB	AA	AB	AA	NC	AA	AB	AA	AB
657	AX-89823064		AB	BB	AA	AB	BB	AA	AB	AA	AB	AA	BB	AB	AA	AA	AB	AB	AB	AB	AB	AA	BB	AA	AA	AB	BB	AA	BB	AB	AB	AB	AB	AB	AB	AB	AB	AB	AA	AB	AB	NC	AB	AB	AB	AB	AB	AB	AB
658	AX-89880239		AA	AA	AA	AA	AA	AA	AA	AA	AA	AA	AA	AA	AA	AA	AA	AA	AA	AA	AA	AA	AA	AA	AA	AA	AA	AA	AA	AA	AA	AA	AA	AA	AA	AA	AA	AA	AA	AA	AA	AA	AA	AB	AB	AB	AA	AB	AA
659	AX-89783860		AB	BB	AA	AB	BB	AA	AB	AA	AB	AA	BB	AB	AA	AA	AB	AB	AB	AB	AB	AA	BB	AA	AA	AB	BB	AA	BB	AB	AB	AB	AB	AB	AB	AB	AB	AB	AA	AB	AB	AA	AB	AA	AA	AA	AB	AA	AB
660	AX-89819645		AA	AB	AB	BB	BB	AB	AA	BB	AB	BB	BB	AB	BB	AB	BB	AB	AB	BB	BB	BB	BB	AA	AA	AA	AA	AA	AA	AA	AA	AA	AA	BB	AB	AA	AB	AB	AB	AA	BB	AB	BB	AB	AB	AA	AB	AB	AA
661	AX-89822632		AB	BB	AA	AB	BB	AA	AB	AA	AB	AA	BB	AB	AA	AA	AB	AB	AB	AB	AB	AA	BB	AA	AA	AB	BB	AA	BB	AB	AB	AB	AB	AB	AB	AB	AB	AB	AA	AB	AB	AA	AB	AA	AA	NC	AB	AA	AB
662	AX-89783379		AB	BB	AA	AB	BB	AA	AB	AA	AB	AA	BB	AB	AA	AA	AB	AB	AB	AB	AB	AA	BB	AA	AA	AB	BB	AA	BB	AB	AB	AB	AB	AB	AB	AB	AB	AB	AA	AB	NC	AA	AB	AA	AA	AA	AB	AA	AB
663	AX-89783740		AB	BB	AA	AB	BB	AA	AB	AA	AB	AA	BB	AB	AA	AA	AB	AB	AB	AB	AB	AA	BB	AA	AA	AB	BB	AA	BB	AB	AB	AB	AB	AB	AB	AB	AB	AB	AA	AB	AB	AA	AB	AA	AA	AA	AB	AA	AB
664	AX-89879693		AB	AA	BB	AB	AA	BB	AB	BB	AB	BB	AA	AB	BB	BB	AB	AB	AB	AB	AB	BB	AA	BB	BB	AB	AA	BB	AA	AB	AB	AB	AB	AB	AB	AB	AB	AB	BB	AB	AB	BB	AB	BB	BB	BB	AB	BB	AB
665	AX-89781652		AB	AB	AA	AA	AB	AA	AA	AA	AA	AA	BB	AB	AA	AA	AB	AB	AB	AB	AB	AA	BB	NC	AA	AB	BB	AA	BB	AB	AB	AB	AB	AA	AA	AA	AA	AA	AA	AA	AA	AA	AA	AA	AA	AA	AA	AA	AA
666	AX-89847533		BB	BB	BB	BB	BB	BB	BB	BB	BB	BB	BB	BB	AB	AB	AB	BB	AB	BB	BB	AB	BB	BB	BB	BB	BB	BB	BB	BB	BB	BB	BB	BB	BB	BB	BB	BB	BB	BB	BB	BB	BB	BB	BB	AB	BB	BB	AB
667	AX-89904651		BB	BB	BB	BB	BB	BB	BB	BB	BB	BB	BB	BB	BB	BB	BB	BB	BB	BB	BB	BB	BB	BB	BB	BB	BB	BB	BB	BB	BB	BB	BB	BB	BB	BB	BB	BB	BB	BB	BB	BB	BB	AB	AB	AB	BB	AB	BB
668	AX-89781801		AB	AB	BB	BB	AB	BB	BB	BB	BB	BB	NC	AB	BB	BB	AB	AB	AB	AB	AB	BB	AA	BB	BB	AB	AB	BB	AB	AB	AB	AB	AB	BB	BB	BB	BB	BB	BB	BB	BB	BB	BB	BB	BB	BB	BB	BB	BB
669	AX-89904585		AB	AB	AA	AA	AB	AA	AA	AA	AA	AA	BB	BB	AB	AB	AB	BB	AB	BB	BB	AB	BB	AB	AB	AB	AB	AB	AB	AB	AB	AB	AB	AB	AB	AA	AB	AB	AA	AB	AA	AA	AB	AA	AA	AA	AA	AA	AA
670	AX-89822505		AB	AB	AA	AA	AB	NC	AA	AA	AA	AA	BB	BB	AB	AB	AB	BB	AB	BB	BB	AB	BB	AB	AB	AB	AB	AB	AB	AB	AB	AB	AB	AB	AB	AA	AB	AB	AA	AB	AA	AA	AB	AA	AA	AA	AA	AA	AA
671	AX-89822486		AB	AB	BB	BB	AB	BB	BB	BB	BB	BB	AA	AA	AB	AB	AB	AA	AB	AA	AA	AB	AA	AB	AB	AB	NC	AB	NC	AB	AB	AB	AB	AB	AB	BB	AB	AB	BB	AB	BB	BB	AB	BB	BB	BB	BB	BB	BB
672	AX-89783591		AB	AB	AA	AA	AB	AA	AA	AA	AA	AA	BB	BB	AB	AB	AB	BB	AB	BB	BB	AB	BB	AB	AB	AB	BB	AB	BB	BB	BB	AB	AB	AB	AB	AA	AB	AB	AA	AB	AA	AA	AB	AA	AA	AA	AA	AA	AA
673	AX-89783567		AB	AB	AA	AA	AB	AA	AA	AA	AA	AA	BB	BB	AB	AB	AB	BB	AB	BB	BB	AB	BB	AB	AB	AB	BB	AB	BB	BB	BB	AB	AB	AB	AB	AA	AB	AB	AA	AB	AA	AA	AB	AA	AA	AA	AA	AA	AA
674	AX-89783308		AB	AB	BB	BB	AB	BB	BB	BB	BB	BB	AA	AA	AB	AB	AB	AA	AB	AA	AA	AB	AA	AB	AB	AB	AB	AB	AB	AB	AB	AB	AB	AB	AB	BB	AB	AB	BB	AB	BB	BB	AB	BB	BB	BB	BB	BB	BB
675	AX-89880114		AB	AB	AA	AA	AB	AA	AA	AA	AA	AA	BB	BB	AB	AB	AB	BB	AB	BB	BB	AB	BB	AB	AB	AB	AB	AB	AB	AB	AB	AB	AB	AB	AB	AA	AB	AB	AA	AB	AA	AA	AB	AA	AA	AA	AA	AA	AA
676	AX-89879705		AB	AB	BB	BB	AB	BB	BB	BB	BB	BB	AA	AA	AB	AB	AB	AA	AB	AA	AA	AB	AA	AB	AB	AB	AB	AB	AB	AB	AB	AB	AB	AB	AB	BB	AB	AB	BB	AB	BB	BB	AB	BB	BB	BB	BB	BB	BB
677	AX-89783987		AA	AA	AB	AB	AA	AB	AB	AB	AB	AB	AA	AA	AA	AA	AA	AA	AA	AA	AA	AA	AA	AB	AB	AB	AA	AB	AA	AA	AA	AB	AB	AA	AA	AA	AA	AA	AA	AA	AA	AA	AA	AA	AA	AA	AA	AA	AA
678	AX-89904657		AB	AB	AB	AB	AB	AB	AB	AB	AB	AB	AB	BB	AB	AB	AB	BB	AB	BB	BB	AB	BB	BB	BB	BB	AB	BB	AB	AB	AB	BB	BB	AB	AB	AA	AB	AB	AA	AB	AA	AA	AB	AA	AA	AA	AA	AA	AA
679	AX-89904340		BB	BB	NC	AB	BB	AB	AB	AB	AB	AB	BB	AB	AB	AB	AB	BB	AB	AB	AB	AB	BB	AA	AA	AB	AB	AA	AB	AA	AA	AB	AB	BB	BB	BB	BB	BB	BB	BB	BB	BB	BB	BB	BB	BB	BB	BB	BB
680	AX-89819858		BB	AB	AB	AB	BB	AB	AB	AB	AB	AB	AB	AB	AA	AB	AB	AB	AB	AA	AA	AB	AB	AB	AB	AB	AB	AB	AB	AB	AB	AB	AB	BB	BB	BB	BB	BB	BB	BB	BB	BB	BB	BB	BB	BB	BB	BB	BB
681	AX-89876958		AA	AB	AB	AB	AA	AB	AB	AB	AB	AB	AB	AB	BB	AB	AB	AB	AB	BB	NC	NC	AB	AB	AB	AB	AB	AB	AB	AB	AB	AB	AB	AA	AA	AA	AA	AA	AA	AA	AA	AA	AA	AA	AB	AA	AB	AB	AB
682	AX-89781374		BB	AB	AB	AB	BB	AB	AB	AB	AB	AB	AB	AB	AA	AB	AB	AB	AB	AA	AA	AB	AB	AB	AB	AB	AB	AB	AB	AB	AB	AB	AB	BB	BB	BB	BB	BB	BB	BB	BB	BB	BB	BB	AB	BB	AB	AB	AB
683	AX-89876821		BB	AB	AB	AB	BB	AB	AB	AB	AB	AB	AB	AB	AB	AB	AB	AB	AB	AA	AA	AB	AB	BB	BB	AB	BB	AB	AB	BB	BB	AB	AB	BB	BB	BB	BB	BB	BB	BB	BB	BB	BB	AB	AA	AB	AB	AA	AA
684	AX-89847289		BB	BB	BB	BB	BB	BB	BB	BB	BB	BB	BB	BB	BB	BB	BB	BB	BB	BB	BB	BB	BB	AB	AB	BB	BB	AB	BB	BB	AB	BB	BB	BB	BB	BB	BB	BB	BB	BB	BB	BB	BB	BB	BB	BB	BB	BB	BB
685	AX-89867615		BB	AB	AB	AB	BB	AB	AB	AB	AB	AB	AB	AB	AB	AB	AB	AB	AB	AA	AA	AA	AB	AB	AB	AB	AB	AB	AB	AB	AB	AB	AB	BB	BB	BB	BB	BB	BB	BB	BB	BB	BB	AB	AA	AB	AB	AA	AA
686	AX-89781539		BB	AB	AB	AB	BB	AB	AB	AB	AB	AB	NC	AB	AB	AB	AB	AB	AB	AA	AA	AA	AB	NC	AB	AB	AB	AB	AB	AB	AB	AB	AB	BB	BB	BB	BB	BB	BB	BB	BB	BB	BB	AB	AA	AB	AB	AA	AA
687	AX-89781694		BB	BB	BB	BB	BB	BB	BB	BB	BB	BB	AB	AB	AB	BB	BB	AB	BB	AB	AB	AB	AB	AB	AB	BB	AB	BB	BB	AB	AB	AB	BB	BB	BB	BB	BB	BB	BB	BB	BB	BB	BB	BB	BB	BB	BB	BB	BB
688	AX-89781693		AB	AB	BB	AB	AA	BB	AB	AB	AB	NC	AA	AA	AA	AA	AA	AA	AA	AA	AA	AA	AA	AB	AB	AB	AA	BB	AB	AA	AB	AA	AB	AB	AB	AB	AB	AB	AB	AB	AB	AB	AB	AA	AA	AA	AA	AA	AA
689	AX-89820186		AB	AB	AB	AB	AA	AB	AB	AB	AB	AB	AA	AA	AA	AA	AA	AA	AA	AA	AA	AA	AA	AB	AB	AB	AA	AB	AB	AA	AB	AA	AB	AB	AB	AA	AB	AB	AB	AB	AB	AB	AB	AA	AA	AA	AA	AA	AA
690	AX-89910994		AA	AA	AA	AA	AA	AA	AA	AA	AA	AA	AB	AB	AB	AB	AA	AB	AA	AB	AA	AB	AB	AB	AB	AA	AA	AB	AA	AA	AB	AA	AA	AA	AA	AA	AA	AA	AA	AA	AA	AA	AA	AA	AA	AA	AA	AA	AA
691	AX-89781728		AB	AB	AB	AB	BB	AB	AB	AB	AB	AB	BB	BB	BB	BB	BB	BB	BB	BB	BB	BB	BB	NC	AB	AB	BB	AB	AB	BB	AB	BB	AB	AB	AB	AB	AB	AB	AB	AB	AB	AB	AB	BB	BB	BB	BB	BB	BB
692	AX-89877434		BB	BB	BB	BB	BB	BB	BB	BB	BB	BB	AB	AB	AB	AB	BB	AB	NC	AB	BB	AB	AB	AB	AB	BB	BB	AB	BB	BB	AB	BB	BB	BB	BB	BB	BB	BB	BB	BB	BB	BB	BB	BB	BB	BB	BB	BB	BB
693	AX-89867638		AB	AB	BB	AB	AA	BB	AB	AB	AB	BB	AA	AA	AA	AA	AA	AA	AA	NC	AA	AA	AA	AB	AB	AB	AA	AB	AB	AA	AB	AA	AB	AB	AB	AB	AB	AB	AB	AB	AB	AB	AB	AA	AA	AA	AA	AA	NC
694	AX-89877819		AB	AB	BB	AB	AA	BB	AB	AB	AB	BB	AA	AA	AA	AB	AB	AA	AB	AA	AB	AB	AA	AB	AB	AB	AB	AB	AB	AB	AB	AB	AB	AB	AB	BB	AB	AB	BB	BB	BB	BB	AB	AB	BB	AB	AB	BB	BB
695	AX-89862886		AB	AB	BB	AB	AA	BB	AB	AB	AB	BB	AA	AA	AA	AB	AB	AA	AB	AA	AB	AB	AA	AB	AB	AB	AB	AB	AB	AB	AB	AB	AB	AB	AB	BB	AB	AB	BB	BB	BB	BB	AB	AB	BB	AB	AB	BB	BB
696	AX-89877804		AB	AB	AA	AB	BB	AA	AB	AB	AB	AA	BB	BB	BB	AB	AB	BB	AB	BB	AB	AB	BB	AB	AB	AB	AB	AB	AB	AB	AB	AB	AB	AB	AB	AA	AB	AB	AA	AA	AA	AA	AB	AB	AA	AB	AB	AA	AA
697	AX-89877398		AB	AB	BB	AB	NC	BB	AB	AB	AB	BB	AB	AB	AB	AB	AB	AB	AB	BB	AB	BB	AB	BB	BB	AB	AB	BB	AB	AB	BB	AB	AB	AB	AB	AB	AB	AB	AB	AB	AB	AB	AB	AB	BB	AB	AB	BB	BB
698	AX-89781802		AB	AB	BB	AB	NC	BB	AB	AB	AB	BB	AB	BB	AB	BB	BB	AB	BB	AB	BB	BB	AB	BB	BB	AB	AB	BB	AB	AB	BB	AB	AB	AB	AB	BB	AB	AB	BB	BB	BB	BB	AB	AB	BB	AB	AB	BB	BB
699	AX-89820579		AB	AB	BB	AB	AA	BB	AB	AB	AB	BB	AB	AB	AB	BB	AB	AB	AB	AB	AB	BB	AB	BB	BB	AB	AB	BB	AB	AB	BB	AB	AB	AB	AB	BB	AB	AB	BB	BB	BB	BB	AB	AB	BB	AB	AB	BB	NC
700	AX-89782066		AB	AB	BB	AB	AA	BB	AB	AB	AB	BB	AB	AB	AB	BB	AB	AB	AB	AB	AB	BB	AB	BB	BB	AB	AB	BB	AB	AB	BB	AB	AB	AB	NC	BB	AB	AB	BB	BB	BB	BB	AB	AB	BB	AB	AB	BB	BB
701	AX-89782015		AB	AB	BB	AB	AA	BB	AB	AB	AB	BB	AB	AB	AB	BB	AB	AB	AB	AB	AB	BB	AB	BB	BB	AB	AB	BB	AB	AB	BB	AB	AB	AB	AB	BB	AB	AB	BB	BB	BB	BB	AB	AB	BB	AB	AB	BB	BB
702	AX-89907400		AB	AB	BB	AB	AA	BB	AB	AB	AB	BB	AB	AB	AB	BB	AB	AB	AB	AB	AB	BB	AB	BB	BB	AB	AB	BB	AB	AB	BB	AB	AB	AB	AB	BB	AB	AB	BB	BB	BB	BB	AB	AB	BB	AB	AB	BB	BB
703	AX-89847328		AB	AB	AA	AB	BB	AA	AB	AB	AB	AA	AB	AA	AB	AA	AB	AB	AB	AB	AB	AA	AB	AA	AA	AB	AB	AA	AB	AB	AA	AB	AB	AB	AB	AA	AB	AB	AA	AA	AA	AA	AB	AB	AA	AB	AB	AA	AA
704	AX-89796840		AB	AB	AA	AB	BB	AA	AB	AB	AB	AA	AB	AA	AB	AA	AA	AB	AA	AB	AA	AA	AB	AA	AA	AB	AB	AA	AB	AB	AA	AB	AB	AB	AB	AA	AB	AB	AA	AA	AA	NC	AB	AB	AA	AB	AB	AA	AA
705	AX-89782036		AB	AB	AA	AB	BB	AA	AB	AB	AB	AA	AB	AB	AB	AA	AB	AB	AB	AB	AB	AA	AB	AA	AA	AB	AB	AA	AB	AB	AA	AB	AB	AB	AB	AA	AB	AB	AA	AA	AA	AA	AB	AB	AA	AB	AB	AA	AA
706	AX-89877480		AB	AB	AA	AB	BB	AA	AB	AB	AB	AB	AB	AA	AB	AA	AA	AB	AA	AB	AA	AA	AB	AA	AA	AB	AB	AA	AB	AB	AA	AB	AB	AB	AB	AA	AB	AB	AA	AA	AA	AA	AB	AB	AA	AB	AB	AA	AA
707	AX-89820316		AB	AB	BB	AB	AA	BB	AB	AB	AB	BB	AB	AB	AB	BB	AB	AB	AB	BB	AB	BB	AB	BB	BB	AB	AB	BB	AB	AB	BB	AB	AB	AB	AB	BB	AB	AB	BB	BB	BB	BB	NC	AB	BB	AB	AB	BB	BB
708	AX-89781929		AB	AB	BB	AB	AA	BB	AB	AB	AB	BB	AB	BB	AB	BB	AB	AB	AB	AB	AB	BB	AB	BB	BB	AB	AB	BB	AB	AB	BB	AB	AB	AB	AB	BB	AB	AB	BB	BB	BB	BB	AB	AB	BB	AB	AB	BB	BB
709	AX-89781765		AB	AB	BB	AB	AA	BB	AB	AB	AB	BB	AB	AB	AB	BB	AB	AB	AB	BB	AB	BB	AB	BB	BB	AB	AB	BB	AB	AB	BB	AB	AB	AB	AB	BB	AB	AB	BB	BB	BB	BB	AB	AB	BB	AB	AB	BB	BB
710	AX-89782087		AB	AB	AA	AB	BB	AA	AB	AB	AB	AA	AB	AB	AB	AA	AB	AB	AB	AB	AB	AA	AB	AA	AA	AB	AB	AA	AB	AB	AA	AB	AB	AB	AB	AA	AB	AB	AA	AA	AA	AA	AB	AB	AA	AB	AB	AA	AA
711	AX-89781915		AB	AB	BB	AB	AA	BB	AB	AB	AB	BB	AB	BB	AB	BB	AB	AB	AB	AB	AB	BB	AB	BB	BB	AB	AB	BB	AB	AB	BB	AB	AB	AB	AB	BB	AB	AB	BB	BB	BB	BB	AB	AB	BB	AB	AB	BB	BB
712	AX-89781814		AB	AB	AA	AB	BB	AA	AB	AB	AB	AA	AB	AA	AB	AA	AA	AB	AA	AB	AA	AA	AB	AA	AA	AB	AB	AA	AB	AB	AA	AB	AB	AB	AB	AA	AB	AB	AA	AA	AA	AA	AB	AB	AA	AB	AB	AA	AA
713	AX-89781949		AB	AB	BB	AB	AA	BB	AB	AB	AB	BB	AB	BB	AB	BB	AB	AB	AB	AB	AB	BB	AB	BB	BB	AB	AB	BB	AB	AB	BB	AB	AB	AB	AB	BB	AB	AB	BB	BB	BB	BB	AB	AB	BB	AB	AB	BB	BB
714	AX-89877805		AB	AB	BB	AB	AA	BB	AB	AB	AB	BB	AB	AB	AB	BB	AB	AB	AB	AB	AB	BB	AB	BB	BB	AB	AB	BB	AB	AB	BB	AB	AB	AB	AB	BB	AB	AB	BB	BB	BB	BB	AB	AB	BB	AB	AB	BB	BB
715	AX-89820502		AB	AB	AA	AB	BB	AA	AB	AB	AB	AA	AB	AA	AB	AA	AB	AB	AB	AB	AB	AA	AB	AA	AA	AB	AB	AA	AB	AB	AA	AB	AB	AB	AB	AA	AB	AB	AA	AA	AA	AA	AB	AB	AA	AB	AB	AA	AA
716	AX-89781987		AA	AA	AA	AA	AA	AA	AA	AA	AA	AA	AB	AB	AB	AB	AA	AB	AA	AB	AA	AB	AB	AA	AA	AA	AA	AA	AA	AA	AA	AA	AA	AA	AA	AA	AA	AA	AA	AA	AA	AA	AA	AA	AA	AA	AA	AA	AA
717	AX-89904445		AB	AB	AA	AB	BB	AA	AB	AB	AB	AA	AB	AB	AB	AA	AB	AB	AB	AB	AB	AA	AB	AA	AA	AB	AB	AA	AB	AB	AA	AB	AB	AB	AB	AA	AB	AB	AA	AA	AA	AA	AB	AB	AA	AB	AB	AA	AA
718	AX-89782012		AB	AB	NC	AB	BB	AA	AB	AB	AB	NC	BB	BB	BB	AB	AB	BB	AB	BB	AB	AB	BB	AB	AB	AB	AB	AB	AB	AB	AB	AB	AB	AB	AB	AA	AB	AB	AA	AA	AA	AA	AB	AB	AA	AB	AB	AA	AA
719	AX-89877708		AA	AA	AA	AA	NC	AA	AA	AA	AA	AA	AB	AB	AB	AB	AA	AB	AA	AB	AA	AB	AB	AB	AB	AA	AA	AB	AA	AA	AB	AA	AA	AA	AA	AA	AA	AA	AA	AA	AA	AA	AA	AA	AA	AA	AA	AA	AA
720	AX-89904449		BB	BB	BB	BB	BB	BB	BB	BB	BB	BB	AB	AB	AB	AB	BB	AB	BB	AB	BB	AB	AB	AB	AB	BB	BB	AB	BB	BB	AB	BB	BB	BB	BB	BB	BB	BB	BB	BB	BB	BB	BB	BB	BB	BB	BB	BB	BB
721	AX-89820566		AA	AA	AA	AA	AA	AA	AA	AA	AA	AA	AB	AB	AB	AB	AA	AB	AA	AB	AA	AB	AB	AB	AB	AA	AA	AB	AA	AA	AB	AA	AA	AA	AA	AA	AA	AA	AA	AA	AA	AA	AA	AA	AA	AA	AA	AA	AA
722	AX-89820327		AA	AA	AB	AA	AA	AB	AA	AA	AA	AB	AA	AA	AA	AB	AA	AA	AA	AB	AA	AB	AA	NC	AB	NC	NC	AB	NC	NC	AB	NC	NC	AA	AA	AB	AA	AA	AB	AB	AB	AB	AA	AA	AB	AA	AA	AB	AB
723	AX-89847324		AB	AB	AA	AB	BB	AA	AB	AB	AB	AA	AB	AA	AB	AA	AB	AB	AB	AB	AB	AA	AB	AA	AA	AB	AB	AA	AB	AB	AA	AB	AB	AB	AB	AA	AB	AB	AA	AA	AA	AA	AB	AB	AA	AB	AB	AA	AA
724	AX-89781821		AB	AB	BB	AB	AA	BB	AB	NC	AB	BB	AB	BB	AB	BB	BB	AB	BB	AB	BB	BB	AB	NC	BB	AB	AB	BB	AB	AB	BB	AB	AB	AB	AB	BB	AB	AB	BB	BB	BB	BB	AB	AB	BB	AB	AB	BB	BB
725	AX-89795559		AA	AA	AA	AA	AA	AA	AA	AA	AA	AA	NC	AA	AA	AA	AA	AA	AA	AA	AA	AA	AA	AB	AB	AA	AB	AB	AA	AB	AA	AB	AA	AA	AA	AA	AA	AA	AA	AA	AA	AA	AA	AB	AB	AB	AA	AB	AB
726	AX-89795603		AA	AA	AA	AA	AA	AA	AA	AA	AA	AA	AA	AA	AA	AA	AA	AA	AA	AA	AA	AA	AA	AB	AB	AA	AB	AB	AA	AB	AA	AB	AA	AA	AA	AA	AA	AA	AA	AA	AA	AA	AA	AB	AB	AB	AA	AB	AB
727	AX-89878673		AA	AA	AA	AA	AA	AA	AA	AA	AA	AA	AA	AA	AA	AA	AA	AA	AA	AA	AA	AA	AA	AA	AB	AA	AA	AB	AA	AB	AA	AB	AA	AA	AA	AA	AA	AA	AA	AA	AA	AA	AA	AB	AB	AB	AB	AB	BB
728	AX-89878253		AB	AB	AB	AB	AA	BB	AA	AA	AA	AA	BB	BB	BB	BB	BB	BB	BB	BB	BB	BB	BB	BB	BB	BB	BB	BB	BB	BB	BB	BB	BB	NC	BB	BB	BB	AB	BB	BB	BB	BB	AB	AB	BB	AB	BB	BB	BB
729	AX-89847366		AA	AA	AA	AA	AA	AA	AA	AA	AA	AA	AA	AA	AA	AA	AA	AA	AA	AA	AA	AA	AA	AB	AB	AA	BB	AB	AB	BB	AA	AB	AB	AA	AA	AA	AA	AA	AA	AA	AA	AA	AA	AB	BB	AB	AB	AB	BB
730	AX-89782318		AB	AB	AA	AB	BB	AA	BB	BB	BB	BB	AA	AA	AA	AA	AA	AA	AA	AA	AA	AA	AA	AB	AB	AA	BB	AB	AB	BB	AA	AB	AB	BB	AA	AA	AA	AB	AA	AA	AA	AA	BB	BB	BB	BB	AB	AB	BB
731	AX-89879085		AA	AB	AB	AB	AB	AA	AB	NC	AB	AB	AB	AB	AB	AA	AA	AB	AB	AB	AA	AB	AB	NC	AB	AA	AB	AB	NC	AB	AA	AB	AA	BB	AB	AB	AB	AB	AB	AB	AB	AB	BB	BB	BB	BB	BB	BB	BB
732	AX-89783015		AA	AB	AB	AB	AB	AA	AB	AB	AB	AB	AB	AB	AB	AA	AA	AB	AB	AB	AA	AB	AB	AB	AB	AA	AB	AB	AA	AB	AA	AB	AA	BB	AB	AB	AB	AB	AB	AB	AB	AB	BB	BB	BB	BB	BB	BB	BB
733	AX-89782979		BB	AB	AB	AB	AB	BB	AB	AB	AB	AB	AB	AB	AB	BB	BB	AB	AB	AB	BB	AB	AB	AB	AB	BB	AB	AB	NC	AB	BB	AB	BB	AA	AB	AB	AB	AB	AB	AB	AB	AB	AA	AA	AA	AA	AA	AA	AA
734	AX-89821012		AB	BB	BB	BB	AB	BB	AB	AB	AB	AB	BB	BB	BB	BB	BB	BB	BB	BB	BB	BB	BB	BB	BB	BB	AB	BB	AB	AB	BB	BB	AB	BB	BB	BB	BB	BB	BB	BB	BB	BB	BB	BB	BB	BB	BB	BB	BB
735	AX-89783029		BB	AB	AB	AB	AB	BB	NC	AB	AB	AB	AB	AB	AB	BB	BB	AB	AB	AB	BB	AB	AB	AB	AB	BB	AB	AB	BB	AB	BB	AB	BB	AA	AB	AB	AB	AB	AB	AB	AB	AB	AA	AA	AA	AA	AA	AA	AA
736	AX-89878129		AB	AB	AB	AB	AA	BB	AA	AA	AA	AA	BB	BB	BB	BB	BB	BB	BB	BB	BB	BB	BB	AB	AB	BB	AA	AB	AB	AA	BB	AB	AB	AA	BB	BB	BB	AB	BB	BB	BB	BB	AA	AA	AA	AA	AB	AB	AA
737	AX-89822055		BB	AB	AB	AB	AB	BB	AB	AB	AB	AB	AB	AB	BB	BB	BB	AB	NC	AB	BB	AB	AB	AB	NC	BB	AB	AB	BB	AB	BB	AB	BB	AA	AB	AB	AB	AB	AB	AB	AB	NC	AA	AA	AA	AA	AA	AA	AA
738	AX-89783055		BB	AB	AB	AB	AB	BB	AB	AB	AB	AB	BB	BB	NC	BB	BB	BB	BB	BB	BB	BB	BB	AB	AB	BB	AB	AB	BB	AB	BB	AB	BB	AA	BB	BB	BB	AB	BB	BB	BB	BB	AA	AA	AA	AA	AB	AB	AA
739	AX-89821856		AA	AA	AA	AA	AA	AA	NC	AA	AA	AA	AA	AB	AB	AA	AA	AB	AB	AB	AA	AB	AA	AB	AB	AA	AA	AB	AA	AB	AA	AB	AA	AA	AB	AB	AB	AA	AB	AB	AA	AB	AA	BB	BB	BB	BB	BB	BB
740	AX-89821834		AA	AA	AA	AA	AA	AA	AA	AA	AA	AA	AA	AB	AB	AA	AA	AB	AB	AB	AA	AB	AA	AA	AA	AA	AA	AA	AA	AA	AA	AA	AA	AA	AB	AB	AB	AA	AB	AB	AB	AB	AA	AB	AA	AB	AB	AB	AA
741	AX-89803668		AA	AA	AA	AA	AA	AA	AA	AA	AA	AA	AA	AB	AB	AA	AA	AB	AB	AB	AA	AB	AA	AB	AB	AA	AB	AB	AA	AB	AA	AB	AA	AA	AB	AB	AB	AA	AB	AB	AB	AB	AA	BB	BB	BB	BB	BB	BB
742	AX-89815363		AA	AA	AA	AA	AA	AA	AA	AA	AA	AA	AA	AA	AA	AB	AA	AB	AA	AA	AA	AA	AA	AA	AA	AB	AA	AA	AA	AA	AB	AA	AB	AA	AA	AA	AA	AA	AA	AA	AA	AA	AA	AA	AA	AA	AA	AA	AA
743	AX-89822627		BB	AB	AB	AB	AB	AB	BB	AB	AB	AB	AA	AB	AA	AA	AA	AA	AB	AA	AB	AA	AA	BB	BB	AB	BB	BB	BB	BB	AB	BB	AB	AB	BB	BB	AB	AB	BB	BB	AB	AB	AB	AB	AB	BB	AB	AB	BB
744	AX-89911501		AA	AA	AA	AA	AA	AA	AA	AA	AA	AA	AA	AB	AA	AA	AA	AA	AB	AA	AA	AA	AA	AA	AA	AA	AA	AA	AA	AA	AA	AA	AA	AA	AB	AB	AA	AA	AB	AB	AA	AA	AA	AA	AA	AA	AA	AA	AA
745	AX-89822635		AA	AB	AB	AB	AB	AB	AA	NC	AB	AB	BB	BB	BB	BB	BB	BB	BB	BB	BB	BB	BB	AA	AA	AB	AA	AA	AA	AA	AB	AA	AB	AB	AB	AB	AB	AB	AB	AB	AB	AB	AB	AB	AB	AA	AB	AB	AA
746	AX-89794046		BB	AB	AB	AB	AB	NC	BB	AB	AB	AB	AA	AB	AA	AA	AA	AA	AB	AA	AB	AA	AA	BB	BB	AB	BB	BB	BB	BB	AB	BB	AB	AB	BB	BB	AB	AB	BB	BB	AB	AB	AB	AB	AB	BB	AB	AB	BB
747	AX-89847534		AA	AB	AB	AB	AB	AB	AA	AB	AB	AB	BB	AB	BB	BB	BB	BB	AB	BB	AB	BB	BB	AA	AA	AB	AA	AA	AA	AA	AB	AA	AB	AB	AA	AA	AB	AB	AA	AA	AB	AB	AB	AB	AB	AA	AB	AB	AA
748	AX-89867786		BB	AB	AB	AB	AB	AB	BB	AB	AB	AB	AA	AB	AA	AA	AA	AA	AB	AA	AB	AA	AA	BB	BB	AB	BB	BB	BB	BB	AB	BB	AB	AB	BB	BB	AB	AB	BB	BB	AB	AB	AB	AB	AB	BB	AB	AB	BB
749	AX-89904600		AA	AB	AB	AB	AB	AB	AA	AB	AB	AB	BB	BB	BB	BB	BB	BB	BB	BB	BB	BB	BB	AA	AA	AB	AA	AA	AA	AA	AB	AA	AB	AB	AB	AB	AB	AB	AB	AB	AB	AB	AB	AB	AB	AA	AB	AB	AA
750	AX-89847540		BB	AB	AB	AB	AB	AB	BB	AB	AB	AB	AA	AA	AA	AA	AA	AA	AA	AA	AA	AA	AA	BB	BB	AB	BB	BB	BB	BB	AB	BB	AB	AB	AB	AB	AB	AB	AB	AB	AB	AB	AB	AB	AB	BB	AB	AB	BB
751	AX-89904577		BB	AB	AB	AB	AB	AB	BB	AB	AB	AB	AA	AB	AA	AA	AA	AA	AB	AA	AB	AA	AA	BB	BB	AB	BB	BB	BB	BB	AB	BB	AB	AB	BB	BB	AB	AB	BB	BB	AB	AB	AB	AB	AB	BB	AB	AB	BB
752	AX-89794061		BB	AB	AB	AB	AB	AB	BB	AB	AB	AB	AA	AA	AA	AA	AA	AA	AA	AA	AA	AA	AA	BB	BB	AB	BB	BB	BB	BB	AB	BB	AB	AB	AB	AB	AB	AB	AB	AB	AB	AB	AB	AB	AB	BB	AB	AB	BB
753	AX-89783280		AA	AB	AB	AB	AB	AB	AA	AB	AB	AB	BB	AB	BB	BB	BB	BB	AB	BB	AB	BB	BB	AA	AA	AB	AA	AA	AA	AA	AB	AA	AB	AB	AA	AA	AB	AB	AA	AA	AB	AB	AB	AB	AB	AA	AB	AB	AA
754	AX-89849663		BB	BB	BB	BB	BB	BB	BB	BB	BB	BB	BB	AB	BB	BB	BB	BB	AB	BB	AB	BB	BB	BB	BB	BB	BB	BB	BB	BB	BB	BB	BB	BB	AB	AB	BB	BB	AB	AB	BB	BB	BB	BB	BB	BB	BB	BB	BB
755	AX-89880258		BB	AB	AB	AA	AB	AB	BB	AA	AB	AA	AA	AB	AA	AB	AA	AB	AB	AA	AA	AA	AA	BB	BB	BB	BB	BB	BB	BB	BB	BB	BB	AA	AB	BB	AB	AB	AB	BB	AA	AB	AA	AB	AB	NC	AB	AB	BB
756	AX-89878481		BB	AB	AB	AB	AB	AB	BB	AB	AB	AB	AB	BB	AB	AB	AB	AB	BB	AB	AB	AB	AB	BB	BB	BB	AB	AB	AB	AB	BB	AB	AB	BB	BB	BB	BB	BB	BB	BB	BB	BB	BB	AA	AB	AB	AA	AA	BB
757	AX-89878262		AA	AB	AB	AB	AB	AB	AA	AB	AB	AB	AB	AA	AB	AB	AB	AB	AA	AB	AB	AB	AB	AB	AB	AA	AB	AB	AB	AB	AA	AB	AB	AA	NC	AA	AA	AA	AA	AA	AA	AA	AA	BB	AB	AB	BB	BB	AA
758	AX-89878257		AA	AB	AB	AB	AB	AB	AA	AB	AB	AB	AB	AA	AB	AB	AB	AB	AA	AB	AB	AB	AB	AB	AB	AA	AB	AB	AB	AB	AA	AB	AB	AA	AA	AA	AA	AA	AA	AA	AA	AA	AA	BB	AB	AB	BB	BB	AA
759	AX-89781606		BB	AB	AB	AA	AA	AA	BB	AA	AB	AA	AA	AB	AA	AB	AA	AB	AB	AA	NC	AA	AA	BB	BB	BB	BB	BB	BB	BB	BB	BB	BB	AA	AB	BB	AB	AB	AB	BB	AA	AB	AA	AB	AB	BB	AB	AB	BB
760	AX-89820188		AA	AB	AB	BB	BB	BB	AA	BB	AB	BB	BB	AB	BB	AB	BB	AB	AB	BB	BB	BB	BB	AA	AA	AA	AA	AA	AA	AA	AA	AA	AA	BB	AB	AA	AB	AB	AB	AA	BB	AB	BB	AB	AB	AA	AB	AB	AA
761	AX-89878288		AA	AB	AB	AB	AB	AB	AA	AB	AB	AB	AB	AA	AB	AB	AB	AB	AA	AB	AB	AB	AB	AB	AB	AA	AB	AB	AB	AB	AA	AB	AB	AA	AA	AA	AA	AA	AA	AA	AA	AA	AA	BB	AB	AB	BB	BB	AA
762	AX-89783715		BB	AB	AB	AA	AB	AB	BB	AA	AB	AA	AA	AB	AA	AB	AA	AB	AB	AA	AA	NC	AA	BB	BB	BB	BB	BB	BB	BB	BB	BB	BB	AA	AB	BB	AB	AB	AB	BB	AA	AB	AA	AB	AB	BB	AB	AB	BB
763	AX-89823166		BB	AB	AB	AA	AB	AB	BB	AA	AB	AA	AA	AB	AA	AB	AA	AB	AB	AA	AA	AA	AA	BB	BB	BB	BB	BB	BB	BB	BB	BB	BB	AA	AB	BB	AB	AB	AB	BB	AA	NC	AA	AB	AB	BB	AB	AB	BB
764	AX-89878318		BB	AB	AB	AB	AB	AB	BB	AB	AB	AB	AB	BB	AB	AB	AB	AB	BB	AB	AB	AB	AB	AB	AB	BB	AB	AB	AB	AB	BB	AB	AB	BB	BB	BB	BB	BB	BB	BB	BB	BB	BB	AA	AB	AB	AA	AA	BB
765	AX-89822658		BB	AB	AB	AB	AB	AB	BB	AB	AB	AB	AA	AB	AA	AA	AA	AA	AB	AA	AB	AA	AA	BB	BB	AB	BB	BB	BB	BB	AB	BB	AB	AB	BB	BB	AB	AB	BB	BB	AB	AB	AB	AB	AB	BB	AB	AB	BB
766	AX-89783478		AA	AB	AB	AB	AB	AB	AA	AB	AB	AB	BB	BB	BB	BB	BB	BB	BB	BB	BB	BB	BB	AA	AA	AB	AA	AA	AA	AA	AB	AA	AB	AB	AB	AB	AB	AB	AB	AB	AB	AB	AB	AB	AB	AA	AB	AB	AA
767	AX-89811743		BB	AB	AB	AB	AB	AB	BB	AB	AB	AB	AA	AA	AA	AA	AA	AA	AA	AA	AA	AA	AA	BB	BB	AB	BB	BB	BB	BB	AB	BB	AB	AB	AB	AB	AB	AB	AB	AB	AB	AB	AB	AB	AB	BB	AB	AB	BB
768	AX-89882247		BB	AB	AB	AB	AB	AB	BB	AB	AB	AB	AA	AA	AA	AA	AA	AA	NC	AA	AA	AA	AA	BB	BB	AB	BB	BB	BB	BB	AB	BB	AB	AB	AB	AB	AB	AB	AB	AB	AB	AB	AB	AB	AB	BB	AB	AB	BB
769	AX-89825142		AA	AB	AB	AB	AB	AB	AA	AB	AB	AB	BB	BB	BB	BB	BB	BB	BB	BB	BB	BB	BB	AA	AA	AB	AA	AA	AA	AA	AB	AA	AB	AB	AB	AB	AB	AB	AB	AB	AB	AB	AB	AB	AB	AA	AB	AB	AA
770	AX-89882250		BB	AB	NC	AB	AB	AB	BB	AB	AB	AB	AA	AA	AA	AA	AA	AA	AA	AA	AA	AA	AA	BB	BB	AB	BB	NC	BB	BB	AB	BB	AB	AB	AB	AB	AB	AB	AB	AB	AB	AB	AB	AB	AB	BB	AB	AB	BB
771	AX-89882319		AA	AB	AB	AB	AB	AB	AA	AB	AB	AB	BB	BB	BB	BB	BB	BB	BB	BB	BB	BB	BB	AA	AA	AB	AA	AA	AA	AA	AB	AA	AB	AB	AB	AB	AB	AB	AB	AB	AB	AB	AB	AB	AB	AA	AB	AB	AA
772	AX-89812086		BB	AB	AB	AB	AB	AB	BB	AB	AB	BB	AA	AB	AA	AA	AA	AB	AB	AA	AB	AA	AA	BB	BB	AB	BB	BB	BB	BB	BB	BB	AB	AB	BB	BB	AB	AB	BB	BB	BB	AB	AB	AB	AB	BB	AB	AB	BB
773	AX-89811742		BB	AB	AB	AB	AB	AB	NC	AB	AB	AB	AA	AA	AA	AA	AA	AA	AA	AA	AA	AA	AA	BB	BB	AB	BB	BB	BB	BB	AB	BB	AB	AB	AB	AB	AB	AB	AB	AB	AB	AB	AB	AB	AB	BB	AB	AB	BB
774	AX-89825165		AA	AB	AB	AB	AB	AB	AA	AB	AB	AB	AB	AB	AB	AB	AB	AB	AB	AB	AB	AB	AB	AA	AA	AB	AA	AA	AA	AA	AB	AA	AB	AA	AA	AA	AA	AA	AA	AA	AA	AA	AA	AB	AB	AA	AB	AB	AA
775	AX-89882325		AA	AB	AB	AB	AB	AB	AA	AB	AB	AB	AB	AB	AB	AB	AB	AB	AB	AB	AB	AB	AB	AA	AA	AB	AA	AA	AA	AA	AB	AA	AB	AA	AA	AA	AA	AA	AA	AA	AA	AA	AA	AB	AB	AA	AB	AB	AA
776	AX-89825173		AA	AB	AB	AB	AB	AB	AA	AB	AB	AB	AB	AB	AB	AB	AB	AB	AB	AB	AB	AB	AB	AA	AA	AB	AA	AA	AA	AA	AB	AA	AB	AA	AA	AA	AA	AA	AA	AA	AA	AA	AA	AB	AB	AA	AB	AB	AA
777	AX-89904601		BB	BB	BB	BB	BB	BB	BB	BB	BB	BB	AB	AB	AB	AB	AB	AB	AB	AB	AB	AB	AB	BB	BB	BB	BB	BB	BB	BB	BB	BB	BB	AB	AB	AB	AB	AB	AB	AB	AB	AB	AB	BB	BB	BB	BB	BB	BB
778	AX-89882295		AA	AB	AB	AB	AB	AB	NC	AB	AB	AB	BB	BB	BB	BB	BB	BB	BB	BB	BB	BB	BB	AA	AA	AB	AA	AA	AA	AA	AB	AA	AB	AB	NC	NC	AB	AB	AB	NC	AB	AB	AB	AB	AB	AA	AB	AB	AA
779	AX-89825213		BB	AB	AB	AB	AB	AB	BB	AB	AB	AB	AA	AA	AA	AA	AA	AA	AA	AA	AA	AA	AA	NC	BB	AB	BB	BB	BB	BB	AB	BB	AB	AB	AB	AB	AB	AB	AB	AB	AB	AB	AB	AB	AB	BB	AB	AB	BB
780	AX-89825098		BB	AB	AB	AB	AB	AB	BB	AB	AB	AB	AB	AB	AB	AB	AB	AB	AB	AB	AB	AB	AB	BB	BB	AB	BB	BB	BB	BB	AB	BB	AB	BB	BB	BB	BB	BB	BB	BB	BB	BB	BB	AB	AB	BB	AB	AB	BB
781	AX-89882272		BB	AB	AB	AB	AB	AB	BB	AB	AB	AB	AB	AB	AB	AB	AB	AB	AB	AB	AB	AB	AB	BB	BB	AB	BB	BB	BB	BB	AB	BB	AB	BB	BB	BB	BB	BB	BB	BB	BB	BB	BB	AB	AB	BB	AB	AB	BB
782	AX-89904644		AA	AB	AB	AA	AA	AB	AA	AB	AB	AA	AB	AB	AB	AA	AA	AA	AB	AA	AB	AB	AB	AA	AA	AA	AA	AA	AA	AA	AA	AA	AA	AA	AA	AA	AA	AA	AA	AA	AA	NC	AA	AA	AA	AA	AA	AA	AA
783	AX-89823267		BB	AB	AB	BB	BB	AB	BB	AB	AB	BB	AA	AB	AA	AA	AB	AB	AB	AA	AB	AA	AA	BB	BB	AB	BB	BB	BB	BB	BB	BB	AB	AB	BB	BB	AB	AB	BB	BB	BB	AB	AB	BB	BB	BB	BB	BB	BB
784	AX-89781537		AB	AA	AA	AB	AB	AB	AB	BB	NC	BB	BB	BB	BB	BB	BB	BB	BB	BB	BB	BB	BB	BB	BB	BB	BB	BB	BB	BB	BB	BB	BB	BB	AB	BB	AB	AB	AB	AB	AB	AB	BB	AA	BB	AB	AB	BB	AB
785	AX-89820063		AB	NC	BB	BB	AB	AB	AB	AA	BB	AA	AA	AA	AA	AA	AA	AA	AA	AA	AA	AA	AA	AA	AA	AA	AA	AA	AA	AA	AA	AA	AA	AA	AB	AA	AB	NC	AB	AB	AB	AB	AA	BB	AA	AB	AB	AA	AB
786	AX-89781218		AA	AB	AB	AB	AB	AB	AA	AA	AB	AA	AA	AA	AA	AA	AA	AA	AA	AA	AA	AA	AA	AA	AA	AA	AA	AA	AA	AA	AA	AA	AA	AA	AB	AA	AA	AB	AA	AA	AB	AB	AA	AB	AA	AA	AA	AA	AA
787	AX-89781726		AB	BB	BB	BB	BB	BB	AB	AB	BB	AB	BB	BB	BB	AB	BB	BB	AB	AB	BB	BB	BB	AB	AB	AB	AB	AB	AB	BB	AB	BB	BB	AB	BB	AB	AB	BB	AB	AB	BB	BB	AB	BB	AA	AB	AB	AA	AB
788	AX-89781651		AB	AA	AA	AA	AB	AB	AB	BB	AA	BB	BB	BB	BB	BB	BB	BB	BB	BB	BB	BB	BB	BB	BB	BB	BB	BB	BB	BB	BB	BB	BB	BB	AB	BB	AB	AA	AB	AB	AB	AB	BB	AA	BB	AB	AB	BB	AB
789	AX-89877293		AB	AA	AA	AA	AB	AB	AB	BB	AA	BB	BB	BB	BB	BB	BB	BB	BB	BB	BB	BB	BB	BB	BB	BB	BB	BB	BB	BB	BB	BB	BB	BB	AB	BB	AB	AA	AB	AB	AB	AB	BB	AA	BB	AB	AB	BB	AB
790	AX-89894813		AB	AB	AB	AB	AB	AB	AB	AB	AB	AB	AB	BB	BB	AB	AB	AB	AA	AB	AB	BB	AB	AA	AA	AA	AB	AA	AB	AB	AB	AA	AB	AB	BB	AB	AB	BB	AB	AB	BB	BB	AB	AA	AA	AA	AA	AA	AA
791	AX-89795567		AB	AB	AB	AB	AB	AB	AB	AB	AB	AB	AB	BB	BB	AB	AB	AB	AA	AB	AB	BB	AB	AA	AA	NC	AB	AA	AB	AB	AB	AA	AB	AB	BB	AB	AB	BB	AB	AB	BB	BB	AB	AA	AA	AA	AA	AA	AA
792	AX-89837575		AA	AB	AB	AB	AB	AB	AA	AA	AB	AA	AA	AA	AA	AA	AA	AA	AA	AA	AA	AA	AA	AB	AB	AB	AA	AB	AA	AB	AA	BB	AB	AA	AA	AA	AA	AA	AA	AA	AA	AA	AA	BB	AA	AB	AB	AA	AB
793	AX-89894767		AA	AB	AB	AB	AB	AB	AA	AA	AB	AA	AA	AA	AA	AA	AA	AA	AA	AA	AA	AA	AA	AB	AB	AB	AA	AB	AA	AB	AA	BB	AB	AA	AA	AA	AA	AA	AA	AA	AA	AA	AA	BB	AA	AB	AB	AA	AB
794	AX-89803527		AB	AA	AA	AA	AA	AA	AB	AB	AA	AB	AA	AA	AA	AB	AA	AA	AB	AB	AA	AA	AA	AB	AB	AB	AB	AB	NC	AA	AB	AA	AA	AB	AA	AB	AB	AA	AB	AB	AA	AA	AB	AA	BB	AB	AB	BB	AB
795	AX-89782014		AB	AA	AA	AA	AA	AA	AB	AB	AA	AB	AA	AB	AB	BB	AB	AA	AB	BB	AA	AB	AA	AB	AB	AB	BB	AB	BB	AB	AB	AA	AB	AB	AA	AB	AB	AA	AB	AB	AA	AA	AB	AA	BB	AB	AB	BB	AB
796	AX-89820526		AB	AA	AA	AA	AA	AA	NC	AB	AA	AB	AA	AA	AA	AB	AA	AA	AB	AB	AA	AA	AA	NC	AB	AB	AB	AB	AB	AA	AB	AA	AA	AB	AA	AB	AB	AA	AB	AB	AA	AA	AB	AA	BB	AB	AB	BB	AB
797	AX-89877659		AB	AA	AA	AA	AA	AA	AB	AB	AA	AB	AA	AA	AA	AB	AA	AA	AB	AB	AA	AA	AA	AB	AB	AB	AB	AB	AB	AA	AB	AA	AA	AB	AA	AB	AB	AA	AB	AB	AA	AA	AB	AA	BB	AB	AB	BB	AB
798	AX-89877684		AB	AA	AA	AA	AA	AA	AB	AB	AA	AB	AA	AA	AA	AB	AA	AA	AB	AB	AA	AA	AA	AB	AB	NC	AB	AB	AB	AA	AB	AA	AA	AB	AA	AB	AB	AA	AB	AB	AA	AA	AB	AA	BB	AB	AB	BB	AB
799	AX-89820583		AB	AA	AA	AA	AA	AA	AB	AB	AA	AB	AA	NC	AB	BB	AB	AA	AB	BB	AA	AB	AA	AB	AB	AB	BB	AB	BB	AB	AB	AA	AB	AB	AA	AB	AB	AA	AB	AB	AA	AA	AB	AA	BB	AB	AB	BB	AB
800	AX-89858539		AB	AA	AA	AA	AA	AA	AB	AB	AA	AB	AB	AA	AA	AA	AA	AB	AB	AA	AB	AA	AB	AA	AA	AB	AB	AB	AB	AA	AB	AA	AA	AA	AA	AA	AA	AA	AA	AA	AA	AA	AA	AA	AA	AA	AA	AA	AA
801	AX-89820558		AB	BB	BB	BB	BB	BB	AB	AB	BB	AB	BB	AB	AB	AA	AB	BB	AB	AA	BB	AB	BB	AB	AB	AB	AA	AB	AA	AB	AB	BB	AB	AB	BB	AB	AB	BB	AB	AB	BB	BB	AB	BB	AA	AB	AB	AA	AB
802	AX-89782811		AB	BB	AB	BB	BB	BB	AB	AB	BB	AB	AB	BB	BB	BB	BB	AB	AB	BB	AB	BB	AB	BB	BB	AB	AB	AB	AB	BB	AB	BB	BB	BB	BB	BB	BB	BB	BB	BB	BB	BB	BB	BB	BB	BB	BB	BB	BB
803	AX-89894835		AB	AB	AB	AB	AA	AA	AB	AA	AB	AA	AA	AB	AB	AB	AB	AA	AA	AB	AA	AB	AA	AA	AA	AA	AB	AA	AB	AB	AB	AA	AB	AA	AB	AA	AB	AB	AB	AB	AB	AB	AA	AA	AA	AA	AA	AA	AA
804	AX-89820769		AB	AB	AB	AB	AA	AA	AB	AA	AB	AA	AA	AB	AB	BB	BB	AA	AB	BB	AA	AB	AA	AA	AA	AA	AB	AA	AB	AB	AB	AA	AB	AA	AB	AA	AB	AB	AB	AB	AB	AB	AA	AA	AA	AA	AA	AA	AA
805	AX-89820733		AB	AB	AB	AB	AA	AA	AB	AA	AB	AA	AA	AB	AB	BB	NC	AA	AB	BB	AA	AB	AA	AA	AA	AA	AB	AA	AB	AB	AB	AA	AB	AA	AB	AA	AB	AB	AB	AB	AB	AB	AA	AA	AA	AA	AA	AA	AA
806	AX-89894843		AB	AB	AB	AB	BB	BB	AB	BB	AB	BB	BB	AB	AB	AB	AB	BB	BB	AB	BB	AB	BB	BB	BB	BB	AB	BB	AB	AB	AB	BB	AB	BB	AB	BB	AB	AB	AB	AB	AB	AB	BB	BB	BB	BB	BB	BB	BB
807	AX-89877885		AB	AB	AB	AB	BB	BB	AB	BB	AB	BB	BB	AB	AB	AA	AA	BB	AB	AA	BB	AB	BB	BB	BB	BB	AB	BB	AB	AB	AB	BB	AB	BB	AB	BB	AB	AB	AB	AB	AB	AB	BB	BB	BB	BB	BB	BB	BB
808	AX-89821706		BB	AB	BB	AB	AA	AA	BB	AB	AB	AB	AB	AB	AB	BB	BB	AB	BB	BB	AB	AB	AB	AA	AA	AB	BB	AB	BB	AB	BB	AA	AB	AA	AB	AA	AB	AB	AB	AB	AB	AB	AA	AA	AA	AA	AA	AA	AA
809	AX-89877912		AB	AB	AB	AB	BB	BB	AB	BB	AB	BB	BB	AB	AB	AA	AA	BB	AB	AA	BB	AB	BB	BB	BB	BB	AB	BB	AB	AB	AB	BB	AB	BB	AB	BB	AB	AB	AB	AB	AB	AB	BB	BB	BB	BB	BB	BB	BB
810	AX-89878019		AB	AB	AB	AB	BB	BB	AB	BB	AB	BB	BB	AB	AB	AA	AA	BB	AB	AA	BB	AB	BB	BB	BB	BB	AB	BB	AB	AB	AB	BB	AB	BB	AB	BB	AB	AB	AB	AB	AB	AB	BB	BB	BB	BB	BB	BB	BB
811	AX-89879396		AA	AA	AA	AA	AB	AB	AA	AB	AA	AB	AB	AB	AB	AA	AA	AB	AA	AA	AB	AB	AB	AA	AA	AA	AA	AA	AA	AA	AA	AA	AA	AB	AB	AB	AA	AB	AA	AA	AB	AB	AB	AA	AA	AA	AA	AA	AA
812	AX-89782698		BB	AB	BB	AB	AA	AA	BB	AB	AB	AB	AB	AB	AB	BB	BB	AB	BB	BB	AB	AB	AB	AA	AA	AB	BB	AB	BB	AB	AB	AA	AB	AA	AB	AA	AB	AB	AB	AB	AB	AB	AA	AA	AA	AA	AA	AA	AA
813	AX-89878705		BB	AB	NC	AB	AA	AA	BB	AB	AB	AB	NC	AB	AB	BB	BB	AB	BB	BB	AB	AB	AB	AA	AA	AB	BB	AB	BB	AB	AB	AA	AB	AA	AB	AA	AB	AB	AB	AB	AB	AB	AA	AA	AA	AA	AA	AA	AA
814	AX-89821517		BB	BB	BB	AB	AA	AA	BB	AB	AB	AB	AB	AB	BB	BB	BB	AB	BB	BB	AB	AB	AB	AA	AA	AB	BB	AB	BB	AB	AB	AA	AB	AA	AB	AA	AB	AB	AB	AB	AB	AB	AA	AB	AA	AA	AA	AA	AA
815	AX-89782680		AA	AA	AA	AB	BB	BB	AA	AB	AB	AA	AB	AB	AB	AA	AA	AB	AA	AA	AB	AB	AB	BB	BB	AB	AA	AB	AA	AB	AB	BB	AB	BB	AB	BB	AB	AB	AB	AB	AB	AB	BB	BB	BB	BB	BB	BB	BB
816	AX-89782713		BB	AB	BB	AB	AA	AA	BB	AB	AB	AB	AB	AB	AB	BB	NC	AB	BB	BB	AB	AB	AB	AA	AA	AB	AB	AB	NC	AB	AB	AA	AB	AA	AB	AA	AB	AB	AB	AB	AB	AB	AA	AA	AA	AA	AA	AA	AA
817	AX-89847395		AA	AA	AA	AB	BB	BB	AA	AB	AB	AB	BB	BB	AB	AB	AB	BB	AB	AB	BB	BB	BB	BB	BB	AB	AA	AB	AA	AB	AB	BB	AB	BB	AB	BB	AB	AB	AB	AB	AB	AB	BB	AB	BB	BB	BB	BB	BB
818	AX-89821277		BB	BB	BB	AB	AA	AA	BB	AB	AB	AB	AA	AA	AB	AB	AB	AA	AB	AB	AB	AA	AA	AA	AA	AA	BB	AB	BB	AB	AB	AA	AB	AA	AB	AA	AB	AB	AB	AB	AB	AB	AA	AB	AA	AA	AA	AA	AA
819	AX-89867660		AA	AA	AA	AA	AA	AA	AA	AA	AA	AA	AB	AB	AA	AA	AA	AB	AA	AB	AB	AA	AB	AB	AB	AB	AB	AB	AB	AB	AB	AB	AB	AA	AA	AB	AA	AA	AB	AA	AB	AA	AA	BB	BB	BB	BB	BB	AB
820	AX-89781853		BB	BB	BB	BB	BB	BB	BB	BB	BB	BB	AB	AB	BB	BB	BB	AB	BB	AB	AB	BB	AB	AB	AB	AB	AB	AB	AB	AB	AB	AB	AB	BB	BB	AB	BB	BB	AB	BB	AB	BB	BB	AA	AA	AA	AA	AA	AB
821	AX-89781859		AA	AA	AA	AA	AA	AA	AA	AA	AA	NC	AB	AB	AA	AA	AA	AB	AA	AB	AB	AA	AB	AB	AB	AB	AB	AB	AB	AB	AB	AB	AB	AA	AA	AB	AA	AA	AB	AA	AB	AA	AA	BB	BB	BB	BB	BB	AB
822	AX-89781803		AA	AA	AA	AA	AA	AA	AA	AA	AA	AA	AB	AB	AA	AA	AA	AB	AB	AB	AB	AA	AB	AB	AB	AB	AB	AB	AB	AB	AB	AB	AB	AA	AA	AB	AA	AA	AB	NC	AB	AA	AA	BB	BB	BB	BB	BB	AB
823	AX-89877426		AA	AA	AA	AA	AA	AA	AA	AA	AA	AA	AA	AA	AA	AA	AA	AA	AA	AA	AA	AA	AA	AA	AA	AB	AA	AA	AB	AA	AB	AA	AA	AA	AA	AA	AA	AA	AA	AA	AA	AA	AA	AA	AA	AB	AA	AA	AB
824	AX-89904422		BB	BB	BB	BB	BB	BB	BB	BB	BB	BB	BB	BB	BB	BB	BB	BB	BB	BB	BB	BB	BB	BB	BB	AB	BB	BB	AB	BB	AB	BB	BB	BB	BB	BB	BB	BB	BB	BB	BB	BB	BB	BB	BB	AB	BB	BB	AB
825	AX-89820147		AA	AA	AA	AA	AA	AA	AA	AA	AA	AA	AA	AA	AA	AA	AA	AA	AA	AA	AA	AA	AA	AA	AA	AB	AB	NC	AB	AA	AB	AA	AA	AA	AA	AA	AA	AA	AA	AA	AA	AA	AA	AA	AA	AA	AA	AA	AA
826	AX-89781633		BB	BB	BB	BB	BB	BB	BB	BB	BB	BB	BB	BB	BB	BB	BB	BB	BB	BB	BB	BB	BB	BB	BB	AB	AB	AB	AB	BB	AB	BB	BB	BB	BB	BB	BB	BB	BB	BB	BB	BB	BB	BB	BB	BB	BB	BB	BB
827	AX-89784368		BB	BB	BB	BB	BB	BB	NC	BB	BB	BB	BB	BB	NC	BB	BB	BB	BB	BB	BB	BB	BB	BB	BB	AB	AB	AB	AB	BB	NC	BB	BB	BB	BB	BB	BB	BB	BB	BB	BB	BB	BB	BB	BB	BB	BB	BB	BB
828	AX-89877229		BB	BB	BB	BB	BB	BB	BB	BB	BB	BB	BB	BB	BB	BB	BB	BB	BB	BB	BB	BB	BB	BB	BB	AB	AB	AB	AB	BB	AB	BB	BB	BB	BB	BB	BB	BB	BB	BB	BB	BB	BB	BB	BB	BB	BB	BB	BB
829	AX-89876545		AB	AB	AB	AB	AA	AB	AB	AB	AA	AB	AA	AA	AA	AA	AA	AA	AA	AA	AA	AA	AA	AA	AA	AA	AA	AA	AA	AA	AA	AA	AA	AA	AB	AB	AB	AB	AB	AB	AB	AB	AA	AA	AA	AA	AA	AA	AA
830	AX-89821622		AA	AA	AB	AB	AB	AA	AB	AB	AB	AB	BB	BB	BB	BB	BB	BB	BB	BB	BB	BB	BB	BB	BB	AB	AB	AB	NC	AB	AB	BB	AB	AB	AA	AB	AA	AA	AA	AA	AB	AB	AB	BB	BB	AB	BB	BB	AB
831	AX-89821939		BB	BB	AB	AB	AB	BB	AB	AB	AB	AB	AA	AA	AA	AA	AA	AA	AA	AA	AA	AA	AA	AA	AA	AB	AA	AB	AA	AB	AB	AA	AB	AB	BB	AB	BB	BB	BB	BB	AB	AB	AB	AA	AA	AB	AA	AA	AB
832	AX-89783368		AA	AA	AB	AB	AB	AA	AB	AB	AB	AB	BB	BB	BB	BB	BB	BB	BB	BB	BB	BB	BB	BB	BB	AB	BB	NC	AB	AB	AB	BB	AB	AB	AA	AB	AA	AA	AA	AA	NC	AB	AB	BB	BB	AB	BB	BB	AB
833	AX-89879697		BB	BB	AB	AB	AB	BB	AB	AB	AB	AB	AA	AB	AA	AB	AA	AA	AA	AB	AB	AA	AA	AB	AB	AB	AA	AB	AA	BB	AB	AB	BB	AB	BB	AB	BB	BB	BB	BB	AB	AB	AB	BB	BB	BB	BB	BB	AB
834	AX-89783983		BB	BB	AB	AB	AB	BB	AB	AB	AB	AB	AA	AA	AA	AA	AA	AA	AA	AA	AA	AA	AA	AA	AA	AB	AA	AB	AA	AB	AB	AA	AB	AB	BB	AB	BB	BB	BB	BB	AB	AB	AB	AB	AB	AB	AB	AB	AB
835	AX-89847566		AA	AA	AB	AB	AB	AA	AB	AB	AB	AB	BB	BB	BB	BB	BB	BB	BB	BB	BB	BB	BB	BB	BB	AB	BB	AB	BB	AB	AB	BB	AB	AB	AA	AB	AA	AA	AA	AA	AB	AB	AB	BB	BB	AB	BB	BB	AB
836	AX-89822977		BB	BB	BB	BB	BB	BB	BB	BB	BB	BB	BB	AB	BB	AB	BB	BB	BB	AB	AB	BB	BB	AB	AB	BB	BB	BB	BB	AB	BB	AB	AB	BB	BB	BB	BB	BB	BB	BB	BB	BB	BB	AB	AB	AB	AB	AB	BB
837	AX-89784027		AA	AA	AB	AB	AB	AA	AB	AB	AB	AB	BB	BB	BB	BB	BB	BB	BB	BB	BB	BB	BB	BB	BB	AB	BB	AB	BB	AB	AB	BB	AB	AB	AA	AB	AA	AA	AA	NC	AB	AB	AB	BB	BB	AB	BB	BB	AB
838	AX-89819284		NC	AA	AB	AB	BB	AA	AB	AB	BB	AB	BB	BB	BB	BB	BB	BB	BB	BB	BB	BB	BB	BB	BB	AB	BB	AB	BB	AB	AB	BB	AB	BB	AB	AB	AB	AB	AB	AB	AB	AB	BB	BB	BB	AB	BB	BB	AB
839	AX-89878056		BB	BB	BB	BB	BB	BB	BB	BB	BB	BB	BB	AB	BB	BB	BB	BB	BB	AB	AB	BB	BB	AB	AB	BB	BB	BB	BB	AB	BB	AB	AB	BB	BB	BB	BB	BB	BB	BB	BB	BB	BB	AA	AA	AB	AA	AA	BB
840	AX-89822826		AA	AA	AB	AB	AB	AA	AB	AB	AB	AB	BB	AB	BB	AB	BB	BB	BB	AB	AB	BB	BB	AB	AB	AB	BB	AB	BB	AA	AB	AB	AA	AB	AA	AB	AA	AA	AA	AA	AB	AB	AB	AA	AA	AA	AA	AA	AB
841	AX-89782111		AA	AA	AA	AA	AA	AA	AA	AA	AA	AA	AA	AB	AA	AA	AA	AA	AA	AB	AB	AA	AA	AB	AB	AA	AA	AA	AA	AB	AA	AB	AB	AA	AA	AA	AA	AA	AA	AA	AA	AA	AA	BB	BB	AB	BB	BB	AA
842	AX-89847515		BB	BB	BB	BB	BB	BB	BB	BB	BB	BB	BB	AB	BB	AB	BB	BB	BB	AB	AB	BB	BB	AB	AB	BB	BB	BB	BB	AB	BB	AB	AB	BB	BB	BB	BB	BB	BB	BB	BB	BB	BB	AA	AA	AB	AA	AA	BB
843	AX-89879885		BB	BB	BB	BB	BB	BB	BB	BB	BB	BB	AB	AB	BB	BB	BB	BB	AB	AB	AB	BB	AB	BB	BB	AB	AB	AB	AB	BB	AB	BB	BB	BB	BB	BB	BB	BB	BB	BB	BB	BB	BB	BB	BB	BB	BB	BB	BB
844	AX-89847250		AA	AA	AA	AA	AA	AA	AA	AA	AA	AA	AA	AB	AA	AA	AA	AA	AA	AB	AB	AA	AA	AB	AB	AA	AA	AA	AA	AB	AA	AB	AB	AA	AA	AA	AA	AA	AA	AA	AA	AA	AA	BB	BB	AB	BB	BB	AA
845	AX-89876702		AA	NC	NC	AA	AA	AA	AA	AA	NC	AA	BB	BB	BB	BB	BB	BB	BB	BB	BB	BB	BB	BB	BB	AB	BB	AB	BB	AB	AB	BB	AB	AB	AB	AB	AB	AB	AB	AB	AB	AB	AB	BB	BB	AB	BB	BB	AB
846	AX-89781087		BB	BB	BB	BB	BB	BB	BB	BB	BB	BB	BB	AB	BB	BB	BB	BB	BB	AB	AB	BB	BB	AB	AB	BB	BB	BB	BB	AB	BB	AB	AB	BB	BB	BB	BB	BB	BB	BB	BB	BB	BB	AA	AA	AB	AA	AA	BB
847	AX-89819505		AA	AA	AA	AA	AA	AA	AA	AA	AA	AA	AA	AB	AA	AA	AA	AA	NC	AB	AB	AA	AA	AB	AB	AA	AA	AA	AA	AB	AA	AB	AB	AA	AA	AA	AA	AA	AA	AA	AA	AA	AA	BB	NC	AB	BB	BB	AA
848	AX-89847585		BB	BB	AB	AB	AB	BB	AB	AB	AB	AB	BB	BB	BB	BB	BB	BB	BB	BB	BB	BB	BB	BB	BB	BB	BB	BB	BB	BB	BB	BB	BB	BB	BB	BB	BB	BB	BB	BB	BB	BB	BB	BB	BB	BB	BB	BB	BB
849	AX-89904634		BB	BB	BB	BB	BB	BB	BB	BB	BB	BB	AA	AB	AA	AA	AA	AA	AA	AB	AB	AA	AA	BB	BB	AB	AB	AB	AB	BB	AB	BB	BB	AB	AB	AB	AB	AB	AB	AB	AB	AB	AB	BB	BB	BB	BB	BB	AB
850	AX-89823062		AA	AA	AA	AA	AA	AA	AA	AA	AA	AA	BB	AB	BB	BB	BB	BB	BB	AB	AB	BB	BB	AA	AA	AB	AB	AB	AB	AA	AB	AA	AA	AB	AB	AB	AB	AB	AB	AB	AB	AB	AB	AA	AA	AA	AA	AA	AB
851	AX-89822447		AB	BB	AA	AB	BB	AA	AB	AA	AB	AB	AB	AB	AA	AA	AB	AB	AA	AB	AB	AA	BB	AA	AA	AB	BB	AA	BB	AB	AB	AB	AB	AB	AB	AB	AB	AB	AA	BB	AB	AA	AB	AA	AA	AA	AB	AA	AB
852	AX-89822579		BB	BB	AB	AB	AB	BB	AB	AB	AB	AB	AA	NC	AB	AB	AB	AB	AA	AA	AB	AB	AA	BB	BB	AB	AB	AB	AB	BB	AB	BB	BB	AB	AB	AB	AB	AB	AB	AB	AB	AB	AB	BB	BB	BB	BB	BB	AB
853	AX-89847625		AA	AA	AA	AA	AA	AA	AA	AA	AA	AA	AA	AA	AA	AA	AA	AA	NC	AA	AA	AA	AA	AA	AA	AA	AA	AA	AA	AA	AA	AA	AA	AA	AA	AA	AA	AA	AA	AA	AA	AA	AA	AA	AA	AA	AA	AA	AA
854	AX-89783476		AA	AA	AA	AA	AA	AA	AA	AA	AA	AA	NC	AB	AA	AA	AA	AA	AB	AB	AB	AA	AB	AA	AA	AB	AB	AB	AB	AA	AB	AA	AA	AA	AA	AA	AA	AA	AA	AA	AA	AA	AA	AA	AA	AA	AA	AA	AA
855	AX-89878797		AA	AA	AB	AB	AB	AA	AB	AB	AB	AB	BB	BB	BB	BB	BB	BB	BB	BB	BB	BB	BB	BB	BB	AB	BB	AB	BB	AB	AB	BB	AB	AB	AA	AB	AA	AA	AA	AA	AB	AB	AB	BB	BB	AB	BB	BB	AB
856	AX-89825203		AA	AA	AB	AB	AB	AA	AB	AB	AB	AB	AB	AB	AA	AA	AA	AA	AB	AB	AB	AA	AB	AA	NC	NC	AB	AB	AB	AA	AB	AA	AA	AA	AA	AA	AA	AA	AA	AA	AA	AA	AA	AA	AA	AA	AA	AA	AA
857	AX-89904817		BB	BB	BB	BB	BB	BB	BB	BB	BB	BB	AB	AB	BB	BB	BB	BB	AB	AB	AB	BB	AB	BB	BB	AB	AB	AB	AB	BB	AB	BB	AB	BB	BB	BB	BB	BB	BB	BB	BB	BB	BB	BB	BB	BB	BB	BB	BB
858	AX-89799149		AB	AB	AA	AA	AB	AA	AA	AA	AA	AA	BB	BB	AA	AA	AA	AA	AB	AB	BB	AA	BB	BB	BB	AB	BB	AB	BB	BB	BB	BB	AB	AA	AB	AA	AA	AB	AA	AA	AA	AA	AA	BB	AB	AB	BB	BB	AA
859	AX-89894792		AB	AB	BB	BB	AB	BB	BB	AB	AB	AB	AB	AB	BB	BB	BB	BB	AB	AB	AB	BB	AB	AA	AA	AB	AA	AB	AB	AB	AA	AB	AB	AB	AA	AB	AB	AB	AB	AB	AB	AB	AB	BB	BB	BB	AB	AB	BB
860	AX-89782112		AB	AB	BB	BB	AB	BB	BB	AB	AB	AB	AB	AB	BB	BB	BB	BB	AB	AB	AB	BB	AB	AB	AB	AB	AA	AB	AB	AB	AA	AB	AB	BB	AB	BB	AB	BB	BB	BB	AB	AB	BB	BB	BB	BB	AB	AB	BB
861	AX-89877985		AB	AB	BB	BB	AB	BB	BB	AB	AB	AB	AB	AB	BB	BB	BB	BB	AB	AB	AB	BB	AB	AB	AB	AB	AA	AB	AB	AB	AA	AB	AB	AB	AB	BB	AB	BB	BB	BB	AB	AB	AB	AB	BB	BB	AB	AB	BB
862	AX-89872327		AB	AB	BB	BB	AB	BB	BB	AB	AB	AB	AB	AB	BB	BB	BB	BB	AB	AB	AB	BB	AB	AB	AB	AB	AA	AB	AB	AB	AA	AB	AB	AB	AA	AB	AB	AB	AB	AB	AB	AB	AB	BB	BB	BB	AB	AB	BB
863	AX-89820949		AB	AB	AA	AA	AB	AA	AA	AB	AB	AB	AB	AB	AA	AA	AA	AA	AB	AB	AB	AA	AB	AB	AB	AB	BB	AB	AB	AB	BB	AB	AB	AB	AB	AA	AB	AA	AA	AA	AB	BB	AB	AA	AA	AA	AB	AB	AA
864	AX-89847412		AB	AB	BB	BB	AB	BB	BB	AB	AB	AB	AB	AA	BB	AB	BB	AB	AA	AA	AB	AA	AB	AB	AB	AB	AA	AB	AB	AB	AA	AB	AB	BB	AB	BB	AB	BB	BB	BB	AB	AB	BB	BB	BB	BB	AB	AB	BB
865	AX-89878844		AB	AB	AA	AA	AB	AA	AA	AB	AB	AB	AB	BB	AA	AB	AA	AB	BB	BB	AB	BB	AB	AB	AB	AB	BB	AB	AB	AB	BB	AB	AB	AA	AB	AA	AB	AA	AA	AA	AB	AB	AA	AA	AA	AA	AB	AB	AA
866	AX-89878786		AA	NC	AA	AB	AB	AA	AA	NC	NC	AB	AB	BB	AB	BB	AB	AB	BB	AB	AB	AB	AB	BB	BB	AB	BB	AB	BB	BB	BB	BB	AB	AA	BB	AA	AA	AA	AA	AA	AA	AA	AA	BB	BB	AB	AB	AB	BB
867	AX-89904507		AB	AB	BB	BB	AB	BB	BB	AB	AB	AB	BB	BB	BB	BB	BB	BB	BB	BB	BB	BB	BB	BB	BB	BB	BB	BB	BB	BB	BB	BB	BB	AB	AA	AB	BB	AB	AB	AB	BB	BB	AB	BB	BB	BB	AB	AB	BB
868	AX-89782729		AB	AB	BB	BB	AB	BB	BB	AB	AB	AB	AB	AA	BB	AB	BB	AB	AA	AA	AB	AA	AB	AB	AB	AB	AA	AB	AB	AB	AA	AB	AB	BB	AB	BB	AB	BB	BB	BB	AB	AB	BB	BB	BB	BB	AB	AB	BB
869	AX-89821395		AB	AB	AB	BB	AB	BB	BB	AB	AB	AB	BB	BB	BB	BB	BB	BB	BB	BB	BB	BB	BB	BB	BB	BB	BB	BB	BB	BB	BB	BB	BB	BB	AB	BB	BB	BB	BB	BB	BB	BB	BB	BB	BB	BB	AB	AB	BB
870	AX-89878607		AB	AB	AB	AB	AB	AB	AB	AB	AB	AB	BB	BB	BB	BB	BB	BB	BB	BB	BB	BB	BB	BB	BB	AB	BB	AB	AB	BB	BB	BB	AB	AA	AA	AA	AB	AA	AA	AA	AB	AB	AA	BB	BB	BB	AB	AB	BB
871	AX-89821460		AB	AB	AB	AB	AB	AB	AB	AB	AB	AB	BB	BB	BB	BB	BB	BB	BB	BB	BB	BB	BB	BB	BB	AB	BB	AB	AB	BB	BB	BB	AB	AA	AA	AA	AB	AA	AA	NC	AB	AB	AA	BB	BB	BB	AB	AB	BB
872	AX-89821500		AB	AB	AB	AB	AB	AB	AB	AB	AB	AB	BB	BB	BB	BB	BB	BB	BB	BB	BB	BB	BB	BB	BB	AB	BB	AB	AB	BB	BB	BB	AB	AA	AA	AA	AB	AA	AA	AA	AB	AB	AA	BB	BB	BB	AB	AB	BB
873	AX-89821463		AB	AB	AB	AB	AB	AB	AB	AB	AB	AB	AA	AA	AA	AA	AA	AA	AA	AA	NC	AA	AA	AA	AA	AB	AA	AB	AA	AA	AA	AA	AB	BB	BB	BB	AB	BB	BB	BB	AB	AB	BB	AA	AA	AA	AB	AB	AA
874	AX-89821464		AB	AB	AB	AB	AB	AB	AB	AB	AB	AB	BB	BB	BB	BB	BB	BB	BB	BB	BB	BB	BB	BB	BB	AB	BB	AB	AB	BB	BB	BB	AB	AA	AA	AA	AB	AA	AA	AA	AB	AB	AA	BB	BB	BB	AB	AB	BB
875	AX-89904513		AA	AA	AB	AB	AA	AB	AB	AA	AA	AA	AA	AA	AA	AA	AA	AA	AA	AA	AA	AA	AA	AA	AA	AB	AA	AB	AB	AA	AA	AA	AB	BB	AB	BB	AB	BB	BB	BB	AB	AB	BB	AA	AA	AA	AA	AA	AA
876	AX-89821436		AA	AA	AB	AB	AA	AB	AB	AA	AA	AA	AA	AA	AA	AA	AA	AA	AA	AA	AA	AA	AA	AA	AA	AB	AA	AB	AB	AA	AA	AA	AB	BB	AB	BB	AB	BB	BB	BB	AB	AB	BB	AA	AA	AA	AA	AA	AA
877	AX-89821306		AB	AB	AB	AB	AB	AB	AB	AB	AB	AB	BB	BB	BB	BB	BB	BB	BB	BB	BB	BB	BB	BB	BB	AB	BB	AB	AB	BB	BB	BB	AB	AA	AA	AA	AB	AA	AA	AA	AB	AB	AA	BB	BB	BB	AB	AB	BB
878	AX-89782543		BB	BB	BB	AB	BB	AB	AB	BB	BB	BB	BB	BB	BB	BB	BB	BB	BB	BB	BB	BB	BB	BB	BB	AB	BB	AB	AB	BB	BB	BB	AB	AA	AB	AA	AB	AA	AA	AA	AB	AB	AA	BB	BB	BB	BB	BB	BB
879	AX-89821230		BB	BB	BB	AB	AA	AA	BB	AB	AA	AB	AA	AA	AA	AA	AA	AA	AA	AA	AA	AA	AA	AA	AA	AA	BB	AB	BB	AB	AB	AA	AB	AA	AA	AA	AB	AB	AB	AB	AB	AA	AA	AB	AA	AA	AA	AA	AA
880	AX-89782590		AB	AB	AB	NC	AB	NC	AB	AB	AB	AB	AA	AA	AA	AA	AA	AA	AA	AA	AA	NC	AA	AA	AA	AB	AA	AB	AB	AA	AA	AA	AB	BB	BB	BB	AB	BB	BB	BB	AB	AB	BB	AA	AA	AA	AB	AB	AA
881	AX-89878458		AB	AB	AB	AB	AB	AB	AB	AB	AB	AB	BB	BB	BB	BB	BB	BB	BB	BB	BB	BB	BB	BB	BB	AB	BB	AB	AB	BB	BB	BB	AB	AA	AA	AA	AB	AA	AA	AA	AB	AB	AA	BB	BB	BB	AB	AB	BB
882	AX-89821352		NC	AB	AB	AB	AB	AB	AB	AB	AB	NC	AA	AA	AA	AA	AA	AA	AA	AA	AA	AA	AA	AA	AA	AB	AA	AB	AB	AA	AA	AA	AB	BB	BB	BB	AB	BB	BB	BB	AB	AB	BB	AA	AA	AA	AB	AB	AA
883	AX-89878484		BB	BB	BB	AB	BB	AB	AB	BB	BB	BB	BB	BB	BB	BB	BB	BB	BB	BB	BB	BB	BB	BB	BB	AB	BB	AB	AB	BB	BB	BB	AB	AA	AB	AA	AB	AA	AA	AA	AB	AB	AA	BB	BB	BB	BB	BB	BB
884	AX-89821221		AB	AB	AB	AB	AB	AB	AB	AB	AB	AB	AB	AA	AB	AA	AB	AA	AA	AA	AB	AA	AB	AB	AB	AB	AA	AB	BB	AB	AA	AB	AB	BB	BB	BB	AB	BB	BB	BB	AB	AB	BB	AA	AA	AA	AB	AB	AA
885	AX-89821340		AB	AB	AB	AB	AB	AB	AB	AB	AB	AB	BB	BB	BB	BB	BB	BB	BB	BB	BB	BB	BB	BB	BB	AB	BB	AB	AB	BB	BB	BB	AB	AA	AA	AA	AB	AA	AA	AA	AB	AB	AA	BB	BB	BB	AB	AB	BB
886	AX-89821328		AB	AB	AB	BB	AB	BB	BB	AB	AB	AB	BB	BB	BB	BB	BB	BB	BB	BB	BB	BB	BB	BB	BB	BB	BB	BB	BB	BB	BB	BB	BB	BB	AB	BB	BB	BB	BB	BB	BB	BB	BB	BB	BB	BB	AB	AB	BB
887	AX-89878482		AB	AB	AB	AA	AB	AA	AA	AB	AB	AB	AA	AA	AA	AA	AA	AA	AA	AA	AA	AA	AA	AA	AA	AA	AA	AA	AA	AA	AA	AA	AA	AA	AB	AA	AA	AA	AA	AA	AA	AA	AA	AA	AA	AA	AB	AB	AA
888	AX-89878305		AB	AB	AB	AB	AB	AB	AB	AB	AB	AB	AB	BB	AB	BB	AB	BB	BB	BB	AB	BB	AB	AB	AB	AB	BB	AB	AA	AB	BB	AB	AB	AA	AA	AA	AB	AA	AA	AA	AB	AB	AA	BB	BB	BB	AB	AB	BB
889	AX-89878273		AB	AB	AB	AB	AB	AB	AB	AB	AB	AB	AB	BB	AB	BB	AB	BB	BB	BB	AB	BB	AB	AB	AB	AB	BB	AB	AA	AB	BB	AB	AB	AA	AA	AA	AB	AA	AA	AA	AB	AB	AA	BB	BB	BB	AB	AB	BB
890	AX-89878304		AB	AB	AB	AB	AB	AB	AB	AB	AB	AB	AB	BB	AB	BB	AB	BB	BB	BB	AB	BB	AB	AB	AB	NC	BB	AB	AA	AB	BB	AB	AB	AA	AA	AA	AB	AA	AA	AA	AB	NC	AA	BB	BB	BB	AB	AB	BB
891	AX-89821184		AB	AB	AB	AB	NC	AB	AB	AB	AB	AB	AB	BB	AB	BB	AB	BB	BB	BB	AB	BB	AB	NC	AB	AB	BB	AB	AA	AB	BB	AB	AB	AA	AA	AA	AB	AA	AA	AA	AB	AB	AA	BB	BB	BB	AB	AB	BB
892	AX-89878206		AB	AB	AB	AB	AB	AB	AB	AB	AB	AB	AB	BB	AB	BB	AB	BB	BB	BB	AB	BB	AB	AB	AB	AB	BB	AB	AA	AB	BB	AB	AB	AA	AA	AA	AB	AB	AA	AA	AB	AB	NC	BB	BB	BB	AB	AB	BB
893	AX-89821078		AB	AB	AB	AB	AB	AB	AB	AB	AB	AB	NC	AA	AB	AA	AB	AA	AA	AA	AB	AA	AB	AB	AB	AB	AA	AB	BB	AB	AA	AB	AB	BB	BB	BB	AB	AB	BB	BB	AB	AB	BB	AA	AA	NC	AB	AB	AA
894	AX-89821042		AB	AB	AB	AB	AB	AB	AB	AB	AB	AB	AB	AA	AB	AA	AB	AA	AA	AA	AB	AA	AB	AB	AB	AB	AA	AB	BB	AB	AA	AB	AB	BB	BB	BB	AB	AB	BB	BB	AB	AB	BB	AA	AA	AA	AB	AB	AA
895	AX-89783058		AB	AB	AB	AB	AB	AB	AB	AB	AB	AB	BB	AB	BB	AB	BB	AB	AB	AB	BB	AB	BB	AA	AB	AB	AA	AB	BB	AB	AA	AB	AB	BB	BB	BB	AB	AB	BB	BB	AB	AB	BB	AB	AB	AB	AB	AB	AB
896	AX-89878177		AB	AB	AB	AB	AB	AB	AB	AB	AB	AB	AB	AA	AB	AA	AB	AA	AA	AA	AB	AA	AB	AB	AB	AB	AA	AB	BB	AB	AA	AB	AB	BB	BB	BB	AB	AB	BB	BB	AB	AB	BB	AA	AA	AA	AB	AB	AA
897	AX-89904542		BB	AB	AB	AA	BB	AA	AB	AB	AB	BB	BB	AB	BB	AB	BB	AB	AB	AB	BB	AB	BB	BB	BB	AA	AB	AA	AB	BB	AB	BB	AA	AB	BB	AB	AA	AA	AB	AB	AA	AA	AB	AB	BB	AB	AB	BB	BB
898	AX-89879143		AA	AB	AB	AB	AA	AB	AA	AB	AB	AA	AA	AB	AA	AB	AA	AB	AB	AB	AA	AB	AA	AA	AA	AB	AB	AB	AA	AA	AB	AA	AB	AA	AA	AA	AB	AB	AA	AA	AB	AB	AA	AB	AA	AB	AB	AA	AA
899	AX-89821811		BB	AB	AB	AB	BB	AB	BB	AB	AB	BB	BB	AB	BB	AB	BB	AB	AB	AB	BB	AB	BB	BB	BB	AB	NC	AB	BB	BB	AB	BB	AB	BB	BB	BB	AB	AB	BB	BB	AB	AB	BB	AB	BB	AB	AB	BB	BB
900	AX-89821754		BB	AB	AB	AB	BB	AB	BB	AB	AB	BB	BB	AB	BB	AB	BB	AB	AB	AB	BB	AB	BB	BB	BB	AB	AB	AB	BB	BB	AB	BB	AB	BB	BB	BB	AB	AB	BB	BB	AB	AB	BB	AB	BB	AB	AB	BB	BB
901	AX-89803663		BB	AB	AB	AB	BB	AB	BB	AB	AB	BB	BB	AB	BB	AB	BB	AB	AB	AB	BB	AB	BB	BB	BB	AB	AB	AB	BB	BB	AB	BB	AB	BB	BB	BB	AB	AB	BB	BB	AB	AB	BB	AB	BB	AB	AB	BB	BB
902	AX-89821810		AA	AB	AB	AB	AA	AB	AA	AB	AB	AA	AA	AB	AA	AB	AA	AB	NC	AB	AA	AB	AA	NC	AA	AB	AB	AB	AA	AA	AB	AA	AB	AA	AA	AA	AB	AB	AA	AA	AB	AB	AA	AB	AA	AB	AB	AA	AA
903	AX-89884895		BB	AB	AB	AB	BB	BB	AB	BB	AB	BB	AA	AB	AA	AB	AB	AA	AA	AA	AB	AA	AA	AB	AB	AB	AB	AB	AB	AB	AB	AB	AB	AB	AB	AB	BB	BB	AB	AB	AB	AB	AB	AA	AA	AA	AA	AA	AA
904	AX-89784697		BB	AB	AB	AB	BB	BB	AB	BB	AB	BB	AA	AB	AA	AB	AB	AA	AA	AA	AB	AA	AA	AB	AB	AB	AA	AA	AA	AB	AB	AB	AB	AB	AB	AB	BB	BB	AB	AB	AB	AB	AB	AA	AA	AA	AA	AA	AA
905	AX-89881406		AA	AB	AB	AB	AA	AA	AB	AA	AB	AA	BB	AB	BB	AB	AB	BB	BB	BB	AB	BB	BB	AB	AB	AB	AB	AB	AB	AB	AB	AB	AB	AB	AB	AB	AA	AA	AB	AB	AB	AB	AB	BB	BB	BB	BB	BB	BB
906	AX-89784634		AA	AB	AB	AB	AA	AA	AB	AA	AB	AA	BB	AB	BB	AB	AB	BB	BB	BB	AB	BB	BB	AB	AB	AB	AB	AB	AB	AB	AB	AB	AB	AB	AB	AB	AA	AA	AB	AB	AB	AB	AB	BB	BB	BB	BB	BB	BB
907	AX-89861016		AA	AB	AB	AB	AA	AA	AB	AA	AB	AA	BB	AB	BB	AB	AB	BB	BB	BB	AB	BB	BB	AB	AB	AB	AB	AB	AB	AB	AB	AB	AB	AB	AB	AB	AA	AA	AB	AB	AB	AB	AB	BB	BB	BB	BB	BB	BB
908	AX-89788020		AA	AB	AB	AB	AA	AA	AB	AA	AB	AA	BB	AB	BB	AB	AB	BB	BB	BB	AB	BB	BB	AB	AB	AB	BB	BB	BB	AB	AB	AB	AB	AB	AB	AB	AA	AA	AB	AB	AB	AB	AB	BB	BB	BB	BB	BB	BB
909	AX-89881074		AB	AB	AB	AB	BB	BB	AB	BB	AB	NC	AA	AB	AA	AB	AB	AA	AA	AA	AB	AA	AA	AB	AB	AB	AB	AB	AB	AB	AB	AB	AB	AB	AB	AB	NC	NC	AB	AB	AB	AB	AB	AA	AA	AA	AA	AA	AA
910	AX-89904700		AA	AB	AB	AB	AA	AA	AB	AA	AB	AA	BB	AB	BB	AB	AB	BB	BB	BB	AB	BB	BB	AB	AB	AB	AB	AB	AB	AB	AB	AB	AB	AB	AB	AB	AA	AA	AB	AB	AB	AB	AB	BB	BB	BB	BB	BB	BB
911	AX-89807315		BB	AB	AB	AB	BB	BB	AB	BB	AB	BB	AA	AB	AA	AB	AB	AA	AA	AA	AB	AA	AA	AB	AB	AB	AB	AB	AB	AB	AB	AB	AB	AB	AB	AB	BB	BB	AB	AB	AB	AB	AB	AA	AA	AA	AA	AA	AA
912	AX-89828022		BB	AB	AB	AB	BB	BB	AB	BB	AB	BB	AA	AB	AA	AB	AB	AA	AA	AA	AB	AA	AA	AB	AB	AB	AB	AB	AB	AB	AB	AB	AB	AB	AB	AB	BB	BB	AB	AB	AB	AB	AB	AA	AA	AA	AA	AA	AA
913	AX-89787547		AA	AB	AB	AB	AA	AA	AB	AA	AB	AA	BB	AB	BB	AB	AB	BB	BB	BB	AB	BB	BB	AB	AB	AB	AB	AB	AB	AB	AB	AB	AB	AB	AB	AB	AA	AA	AB	AB	AB	AB	AB	BB	BB	BB	BB	BB	BB
914	AX-89804287		AA	AB	AB	AB	AA	AA	NC	AA	AB	AA	BB	AB	BB	AB	AB	BB	BB	BB	AB	BB	BB	NC	AB	AB	AB	AB	AB	AB	AB	AB	AB	AB	AB	AB	AA	AA	AB	AB	AB	AB	AB	BB	BB	BB	BB	BB	BB
915	AX-89787303		BB	BB	AB	AB	AB	BB	AB	BB	BB	BB	BB	BB	BB	BB	BB	BB	BB	BB	BB	BB	BB	BB	BB	BB	BB	BB	BB	BB	BB	BB	BB	BB	AB	AB	AB	AA	AB	AB	AB	AB	BB	BB	BB	BB	BB	BB	BB
916	AX-89884630		BB	BB	AB	AB	AB	BB	AB	BB	BB	BB	BB	BB	BB	BB	BB	BB	BB	BB	BB	BB	BB	BB	BB	BB	BB	BB	BB	BB	BB	BB	BB	BB	AB	AB	AB	AA	AB	AB	AB	AB	BB	BB	BB	BB	BB	BB	BB
917	AX-89787290		AA	AA	AB	AB	AB	AA	AB	AA	AA	AA	AA	AA	AA	AA	AA	AA	AA	AA	AA	AA	AA	AA	AA	AA	AA	AA	AA	AA	AA	AA	AA	AA	AB	AB	AB	BB	AB	AB	AB	AB	AA	AA	AA	AA	AA	AA	AA
918	AX-89787223		AA	AA	AB	AB	AB	AA	AB	AA	AA	AA	AA	AA	AA	AA	AA	AA	AA	AA	AA	AA	AA	AA	AA	AA	AA	AA	AA	AA	AA	AA	AA	AA	AB	AB	AB	BB	AB	AB	AB	AB	AA	AA	AA	AA	AA	AA	AA
919	AX-89828362		BB	BB	AB	AB	AB	BB	AB	BB	BB	BB	BB	BB	BB	BB	BB	BB	BB	BB	BB	BB	BB	BB	BB	BB	BB	BB	BB	BB	BB	BB	BB	BB	AB	AB	AB	AA	AB	AB	AB	AB	BB	BB	BB	BB	BB	BB	BB
920	AX-89807084		AA	AA	AB	AB	AB	AA	AB	AA	AA	AA	AA	AA	AA	AA	AA	AA	AA	AA	AA	AA	AA	AA	AA	AA	AA	AA	AA	AA	AA	AA	AA	AA	AB	AB	AB	BB	AB	AB	AB	AB	AA	AA	AA	AA	AA	AA	AA
921	AX-89863285		AA	AA	AB	AB	AB	AA	AB	AA	AA	AA	AA	AA	AA	AA	AA	AA	AA	AA	AA	AA	AA	AA	AA	AA	AA	AA	AA	AA	AA	AA	AA	AA	AB	AB	AB	BB	AB	AB	AB	AB	AA	AA	AA	AA	AA	AA	AA
922	AX-89848148		AA	AA	AA	AA	AA	AA	AA	AA	AA	AA	AA	AB	AA	AB	AB	AA	AA	AA	AB	AA	AA	AA	AA	AA	AB	AB	AB	AA	AA	AA	AA	AA	AA	AA	AA	AA	AA	AA	AA	AA	AA	AA	AA	AA	AA	AA	AA
923	AX-89884193		AA	AB	AB	AB	AA	AA	AB	AA	AB	AA	BB	BB	BB	BB	BB	BB	BB	BB	BB	BB	BB	AB	AB	AB	BB	BB	BB	AB	AB	AB	AB	AB	AB	AB	AA	AA	AB	AB	NC	AB	AB	BB	BB	BB	BB	BB	BB
924	AX-89786942		AA	AB	AB	AB	AA	AA	AB	AA	AB	AA	BB	BB	BB	BB	BB	BB	BB	BB	BB	BB	BB	AB	AB	AB	BB	BB	BB	AB	AB	AB	AB	AB	AB	AB	AA	AA	AB	AB	AB	AB	AB	BB	BB	BB	BB	BB	BB
925	AX-89827048		NC	AB	AB	AB	AA	AA	AB	AA	AB	AA	BB	BB	BB	BB	BB	BB	BB	BB	BB	BB	BB	AB	AB	AB	BB	BB	BB	AB	AB	AB	AB	AB	AB	AB	AA	AA	AB	AB	AB	AB	AB	BB	BB	BB	BB	BB	BB
926	AX-89904890		AA	AB	AB	AB	AA	AA	AB	AA	AB	AA	BB	BB	BB	BB	BB	BB	BB	BB	BB	BB	BB	AB	AB	AB	BB	BB	BB	AB	AB	AB	AB	AB	AB	AB	AA	AA	AB	AB	AB	AB	AB	BB	BB	BB	BB	BB	BB
927	AX-89785241		BB	BB	BB	BB	BB	BB	BB	BB	BB	BB	BB	AB	BB	AB	AB	BB	BB	BB	AB	BB	BB	BB	BB	BB	BB	BB	BB	BB	BB	BB	BB	BB	BB	BB	AB	AB	BB	BB	BB	BB	BB	BB	BB	BB	BB	BB	BB
928	AX-89882022		AA	AA	AA	AA	AA	AA	AA	AA	AA	AA	AA	AB	AA	AB	AB	AA	AA	AA	AB	AA	AA	AA	AA	AA	AA	AA	AA	AA	AA	AA	AA	AA	AA	AA	AB	AB	AA	AA	AA	AA	AA	AA	AA	AA	AA	AA	AA
929	AX-89882026		BB	BB	BB	BB	BB	BB	BB	BB	BB	BB	BB	AB	BB	AB	AB	BB	BB	BB	AB	BB	BB	BB	BB	BB	BB	BB	BB	BB	BB	BB	BB	BB	BB	BB	AB	AB	BB	BB	BB	BB	BB	BB	BB	BB	BB	BB	BB
930	AX-89847791		AA	AB	AB	AB	AA	AA	AB	AA	AB	AA	BB	BB	BB	BB	BB	BB	BB	BB	BB	BB	BB	AB	AB	BB	BB	BB	BB	AB	AB	AB	AB	AB	AB	AB	AB	AB	AB	AB	AB	AB	AB	BB	BB	BB	AB	AB	AB
931	AX-89787162		BB	BB	BB	BB	BB	BB	BB	BB	BB	BB	BB	AB	BB	AB	AB	BB	BB	BB	AB	BB	BB	BB	BB	BB	BB	BB	BB	BB	BB	BB	BB	BB	BB	BB	AB	AB	BB	BB	BB	BB	BB	BB	BB	BB	BB	BB	BB
932	AX-89904839		AA	AB	AA	AA	AA	AB	AA	AB	AA	AA	AA	AB	AA	AB	AB	AB	AB	AB	AA	AA	AA	AB	AB	AA	AB	AB	BB	AB	AA	BB	AA	AA	AA	AB	AB	AA	AA	AA	AA	AA	AA	AA	AB	AA	AB	AB	AA
933	AX-89847880		BB	AB	BB	BB	BB	AB	BB	AB	BB	BB	BB	AB	BB	AB	AB	AB	AB	AB	BB	BB	BB	AB	AB	BB	AB	AB	AA	AB	BB	AA	BB	BB	BB	AB	AB	BB	BB	BB	BB	BB	BB	BB	AB	BB	AB	AB	BB
934	AX-89904837		BB	AB	BB	AB	AB	AA	BB	AB	BB	AB	AB	AA	BB	AB	AA	AA	AA	AA	AB	AB	AB	AB	AB	AB	AA	AB	AA	AA	AB	AA	AB	BB	BB	AB	AB	BB	BB	BB	BB	BB	BB	AB	AB	AB	AB	AB	AB
935	AX-89904831		AB	BB	AB	AA	AB	AB	AB	BB	AB	AA	AA	AB	AB	BB	AB	AB	AB	AB	AA	AA	AA	BB	BB	AB	AB	BB	BB	AB	AB	BB	AB	AB	AB	BB	AB	AA	AB	AA	AB	AA	AB	AB	BB	AA	AB	BB	AA
936	AX-89785628		AA	AB	AA	AA	AA	AB	AA	AB	AA	AA	AA	AB	AA	AB	AB	AB	AB	AB	AA	AA	AA	AB	AB	AA	AB	AB	BB	AB	AA	BB	AA	AA	AA	AB	AB	AA	AA	AA	AA	AA	AA	AA	AB	AA	AB	AB	AA
937	AX-89904844		BB	AB	BB	BB	BB	AB	BB	AB	BB	BB	BB	AB	BB	AB	AB	AB	AB	AB	BB	BB	BB	AB	AB	BB	AB	AB	AA	AB	BB	AA	BB	BB	BB	AB	AB	BB	BB	BB	BB	BB	BB	BB	AB	BB	AB	AB	BB
938	AX-89785568		BB	BB	BB	BB	BB	BB	BB	BB	BB	BB	AB	BB	AB	BB	BB	BB	BB	BB	AB	AB	AB	BB	BB	BB	BB	BB	BB	BB	BB	BB	BB	BB	BB	BB	BB	BB	BB	BB	BB	BB	BB	BB	BB	AB	AB	BB	AB
939	AX-89847873		AB	BB	AB	AA	AB	AB	AB	BB	AB	AA	AA	AB	AB	BB	AB	AB	AB	AB	AA	AA	AA	BB	BB	AB	AB	BB	BB	AB	AB	BB	AB	AB	AB	BB	AB	AA	AB	AA	AB	AA	AB	AB	BB	AA	AB	BB	AA
940	AX-89904886		AB	BB	AB	AB	BB	BB	AB	BB	AB	BB	AB	BB	AB	BB	BB	BB	BB	BB	AB	AB	AB	BB	BB	BB	BB	BB	BB	BB	BB	BB	BB	AB	AB	BB	BB	AB	AB	AB	AB	AB	AB	BB	BB	AB	AB	BB	AB
941	AX-89826121		AA	AA	AA	AA	AA	AA	AA	AA	AA	AA	AA	AA	AA	AA	AA	AA	AA	AA	AA	AA	AA	AA	AA	AA	AA	AA	AA	AA	AA	AA	AA	AA	AA	AA	AB	AB	AA	AB	AA	AB	AA	AA	AA	AA	AA	AA	AA
942	AX-89847975		AB	AA	AB	AB	AA	AA	AB	AA	AB	AA	AA	AA	AB	AA	AA	AA	AA	AA	AB	AB	AA	AB	AB	AA	AA	AB	AB	AA	AA	AB	AA	AB	AB	AA	AA	AB	AB	AB	AB	AB	AB	AA	AA	AB	AB	AA	AB
943	AX-89904895		AB	AA	AB	AB	AA	AA	AB	AA	AB	AA	AA	AA	AB	AA	AA	AA	AA	AA	AB	AB	AA	AB	AB	AA	AA	AB	AB	AA	AA	AB	AA	AB	AB	AA	AA	AB	AB	AB	AB	AB	AB	AA	AA	AB	AB	AA	AB
944	AX-89847988		AB	AA	AB	AB	AA	AA	AB	AA	AB	AA	AA	AA	AB	AA	AA	AA	AA	AA	AB	AB	AA	AB	AB	AA	AA	AB	AB	AA	AA	AB	AA	AB	AB	AA	AA	AB	AB	AB	AB	AB	AB	AA	AA	AB	AB	AA	AB
945	AX-89826164		AB	AA	AB	AB	AA	AA	AB	AA	AB	AA	AA	AA	AB	AA	AA	AA	AA	AA	AB	AB	AA	AB	AB	AA	AA	AB	AB	AA	AA	AB	AA	AB	AB	AA	AA	AB	AB	AB	AB	AB	AB	AA	AA	AB	AB	AA	AB
946	AX-89882385		AB	BB	AB	AA	AB	AB	AB	BB	AB	AA	AA	AB	AB	BB	AB	AB	AB	AB	AA	AA	AA	BB	BB	AB	AB	BB	BB	AB	AB	BB	AB	AB	AB	BB	AB	AA	AB	AA	AB	AA	AB	AB	BB	AA	AB	BB	AA
947	AX-89847968		AB	AA	AB	AB	AA	AA	AB	AA	AB	AA	AB	AA	AB	AA	AA	AA	AA	AA	AB	AB	AB	AA	AA	AA	AA	AA	AA	AA	AA	AA	AA	AB	AB	AA	AA	AB	AB	AB	AB	AB	AB	AA	AA	AB	AB	AA	AB
948	AX-89847974		AB	BB	AB	AB	BB	BB	AB	BB	AB	BB	BB	BB	AB	BB	BB	BB	BB	BB	AB	AB	BB	AB	AB	BB	BB	AB	AB	BB	BB	AB	BB	AB	AB	BB	BB	AB	AB	AB	AB	AB	AB	BB	BB	AB	AB	BB	AB
949	AX-89826217		AB	AA	AB	AB	AA	AA	AB	AA	AB	AA	AA	AA	AB	AA	AA	AA	AA	AA	AB	AB	AA	AB	AB	AA	AA	AB	AB	AA	AA	AB	AA	AB	AB	AA	AA	AB	AB	AB	AB	AB	AB	AA	AA	AB	AB	AA	AB
950	AX-89882422		BB	BB	BB	BB	BB	BB	BB	BB	BB	BB	AB	BB	AB	BB	BB	BB	BB	BB	AB	AB	AB	BB	BB	BB	BB	BB	BB	BB	BB	BB	BB	BB	BB	BB	BB	BB	BB	BB	BB	BB	BB	BB	BB	AB	AB	BB	AB
951	AX-89881921		AA	AA	AB	AB	AA	AA	AB	AA	AA	AA	AA	AA	AA	AA	AA	AA	AA	AA	AB	AB	AA	NC	AB	AA	AA	AB	AB	AA	AA	AB	AA	AB	AB	AA	AA	AB	AB	AB	AB	AB	AB	AA	AA	AB	AB	AA	AB
952	AX-89863307		AB	AA	AB	AB	AA	AA	AB	AA	AB	AA	AB	AA	AB	AA	AA	AA	AA	AA	AB	AB	AB	AA	AA	AA	AA	AA	AA	AA	AA	AA	AA	AB	AB	AA	AA	AB	AB	AB	AB	AB	AB	AA	AA	AB	AB	AA	AB
953	AX-89904830		AB	BB	AB	AA	AB	AB	AB	BB	AB	AA	AA	AB	AB	BB	AB	AB	AB	AB	AA	AA	AA	BB	BB	AB	AB	BB	BB	AB	AB	BB	AB	AB	AB	BB	AB	AA	AB	AA	AB	AA	AB	AB	BB	AA	AB	BB	AA
954	AX-89804114		AB	AA	AB	AB	AA	AA	AB	AA	AB	AA	AB	AA	AB	AA	AA	AA	AA	AA	AB	AB	AB	AA	AA	AA	AA	AA	AA	AA	AA	AA	AA	AB	AB	AA	AB	BB	AB	BB	AB	BB	AB	AA	AA	AB	AB	AA	AB
955	AX-89884459		BB	BB	BB	BB	BB	BB	BB	BB	BB	BB	BB	AB	BB	AB	AB	BB	BB	BB	AB	BB	BB	BB	BB	BB	BB	BB	BB	BB	BB	BB	BB	BB	BB	BB	AB	AB	BB	BB	BB	BB	BB	BB	BB	BB	BB	BB	BB
956	AX-89881876		AA	AA	AB	AB	AA	AA	AB	AA	AA	AA	AA	AA	AB	AA	AA	AA	AA	AA	AB	AB	AA	AB	AB	AA	AA	AA	AB	AB	AA	AB	AA	AB	AB	AA	AA	AB	AB	AB	AB	AB	AB	AA	AB	AB	AB	AA	AB
957	AX-89895219		BB	BB	AB	AB	BB	BB	AB	BB	BB	BB	BB	BB	AB	BB	BB	BB	BB	BB	AB	AB	BB	AB	AB	BB	BB	BB	AB	AB	BB	AB	BB	AB	AB	BB	BB	AB	AB	AB	AB	AB	AB	BB	AB	AB	AB	BB	AB
958	AX-89824747		AA	AA	AB	AB	AA	AA	AB	AA	AA	AA	AA	AA	AB	AA	AA	AA	AA	AA	AB	AB	AA	AB	AB	AA	AA	AA	AB	AB	AA	AB	AA	AB	AB	AA	AA	AB	AB	AB	AB	AB	AB	AA	AB	AB	AB	AA	AB
959	AX-89881703		BB	BB	AB	AB	BB	BB	AB	BB	BB	BB	BB	BB	AB	BB	BB	BB	BB	BB	AB	AB	BB	AB	AB	BB	BB	BB	AB	AB	BB	AB	BB	AB	AB	BB	BB	AB	AB	AB	AB	AB	AB	BB	AB	AB	AB	BB	AB
960	AX-89824737		BB	BB	AB	AB	BB	BB	AB	BB	BB	BB	BB	BB	AB	BB	BB	BB	BB	BB	AB	AB	BB	AB	AB	BB	BB	BB	AB	AB	BB	AB	BB	AB	AB	BB	BB	AB	AB	AB	AB	AB	AB	BB	AB	AB	AB	BB	AB
961	AX-89906025		AA	AA	AB	AB	AA	AA	AB	AA	AA	AA	AA	AA	AB	AA	AA	AA	AA	AA	AB	AB	AA	AB	AB	AA	AA	AA	AB	AB	AA	AB	AA	AB	AB	AA	AA	AB	AB	AB	AB	AB	AB	AA	AB	AB	AB	AA	AB
962	AX-89904781		BB	BB	AB	AB	BB	BB	AB	BB	BB	BB	BB	BB	AB	BB	BB	BB	BB	BB	AB	AB	BB	AB	AB	BB	BB	BB	AB	AB	BB	AB	BB	AB	AB	BB	BB	AB	AB	AB	AB	AB	AB	BB	AB	AB	AB	BB	AB
963	AX-89881704		BB	BB	AB	AB	BB	BB	AB	BB	BB	BB	BB	BB	AB	BB	BB	BB	BB	BB	AB	AB	BB	AB	AB	BB	BB	BB	AB	AB	BB	AB	BB	AB	AB	BB	BB	AB	AB	AB	AB	AB	AB	BB	AB	AB	AB	BB	AB
964	AX-89784964		BB	BB	BB	BB	BB	BB	BB	BB	BB	BB	BB	BB	AB	BB	BB	BB	BB	BB	AB	AB	BB	AB	AB	BB	BB	BB	AB	AB	BB	AB	BB	BB	BB	BB	BB	BB	BB	BB	BB	BB	BB	BB	BB	BB	BB	BB	BB
965	AX-89905224		AA	AA	AB	AB	AA	AA	AB	AA	AA	AA	AA	AA	AB	AA	AA	AA	AA	AA	AB	AB	AA	AB	AB	AA	AA	AA	AB	AB	AA	AB	AA	AB	AB	AA	AA	AB	AB	AB	AB	AB	AB	NC	AB	AB	AB	AA	AB
966	AX-89904758		AA	AA	AB	AB	AA	AA	AB	AA	AA	AA	AA	AA	AB	AA	AA	AA	AA	AA	AB	AB	AA	AB	AB	AA	AA	AA	AB	AB	AA	AB	AA	AB	AB	AA	AA	AB	AB	AB	AB	AB	AB	AA	AB	AB	AB	AA	AB
967	AX-89847782		BB	BB	BB	BB	BB	BB	BB	BB	BB	BB	BB	BB	AB	BB	BB	BB	BB	BB	AB	AB	BB	AB	AB	BB	BB	BB	AB	AB	BB	AB	BB	BB	BB	BB	BB	BB	BB	BB	BB	BB	BB	BB	BB	BB	BB	BB	BB
968	AX-89830369		AA	AA	AB	AB	AA	AA	AB	AA	AA	AA	AA	AA	AB	AA	AA	AA	AA	AA	AB	AB	AA	AB	AB	AA	AA	AA	AB	AB	AA	AB	AA	AB	AB	AA	AA	AB	AB	AB	AB	AB	AB	AA	AB	AB	AB	AA	AB
969	AX-89884773		AA	AA	AA	AA	AA	AA	AA	AA	AA	AA	AA	AA	AA	AA	AA	AA	AA	AA	AA	AA	AA	AA	AA	AA	AA	AA	AA	AA	AA	AA	AA	AA	AA	AA	AB	AB	AA	AA	AA	AA	AA	AA	AA	AB	AB	AB	AA
970	AX-89784831		BB	BB	BB	BB	BB	BB	BB	BB	BB	BB	BB	BB	BB	BB	BB	BB	BB	BB	BB	BB	BB	AB	AB	BB	BB	BB	AB	AB	BB	AB	BB	BB	BB	BB	BB	BB	BB	BB	BB	BB	BB	BB	BB	BB	BB	BB	BB
971	AX-89784834		BB	BB	BB	BB	BB	BB	BB	BB	BB	BB	BB	BB	BB	BB	BB	BB	BB	BB	BB	BB	BB	AB	AB	BB	BB	BB	AB	AB	BB	AB	BB	BB	BB	BB	BB	BB	BB	BB	BB	BB	BB	BB	BB	BB	BB	BB	BB
972	AX-89786990		AA	AA	AA	AA	AA	AA	AA	AA	AA	AA	AA	AA	AA	AA	AA	AA	AA	AA	AA	AA	AA	AB	AB	AA	AA	AA	AB	AB	AA	AB	AA	AA	AA	AA	AA	AA	AA	AA	AA	AA	AA	AA	AA	AA	AA	AA	AA
973	AX-89904984		BB	BB	BB	BB	BB	BB	BB	BB	BB	BB	BB	BB	BB	BB	BB	BB	BB	BB	BB	BB	BB	AB	AB	BB	BB	BB	AB	AB	BB	AB	BB	BB	BB	BB	BB	BB	BB	BB	BB	BB	BB	BB	BB	BB	BB	BB	BB
974	AX-89884207		BB	BB	BB	BB	BB	BB	BB	BB	BB	BB	BB	BB	BB	BB	BB	BB	BB	BB	BB	BB	BB	AA	AA	AB	BB	AB	AB	AB	AB	AA	AB	BB	BB	BB	BB	BB	BB	BB	BB	BB	BB	BB	BB	BB	BB	BB	BB
975	AX-89787403		AA	AA	AA	AA	AA	AA	AA	AA	AA	AA	AA	AA	AA	AA	AA	AA	NC	AA	AA	AA	AA	AA	AA	AA	AA	AA	AA	AA	AA	AA	AA	AA	AA	AA	AB	AB	AA	AA	AA	AA	AA	AA	AA	AA	AA	AA	AA
976	AX-89824296		AA	AA	AA	AA	AA	AA	AA	AA	AA	AA	AA	AA	AA	AA	AA	AA	AA	AA	AA	AA	AA	AB	AB	AB	AA	AB	AA	AA	AB	AB	AB	AA	AA	AA	AA	AA	AA	AA	AA	AA	AA	AA	AB	AA	AB	AA	AB
977	AX-89885395		BB	BB	BB	BB	BB	BB	BB	BB	BB	BB	BB	AB	BB	AB	AB	BB	BB	BB	AB	BB	BB	BB	BB	BB	BB	BB	BB	BB	BB	BB	BB	BB	BB	BB	AB	AB	BB	BB	BB	BB	BB	BB	BB	BB	BB	BB	BB
978	AX-89791292		BB	BB	BB	BB	BB	BB	BB	BB	BB	BB	AA	AB	BB	AB	BB	AB	AA	AB	BB	AA	AA	BB	BB	BB	AB	AB	AB	AB	AB	BB	BB	AB	AB	AB	BB	BB	AB	AB	AB	AB	AB	AA	AA	AA	AB	AA	AB
979	AX-89879746		BB	BB	BB	BB	BB	BB	BB	BB	BB	BB	AA	AB	BB	AB	BB	AB	AA	AB	BB	AA	AA	BB	BB	BB	AB	AB	AB	AB	AB	BB	BB	AB	AB	AB	BB	BB	AB	AB	AB	NC	AB	AB	AB	AB	AB	AB	AB
980	AX-89848231		AA	AB	BB	AB	AB	AA	BB	AA	AA	AA	BB	AB	AB	AB	AB	AB	BB	AB	AB	BB	BB	AB	AB	BB	BB	BB	BB	AB	AB	AB	AB	AB	AB	BB	AB	AB	BB	BB	AB	BB	AB	BB	BB	BB	AB	BB	AB
981	AX-89807326		AA	AA	AA	AA	AA	AA	AA	AA	AA	AA	AA	AB	AA	AB	AB	AA	AA	AA	AB	AA	AA	AA	AA	AA	AA	AA	AA	AA	AA	AA	AA	AA	AA	AA	AB	AB	AA	AA	AA	AA	AA	AA	AA	AA	AA	AA	AA
982	AX-89905042		AA	AB	BB	AB	AB	AA	BB	AA	AA	AA	BB	AB	AB	AB	AB	AB	BB	AB	AB	BB	BB	AB	AB	BB	BB	BB	BB	AB	AB	AB	AB	AB	AB	BB	AB	AB	BB	BB	AB	BB	AB	BB	BB	BB	AB	BB	AB
983	AX-89825682		AA	AA	AA	AA	AA	AA	AA	AA	AA	AA	NC	AB	AA	AB	AA	AB	BB	AB	AA	BB	BB	AA	AA	AA	AB	AB	AB	AB	AB	AA	AA	AB	AB	AB	AA	AA	AB	AB	AB	AB	AB	BB	BB	BB	AB	BB	AB
984	AX-89785900		BB	BB	BB	BB	BB	BB	BB	BB	BB	BB	AA	AB	BB	AB	BB	AB	AA	AB	BB	AA	AA	BB	BB	BB	AB	AB	AB	AB	AB	BB	BB	AB	AB	AB	BB	BB	AB	AB	AB	AB	AB	AA	AA	AA	AB	AA	AB
985	AX-89882943		BB	BB	AB	AB	BB	BB	AB	BB	BB	BB	AA	AB	BB	AB	BB	AB	AA	AB	BB	AA	AA	BB	BB	AB	AA	AA	AB	AB	AB	BB	BB	AB	AB	AB	BB	BB	AA	AA	AA	AA	AB	AA	AA	AA	AB	AA	AB
986	AX-89883126		BB	BB	BB	BB	BB	BB	BB	BB	BB	BB	BB	BB	BB	BB	BB	BB	BB	BB	BB	BB	BB	BB	BB	BB	BB	BB	BB	BB	BB	BB	BB	AB	AB	AB	BB	BB	AB	AB	AB	AB	AB	BB	BB	BB	BB	BB	BB
987	AX-89786120		BB	BB	BB	BB	BB	BB	BB	BB	BB	BB	BB	BB	BB	BB	BB	BB	BB	BB	BB	BB	BB	BB	BB	BB	BB	BB	BB	BB	BB	BB	BB	AB	AB	AB	BB	BB	AB	AB	AB	AB	AB	BB	BB	BB	BB	BB	BB
988	AX-89786081		AA	AA	AA	AA	AA	AA	AA	AA	AA	AA	AA	AA	AA	AA	AA	AA	AA	AA	AA	AA	AA	AA	AA	AA	AA	AA	AA	AA	AA	AA	AA	AB	AB	AB	AA	AA	AB	AB	NC	AB	AB	AA	AA	AA	AA	AA	AA
989	AX-89806157		BB	BB	BB	BB	BB	BB	BB	BB	BB	BB	BB	BB	BB	BB	BB	BB	BB	BB	BB	BB	BB	AB	AB	AB	BB	BB	BB	BB	BB	AB	AB	AB	AB	AB	BB	BB	AB	AB	AB	AB	AB	BB	BB	BB	BB	BB	BB
990	AX-89786124		BB	BB	NC	BB	BB	BB	BB	BB	BB	BB	BB	BB	BB	BB	BB	BB	BB	BB	BB	BB	BB	NC	BB	BB	BB	BB	BB	BB	BB	BB	BB	AB	AB	AB	BB	BB	AB	AB	AB	AB	AB	BB	BB	BB	BB	BB	BB
991	AX-89845875		BB	BB	BB	BB	BB	BB	BB	BB	BB	BB	BB	BB	BB	BB	BB	BB	BB	BB	BB	BB	BB	AB	AB	AB	BB	BB	BB	BB	BB	AB	AB	AB	AB	AB	BB	BB	AB	AB	AB	AB	AB	BB	BB	BB	BB	BB	BB
992	AX-89861250		BB	BB	AB	AB	AB	BB	AB	BB	BB	BB	AB	BB	BB	BB	BB	BB	AB	BB	BB	AB	AB	BB	BB	AB	AA	AA	AA	AB	AB	BB	BB	BB	BB	AB	BB	BB	AB	AB	BB	AB	BB	AB	AB	AA	AB	AA	AB
993	AX-89827832		BB	AB	AB	BB	BB	AB	AB	BB	BB	BB	BB	BB	BB	BB	BB	BB	BB	BB	BB	BB	BB	AB	AB	AB	BB	BB	BB	BB	BB	AB	AB	AB	AB	AB	BB	BB	AB	AB	AB	NC	AB	BB	BB	BB	BB	BB	BB
994	AX-89826010		AA	AA	AA	AA	AA	AA	AA	AA	AA	AA	AA	AA	AA	AA	AA	AA	AA	AA	AA	AA	AA	AA	AA	AA	AA	AA	AA	AA	AA	AA	AA	AB	AB	AB	AA	AA	AB	AB	AB	AB	AB	AA	AA	AA	AA	AA	AA
995	AX-89845873		AA	AA	AB	AB	AB	AA	AB	AA	AA	AA	BB	AA	AB	AB	AA	AB	BB	AB	AA	BB	BB	AB	AB	BB	BB	BB	BB	AB	AB	AB	AB	AB	AB	BB	AA	AA	BB	BB	BB	BB	AB	BB	BB	BB	AB	BB	AB
996	AX-89825846		AA	AA	AA	AA	AA	AA	AA	AA	AA	AA	AA	AA	AA	AA	AA	AA	AA	AA	AA	AA	AA	AB	AB	AB	AA	AA	AA	AA	AA	AB	AB	AB	AB	AB	AA	AA	AB	AB	AB	AB	AB	AA	AA	AA	AA	AA	AA
997	AX-89786103		BB	BB	BB	BB	BB	BB	BB	BB	BB	BB	BB	BB	BB	BB	BB	BB	BB	BB	BB	BB	BB	BB	BB	BB	BB	BB	BB	BB	BB	BB	BB	AB	AB	AB	BB	BB	AB	AB	AB	AB	AB	BB	BB	BB	BB	BB	BB
998	AX-89802499		BB	BB	BB	BB	BB	BB	BB	BB	BB	BB	BB	BB	BB	BB	BB	BB	BB	BB	BB	BB	BB	AB	AB	AB	BB	BB	BB	BB	BB	AB	AB	AB	AB	AB	BB	BB	AB	AB	AB	AB	AB	BB	BB	BB	BB	BB	BB
999	AX-89827883		BB	AB	AB	BB	BB	AB	AB	BB	BB	BB	AB	AB	AB	AB	BB	AB	AB	AB	BB	NC	AB	AB	AB	AB	BB	BB	BB	BB	BB	AB	AB	AB	AB	AB	BB	BB	AB	AB	AB	AB	AB	AB	AB	BB	BB	BB	AB
1000	AX-89832960		BB	BB	AB	AB	BB	BB	AB	BB	BB	BB	AA	AB	BB	AB	BB	AB	AA	AB	BB	AA	AA	BB	BB	AB	AA	AA	AB	AB	AB	BB	BB	AB	AB	AB	BB	BB	AA	AA	AA	AA	AB	AA	AA	AA	AB	AA	AB
1001	AX-89890254		AA	AA	NC	AB	AA	AA	AB	AA	AA	AA	BB	AB	AA	AB	AA	AB	BB	AB	AA	BB	BB	AA	AA	AB	BB	BB	AB	AB	AB	AA	AA	AB	AB	AB	AA	AA	BB	BB	BB	BB	AB	BB	BB	BB	AB	BB	AB
1002	AX-89833028		BB	BB	BB	BB	BB	BB	BB	BB	BB	BB	AB	BB	BB	BB	BB	BB	AB	BB	BB	AB	AB	BB	BB	BB	BB	BB	BB	BB	BB	BB	BB	AB	AB	AB	BB	BB	AB	AB	AB	AB	AB	BB	BB	AB	AB	AB	AB
1003	AX-89890269		AA	AA	AA	AA	AA	AA	AA	AA	AA	AA	AB	AA	AA	AA	AA	AA	AB	AA	AA	AB	AB	AA	AA	AA	AA	AA	AA	AA	AA	AA	AA	AB	AB	AB	AA	AA	AB	AB	AB	AB	AB	AA	AA	AB	AB	AB	AB
1004	AX-89890205		BB	BB	BB	BB	BB	BB	BB	BB	BB	BB	BB	BB	BB	BB	BB	BB	BB	BB	BB	BB	BB	BB	BB	BB	BB	BB	BB	BB	BB	BB	BB	AB	AB	AB	BB	BB	AB	AB	AB	AB	AB	BB	BB	BB	BB	BB	BB
1005	AX-89890230		AA	AA	AA	AA	AA	AA	AA	AA	AA	AA	AB	AA	AA	AA	AA	AA	AB	AA	AA	AB	AB	AA	AA	AA	AA	AA	AA	AA	AA	AA	AA	AB	AB	AB	AA	AA	AB	AB	AB	AB	AB	AA	AA	AB	AB	AB	AB
1006	AX-89832984		BB	BB	BB	BB	BB	BB	BB	BB	BB	BB	AB	BB	BB	BB	BB	BB	AB	BB	BB	AB	AB	BB	BB	BB	BB	BB	BB	BB	BB	BB	BB	AB	AB	AB	BB	BB	AB	AB	AB	AB	AB	BB	BB	AB	AB	AB	AB
1007	AX-89833044		AA	AA	AB	AB	AA	AA	AB	AA	AA	AA	BB	AB	AA	AB	AA	AB	BB	AB	AA	BB	BB	AA	AA	AB	BB	BB	AB	AB	AB	AA	AA	AB	AB	AB	AA	AA	BB	BB	BB	BB	AB	BB	BB	BB	AB	BB	AB
1008	AX-89833033		BB	BB	BB	BB	BB	BB	BB	BB	BB	BB	AB	BB	BB	BB	BB	BB	AB	BB	BB	AB	AB	BB	BB	BB	BB	BB	BB	BB	BB	BB	BB	AB	AB	AB	BB	BB	AB	AB	AB	AB	AB	BB	BB	AB	AB	AB	AB
1009	AX-89832975		AA	AA	AA	AA	AA	AA	AA	AA	AA	AA	AA	AA	AA	AA	AA	AA	AA	AA	AA	AA	AA	AA	AA	AA	AA	AA	AA	AA	AA	AA	AA	AB	AB	AB	AA	AA	AB	AB	AB	AB	AB	AA	AA	AA	AA	AA	AA
1010	AX-89792160		AA	AA	AB	AB	AA	AA	AB	AA	AA	AA	BB	AB	AA	AB	AA	AB	BB	AB	AA	BB	BB	NC	AA	AB	BB	BB	AB	AB	AB	AA	AA	AB	AB	AB	AA	AA	BB	BB	BB	BB	AB	BB	BB	BB	AB	BB	AB
1011	AX-89785919		AA	AA	AA	AA	AA	AA	AA	AA	AA	NC	BB	AB	AA	AB	AA	AB	BB	AB	AA	BB	BB	AA	AA	AA	NC	NC	AB	AB	AB	AA	AA	AB	AB	AB	AA	AA	AB	AB	AB	AB	AB	BB	BB	BB	AB	BB	AB
1012	AX-89882927		BB	BB	AB	AB	BB	BB	AB	BB	BB	BB	AA	AB	BB	AB	BB	AB	AA	AB	BB	AA	AA	BB	BB	AB	AA	AA	AB	AB	AB	BB	BB	AB	AB	AB	BB	BB	AA	AA	AA	AA	AB	AA	AA	AA	AB	AA	AB
1013	AX-89825663		AA	AB	AA	BB	AB	BB	AA	AB	AB	AB	BB	BB	BB	BB	BB	BB	BB	BB	BB	BB	BB	AB	AB	AB	AB	AB	AB	AB	AB	AB	AB	AA	AB	AA	AB	BB	AB	AB	AA	AA	AA	BB	BB	BB	BB	BB	BB
1014	AX-89785867		BB	BB	BB	BB	BB	BB	BB	BB	BB	BB	BB	BB	BB	BB	BB	BB	BB	BB	BB	BB	BB	BB	BB	BB	BB	BB	BB	BB	BB	BB	BB	AB	AB	AB	BB	BB	AB	AB	AB	AB	AB	BB	BB	BB	BB	BB	BB
1015	AX-89904854		BB	BB	BB	BB	BB	BB	BB	BB	BB	BB	AA	AB	BB	AB	BB	AB	AA	AB	BB	AA	AA	BB	BB	BB	AB	AB	AB	AB	AB	BB	BB	BB	BB	BB	BB	BB	BB	BB	BB	BB	BB	AA	AA	AA	AB	AA	AB
1016	AX-89863257		AA	AA	AA	AA	AA	AA	AA	AA	AA	AA	AA	AA	AA	AA	AA	AA	AA	AA	AA	AA	AA	AA	AA	AA	AA	AA	AA	AA	AA	AA	AA	AB	AB	AB	AA	AA	AB	AB	AB	AB	AB	AA	AA	AA	AA	AA	AA
1017	AX-89868457		BB	BB	BB	BB	BB	BB	BB	BB	BB	BB	AA	AB	BB	AB	BB	AB	AA	AB	BB	AA	AA	BB	BB	BB	AB	AB	AB	AB	AB	BB	BB	AB	AB	AB	BB	BB	AB	AB	AB	AB	AB	AA	AA	AA	AB	AA	AB
1018	AX-89807089		AA	AA	AA	AA	AA	AA	AA	AA	AA	AA	AA	AA	AA	AA	AA	AA	AA	AA	AA	AA	AA	AA	AA	AA	NC	AA	AA	AA	AA	AA	AA	AB	AB	AB	AA	AA	AB	AB	AB	AB	AB	AA	AA	AA	AA	AA	AA
1019	AX-89831869		AA	AA	AA	AA	AA	AA	AA	AA	AA	AA	BB	AB	AA	AB	AA	AB	BB	AB	AA	BB	BB	NC	AA	AA	AB	AB	AB	AB	AB	AA	AA	AB	AB	AB	AA	AA	AB	AB	AB	AB	AB	BB	BB	BB	AB	BB	AB
1020	AX-89831866		AB	AB	AB	BB	AB	BB	AB	AB	AB	AB	BB	BB	NC	BB	BB	BB	BB	BB	BB	BB	BB	AB	AB	AB	AB	AB	AB	AB	AB	AB	AB	AB	BB	AB	AB	BB	BB	BB	NC	AB	AB	BB	BB	BB	BB	BB	BB
1021	AX-89882666		BB	BB	BB	BB	BB	BB	BB	BB	BB	BB	AA	AB	BB	AB	BB	AB	AA	AB	BB	AA	AA	BB	BB	BB	AB	AB	AB	AB	AB	BB	BB	AB	AB	AB	BB	NC	AB	AB	AB	AB	AB	AA	AA	AA	AB	AA	AB
1022	AX-89865784		AA	AA	AA	AA	AA	AA	AA	AA	AA	AA	AA	AA	AA	AA	AA	AA	AA	AA	AA	AA	AA	AA	AA	AA	AA	AA	AA	AA	AA	AA	AA	AB	AB	AB	AA	AA	AB	AB	AB	AA	AB	AA	AA	AA	AA	AA	AA
1023	AX-89885495		BB	BB	BB	BB	BB	BB	BB	BB	BB	BB	NC	BB	BB	BB	BB	BB	NC	BB	BB	NC	BB	BB	BB	BB	BB	BB	BB	BB	BB	BB	BB	AB	AB	AB	BB	BB	AB	AB	AB	BB	AB	BB	BB	BB	BB	BB	BB
1024	AX-89880924		BB	BB	BB	BB	BB	BB	BB	BB	BB	BB	BB	BB	BB	BB	BB	BB	BB	BB	BB	BB	BB	BB	BB	BB	BB	BB	BB	BB	BB	BB	BB	AB	AB	AB	BB	BB	AB	AB	AB	BB	AB	BB	BB	BB	BB	BB	BB
1025	AX-89784366		BB	BB	BB	BB	BB	BB	BB	BB	BB	BB	BB	BB	BB	BB	BB	BB	BB	BB	BB	BB	BB	BB	BB	BB	BB	BB	BB	BB	BB	BB	BB	AB	AB	AB	BB	BB	AB	AB	AB	BB	AB	BB	BB	BB	BB	BB	BB
1026	AX-89881402		AA	AA	AA	AA	AA	AA	AA	AA	AA	AA	BB	BB	AB	BB	BB	BB	BB	BB	AB	BB	BB	AB	AB	BB	BB	BB	AB	AB	BB	AB	AB	AA	AA	AA	AA	AA	AA	AA	AA	AA	AA	BB	BB	BB	BB	BB	BB
1027	AX-89784346		BB	BB	BB	BB	BB	BB	BB	BB	BB	BB	AA	AB	BB	AB	AB	AB	AA	AB	BB	AA	AA	BB	BB	AB	AA	AA	AB	AB	AB	BB	BB	AB	AB	AB	BB	BB	AB	AB	AB	BB	AB	NC	AB	AA	AB	AA	AB
1028	AX-89803924		AA	AA	AA	AA	AA	AA	AA	AA	AA	AA	BB	BB	AB	BB	BB	BB	BB	BB	AB	BB	BB	AB	AB	BB	BB	BB	AB	AB	BB	AB	AB	AA	AA	AA	AA	AA	AA	AA	AA	AA	AA	BB	BB	BB	BB	BB	BB
1029	AX-89784478		AA	AA	AA	AA	AA	AA	AA	AA	AA	AA	BB	AB	AA	AB	AB	AB	AB	AB	AA	BB	BB	AA	AA	AB	NC	AB	AB	AB	AB	AA	AA	AA	AA	AA	AA	AA	AA	AA	AA	AA	AA	BB	AB	BB	AB	BB	AB
1030	AX-89881204		BB	BB	BB	BB	BB	BB	BB	BB	BB	BB	BB	BB	BB	BB	BB	BB	BB	BB	BB	BB	BB	BB	BB	BB	BB	BB	BB	BB	BB	BB	BB	AB	AB	AB	BB	BB	AB	AB	AB	BB	AB	BB	BB	BB	BB	BB	BB
1031	AX-89824133		AA	AA	AA	AA	AA	AA	AA	AA	AA	AA	AB	AB	AA	AB	AB	AB	AB	AB	AA	AB	AB	AA	AA	AB	AB	AB	AA	AA	AB	AA	AA	AB	AB	AB	AA	AA	AB	AB	AB	AA	AB	AB	AA	AB	AA	AB	AA
1032	AX-89784596		BB	BB	BB	BB	BB	BB	NC	BB	BB	BB	AA	AA	AB	AA	AA	AA	AA	AA	AB	AA	AA	AB	AB	AA	AA	AA	AB	AB	AA	AB	AB	BB	BB	BB	BB	BB	BB	BB	BB	BB	BB	AA	AA	AA	AA	AA	AA
1033	AX-89824243		BB	BB	BB	BB	BB	BB	BB	BB	BB	BB	AA	AA	AB	AA	AA	AA	NC	AA	AB	AA	AA	AB	AB	AA	AA	AA	AB	AB	AA	AB	AB	BB	BB	BB	BB	BB	BB	BB	BB	BB	BB	AA	AA	AA	AA	AA	AA
1034	AX-89784571		BB	BB	BB	BB	BB	BB	BB	BB	BB	BB	AA	AB	BB	AB	AB	AB	AB	AB	BB	AA	AA	BB	BB	AB	AA	AB	AB	AB	AB	BB	BB	AB	AB	AB	BB	BB	AB	AB	AB	BB	AB	AA	AB	AA	AB	AA	AB
1035	AX-89824164		BB	BB	BB	BB	BB	BB	BB	BB	BB	BB	BB	BB	BB	BB	BB	BB	BB	BB	BB	BB	BB	BB	BB	BB	BB	BB	BB	BB	BB	BB	BB	AB	AB	AB	BB	BB	AB	AB	AB	BB	AB	BB	BB	BB	BB	BB	BB
1036	AX-89881289		BB	BB	BB	BB	BB	BB	BB	BB	BB	BB	AA	AB	BB	AB	AB	AB	AB	AB	BB	AA	AA	BB	BB	AB	AA	AB	AB	AB	AB	BB	BB	BB	BB	BB	BB	BB	BB	BB	BB	BB	BB	AA	AB	AA	AB	AA	AB
1037	AX-89784523		BB	BB	BB	BB	BB	BB	BB	BB	BB	BB	AA	AB	BB	AB	AB	AB	AB	AB	BB	AA	AA	BB	BB	AB	AA	AB	AB	AB	AB	BB	BB	AB	AB	AB	BB	BB	AB	AB	AB	BB	AB	AA	AB	AA	AB	AA	AB
1038	AX-89881331		AA	AA	AA	AA	AA	AA	AA	AA	AA	AA	AA	AA	AA	AA	AA	AA	AA	AA	AA	AA	AA	AA	AA	AA	AA	AA	AA	AA	AA	AA	AA	AB	AB	AB	AA	AA	AB	AB	AB	AA	AB	AA	AA	AA	AA	AA	AA
1039	AX-89863153		AA	AA	AA	AA	AA	AA	AA	AA	AA	AA	AA	AA	AA	AA	AA	AA	AA	AA	AA	AA	AA	AA	AA	AA	AA	AA	AA	AA	AA	AA	AA	AB	AB	AB	AA	AA	AB	AB	AB	AA	AB	AA	AA	AA	AA	AA	AA
1040	AX-89867111		BB	BB	BB	BB	BB	BB	BB	BB	BB	BB	AB	AB	BB	AB	AB	AB	AB	AB	BB	AB	AB	NC	BB	AB	NC	NC	BB	BB	AB	BB	BB	AB	AB	AB	BB	BB	AB	AB	AB	BB	AB	AB	BB	AB	BB	AB	BB
1041	AX-89847723		BB	BB	BB	BB	BB	BB	BB	BB	BB	BB	BB	AB	AB	AB	AB	AB	AB	AB	AB	BB	BB	AB	AB	AB	BB	AB	BB	BB	AB	AB	AB	BB	BB	BB	BB	BB	BB	BB	BB	BB	BB	BB	AB	BB	AB	BB	AB
1042	AX-89784434		BB	BB	BB	BB	BB	BB	BB	BB	BB	BB	BB	BB	BB	BB	BB	BB	BB	BB	BB	BB	BB	BB	BB	BB	BB	BB	BB	BB	BB	BB	BB	AB	AB	AB	BB	BB	AB	AB	AB	BB	AB	BB	BB	BB	BB	BB	BB
1043	AX-89784560		AA	AA	AA	AA	AA	AA	AA	AA	AA	AA	BB	AB	AA	AB	AB	AB	AB	AB	AA	BB	BB	AA	AA	AB	BB	AB	AB	AB	AB	AA	AA	AB	AB	AB	AA	AA	AB	AB	AB	AA	AB	BB	AB	BB	AB	BB	AB
1044	AX-89784669		BB	BB	BB	BB	BB	BB	BB	BB	BB	BB	BB	BB	BB	BB	BB	BB	BB	BB	BB	BB	BB	AB	AB	AB	BB	AB	BB	BB	AB	AB	AB	BB	BB	BB	BB	BB	BB	BB	BB	BB	BB	BB	AB	BB	AB	BB	AB
1045	AX-89824292		BB	BB	BB	BB	BB	BB	BB	BB	BB	BB	BB	BB	BB	BB	BB	BB	BB	BB	BB	BB	BB	AB	AB	AB	BB	AB	BB	BB	AB	AB	AB	BB	BB	BB	BB	BB	BB	BB	BB	BB	BB	BB	AB	BB	AB	BB	AB
1046	AX-89847727		AA	AA	AA	AA	AA	AA	AA	AA	AA	AA	BB	AB	AA	AB	AB	AB	AB	AB	AA	BB	BB	AA	AA	AB	BB	AB	AB	AB	AB	AA	AA	AA	AA	AA	AA	AA	AA	AA	AA	AA	AA	BB	AB	BB	AB	BB	AB
1047	AX-89784656		BB	BB	BB	BB	BB	BB	BB	BB	BB	BB	AA	AB	BB	AB	AB	AB	AB	AB	BB	AA	AA	AB	AB	AA	AA	AA	AB	AB	AA	AB	AB	BB	BB	BB	BB	BB	BB	BB	BB	BB	NC	AA	AA	AA	AA	AA	AA
1048	AX-89803929		AA	AA	AA	AA	AA	AA	AA	AA	AA	AA	BB	AB	AA	AB	AB	AB	AB	AB	AA	BB	BB	NC	AB	BB	BB	BB	AB	AB	BB	AB	AB	AA	AA	AA	AA	AA	AA	AA	AA	AA	AA	BB	BB	BB	BB	BB	BB
1049	AX-89855884		BB	BB	BB	BB	BB	BB	BB	BB	BB	BB	AA	AB	BB	AB	AB	AB	AB	AB	BB	AA	AA	AB	AB	AA	AA	AA	AB	AB	AA	AB	AB	BB	BB	BB	BB	BB	BB	BB	BB	BB	BB	AA	AA	AA	AA	AA	AA
1050	AX-89863165		BB	BB	BB	BB	BB	BB	BB	BB	BB	BB	AA	AB	BB	AB	AB	AB	AB	AB	BB	AA	AA	AB	AB	AA	AA	AA	AB	AB	AA	AB	AB	BB	BB	BB	BB	BB	BB	BB	BB	BB	BB	AA	AA	AA	AA	AA	AA
1051	AX-89881492		BB	BB	BB	BB	BB	BB	BB	BB	BB	BB	AA	AB	BB	AB	AB	AB	AB	AB	BB	AA	AA	AB	AB	AA	AA	AA	AB	AB	AA	AB	AA	BB	BB	BB	BB	BB	BB	BB	BB	BB	BB	AA	AA	AA	AA	AA	AA
1052	AX-89784643		AA	AA	AA	AA	AA	AA	AA	AA	AA	AA	BB	AB	AA	AB	AB	AB	AB	AB	AA	BB	BB	AB	AB	BB	BB	BB	AB	AB	BB	AB	AB	AA	AA	AA	AA	AA	AA	AA	AA	AA	AA	BB	BB	BB	BB	BB	BB
1053	AX-89847734		BB	BB	BB	BB	BB	BB	BB	BB	BB	BB	BB	BB	BB	BB	BB	BB	BB	BB	BB	BB	BB	AB	AB	AB	BB	AB	BB	BB	AB	AB	AB	BB	BB	BB	BB	BB	BB	BB	BB	BB	BB	BB	AB	BB	AB	BB	AB
1054	AX-89879504		AA	AA	AA	AA	AA	AA	AA	AA	AA	AA	AA	AA	AA	AA	AA	AA	AA	AA	AA	AA	AA	AB	AB	AB	AA	AB	AA	AA	AB	AB	AB	AA	AA	AA	AA	AA	AA	AA	NC	AA	AA	AA	AB	AA	AB	AA	AB
1055	AX-89881628		BB	BB	BB	BB	BB	BB	BB	BB	BB	BB	BB	BB	BB	BB	BB	BB	BB	BB	BB	BB	BB	AB	AB	AB	BB	AB	BB	BB	AB	AB	AB	BB	BB	BB	BB	BB	BB	BB	BB	BB	BB	BB	AB	BB	AB	BB	AB
1056	AX-89847470		BB	BB	BB	BB	BB	BB	BB	BB	BB	BB	BB	BB	BB	BB	BB	BB	BB	BB	BB	BB	BB	AB	AB	AB	BB	AB	BB	BB	AB	AB	AB	BB	BB	BB	BB	BB	BB	BB	BB	BB	BB	BB	AB	BB	AB	BB	AB
1057	AX-89904569		AA	AA	AA	AA	AA	AA	AA	AA	AA	AA	AA	AA	AA	AA	AA	AA	AA	AA	AA	AA	AA	AB	AB	AB	AA	AB	AA	AA	AB	AB	AB	AA	AA	AA	AA	AA	AA	AA	AA	AA	AA	AA	AB	AA	AB	AA	AB
1058	AX-89904555		BB	BB	BB	BB	BB	BB	BB	BB	BB	BB	AB	AB	BB	AB	AB	AB	AB	AB	BB	BB	AB	AB	AB	AA	AB	AA	BB	BB	AA	AB	AA	BB	BB	BB	BB	BB	BB	BB	BB	BB	BB	AB	AB	AB	AB	AB	AB
1059	AX-89783233		BB	BB	BB	BB	BB	BB	BB	BB	BB	BB	BB	BB	BB	BB	BB	BB	BB	BB	BB	BB	BB	AB	AB	AB	BB	AB	BB	BB	AB	AB	AB	BB	BB	BB	BB	BB	BB	BB	BB	BB	BB	BB	AB	BB	AB	BB	AB
1060	AX-89784718		AA	AA	AA	AA	AA	AA	AA	AA	AA	AA	AA	AA	AA	AA	AA	AA	AA	AA	AA	AA	AA	AB	AB	AB	AA	AB	AA	AA	AB	AB	AB	AA	AA	AA	AA	AA	AA	AA	AA	AA	AA	AA	AB	AA	AB	AA	AB
1061	AX-89824368		BB	BB	BB	BB	BB	BB	BB	BB	BB	BB	BB	BB	BB	BB	BB	BB	BB	BB	BB	BB	BB	AB	AB	AB	BB	AB	BB	BB	AB	AB	AB	BB	BB	BB	BB	BB	BB	BB	BB	BB	BB	BB	AB	BB	AB	BB	AB
1062	AX-89822279		BB	BB	BB	BB	BB	BB	BB	BB	BB	BB	BB	BB	BB	BB	BB	BB	BB	BB	BB	BB	BB	AB	AB	AB	BB	AB	BB	BB	AB	AB	AB	BB	BB	BB	BB	BB	BB	BB	BB	BB	BB	BB	AB	BB	AB	BB	AB
1063	AX-89904566		AA	AA	AA	AA	AA	AA	AA	AA	AA	AA	AA	AA	AA	AA	AA	AA	AA	AA	AA	AA	AA	AB	AB	AB	AA	AB	AA	AA	AB	AB	AB	AA	AA	AA	AA	AA	AA	AA	AA	AA	AA	AA	AB	AA	AB	AA	AB
1064	AX-89879490		BB	BB	BB	BB	BB	BB	BB	BB	BB	BB	BB	BB	BB	BB	BB	BB	BB	BB	BB	BB	BB	BB	BB	BB	NC	BB	NC	NC	BB	BB	BB	BB	BB	BB	BB	BB	BB	BB	BB	BB	BB	NC	NC	BB	BB	NC	BB
1065	AX-89824504		AA	AA	AA	AA	AA	AA	AA	AA	AA	AA	AB	AB	AA	AB	AB	AB	AB	AB	AA	AB	AB	AA	AA	AB	BB	AB	AB	AB	AB	AA	AB	AA	AA	AA	AA	AA	AA	AA	AA	AA	AA	BB	AB	AB	AA	BB	AA
1066	AX-89904570		BB	BB	BB	BB	BB	BB	BB	BB	BB	BB	BB	BB	BB	BB	BB	BB	BB	BB	BB	BB	BB	AB	AB	AB	BB	AB	BB	BB	AB	AB	AB	BB	BB	BB	BB	BB	BB	BB	BB	BB	BB	BB	AB	BB	AB	BB	AB
1067	AX-89847478		BB	BB	BB	BB	BB	BB	BB	BB	BB	BB	BB	BB	BB	BB	BB	BB	BB	BB	BB	BB	BB	AB	AB	AB	BB	AB	BB	BB	AB	AB	AB	BB	BB	BB	BB	BB	BB	BB	BB	BB	BB	BB	NC	BB	AB	BB	AB
1068	AX-89824502		AA	AA	AA	AA	AA	AA	AA	AA	AA	AA	AA	AA	AA	AA	AA	AA	AA	AA	AA	AA	AA	AB	AB	AB	AA	AB	AA	AA	AB	AB	AB	AA	AA	AA	AA	AA	AA	AA	AA	AA	AA	AA	AB	AA	AB	AA	AB
1069	AX-89904557		BB	BB	BB	BB	BB	BB	BB	BB	BB	BB	AB	AB	BB	AB	AB	AB	AB	AB	BB	BB	AB	AB	AB	AA	AB	AA	BB	BB	AA	AB	AA	BB	BB	BB	BB	BB	BB	BB	BB	BB	BB	AB	AB	AB	AB	AB	AB
1070	AX-89822250		AA	AA	AA	AA	AA	AA	AA	AA	AA	AA	AB	AB	AA	AB	AB	AB	AB	AB	AA	AA	AB	AB	AB	NC	AB	BB	AA	AA	BB	AB	NC	AA	AA	AA	AA	AA	AA	AA	AA	AA	AA	AB	AB	AB	AB	AB	AB
1071	AX-89904565		AA	AA	AA	AA	AA	AA	AA	AA	AA	AA	AA	AA	AA	AA	AA	AA	AA	AA	AA	AA	AA	AB	AB	AB	AA	AB	AA	AA	AB	AB	AB	AA	AA	AA	AA	AA	AA	AA	AA	AA	AA	AA	AB	AA	AB	AA	AB
1072	AX-89847471		BB	BB	BB	BB	BB	BB	BB	BB	BB	BB	BB	BB	BB	BB	BB	BB	BB	BB	BB	BB	BB	AB	AB	AB	BB	AB	BB	BB	AB	AB	AB	BB	BB	BB	BB	BB	BB	BB	BB	BB	BB	BB	AB	BB	AB	BB	AB
1073	AX-89822280		AA	AA	AA	AA	AA	AA	AA	AA	AA	AA	AA	AA	AA	AA	AA	AA	AA	AA	AA	AA	AA	AB	AB	AB	AA	AB	AA	AA	AB	AB	AB	AA	AA	AA	AA	AA	AA	AA	AA	AA	AA	AA	AB	AA	AB	AA	AB
1074	AX-89806991		AA	AA	AA	AA	AA	AA	AA	AA	AA	AA	AA	AA	NC	AA	AA	AA	AA	AA	AA	AA	AA	AB	AB	AB	AA	AB	AA	AA	AB	AB	AB	AA	AA	AA	AA	AA	AA	AA	AA	AA	AA	AA	AB	AA	AB	AA	AB
1075	AX-89820637		BB	BB	BB	BB	BB	BB	BB	BB	BB	BB	AB	AB	BB	AB	AB	AB	AB	AB	BB	AB	AB	BB	BB	AB	AB	AB	BB	BB	AB	BB	AB	BB	BB	BB	BB	BB	BB	BB	BB	BB	BB	AB	BB	AB	BB	AB	BB
1076	AX-89783166		AA	AA	AA	AA	AA	AA	AA	AA	AA	AA	AB	AB	AA	AB	AB	AB	AB	AB	AA	AA	AB	AB	AB	BB	AB	BB	AA	AA	BB	AB	BB	AA	AA	AA	AA	AA	AA	AA	AA	AA	AA	AB	AB	AB	AB	AB	AB
1077	AX-89811696		AA	AA	AA	AA	AA	AA	AA	AA	AA	AA	AB	AB	AA	AB	AB	AB	AB	AB	AA	AB	AB	AA	AA	AB	AB	AB	AB	AB	AB	AA	AB	AA	AA	AA	AA	AA	AA	AA	AA	NC	AA	AB	AB	AB	AA	AB	AA
1078	AX-89847475		AA	AA	AA	AA	AA	AA	AA	AA	AA	AA	AB	AB	AA	AB	AB	AB	AB	AB	AA	AB	AB	AA	AA	AB	BB	AB	AB	AB	AB	AA	AB	AA	AA	AA	AA	AA	AA	AA	AA	AA	AA	BB	AB	AB	AA	BB	AA
1079	AX-89847463		AA	AA	AA	AA	AA	AA	AA	AA	AA	AA	AB	AB	AA	AB	AB	AB	AB	AB	AA	AA	AB	AB	AB	BB	AB	BB	AA	AA	BB	AB	BB	AA	AA	AA	AA	AA	AA	AA	AA	AA	AA	AB	AB	AB	AB	AB	AB
1080	AX-89822380		AA	AA	AA	AA	AA	AA	AA	AA	AA	AA	AB	AB	AA	AB	AB	AB	AA	AB	AA	AB	AB	AB	AB	BB	AB	BB	AA	AA	BB	AB	BB	AA	AA	AA	AA	AA	AA	AA	AA	AA	AA	AB	AB	AB	AB	AB	AB
1081	AX-89904549		AA	AA	AA	AA	AA	AA	AA	AA	AA	AA	AB	AB	AA	AB	AB	AB	AB	AB	AA	AA	AB	AA	AA	AB	AB	AB	AA	AA	AB	AA	AB	AA	AA	AA	AA	AA	AA	AA	AA	AA	AA	AB	AB	AB	AB	AB	AB
1082	AX-89904550		AA	AA	AA	AA	AA	AA	AA	AA	AA	AA	AB	AB	AA	AB	AB	AB	AB	AB	AA	AA	AB	AB	AB	BB	AB	BB	AA	AA	BB	AB	BB	AA	AA	AA	AA	AA	AA	AA	AA	AA	AA	AB	AB	AB	AB	AB	AB
1083	AX-89783126		AA	AA	AA	AA	AA	AA	AA	AA	AA	AA	AB	AB	AA	AB	AB	AB	AB	AB	AA	AA	AB	AB	AB	BB	AB	BB	AA	AA	BB	AB	BB	AA	AA	AA	AA	AA	AA	AA	AA	AA	AA	AB	AB	AB	AB	AB	AB
1084	AX-89822110		BB	BB	BB	BB	BB	BB	BB	BB	BB	BB	AB	AB	BB	AB	AB	AB	AB	AB	BB	BB	AB	BB	BB	AB	AB	AB	BB	BB	AB	BB	AB	BB	BB	BB	BB	BB	BB	BB	BB	BB	BB	AB	AB	AB	AB	AB	AB
1085	AX-89904777		BB	BB	BB	BB	BB	BB	BB	BB	BB	BB	AB	AA	AB	AA	AB	AA	AA	AA	BB	BB	AB	BB	BB	AB	AB	AB	BB	BB	AB	BB	AB	BB	BB	BB	BB	BB	BB	BB	BB	BB	BB	AB	AB	AB	AB	AB	AB
1086	AX-89783088		AA	AA	AA	AA	AA	AA	AA	AA	AA	AA	AB	AB	AA	AB	AB	AB	AB	AB	AA	AA	AB	AA	AA	AB	AB	AB	AA	AA	AB	AA	AB	AA	AA	AA	AA	AA	AA	AA	AA	AA	AA	AB	AB	AB	AB	AB	AB
1087	AX-89847747		BB	BB	BB	BB	BB	BB	BB	BB	BB	BB	AB	AB	BB	AB	AB	AB	AB	AB	BB	AB	AB	BB	BB	AB	NC	AB	AB	AB	AB	BB	AB	BB	BB	BB	BB	BB	BB	BB	BB	BB	BB	AA	AB	AB	BB	AA	BB
1088	AX-89822379		AA	AA	AA	AA	AA	AA	AA	AA	AA	AA	AB	AB	AA	AB	AB	AB	AB	AB	AA	AB	AB	AB	AB	BB	AB	BB	AA	AA	BB	AB	BB	AA	AA	AA	AA	AA	AA	AA	AA	AA	AA	AB	AB	AB	AB	AB	AB
1089	AX-89785050		BB	BB	BB	BB	BB	BB	BB	BB	BB	BB	AB	AA	AB	AA	AB	AA	AA	AA	BB	BB	AB	BB	BB	AB	AB	AB	BB	BB	AB	BB	AB	BB	BB	BB	BB	BB	BB	BB	BB	BB	BB	AB	AB	AB	AB	AB	AB
1090	AX-89784992		AA	AA	AA	AA	AA	AA	AA	AA	NC	AA	AB	AB	AB	BB	AB	AB	BB	BB	AA	AA	AB	AB	AB	BB	AB	BB	AA	AA	BB	AB	BB	AA	AA	AA	AA	AA	AA	AA	AA	AA	AA	AB	AB	AB	AB	AB	AB
1091	AX-89785006		BB	BB	BB	BB	BB	BB	BB	BB	BB	BB	AB	AA	AB	AA	AB	AB	AB	AA	BB	BB	AB	BB	BB	BB	BB	BB	BB	BB	BB	BB	BB	BB	BB	BB	BB	BB	BB	BB	BB	BB	BB	AB	AB	AB	AB	AB	AB
1092	AX-89824666		AA	AA	AA	AA	AA	AA	AA	AA	AA	AA	AB	AB	AB	BB	AB	AB	BB	BB	AA	AA	AB	AA	AA	AB	AB	AB	AA	AA	AB	AA	AB	AA	AA	AA	AA	AA	AA	AA	AA	AA	AA	AB	AB	AB	AB	AB	AB
1093	AX-89804199		BB	BB	BB	BB	BB	BB	BB	BB	BB	BB	BB	BB	BB	BB	BB	BB	BB	BB	BB	BB	BB	AB	AB	BB	BB	BB	AB	AB	BB	AB	BB	BB	BB	BB	BB	BB	BB	BB	BB	BB	BB	BB	BB	BB	BB	BB	BB
1094	AX-89786862		AA	AA	AA	AA	AA	AA	AA	AA	AA	AA	AA	AA	AA	AA	AA	AA	AA	AA	AA	AA	AA	AA	AA	AB	AA	AA	AA	AB	AB	AA	AB	AA	AA	AA	AA	AA	AA	AA	AA	AA	AA	AA	AA	AA	AA	AA	AA
1095	AX-89848099		AA	AA	AA	AA	AA	AA	AA	AA	AA	AA	AA	AA	AA	AA	AA	AA	AA	AA	AA	AA	AA	AA	AA	AA	AA	AA	AA	AB	AB	AA	AB	AA	AA	AA	AA	AA	AA	AA	AA	AA	AA	AA	AA	AA	AA	AA	AA
1096	AX-89786387		BB	BB	BB	BB	BB	BB	BB	BB	BB	BB	BB	BB	BB	BB	BB	BB	BB	BB	BB	BB	BB	BB	BB	BB	BB	BB	BB	AB	AB	BB	AB	BB	BB	BB	BB	BB	BB	BB	BB	BB	BB	BB	BB	BB	BB	BB	BB
1097	AX-89848096		BB	BB	BB	BB	BB	BB	BB	BB	BB	BB	AB	BB	AB	BB	BB	AB	BB	AB	BB	BB	AB	BB	BB	BB	BB	BB	BB	AB	AB	BB	AB	BB	BB	BB	BB	BB	BB	BB	BB	BB	BB	BB	BB	BB	BB	BB	BB
1098	AX-89848004		AA	AA	AA	AA	AA	AA	AA	AA	AA	AA	AA	AA	AA	AA	AA	AA	AA	AA	AA	AA	AA	AA	AA	AA	AA	AA	AA	AB	AB	AA	AB	AA	AA	AA	AA	AA	AA	AA	AA	AA	AA	AA	AA	AA	AA	AA	AA
1099	AX-89848117		AA	AA	AA	AA	AA	AA	AA	AA	AA	AA	AA	AA	AA	AA	AA	AA	AA	AA	AA	AA	AA	AA	AA	AB	NC	AA	AA	AB	AB	AA	AB	AA	AA	AA	AA	AA	AA	AA	AA	AA	AA	AA	AA	AA	AA	AA	AA
1100	AX-89811234		AA	AA	AA	AA	AA	AA	AA	AA	AA	AA	AB	AA	AB	AA	AB	AB	AB	AA	AB	AB	AB	AA	AA	AB	AA	AA	AA	AB	AB	AA	AB	AA	AA	AA	AA	AA	AA	AA	AA	AA	AA	AA	AA	AB	AB	AA	AB
1101	AX-89848062		BB	BB	BB	AB	AB	BB	BB	BB	BB	AB	AB	AB	AB	BB	AA	AA	AA	AB	AA	AA	AB	BB	BB	AB	BB	BB	BB	AB	AB	BB	AB	BB	BB	BB	BB	BB	BB	BB	BB	BB	BB	AB	BB	AA	AB	BB	AA
1102	AX-89904920		AA	AA	AA	AA	AA	AA	AA	AA	AA	AA	AB	AA	AB	AA	AB	AB	AB	AA	AB	AB	AB	AA	AA	AA	AA	AA	AA	AA	AA	AA	AA	AA	AB	AA	AB	AB	AA	AB	AA	AB	AA	AA	AA	AB	AB	AA	AB
1103	AX-89852053		BB	AB	BB	BB	BB	AB	BB	AB	BB	BB	BB	AB	BB	AB	BB	BB	BB	AB	BB	BB	BB	AB	AB	BB	BB	AB	AB	BB	BB	AB	BB	BB	AB	AB	AA	AB	BB	AB	BB	AB	BB	BB	BB	BB	BB	BB	BB
1104	AX-89847825		AA	AA	AA	AB	AB	AB	AA	AA	AA	AB	AB	AB	AA	AA	AB	AB	AB	AB	AB	AB	AB	AA	AA	AB	AB	AA	AA	AB	AB	AA	AB	AA	AB	AA	AB	AB	AA	AB	AA	AB	AA	AB	AA	AB	AA	AA	AB
1105	AX-89847847		BB	BB	BB	AB	AB	AB	BB	BB	BB	AB	AB	AB	BB	BB	AB	AB	AB	AB	AB	AB	AB	BB	BB	AB	AB	BB	BB	AB	AB	BB	AB	BB	AB	BB	AB	AB	BB	AB	BB	AB	BB	AB	BB	AB	BB	BB	AB
1106	AX-89904896		AB	BB	AB	AB	AB	AB	BB	AB	AB	AA	AB	AB	AB	AB	AB	AB	AB	AB	AB	AB	AB	BB	BB	BB	BB	AA	AB	AB	BB	AA	AB	AB	AA	AA	AB	AB	AA	AB	AB	AB	AB	AA	AB	AB	AA	AA	AB
1107	AX-89786418		AB	BB	AB	AB	AB	AB	BB	AB	AB	AA	AB	AB	AB	AB	AB	AB	AB	AB	AB	AB	AB	BB	BB	BB	BB	AA	AB	AB	BB	AA	AB	AB	AA	AA	AB	AB	AA	AB	AB	AB	AB	AA	AB	AB	AA	AA	AB
1108	AX-89883013		AB	AA	AB	AB	AB	AB	AA	AB	AB	BB	NC	AB	NC	AB	AB	AB	AB	AB	AB	AB	AB	AA	AA	AA	AA	BB	AB	AB	AA	BB	AB	AB	BB	BB	AB	AB	BB	AB	AB	AB	AB	BB	BB	AB	BB	BB	AB
1109	AX-89785613		AB	AA	AB	AB	AB	AB	AA	AB	AB	BB	AB	AB	AB	AB	AB	AB	AB	AB	AB	AB	AB	AA	AA	AA	AA	BB	NC	AB	AA	BB	AB	AB	BB	BB	AB	AB	BB	AB	AB	AB	AB	BB	AB	AB	BB	BB	AB
1110	AX-89881780		AB	AA	AB	AB	AB	AB	AA	AB	AB	BB	AB	AB	AB	AB	AB	AB	AB	AB	AB	AB	AB	AA	AA	AA	AA	BB	AB	AB	AA	BB	AB	AB	BB	AB	AB	AB	BB	AB	AB	AB	AB	AB	AB	AB	AB	AB	AB
1111	AX-89827285		AB	BB	BB	BB	BB	BB	BB	BB	AB	AB	BB	BB	AB	AB	BB	BB	NC	AB	AB	AB	BB	BB	BB	BB	BB	AB	AB	BB	BB	AB	BB	BB	AB	BB	BB	AB	AB	AB	AB	BB	BB	BB	BB	BB	BB	BB	BB
1112	AX-89787139		AB	BB	BB	BB	BB	BB	BB	BB	AB	AB	BB	BB	AB	AB	BB	BB	AB	AB	AB	AB	BB	BB	BB	BB	BB	AB	AB	BB	BB	AB	BB	BB	AA	BB	BB	AB	AB	AB	AB	BB	BB	BB	BB	BB	BB	BB	BB
1113	AX-89787167		AB	BB	BB	BB	BB	BB	BB	BB	AB	AB	AB	AB	AB	NC	AB	AB	AB	AB	AB	AB	AB	BB	BB	BB	BB	AB	AB	BB	BB	AB	BB	AB	AA	AB	AB	AB	AA	AB	AB	AB	AB	AB	AB	AB	AB	AB	AB
1114	AX-89904746		AB	AA	AB	AB	AB	AB	AA	AB	AB	BB	AB	AB	AB	AB	AB	AB	AB	AB	AB	AB	AB	AA	AA	AA	AA	BB	AB	AB	AA	BB	AB	AB	BB	AB	AB	AB	BB	AB	AB	AB	AB	AB	AB	AB	AB	AB	AB
1115	AX-89787132		AB	AA	AB	AB	AB	AB	NC	AB	AB	BB	AB	AB	AB	AB	AB	AB	AB	AB	AB	AB	AB	AB	AB	AA	NC	BB	AB	AB	AA	BB	AB	AB	BB	AB	AB	AB	BB	AB	AB	AB	AB	AB	AB	AB	AB	AB	AB
1116	AX-89787116		AA	AA	AB	AB	AB	AB	AA	AB	AA	AB	AA	AA	AA	AA	AA	AA	AA	AA	AA	AA	AA	AA	AA	AA	AA	AB	AA	AB	AA	AB	AB	AA	AA	AA	AA	AA	AA	AA	AA	AA	AA	AA	AA	AA	AA	AA	AA
1117	AX-89787165		BB	BB	AB	AB	AB	AB	BB	AB	BB	AB	BB	BB	BB	BB	BB	BB	BB	BB	BB	BB	BB	BB	BB	BB	BB	AB	BB	AB	BB	AB	AB	BB	BB	BB	BB	BB	BB	BB	BB	BB	BB	BB	BB	BB	BB	BB	BB
1118	AX-89787121		AB	BB	AB	AB	AB	AB	BB	AB	AB	AA	AB	AB	AB	AB	AB	AB	AB	AB	AB	AB	AB	BB	BB	BB	BB	AA	AB	AB	BB	AA	AB	AB	AA	AB	AB	AB	AA	AB	AB	AB	AB	AB	AB	AB	AB	AB	AB
1119	AX-89827258		AB	AA	AB	AB	AB	AB	AA	AB	AB	BB	AB	AB	AB	AB	AB	AB	AB	AB	AB	AB	AB	AA	AA	NC	AA	BB	AB	AB	NC	BB	AB	AB	BB	AB	AB	AB	BB	AB	AB	NC	AB	AB	AB	AB	AB	AB	AB
1120	AX-89787119		AB	BB	AB	AB	AB	AB	BB	AB	AB	AA	AB	AB	AB	AB	AB	AB	AB	AB	AB	AB	AB	BB	BB	BB	BB	AA	AB	AB	BB	AA	AB	AB	AA	AB	AB	AB	AA	AB	AB	AB	AB	AB	AB	AB	AB	AB	AB
1121	AX-89884399		AB	AB	AB	AB	AB	AB	AB	AB	AB	BB	AB	AB	AB	AB	AB	AB	AB	AB	AB	AB	AB	AB	AB	AB	AB	BB	AB	AB	AB	BB	AB	AB	BB	AB	AB	AB	BB	AB	AB	AB	AB	AB	AB	AB	AB	AB	AB
1122	AX-89872492		BB	BB	AB	AB	AB	AB	BB	AB	BB	AB	BB	BB	BB	BB	BB	BB	BB	BB	BB	BB	BB	BB	BB	BB	BB	AB	BB	AB	BB	AB	AB	BB	BB	BB	BB	BB	BB	BB	BB	BB	BB	BB	BB	BB	BB	BB	BB
1123	AX-89827441		BB	BB	BB	BB	BB	BB	BB	BB	BB	BB	BB	BB	AB	AB	BB	BB	AB	AB	AB	AB	BB	BB	BB	BB	BB	AB	AB	BB	BB	AB	BB	BB	AB	BB	BB	AB	BB	AB	AB	BB	BB	BB	BB	BB	BB	BB	BB
1124	AX-89807289		AB	BB	AB	AB	AB	AB	NC	AB	AB	AA	AB	AB	AB	AB	AB	AB	AB	AB	AB	AB	AB	BB	BB	BB	BB	AA	AB	AB	BB	AA	AB	AB	AA	AB	AB	AB	AA	AB	AB	AB	AB	AA	AB	AB	AA	AA	AB
1125	AX-89787336		BB	BB	AB	NC	AB	AB	BB	AB	BB	NC	AB	AB	BB	BB	AB	AB	BB	BB	BB	BB	AB	BB	BB	BB	BB	AB	BB	AB	BB	AB	AB	BB	BB	BB	BB	BB	BB	BB	BB	BB	BB	BB	BB	BB	BB	BB	BB
1126	AX-89884508		BB	BB	BB	BB	BB	BB	BB	BB	BB	BB	BB	BB	AB	AB	BB	BB	AB	AB	AB	AB	BB	BB	BB	BB	BB	AB	AB	BB	BB	AB	BB	BB	AB	BB	BB	AB	BB	AB	AB	BB	BB	BB	BB	BB	BB	BB	BB
1127	AX-89787212		AB	BB	AB	AB	AB	AB	BB	AB	AB	AA	AB	AB	AB	AB	AB	AA	AA	AB	AB	AB	AB	BB	BB	BB	BB	AA	AB	AB	BB	AA	AB	AB	AA	AB	AB	AB	AA	AB	AB	AB	AB	AA	AB	AB	AA	AA	AB
1128	AX-89787229		AB	AA	AB	AB	AB	AB	AA	AB	AB	BB	AB	AB	AB	AB	AB	BB	BB	AB	AB	AB	AB	AA	AA	AA	AA	BB	AB	AB	AA	BB	AB	AB	BB	AB	AB	AB	BB	AB	AB	AB	AB	BB	AB	AB	BB	BB	AB
1129	AX-89877154		AB	AA	AB	AB	AB	AB	AA	NC	AB	BB	AB	AB	AB	AB	AB	BB	BB	AB	AB	AB	AB	NC	AB	AB	AB	BB	AB	AB	AB	BB	AB	AB	BB	AB	AB	AB	BB	AB	AB	AB	AB	BB	AB	AB	BB	BB	AB
1130	AX-89787362		AB	AA	AB	AB	AB	AB	AA	AB	AB	BB	AB	AB	AB	AB	AB	BB	BB	AB	AB	AB	AB	AA	AA	AA	AA	BB	AB	AB	AA	BB	AB	AB	BB	AB	AB	AB	BB	AB	AB	AB	AB	BB	AB	AB	BB	BB	AB
1131	AX-89787513		BB	AB	AB	AB	AB	AB	AB	AB	BB	BB	BB	BB	BB	BB	BB	BB	BB	BB	BB	BB	BB	AB	AB	AB	AB	BB	AB	BB	AB	BB	BB	AA	BB	AA	AA	AB	AB	AB	AB	AA	AA	BB	BB	BB	BB	BB	BB
1132	AX-89804259		BB	AB	AB	AB	AB	AB	AB	AB	BB	BB	BB	BB	BB	BB	BB	BB	BB	BB	BB	BB	BB	AB	AB	AB	AB	BB	AB	BB	AB	BB	BB	AA	BB	AA	AA	AB	AB	AB	AB	AA	AA	BB	BB	BB	BB	BB	BB
1133	AX-89827685		BB	AB	AB	AB	AB	AB	AB	AB	BB	BB	BB	BB	BB	BB	BB	BB	BB	BB	BB	BB	BB	AB	AB	AB	AB	BB	AB	BB	AB	BB	BB	AA	BB	AA	AA	AB	AB	AB	AB	AA	AA	BB	BB	BB	BB	BB	BB
1134	AX-89827761		AA	AB	AB	AB	AB	AB	AB	AB	AA	AA	AA	AA	AA	AA	AA	AA	AA	AA	AA	AA	AA	AB	AB	AB	AB	AA	AB	AA	AB	AA	AA	BB	AA	BB	BB	AB	AB	AB	AB	BB	BB	BB	AB	AA	AB	BB	AA
1135	AX-89807296		AA	AB	AB	AB	AB	AB	AB	AB	AA	AA	AA	AA	AA	AA	AA	AA	AA	AA	AA	AA	AA	AB	AB	AB	AB	AA	AB	AA	AB	AA	AA	BB	AA	BB	BB	AB	AB	AB	AB	BB	BB	AA	AA	AA	AA	AA	AA
1136	AX-89787430		AA	AA	AA	AA	AA	AA	AA	AA	AA	AA	AA	AA	AA	AA	AA	AA	AA	AA	AA	AA	AA	AA	AA	AA	AA	AA	AA	AA	AA	AA	AA	AA	AA	AA	AA	AA	AA	AA	AA	AA	AA	AA	AA	AB	AB	AA	AB
1137	AX-89848199		AB	AB	BB	BB	BB	BB	AB	BB	AB	BB	AB	AB	AA	AA	AB	BB	AB	AA	AA	AA	AB	AB	AB	AB	AB	AB	AB	AB	AB	AB	AB	BB	AB	BB	BB	AB	BB	AB	AB	BB	BB	BB	AB	AB	BB	BB	AB
1138	AX-89828285		AB	AB	AA	AA	AA	AA	AB	AA	AB	AA	AB	AB	BB	BB	AB	AA	AB	BB	BB	BB	AB	AB	AB	AB	AB	AB	AB	AB	AB	AB	AB	AA	AB	AA	AA	AB	AA	AB	AB	AA	AA	AA	AB	AB	AA	AA	AB
1139	AX-89848252		AB	AB	BB	BB	BB	BB	AB	BB	AB	BB	AB	AB	AA	AA	AB	BB	AB	AA	AA	AA	AB	AB	AB	AB	AB	AB	AB	AB	AB	AB	AB	BB	AB	BB	BB	AB	BB	AB	AB	BB	BB	AA	AA	AA	AA	AA	AA
1140	AX-89787924		AB	AB	BB	BB	BB	BB	AB	BB	AB	BB	AB	AB	AA	AA	AB	BB	AB	AA	NC	NC	AB	AB	AB	AB	AB	AB	AB	AB	AB	AB	AB	BB	AB	BB	BB	AB	BB	AB	AB	BB	BB	BB	AB	AB	BB	BB	AB
1141	AX-89828208		BB	BB	BB	BB	BB	BB	BB	BB	BB	BB	BB	BB	BB	BB	BB	BB	BB	BB	BB	BB	BB	BB	BB	BB	BB	BB	BB	BB	BB	BB	BB	BB	BB	BB	BB	BB	BB	BB	BB	BB	BB	AA	AB	AB	AA	AA	AB
1142	AX-89885360		AB	AB	BB	BB	BB	BB	AB	BB	AB	BB	AB	AB	AA	AA	AB	BB	AB	AA	AA	AB	AB	AB	AB	AB	AB	AB	AB	AB	AB	AB	AB	BB	AB	BB	BB	AB	BB	AB	AB	BB	BB	BB	AB	AB	BB	BB	AB
1143	AX-89828203		BB	AB	BB	BB	BB	BB	AB	BB	AB	BB	AB	AB	AA	AA	AB	BB	AB	AA	AA	AA	AB	AB	AB	AB	AB	AB	AB	AB	AB	AB	AB	BB	AB	BB	BB	AB	BB	AB	BB	BB	BB	BB	AB	AB	BB	BB	AB
1144	AX-89787916		BB	BB	BB	BB	BB	BB	BB	BB	BB	BB	NC	BB	BB	BB	BB	BB	BB	BB	BB	BB	BB	BB	BB	BB	BB	BB	BB	BB	BB	BB	BB	BB	BB	BB	BB	BB	BB	BB	BB	BB	BB	AA	NC	AB	AA	AA	AB
1145	AX-89868096		BB	BB	BB	BB	BB	BB	BB	BB	BB	BB	BB	BB	BB	BB	BB	BB	BB	BB	BB	BB	BB	BB	BB	BB	BB	BB	BB	BB	BB	BB	BB	BB	BB	BB	BB	BB	BB	BB	BB	BB	BB	AA	AB	AB	AA	AA	AB
1146	AX-89828162		AA	AA	AA	AA	AA	AA	AA	AA	AA	AA	AA	AA	AA	AA	AA	AA	AA	AA	AA	AA	AA	AA	AA	AA	AA	AA	AA	AA	AA	AA	AA	AA	AA	AA	AA	AA	AA	AA	AA	AA	AA	BB	AB	AB	BB	BB	AB
1147	AX-89787857		BB	BB	BB	BB	BB	BB	BB	BB	BB	BB	BB	BB	BB	BB	BB	BB	BB	BB	BB	BB	BB	BB	BB	BB	BB	BB	BB	BB	BB	BB	BB	BB	BB	BB	BB	BB	BB	BB	BB	BB	BB	AA	AB	AB	AA	AA	AB
1148	AX-89828094		AA	AB	AA	AA	AA	AA	AB	AA	AB	AA	AB	AB	AB	AB	AB	AA	AA	AB	AB	AB	AB	AA	AA	AA	AA	AA	AA	AA	AA	AA	AA	AA	AA	AA	AA	AA	AA	AA	AA	AA	AA	AA	AB	AB	AA	AA	AB
1149	AX-89885062		BB	AB	BB	BB	BB	BB	AB	BB	AB	BB	AB	AB	AB	AB	AB	BB	BB	AB	AB	AB	AB	BB	BB	BB	BB	BB	BB	BB	BB	BB	BB	BB	BB	BB	BB	BB	BB	BB	BB	BB	BB	BB	AB	AB	BB	BB	AB
1150	AX-89787615		AA	AB	AA	AA	AA	AA	AB	AA	AB	AA	AB	AB	AB	AB	AB	AA	AA	AB	AB	AB	AB	AA	AA	AA	AA	AA	AA	AA	AA	AA	AA	AA	AA	AA	AA	AA	AA	AA	AA	AA	AA	AB	AB	AB	AB	AB	AB
1151	AX-89868079		BB	AB	BB	BB	BB	BB	AB	BB	AB	BB	AB	AB	AB	AB	AB	BB	BB	AB	AB	AB	AB	BB	BB	BB	BB	BB	BB	BB	BB	BB	BB	BB	BB	BB	BB	BB	BB	BB	BB	BB	BB	AB	AB	AB	AB	AB	AB
1152	AX-89785993		AA	AB	AA	AA	AA	AA	AB	AA	AB	AA	AB	AB	AB	AB	AB	AA	AA	AB	AA	AB	AB	NC	AA	AA	AA	AA	AA	AA	AA	AA	AA	AA	AA	AA	AA	AA	AA	AA	AA	AA	AA	AB	AB	AB	AB	AB	AB
1153	AX-89787575		BB	AB	BB	BB	BB	BB	AB	BB	AB	BB	AB	AB	AB	AB	AB	BB	BB	AB	AB	AB	AB	BB	BB	BB	BB	BB	BB	BB	BB	BB	BB	BB	BB	BB	BB	BB	BB	BB	BB	BB	BB	AB	AB	AB	AB	AB	AB
1154	AX-89825892		AA	AB	AA	AA	AA	AA	AB	AA	AB	AA	NC	AB	AB	AB	AB	AA	AA	AB	AA	AB	AB	AA	AA	AA	AA	AA	AA	AA	AA	AA	AA	AA	AA	AA	AA	AA	AA	AA	AA	AA	AA	AA	AB	AB	AA	AA	AB
1155	AX-89825577		AA	AB	AA	AA	AA	AA	AB	AA	AB	AA	AA	AA	AA	AA	AA	AA	AA	AA	AA	AA	AA	AB	AB	AB	AB	AA	AB	AA	AB	AA	AA	AA	AA	AA	AA	AA	AA	AA	AA	AA	AA	AA	AA	AA	AA	AA	AA
1156	AX-89825673		BB	AB	BB	BB	BB	BB	AB	BB	AB	BB	BB	BB	BB	BB	BB	BB	BB	BB	BB	BB	BB	AB	AB	AB	AB	BB	AB	BB	AB	BB	BB	BB	BB	BB	BB	BB	BB	BB	BB	BB	BB	BB	BB	BB	BB	BB	BB
1157	AX-89825701		AA	AB	AA	AA	AA	AA	AB	AA	AB	AA	AA	AA	AA	AA	AA	AA	AA	AA	AA	AA	AA	AB	AB	AB	AB	AA	AB	AA	AB	AA	AA	AA	AA	AA	AA	AA	AA	AA	AA	AA	AA	AA	AA	AA	AA	AA	AA
1158	AX-89825584		AA	AB	AA	AA	AA	AA	AB	AA	AB	AA	AA	AA	AA	AA	AA	AA	AA	AA	AA	AA	AA	AB	AB	AB	AB	AA	AB	AA	AB	AA	AA	AA	AA	AA	AA	AA	AA	AA	AA	AA	AA	AA	AA	AA	AA	AA	AA
1159	AX-89831871		AB	AB	AA	AA	AA	AA	AB	AA	BB	AB	AA	AA	AA	AA	AA	AA	AA	AA	AA	AA	AA	AB	AB	AB	AB	AB	AB	AB	AB	AB	AB	AB	AB	AA	AA	AA	AA	AB	AA	AA	AB	AA	AA	AA	AA	AA	AA
1160	AX-89784246		AB	AB	BB	BB	BB	BB	AB	AB	AA	AB	BB	BB	BB	BB	BB	BB	BB	BB	BB	BB	BB	AB	AB	AB	AB	AB	AB	AB	AB	AB	AB	AB	AB	BB	BB	BB	BB	AB	BB	BB	AB	BB	BB	BB	BB	BB	BB
1161	AX-89823811		AB	AB	BB	BB	BB	BB	AB	AB	AA	AB	BB	BB	BB	BB	BB	BB	BB	BB	BB	BB	BB	AB	AB	AB	AB	AB	AB	AB	AB	AB	AB	AB	AB	BB	BB	BB	BB	AB	BB	BB	AB	BB	BB	BB	BB	BB	BB
1162	AX-89791258		AB	AB	AA	AA	AA	AA	AB	AA	BB	AB	AA	AA	AA	AA	AA	AA	AA	AA	AA	AA	AA	AB	AB	AB	AB	AB	AB	AB	AB	AB	AB	AB	AB	AA	AA	AA	AA	AB	AA	AA	AB	AA	AA	AA	AA	AA	AA
1163	AX-89847679		AB	AB	AA	AA	AA	AA	AB	AB	BB	AB	AA	AA	AA	AA	AA	AA	AA	AA	AA	AA	AA	AB	AB	AB	AB	AB	AB	AB	AB	AB	AB	AB	AB	AA	AA	AA	AA	AB	AA	AA	AB	AA	AA	AA	AA	AA	AA
1164	AX-89885535		AB	AB	BB	BB	BB	BB	AB	AB	AA	AB	BB	BB	BB	BB	BB	BB	BB	BB	BB	BB	BB	AB	AB	AB	AB	AB	AB	AB	AB	AB	AB	AB	AB	BB	BB	BB	BB	AB	BB	BB	AB	BB	BB	BB	BB	BB	BB
1165	AX-89881340		AB	AA	AA	AA	AA	AA	AA	AA	AB	AB	AA	AA	AA	AB	AA	AB	AA	AA	AB	AB	AA	AA	AA	AA	AA	AB	AA	AB	AA	AB	AB	AB	AB	AA	AA	AA	AA	AB	AA	AA	AB	AA	AA	AA	AA	AA	AA
1166	AX-89881047		AB	AB	BB	BB	BB	BB	AB	AB	AA	AB	BB	BB	BB	BB	BB	BB	BB	BB	BB	BB	BB	AB	AB	AB	AB	AB	AB	AB	AB	AB	AB	AB	AB	BB	BB	BB	BB	AB	BB	BB	AB	BB	BB	BB	BB	BB	BB
1167	AX-89847668		AB	AB	AB	BB	BB	BB	AB	AB	AA	AB	BB	BB	BB	BB	BB	BB	BB	BB	BB	BB	BB	AB	AB	AB	AB	AB	AB	AB	AB	AB	AB	AB	AB	BB	BB	BB	BB	AB	BB	BB	AB	BB	BB	BB	BB	BB	BB
1168	AX-89881021		AB	AB	AA	AA	AA	AA	AB	AB	BB	AB	AA	AA	AA	AA	AA	AA	AA	AA	AA	AA	AA	AB	AB	AB	AB	AB	AB	AB	AB	AB	AB	AB	AB	AA	AA	AA	AA	AB	AA	AA	AB	AA	AA	AA	AA	AA	AA
1169	AX-89784615		AB	AB	BB	BB	BB	BB	AB	AB	AA	AB	BB	BB	BB	AB	BB	AB	BB	BB	AB	AB	BB	AB	AB	AB	AB	AB	AB	AB	AB	AB	AB	AB	AB	BB	BB	BB	BB	AB	BB	BB	AB	BB	BB	BB	BB	BB	BB
1170	AX-89881025		AB	AB	BB	BB	BB	BB	AB	AB	AA	AB	BB	BB	BB	BB	BB	BB	BB	BB	BB	BB	BB	AB	AB	AB	AB	AB	AB	AB	AB	AB	AB	AB	AB	BB	BB	BB	BB	AB	BB	BB	AB	BB	BB	BB	BB	BB	BB
1171	AX-89822249		AB	AB	AA	AB	AA	AA	AB	AB	AB	AB	AA	AA	AA	AB	AA	AB	AB	AA	BB	AB	AA	AB	AB	AB	AB	AB	AB	AB	AB	AB	AB	AB	AB	AA	AA	AA	AA	AB	AA	AA	AB	AB	AA	AA	AB	AB	AB
1172	AX-89872399		AB	AB	AA	AA	AA	AA	AB	AB	BB	AB	AA	AA	AA	AA	AA	AA	AA	AA	AA	AA	AA	AB	AB	AB	AB	AB	AB	AB	AB	AB	AB	AB	AB	AA	AA	AA	AA	AB	AA	AA	AB	AA	AA	AA	AA	AA	AA
1173	AX-89824193		AB	BB	BB	BB	BB	BB	BB	BB	AB	AB	BB	BB	BB	AB	BB	AB	BB	BB	AB	AB	BB	BB	BB	BB	BB	AB	BB	AB	BB	AB	AB	AB	AB	BB	BB	BB	BB	AB	BB	BB	AB	BB	BB	BB	BB	BB	BB
1174	AX-89784490		AB	AA	AA	AA	AA	AA	AA	AA	AB	AB	AA	AA	AA	AB	AA	AB	AA	AA	AB	AB	AA	AA	AA	AA	AA	AB	AA	AB	AA	AB	AB	AB	AB	AA	AA	AA	AA	AB	AA	AA	AB	AA	AA	AA	AA	AA	AA
1175	AX-89881157		AB	AB	BB	BB	BB	BB	AB	AB	AA	AB	BB	BB	BB	AB	BB	AB	BB	BB	AB	AB	BB	AB	AB	AB	AB	AB	AB	AB	AB	AB	AB	AB	AB	BB	BB	BB	BB	AB	BB	BB	AB	BB	BB	BB	BB	BB	BB
1176	AX-89824104		AB	BB	BB	BB	BB	BB	BB	BB	AB	AB	BB	BB	BB	AB	BB	AB	BB	BB	AB	AB	BB	BB	BB	BB	BB	AB	BB	AB	BB	AB	AB	AB	AB	BB	BB	BB	BB	AB	BB	BB	AB	BB	BB	BB	BB	BB	BB
1177	AX-89784474		AB	BB	BB	BB	BB	BB	BB	BB	AB	AB	BB	BB	BB	AB	BB	AB	BB	BB	AB	AB	BB	BB	BB	BB	BB	AB	BB	AB	BB	AB	AB	AB	AB	BB	BB	BB	BB	AB	BB	BB	AB	BB	BB	BB	BB	BB	BB
1178	AX-89822343		AA	AA	AA	AA	AA	AA	AA	AA	AA	AA	AA	AA	AA	AB	AA	AB	AA	AA	AB	AB	AA	AA	AA	AA	AA	AA	AA	AA	AA	AA	AA	AA	AA	AA	AA	AA	AA	AA	AA	AA	AA	AA	AA	AA	AA	AA	AA
1179	AX-89847464		AA	AA	AA	AA	AA	AA	AA	AA	AA	AA	AA	AA	AA	AB	AA	AB	AA	AA	AB	AB	AA	AA	AA	AA	AA	AA	AA	AA	AA	AA	AA	AA	AA	AA	AA	AA	AA	AA	AA	AA	AA	AA	AA	AA	AA	AA	AA
1180	AX-89855849		AB	AA	AA	AA	AA	AA	AA	AA	AB	AB	AA	AA	AA	AB	AA	AB	AA	AA	AB	AB	AA	AA	AA	AA	AA	AB	AA	AB	AA	AB	AB	AB	AB	AA	AA	AA	AA	AB	AA	AA	AB	AA	AA	AA	AA	AA	AA
1181	AX-89822234		AB	AB	BB	AB	BB	BB	AB	AB	AB	AB	BB	BB	BB	AB	NC	AB	AB	BB	AA	AB	NC	NC	AB	AB	AB	AB	AB	AB	AB	AB	AB	AB	AB	BB	BB	BB	BB	AB	BB	BB	AB	AB	BB	BB	AB	AB	AB
1182	AX-89879493		AB	AB	BB	AB	BB	BB	AB	AB	AB	NC	BB	BB	BB	BB	BB	BB	AB	BB	AB	BB	BB	NC	AB	AB	AB	AB	AB	AB	AB	AB	AB	AB	AB	BB	BB	BB	BB	AB	BB	BB	AB	AB	BB	BB	AB	AB	AB
1183	AX-89822339		AA	AA	AA	AA	AA	AA	AA	AA	AA	AA	AA	AA	AA	AB	AA	AB	AA	AA	AB	AB	AA	AA	AA	AA	AA	AA	AA	AA	AA	AA	AA	AA	AA	AA	AA	AA	AA	AA	AA	AA	AA	AA	AA	AA	AA	AA	AA
1184	AX-89881613		BB	BB	BB	BB	BB	BB	BB	BB	BB	BB	BB	BB	BB	AB	BB	AB	BB	BB	AB	AB	BB	BB	BB	BB	BB	BB	BB	BB	BB	BB	BB	BB	BB	BB	BB	BB	BB	BB	BB	BB	BB	BB	BB	BB	BB	BB	BB
1185	AX-89784568		AB	AA	AA	AA	AA	AA	AA	AA	AB	AB	AA	AA	AA	AB	AA	AB	AA	AA	AB	AB	AA	AA	AA	AA	AA	AB	AA	AB	AA	AB	AB	AB	AB	AA	AA	AA	AA	AB	AA	AA	AB	AA	AA	AA	AA	AA	AA
1186	AX-89904684		AB	AB	BB	BB	BB	BB	AB	AB	AA	AB	BB	BB	BB	BB	BB	BB	BB	BB	BB	BB	BB	AB	AB	AB	AB	AB	AB	AB	AB	AB	AB	AB	AB	BB	BB	BB	BB	AB	BB	BB	AB	BB	BB	BB	BB	BB	BB
1187	AX-89784986		AB	AB	BB	AB	BB	AB	AB	AB	AB	AB	BB	BB	BB	BB	BB	BB	AB	BB	AB	BB	BB	AB	AB	AB	AB	AB	AB	AB	AB	AB	AB	AB	AB	BB	BB	BB	BB	AB	BB	BB	AB	AB	BB	AB	AB	AB	AB
1188	AX-89847715		AB	BB	BB	BB	BB	BB	BB	BB	AB	AB	BB	BB	BB	AB	BB	AB	BB	BB	AB	AB	BB	BB	BB	BB	BB	AB	BB	AB	BB	AB	AB	AB	AB	BB	BB	BB	BB	AB	BB	BB	AB	BB	BB	BB	BB	BB	BB
1189	AX-89880930		AB	AB	BB	BB	BB	BB	AB	AB	AA	AB	NC	BB	BB	BB	BB	BB	BB	BB	BB	BB	BB	NC	AB	AB	AB	AB	AB	AB	AB	AB	AB	AB	AB	BB	BB	BB	BB	AB	BB	BB	AB	BB	BB	BB	BB	BB	BB
1190	AX-89822373		BB	BB	AB	BB	AB	AB	BB	BB	BB	BB	AB	AB	AB	AB	AB	AB	NC	AB	NC	AB	AB	NC	NC	NC	NC	NC	NC	NC	NC	NC	NC	NC	NC	AB	AB	AB	AB	NC	AB	AB	BB	NC	AB	AB	NC	NC	NC
1191	AX-89884237		AB	AA	AB	AB	AB	AB	NC	AA	NC	AB	BB	BB	AB	BB	BB	BB	AB	BB	AB	BB	BB	AB	AB	AB	NC	AB	AB	AB	AB	AB	AB	AB	AB	AB	AB	AB	AB	AB	AB	AB	AB	AB	BB	AB	AB	AB	AB
1192	AX-89904775		AB	AB	BB	AB	BB	AB	AB	AB	AB	AB	BB	BB	BB	AB	BB	AB	AB	BB	AA	AB	BB	AB	AB	AB	AB	AB	AB	AB	AB	AB	AB	AB	AB	BB	BB	BB	BB	AB	BB	BB	AB	AB	BB	BB	AB	AB	AB
1193	AX-89786932		AB	AB	BB	AB	BB	AB	AB	AB	AB	AB	BB	BB	AB	AB	BB	AB	AB	BB	AA	AB	BB	AB	AB	AB	AB	AB	AB	AB	AB	AB	AB	AB	AB	BB	BB	BB	BB	AB	BB	BB	AB	AB	BB	AB	AB	AB	AB
1194	AX-89824691		AB	AB	AA	AB	AA	AB	AB	AB	AB	AB	AA	AA	AA	NC	NC	AB	AB	AA	BB	AB	AA	AB	AB	AB	AB	AB	AB	AB	AB	AB	AB	AB	AB	AA	AA	AA	AA	AB	AA	AA	AB	AB	AA	AA	AB	AB	AB
1195	AX-89904778		AA	AA	AA	AA	AA	AA	AA	AA	AA	AA	AA	AA	AA	AB	AA	AB	AA	AA	AB	AB	AA	AA	AA	AA	AA	AA	AA	AA	AA	AA	AA	AA	AA	AA	AA	AA	AA	AA	AA	AA	AA	AA	AA	AA	AA	AA	AA
1196	AX-89904780		BB	BB	BB	BB	BB	BB	BB	BB	BB	BB	BB	BB	BB	AB	BB	AB	BB	BB	AB	AB	BB	BB	BB	BB	BB	BB	BB	BB	BB	BB	BB	BB	BB	BB	BB	BB	BB	BB	BB	BB	BB	BB	BB	BB	BB	BB	BB
1197	AX-89847483		AB	AB	AA	AB	AA	AA	AB	AB	AB	AB	AA	AA	AA	AA	AA	AA	AB	AA	AB	AA	AA	AB	AB	AB	AB	AB	AB	AB	AB	AB	AB	AB	AB	AA	AA	AA	AA	AB	AA	AA	AB	AB	AA	AA	AB	AB	AB
1198	AX-89784851		AB	BB	BB	AB	BB	AB	AB	BB	BB	AB	BB	BB	BB	AB	BB	AB	BB	BB	AB	AB	BB	AB	AB	AA	AA	AA	AB	AB	AB	AB	AB	AA	AA	AB	AB	AB	AB	AA	AB	AA	AA	BB	AB	BB	BB	BB	AB
1199	AX-89784889		AA	AA	AA	AA	AA	AA	AA	AA	AA	AA	AA	AA	AA	AB	AA	AB	AA	AA	AB	AA	AA	AA	AA	AA	AA	AA	AA	AA	AA	AA	AA	AA	AA	AA	AA	AA	AA	AA	AA	AA	AA	AB	AA	AB	AA	AB	AB
1200	AX-89787517		AB	AA	AA	AB	AA	AB	AA	AA	AA	AB	AA	AA	AA	AB	AA	AB	NC	AA	AB	AB	AA	AB	AB	BB	BB	BB	AB	AB	AB	AB	AB	BB	BB	AB	AB	AB	AB	BB	AB	BB	BB	AA	AB	AA	AA	AA	AB
1201	AX-89824551		AB	AA	AB	AB	AA	AB	AB	AA	AA	AB	AA	AA	AA	AB	AA	AB	AA	AA	AB	AA	AA	AB	AB	BB	BB	BB	AB	AB	AB	AB	AB	BB	BB	AB	AB	AB	AB	BB	AB	BB	BB	AB	AB	AB	AA	AB	BB
1202	AX-89848131		AB	AB	AA	AB	AA	AB	AB	AB	AB	AB	AA	AA	AB	AA	AA	AA	AB	AA	AB	AA	AA	AB	AB	AB	AB	AB	AB	AB	AB	AB	AB	AB	AB	AA	AA	AA	AA	AB	AA	AA	AB	AB	AA	AB	AB	AB	AB
1203	AX-89824744		AB	BB	AB	AB	BB	AB	AB	BB	BB	AB	BB	BB	BB	AB	BB	AB	BB	BB	AB	BB	BB	AB	AB	AA	AA	AA	AB	AB	AB	AB	AB	AA	AA	AB	AB	AB	AB	AA	AB	AA	AA	AB	AB	AB	BB	AB	AA
1204	AX-89895218		AA	AA	AA	AA	AA	AA	AA	AA	AA	AA	AA	AA	AA	AB	AA	AB	AA	AA	AB	AA	AA	AA	AA	AA	AA	AA	AA	AA	AA	AA	AA	AA	AA	AA	AA	AA	AA	AA	AA	AA	AA	AB	AA	AB	AA	AB	AB
1205	AX-89881877		AA	AA	AA	AA	AA	AA	AA	AA	AA	AA	AA	AA	AA	AB	AA	AB	AA	AA	AB	AA	AA	AA	AA	AA	AA	AA	AA	AA	AA	AA	AA	AA	AA	AA	AA	AA	AA	AA	AA	AA	AA	AB	AA	AB	AA	AB	AB
1206	AX-89881661		BB	BB	BB	BB	BB	BB	BB	BB	BB	BB	BB	BB	BB	AB	BB	AB	BB	BB	AB	AB	BB	BB	BB	BB	BB	BB	BB	BB	BB	BB	BB	BB	BB	BB	BB	BB	BB	BB	BB	BB	BB	BB	BB	BB	BB	BB	BB
1207	AX-89887552		BB	BB	BB	BB	BB	BB	BB	BB	BB	BB	BB	BB	BB	AB	BB	AB	BB	BB	AB	BB	BB	BB	BB	BB	BB	BB	BB	BB	BB	BB	BB	BB	BB	BB	BB	BB	BB	BB	BB	BB	BB	AB	BB	AB	BB	AB	AB
1208	AX-89883161		AB	BB	BB	AB	BB	AB	AB	BB	BB	AB	BB	BB	BB	AB	BB	AB	BB	BB	AB	AB	BB	AB	AB	AA	AA	AA	AB	AB	AB	AB	AB	AA	AA	AB	AB	AB	AB	AA	AB	AA	AA	BB	AB	BB	BB	BB	AB
1209	AX-89826022		AB	BB	BB	AB	BB	AB	AB	BB	BB	AB	BB	BB	BB	BB	BB	BB	BB	BB	BB	BB	BB	AB	AB	AA	AA	AA	AB	AB	AB	AB	AB	AA	AA	AB	AB	AB	AB	AA	AB	AA	AA	BB	AB	BB	BB	BB	AB
1210	AX-89800585		AB	BB	BB	AB	BB	AB	BB	BB	BB	AB	BB	BB	BB	BB	BB	BB	BB	BB	BB	BB	BB	AB	AB	AA	AA	AA	AB	AB	AB	AB	AB	AA	AA	AB	AB	AB	AB	AA	AB	AA	AA	BB	AB	BB	BB	BB	AB
1211	AX-89786152		AB	AA	AA	AB	AA	AB	NC	AA	AA	AB	AA	AA	AA	AA	AA	AA	AA	AA	AA	AA	AA	AB	AB	BB	BB	BB	AB	AB	AB	AB	AB	BB	BB	AB	AB	AB	AB	BB	AB	BB	BB	AA	NC	AA	AA	AA	AB
1212	AX-89838011		AB	AA	AB	AB	AA	AB	AB	AA	AA	AB	AA	AA	AA	AB	AA	AB	AA	AA	AB	AA	AA	AB	AB	BB	BB	BB	AB	AB	AB	AB	AB	BB	BB	AB	AB	AB	AB	BB	AB	BB	BB	AB	AB	AB	AA	AB	BB
1213	AX-89904769		AB	AA	AB	AB	AA	AB	AB	AA	AA	AB	AA	AA	AA	AB	AA	AB	AA	AA	AB	AA	AA	AB	AB	BB	BB	BB	AB	AB	AB	AB	AB	BB	BB	AB	AB	AB	AB	BB	AB	BB	BB	AA	AB	AA	AA	AA	AB
1214	AX-89884888		BB	BB	BB	BB	BB	BB	BB	BB	BB	BB	BB	BB	BB	AB	BB	AB	BB	BB	AB	AB	BB	BB	BB	BB	BB	BB	BB	BB	BB	BB	BB	BB	BB	BB	BB	BB	BB	BB	BB	BB	BB	BB	BB	BB	BB	BB	BB
1215	AX-89881871		AB	BB	AB	AB	BB	AB	AB	BB	BB	AB	BB	BB	BB	BB	BB	BB	BB	BB	BB	BB	BB	AB	AB	AA	AA	AA	AB	AB	AB	AB	AB	AA	AA	AB	AB	AB	AB	AA	AB	AA	NC	BB	NC	BB	BB	BB	AB
1216	AX-89784896		AB	AA	AB	AB	AA	AB	AB	AA	AA	AB	AA	AA	AA	AA	AA	AA	AA	AA	AA	AA	AA	AB	AB	BB	BB	BB	AB	AB	AB	AB	AB	BB	BB	AB	AB	AB	AB	BB	AB	BB	BB	AA	AB	AA	AA	AA	AB
1217	AX-89883294		AB	AA	AB	BB	AB	BB	AB	AA	AB	BB	BB	BB	BB	AB	BB	AB	BB	BB	AB	BB	BB	AB	AB	AB	AB	AB	AB	AA	AA	AA	AA	AB	AB	AA	AA	AA	AA	AB	AA	AB	AB	AB	AB	AB	BB	AB	AA
1218	AX-89786334		BB	BB	BB	AB	AB	AB	BB	BB	BB	AB	NC	AA	AB	AB	AA	AB	AA	AA	AB	AA	AA	BB	BB	BB	BB	BB	BB	BB	BB	BB	BB	BB	BB	BB	BB	BB	BB	BB	BB	BB	BB	AB	AB	AB	AA	AB	BB
1219	AX-89881918		AA	AB	AA	AB	BB	AB	AA	AB	AB	AB	BB	BB	BB	AB	BB	AB	BB	BB	AB	BB	BB	AB	AB	AA	AA	AA	AB	AB	AB	AB	AB	AA	AB	AB	AB	AB	AB	AA	AB	AA	AA	AB	AB	AB	BB	AB	AA
1220	AX-89826194		BB	BB	AB	AA	AB	AA	AB	BB	BB	AA	AA	AA	AA	AB	AA	AB	AA	AA	AB	AA	AA	BB	BB	AB	AB	AB	AB	BB	BB	BB	BB	AB	AB	BB	BB	BB	BB	AB	BB	AB	AB	AB	AB	AB	AA	AB	BB
1221	AX-89847771		AB	AA	AB	AB	AA	AB	AB	AA	AA	AB	AA	AA	AA	AB	AA	AA	NC	AA	AB	NC	AA	AB	AB	BB	BB	BB	AB	AB	AB	AB	AB	BB	BB	AB	AB	AB	AB	BB	AB	BB	BB	AB	AB	AB	AA	AB	BB
1222	AX-89904764		AB	BB	AB	AB	BB	AB	AB	BB	BB	AB	BB	BB	BB	AB	BB	AB	BB	BB	AB	BB	BB	AB	AB	AA	AA	AA	AB	AB	AB	AB	AB	AA	AA	AB	AB	AB	AB	AA	AB	AA	AA	AB	AB	AB	BB	AB	AA
1223	AX-89803968		BB	BB	BB	BB	BB	BB	BB	BB	BB	BB	BB	BB	BB	AB	BB	AB	BB	BB	AB	BB	BB	BB	BB	BB	BB	BB	BB	BB	BB	BB	BB	BB	BB	BB	BB	BB	BB	BB	BB	BB	BB	AB	BB	AB	BB	AB	AB
1224	AX-89824762		BB	BB	BB	BB	BB	BB	BB	BB	BB	BB	BB	BB	BB	AB	BB	AB	BB	BB	AB	BB	BB	BB	BB	BB	BB	BB	BB	BB	BB	BB	BB	BB	BB	BB	BB	BB	BB	BB	BB	BB	BB	AB	BB	AB	BB	AB	AB
1225	AX-89883291		AB	AA	AB	NC	AB	BB	AB	AA	AB	BB	BB	BB	BB	AB	BB	AB	BB	BB	AB	BB	BB	AB	AB	AB	AB	AB	AB	AA	AA	AA	AA	AB	AB	AA	AA	AA	AA	AB	AA	AB	AB	AB	AB	AB	BB	AB	AA
1226	AX-89786286		AB	BB	AB	AA	AB	AA	AB	BB	BB	AA	AA	AA	AA	AB	AA	AB	AA	AA	AB	AA	AA	BB	BB	AB	AB	AB	AB	BB	BB	BB	BB	AB	AB	BB	BB	BB	BB	AB	BB	AB	NC	AB	AB	AB	AA	AB	BB
1227	AX-89904897		AA	AA	AA	AB	AB	AB	AA	AA	AA	AB	BB	BB	BB	AB	BB	AB	BB	BB	AB	BB	BB	AA	AA	AA	AA	AA	AA	AA	AA	AA	AA	AA	AA	AA	AA	AA	AA	AA	AA	AA	AA	AB	AB	AB	BB	AB	AA
1228	AX-89826218		AB	BB	AB	AA	AB	AA	AB	BB	BB	AA	AA	AA	AA	AB	AA	AB	AA	AA	AB	AA	AA	BB	BB	AB	AB	AB	AB	BB	BB	BB	BB	AB	AB	BB	BB	BB	BB	AB	BB	AB	AB	AB	AB	AB	AA	AB	BB
1229	AX-89786333		AB	AB	AB	BB	BB	BB	AB	AB	AB	BB	BB	BB	BB	BB	BB	BB	BB	BB	BB	BB	BB	AB	AB	AB	NC	AB	AB	AB	AB	AB	AB	AB	AB	AB	AB	AB	AB	AB	NC	AB	AB	BB	AB	BB	BB	BB	AB
1230	AX-89883407		AA	AB	AA	AA	AB	AA	AA	AB	AB	AA	AA	AA	AA	AB	AA	AB	AA	AA	AB	AA	AA	AB	AB	AA	AA	AA	AA	AB	AB	AB	AB	AA	AA	AB	AB	AB	AB	AA	AB	AA	AA	AB	AA	AB	AA	AB	AB
1231	AX-89824771		AA	AA	AA	AA	AA	AA	AA	AA	AA	AA	AA	AA	AA	AB	AA	AB	AA	AA	AB	AA	AA	AA	AA	AA	AA	AA	AA	AA	AA	AA	AA	AA	AA	AA	AA	AA	AA	AA	AA	AA	AA	AB	AA	AB	AA	AB	AB
1232	AX-89881944		BB	AB	BB	AB	AA	AB	BB	AB	AB	AB	AA	AA	AA	AA	AA	AA	AA	AA	AA	AA	AA	AB	AB	BB	BB	BB	AB	AB	AB	AB	AB	BB	BB	AB	AB	AB	AB	BB	AB	BB	BB	AA	AB	AA	AA	AA	AB
1233	AX-89786331		AB	AB	AB	BB	BB	BB	AB	AB	AB	BB	BB	BB	BB	BB	BB	BB	BB	BB	BB	BB	BB	AB	AB	AB	AB	AB	AB	AB	AB	AB	AB	AB	AB	AB	AB	AB	AB	AB	AB	AB	AB	BB	AB	BB	BB	BB	AB
1234	AX-89881933		BB	AB	BB	BB	AB	BB	BB	AB	AB	BB	BB	BB	BB	AB	BB	AB	BB	BB	AB	BB	BB	AB	AB	BB	BB	BB	AB	AB	AB	AB	AB	BB	BB	AB	AB	AB	AB	BB	AB	BB	BB	AA	BB	AA	AB	AA	AB
1235	AX-89826290		BB	AB	BB	BB	AB	BB	BB	AB	AB	BB	BB	BB	BB	AB	BB	AB	BB	BB	AB	BB	BB	AB	AB	BB	BB	BB	AB	AB	AB	AB	AB	BB	BB	AB	AB	AB	AB	BB	AB	BB	BB	AB	BB	AB	BB	AB	AB
1236	AX-89867133		AB	AB	AB	AA	AA	AA	AB	AB	AB	AA	AA	AA	AA	AA	AA	AA	AA	AA	AA	AA	AA	AB	AB	AB	AB	AB	AB	AB	AB	AB	AB	AB	AB	AB	AB	AB	AB	AB	AB	AB	AB	AA	AB	AA	AA	AA	AB
1237	AX-89826216		AB	AB	AB	BB	BB	BB	AB	AB	AB	BB	BB	BB	BB	BB	BB	BB	BB	BB	BB	BB	BB	AB	AB	AB	AB	AB	AB	AB	AB	AB	AB	AB	AB	AB	AB	AB	AB	AB	AB	AB	AB	BB	AB	BB	BB	BB	AB
1238	AX-89786326		AB	AB	AB	AA	AA	AA	AB	AB	AB	AA	AA	AA	AA	AA	AA	AA	AA	AA	AA	AA	AA	AB	AB	AB	AB	AB	AB	AB	AB	AB	AB	AB	AB	AB	AB	AB	AB	AB	NC	AB	AB	AA	AB	AA	AA	AA	AB
1239	AX-89883426		BB	AB	BB	BB	AB	BB	BB	AB	AB	BB	BB	BB	BB	AB	BB	AB	BB	BB	AB	BB	BB	AB	AB	BB	BB	BB	AB	AB	AB	AB	AB	BB	BB	AB	AB	AB	AB	BB	AB	BB	BB	AB	BB	AB	BB	AB	AB
1240	AX-89825462		AB	AB	AB	AA	AA	AA	AB	AB	AB	AA	AA	AA	AA	AA	AA	AA	AA	AA	AA	AA	AA	AA	AA	AB	AA	AA	AB	AB	AA	AB	AA	AB	AB	AB	AB	AB	AB	AB	AB	NC	AB	AA	AA	AA	AA	AA	AA
1241	AX-89785078		AA	AA	AA	AA	AA	AA	AA	AA	AA	AA	AA	AA	AA	AB	AA	AB	AA	AA	AB	AA	AA	AA	AA	AA	AA	AA	AA	AA	AA	AA	AA	AA	AA	AA	AA	AA	AA	AA	AA	AA	AA	AB	AA	AB	AA	AB	AB
1242	AX-89911918		BB	AB	BB	AB	AA	AB	BB	AB	AB	AB	AA	AA	AA	AB	AA	AB	AA	AA	AB	AA	AA	AB	AB	BB	BB	BB	AB	AB	AB	AB	AB	BB	BB	AB	AB	AB	AB	BB	AB	BB	BB	AB	AB	AB	AA	AB	BB
1243	AX-89847796		AB	AA	AB	AB	AA	AB	AB	AA	AA	AB	AA	AA	AA	AB	AA	AB	AA	AA	AB	AA	AA	AB	AB	BB	BB	BB	AB	AB	AB	AB	AB	BB	BB	AB	AB	AB	AB	BB	AB	BB	BB	AB	AB	AB	AA	AB	BB
1244	AX-89825461		AB	AB	AB	AA	AA	AA	AB	AB	AB	AA	AA	AA	AA	AB	AA	AB	AA	AA	AB	AA	AA	AB	AB	AB	AB	AB	AB	AB	AB	AB	AB	AB	AB	AB	AB	AB	AB	AB	AB	AB	AB	AB	AB	AB	AA	AB	BB
1245	AX-89872656		BB	BB	BB	BB	BB	BB	BB	BB	BB	BB	BB	BB	BB	BB	BB	BB	BB	BB	BB	BB	BB	AB	AB	BB	NC	AB	BB	BB	AB	BB	AB	AB	AB	BB	BB	BB	AB	BB	BB	AB	AB	BB	AB	BB	BB	BB	AB
1246	AX-89892576		AB	AB	AB	AA	AA	AA	AB	AB	AB	AA	AA	AA	AA	AA	AA	AA	AA	AA	AA	AA	AA	AA	AA	AB	AA	AA	AB	AB	AA	AB	AA	AA	AA	AB	AB	AB	AA	AB	AB	AA	AA	AA	AA	AA	AA	AA	AA
1247	AX-89785734		AB	BB	AB	AA	AB	AA	AB	BB	AB	AA	AA	AA	AA	AB	AA	AB	AA	AA	AB	AA	AA	AB	AB	AB	AB	AB	AB	BB	BB	BB	BB	AB	AB	BB	BB	BB	BB	AB	BB	AB	AB	AB	AB	AB	AA	AB	BB
1248	AX-89904851		AB	BB	AB	AA	AB	AA	AB	BB	AB	AA	AA	AA	AA	AB	AA	AB	AA	AA	AB	AA	AA	AB	AB	AB	AB	AB	AB	BB	BB	BB	BB	AB	AB	BB	BB	BB	BB	AB	BB	AB	AB	AB	AB	AB	AA	AB	BB
1249	AX-89847901		AA	AB	AA	AA	AB	AA	AA	AB	AA	AA	AA	AA	AA	AB	AA	AB	AA	AA	AB	AA	AA	AB	AB	AA	AB	AB	AA	AB	BB	AB	BB	AB	AB	AB	AB	AB	BB	AA	AB	AB	AB	AB	AB	AB	AA	AB	BB
1250	AX-89904885		BB	AB	BB	BB	AB	BB	BB	AB	BB	BB	BB	BB	BB	BB	BB	BB	BB	BB	BB	BB	BB	AB	AB	BB	AB	AB	BB	AB	AA	AB	AA	AB	AB	AB	AB	AB	AA	BB	AB	AB	AB	BB	AB	BB	BB	BB	AB
1251	AX-89882366		AB	AA	AB	AB	AA	AB	AB	AA	AB	AB	AB	AB	AB	AB	AB	AB	AB	AB	AB	AB	AB	NC	AB	AB	AB	AB	AB	AA	AA	AA	AA	AB	AB	AA	AA	AA	AA	AB	AA	AB	AB	AB	AB	AB	BB	AB	AA
1252	AX-89882613		AB	BB	AB	AA	AB	AA	AB	BB	AB	AA	AA	NC	AA	AB	AA	AB	AA	AA	AB	AA	AA	AB	AB	AB	AB	AB	AB	BB	BB	BB	BB	AB	AB	BB	BB	BB	BB	AB	BB	AB	AB	AB	AB	AB	AA	AB	BB
1253	AX-89785740		AB	BB	NC	NC	AB	AA	AB	BB	AB	NC	NC	AA	AA	AB	AA	AB	AA	AA	AB	AA	AA	AB	AB	AB	AB	AB	AB	BB	BB	BB	BB	AB	AB	BB	BB	BB	BB	AB	BB	AB	AB	AB	AB	AB	AA	AB	BB
1254	AX-89825220		AA	AB	AA	AA	AB	AA	AA	AB	AA	AA	AA	AA	AA	AA	AA	AA	AA	AA	AA	AA	AA	AA	AA	AA	AA	AA	AA	AB	AB	AB	AB	AA	AA	AB	AB	AB	AB	AA	AB	AA	AA	AA	AA	AA	AA	AA	AA
1255	AX-89785680		AA	AA	AA	AB	AB	AA	AA	AA	AA	AB	AB	AB	AB	AA	AB	AA	AB	AB	AA	AB	AB	AA	AA	AB	AA	AA	AB	AB	AA	AB	AA	AA	AA	AB	AB	AB	AA	AB	AB	AA	AA	AA	AA	AA	AA	AA	AA
1256	AX-89882445		BB	AB	BB	AB	AA	BB	BB	AB	BB	AB	NC	AB	AB	BB	AB	BB	AB	AB	BB	AB	AB	BB	BB	AB	BB	BB	AB	AA	AB	AA	AB	BB	BB	AA	AA	AA	AB	AB	AA	BB	BB	BB	BB	BB	BB	BB	BB
1257	AX-89785346		BB	BB	BB	AB	AB	BB	BB	BB	BB	AB	AB	AB	AB	BB	AB	BB	AB	AB	BB	AB	AB	BB	BB	AB	BB	BB	AB	AB	BB	AB	BB	BB	BB	AB	AB	AB	BB	AB	AB	BB	BB	BB	BB	BB	BB	BB	BB
1258	AX-89847876		AA	AB	AA	AA	AB	AA	AA	AB	AA	AA	AA	AB	AB	AA	AA	AB	AA	AA	AA	AA	AA	AA	AA	AA	AA	AA	AA	AB	AB	AB	AB	AA	AA	AB	AB	AB	AB	AA	AB	AA	AA	AB	AB	AB	BB	AB	AA
1259	AX-89785259		BB	BB	BB	BB	BB	BB	BB	BB	BB	BB	BB	BB	BB	BB	BB	BB	BB	BB	BB	BB	BB	BB	BB	BB	BB	BB	BB	BB	BB	BB	BB	BB	AB	BB	AB	AB	BB	AB	BB	AB	BB	BB	BB	BB	BB	BB	BB
1260	AX-89828061		AB	AB	AA	AB	AB	AB	AA	AB	AB	AB	BB	AB	AB	AB	AB	AB	BB	BB	AB	BB	BB	AB	AB	AB	AB	AB	AB	AB	AB	AB	AB	BB	BB	AB	AB	BB	AB	BB	AB	AB	BB	AB	BB	AB	BB	BB	BB
1261	AX-89784630		AB	AB	BB	AB	AB	AB	BB	AB	AB	AB	AA	AB	AB	AB	AB	AB	AA	AA	AB	AA	AA	AB	AB	AB	AB	AB	AB	AB	AB	AB	AB	AA	AA	AB	AB	AA	AB	AA	AB	AB	AA	AB	AA	AB	AA	AA	AA
1262	AX-89828388		AB	AB	AA	AB	AB	AB	AA	AB	AB	AB	BB	AB	AB	AB	AB	AB	BB	BB	AB	BB	BB	AB	AB	AB	AB	AB	AB	AB	AB	AB	AB	BB	BB	AB	AB	BB	AB	BB	AB	AB	BB	AB	BB	AB	BB	BB	BB
1263	AX-89784653		AB	AB	AB	AB	AB	AB	AA	AB	AB	AB	BB	AB	AB	AB	AB	AB	BB	BB	AB	BB	BB	AB	AB	AB	AB	AB	AB	AB	AB	AB	AB	BB	BB	AB	AB	BB	AB	BB	AB	AB	BB	AB	BB	AB	BB	BB	BB
1264	AX-89881128		AB	AB	BB	AB	AB	AB	BB	AB	AB	AB	AA	AB	AB	AB	AB	AB	AA	AA	AB	AA	AA	AB	AB	AB	AB	AB	AB	AB	AB	AB	AB	AA	AA	AB	AB	AA	AB	AA	AB	AB	AA	AB	AA	AB	AA	AA	AA
1265	AX-89824237		AB	AB	AA	AB	AB	AB	AA	AB	AB	AB	BB	AB	AB	AB	AB	AB	BB	BB	AB	BB	BB	AB	AB	AB	AB	AB	AB	AB	AB	AB	AB	BB	BB	AB	AB	BB	AB	BB	AB	AB	BB	AB	BB	BB	BB	BB	BB
1266	AX-89823851		AB	AB	BB	AB	AB	AB	BB	NC	AB	AB	AA	AB	AB	AB	AB	AB	AA	AA	AB	AA	AA	AB	AB	AB	AB	AB	AB	AB	AB	AB	AB	AA	AA	AB	AB	AA	AB	AA	AB	AB	AA	AB	AA	AB	AA	AA	AA
1267	AX-89784365		AB	AB	BB	AB	AB	AB	BB	AB	AB	AB	AA	AB	AB	AB	AB	AB	AA	AA	AB	AA	AA	AB	AB	AB	AB	AB	AB	AB	AB	AB	AB	AA	AA	AB	AB	AA	AB	AA	AB	AB	AA	AB	AA	AB	AA	AA	AA
1268	AX-89884732		AB	AB	AA	AB	AB	AB	AB	AB	AB	AB	BB	AB	AB	AB	AB	AB	BB	BB	AB	BB	BB	AB	AB	AB	AB	AB	AB	AB	AB	AB	AB	BB	BB	AB	AB	BB	AB	BB	NC	AB	BB	AB	BB	AB	BB	BB	BB
1269	AX-89847707		AB	AB	BB	AB	AB	AB	BB	AB	AB	AB	AA	AB	AB	AB	AB	AB	AA	AA	AB	AA	AA	AB	AB	AB	AB	AB	AB	AB	AB	AB	AB	AA	AA	AB	AB	AA	AB	AA	AB	AB	AA	AB	AA	AB	AA	AA	AA
1270	AX-89804316		AB	AB	AA	AB	AB	AB	AA	AB	AB	AB	BB	AB	AB	AB	AB	AB	BB	BB	AB	BB	BB	AB	AB	AB	AB	AB	AB	AB	AB	AB	AB	BB	BB	AB	AB	BB	AB	BB	AB	AB	BB	AB	BB	AB	BB	BB	BB
1271	AX-89824251		AB	AB	BB	AB	AB	AB	BB	AB	AB	AB	AA	AB	AB	AB	AB	AB	AA	AA	AB	AA	AA	AB	AB	AB	AB	AB	AB	AB	AB	AB	AB	AA	AA	AB	AB	AA	AB	AA	AB	AB	AA	AB	AA	AB	AA	AA	AA
1272	AX-89863101		AB	AB	AA	AB	AB	AB	AA	AB	AB	AB	AB	AB	AA	AA	AA	AA	AB	BB	AB	AB	AB	AA	AA	AB	AA	AB	AB	AA	AA	AA	AA	BB	BB	AB	AB	BB	AB	BB	AB	AB	BB	AA	AB	AB	AA	AA	AA
1273	AX-89784707		AB	AB	AA	AB	AB	AB	AA	AB	AB	AB	BB	AB	AB	AB	AB	AB	BB	BB	AB	BB	BB	AB	AB	AB	AB	AB	AB	AB	AB	AB	AB	BB	BB	AB	AB	BB	AB	BB	AB	AB	BB	AB	BB	AB	BB	BB	BB
1274	AX-89787677		AB	AB	BB	AB	AB	AB	NC	AB	AB	AB	AA	AB	AB	AB	AB	AB	AA	AA	NC	AA	AA	AB	AB	AB	AB	AB	AB	AB	AB	AB	AB	AA	AA	AB	NC	AA	AB	AA	AB	AB	AA	AB	AA	AB	AA	AA	AA
1275	AX-89881390		AB	AB	AB	AB	AB	AB	AB	AB	AB	AB	AA	AB	AB	AB	AB	AB	AA	AA	AB	AA	AA	AB	AB	AB	AB	AB	AB	AB	AB	AB	AB	AA	AA	AB	AB	AA	AB	AA	AB	AB	AA	AB	AA	AB	AA	AA	AA
1276	AX-89787681		AB	AB	AB	AB	AB	AB	AB	AB	AB	AB	AA	AB	AB	AB	AB	AB	AA	AA	AB	AA	AA	AB	AB	AB	AB	AB	AB	AB	AB	AB	AB	AA	AA	AB	AB	AA	AB	AA	AB	AB	AA	AB	AA	AB	AA	AA	AA
1277	AX-89905039		AB	AB	BB	AB	AB	AB	BB	AB	AB	AB	AA	AB	AB	AB	AB	AB	AA	AA	AB	AA	AA	AB	AB	AB	AB	AB	AB	AB	AB	AB	AB	AA	AA	AB	AB	AA	AB	AA	AB	AB	AA	AB	AA	AB	AA	AA	AA
1278	AX-89784660		AB	AB	AA	AB	AB	AB	AA	AB	AB	AB	BB	AB	AB	AB	AB	AB	BB	BB	AB	BB	BB	AB	AB	AB	AB	AB	AB	AB	AB	AB	AB	BB	BB	AB	AB	BB	AB	BB	AB	NC	BB	AB	BB	AB	BB	BB	BB
1279	AX-89828111		AA	AA	AA	AA	AA	AA	AA	AA	AA	AA	AB	AA	AB	AB	AB	AB	AB	AA	AA	AB	AB	AB	AB	AA	AB	AA	AA	AB	AB	AB	AB	AA	AA	AA	AA	AA	AA	AA	AA	AA	AA	AB	AB	AA	BB	BB	BB
1280	AX-89861277		AB	AB	AA	AB	AB	AB	AA	AB	AB	AB	BB	AB	AB	AB	AB	AB	BB	BB	AB	BB	BB	AB	AB	AB	AB	AB	AB	AB	AB	AB	AB	BB	BB	AB	AB	BB	AB	BB	AB	AB	BB	AB	BB	AB	BB	BB	BB
1281	AX-89823912		AB	AB	AA	AB	AB	AB	AA	AB	AB	AB	BB	AB	AB	AB	AB	AB	BB	BB	AB	BB	BB	AB	AB	AB	AB	AB	AB	AB	AB	AB	AB	BB	BB	AB	AB	BB	AB	BB	AB	AB	BB	AB	BB	AB	BB	BB	BB
1282	AX-89827466		AB	AB	BB	AB	AB	AB	BB	AB	AB	AB	AA	AB	AB	AB	AB	AB	AA	AA	AB	AA	AA	AB	AB	AB	AB	AB	AB	AB	AB	AB	AB	AA	AA	AB	AB	AA	AB	AA	AB	AB	AA	AB	AA	AB	AA	AA	AA
1283	AX-89827786		AB	AB	AB	AB	AB	AB	AA	AB	AB	AB	BB	AB	AB	AB	AB	AB	BB	BB	AB	BB	BB	AB	AB	AB	AB	AB	AB	AB	AB	AB	AB	BB	BB	AB	AB	BB	AB	BB	AB	AB	BB	AB	BB	AB	BB	BB	BB
1284	AX-89787675		AB	AB	NC	AB	AB	AB	AB	AB	AB	AB	AA	AB	AB	AB	AB	AB	AA	AA	AB	AA	AA	AB	AB	AB	AB	AB	AB	AB	AB	AB	AB	AA	AA	AB	AB	AA	AB	AA	AB	AB	AA	AB	AA	AB	AA	AA	AA
1285	AX-89827249		AB	AB	BB	AB	AB	AB	BB	AB	AB	AB	AA	AB	AB	AB	AB	AB	AA	AA	AB	AA	AA	AB	AB	AB	AB	AB	AB	AB	AB	AB	AB	AA	AA	AB	AB	AA	AB	AA	AB	AB	AA	AB	AA	AB	AA	AA	AA
1286	AX-89827022		AB	AB	AB	AB	AB	AB	AA	AB	AB	AB	BB	AB	AB	AB	AB	AB	BB	BB	AB	BB	BB	AB	AB	AB	AB	AB	AB	AB	AB	AB	AB	BB	BB	AB	AB	BB	AB	BB	AB	AB	BB	AB	BB	AB	BB	BB	BB
1287	AX-89825960		AB	AB	AA	AB	AB	AB	AB	AA	AB	AA	AB	AA	AB	AB	AB	AB	AB	AA	AA	AB	AB	AB	AB	AA	AB	AA	AA	AB	AA	AB	AB	AA	AA	AB	AB	AA	AB	AA	AB	AB	AA	AB	AB	AA	BB	BB	BB
1288	AX-89825809		AB	AB	AA	AB	AB	AB	AB	AA	AB	AA	AB	AA	AB	AB	AB	AB	AB	AA	AA	AB	AB	AB	AB	AA	AB	AA	AA	AB	AA	AB	AB	AA	AA	AB	AB	AA	AB	AA	AB	AB	AA	AB	AB	AA	BB	BB	BB
1289	AX-89785966		AB	AB	BB	AB	AB	AB	AB	BB	AB	BB	AB	BB	AB	AB	AB	AB	AB	BB	BB	AB	AB	AB	AB	BB	AB	BB	BB	AB	BB	AB	AB	BB	BB	AB	AB	BB	AB	BB	AB	AB	BB	AB	AB	BB	AA	AA	AA
1290	AX-89851954		AB	AB	BB	AB	AB	AB	AB	BB	AB	BB	AB	BB	AB	AB	AB	AB	AB	BB	BB	AB	AB	AB	AB	BB	AB	BB	BB	AB	BB	AB	AB	BB	BB	AB	AB	BB	AB	BB	AB	AB	BB	AB	AB	BB	AA	AA	AA
1291	AX-89825677		AB	AB	BB	AB	AB	AB	AB	BB	AB	BB	AB	BB	NC	AB	AB	AB	AB	BB	BB	AB	AB	AB	AB	BB	AB	BB	BB	AB	BB	AB	AB	BB	BB	AB	AB	BB	AB	BB	NC	AB	BB	AB	AB	BB	AA	AA	AA
1292	AX-89882614		AB	AB	BB	AB	AB	AB	AB	BB	AB	BB	AB	BB	AB	AB	AB	AB	AB	BB	BB	AB	AB	BB	BB	BB	BB	BB	BB	BB	BB	BB	BB	BB	BB	AB	AB	BB	AB	BB	AB	AB	BB	BB	AB	BB	AB	AB	AB
1293	AX-89785627		AB	AB	AA	AB	AB	NC	AB	AA	AB	AA	AB	AA	AB	AB	AB	AB	AB	AA	AA	AB	AB	AB	AB	AA	AB	AA	AA	AB	AA	AB	AB	AA	AA	AB	AB	AA	AB	AA	AB	AB	AA	AB	AB	AA	BB	BB	BB
1294	AX-89785626		AB	AB	AA	AB	AB	AB	AB	AA	AB	AA	AB	AA	AB	AB	AB	AB	AB	AA	AA	AB	AB	AA	AA	AA	AA	AA	AA	AA	AA	AA	AA	AA	AA	AB	AB	AA	AB	AA	AB	AB	AA	AA	AB	AA	AB	AB	AB
1295	AX-89865542		AB	AB	BB	AB	AB	AB	AB	BB	AB	BB	AB	BB	AB	AB	AB	AB	AB	BB	BB	AB	AB	BB	BB	BB	BB	BB	BB	BB	BB	BB	BB	BB	BB	AB	AB	BB	AB	BB	AB	AB	BB	BB	AB	BB	AB	AB	AB
1296	AX-89882175		AB	AB	AA	AB	AB	AB	AB	AA	AB	AA	AB	AA	AB	AB	AB	AB	AB	AA	AA	AB	AB	AA	AA	AA	AA	AA	AA	AA	AA	AA	AA	AA	AA	AB	AB	AA	AB	AA	AB	AB	AA	AA	AB	AA	AB	AB	AB
1297	AX-89784950		BB	BB	BB	BB	BB	BB	BB	BB	BB	BB	AB	AB	AA	AA	AA	AA	AB	BB	AB	AB	AB	AB	AB	BB	AB	AB	BB	AB	BB	AB	AB	BB	BB	BB	BB	BB	BB	BB	BB	BB	BB	AA	AA	AA	AA	AA	AA
1298	AX-89824596		BB	BB	BB	BB	BB	BB	BB	BB	BB	BB	AB	AB	AA	AA	AA	AA	AB	BB	AB	AB	AB	AB	AB	BB	AB	AB	BB	AB	BB	AB	AB	BB	BB	BB	BB	BB	BB	BB	BB	BB	BB	AA	AA	AA	AA	AA	AA
1299	AX-89784827		AA	AA	AA	AA	AA	AA	AA	AA	AA	AA	AB	AB	BB	BB	BB	BB	AB	AA	AB	AB	AB	AB	AB	AA	AB	AB	AA	AB	AA	AB	AB	AA	AA	AA	AA	AA	AA	AA	AA	AA	AA	BB	BB	BB	BB	BB	BB
1300	AX-89848160		AA	AA	AA	AA	AA	AA	AA	AA	AA	AA	AB	AA	AB	AB	AB	AB	AB	AA	AA	AB	AB	AB	AB	AA	AB	AB	AA	AB	AA	AB	AB	AA	AA	AA	AA	AA	AA	AA	AA	AA	AA	BB	BB	BB	BB	BB	BB
1301	AX-89884608		BB	BB	BB	BB	BB	BB	BB	BB	BB	BB	AB	BB	AB	AB	AB	AB	AB	BB	BB	AB	AB	AB	AB	BB	AB	AB	BB	AB	BB	AB	AB	BB	BB	BB	BB	BB	BB	BB	BB	BB	BB	AA	AA	AA	AA	AA	AA
1302	AX-89863444		AA	AA	AA	AA	AA	AA	AA	AA	AA	AA	AB	AA	AB	AB	AA	AB	AB	AA	AA	AB	AB	AA	AA	AA	AA	AA	AA	AA	AA	AA	AA	AA	AA	AA	AA	AA	AA	AA	AA	AA	AA	AA	BB	AB	AB	AA	AB
1303	AX-89884482		BB	BB	BB	BB	BB	BB	BB	BB	BB	BB	AB	BB	AB	AB	BB	AB	AB	BB	BB	AB	AB	AB	AB	BB	AB	AB	BB	AB	BB	AB	AB	BB	BB	BB	BB	BB	BB	BB	BB	BB	BB	AA	AA	AA	AA	AA	AA
1304	AX-89884690		BB	BB	BB	BB	BB	BB	BB	BB	BB	BB	AB	BB	AB	AB	BB	AB	AB	BB	BB	AB	AB	AB	AB	BB	AB	AB	BB	AB	BB	AB	AB	BB	BB	BB	BB	BB	BB	BB	BB	BB	BB	AA	AA	AA	AA	AA	AA
1305	AX-89848187		BB	BB	BB	BB	BB	BB	BB	BB	BB	BB	AB	AB	AA	AA	AB	AA	AB	BB	AB	AB	AB	AB	AB	BB	AB	AB	BB	AB	BB	AB	AB	BB	BB	BB	BB	BB	BB	BB	BB	BB	BB	AA	AA	AA	AA	AA	AA
1306	AX-89804243		BB	BB	BB	BB	BB	BB	BB	BB	BB	BB	AB	BB	NC	NC	BB	AB	AB	BB	BB	AB	AB	BB	BB	BB	BB	BB	BB	BB	BB	BB	BB	BB	BB	BB	BB	BB	BB	BB	BB	BB	BB	BB	AA	AB	AB	BB	AB
1307	AX-89848198		AB	AB	AB	AB	AB	AB	AB	AB	AB	AB	AB	AA	AA	AA	AA	AA	AB	AB	AA	AB	AB	BB	BB	BB	BB	BB	BB	BB	BB	BB	BB	AB	AB	BB	BB	AB	BB	AB	BB	BB	AB	BB	AA	AB	AB	BB	AB
1308	AX-89905054		AB	AB	AB	AB	AB	AB	AB	AB	AB	AB	AA	BB	AB	AB	BB	AB	AA	AB	BB	AA	AA	AA	AA	AA	AA	AA	AA	AA	AA	AA	AA	AB	AB	AA	AA	AB	AB	AB	AA	AA	AB	AA	AA	AA	AA	AA	AA
1309	AX-89905055		AB	AB	AB	AB	AB	AB	AB	AB	AB	AB	AA	BB	AB	AB	BB	AB	AA	AB	BB	AA	AA	AA	AA	AA	AA	AA	AA	AA	AA	AA	AA	AB	AB	AA	AA	AB	AA	AB	AA	AA	AB	AA	AA	AA	AA	AA	AA
1310	AX-89885373		AB	AB	AB	AB	AB	AB	AB	AB	AB	AB	AA	BB	AB	AB	BB	AB	AA	AB	BB	AA	AA	AA	AA	AA	AA	AA	AA	AA	AA	AA	AA	AB	AB	AA	AA	AB	AA	AB	AA	AA	AB	AA	AA	AA	AA	AA	AA
1311	AX-89787474		AB	AB	AB	AB	AB	AB	AB	AB	AB	AB	AB	AA	AA	AA	AA	AA	AB	AB	AA	AB	AB	BB	BB	BB	BB	BB	BB	BB	BB	BB	BB	AB	AB	BB	BB	AB	BB	AB	BB	BB	AB	BB	AA	AB	AB	BB	AB
1312	AX-89827727		AB	AB	AB	AB	AB	AB	AB	AB	AB	AB	AB	BB	BB	BB	BB	BB	AB	AB	BB	AB	AB	AA	NC	AA	AA	AA	AA	AA	AA	AA	AA	AB	AB	AA	AA	AB	AA	AB	AA	AA	AB	AA	BB	AB	AB	AA	AB
1313	AX-89848251		AB	AB	AB	AB	AB	AB	AB	AB	AB	AB	AA	BB	AB	AB	BB	AB	AA	AB	BB	AA	AA	AA	AA	AA	AA	AA	AA	AA	AA	AA	AA	AB	AB	AA	AA	AB	AA	AB	AA	AA	AB	NC	AA	AA	AA	AA	AA
1314	AX-89884844		AB	AB	AB	AB	AB	AB	AB	NC	AB	AB	AB	BB	BB	BB	BB	BB	AB	AB	BB	AB	AB	AA	AA	AA	AA	AA	AA	AA	AA	AA	AA	AB	AB	AA	AA	AB	AA	AB	AA	AA	NC	AA	BB	AB	AB	AA	AB
1315	AX-89848202		AB	AB	AB	AB	AB	AB	AB	AB	AB	AB	AB	BB	BB	BB	BB	BB	AB	AB	BB	AB	AB	AA	AA	AA	AA	AA	AA	AA	AA	AA	AA	AB	AB	AA	AA	AB	AA	AB	AA	AA	AB	AA	BB	AB	AB	AA	AB
1316	AX-89787450		AB	AB	AB	AB	AB	AB	NC	AB	AB	AB	AB	BB	BB	BB	BB	BB	AB	AB	BB	AB	AB	AA	AA	AA	AA	AA	AA	AA	AA	AA	AA	AB	AB	AA	AA	AB	AA	AB	AA	AA	AB	AA	BB	AB	AB	AA	AB
1317	AX-89884851		BB	BB	BB	BB	BB	BB	BB	BB	BB	BB	AB	BB	AB	AB	BB	AB	AB	BB	BB	AB	AB	BB	BB	BB	BB	BB	BB	BB	BB	BB	BB	BB	BB	BB	BB	BB	BB	BB	BB	BB	BB	BB	AB	AB	AB	BB	AB
1318	AX-89787770		AB	AB	AB	AB	AB	AB	AB	AB	AB	AB	BB	AB	BB	BB	AB	BB	BB	AB	AB	BB	BB	BB	BB	BB	BB	BB	BB	BB	BB	BB	BB	AB	AB	BB	BB	AB	AB	AB	BB	BB	AB	BB	BB	BB	BB	BB	BB
1319	AX-89828095		AB	AB	AB	AB	AB	AB	AB	AB	AB	AB	BB	AB	BB	BB	AB	BB	BB	AB	AB	BB	BB	BB	BB	BB	BB	BB	BB	BB	BB	BB	BB	AB	AB	BB	BB	AB	AB	AB	BB	BB	AB	BB	BB	BB	BB	BB	BB
1320	AX-89787813		AB	AB	AB	AB	AB	AB	AB	AB	AB	AB	BB	AB	BB	BB	AB	BB	BB	AB	AB	BB	BB	BB	BB	BB	BB	BB	BB	BB	BB	BB	BB	AB	AB	BB	BB	AB	AB	AB	BB	BB	AB	BB	BB	BB	BB	BB	BB
1321	AX-89848229		AB	AB	AB	AB	AB	AB	AB	AB	AB	AB	AA	AB	AA	AA	AB	AA	AA	AB	AB	AA	AA	AA	AA	AA	AA	AA	AA	AA	AA	AA	AA	AB	AB	AA	AA	AB	AB	AB	AA	AA	AB	AA	AA	AA	AA	AA	AA
1322	AX-89787680		AB	AB	AB	AB	AB	BB	AB	NC	AB	AB	BB	AB	BB	BB	AB	BB	BB	AB	AB	BB	BB	BB	BB	BB	BB	BB	BB	BB	BB	BB	BB	AB	AB	BB	BB	AB	AB	AB	BB	BB	AB	NC	BB	BB	BB	BB	BB
1323	AX-89848230		AB	AB	AB	AB	AB	AB	AB	AB	AB	AB	BB	AB	BB	BB	AB	BB	BB	AB	AB	BB	BB	BB	BB	BB	BB	BB	BB	BB	BB	BB	BB	AB	AB	BB	BB	AB	AB	AB	BB	BB	AB	BB	BB	BB	BB	BB	BB
1324	AX-89885080		AB	AB	AB	AB	AB	AB	AB	AB	AB	AB	BB	AB	BB	BB	AB	BB	BB	AB	AB	BB	BB	BB	BB	BB	BB	BB	BB	BB	BB	BB	BB	AB	AB	BB	BB	AB	AB	AB	BB	BB	AB	BB	BB	BB	BB	BB	BB
1325	AX-89828006		AB	AB	AB	AB	AB	AB	AB	AB	AB	AB	BB	AB	BB	BB	AB	BB	BB	AB	AB	BB	BB	BB	BB	BB	BB	BB	BB	BB	BB	BB	BB	AB	AB	BB	BB	AB	AB	AB	BB	BB	AB	BB	BB	BB	BB	BB	BB
1326	AX-89848228		AB	AB	AB	AB	AB	AB	AB	AB	AB	AB	BB	AB	BB	BB	AB	BB	BB	AB	AB	BB	BB	BB	BB	BB	BB	BB	BB	BB	BB	BB	BB	AB	AB	BB	BB	AB	AB	AB	BB	BB	AB	BB	BB	BB	BB	BB	BB
1327	AX-89787587		AB	AB	AB	AB	AB	AB	AB	AB	AB	AB	BB	AB	BB	BB	AB	BB	BB	AB	AB	BB	BB	BB	BB	BB	BB	BB	BB	BB	BB	BB	BB	AB	AB	BB	BB	AB	AB	AB	BB	BB	AB	BB	BB	BB	BB	BB	BB
1328	AX-89827931		AB	AB	AB	AB	AB	AB	AB	AB	AB	AB	BB	AB	BB	BB	AB	BB	BB	AB	AB	BB	BB	BB	BB	BB	BB	BB	BB	BB	BB	BB	BB	AB	AB	BB	BB	AB	AB	AB	BB	BB	AB	BB	BB	BB	BB	BB	BB
1329	AX-89884972		AB	AB	AB	AB	AB	AB	AB	AB	AB	AB	BB	AB	BB	BB	AB	BB	BB	AB	AB	BB	BB	BB	BB	BB	BB	BB	BB	BB	BB	BB	BB	AB	AB	BB	BB	AB	AB	AB	BB	BB	AB	BB	BB	BB	BB	BB	BB
1330	AX-89827953		AB	AB	AB	AB	AB	AB	AB	AB	AB	AB	BB	AB	BB	BB	AB	BB	BB	AB	AB	BB	BB	BB	BB	BB	BB	BB	BB	BB	BB	BB	BB	AB	AB	BB	BB	AB	AB	AB	BB	BB	AB	BB	BB	BB	BB	BB	BB
1331	AX-89787573		AB	AB	AB	AB	AB	AB	AB	AB	AB	AB	AA	AB	AA	AA	AB	AA	AA	AB	AB	AA	AA	AA	AA	AA	AA	AA	AA	AA	AA	AA	AA	AB	AB	AA	AA	AB	AB	AB	AA	AA	AB	AA	AA	AA	AA	AA	AA
1332	AX-89885009		AB	AB	AB	AB	AB	AB	AB	AB	AB	AB	AA	AB	AA	AA	AB	AA	AA	AB	AB	AA	AA	AA	AA	AA	AA	AA	AA	AA	AA	AA	AA	AB	AB	AA	AA	AB	AB	AB	AA	AA	AB	AA	AA	AA	AA	AA	AA
1333	AX-89848219		AB	AB	AB	AB	AB	AB	AB	AB	AB	AB	AA	AB	AA	AA	AB	AA	AA	AB	AB	AA	AA	AA	AA	AA	AA	AA	AA	AA	AA	AA	AA	AB	AB	AA	AA	AB	AB	AB	AA	AA	AB	AA	AA	AA	AA	AA	AA
1334	AX-89827916		AB	AB	AB	AB	AB	AB	AB	AB	AB	AB	BB	AB	BB	BB	AB	BB	BB	AB	AB	BB	BB	BB	BB	BB	BB	BB	BB	BB	BB	BB	BB	AB	AB	BB	BB	AB	AB	AB	BB	BB	AB	BB	BB	BB	BB	BB	BB
1335	AX-89787540		AB	AB	AB	AB	AB	AB	AA	AB	AB	AB	BB	AB	BB	BB	AB	BB	BB	AB	AB	BB	BB	BB	BB	BB	BB	BB	BB	BB	BB	BB	BB	AB	AB	BB	BB	AB	AB	AB	BB	BB	AB	BB	BB	BB	BB	BB	BB
1336	AX-89848214		AB	AB	AB	AB	AB	AB	AB	AB	AB	AB	BB	AB	BB	BB	AB	BB	BB	AB	AB	BB	BB	BB	BB	BB	BB	BB	BB	BB	BB	BB	BB	AB	AB	BB	BB	AB	AB	AB	BB	BB	AB	BB	BB	BB	BB	BB	BB
1337	AX-89906821		BB	BB	AB	BB	BB	BB	BB	AB	BB	AB	BB	BB	BB	BB	BB	BB	BB	BB	BB	BB	BB	AA	AA	AA	AA	AA	AA	AA	AA	AA	AA	BB	AB	AB	BB	BB	AB	BB	AB	BB	BB	AB	BB	AB	BB	AB	BB
1338	AX-89785986		AB	AB	AB	AB	AB	AB	AB	AB	AB	AB	BB	AB	BB	BB	AB	BB	BB	AB	AB	BB	BB	BB	BB	BB	BB	BB	BB	BB	BB	BB	BB	AB	AB	BB	BB	AB	AB	AB	BB	BB	AB	BB	BB	BB	BB	BB	BB
1339	AX-89785987		AB	AB	AA	AB	AB	AB	AB	AA	AB	AA	AB	AB	BB	BB	AB	BB	BB	AB	AB	BB	BB	AA	AA	AA	AA	AA	AA	AA	AA	AA	AA	AB	AA	AB	BB	AB	AA	AB	AB	BB	AB	AB	BB	AB	NC	AB	BB
1340	AX-89785845		AB	AB	AB	AB	AB	AA	AB	AB	AB	AB	AB	BB	AB	AB	AB	BB	AB	AA	BB	BB	AB	BB	BB	BB	AB	AB	BB	AB	BB	AB	AB	AB	AB	BB	BB	AB	AB	AB	BB	BB	AB	AB	BB	AB	BB	AB	BB
1341	AX-89792191		AB	AB	AA	AB	AB	AA	AB	AA	AB	AA	BB	BB	BB	AB	AB	BB	BB	AB	BB	BB	BB	AA	AA	AA	AB	AB	AA	AB	AA	AB	AB	AB	AA	AB	BB	AB	AA	AB	AB	BB	AB	BB	BB	BB	BB	BB	BB
1342	AX-89826015		AB	AB	AB	AB	AB	BB	AB	AB	AB	AB	AA	AA	AA	AB	AB	AA	AA	AB	AA	AA	AA	AA	AA	AA	AA	AA	AA	AA	AA	AA	AA	AB	AB	AA	AA	AB	AB	AB	AA	AA	AB	AA	AA	AA	AA	AA	AA
1343	AX-89882890		AB	AB	NC	AB	AB	BB	AB	AB	AB	AB	AA	AA	AB	AB	AB	AA	AB	BB	AA	AA	AB	AA	AA	AA	AB	AB	AA	AB	AA	AB	AB	AB	AB	AA	AA	AB	AB	AB	AA	AA	AB	AB	AA	AB	AA	AB	AA
1344	AX-89890259		AB	AB	AB	AB	AB	AA	AB	AB	AB	AB	BB	BB	BB	AB	AB	BB	BB	AB	BB	BB	BB	BB	BB	BB	BB	BB	BB	BB	BB	BB	BB	AB	AB	BB	BB	AB	AB	AB	BB	BB	AB	BB	BB	BB	BB	BB	BB
1345	AX-89867951		AB	AB	AB	AB	AB	AB	AB	AB	AB	AB	AA	AA	AA	AB	AB	AA	AA	AB	AA	AA	AA	AA	AA	AA	AA	AA	AA	AA	AA	AA	AA	AB	AB	AA	AA	AB	AB	AB	AA	AA	AB	AA	AA	AA	AA	AA	AA
1346	AX-89865577		AB	AB	AB	AB	AB	AB	AB	AB	AB	AB	BB	BB	BB	BB	AB	BB	BB	AB	BB	BB	BB	BB	BB	BB	BB	BB	BB	BB	BB	BB	BB	AB	AB	BB	BB	AB	AB	AB	BB	BB	AB	BB	BB	BB	BB	BB	BB
1347	AX-89825930		AB	AB	AB	AB	AB	AB	AB	AB	AB	AB	AA	AA	AA	AB	AB	AA	AA	AB	AA	AA	AA	AA	AA	AA	AA	AA	AA	AA	AA	AA	AA	AB	AB	AA	AA	AB	AB	AB	AA	AA	AB	AA	AA	AA	AA	AA	AA
1348	AX-89785926		AB	AB	AB	AB	AB	BB	AB	AB	AB	AB	AB	AA	NC	AB	AB	AA	AB	BB	AA	AA	AB	AA	AA	AA	AB	AB	AA	AB	AA	AB	AB	AB	AB	AA	AA	AB	AB	AB	AA	AA	AB	AB	AA	AB	AA	AB	AA
1349	AX-89893699		AB	AB	AB	AB	AB	AA	AB	AB	AB	AB	BB	BB	BB	AB	AB	BB	BB	AB	BB	BB	BB	BB	BB	BB	BB	BB	BB	BB	BB	BB	BB	AB	AB	BB	BB	AB	AB	AB	BB	BB	AB	BB	BB	BB	BB	BB	BB
1350	AX-89885526		AB	AB	AB	AB	AB	NC	BB	AB	AB	AB	NC	BB	AB	AB	AB	BB	AA	AA	BB	BB	AB	BB	BB	BB	BB	BB	BB	BB	BB	BB	BB	AB	AB	BB	BB	AB	AB	AB	BB	AB	AB	BB	BB	BB	BB	BB	BB
1351	AX-89788071		AB	AB	AB	AB	AB	BB	AA	AB	AB	AB	AB	AA	AB	AB	AB	AA	AB	BB	AA	AA	AB	AA	AA	AA	AA	AA	AA	AA	AA	AA	AA	AB	AB	AA	AA	AB	AB	AB	AA	AB	AB	AA	AA	AA	AA	AA	AA
1352	AX-89881208		BB	BB	BB	BB	BB	BB	BB	BB	BB	BB	AB	AB	AB	BB	BB	AB	AB	BB	AB	BB	AB	BB	BB	BB	AB	AB	BB	AB	BB	AB	AB	BB	BB	BB	BB	BB	BB	BB	BB	BB	BB	BB	AB	AB	AB	BB	AB
1353	AX-89831838		AB	AB	AB	AB	AB	BB	AB	AB	AB	AB	AA	AA	AA	AB	AB	AA	AA	AB	AA	AA	AA	AA	AA	AA	AA	AA	AA	AA	AA	AA	AA	AB	AB	AA	AA	AB	AB	AB	AA	AA	AB	AA	NC	AA	AA	AA	AA
1354	AX-89784409		AA	AA	AA	AA	AA	AA	AA	AA	AA	AA	AB	AB	NC	AA	AA	AB	AB	AA	AB	AA	AB	AA	AA	AA	AB	NC	AA	AB	AA	AB	AB	AA	AA	AA	AA	AA	AA	AA	AA	AA	AA	AA	BB	AB	AB	AA	BB
1355	AX-89824161		BB	BB	BB	BB	BB	BB	BB	BB	BB	BB	AB	AB	AB	BB	BB	AB	AB	BB	AB	BB	AB	BB	BB	BB	AB	AB	BB	AB	BB	AB	AB	BB	BB	BB	BB	BB	BB	BB	BB	BB	BB	BB	AA	AB	AB	BB	NC
1356	AX-89824255		BB	BB	BB	BB	BB	BB	BB	BB	BB	BB	AB	AB	AB	BB	BB	AB	AB	BB	AB	BB	AB	BB	BB	BB	AB	AB	BB	AB	BB	AB	AB	BB	BB	BB	BB	BB	BB	BB	BB	BB	BB	BB	AA	AB	AB	BB	AA
1357	AX-89904707		AA	AA	AA	AA	AA	AA	AA	AA	AA	AA	AB	AB	AB	AA	AA	AB	AB	AA	AB	AA	AB	AA	AA	AA	AB	AB	AA	AB	AA	AB	AB	AA	AA	AA	AA	AA	AA	AA	AA	AA	AA	AA	BB	AB	AB	AA	BB
1358	AX-89881267		AA	AA	AA	AA	AA	AA	AA	AA	AA	AA	AB	AB	AB	AA	AA	AB	AB	AA	AB	AA	AB	AA	AA	AA	AB	AB	AA	AB	AA	AB	AB	AA	AA	AA	AA	AA	AA	AA	AA	AA	AA	AA	BB	AB	AB	AA	BB
1359	AX-89881410		AB	AB	AA	AA	AB	AA	AB	AA	AA	AA	AB	AA	AB	AA	AA	AB	AB	AB	AA	AA	AB	AA	AA	AA	AA	AA	AA	AA	AA	AA	AA	AB	AA	AB	AB	AB	AA	AB	AB	AB	AB	AA	AA	AA	AA	AA	AA
1360	AX-89881353		AA	AA	AA	AA	AA	AA	AA	AA	AA	AA	AB	AB	AB	AA	AA	AB	NC	AA	AB	AA	AB	AA	AA	AA	AB	AB	AA	AB	AA	AB	AB	AA	AA	AA	AA	AA	AA	AA	AA	AA	AA	AA	BB	AB	AB	AA	BB
1361	AX-89847741		BB	AB	AB	AB	BB	BB	BB	BB	AB	BB	BB	BB	BB	AB	AB	BB	BB	AB	BB	AB	BB	BB	BB	BB	BB	BB	BB	BB	BB	BB	BB	BB	BB	BB	BB	BB	BB	BB	BB	BB	BB	BB	BB	BB	BB	BB	BB
1362	AX-89824357		BB	AB	AB	AB	BB	BB	BB	BB	AB	BB	BB	BB	BB	AB	AB	BB	BB	AB	BB	AB	BB	BB	BB	BB	BB	BB	BB	BB	BB	BB	BB	BB	BB	BB	BB	BB	BB	BB	BB	BB	BB	BB	BB	BB	BB	BB	BB
1363	AX-89784495		BB	BB	BB	BB	BB	BB	BB	BB	BB	BB	AB	AB	AB	BB	BB	AB	AB	BB	AB	BB	AB	BB	BB	BB	AB	AB	BB	AB	BB	AB	AB	BB	BB	BB	BB	BB	BB	BB	BB	BB	BB	BB	AA	AB	AB	BB	AA
1364	AX-89784590		BB	BB	BB	BB	BB	BB	BB	BB	BB	BB	AB	AB	AB	BB	BB	AB	AB	BB	AB	BB	AB	BB	BB	BB	AB	AB	BB	AB	BB	AB	AB	BB	BB	BB	BB	BB	BB	BB	BB	BB	BB	BB	AB	AB	AB	BB	AA
1365	AX-89881239		AA	AA	AA	AA	AA	AA	AA	AA	AA	AA	AB	AB	AB	AA	AA	AB	AB	AA	AB	AA	AB	AA	AA	AA	AB	AB	AA	AB	AA	AB	AB	AA	AA	AA	AA	AA	AA	AA	AA	AA	AA	AA	BB	AB	AB	AA	BB
1366	AX-89824218		AA	AA	AA	AA	AA	AA	AA	AA	AA	AA	AB	AB	AB	AA	AA	AB	AB	AA	AB	AA	AB	AA	AA	AA	AB	AB	AA	AB	AA	AB	AB	AA	AA	AA	AA	AA	AA	AA	AA	AA	AA	AA	NC	AB	AB	AA	AB
1367	AX-89881260		AA	AA	AA	AA	AA	AA	AA	AA	AA	AA	AB	AB	AB	AA	AA	AB	AB	AA	AB	AA	AB	AA	AA	AA	AB	AB	AA	AB	AA	AB	AB	AA	AA	AA	AA	AA	AA	AA	AA	AA	AA	AA	BB	AB	AB	AA	BB
1368	AX-89784441		AA	AA	AA	AA	AA	AA	AA	AA	AA	AA	AB	AB	AB	AA	AA	AB	AB	AA	AB	AA	AB	AA	AA	AA	AB	AB	AA	AB	AA	AB	AB	AA	AA	AA	AA	AA	AA	AA	AA	AA	AA	AA	BB	AB	AB	AA	BB
1369	AX-89823947		AB	AB	AB	AB	AB	NC	BB	BB	AB	BB	BB	BB	BB	AB	AB	BB	BB	AB	BB	AB	BB	BB	BB	BB	BB	BB	BB	BB	BB	BB	BB	BB	BB	BB	BB	BB	BB	BB	BB	BB	BB	BB	BB	BB	BB	BB	BB
1370	AX-89824256		AB	AB	AA	AA	AB	AA	AB	AA	AA	AA	BB	AB	BB	AA	AA	BB	NC	AB	AB	AA	BB	AA	AA	AA	AB	AB	AA	AB	AA	AB	AB	AB	AA	AB	AB	AB	AA	AB	AB	AB	AB	AA	BB	AB	AB	AA	BB
1371	AX-89867870		AB	AB	BB	BB	AB	BB	AB	BB	BB	BB	AA	AB	AA	BB	BB	AA	AA	AB	AB	BB	AA	BB	BB	BB	AB	AB	BB	AB	BB	AB	AB	AB	BB	AB	AB	AB	BB	AB	AB	AB	AB	BB	AA	AB	AB	BB	AA
1372	AX-89904738		AB	AB	BB	BB	AB	BB	AB	BB	BB	BB	AB	BB	AB	BB	BB	AB	AB	AB	BB	BB	AB	BB	BB	BB	BB	BB	BB	BB	BB	BB	BB	AB	BB	AB	AB	AB	BB	AB	AB	AB	AB	BB	BB	BB	BB	BB	BB
1373	AX-89881449		AB	AB	AA	AA	AB	AA	AB	AA	AA	AA	AB	AA	AB	AA	AA	AB	AB	AB	AA	AA	AB	AA	AA	AA	AA	AA	AA	AA	AA	AA	AA	AB	AA	AB	AB	AB	AA	AB	AB	AB	AB	AA	AA	AA	AA	AA	AA
1374	AX-89822350		AB	BB	AB	AB	AB	AA	AB	AA	AB	AA	BB	AB	BB	AB	AB	BB	BB	BB	AB	AB	BB	AA	AA	NC	AB	AB	AA	AB	AB	AB	AB	AB	AA	AB	AB	AB	AA	AB	AB	AB	AB	AA	AB	AA	AB	AA	AB
1375	AX-89847735		BB	AB	AB	AB	BB	BB	BB	BB	AB	BB	AB	AB	AB	AB	AB	AB	AB	AB	AB	AB	AB	BB	BB	BB	AB	AB	BB	AB	AB	AB	AB	BB	BB	BB	BB	BB	BB	BB	BB	BB	BB	BB	AA	AB	AB	BB	AA
1376	AX-89784623		BB	AB	BB	BB	BB	BB	BB	BB	BB	BB	AB	NC	AB	NC	NC	AB	AB	AB	NC	NC	AB	BB	BB	BB	BB	BB	BB	BB	BB	BB	BB	BB	BB	BB	BB	BB	BB	BB	BB	BB	BB	BB	AB	BB	BB	BB	AB
1377	AX-89824487		AA	AB	AB	AB	AA	AA	AA	AA	AB	AA	AB	AB	AB	AB	AB	AB	AB	AB	AB	AB	AB	AA	AA	AA	AB	AB	AA	AB	AB	AB	AB	AA	AA	AA	AA	AA	AA	AA	AA	AA	AA	AA	AB	AA	AB	AA	AB
1378	AX-89904741		AB	AB	AA	AA	AB	AA	AB	AA	AA	AA	AB	AA	AB	AA	AA	AB	AB	AB	AA	AA	AB	AA	AA	AA	AA	AA	AA	AA	AA	AA	AA	AB	AA	AB	AB	AB	AA	AB	AB	AB	AB	AA	AA	AA	AA	AA	AA
1379	AX-89879350		BB	BB	BB	BB	BB	BB	BB	BB	BB	BB	AB	AB	AB	BB	BB	AB	AB	BB	AB	BB	AB	BB	BB	BB	AB	AB	BB	AB	AB	AB	AB	BB	BB	BB	BB	BB	BB	BB	BB	BB	BB	BB	AB	BB	AB	BB	AB
1380	AX-89879529		BB	AB	AB	AB	BB	BB	BB	BB	AB	BB	AB	AB	AB	AB	AB	AB	AB	AB	AB	AB	AB	BB	BB	BB	AB	AB	BB	AB	AB	AB	AB	BB	BB	BB	BB	BB	BB	BB	BB	BB	BB	BB	AB	BB	AB	BB	AB
1381	AX-89784632		AB	BB	AB	AB	AB	AA	AB	AA	AB	AA	BB	AB	BB	AB	AB	BB	BB	BB	AB	AB	BB	AA	AA	AA	AB	AB	AA	AB	AB	AB	AB	AB	AB	AB	AB	AB	AA	AB	AB	AB	AB	AA	BB	AB	AB	AA	BB
1382	AX-89783082		AA	AA	AA	AA	AA	AA	AA	AA	AA	AA	AB	AB	AB	AA	AA	AB	AB	AA	AB	AA	AB	AA	AA	AA	AB	AB	AA	AB	AB	AB	AB	AA	AA	AA	AA	AA	AA	AA	AA	AA	AA	AA	AB	AB	AB	AA	AB
1383	AX-89847455		BB	BB	BB	BB	BB	BB	BB	BB	BB	BB	AB	AB	AB	BB	BB	AB	AB	BB	AB	BB	AB	BB	BB	BB	AB	AB	BB	AB	AB	AB	AB	BB	BB	BB	BB	BB	BB	BB	BB	BB	BB	BB	AB	BB	AB	BB	AB
1384	AX-89904554		AA	AA	AA	AA	AA	AA	AA	AA	AA	AA	AB	AB	AB	AA	AA	AB	AB	AA	AB	AA	AB	AA	AA	AA	AB	AB	AA	AB	AB	AB	AB	AA	AA	AA	AA	AA	AA	AA	AA	AA	AA	AA	AB	AA	AB	AA	AB
1385	AX-89879318		BB	BB	BB	BB	BB	BB	BB	BB	BB	BB	AB	AB	AB	BB	BB	AB	AB	BB	AB	BB	AB	BB	BB	BB	AB	AB	BB	AB	AB	AB	AB	BB	BB	BB	BB	BB	BB	BB	BB	BB	BB	BB	AB	BB	AB	BB	AB
1386	AX-89847733		AB	BB	AB	AB	AB	AA	AB	AA	AB	AA	BB	AB	BB	AB	AB	BB	BB	BB	AB	AB	BB	AA	AA	AA	AB	AB	AA	AB	AB	AB	AB	AB	AA	AB	AB	AB	AA	AB	AB	AB	AB	AA	BB	AB	AB	AA	BB
1387	AX-89881657		AB	BB	AB	AB	AB	AA	AB	AA	AB	AA	AB	AB	AB	AB	AB	AB	AB	AB	AB	AB	AB	AA	AA	AA	AB	AB	AA	AB	AB	AB	AB	AB	AA	AB	AA	BB	AA	BB	AB	AB	AB	AB	AA	AA	AA	AB	AA
1388	AX-89847779		AB	BB	AB	AB	AB	AA	AB	AA	AB	AA	BB	BB	BB	AA	AA	BB	BB	AB	AB	AA	BB	AA	AA	AA	AA	AA	AA	AA	AA	AA	AA	AB	AA	AB	AA	BB	AA	BB	AB	AB	AB	AA	AB	AB	AB	AA	AB
1389	AX-89822358		AB	BB	AB	AB	AB	AA	AB	AA	AB	AA	BB	AB	BB	AB	AB	BB	BB	BB	AB	AB	BB	AA	AA	AA	AB	AB	AA	AB	AB	AB	AB	AB	AA	AB	AB	AB	AA	AB	AB	AB	AB	AA	AB	AA	AB	AA	AB
1390	AX-89879328		BB	BB	BB	BB	BB	BB	BB	BB	BB	BB	AB	AB	AB	BB	BB	AB	AB	BB	AB	BB	AB	BB	BB	BB	AB	AB	BB	AB	AB	AB	AB	BB	BB	BB	BB	BB	BB	BB	BB	BB	BB	BB	AB	BB	AB	BB	AB
1391	AX-89784689		AB	BB	AB	AB	AB	AA	AB	AA	AB	AA	BB	AB	BB	AB	AB	BB	BB	BB	AB	AB	BB	AA	AA	AA	AB	AB	AA	AB	AB	AB	AB	AB	AA	AB	AB	AB	AA	AB	AB	AB	AB	AA	BB	AB	AB	AA	BB
1392	AX-89867970		AA	AA	AA	AA	AA	AA	AA	AA	AA	AA	AA	AA	AA	AB	AB	AB	AA	AB	AA	AB	AA	AA	AA	AA	AA	AA	AA	AA	AA	AA	AA	AA	AA	AA	AA	AA	AA	AA	AA	AA	AA	AA	AA	AA	AA	AA	AA
1393	AX-89826180		AA	AA	AA	AA	AA	AA	AA	AA	AA	AA	AA	AA	AA	AB	AB	AB	AA	AB	AA	AB	AA	AA	AA	AA	AA	AA	AA	AA	AA	AA	AA	AA	AA	AA	AA	AA	AA	AA	AA	AA	AA	AA	AA	AA	AA	AA	AA
1394	AX-89786250		BB	BB	BB	BB	BB	BB	BB	BB	BB	BB	BB	BB	BB	AB	AB	AB	BB	AB	BB	AB	BB	BB	BB	BB	BB	BB	BB	BB	BB	BB	BB	BB	BB	BB	BB	BB	BB	BB	BB	BB	BB	BB	BB	BB	BB	BB	BB
1395	AX-89826075		AA	AA	AA	AA	AA	AA	AA	AA	AA	AA	AB	AB	AB	AB	AB	AB	NC	AB	AB	NC	AB	AA	AA	AA	AA	AA	AA	AA	AA	AA	AA	AA	AA	AA	AA	AA	AA	AA	AA	AA	AA	AA	AA	AB	AB	AA	AB
1396	AX-89883210		BB	BB	BB	BB	BB	BB	BB	BB	BB	BB	BB	BB	BB	AB	AB	AB	BB	AB	BB	AB	BB	BB	BB	BB	BB	BB	BB	BB	BB	BB	BB	BB	BB	BB	BB	BB	BB	BB	BB	BB	BB	BB	BB	BB	BB	BB	BB
1397	AX-89892578		AA	AA	AA	AA	AA	AA	AA	AA	AA	AA	AB	AB	AB	AA	AA	AA	AB	AA	AB	AA	AB	AA	AA	AA	AA	AB	AA	AA	AA	AA	AB	AA	AA	AA	AA	AA	AA	AA	AA	AA	AA	AA	AA	AB	AB	AA	AB
1398	AX-89826073		BB	BB	BB	BB	BB	BB	BB	BB	BB	BB	BB	BB	BB	BB	BB	BB	BB	BB	BB	BB	BB	BB	BB	BB	BB	BB	BB	BB	BB	BB	BB	BB	BB	BB	BB	BB	BB	BB	BB	BB	BB	BB	BB	BB	BB	BB	BB
1399	AX-89793881		AA	AA	AA	AA	AA	NC	AA	AA	AA	AA	AB	AB	AB	AA	AA	AA	AB	AA	AB	AA	AB	AA	AA	AA	AA	AB	AA	AA	AA	AA	AB	AA	AA	AA	AA	AA	AA	AA	AA	AA	AA	AA	AA	AB	AB	AA	AB
1400	AX-89786158		BB	BB	BB	BB	BB	BB	BB	BB	BB	BB	BB	BB	BB	AB	AB	AB	BB	AB	BB	AB	BB	BB	BB	BB	BB	BB	BB	BB	BB	BB	BB	BB	BB	BB	BB	BB	BB	BB	BB	BB	BB	BB	BB	BB	BB	BB	BB
1401	AX-89904852		BB	BB	BB	BB	BB	BB	BB	BB	BB	BB	AB	AB	AB	BB	BB	BB	AB	BB	AB	BB	AB	BB	BB	BB	BB	AB	BB	BB	BB	BB	AB	BB	BB	BB	BB	BB	BB	BB	BB	BB	BB	BB	BB	AB	AB	BB	AB
1402	AX-89904824		AA	AA	AA	AA	AA	AA	AA	AA	AA	AA	AA	AA	AA	AA	AA	AA	AA	AA	AA	AA	AA	AA	AA	AA	AA	AB	AA	AA	AA	AA	AB	AA	AA	AA	AA	AA	AA	AA	AA	AA	AA	AA	AA	AA	AA	AA	AA
1403	AX-89825306		BB	BB	BB	BB	BB	BB	BB	BB	BB	BB	BB	BB	BB	BB	BB	BB	BB	BB	BB	BB	BB	BB	BB	BB	BB	AB	BB	BB	BB	BB	AB	BB	BB	BB	BB	BB	BB	BB	BB	BB	BB	BB	BB	BB	BB	BB	BB
1404	AX-89785543		BB	BB	BB	BB	BB	BB	BB	BB	BB	BB	BB	BB	BB	BB	BB	BB	BB	BB	BB	BB	BB	BB	BB	BB	BB	AB	BB	BB	BB	BB	AB	BB	BB	BB	BB	BB	BB	BB	BB	BB	BB	BB	BB	BB	BB	BB	BB
1405	AX-89847885		AB	BB	AA	BB	BB	BB	AA	BB	BB	BB	BB	BB	BB	BB	BB	BB	BB	BB	BB	BB	BB	BB	BB	BB	BB	BB	BB	BB	BB	BB	BB	AB	BB	AB	BB	AB	AB	AA	AB	AB	AB	BB	BB	BB	BB	BB	BB
1406	AX-89785647		AA	AA	AA	AA	AA	AA	AA	AA	AA	AA	AA	AA	AA	AA	AA	AA	AA	AA	AA	AA	AA	AA	AA	AA	AA	AB	AA	AA	AA	AA	AB	AA	AA	AA	AA	AA	AA	AA	AA	AA	AA	AB	AB	AB	AA	AA	AB
1407	AX-89785685		BB	BB	BB	BB	BB	BB	BB	BB	BB	BB	BB	BB	BB	BB	BB	BB	BB	BB	BB	BB	BB	BB	BB	BB	BB	AB	BB	BB	BB	BB	AB	BB	BB	BB	BB	BB	BB	BB	BB	BB	BB	AB	AB	AB	BB	BB	AB
1408	AX-89847884		AA	AA	NC	AA	AA	AA	AA	AA	AA	AA	AA	AA	AA	AA	AA	AA	AA	AA	AA	AA	AA	AA	AA	AA	AA	AB	AA	AA	AA	AA	AB	AA	AA	AA	AA	AA	AA	AA	NC	AA	AA	AB	AB	AB	AA	AA	AB
1409	AX-89882574		AB	BB	AA	BB	BB	BB	AA	BB	BB	BB	BB	BB	BB	BB	BB	BB	BB	BB	BB	BB	BB	BB	BB	BB	BB	AB	BB	BB	BB	BB	AB	AB	BB	AB	AB	AB	AB	AA	AB	AB	AB	AB	AB	AB	BB	BB	AB
1410	AX-89785365		AB	BB	AA	BB	BB	BB	AA	BB	BB	BB	BB	BB	BB	BB	BB	BB	BB	BB	BB	BB	BB	BB	BB	BB	BB	AB	BB	BB	BB	BB	AB	AB	BB	AB	AB	AB	AB	AA	AB	AB	AB	AB	AB	AB	BB	BB	AB
1411	AX-89882211		AB	BB	AA	BB	BB	BB	AA	BB	BB	BB	BB	BB	BB	BB	BB	BB	BB	BB	BB	BB	BB	BB	BB	BB	BB	AB	BB	BB	BB	BB	AB	AB	BB	AB	AB	AB	AB	AA	AB	NC	AB	AB	AB	AB	BB	BB	AB
1412	AX-89847897		AB	AA	BB	AA	AA	AA	BB	AA	AA	AA	AA	AA	AA	AA	AA	AA	AA	AA	AA	AA	AA	AA	AA	AA	AA	AB	AA	AA	AA	AA	AB	AB	AA	AB	AB	AB	AB	BB	AB	AB	AB	AB	AB	AB	AA	AA	AB
1413	AX-89785246		AA	AA	AA	AA	AA	AA	AA	AA	AA	AA	AA	AA	AA	AA	AA	AA	AA	AA	AA	AA	AA	AA	AA	AA	AA	AB	AA	AA	AA	AA	AB	AA	AA	AA	AA	AA	AA	AA	AA	AA	AA	AB	AB	AB	AA	AA	AB
1414	AX-89785234		AA	AA	AA	AA	AA	AA	AA	AA	AA	AA	AA	AA	AA	AA	AA	AA	AA	AA	AA	AA	AA	AA	AA	AA	AA	AB	AA	AA	AA	AA	AB	AA	AA	AA	AA	AA	AA	AA	AA	AA	AA	AB	AB	AB	AA	AA	AB
1415	AX-89785296		BB	BB	BB	BB	BB	BB	BB	BB	BB	BB	BB	BB	BB	BB	BB	BB	BB	BB	BB	BB	BB	BB	BB	BB	BB	AB	BB	BB	BB	BB	AB	BB	BB	BB	BB	BB	BB	BB	BB	BB	BB	AB	AB	AB	BB	BB	AB
1416	AX-89882152		AA	AA	AA	AA	AA	AA	AA	AA	AA	AA	AA	AA	AA	AA	AA	AA	AA	AA	AA	AA	AA	AA	AA	AA	AA	AB	AA	AA	AA	AA	AB	AA	AA	AA	AA	AA	AA	AA	AA	AA	AA	AB	AB	AB	AA	AA	AB
1417	AX-89847821		AA	AA	AA	AA	AA	AA	AA	AA	AA	AA	AA	AA	AA	AA	AA	AA	AA	AA	AA	AA	AA	AA	AA	AA	AA	AB	AA	AA	AA	AA	AB	AA	AA	AA	AA	AA	AA	AA	AA	AA	AA	AB	AB	AB	AA	AA	AB
1418	AX-89882058		AA	AA	AA	AA	AA	AA	AA	AA	AA	AA	AA	AA	AA	AA	AA	AA	AA	AA	AA	AA	AA	AA	AA	AA	AA	AB	AA	AA	AA	AA	AB	AA	AA	AA	AA	AA	AA	AA	AA	AA	AA	AB	AB	AB	AA	AA	AB
1419	AX-89785194		AA	AA	AA	AA	AA	AA	AA	AA	AA	AA	AA	AA	AA	AA	AA	AA	AA	AA	AA	AA	AA	AA	AA	AA	AA	AB	AA	AA	AA	AA	AB	AA	AA	AA	AA	AA	AA	AA	AA	AA	AA	AB	AB	AB	AA	AA	AB
1420	AX-89826502		BB	BB	AB	BB	BB	BB	AB	AB	BB	BB	BB	BB	BB	BB	BB	BB	BB	BB	BB	BB	BB	BB	BB	BB	BB	AB	BB	BB	BB	BB	AB	BB	BB	BB	BB	BB	BB	BB	BB	BB	BB	AB	AB	AB	BB	BB	AB
1421	AX-89848028		BB	BB	AB	BB	BB	BB	AB	AB	BB	BB	BB	BB	BB	BB	BB	BB	BB	BB	BB	BB	BB	BB	BB	BB	BB	AB	BB	BB	BB	BB	AB	BB	BB	BB	BB	BB	BB	BB	BB	BB	BB	AB	AB	AB	BB	BB	AB
1422	AX-89786454		AA	AA	AA	AA	AA	AA	AA	AA	AA	AA	AA	AA	AA	AA	AA	AA	AA	AA	AA	AA	AA	AA	AA	AA	AA	AB	AA	AA	AA	AA	AB	AA	AA	AA	AA	AA	AA	AA	AA	AA	AA	AB	AB	AB	AA	AA	AB
1423	AX-89904910		AA	AA	AB	AA	AA	AA	AB	AB	AA	AA	AA	AA	AA	AA	AA	AA	AA	AA	AA	AA	AA	AA	AA	AA	AA	AB	AA	AA	AA	AA	AB	AA	AA	AA	AA	AA	AA	AA	AA	AA	AA	AB	AB	AB	AA	AA	AB
1424	AX-89883628		BB	BB	AB	BB	BB	BB	AB	AB	BB	BB	BB	BB	BB	BB	BB	BB	BB	BB	BB	BB	BB	BB	BB	BB	BB	AB	BB	BB	BB	BB	AB	BB	BB	BB	BB	BB	BB	BB	BB	BB	BB	AB	AB	AB	BB	BB	AB
1425	AX-89786503		AA	AA	AB	AA	AA	AA	AB	NC	AA	AA	AA	AA	AA	AA	AA	AA	AA	AA	AA	AA	AA	AA	AA	AA	AA	AB	AA	AA	AA	AA	AB	AA	AA	AA	AA	AA	AA	AA	AA	AA	AA	AB	AB	AB	AA	AA	AB
1426	AX-89883653		BB	BB	BB	BB	BB	BB	AB	AB	BB	BB	BB	BB	BB	BB	BB	BB	BB	BB	BB	BB	BB	BB	BB	BB	BB	AB	BB	BB	BB	BB	AB	BB	BB	BB	BB	BB	BB	BB	BB	BB	BB	AB	AB	AB	BB	BB	AB
1427	AX-89826596		BB	AB	AB	AB	AB	AB	AB	AA	AB	AB	BB	BB	BB	BB	BB	BB	BB	BB	BB	BB	BB	BB	BB	BB	BB	AB	BB	BB	BB	BB	AB	AB	AB	BB	AB	BB	BB	BB	BB	AB	AB	AB	AB	AB	BB	BB	AB
1428	AX-89883700		AA	AB	AB	AB	AB	AB	AB	BB	AB	AB	AA	AA	AA	AA	AA	AA	AA	AA	AA	AA	AA	AA	AA	AA	AA	AB	AA	AA	AA	AA	AB	AB	AB	AA	AB	AA	AA	AA	AA	AB	AB	AB	AB	AB	AA	AA	AB
1429	AX-89883862		BB	BB	BB	BB	BB	BB	BB	BB	BB	BB	BB	BB	BB	BB	BB	BB	BB	BB	BB	BB	BB	BB	BB	BB	BB	BB	BB	BB	BB	BB	BB	BB	BB	BB	BB	BB	BB	BB	BB	BB	BB	AB	AB	AB	BB	BB	AB
1430	AX-89883923		AA	AA	AA	AA	AA	AA	AA	AA	AA	AA	AB	AB	AB	AA	AA	AB	AB	AB	AA	AA	AB	AA	AA	AA	AA	AA	AA	AA	AA	AA	AA	AA	AA	AA	AA	AA	AA	AA	AA	AA	AA	AB	AB	AB	AB	AA	AB
1431	AX-89786755		AB	BB	AB	BB	BB	BB	AB	BB	BB	BB	BB	BB	BB	BB	BB	BB	NC	BB	BB	BB	BB	BB	BB	BB	BB	BB	BB	BB	BB	BB	BB	AB	BB	AB	AB	AB	AB	AB	AB	AB	AB	BB	BB	BB	BB	BB	BB
1432	AX-89826383		BB	AB	AB	AB	AB	AB	AB	AA	AB	AB	BB	BB	BB	BB	BB	BB	BB	BB	BB	BB	BB	BB	BB	BB	BB	AB	BB	BB	BB	BB	AB	AB	AB	BB	AB	BB	BB	BB	BB	AB	AB	BB	BB	BB	BB	BB	BB
1433	AX-89848125		BB	AB	AB	AB	AB	AB	AB	AA	AB	AB	BB	BB	BB	BB	BB	BB	BB	BB	BB	BB	BB	BB	BB	BB	BB	AB	BB	BB	BB	BB	AB	AB	AB	BB	AB	BB	BB	BB	BB	AB	AB	BB	BB	BB	BB	BB	BB
1434	AX-89884115		BB	AB	AB	AB	AB	AB	AB	AA	AB	AB	AB	AB	AB	BB	BB	AB	AB	AB	BB	BB	AB	BB	BB	BB	BB	AB	BB	BB	BB	BB	AB	AB	AB	BB	AB	BB	BB	BB	BB	AB	AB	AB	AB	AB	AB	BB	AB
1435	AX-89786900		BB	AB	AB	AB	AB	AB	NC	AA	AB	AB	AB	AB	NC	BB	BB	AB	AB	AB	BB	NC	AB	BB	BB	BB	BB	AB	BB	BB	BB	BB	AB	AB	AB	BB	AB	BB	BB	BB	BB	AB	AB	AB	AB	AB	AB	BB	AB
1436	AX-89826415		AA	AB	AB	AB	AB	AB	AB	BB	AB	AB	AA	AA	AA	AA	AA	AA	NC	AA	AA	AA	AA	AA	AA	AA	AA	AB	AA	AA	AA	AA	AB	AB	AB	AA	AB	AA	AA	AA	AA	AB	AB	AA	AA	AA	AA	AA	AA
1437	AX-89884014		BB	AB	AB	AB	AB	AB	AB	AA	AB	AB	AB	AB	AB	BB	BB	AB	AB	AB	BB	BB	AB	BB	BB	BB	BB	AB	BB	BB	BB	BB	AB	AB	AB	BB	AB	BB	BB	BB	BB	AB	AB	AB	AB	AB	AB	BB	AB
1438	AX-89884008		AA	AB	AB	AB	AB	AB	AB	BB	AB	AB	AA	AA	AA	AA	AA	AA	AA	AA	AA	AA	AA	AA	AA	AA	AA	AB	AA	AA	AA	AA	AB	AB	AB	AA	AB	AA	AA	AA	AA	AB	AB	AA	AA	AA	AA	AA	AA
1439	AX-89884012		BB	AB	AB	AB	AB	AB	AB	AA	AB	AB	BB	BB	BB	BB	BB	BB	BB	BB	BB	BB	BB	BB	BB	BB	BB	AB	BB	BB	BB	BB	AB	AB	AB	BB	AB	BB	BB	BB	BB	AB	AB	BB	BB	BB	BB	BB	BB
1440	AX-89904969		BB	AB	AB	AB	AB	AB	AB	AA	AB	AB	BB	BB	BB	BB	BB	BB	BB	BB	BB	BB	BB	BB	BB	BB	BB	AB	BB	BB	BB	BB	AB	AB	AB	BB	AB	BB	BB	BB	BB	AB	AB	BB	BB	BB	BB	BB	BB
1441	AX-89883489		BB	AB	AB	AB	AB	NC	AB	AB	AB	AB	BB	BB	BB	BB	BB	BB	BB	BB	BB	BB	BB	BB	BB	BB	BB	AB	BB	BB	BB	BB	AB	AB	AB	BB	AB	BB	BB	BB	BB	AB	AB	BB	BB	BB	BB	BB	BB
1442	AX-89786431		BB	AB	BB	AB	BB	AB	BB	BB	AB	BB	AB	NC	AB	AB	BB	AA	BB	NC	AB	AB	AB	AB	AB	AB	BB	NC	AB	NC	AB	AB	AB	BB	AB	BB	BB	AB	BB	AB	AB	AB	BB	NC	AB	AA	AB	AB	AA
1443	AX-89904999		AA	AB	AA	AB	AA	AB	AA	AA	AB	AA	AB	BB	AB	AA	AA	BB	AA	BB	AB	AB	AB	AB	AB	AB	AA	AB	AB	BB	AA	AB	AB	AA	AB	AA	AA	BB	AA	BB	BB	BB	AA	AB	AA	AB	AB	AB	BB
1444	AX-89807272		AA	AB	AA	AB	AA	AB	AA	AA	AB	AA	AB	BB	AB	AA	AA	BB	AB	BB	AB	AB	AB	AB	AB	AB	AA	AB	AB	BB	AA	AB	AB	AA	AB	AA	AA	BB	AA	BB	BB	BB	AA	AB	AA	AB	AB	AB	BB
1445	AX-89882990		BB	AB	BB	AB	BB	AB	BB	BB	AB	BB	AB	AA	AB	AB	BB	AA	BB	AA	AB	AB	AB	AB	AB	AB	BB	AB	AB	AA	AB	AB	AB	BB	AB	BB	BB	AB	BB	AB	AB	AB	BB	AA	AB	AA	AB	AB	AA
1446	AX-89904752		BB	AB	BB	AB	BB	AB	BB	BB	AB	BB	AB	AA	AB	BB	BB	AA	BB	AA	AB	AB	AB	AB	AB	AB	BB	AB	AB	AA	AB	AB	AB	BB	AB	BB	BB	AA	AB	AA	AA	AA	BB	AB	BB	AB	AB	AB	AA
1447	AX-89904823		BB	AB	BB	AB	BB	AB	BB	BB	AB	BB	AB	AA	AB	AB	BB	AA	BB	AA	AB	AB	AB	AB	AB	AB	BB	AB	AB	AA	AB	AB	AB	BB	AB	BB	BB	AA	AB	AA	AA	AA	BB	AA	AB	AA	AB	AB	AA
1448	AX-89904748		AA	AB	AA	AB	AA	AB	AA	AA	AB	AA	AB	BB	AB	AA	AA	BB	AA	BB	AB	AB	AB	AB	AB	AB	AA	AB	AB	BB	AB	AB	AB	AA	AB	AA	AA	BB	AB	BB	BB	BB	AA	AB	AA	AB	AB	AB	BB
1449	AX-89785340		AA	AA	AA	AA	AA	AA	AA	AA	AA	AA	AA	AA	AA	AA	AA	AA	AA	AA	AA	AA	AA	AA	AA	AB	AB	AB	AA	AA	AB	AA	AA	AA	AA	AA	AA	AA	NC	AA	AA	AA	AA	AA	AA	AA	AA	AA	AA
1450	AX-89824674		AA	AB	AA	AB	AA	AB	AA	AA	AB	AA	AB	BB	AB	AB	AA	BB	AA	BB	AB	AB	AB	AB	AB	AB	AA	AB	AB	BB	AB	AB	AB	AA	AB	AA	AA	BB	AB	BB	BB	BB	AA	AB	AA	AB	AB	AB	BB
1451	AX-89787286		AA	AA	AA	AA	AA	AA	NC	AA	AA	AA	AA	AA	AA	AA	AA	AA	AA	AA	AA	AA	AA	AA	AA	AB	AB	AB	AA	AA	AB	AA	AA	AA	AA	AA	AA	AA	AA	AA	AA	AA	AA	NC	AB	AB	AA	AA	AA
1452	AX-89787419		BB	BB	BB	BB	BB	BB	BB	BB	BB	BB	BB	BB	BB	BB	BB	BB	BB	BB	BB	BB	BB	BB	BB	AB	AB	AB	BB	BB	AB	BB	BB	BB	BB	BB	BB	BB	BB	BB	BB	BB	BB	BB	BB	BB	BB	BB	BB
1453	AX-89848201		AA	AA	AA	AA	AA	AA	AA	AA	AA	AA	AA	AA	AA	AA	AA	AA	AA	AA	AA	AA	AA	AA	AA	AB	AB	AB	AA	AA	AB	AA	AA	AA	AA	AA	AA	AA	AA	AA	AA	AA	AA	AA	AA	AA	AA	AA	AA
1454	AX-89827607		BB	BB	BB	BB	BB	BB	BB	BB	BB	BB	BB	BB	BB	BB	BB	BB	BB	BB	BB	BB	BB	BB	BB	AB	AB	AB	BB	BB	AB	BB	BB	BB	BB	BB	BB	BB	BB	BB	BB	BB	BB	BB	BB	BB	BB	BB	BB
1455	AX-89827634		AA	AA	AA	AA	AA	AA	AA	AA	AA	AA	AA	AA	AA	AA	AA	AA	AA	AA	AA	AA	AA	AA	AA	AB	AB	AB	AA	AA	AB	AA	AA	AA	AA	AA	AA	AA	AA	AA	AA	AA	AA	AA	AA	AA	AA	AA	AA
1456	AX-89828224		AA	AA	AA	AA	AA	AA	AA	AA	AA	AA	AA	AA	AA	AA	AA	AA	AA	AA	AA	AA	AA	AA	AA	AB	AB	AB	AA	AA	AB	AA	AA	AA	AA	AA	AA	AA	AA	AA	AA	AA	AA	AA	AA	AA	AA	AA	AA
1457	AX-89787762		BB	AB	BB	AB	AB	AB	BB	BB	AB	BB	AB	AA	AB	BB	AB	AA	BB	AB	AA	AB	AB	BB	BB	AA	AA	AA	AB	AB	AB	BB	BB	BB	AB	BB	BB	AB	AB	AA	AA	AB	BB	AA	AB	AA	AB	AB	AA
1458	AX-89885077		AA	AB	AA	AB	AB	AB	AA	AA	AB	AA	AB	BB	AB	AA	AB	BB	AA	AB	BB	AB	AB	AA	AA	BB	BB	BB	AB	AB	AB	AA	AA	AA	AB	AA	AA	AB	AB	BB	BB	AB	AA	BB	AB	BB	AB	AB	BB
1459	AX-89885075		AA	AB	AA	AB	AB	AB	AA	AA	AB	AA	AA	AB	AA	AA	AA	AB	AA	AB	AB	AA	AA	AA	AA	AA	AA	AA	AA	AA	AA	AA	AA	AA	AB	AA	AA	AB	AB	BB	BB	AB	AA	AB	AA	AB	AB	AB	BB
1460	AX-89787657		BB	AB	BB	AB	AB	AB	BB	BB	AB	BB	BB	AB	BB	BB	BB	NC	BB	AB	AB	BB	BB	BB	BB	AB	AB	AB	BB	BB	AB	BB	BB	BB	AB	BB	BB	AB	AB	AA	AA	AB	BB	AB	BB	AB	AB	AB	AA
1461	AX-89787643		BB	AB	BB	AB	AB	AB	BB	BB	AB	BB	BB	NC	BB	BB	BB	AB	BB	AB	NC	BB	BB	BB	BB	BB	BB	BB	BB	BB	BB	BB	BB	BB	AB	BB	BB	AB	AB	AA	AA	AB	BB	AB	BB	AB	AB	AB	AA
1462	AX-89885005		BB	AB	BB	AB	AB	AB	BB	BB	AB	BB	AB	AA	AB	BB	AB	AA	BB	AB	AA	AB	AB	BB	BB	AA	AA	AA	AB	AB	AB	BB	BB	BB	AB	BB	BB	AB	AB	AB	AA	AB	BB	AA	AA	AA	AA	AA	AA
1463	AX-89827806		AA	AB	AA	AB	AB	AB	AA	AA	AB	AA	AB	BB	AB	AA	AB	BB	AA	AB	BB	AB	AB	AA	AA	BB	BB	BB	AB	AB	AB	AA	AA	AA	AB	AA	AA	AB	AB	AB	AB	AA	AA	BB	BB	BB	BB	BB	BB
1464	AX-89905027		AA	AB	AA	AB	AB	AB	AA	AA	AB	AA	AB	BB	AB	AA	AB	BB	NC	AB	BB	AB	AB	AA	AA	AB	AB	AB	AB	AB	AA	AA	AA	AA	AB	AA	AA	AB	AB	AB	AB	AA	AA	BB	BB	BB	BB	BB	BB
1465	AX-89872441		BB	AB	BB	AA	AB	AA	BB	AB	AB	AB	BB	AB	BB	BB	BB	AB	BB	AB	AB	BB	BB	AB	AB	BB	BB	BB	BB	BB	AB	AB	AB	AB	AA	AB	AB	AA	AA	AA	AB	BB	AB	AB	AB	AB	AA	AA	AA
1466	AX-89847941		BB	BB	BB	BB	BB	BB	BB	BB	BB	BB	AB	BB	AB	AA	AB	BB	AA	AB	BB	AB	AB	BB	BB	BB	BB	BB	BB	BB	BB	BB	BB	BB	BB	BB	BB	BB	BB	BB	AB	AB	BB	BB	BB	BB	BB	BB	BB
1467	AX-89906889		AA	AA	AA	AA	AA	AA	AA	AA	AA	AA	AB	AA	AB	BB	AB	AA	BB	AB	AA	AB	AB	AA	AA	AA	AA	AA	AA	AA	AA	AA	AA	AA	AA	AA	AA	AA	AA	AA	AB	AB	AA	AA	AA	AA	AA	AA	AA
1468	AX-89802411		AA	AB	AA	BB	NC	BB	AA	AB	AB	AB	AB	BB	AB	AA	AB	BB	AA	AB	BB	AB	AB	AB	AB	BB	BB	BB	AB	AB	BB	AB	AB	AB	BB	AB	AB	BB	BB	BB	AB	AA	AB	BB	BB	BB	BB	BB	BB
1469	AX-89845527		AA	AB	AA	BB	AB	BB	AA	AB	AB	AB	AB	BB	AB	AA	AB	BB	NC	AB	BB	AB	AB	AB	AB	BB	BB	BB	NC	AB	BB	AB	AB	AB	BB	AB	AB	BB	BB	BB	AB	AA	AB	BB	BB	BB	BB	BB	BB
1470	AX-89785838		BB	BB	BB	BB	BB	BB	BB	BB	BB	BB	AB	AB	AB	AA	AB	AB	AA	AB	AB	AB	AB	BB	BB	BB	BB	BB	BB	BB	BB	BB	BB	BB	BB	AB	AB	BB	BB	BB	AB	AB	BB	AB	AA	AA	AA	AB	AB
1471	AX-89847933		AA	AA	AA	AA	AA	AA	AA	AA	AA	AA	AB	AA	AB	BB	AB	AA	BB	AB	AA	AB	AB	AA	AA	AA	AA	AA	AA	AA	AA	AA	AA	AA	AA	AA	AA	AA	AA	AA	AB	AB	AA	AA	AA	AA	AA	AA	AA
1472	AX-89883067		BB	BB	BB	BB	BB	BB	BB	BB	BB	BB	AB	BB	AB	AA	AB	BB	AA	AB	BB	AB	AB	BB	BB	BB	BB	BB	BB	BB	BB	BB	BB	BB	BB	BB	BB	BB	BB	BB	AB	AB	BB	BB	BB	BB	BB	BB	BB
1473	AX-89825979		AA	AB	AA	BB	AB	BB	AA	AB	AB	AB	AB	AB	AB	BB	AB	AB	BB	BB	AB	AB	AB	AB	AB	AA	AA	AA	AA	AA	AB	AB	AB	AB	BB	AB	AB	BB	BB	BB	BB	AB	AB	AB	AB	AB	BB	BB	BB
1474	AX-89825996		AA	AB	AA	BB	AB	BB	AA	AB	AB	AB	AB	AB	AB	BB	AB	AB	BB	BB	AB	AB	AB	AB	AB	AA	AA	AA	AA	AA	AB	AB	AB	AB	BB	AB	AB	BB	BB	BB	BB	AB	AB	AB	AB	AB	BB	BB	BB
1475	AX-89905493		AA	AB	AA	BB	AB	BB	AA	AB	AB	AB	AB	AB	AB	BB	AB	AB	BB	BB	AB	AB	AB	AB	AB	AA	AA	AA	AA	AA	AB	AB	AB	AB	BB	AB	AB	BB	BB	BB	BB	AB	AB	AB	AB	AB	BB	BB	BB
1476	AX-89792176		BB	AB	BB	AA	AB	AA	BB	AB	AB	AB	AB	AB	AB	AA	AB	AB	AA	AA	AB	AB	AB	AB	AB	BB	BB	BB	BB	BB	AB	AB	AB	AB	AA	AB	AB	AA	AA	AA	AA	AB	AB	AB	AB	AB	AA	AA	AA
1477	AX-89832942		BB	AB	BB	AA	AB	AA	BB	AB	AB	AB	AB	AB	AB	AA	AB	AB	AA	AA	AB	AB	AB	AB	AB	BB	BB	BB	BB	BB	AB	AB	AB	AB	AA	AB	AB	AA	AA	AA	AA	AB	AB	AB	AB	AB	AA	AA	AA
1478	AX-89785924		NC	AB	AA	BB	AB	BB	NC	AB	AB	AB	AB	AB	AB	BB	AB	AB	BB	BB	AB	AB	AB	AB	AB	AA	AA	AB	AA	AB	AB	AB	AB	AB	BB	AB	AB	BB	BB	BB	BB	AB	AB	AB	AB	AB	BB	BB	BB
1479	AX-89825742		BB	AB	BB	AA	AB	AA	BB	AB	AB	AB	BB	BB	BB	BB	BB	BB	BB	BB	BB	BB	BB	AB	AB	BB	BB	AB	BB	AB	AB	AB	AB	AB	AA	BB	BB	AA	AA	AA	AB	BB	AB	AB	BB	BB	BB	BB	AB
1480	AX-89825732		AA	AB	AA	BB	AB	AB	AA	AB	AB	AB	AA	AA	AA	AA	AA	AA	AA	AA	AA	AA	AA	AB	AB	AA	AA	AB	AA	AB	AB	AB	AB	AB	BB	AA	AA	BB	BB	NC	AB	AA	AB	AB	AA	AA	AA	AA	AB
1481	AX-89785906		BB	AB	BB	AA	AB	AA	BB	AB	AB	AB	BB	BB	BB	BB	BB	BB	BB	BB	BB	BB	BB	AB	AB	BB	BB	AB	BB	AB	AB	AB	AB	AB	AA	BB	BB	AA	AA	AA	AB	BB	AB	AB	BB	BB	BB	BB	AB
1482	AX-89885472		BB	AB	BB	AA	AB	AA	BB	AB	AB	AB	BB	BB	BB	BB	BB	BB	BB	BB	BB	BB	BB	AB	AB	BB	BB	AB	AB	AB	AB	AB	AB	AB	AA	BB	BB	AA	AA	AA	AB	BB	AB	AB	BB	BB	BB	BB	AB
1483	AX-89788026		AA	AB	AA	BB	AB	BB	AA	AB	AB	AB	AA	AA	AA	AA	AA	AA	AA	AA	AA	AA	AA	AB	AB	AA	AA	AB	AA	AB	AB	AB	AB	AB	BB	AA	AA	BB	BB	BB	AB	AA	AB	AB	AA	AA	AA	AA	AB
1484	AX-89885471		AA	AB	AA	BB	AB	BB	AA	AB	AB	AB	AB	AB	AB	BB	AB	AB	BB	BB	AB	AB	AB	AB	AB	AA	NC	AB	AA	AB	AB	AB	AB	AB	BB	AB	AB	BB	BB	BB	BB	AB	AB	AB	AB	AB	BB	BB	BB
1485	AX-89788027		AA	AB	AA	BB	AB	BB	AA	AB	AB	AB	AB	AB	AB	BB	AB	AB	BB	BB	AB	AB	AB	AB	AB	AA	AA	AB	AA	AB	AB	AB	AB	AB	BB	AB	AB	BB	BB	BB	BB	AB	AB	AB	AB	AB	BB	BB	BB
1486	AX-89872429		BB	AB	BB	AA	AB	AA	BB	AB	AB	AB	AB	AB	AB	AA	AB	AB	AA	AA	AB	AB	AB	AB	AB	BB	BB	AB	BB	AB	AB	AB	AB	AB	AA	AB	AB	AA	AA	AA	AB	AB	AB	AA	AA	AA	AA	AA	AA
1487	AX-89880965		BB	BB	BB	BB	BB	BB	BB	BB	BB	BB	NC	AB	AB	AA	AB	AB	AA	AA	AB	AB	AB	NC	BB	BB	BB	BB	BB	BB	BB	BB	BB	BB	BB	AB	AB	BB	BB	BB	NC	AB	BB	AB	AA	AA	AA	AA	AB
1488	AX-89861017		BB	BB	BB	BB	BB	BB	BB	BB	BB	BB	AB	AB	AB	NC	AB	AB	AA	AA	AB	AB	AB	BB	BB	BB	BB	BB	BB	BB	BB	BB	BB	BB	BB	AB	AB	BB	BB	BB	NC	AB	BB	AB	AB	AB	AB	AB	AB
1489	AX-89806917		AA	AA	AA	AA	AA	AA	AA	AA	AA	AA	AB	AB	AB	AB	AB	AB	NC	AB	AB	AB	AB	AA	AA	AA	AA	AA	AA	AA	AA	AA	AA	AA	AA	AB	AB	AA	AA	AA	AB	AB	AA	AB	AB	AB	AB	AB	AB
1490	AX-89785753		AA	AA	AA	AA	AA	AA	AA	AA	AA	AA	AB	AB	AB	NC	AB	AB	AB	BB	AB	AB	AB	AA	AA	AA	AA	AA	AA	AA	AA	AA	AA	AA	AA	AB	AB	AA	AA	AA	AB	AB	AA	AB	BB	BB	BB	BB	AB
1491	AX-89880974		AB	AB	AB	AA	AB	AA	AB	AA	AB	AA	AB	AB	AB	AA	AB	AB	AA	AA	AB	AB	AB	NC	BB	NC	BB	AB	BB	AB	AB	AB	AB	AA	AA	AA	AA	AA	AA	AA	AA	AA	AA	AA	AA	AA	AA	AA	AA
1492	AX-89880932		BB	BB	BB	BB	BB	BB	BB	BB	BB	BB	AB	AB	AB	AA	AB	AB	AA	AA	AB	AB	AB	BB	BB	BB	BB	BB	BB	BB	BB	BB	BB	BB	BB	AB	AB	BB	BB	BB	AB	AB	BB	AB	AB	AB	AB	AB	AB
1493	AX-89848262		BB	BB	NC	BB	BB	BB	BB	BB	BB	BB	AB	AB	AB	AA	AB	AB	AA	AA	AB	AB	AB	BB	BB	BB	BB	BB	BB	BB	BB	BB	BB	BB	BB	AB	AB	BB	BB	BB	AB	AB	BB	AB	AA	AA	AA	AA	AB
1494	AX-89784234		AB	AB	NC	BB	AB	BB	AB	BB	AB	BB	AA	AA	AA	AA	AA	AA	AA	AA	AA	AA	AA	AA	AA	AA	AA	AB	AA	AB	AB	AB	AB	BB	BB	AB	AB	BB	BB	BB	AB	AB	BB	AB	AA	AA	AA	AA	AB
1495	AX-89823785		AB	AB	AB	AA	AB	AA	AB	AA	AB	AA	BB	BB	BB	BB	BB	BB	BB	BB	BB	BB	BB	BB	BB	BB	BB	AB	BB	AB	AB	AB	AB	AA	AA	AB	AB	AA	AA	AA	AB	AB	AA	AB	BB	BB	BB	BB	AB
1496	AX-89803886		AB	AB	AB	AA	AB	AA	AB	AA	AB	AA	BB	BB	BB	BB	BB	BB	BB	BB	BB	BB	BB	BB	BB	BB	BB	AB	BB	AB	AB	AB	AB	AA	AA	AB	AB	AA	AA	AA	AB	AB	AA	AB	BB	BB	BB	BB	AB
1497	AX-89784466		AB	AB	AB	AA	AB	AA	AB	AA	AB	NC	AB	AB	AB	AA	AB	AB	AA	AA	AB	AB	AB	BB	BB	BB	BB	AB	BB	AB	AB	AB	AB	AA	AA	AA	AA	AA	AA	AA	AA	AA	AA	AA	AB	AB	AB	AB	AA
1498	AX-89847482		AB	AB	AB	AB	AA	AB	AB	BB	AB	BB	AA	AB	AB	AB	AA	AA	AB	BB	AB	AA	AA	AB	AB	AA	AB	AB	AA	AB	BB	AB	AB	BB	AB	BB	BB	AB	AB	AB	BB	BB	BB	AA	AA	AA	AB	BB	AB
1499	AX-89824383		BB	BB	BB	BB	BB	BB	BB	BB	BB	BB	AB	BB	BB	AB	AB	AB	AB	BB	BB	AB	AB	AB	AB	BB	AB	BB	BB	BB	AB	BB	BB	BB	BB	BB	BB	BB	BB	BB	BB	BB	BB	NC	AA	AA	AB	BB	AB
1500	AX-89847736		BB	BB	BB	BB	BB	BB	BB	BB	BB	BB	AA	AB	AB	AA	AA	AA	AA	AB	AB	AA	AA	AA	AA	AB	AA	BB	AB	BB	AB	BB	BB	BB	BB	BB	BB	BB	BB	BB	BB	BB	BB	AA	AA	AA	AB	AB	AB
1501	AX-89824300		BB	BB	BB	BB	BB	BB	BB	BB	BB	BB	AA	AB	AB	AA	AA	AA	AA	AB	AB	AA	AA	AA	AA	AB	AA	BB	AB	BB	AB	BB	BB	BB	BB	BB	BB	BB	BB	BB	NC	BB	BB	AB	AA	AA	AB	AB	AB
1502	AX-89872413		AB	AB	AB	AA	AB	AA	AB	AA	AB	AA	BB	AB	AB	BB	BB	BB	BB	AB	AB	BB	BB	BB	BB	BB	BB	AB	BB	AB	AB	AB	AB	AA	AA	AA	AA	AA	AA	AA	AA	AA	AA	BB	BB	BB	AB	AB	AB
1503	AX-89824337		AB	AB	AB	BB	AB	BB	AB	BB	AB	BB	AA	AB	AB	AA	AA	AA	AA	AB	AB	AA	AA	AA	AA	AA	AA	AB	AA	AB	AB	AB	AB	BB	BB	BB	BB	BB	BB	BB	BB	BB	BB	AA	AA	AA	AB	AB	AB
1504	AX-89847737		BB	BB	BB	BB	BB	BB	BB	BB	BB	BB	AA	AB	AB	AA	AA	AA	AA	AB	AB	AA	AA	AA	AA	AB	AA	BB	AB	BB	AB	BB	BB	BB	BB	BB	BB	BB	BB	BB	BB	BB	BB	AA	AA	AA	AB	AB	AB
1505	AX-89824389		AA	AA	AA	AA	AA	AA	AA	AA	AA	AA	AB	AA	AA	AB	AB	AB	AB	AA	AA	AB	AB	AB	AB	AA	AB	AA	AA	AA	AB	AA	AA	AA	AA	AA	AA	AA	AA	AA	AA	AA	AA	AB	AB	AB	AB	AA	AB
1506	AX-89824494		BB	BB	BB	BB	BB	BB	BB	BB	BB	BB	AB	BB	BB	AB	AB	AB	AB	BB	BB	AB	AB	AB	AB	BB	AB	BB	BB	BB	AB	BB	BB	BB	BB	BB	BB	BB	BB	BB	BB	BB	BB	AA	AA	AA	AB	BB	AB
1507	AX-89784662		AB	AB	AB	BB	AB	BB	AB	BB	AB	BB	AA	AB	AB	AA	AA	AA	AA	AB	AB	AA	AA	AA	AA	AA	AA	AB	AA	AB	AB	AB	AB	BB	BB	BB	BB	BB	BB	BB	BB	BB	BB	AA	AA	AA	AB	AB	AB
1508	AX-89881471		AA	AA	AA	AA	AA	AA	AA	AA	AA	AA	BB	AB	AB	BB	BB	BB	BB	AB	AB	BB	BB	BB	BB	AB	BB	AA	AB	AA	AB	AA	AA	AA	AA	AA	AA	AA	AA	AA	AA	AA	AA	BB	BB	BB	AB	AB	AB
1509	AX-89881487		AA	AA	AA	AA	AA	AA	AA	AA	AA	AA	BB	AB	AB	BB	BB	BB	BB	AB	AB	BB	BB	BB	BB	AB	BB	AA	AB	AA	AB	AA	AA	AA	AA	AA	AA	AA	AA	AA	AA	AA	AA	BB	BB	BB	AB	AB	AB
1510	AX-89904718		AB	AB	AB	BB	AB	BB	AB	BB	AB	BB	AA	AB	AB	AA	AA	AA	AA	AB	AB	AA	AA	AA	AA	AA	AA	AB	AA	AB	AB	AB	AB	BB	BB	BB	BB	BB	BB	BB	BB	BB	BB	AA	AA	AA	AB	AB	AB
1511	AX-89881420		AB	AB	AB	AA	AB	AA	AB	AA	AB	AA	BB	AB	AB	BB	BB	BB	BB	AB	AB	BB	BB	BB	BB	BB	BB	AB	BB	AB	AB	AB	AB	AA	AA	AA	AA	AA	AA	AA	AA	AA	AA	BB	BB	BB	AB	AB	AB
1512	AX-89784616		AB	AB	AB	AA	AB	AA	AB	AA	AB	AA	BB	AB	AB	BB	BB	BB	BB	AB	AB	BB	BB	BB	BB	BB	BB	AB	BB	AB	AB	AB	AB	AA	AA	AA	AA	NC	AA	AA	AA	AA	AA	BB	BB	BB	AB	AB	AB
1513	AX-89904709		AB	AB	AB	BB	AB	BB	AB	BB	AB	BB	AB	AB	AB	BB	AB	AB	BB	BB	AB	AB	AB	AA	AA	AA	AA	AB	AA	AB	AB	AB	AB	BB	BB	BB	BB	BB	BB	BB	BB	BB	BB	BB	BB	BB	BB	BB	BB
1514	AX-89847708		AA	AA	AA	AA	AA	AA	AA	AA	AA	AA	AB	AB	AB	AA	AB	AB	AA	AA	AB	AB	AB	AB	AB	AB	AB	AA	AB	AA	AA	AA	AA	AA	AA	AA	AA	AA	AA	AA	AA	AA	AA	AA	AA	AA	AA	AA	AA
1515	AX-89824074		AB	AB	AB	AA	AB	AA	AB	AA	AB	NC	AB	AB	AB	AA	AB	AB	AA	AA	AB	AB	AB	BB	BB	BB	BB	AB	BB	AB	AB	AB	AB	AA	AA	AA	AA	AA	AA	AA	AA	AA	AA	AA	AB	AB	AB	AB	AA
1516	AX-89824026		AB	AB	AB	BB	AB	BB	AB	BB	AB	BB	BB	BB	BB	BB	BB	BB	BB	BB	BB	BB	BB	AB	AB	AB	AB	NC	AB	AB	AB	AB	AB	BB	BB	BB	BB	BB	BB	BB	BB	BB	BB	BB	AB	AB	AB	AB	BB
1517	AX-89784515		AB	AB	AB	AA	AB	AA	AB	AA	AB	AA	AB	AB	AB	AA	AB	AB	AA	AA	AB	AB	AB	NC	BB	BB	BB	AB	NC	AB	AB	AB	AB	AA	AA	AA	AA	AA	AA	AA	AA	AA	AA	AA	AA	AA	AA	AA	AA
1518	AX-89881177		AB	AB	AB	AA	AB	AA	AB	AA	AB	AA	AB	AB	AB	AA	AB	AB	AA	AA	AB	AB	AB	BB	BB	BB	BB	AB	BB	AB	AB	AB	AB	AA	AA	AA	AA	AA	AA	AA	NC	AA	AA	NC	AB	AB	AB	AB	AA
1519	AX-89783097		AB	AB	AB	AB	AA	AB	AB	BB	AB	BB	AA	AB	AB	AB	AA	AB	AB	BB	AB	AA	AA	AA	AA	AA	AA	AB	AA	AB	AB	AB	AB	BB	AB	BB	BB	AB	AB	AB	BB	BB	BB	AA	AA	AA	AB	BB	AB
1520	AX-89784463		BB	BB	BB	BB	BB	BB	BB	BB	BB	BB	AB	AB	AB	BB	AB	AB	BB	BB	AB	AB	AB	AB	AB	AB	AB	BB	AB	BB	BB	BB	BB	BB	BB	BB	BB	BB	BB	BB	BB	BB	BB	BB	BB	BB	BB	BB	BB
1521	AX-89822130		AB	AB	AB	AB	AB	AB	AB	BB	AB	BB	AB	AB	AB	BB	AB	BB	BB	BB	AB	AB	AB	AB	AB	AB	AB	AB	AB	AB	BB	AB	AB	BB	AB	BB	BB	AB	AB	AB	BB	BB	BB	BB	BB	BB	BB	BB	BB
1522	AX-89785011		AB	AB	AB	AB	AB	AB	AB	BB	AB	BB	AB	AB	AB	BB	AB	BB	BB	BB	AB	AB	AB	AB	AB	AB	AB	BB	AB	BB	BB	BB	BB	BB	AB	BB	BB	AB	AB	AB	BB	BB	BB	BB	BB	BB	BB	BB	BB
1523	AX-89912411		AB	AB	AB	AB	AA	AB	AB	BB	AB	BB	AA	AB	AB	AB	AA	AB	AB	BB	AB	AA	AA	AB	AB	AB	AB	BB	AB	BB	BB	BB	BB	BB	AB	AB	AB	AB	AB	AB	AB	BB	BB	AA	AB	AA	AB	AB	AB
1524	AX-89884247		AB	AB	AB	AB	AA	AB	AB	BB	AB	BB	AB	AB	AB	BB	AB	BB	BB	BB	AB	AB	AB	AB	AB	AB	AB	BB	AB	BB	BB	BB	BB	BB	AB	AB	AB	AB	AB	AB	AB	BB	BB	BB	BB	BB	BB	BB	BB
1525	AX-89828336		AB	AB	AB	AB	BB	AB	AB	AA	AB	AA	AB	AB	AB	AA	AB	AA	AA	AA	AB	AB	AB	AB	AB	AB	AB	AA	AB	AA	AA	AA	AA	AA	AB	AB	AB	AB	AB	AB	AB	AA	AA	AA	AA	AA	AA	AA	AA
1526	AX-89826024		BB	BB	BB	BB	BB	BB	BB	BB	BB	BB	BB	BB	BB	BB	BB	BB	BB	BB	BB	BB	BB	AB	AB	BB	AB	BB	BB	BB	AB	BB	BB	BB	BB	BB	BB	BB	BB	BB	BB	BB	BB	BB	BB	BB	BB	BB	BB
1527	AX-89904762		AB	AB	AB	AA	AA	AA	AB	AB	AB	AB	AA	AA	AA	AA	AA	AB	AB	AB	AA	AA	AA	AA	AA	AB	AA	AB	AB	AB	AA	AB	AB	AB	AA	AB	AB	AA	AA	AA	AB	AB	AB	AA	AB	AA	AA	AB	AB
1528	AX-89847865		AA	AA	AA	AA	AA	AA	AA	AA	AA	AA	AB	BB	AB	BB	BB	AB	BB	AA	AB	BB	AB	AA	AA	AA	AA	AA	AA	AA	AA	AA	AA	AA	AA	AB	AB	AA	AA	AA	AB	AA	AA	BB	AB	BB	AB	AB	AA
1529	AX-89785706		AB	AB	AB	AA	AA	AA	AB	AA	AB	AB	AA	AA	AA	AA	AA	AA	AA	AA	AA	AA	AA	AB	AB	AB	AB	AB	AB	AB	AB	AB	AB	AB	AA	AB	AB	AA	AA	AA	AB	AB	AB	AA	AB	AA	AA	AB	AB
1530	AX-89789849		AB	AB	AB	AA	AA	AA	AB	AB	AB	AB	BB	AB	AB	BB	BB	BB	BB	AB	AB	BB	BB	AB	AB	AB	AB	AB	AB	AB	AB	AB	AB	AB	AA	AB	AB	AA	AA	AA	AB	AB	AB	BB	BB	BB	AB	BB	AB
1531	AX-89883413		BB	BB	BB	BB	BB	BB	BB	BB	BB	BB	AB	AB	AB	AB	AB	AB	AB	BB	AB	AB	AB	AB	AB	BB	AB	BB	BB	BB	AB	BB	BB	BB	BB	BB	BB	BB	BB	BB	BB	BB	BB	AB	AB	AB	BB	AB	BB
1532	AX-89826260		BB	BB	BB	BB	BB	BB	BB	BB	BB	BB	AB	AB	AB	AB	AB	AB	AB	BB	AB	AB	AB	AB	AB	BB	AB	BB	BB	BB	AB	BB	BB	BB	BB	BB	BB	BB	BB	BB	BB	BB	BB	AB	AB	AB	BB	AB	BB
1533	AX-89868518		AB	AB	AB	AA	AA	AA	AB	AB	AB	AB	AB	AA	AA	AA	AA	AB	AA	AB	AA	AA	AB	AA	AA	AB	AA	AB	AB	AB	AA	AB	AB	AB	AA	AB	AB	AA	AA	AA	AB	AB	AB	AA	AB	AA	AA	AB	AB
1534	AX-89786164		AB	AB	AB	AA	AA	AA	AB	AB	AB	AB	AB	AA	AA	AA	AA	AB	AA	AB	AA	AA	AB	AA	AA	AB	AA	AB	AB	AB	AA	AB	AB	AB	AA	AB	AB	AA	AA	AA	AB	AB	AB	AA	AB	AA	AA	AB	AB
1535	AX-89786179		AB	AB	AB	AA	AA	AA	AB	AB	AB	AB	AB	AA	AA	AA	AA	AB	AA	AB	AA	AA	AB	AA	AA	AB	AA	AB	AB	AB	AA	AB	AB	AB	AA	AB	AB	AA	AA	AA	AB	NC	AB	AA	AB	AA	AA	AB	AB
1536	AX-89825488		AB	AB	AB	BB	BB	BB	AB	BB	AB	AB	BB	BB	BB	BB	BB	BB	BB	BB	BB	BB	BB	AB	AB	AB	AB	AB	AB	AB	AB	AB	AB	AB	BB	AB	AB	BB	NC	BB	AB	AB	AB	BB	AB	BB	BB	AB	AB
1537	AX-89825407		AB	BB	BB	AB	AB	AB	BB	AB	BB	BB	AB	AB	BB	AB	AB	AB	AB	AB	BB	AB	AB	AB	AB	AB	AB	BB	AB	BB	BB	BB	AB	BB	AB	BB	BB	AB	AB	AB	BB	BB	BB	BB	BB	BB	BB	BB	BB
1538	AX-89825448		AA	AA	AA	AA	AA	AA	AA	AA	AA	AA	AB	AB	AA	AB	AB	AB	AB	AA	AA	AB	AB	AA	AA	AA	AA	AA	AA	AA	AA	AA	AA	AA	AA	AA	AA	AA	AA	AA	AA	AA	AA	AA	AA	AA	AA	AA	AA
1539	AX-89882179		BB	BB	BB	BB	BB	BB	BB	BB	BB	BB	AB	AB	NC	AB	AB	AB	AB	BB	BB	AB	AB	BB	BB	BB	BB	BB	BB	BB	BB	BB	BB	BB	BB	BB	BB	BB	BB	BB	BB	BB	BB	BB	BB	BB	BB	BB	BB
1540	AX-89883631		AB	AA	AA	AB	AA	AB	AA	AB	AA	AA	AB	AB	AA	AB	AB	AB	AB	AA	AA	AB	AB	AA	AA	AA	AA	AA	AA	AA	AA	AA	AA	AA	AB	AA	AA	AB	AB	AB	AA	AA	AA	AA	AA	AA	AA	AA	AA
1541	AX-89786399		AB	AB	AA	AA	AB	AB	AA	AB	AB	AA	AA	AA	AA	AA	AA	AA	AA	AA	NC	AA	AA	BB	BB	BB	AB	BB	AB	BB	AB	AB	AB	AB	BB	AA	AA	AB	AB	BB	AA	AB	AB	AA	AB	AA	AA	AB	AB
1542	AX-89823897		AA	AA	AA	AA	AA	AA	AA	AA	AA	AA	AB	AB	AB	NC	AB	AB	BB	BB	AB	AB	AB	AA	AA	AA	AA	AA	AA	AA	AA	AA	AA	AA	AA	AB	AB	AA	AA	AA	AB	AB	AA	AB	AB	AB	AB	AB	AB
1543	AX-89807106		AA	AA	AA	AA	AA	AA	AA	AA	AA	AA	AB	AB	AB	BB	AB	AB	NC	BB	AB	AB	AB	AA	AA	AA	AA	AA	AA	AA	AA	AA	AA	AA	AA	AB	AB	AA	AA	AA	AB	AB	AA	AB	BB	BB	BB	BB	AB
1544	AX-89872430		BB	AB	BB	AA	AB	AA	BB	AB	AB	AB	AB	AB	AB	AA	AB	AB	AA	AA	AB	AB	AB	AB	AB	BB	BB	AB	BB	AB	AB	AB	AB	AB	AA	AB	AB	AA	AA	AA	AB	AB	AB	AA	AA	AA	AA	AA	AA
1545	AX-89880949		BB	BB	BB	BB	BB	BB	BB	BB	BB	NC	AB	AB	AB	NC	AB	AB	AA	AA	AB	AB	AB	BB	BB	BB	NC	BB	NC	BB	BB	BB	BB	BB	BB	AB	AB	BB	BB	BB	AB	AB	BB	AB	AB	AB	AB	AB	AB
1546	AX-89784303		BB	BB	BB	BB	BB	BB	BB	BB	BB	BB	AB	AB	AB	AA	AB	AB	AA	AA	AB	AB	AB	BB	BB	BB	BB	BB	BB	BB	BB	BB	BB	BB	BB	AB	AB	BB	BB	BB	AB	AB	BB	AB	AB	AB	AB	AB	AB
1547	AX-89882744		BB	BB	BB	BB	BB	BB	BB	BB	BB	BB	AB	AB	AB	AA	AB	AB	NC	AA	AB	AB	AB	BB	BB	BB	BB	BB	BB	BB	BB	BB	BB	BB	BB	AB	AB	BB	BB	BB	AB	AB	BB	AB	NC	NC	AA	AA	AB
1548	AX-89786851		AB	AB	AA	AA	AB	AB	AA	AB	AB	AA	AA	AA	AA	AA	AA	AA	NC	AA	AA	AA	AA	NC	NC	BB	AB	NC	AB	BB	AB	AB	AB	AB	BB	AA	AA	AB	AB	BB	AA	AB	AB	AA	AB	AA	AA	AB	AB
1549	AX-89786839		AB	AB	BB	BB	AB	AB	BB	AB	AB	BB	BB	BB	BB	BB	BB	BB	BB	BB	BB	BB	BB	AA	AA	AA	AB	AA	AB	AA	AB	AB	AB	AB	AA	BB	BB	AB	AB	AA	BB	AB	AB	BB	AB	BB	BB	AB	AB
1550	AX-89826443		AB	AB	AA	AA	AB	AB	AA	AB	AB	AA	AA	AA	AA	AA	AA	AA	AA	AA	AA	AA	AA	NC	BB	BB	AB	BB	AB	NC	AB	AB	AB	AB	BB	AA	AA	AB	AB	BB	AA	AB	AB	AA	AB	AA	AA	AB	AB
1551	AX-89825750		BB	BB	BB	BB	BB	BB	BB	BB	BB	BB	AB	AB	AB	AA	AB	AB	AA	AA	AB	AB	AB	BB	BB	BB	BB	BB	BB	BB	BB	BB	BB	BB	BB	AB	AB	BB	BB	BB	AB	AB	BB	BB	AB	AB	AA	AA	AB
1552	AX-89786784		AB	AB	AA	AA	AB	AB	AA	AB	AB	AA	AB	AA	AB	AA	AA	AB	AA	AB	AA	AA	AB	BB	BB	BB	AB	BB	AB	BB	AB	AB	AB	AB	BB	AA	AA	AB	AB	BB	AA	AB	AB	AA	AB	AA	AA	AB	AB
1553	AX-89786708		AB	AB	BB	AB	AB	AB	BB	AB	AB	BB	BB	BB	BB	BB	BB	BB	BB	BB	BB	BB	BB	AA	AA	AB	AB	AA	AB	AA	AB	AB	AB	AB	AA	BB	BB	AB	AB	AA	BB	AB	AB	BB	AB	BB	BB	AB	AB
1554	AX-89786903		AB	AB	AA	AA	AB	AB	AA	AB	AB	AA	AA	AA	AA	AA	AA	AA	AA	AA	AA	AA	AA	AB	BB	BB	AB	BB	AB	BB	AB	AB	AB	AB	BB	AA	AA	AB	AB	BB	AA	AB	AB	AA	AB	AA	AA	AB	AB
1555	AX-89884084		AB	AB	AA	AA	AB	AB	AA	AB	AB	AA	AA	AA	AA	AA	AA	AA	AA	AA	AA	AA	AA	BB	BB	BB	AB	BB	AB	BB	AB	AB	AB	AB	BB	AA	AA	AB	AB	BB	AA	AB	AB	AA	AB	AA	AA	AB	AB
1556	AX-89826690		AB	AA	AA	AB	AA	AB	AA	AB	AA	AA	AB	AA	AB	AA	AA	AB	AA	AB	AA	AA	AB	AA	AA	AB	AB	AA	AB	AA	AB	AB	AB	AA	AB	AA	AA	AB	AB	AB	AA	AA	AA	AA	AA	AA	AA	AA	AA
1557	AX-89786654		AA	AB	AA	AA	AB	AA	AA	AA	AB	AA	AA	AA	AA	AA	AA	AA	AA	AA	AA	AA	AA	NC	BB	AB	AB	BB	AB	BB	AB	AB	AB	AB	AB	AA	AA	AA	AA	AB	AA	AB	AB	AA	AB	AA	AA	AB	AB
1558	AX-89786645		AA	AB	AA	AA	AB	AA	AA	AA	AB	AA	AA	AA	AA	AA	AA	AA	AA	AA	AA	AA	AA	AB	BB	AB	AB	BB	AB	BB	AB	AB	AB	AB	AB	AA	AA	AA	AA	AB	AA	AB	AB	AA	AB	AA	AA	AB	AB
1559	AX-89826606		AA	AB	AA	AA	AB	AA	AA	AA	AB	AA	AA	AA	AA	AA	AA	AA	NC	AA	AA	AA	AA	AB	NC	AB	AB	AB	AB	AB	AB	AB	AB	AA	AA	AA	AA	AA	AA	AA	AA	AA	AA	AA	AB	AA	AA	AB	AB
1560	AX-89824769		BB	AB	BB	BB	AB	BB	BB	BB	AB	BB	BB	BB	BB	BB	BB	BB	BB	BB	BB	BB	BB	AA	AA	AB	AB	AA	AB	AA	AB	AB	AB	BB	BB	BB	BB	BB	BB	BB	BB	BB	BB	BB	AB	BB	BB	AB	AB
1561	AX-89815431		AB	AB	AA	AB	AB	AB	AA	AB	AB	AA	NC	AB	AB	AB	AB	BB	AB	AB	AA	AB	BB	NC	BB	AB	AB	BB	AB	BB	AB	AB	AB	AA	AB	AA	AA	AB	AB	AB	AA	AA	AA	AA	AB	AA	AA	AB	AB
1562	AX-89786544		AB	BB	BB	AB	BB	AB	BB	AB	BB	BB	AA	AB	AB	NC	AB	AA	AB	AB	BB	AB	AA	BB	BB	BB	BB	BB	BB	BB	BB	BB	BB	BB	AB	BB	BB	AB	AB	AB	BB	BB	BB	BB	BB	BB	BB	BB	BB
1563	AX-89885218		BB	AB	BB	AB	AB	AB	BB	BB	AB	BB	AB	AA	AB	BB	AB	AA	BB	AB	AA	AB	AB	BB	BB	AA	NC	NC	AB	AB	AB	BB	BB	BB	AB	BB	BB	AB	AB	AA	AA	AB	BB	AA	AB	AA	AB	AB	AA
1564	AX-89807329		AA	AB	AA	AB	AB	AB	AA	AA	AB	AA	AA	AB	AA	AA	AA	NC	AA	AB	AB	AA	AA	AA	AA	AA	AA	AA	AA	AA	AA	AA	AA	AA	AB	AA	AA	AB	AB	BB	BB	AB	AA	AB	AA	AB	AB	AB	BB
1565	AX-89824940		BB	BB	BB	BB	BB	BB	BB	BB	BB	BB	AA	AB	BB	AB	AB	AA	AB	AB	BB	AB	AA	BB	BB	BB	BB	BB	BB	BB	BB	BB	BB	BB	BB	BB	BB	BB	BB	BB	BB	BB	BB	BB	BB	BB	BB	BB	BB
1566	AX-89786502		AB	BB	BB	AB	BB	AB	BB	AB	BB	BB	AA	AB	AB	AB	AB	AA	AB	AB	BB	AB	AA	BB	BB	BB	BB	BB	BB	BB	BB	BB	BB	BB	AB	BB	BB	AB	AB	AB	BB	BB	BB	BB	BB	BB	BB	BB	BB
1567	AX-89885372		AA	AA	AA	AA	AA	AA	AA	AA	AA	AA	AA	AA	AA	AA	AA	AA	AA	AA	AA	AA	AA	AA	AA	AB	AB	AB	AA	AA	AB	AA	AA	AA	AA	AA	AA	AA	AA	AA	AA	AA	AA	AA	AA	AA	AA	AA	AA
1568	AX-89848257		BB	BB	BB	BB	BB	BB	BB	BB	BB	BB	BB	BB	BB	BB	BB	BB	BB	BB	BB	BB	BB	BB	BB	AB	AB	AB	BB	BB	AB	BB	BB	BB	BB	BB	BB	BB	BB	BB	BB	BB	BB	BB	BB	BB	BB	BB	BB
1569	AX-89848197		BB	BB	BB	BB	BB	BB	BB	BB	BB	BB	BB	BB	BB	BB	BB	BB	BB	BB	BB	BB	BB	BB	BB	AB	AB	AB	BB	BB	AB	BB	BB	BB	BB	BB	BB	BB	BB	BB	BB	BB	BB	BB	BB	BB	BB	BB	BB
1570	AX-89829752		BB	BB	AB	BB	AB	BB	AB	AB	BB	AB	AB	BB	AB	BB	BB	BB	BB	BB	BB	BB	AB	BB	BB	BB	BB	BB	BB	BB	BB	BB	BB	BB	BB	BB	BB	BB	BB	BB	BB	BB	BB	BB	BB	BB	BB	BB	BB
1571	AX-89829754		AA	AA	AB	AA	AB	AA	AB	AB	AA	AB	AB	AA	AB	AA	AA	AA	AA	AA	AA	AA	AB	AA	AA	AA	AA	AA	AA	AA	AA	AA	AA	AA	AA	AA	AA	AA	AA	AA	AA	AA	AA	AA	AA	AA	AA	AA	AA
1572	AX-89791522		BB	BB	BB	BB	BB	BB	BB	BB	BB	BB	BB	BB	BB	BB	BB	BB	BB	BB	BB	BB	BB	BB	BB	BB	AB	AB	AB	AB	AB	AB	AB	BB	BB	BB	BB	BB	BB	BB	BB	BB	BB	AB	AB	BB	BB	BB	BB
1573	AX-89892081		AA	AA	AA	AA	AA	AA	AA	AA	AA	AA	AA	AA	AA	AA	AA	AB	AB	AB	AA	AB	AA	AA	AA	AA	AA	AB	AB	AB	AB	AB	AB	AA	AA	AA	AA	AA	AA	AA	AA	AA	AA	AB	BB	AB	AB	AA	AA
1574	AX-89790935		BB	BB	AB	BB	AB	BB	AB	AB	BB	AB	AB	BB	AB	AB	BB	BB	BB	BB	BB	BB	AB	BB	BB	BB	BB	BB	BB	BB	BB	BB	BB	BB	BB	BB	BB	BB	BB	BB	BB	BB	BB	BB	BB	BB	BB	BB	BB
1575	AX-89807497		BB	BB	AB	BB	AB	BB	AB	AB	BB	NC	AB	BB	AB	BB	BB	BB	BB	BB	BB	BB	AB	BB	BB	BB	BB	BB	BB	BB	BB	BB	BB	BB	BB	BB	BB	BB	BB	BB	BB	BB	BB	NC	BB	BB	BB	NC	BB
1576	AX-89888086		BB	BB	AB	BB	AB	BB	AB	AB	BB	AB	AB	BB	AB	BB	BB	BB	BB	BB	BB	BB	AB	BB	BB	BB	BB	BB	BB	BB	BB	BB	BB	BB	BB	BB	BB	BB	BB	BB	BB	BB	BB	BB	BB	BB	BB	BB	BB
1577	AX-89789494		BB	BB	AB	BB	AB	BB	AB	AB	BB	AB	AB	BB	AB	BB	BB	BB	BB	BB	BB	BB	AB	BB	BB	BB	BB	BB	BB	BB	BB	BB	BB	BB	BB	BB	BB	BB	BB	BB	BB	BB	BB	BB	BB	BB	BB	BB	BB
1578	AX-89872570		AA	AA	AB	AA	AB	AA	AB	AB	AA	AB	AB	AA	AB	AA	AA	AA	AA	AA	AA	AA	AB	AA	AA	AA	AA	AA	AA	AA	AA	AA	AA	AA	AA	AA	AA	AA	AA	AA	AA	AA	AA	AA	AA	AA	AA	AA	AA
1579	AX-89804654		AA	AA	AB	AA	AB	AA	AB	AB	AA	AB	AB	AA	AB	AA	AA	AA	AA	AA	AA	AA	AB	AA	AA	AA	AA	AA	AA	AA	AA	AA	AA	AA	AA	AA	AA	AA	AA	AA	AA	AA	AA	AA	AA	AA	AA	AA	AA
1580	AX-89829588		BB	BB	AB	BB	AB	BB	AB	AB	BB	AB	AB	BB	AB	BB	BB	BB	BB	BB	BB	BB	AB	BB	BB	BB	BB	BB	BB	BB	BB	BB	BB	BB	BB	BB	BB	BB	BB	BB	BB	BB	BB	BB	BB	BB	BB	BB	BB
1581	AX-89790347		BB	BB	AB	BB	AB	BB	AB	AB	BB	AB	AB	BB	AB	BB	BB	BB	BB	BB	BB	BB	AB	BB	BB	BB	BB	BB	BB	BB	BB	BB	BB	BB	BB	BB	BB	BB	BB	BB	BB	BB	BB	BB	BB	BB	BB	BB	BB
1582	AX-89905083		AA	AA	AB	AA	AB	AA	AB	AB	AA	AB	AB	AA	AB	AA	AA	AA	AA	AA	AA	AA	AB	AA	AA	AA	AA	AA	AA	AA	AA	AA	AA	AA	AA	AA	AA	AA	AA	AA	AA	AA	AA	AA	AA	AA	AA	AA	AA
1583	AX-89789502		BB	BB	AB	BB	AB	BB	AB	AB	BB	AB	AB	BB	AB	BB	BB	BB	BB	BB	BB	BB	AB	BB	BB	BB	BB	BB	BB	BB	BB	BB	BB	BB	BB	BB	BB	BB	BB	BB	BB	BB	BB	BB	BB	BB	BB	BB	BB
1584	AX-89888057		BB	BB	AB	BB	AB	BB	AB	AB	BB	AB	AB	BB	AB	BB	BB	BB	BB	BB	BB	BB	AB	BB	BB	BB	BB	BB	BB	BB	BB	BB	BB	BB	BB	BB	BB	BB	BB	BB	BB	BB	BB	BB	BB	BB	BB	BB	BB
1585	AX-89831609		BB	BB	AB	BB	AB	BB	AB	AB	BB	AB	AB	BB	NC	BB	BB	BB	BB	BB	BB	BB	AB	BB	BB	BB	BB	BB	BB	BB	BB	BB	BB	BB	BB	BB	BB	BB	BB	BB	BB	BB	BB	BB	BB	BB	BB	BB	BB
1586	AX-89788211		AA	AA	AB	AA	AB	AA	AB	AB	AA	AB	AB	AA	AB	AA	AA	AA	AA	AA	AA	AA	AB	AA	AA	AA	AA	AA	AA	AA	AA	AA	AA	AA	AA	AA	AA	AA	AA	AA	AA	AA	AA	AA	AA	AA	AA	AA	AA
1587	AX-89788183		AA	AA	AB	AA	AB	AA	AB	AB	AA	AB	AB	AA	AB	AA	AA	AA	AA	AA	AA	AA	AB	AA	AA	AA	AA	AA	AA	AA	AA	AA	AA	AA	AA	AA	AA	AA	AA	AA	AA	AA	AA	AA	AA	AA	AA	AA	AA
1588	AX-89789303		AA	AA	AB	AA	AB	AA	AB	AB	AA	AB	AB	AA	AB	AA	AA	AA	AA	AA	AA	AA	AB	AA	AA	AA	AA	AA	AA	AA	AA	AA	AA	AA	AA	AA	AA	AA	AA	AA	AA	AA	AA	AA	AA	AA	AA	AA	AA
1589	AX-89790345		BB	BB	AB	BB	AB	BB	AB	AB	BB	AB	AB	BB	AB	BB	BB	BB	BB	BB	BB	BB	AB	BB	BB	BB	BB	BB	BB	BB	BB	BB	BB	BB	BB	BB	BB	BB	BB	BB	BB	BB	BB	BB	BB	BB	BB	BB	BB
1590	AX-89834872		BB	BB	BB	BB	BB	BB	BB	BB	BB	BB	BB	BB	BB	BB	BB	AB	AB	AB	BB	AB	BB	BB	BB	BB	BB	BB	BB	BB	BB	BB	BB	BB	BB	BB	BB	BB	BB	BB	BB	BB	BB	AB	AB	AB	AB	BB	BB
1591	AX-89793604		BB	BB	BB	BB	BB	BB	BB	BB	BB	BB	BB	BB	BB	BB	BB	AB	AB	AB	BB	AB	BB	BB	BB	BB	BB	AB	AB	AB	AB	AB	AB	BB	BB	BB	BB	BB	BB	BB	BB	BB	BB	AB	AA	AB	AB	BB	BB
1592	AX-89834989		AA	AA	AA	AA	AA	AA	AA	AA	NC	AA	AA	AA	AA	AA	AA	AB	AB	AB	AA	AB	AA	AA	AA	AA	AA	AB	AB	AB	AB	AB	AB	AA	AA	AA	AA	AA	AA	AA	AA	AA	AA	AB	BB	AB	AB	AA	AA
1593	AX-89791154		BB	BB	BB	BB	BB	BB	BB	BB	BB	BB	BB	BB	BB	BB	BB	AB	AB	AB	BB	AB	BB	BB	BB	BB	BB	AB	AB	AB	AB	AB	AB	BB	BB	BB	BB	BB	BB	BB	BB	BB	BB	AB	AA	AB	AB	BB	BB
1594	AX-89791096		BB	BB	BB	BB	BB	BB	BB	BB	BB	BB	BB	BB	BB	BB	BB	AB	AB	NC	BB	AB	BB	BB	BB	BB	BB	BB	BB	BB	BB	BB	BB	BB	BB	BB	BB	BB	BB	BB	BB	BB	BB	AB	AA	AB	AB	BB	BB
1595	AX-89831723		AA	AA	AA	AA	AA	AA	AA	AA	AA	AA	AA	AA	AA	AA	AA	AB	AB	AB	AA	AB	AA	AA	AA	AA	AA	AB	AB	AB	AB	AB	AB	AA	AA	AA	AA	AA	AA	AA	AA	AA	AA	AB	BB	AB	AB	AA	AA
1596	AX-89885704		BB	BB	BB	BB	BB	BB	BB	BB	BB	BB	BB	BB	BB	BB	BB	BB	BB	BB	BB	BB	BB	BB	BB	BB	AB	AB	AB	AB	AB	AB	AB	BB	BB	BB	BB	BB	BB	BB	BB	BB	BB	AB	AB	BB	BB	BB	BB
1597	AX-89848744		AA	AA	AA	AA	AA	AA	AA	AA	AA	AA	AA	AB	AA	AA	AA	AB	AB	AB	AA	AA	AA	AA	AA	AA	AA	AA	AA	AA	AA	AA	AA	AA	AA	AA	AA	AA	AA	AA	AA	AA	AA	AB	BB	AB	AB	AA	AA
1598	AX-89791415		AA	AA	AA	AA	AA	AA	AA	AA	AA	AA	AA	AA	AA	AA	AA	AB	AB	AB	AA	AB	AA	AA	AA	AA	AA	AA	AA	AA	AA	AA	AA	AA	AA	AA	AA	AA	AA	AA	AA	AA	AA	AB	BB	AB	AB	AA	AA
1599	AX-89852547		AA	AA	AA	AA	AA	AA	AA	AA	AA	AA	AA	AA	AA	AA	AA	AB	AB	AB	AA	AB	AA	AA	AA	AA	AA	AA	AA	AA	AA	AA	AA	AA	AA	AA	AA	AA	AA	AA	AA	AA	AA	AB	BB	AB	AB	AA	AA
1600	AX-89885837		BB	BB	BB	BB	BB	BB	BB	BB	BB	BB	BB	AB	BB	BB	BB	AB	AB	AB	BB	AB	BB	BB	BB	BB	BB	BB	BB	BB	BB	BB	BB	BB	BB	BB	BB	BB	BB	BB	BB	BB	BB	AB	AA	AB	AB	BB	BB
1601	AX-89885894		AA	AA	AA	AA	AA	AA	AA	AA	AA	AA	AA	AB	AA	AA	AA	AB	AB	AB	AA	AB	AA	AA	AA	AA	AA	AA	AA	AA	AA	AA	AA	AA	AA	AA	AA	AA	AA	AA	NC	AA	AA	AB	BB	AB	AB	AA	AA
1602	AX-89868125		AA	AA	AA	AA	AA	AA	AA	AA	AA	AA	AA	AB	AA	AA	AA	AB	AB	AB	AA	AB	AA	AA	AA	AA	AA	AA	AA	AA	AA	AA	AA	AA	AA	AA	AA	AA	AA	AA	AA	AA	AA	AB	BB	AB	AB	AA	AA
1603	AX-89788157		BB	BB	BB	BB	BB	BB	BB	BB	BB	BB	BB	BB	BB	BB	BB	NC	AB	AB	BB	AB	BB	BB	BB	BB	BB	BB	BB	BB	BB	BB	BB	BB	BB	BB	BB	BB	BB	BB	BB	BB	BB	AB	NC	AB	AB	BB	BB
1604	AX-89791082		AA	AA	AA	AA	AA	AA	AA	AA	AA	AA	AA	AA	AA	AA	AA	AB	AB	AB	AA	AB	AA	AA	AA	AA	AA	AA	AA	AA	AA	AA	AA	AA	AA	AA	AA	AA	AA	AA	AA	AA	AA	AB	BB	AB	AB	AA	AA
1605	AX-89821360		AA	AA	AA	AA	AA	AA	AA	AA	AA	AA	AA	AB	AA	AA	AA	AB	AB	NC	AA	AB	AA	AA	AA	AA	AA	AA	AA	AA	AA	AA	AA	AA	AA	AA	AA	AA	AA	AA	AA	AA	AA	AB	BB	AB	AB	AA	AA
1606	AX-89788329		BB	BB	BB	BB	BB	BB	BB	BB	BB	BB	BB	AB	BB	BB	BB	AB	NC	AB	BB	AB	BB	BB	BB	BB	BB	BB	BB	BB	BB	BB	BB	BB	BB	BB	BB	BB	BB	BB	NC	BB	BB	AB	AA	AB	AB	BB	BB
1607	AX-89905082		BB	BB	BB	BB	BB	BB	BB	BB	BB	BB	BB	BB	BB	BB	BB	AB	AB	AB	BB	AB	BB	BB	BB	BB	BB	BB	BB	BB	BB	BB	BB	BB	BB	BB	BB	BB	BB	BB	BB	BB	BB	AB	AA	AB	AB	BB	BB
1608	AX-89828773		AA	AA	AA	AA	AA	AA	AA	AA	AA	AA	AA	AB	AA	AA	AA	AB	AB	AB	AA	AB	AA	AA	AA	AA	AA	AA	AA	AA	AA	AA	AA	AA	AA	AA	AA	AA	AA	AA	AA	AA	AA	AB	BB	AB	AB	AA	AA
1609	AX-89828710		AA	AA	AA	AA	AA	AA	AA	AA	AA	AA	AA	AB	AA	AA	AA	AB	AB	AB	AA	AB	AA	AA	AA	AA	AA	AA	AA	AA	AA	AA	AA	AA	AA	AA	AA	AA	AA	AA	AA	AA	AA	AB	BB	AB	AB	AA	AA
1610	AX-89889196		BB	BB	BB	BB	BB	BB	BB	BB	BB	BB	BB	BB	BB	BB	BB	AB	AB	AB	BB	AB	BB	BB	BB	BB	BB	BB	BB	BB	BB	BB	BB	BB	BB	BB	BB	BB	BB	BB	BB	BB	BB	AB	AA	AB	AB	BB	BB
1611	AX-89885882		AA	AA	AA	AA	AA	AA	AA	AA	AA	AA	AA	AB	AA	AA	AA	AB	AB	AB	AA	AB	AA	AA	AA	AA	AA	AA	AA	AA	AA	AA	AA	AA	AA	AA	AA	AA	AA	AA	AA	AA	AA	AB	BB	AB	AB	AA	AA
1612	AX-89889260		AA	AA	AA	AA	AA	AA	AA	AA	AA	AA	AA	AB	AA	AA	AA	AB	NC	AB	AA	AB	AA	AA	AA	AA	AA	AA	AA	AA	AA	AA	AA	AA	AA	AA	AA	AA	AA	AA	AA	AA	AA	AB	BB	AB	AB	AA	AA
1613	AX-89791346		BB	BB	BB	BB	BB	BB	BB	BB	BB	BB	BB	AB	BB	BB	BB	AB	AB	AB	BB	BB	BB	BB	BB	BB	BB	BB	BB	BB	BB	BB	BB	BB	BB	BB	BB	BB	BB	BB	BB	BB	BB	AB	AA	AB	AB	BB	BB
1614	AX-89789198		AA	AA	AA	AA	AA	AA	AA	AA	AA	AA	AA	AB	AA	AA	AA	AB	AB	AB	AA	AB	AA	AA	AA	AA	AA	AA	AA	AA	AA	AA	AA	AA	AA	AA	AA	AA	AA	AA	AA	AA	AA	AB	BB	AB	AB	AA	AA
1615	AX-89788222		BB	BB	BB	BB	BB	BB	BB	BB	BB	BB	BB	AB	BB	BB	BB	AB	AB	AB	BB	BB	BB	BB	BB	BB	BB	BB	BB	BB	BB	BB	BB	BB	BB	BB	BB	BB	BB	BB	BB	BB	BB	AB	AA	AB	AB	BB	BB
1616	AX-89886805		AA	AA	AA	AA	AA	AA	AA	AA	AA	AA	AA	AB	AA	AA	AA	AB	AB	AB	AA	AB	AA	AA	AA	AA	AA	AA	AA	AA	AA	AA	AA	AA	AA	AA	AA	AA	AA	AA	AA	AA	AA	AB	BB	AB	AB	AA	AA
1617	AX-89886772		BB	BB	BB	BB	BB	BB	BB	BB	BB	BB	BB	AB	BB	BB	BB	AB	AB	AB	BB	AB	BB	BB	BB	BB	BB	BB	BB	BB	BB	BB	BB	BB	BB	BB	BB	BB	BB	BB	BB	BB	BB	AB	AA	AB	AB	BB	BB
1618	AX-89828600		BB	BB	BB	BB	BB	BB	BB	BB	BB	BB	BB	AB	BB	BB	BB	AB	AB	AB	BB	AB	BB	BB	BB	BB	BB	BB	BB	BB	BB	BB	BB	BB	BB	BB	BB	BB	BB	BB	BB	BB	BB	AB	AA	AB	AB	BB	BB
1619	AX-89788231		AA	AA	AA	AA	AA	AA	AA	AA	AA	AA	AA	AB	AA	AA	AA	AB	AB	AB	AA	AB	AA	AA	AA	AA	AA	AA	AA	AA	AA	AA	AA	AA	AA	AA	AA	AA	AA	AA	AA	AA	AA	AB	BB	AB	AB	AA	AA
1620	AX-89807389		BB	BB	BB	BB	BB	BB	NC	BB	BB	BB	BB	AB	BB	BB	BB	AB	AB	AB	BB	BB	BB	BB	BB	BB	BB	BB	BB	BB	BB	BB	BB	BB	BB	BB	BB	BB	BB	BB	BB	BB	BB	AB	AA	AB	AB	BB	BB
1621	AX-89886806		AA	AA	AA	AA	AA	AA	AA	AA	AA	AA	AA	AB	AA	AA	AA	AB	AB	AB	AA	AB	AA	AA	AA	AA	AA	AA	AA	AA	AA	AA	AA	AA	AA	AA	AA	AA	AA	AA	AA	AA	AA	AB	BB	AB	AB	AA	AA
1622	AX-89789171		AA	AA	AA	AA	AA	AA	AA	AA	AA	AA	AA	AB	AA	AA	AA	AB	AB	AB	AA	NC	AA	AA	AA	AA	AA	AA	AA	AA	AA	AA	AA	AA	AA	AA	AA	AA	AA	AA	AA	AA	AA	AB	BB	AB	AB	AA	AA
1623	AX-89789154		AA	AA	AA	AA	AA	AA	AA	AA	AA	AA	AA	AB	AA	AA	AA	AB	AB	AB	AA	AB	AA	AA	AA	AA	AA	AA	AA	AA	AA	AA	AA	AA	AA	AA	AA	AA	AA	AA	NC	AA	AA	AB	BB	AB	AB	AA	AA
1624	AX-89789150		AA	AA	AA	AA	AA	AA	AA	AA	AA	AA	AA	AB	AA	AA	AA	AB	AB	AB	AA	AB	AA	AA	AA	AA	AA	AA	AA	AA	AA	AA	AA	AA	AA	AA	AA	AA	AA	AA	AA	AA	AA	AB	BB	AB	AB	AA	AA
1625	AX-89807474		BB	BB	BB	BB	BB	BB	BB	BB	BB	BB	BB	AB	BB	BB	BB	AB	AB	AB	BB	AB	BB	BB	BB	BB	BB	BB	BB	BB	BB	BB	BB	BB	BB	BB	BB	BB	BB	BB	BB	BB	BB	AB	AA	AB	AB	BB	BB
1626	AX-89829321		BB	BB	BB	BB	BB	BB	BB	BB	BB	BB	BB	AB	BB	BB	BB	AB	AB	AB	BB	AB	BB	BB	BB	BB	BB	BB	BB	BB	BB	BB	BB	BB	BB	BB	BB	BB	BB	BB	BB	BB	BB	AA	AA	AB	AB	AB	AB
1627	AX-89829411		BB	BB	BB	BB	BB	BB	BB	BB	BB	BB	BB	AB	BB	BB	BB	AB	AB	AB	BB	AB	BB	BB	BB	BB	BB	BB	BB	BB	BB	BB	BB	BB	BB	BB	BB	BB	BB	BB	BB	BB	BB	AA	AA	AB	AA	AB	AB
1628	AX-89829956		AB	AA	AB	AB	AA	AA	AA	AB	AA	AB	AA	AB	AA	AA	AA	AB	AB	AB	AA	AB	AA	AB	AB	AB	AB	AB	AB	AB	AB	AB	AB	AA	AA	AA	AA	AA	AA	AA	AA	AA	AA	AB	AB	AB	AB	AB	AB
1629	AX-89811830		AB	BB	AB	AB	BB	BB	NC	AB	BB	AB	AB	AB	AB	BB	BB	AB	AB	AB	BB	AB	BB	AB	AB	AB	AB	AB	AB	AB	AB	AB	AB	BB	BB	BB	BB	BB	BB	BB	BB	BB	BB	AB	AB	AB	AB	AB	AB
1630	AX-89848470		AA	AA	AA	AA	AA	AA	AA	AA	AA	AA	BB	AA	BB	BB	AB	AA	AA	AB	AB	AA	BB	AA	AA	AA	AA	AA	AA	AA	AA	AA	AA	AB	AA	AA	AB	AA	AB	AB	AB	AA	AB	AB	AA	AA	AA	AB	AA
1631	AX-89789003		AA	AA	AA	AA	AA	AA	AA	AA	AA	AA	AA	AB	AA	AA	AA	AB	AB	AB	AA	AB	AA	AA	AA	AB	AA	AB	AA	AB	AB	AA	AB	AA	AA	AA	AA	AA	AA	AA	AA	AA	AA	BB	BB	AB	BB	AB	AB
1632	AX-89887162		AB	AA	AB	AB	AA	AA	AA	AB	AA	AB	AA	AB	AA	AA	AA	AB	AB	AB	AA	AB	AA	AB	AB	AB	AB	AB	AB	AB	AB	AB	AB	AA	AA	AA	AA	AA	AA	AA	AA	AA	AA	AB	AB	AB	AB	AB	AB
1633	AX-89789027		BB	BB	BB	BB	BB	BB	BB	BB	BB	BB	BB	AB	BB	BB	BB	AB	AB	AB	BB	AB	BB	BB	BB	BB	BB	BB	BB	BB	BB	BB	BB	BB	BB	BB	BB	BB	BB	BB	BB	BB	BB	AA	AA	AB	AA	AB	AB
1634	AX-89848465		BB	BB	BB	BB	BB	BB	BB	BB	BB	BB	AA	BB	AA	AA	AB	BB	BB	AB	AB	BB	AA	BB	BB	BB	BB	BB	BB	BB	BB	BB	BB	BB	BB	BB	BB	BB	BB	BB	BB	BB	BB	AB	BB	BB	BB	AB	BB
1635	AX-89830510		BB	BB	BB	BB	BB	BB	BB	BB	BB	BB	BB	BB	BB	BB	BB	BB	BB	BB	BB	BB	BB	BB	BB	BB	BB	BB	BB	BB	BB	BB	BB	BB	BB	BB	BB	BB	BB	BB	BB	BB	BB	BB	BB	BB	BB	BB	BB
1636	AX-89830478		BB	BB	BB	BB	BB	BB	BB	BB	BB	BB	AA	BB	AA	AA	AB	BB	BB	AB	AB	BB	AA	BB	BB	BB	BB	BB	BB	BB	BB	BB	BB	BB	BB	BB	BB	BB	BB	BB	BB	BB	BB	AB	BB	BB	BB	AB	BB
1637	AX-89887622		AA	AA	AA	AA	AA	AA	AA	AA	AA	AA	BB	AA	BB	BB	AB	AA	AA	AB	AB	AA	BB	AA	AA	AB	AA	AB	AA	AB	AB	AA	AB	AA	AA	AA	AA	AA	AA	AA	AA	AA	AA	AB	AA	AA	AA	AB	AA
1638	AX-89887578		AB	AA	AB	AA	AB	AB	AB	AB	AB	AB	BB	AA	BB	BB	AB	AA	AA	AB	AB	AA	BB	AA	AA	AB	AA	AB	AA	AB	AB	AA	AB	AA	AB	AA	AB	AA	AB	AB	AB	AA	AA	AB	AA	AB	AA	BB	AB
1639	AX-89789900		AB	AA	AB	AA	AB	AB	AB	AB	AB	AB	BB	AA	BB	BB	AB	AA	AA	AB	AB	AA	BB	AA	AA	AB	AA	AB	AA	AB	AB	AA	AB	AA	AB	AA	AB	AA	NC	AB	AB	AA	AA	AB	AA	AB	AA	BB	AB
1640	AX-89830872		BB	BB	BB	BB	BB	BB	BB	BB	BB	BB	BB	AB	BB	BB	BB	AB	BB	AB	BB	AB	BB	BB	BB	BB	BB	BB	BB	BB	BB	BB	BB	BB	BB	BB	BB	BB	BB	BB	BB	BB	BB	BB	AB	AB	AB	BB	AB
1641	AX-89913290		BB	BB	AB	BB	AB	BB	BB	AB	AB	BB	AB	BB	AB	AB	BB	BB	BB	BB	BB	AB	AB	AB	AB	AB	AB	AB	BB	AB	BB	AB	AA	BB	BB	BB	BB	BB	BB	BB	BB	BB	BB	AB	AA	AB	AB	AB	BB
1642	AX-89832055		BB	BB	AB	BB	AB	BB	BB	AB	AB	BB	AB	BB	AB	AB	BB	BB	BB	BB	BB	AB	AB	AB	AB	AA	AB	AB	AB	AB	AB	AA	AA	BB	BB	BB	BB	BB	BB	BB	BB	BB	BB	AB	AA	AB	AB	AB	BB
1643	AX-89848575		AA	AA	AB	AA	AB	AA	AA	AB	AB	AA	AB	AA	AB	AB	AA	AA	AA	AA	AA	AB	AB	AB	AB	BB	AB	AB	AB	AB	AB	BB	BB	AA	AA	AA	AA	AA	AA	AA	AA	AA	AA	AB	BB	AB	AB	AB	AA
1644	AX-89830975		AA	AA	AB	AA	AB	AA	AA	AB	AB	AA	AB	AA	AB	AB	AA	AA	AA	AA	AA	AB	AB	AB	AB	BB	AB	AB	AB	AB	AB	BB	BB	AA	AA	AA	AA	AA	AA	AA	AA	AA	AA	AB	BB	AB	AB	AB	AA
1645	AX-89888593		AA	AA	AB	AA	AB	AA	AA	AB	AB	AA	AB	AA	AB	AB	AA	AA	AA	AA	AA	AB	AB	AB	AB	AB	AB	AB	AA	AB	AA	AB	BB	AA	AA	AA	AA	AA	AA	AA	AA	AA	AA	AB	BB	AB	AB	AB	AA
1646	AX-89790363		AA	AA	AB	AA	AB	AA	AA	AB	AB	AA	AB	AA	AB	AB	AA	AA	AA	AA	AA	AB	AB	AB	AB	AB	AB	AB	AA	AB	AA	AB	BB	AA	AA	AA	AA	AA	AA	AA	AA	AA	AA	AB	BB	AB	AB	AB	AA
1647	AX-89905267		AA	AA	AB	AA	AB	AA	AA	AB	AB	AA	AB	AA	AB	AB	AA	AA	AA	AA	AA	AB	AB	AB	AB	BB	AB	AB	AB	AB	AB	BB	BB	AA	AA	AA	AA	AA	AA	AA	AA	AA	AA	AB	BB	AB	AB	AB	AA
1648	AX-89848537		AA	AA	AB	AA	AB	AA	AA	AB	AB	AA	AB	AA	AB	AB	AA	AA	AA	AA	AA	AB	AB	AB	AB	BB	AB	AB	AB	AB	AB	BB	BB	AA	AA	AA	AA	AA	AA	AA	AA	AA	AA	AB	BB	AB	AB	AB	AA
1649	AX-89848294		AA	AA	AA	AA	AA	AA	AA	AA	AA	AA	AA	AA	AA	AA	AA	AA	AA	AA	AA	AA	AA	AB	AB	AB	AB	AB	BB	AB	BB	AB	AA	AA	AA	AA	AA	AA	AA	AA	AA	AA	AA	AA	AB	AB	AA	AA	AA
1650	AX-89906218		AA	AA	AA	AA	AA	AA	AA	AA	AA	AA	AA	AA	AA	AA	AA	AA	AA	AA	AA	AA	AA	AB	AB	AB	AB	AB	BB	AB	BB	AB	AA	AA	AA	AA	AA	AA	AA	AA	AA	AA	AA	AA	AB	AB	AA	AA	AA
1651	AX-89892090		AA	AA	AA	AA	AA	AA	AA	AA	AA	AA	AA	AA	AA	AA	AA	AA	AA	AA	AA	AA	AA	AB	AB	AB	AB	AB	AB	AB	AB	AB	AB	AA	AA	AA	AA	AA	AA	AA	AA	AA	AA	AA	AA	AA	AA	AA	AA
1652	AX-89793560		AA	AA	AA	AA	AA	AA	AA	AA	AA	AA	AA	AA	AA	AA	AA	AA	AA	AA	AA	AA	AA	AB	AB	AB	AB	AB	AB	AB	AB	AB	AB	AA	AA	AA	AA	AA	AA	AA	AA	AA	AA	AA	AA	AA	AA	AA	AA
1653	AX-89892123		AA	AA	AA	AA	AA	AA	AA	AA	AA	AA	AA	AA	AA	AA	AA	AA	AA	AA	AA	AA	AA	AB	AB	AB	AB	AB	AB	AB	AB	AB	AB	AA	AA	AA	AA	AA	AA	AA	AA	AA	AA	AA	AA	AA	AA	AA	AA
1654	AX-89905753		AA	AA	AA	AA	AA	AA	AA	AA	AA	AA	AA	AA	AA	AA	AA	AA	AA	AA	AA	AA	AA	AB	AB	AB	AB	AB	AB	AB	AB	AB	AB	AA	AA	AA	AA	AA	AA	AA	AA	AA	AA	AA	AA	AA	AA	AA	AA
1655	AX-89791127		AA	AA	AA	AA	AA	AA	AA	AA	AA	AA	AA	AA	AA	AA	AA	AA	AA	AA	AA	AA	AA	AB	AB	AA	AB	AB	AB	AB	AB	AA	AA	AA	AA	AA	AA	AA	AA	AA	AA	AA	AA	AB	AA	AB	AA	AA	AA
1656	AX-89791153		BB	BB	BB	BB	BB	BB	BB	BB	BB	BB	BB	BB	BB	BB	BB	BB	BB	BB	BB	BB	BB	AB	AB	BB	AB	AB	AB	AB	AB	BB	BB	BB	BB	BB	BB	BB	BB	BB	BB	BB	BB	BB	BB	AB	BB	BB	BB
1657	AX-89831712		BB	AA	BB	AB	BB	AA	AB	BB	BB	AA	BB	AB	AB	BB	BB	AB	AB	AB	BB	AB	BB	AA	AA	AB	AA	AA	AA	AA	AA	AB	AB	AB	BB	AB	BB	BB	AB	AB	AB	AB	AB	AB	AB	AB	AB	AB	AB
1658	AX-89791157		AB	AA	BB	AB	NC	AA	AB	BB	BB	AA	BB	BB	BB	BB	BB	BB	BB	BB	BB	BB	BB	AA	AA	AB	AA	AA	AA	AA	AA	AB	AB	AB	BB	AB	NC	NC	AB	AB	AB	AB	AB	AB	AB	AB	AB	AB	AB
1659	AX-89888951		AA	AA	AA	AA	AA	AA	AA	AA	AA	AA	AA	AA	AA	AA	AA	AA	AA	AA	AA	AA	AA	BB	BB	AB	BB	BB	BB	BB	BB	AB	AB	AA	AA	AA	AA	AA	AA	AA	AA	AA	AA	AA	AA	AB	AA	AA	AA
1660	AX-89831776		AA	AA	AA	AA	AA	AA	AA	AA	AA	AA	AA	AA	AA	AA	AA	AA	AA	AA	AA	AA	AA	BB	BB	AB	BB	BB	BB	BB	BB	AB	AB	AA	AA	AA	AA	AA	AA	AA	NC	AA	AA	AA	AA	AB	AA	AA	AA
1661	AX-89848680		BB	BB	BB	BB	BB	BB	BB	BB	BB	BB	BB	AB	AB	BB	BB	AB	AB	AB	BB	AB	BB	BB	BB	BB	BB	BB	BB	BB	BB	BB	BB	BB	BB	BB	BB	BB	BB	BB	BB	BB	BB	BB	BB	BB	BB	BB	BB
1662	AX-89889108		BB	BB	BB	BB	BB	BB	BB	BB	BB	BB	BB	AB	AB	BB	BB	AB	AB	AB	BB	AB	BB	BB	BB	BB	BB	BB	BB	BB	BB	BB	BB	BB	BB	BB	BB	BB	BB	BB	BB	BB	BB	BB	BB	BB	BB	BB	BB
1663	AX-89831939		BB	BB	BB	BB	BB	BB	BB	BB	BB	BB	BB	AB	AB	BB	BB	AB	AB	AB	BB	AB	BB	BB	BB	BB	BB	BB	BB	BB	BB	BB	BB	BB	BB	BB	BB	BB	BB	BB	BB	BB	BB	BB	BB	BB	BB	BB	BB
1664	AX-89791313		BB	BB	BB	BB	BB	BB	BB	BB	BB	BB	BB	AB	AB	BB	BB	AB	AB	AB	BB	AB	BB	BB	BB	BB	BB	BB	BB	BB	BB	BB	BB	BB	BB	BB	BB	BB	BB	BB	BB	BB	BB	BB	BB	BB	BB	BB	BB
1665	AX-89807392		AB	AA	AB	AA	AB	AA	AA	AB	AB	AA	AB	AB	AB	AB	AB	AB	AB	AB	AB	AB	AB	AB	AB	AB	AB	AB	AB	AB	AB	AB	AB	AA	AA	AA	AA	AA	AA	AA	AA	AA	AA	AA	AA	AA	AA	AA	AB
1666	AX-89828551		BB	BB	BB	BB	BB	BB	BB	BB	BB	BB	BB	AB	AB	BB	BB	AB	AB	AB	BB	AB	BB	BB	BB	BB	BB	BB	BB	BB	BB	BB	BB	BB	BB	BB	BB	BB	BB	BB	BB	BB	BB	BB	BB	BB	BB	BB	BB
1667	AX-89788318		AB	BB	AB	BB	AB	BB	BB	AB	AB	BB	AB	AB	AB	AB	AB	AB	AB	AB	AB	AB	AB	AB	AB	AB	AB	AB	AB	AB	AB	AB	AB	BB	BB	BB	BB	BB	BB	BB	BB	BB	BB	BB	BB	BB	BB	BB	AB
1668	AX-89831950		BB	BB	BB	BB	BB	BB	BB	BB	BB	BB	BB	AB	AB	BB	BB	AB	AB	AB	BB	AB	BB	BB	BB	BB	BB	BB	BB	BB	BB	BB	BB	BB	BB	BB	BB	BB	BB	BB	BB	BB	BB	BB	BB	BB	BB	BB	BB
1669	AX-89807401		AA	AA	AA	AA	AA	AA	AA	AA	AA	AA	AA	AB	AB	AA	AA	AB	AB	AB	AA	AB	AA	AA	AA	AA	AA	AA	AA	AA	AA	AA	AA	AA	AA	AA	AA	AA	AA	AA	AA	AA	AA	AA	AA	AA	AA	AA	AA
1670	AX-89791400		BB	BB	BB	BB	BB	BB	BB	BB	BB	BB	BB	AB	AB	BB	BB	AB	AB	AB	BB	AB	BB	BB	BB	BB	BB	BB	BB	BB	BB	BB	BB	BB	BB	BB	BB	BB	BB	BB	BB	BB	BB	BB	BB	BB	BB	BB	BB
1671	AX-89791379		AA	AA	AA	AA	AA	AA	AA	AA	AA	AA	AA	AB	AB	AA	AA	AB	AB	AB	AA	AB	AA	AA	AA	AA	AA	AA	AA	AA	AA	AA	AA	AA	AA	AA	AA	AA	AA	AA	AA	AA	AA	AA	AA	AA	AA	AA	AA
1672	AX-89807475		AB	AB	AB	AB	AB	AA	AB	AB	AA	AA	AA	AB	AB	AB	AA	AB	AB	AB	AA	AB	AA	AB	AB	AB	AB	AA	AB	AB	AB	AA	AA	AA	AB	AB	AA	AB	AA	AA	AA	AA	AA	AA	AA	AA	AA	AA	AA
1673	AX-89889266		AB	BB	AB	BB	AB	BB	BB	AB	AB	BB	AB	AB	AB	AB	AB	AB	AB	AB	AB	AB	AB	AB	AB	AB	AB	AB	AB	AB	AB	AB	AB	BB	BB	BB	BB	BB	BB	BB	BB	BB	BB	BB	BB	BB	BB	BB	AB
1674	AX-89885854		BB	BB	BB	BB	BB	BB	BB	BB	BB	BB	BB	AB	AB	BB	BB	AB	AB	AB	BB	AB	BB	BB	BB	BB	BB	BB	BB	BB	BB	BB	BB	BB	BB	BB	BB	BB	BB	BB	BB	BB	BB	BB	BB	BB	BB	BB	BB
1675	AX-89861541		BB	BB	BB	BB	BB	BB	BB	BB	BB	BB	BB	AB	AB	BB	BB	AB	AB	AB	BB	AB	BB	BB	BB	BB	BB	BB	BB	BB	BB	BB	BB	BB	BB	BB	BB	BB	BB	BB	BB	BB	BB	BB	BB	BB	BB	BB	BB
1676	AX-89791336		AB	AA	AB	AA	AB	AA	AA	AB	AB	AA	AB	AB	AB	AB	AB	AB	AB	AB	AB	AB	AB	AB	AB	AB	AB	AB	AB	AB	AB	AB	AB	AA	AA	AA	AA	AA	AA	AA	AA	AA	AA	AA	AA	AA	AA	AA	AB
1677	AX-89791477		AA	AA	AA	AA	AA	AA	AA	AA	AA	AA	AA	AB	AB	AA	AA	AB	AB	AB	AA	AB	AA	AA	AA	AA	AA	AA	AA	AA	AA	AA	AA	AA	AA	AA	AA	AA	AA	AA	AA	AA	AA	AA	AA	AA	AA	AA	AA
1678	AX-89848310		AB	BB	AB	BB	AB	BB	BB	AB	AB	BB	AB	AA	AA	AB	AB	AA	AA	AA	AB	AA	AB	AB	AB	AB	AB	AB	AB	AB	AB	AB	AB	BB	BB	BB	BB	BB	BB	BB	BB	BB	BB	BB	BB	BB	BB	BB	AB
1679	AX-89885786		AB	AA	AB	AA	AB	AA	AA	AB	AB	AA	AB	AB	AB	AB	AB	AB	AB	AB	AB	AB	AB	AB	AB	AB	AB	AB	AB	AB	AB	AB	AB	AA	AA	AA	AA	AA	AA	AA	AA	AA	AA	AA	AA	AA	AA	AA	AB
1680	AX-89832083		BB	BB	BB	BB	BB	BB	BB	BB	BB	BB	BB	AB	AB	BB	BB	AB	AB	AB	BB	AB	BB	BB	BB	BB	BB	BB	BB	BB	BB	BB	BB	BB	BB	BB	BB	BB	BB	BB	BB	BB	BB	BB	BB	BB	BB	BB	BB
1681	AX-89889277		BB	BB	BB	BB	BB	BB	BB	BB	BB	BB	BB	AB	AB	BB	BB	AB	AB	AB	BB	AB	BB	BB	BB	BB	BB	BB	BB	BB	BB	BB	BB	BB	BB	BB	BB	BB	BB	BB	BB	BB	BB	BB	BB	BB	BB	BB	BB
1682	AX-89863535		AA	AA	AA	AA	AA	AA	AA	AA	AA	AA	AA	AB	AB	AA	AA	AB	AB	AB	AA	AB	AA	AA	AA	AA	AA	AA	AA	AA	AA	AA	AA	AA	AA	AA	AA	AA	AA	AA	AA	AA	AA	AA	AA	AA	AA	AA	AA
1683	AX-89788360		BB	BB	BB	BB	BB	BB	BB	BB	BB	BB	BB	AB	AB	BB	BB	AB	AB	AB	BB	AB	BB	BB	BB	BB	BB	BB	BB	BB	BB	BB	BB	BB	BB	BB	BB	BB	BB	BB	BB	BB	BB	BB	BB	BB	BB	BB	BB
1684	AX-89791310		AA	AA	AA	AA	AA	AA	AA	AA	AA	AA	AA	AB	AB	AA	AA	AB	AB	AB	AA	AB	AA	AA	AA	AA	AA	AA	AA	AA	AA	AA	AA	AA	AA	AA	AA	AA	AA	AA	AA	AA	AA	AA	AA	AA	AA	AA	AA
1685	AX-89885781		AB	AA	AB	AA	AB	AA	AA	AB	AB	AA	AB	AB	AB	AB	AB	AB	AB	AB	AB	AB	AB	AB	AB	AB	AB	AB	AB	AB	AB	AB	AB	AA	AA	AA	AA	AA	AA	AA	AA	AA	AA	AA	AA	AA	AA	AA	AB
1686	AX-89889201		BB	BB	BB	BB	BB	BB	BB	BB	BB	BB	BB	AB	AB	BB	BB	AB	AB	AB	BB	AB	BB	BB	BB	BB	BB	BB	BB	BB	BB	BB	BB	BB	BB	BB	BB	BB	BB	BB	BB	BB	BB	BB	BB	BB	BB	BB	BB
1687	AX-89828545		BB	BB	BB	BB	BB	BB	BB	BB	BB	BB	BB	AB	NC	BB	BB	AB	AB	AB	BB	AB	BB	BB	BB	BB	BB	BB	BB	BB	BB	BB	BB	BB	BB	BB	BB	BB	BB	BB	BB	BB	BB	BB	BB	BB	BB	BB	BB
1688	AX-89791062		AA	BB	NC	AB	AA	BB	AB	AA	AA	BB	AA	AB	AB	AA	AA	AB	AB	AB	AA	AB	AA	AB	BB	AB	BB	BB	AB	BB	BB	AB	AB	AB	AA	AB	AA	AA	AB	AB	AB	AB	NC	AB	NC	AB	AB	AB	AB
1689	AX-89888803		BB	AA	BB	AB	BB	AA	AB	BB	BB	AA	BB	AB	AB	BB	BB	AB	AB	AB	BB	AB	BB	AA	AA	AA	AA	AA	AA	AA	AA	AB	AB	AB	BB	AB	BB	BB	AB	AB	AB	AB	AB	AB	AB	AB	AB	AB	AB
1690	AX-89831707		AA	BB	AA	AB	AA	BB	AB	AA	AA	BB	AA	AB	AB	AA	AA	AB	AB	AB	AA	AB	AA	BB	BB	AB	BB	BB	BB	BB	BB	AB	AB	AB	AA	AB	AA	AA	AB	AB	AB	AB	AB	AB	AB	AB	AB	AB	AB
1691	AX-89848721		AA	BB	AA	AB	AA	BB	AB	AA	AA	BB	AA	AB	AB	AA	AA	AB	AB	AB	AA	AB	AA	AB	AB	AB	AB	AB	AB	AB	AB	AB	AB	AB	AA	AB	AA	AA	AB	AB	AB	AB	AB	AB	AB	AA	AB	AB	AB
1692	AX-89913270		AA	BB	AA	AB	AA	BB	AB	AA	AA	BB	AA	AB	AB	AA	AA	AB	AB	AB	AA	AB	AA	BB	BB	BB	BB	BB	BB	BB	BB	AB	AB	AB	AA	AB	AA	AA	AB	AB	AB	AB	AB	AB	AB	AB	AB	AB	AB
1693	AX-89848717		AA	AA	AA	AA	AA	AA	AA	AA	AA	AA	AA	AA	AA	AA	AA	AA	AA	AA	AA	AA	AA	AB	AB	AA	AB	AB	AB	AB	AB	AA	AA	AA	AA	AA	AA	AA	AA	AA	AA	AA	AA	AB	AA	AB	AA	AA	AA
1694	AX-89791125		AA	AA	AA	AA	AA	AA	AA	AA	AA	AA	AA	AA	AA	AA	AA	AA	AA	AA	AA	AA	AA	AB	AB	AA	AB	AB	AB	AB	AB	AA	AA	AA	AA	AA	AA	AA	AA	AA	AA	AA	AA	AB	AA	AB	AA	AA	AA
1695	AX-89888864		BB	BB	BB	BB	BB	BB	BB	BB	BB	BB	BB	BB	BB	BB	BB	BB	BB	BB	BB	BB	BB	AB	AB	BB	AB	AB	AB	AB	AB	BB	BB	BB	BB	BB	BB	BB	BB	BB	BB	BB	BB	AB	BB	AB	BB	BB	BB
1696	AX-89886885		AB	AB	AB	AB	AB	BB	AB	AB	BB	BB	NC	AB	AB	AB	BB	AB	AB	AB	BB	AB	BB	AA	AA	AA	AA	AB	AA	AA	AA	AB	AB	BB	AB	AB	BB	AB	BB	BB	BB	BB	BB	AB	BB	AB	AB	BB	BB
1697	AX-89788237		AA	AB	AA	AB	AA	BB	AB	AA	AB	BB	AB	AA	AA	AB	AB	AA	AA	AA	AB	AA	AB	AA	AA	AA	AA	AB	AA	AA	AA	AB	AB	BB	AB	AB	BB	AB	BB	BB	BB	BB	BB	AB	BB	AB	AB	BB	AB
1698	AX-89885741		AA	AB	AA	AB	AA	BB	AB	AA	AB	BB	AB	AA	AA	AB	AB	AA	AA	AA	AB	AA	AB	AA	AA	AA	AA	AB	AA	AA	AA	AB	AB	BB	AB	AB	BB	AB	BB	BB	BB	BB	BB	AB	BB	AB	AB	BB	AB
1699	AX-89788274		AB	BB	AB	BB	AB	BB	BB	AB	AB	BB	AB	AB	AB	AB	AB	AB	AB	AB	AB	AB	AB	AB	AB	AB	AB	AB	AB	AB	AB	AB	AB	BB	BB	BB	BB	BB	BB	BB	BB	BB	BB	BB	BB	BB	BB	BB	AB
1700	AX-89829634		AB	AB	AA	AB	AB	AA	AB	AB	AA	AA	AA	AB	AB	AB	AA	AB	AB	AB	AA	AB	AA	AB	AB	AB	AB	AA	AB	AB	AB	AA	AA	AA	AB	AB	AA	AB	AA	AA	AA	AA	AA	AB	AA	AB	AB	AA	AA
1701	AX-89886830		AB	AB	AA	AB	AB	AA	AB	AB	AA	AA	AA	AB	AB	AB	AA	AB	AB	AB	AA	AB	AA	AB	AB	AB	AB	AA	AB	AB	AB	AA	AA	AA	AB	AB	AA	AB	AA	AA	AA	AA	AA	AB	AA	AB	AB	AA	AA
1702	AX-89829644		AB	AB	BB	AB	AB	BB	AB	AB	BB	BB	BB	AB	AB	AB	BB	AB	AB	AB	BB	AB	BB	AB	AB	AB	AB	BB	AB	AB	AB	BB	BB	BB	AB	AB	BB	AB	BB	BB	BB	BB	BB	AB	BB	AB	AB	BB	BB
1703	AX-89804448		AB	AB	BB	AB	AB	BB	AB	AB	BB	BB	BB	AB	AB	AB	BB	AB	AB	AB	BB	AB	BB	AB	AB	AB	AB	BB	AB	AB	AB	BB	BB	BB	AB	AB	BB	AB	BB	BB	BB	BB	BB	AB	BB	AB	AB	BB	BB
1704	AX-89789187		AB	AB	BB	AB	AB	BB	AB	AB	BB	BB	BB	AB	AB	AB	BB	AB	NC	AB	BB	AB	BB	AB	AB	AB	AB	BB	AB	AB	AB	BB	BB	BB	AB	AB	BB	AB	BB	BB	BB	BB	BB	AB	BB	AB	AB	BB	BB
1705	AX-89829675		AB	AB	AB	AB	AB	AA	AB	AB	AA	AA	AA	AB	AB	AB	AA	AB	AB	AB	AA	AB	AA	AB	AB	AB	AB	AB	AB	AB	AB	AB	AA	AA	AB	AB	AA	AB	AA	AA	AA	AA	AA	AB	AA	AB	AB	AA	AA
1706	AX-89829635		AB	AB	AA	AB	AB	AA	AB	AB	AA	AA	AA	AB	AB	AB	AA	AB	AB	AB	AA	AB	AA	AB	AB	AB	AB	AA	AB	AB	AB	AA	AA	AA	AB	AB	AA	AB	AA	AA	AA	AA	AA	AB	AA	AB	AB	AA	AA
1707	AX-89848414		AB	AB	BB	AB	AB	BB	AB	AB	BB	BB	BB	AB	AB	AB	BB	AB	AB	AB	BB	AB	BB	AA	AA	AA	AA	BB	AB	AB	AB	BB	AB	BB	AB	AB	BB	AB	BB	BB	BB	BB	BB	AB	BB	AB	AB	BB	BB
1708	AX-89829656		AB	AB	AA	AB	AB	AA	AB	AB	AA	AA	AA	AB	AB	AB	AA	AB	AB	AB	AA	AB	AA	AB	AB	AB	AB	AA	AB	AB	AB	AA	AA	AA	AB	AB	AA	AB	AA	AA	AA	AA	AA	AB	AA	AB	AB	AA	AA
1709	AX-89829636		AB	AB	BB	AB	AB	BB	AB	AB	BB	BB	BB	AB	AB	AB	BB	AB	AB	AB	BB	AB	BB	AB	AB	AB	AB	BB	AB	AB	AB	BB	BB	BB	AB	AB	BB	AB	BB	BB	BB	BB	BB	AB	BB	AB	AB	BB	BB
1710	AX-89789213		AB	AB	AB	AB	AB	AA	AB	AB	AA	AA	AA	AB	AB	AB	AA	AB	AB	AB	AA	AB	AA	AB	AB	AB	AB	AB	BB	BB	BB	AB	AA	AA	AB	AB	AA	AB	AA	AA	AA	AA	AA	AB	AA	AB	AB	AA	AA
1711	AX-89829431		AB	AB	AA	AB	AB	AA	AB	AB	AA	AB	AA	AA	AA	AA	AA	AA	AA	AA	AA	AA	AA	AA	AA	AA	AA	AA	AA	AA	AA	AA	AA	AA	AB	AB	AA	AB	AA	AA	AA	AA	AA	AA	AA	AA	AA	AA	AA
1712	AX-89829637		AB	AB	BB	AB	AB	BB	AB	AB	BB	BB	BB	AB	AB	AB	BB	AB	AB	AB	BB	AB	BB	AA	AA	AA	AA	BB	AB	AB	AB	BB	AB	BB	AB	AB	BB	AB	BB	BB	BB	BB	BB	AB	BB	AB	AB	BB	BB
1713	AX-89886809		AB	AB	BB	AB	AB	BB	AB	AB	BB	BB	BB	AB	AB	AB	BB	AB	AB	AB	BB	AB	BB	AB	AB	AB	AB	BB	AB	AB	AB	BB	BB	BB	AB	AB	BB	AB	BB	BB	BB	BB	BB	AB	BB	AB	AB	BB	BB
1714	AX-89829682		AB	AB	AB	AB	AB	AA	AB	AB	AA	AA	AA	AB	AB	AB	AA	AB	AB	AB	AA	AB	AA	AB	AB	AB	AB	AB	BB	BB	BB	AB	AA	AA	AB	AB	AA	AB	AA	AA	AA	AA	AA	AB	AA	AB	AB	AA	AA
1715	AX-89789216		AB	AB	AB	AB	AB	BB	AB	AB	BB	BB	BB	AB	AB	AB	BB	AB	AB	AB	BB	AB	BB	AB	AB	AB	AB	AB	AA	AA	AA	AB	BB	BB	AB	AB	BB	AB	BB	BB	BB	BB	BB	AB	BB	AB	AB	BB	BB
1716	AX-89829505		AB	AB	AA	AB	AB	AA	AB	AB	AA	AA	AA	AB	AB	AB	AA	AB	AB	AB	AA	AB	AA	AB	AB	AB	AB	AA	AB	AB	AB	AA	AA	AA	AB	AB	AA	AB	AA	AA	AA	AA	AA	AB	AA	AB	AB	AA	AA
1717	AX-89789135		AB	AB	BB	AB	AB	BB	AB	AB	BB	BB	BB	AB	AB	AB	BB	AB	AB	AB	BB	AB	BB	AB	AB	AB	AB	BB	AB	AB	AB	BB	BB	BB	AB	AB	BB	AB	BB	BB	BB	BB	BB	AB	BB	AB	AB	BB	BB
1718	AX-89863540		AB	AB	AA	AB	AB	AA	AB	AB	AA	AA	AA	AA	AA	AA	AA	AA	AA	AA	AA	AA	AA	AB	AB	AB	AB	AA	AB	AB	AB	AA	AA	AA	AB	AB	AA	AB	AA	AA	AA	AA	AA	AB	AA	AB	AB	AA	AA
1719	AX-89905164		AB	AB	AA	AB	AB	AA	AB	AB	AA	AA	AA	AB	AB	AB	AA	AB	AB	AB	AA	AB	AA	BB	BB	BB	AB	AA	AB	AB	AB	AA	AB	AA	BB	AB	AA	AB	AA	AB	AA	AB	AA	AB	AA	AB	AB	AA	AA
1720	AX-89824419		AB	AB	BB	AB	AB	BB	AB	AB	BB	BB	BB	AB	AB	AB	BB	AB	AB	AB	BB	AB	BB	AB	AB	AB	AB	BB	AB	AB	AB	BB	BB	BB	AB	AB	BB	AB	BB	BB	BB	BB	BB	AB	BB	AB	AB	BB	BB
1721	AX-89789162		AB	AB	BB	AB	AB	BB	AB	AB	BB	BB	BB	AB	AB	AB	BB	AB	AB	AB	BB	AB	BB	AB	AB	AB	AB	BB	AB	AB	AB	BB	BB	BB	AB	AB	BB	AB	BB	BB	BB	BB	BB	AB	BB	AB	AB	BB	BB
1722	AX-89886759		AB	AB	AA	AB	AB	AA	AB	AB	AA	AA	AA	AB	AB	AB	AA	AB	AB	AB	AA	AB	AA	AB	AB	NC	AB	AA	AB	AB	AB	AA	AA	AA	AB	AB	AA	AB	AA	AA	AA	AA	AA	AB	AA	AB	AB	AA	AA
1723	AX-89829417		AB	AB	BB	AB	AB	BB	AB	AB	BB	AB	BB	BB	BB	BB	BB	BB	BB	BB	BB	BB	BB	BB	BB	BB	BB	BB	BB	BB	BB	BB	BB	BB	AB	AB	BB	AB	BB	BB	BB	BB	BB	BB	BB	BB	BB	BB	BB
1724	AX-89863177		AA	AA	AA	AA	AA	AA	AA	AA	AA	AA	AA	AA	AA	AA	AA	AA	AA	AA	AA	AA	AA	AB	AB	AB	AA	AA	AA	AA	AA	AA	AB	AA	AB	AA	AA	AA	AA	AB	AA	AB	AA	AA	AA	AA	AA	AA	AA
1725	AX-89905167		AA	AA	AA	AA	AA	AA	AA	AA	AA	AA	NC	AA	AA	NC	AA	AA	AA	AA	AA	AA	AA	AB	AB	AB	AA	AA	AA	AA	AA	AA	AB	AA	AB	AA	AA	AA	AA	AB	AA	AB	AA	AA	NC	AA	AA	AA	AA
1726	AX-89886442		AB	AB	BB	AB	AB	BB	AB	AB	BB	AB	NC	BB	BB	BB	BB	BB	BB	BB	BB	BB	BB	BB	BB	BB	BB	BB	BB	BB	BB	BB	BB	BB	AB	AB	BB	AB	BB	BB	BB	BB	BB	AB	BB	AB	AB	BB	BB
1727	AX-89829516		AB	AB	BB	AB	AB	BB	AB	AB	BB	BB	BB	AB	AB	AB	BB	AB	AB	AB	BB	AB	BB	AB	AB	AB	AB	BB	AB	AB	AB	BB	BB	BB	AB	AB	BB	AB	BB	BB	BB	BB	BB	AB	BB	AB	AB	BB	BB
1728	AX-89905155		AB	AB	AA	AB	AB	AA	AB	AB	AA	AB	AA	AA	AA	AA	AA	AA	AA	AA	AA	AA	AA	AA	AA	AA	AA	AA	AA	AA	AA	AA	AA	AA	AB	AB	AA	AB	AA	AA	AA	AA	AA	AA	AA	AA	AA	AA	AA
1729	AX-89789158		AB	AB	BB	AB	AB	BB	AB	AB	BB	BB	BB	AB	AB	AB	BB	AB	AB	AB	BB	AB	BB	AB	AB	AB	AB	BB	AB	AB	AB	BB	BB	BB	AB	AB	BB	AB	BB	BB	BB	BB	BB	AB	BB	AB	AB	BB	BB
1730	AX-89789302		AB	AB	BB	AB	AB	BB	AB	AB	BB	BB	BB	AB	AB	AB	BB	AB	AB	AB	BB	AB	BB	AB	AB	AB	AB	BB	AB	AB	AB	BB	BB	BB	AB	AB	BB	AB	BB	BB	BB	BB	BB	AB	BB	AB	AB	BB	BB
1731	AX-89788887		AB	AB	AA	AB	AB	AA	AB	AB	AA	AB	AA	AA	AA	AA	AA	AA	AA	AA	AA	AA	AA	AA	AA	AA	AA	AA	AA	AA	AA	AA	AA	AA	AB	AB	AA	AB	AA	AA	AA	AA	AA	AA	AA	AA	AA	AA	AA
1732	AX-89788390		AB	AB	AA	AB	AB	AA	AB	AB	AA	AA	AA	AA	AA	AA	AA	AA	AA	AA	AA	AA	AA	AB	AB	AB	AB	AA	AB	AB	AB	AA	AA	AA	AB	AB	AA	AB	AA	AA	AA	NC	AA	AB	AA	AB	AB	AA	AA
1733	AX-89829306		AB	AB	BB	AB	AB	BB	AB	AB	BB	AB	BB	BB	BB	BB	BB	BB	BB	BB	BB	BB	BB	BB	BB	BB	BB	BB	BB	BB	BB	BB	BB	BB	AB	AB	BB	AB	BB	BB	BB	BB	BB	AB	BB	AB	AB	BB	BB
1734	AX-89886474		AB	AB	BB	AB	AB	BB	AB	AB	BB	AB	BB	BB	BB	BB	BB	BB	BB	BB	BB	BB	BB	BB	BB	BB	BB	BB	BB	BB	BB	BB	BB	BB	AB	AB	BB	AB	BB	BB	BB	BB	BB	AB	BB	AB	AB	BB	BB
1735	AX-89828825		AB	AB	AA	AB	AB	AA	AB	AB	AA	AA	AA	AA	AA	AA	AA	AA	AA	AA	AA	AA	AA	AB	NC	AB	AB	AA	AB	AB	AB	AA	AA	AA	AB	AB	AA	AB	AA	AA	AA	AA	AA	AB	AA	AB	AB	AA	AA
1736	AX-89788889		AB	AB	AA	AB	AB	AA	AB	AB	AA	AB	AA	AA	AA	AA	AA	AA	AA	AA	AA	AA	AA	AA	AA	AA	AA	AA	AA	AA	AA	AA	AA	AA	AB	AB	AA	AB	AA	AA	AA	AA	AA	AA	AA	AA	AA	AA	AA
1737	AX-89829316		AB	AB	BB	AB	AB	BB	AB	AB	BB	AB	BB	BB	BB	BB	BB	BB	BB	BB	BB	BB	BB	BB	BB	BB	BB	BB	BB	BB	BB	BB	BB	BB	AB	AB	BB	AB	BB	BB	BB	BB	BB	AB	BB	AB	AB	BB	BB
1738	AX-89789043		AB	AB	BB	AB	AB	BB	AB	AB	BB	BB	BB	AB	AB	AB	BB	AB	AB	AB	BB	AB	BB	AB	AB	AB	AB	BB	AB	AB	AB	BB	BB	BB	AB	AB	BB	AB	BB	BB	BB	BB	BB	AB	BB	AB	AB	BB	BB
1739	AX-89789064		AB	AB	AA	AB	AB	AA	AB	AB	AA	AA	AA	AB	AB	AB	AA	AB	AB	AB	AA	AB	AA	BB	BB	BB	AB	AA	AB	AB	AB	AA	AB	AA	BB	AB	AA	AB	AA	AB	AA	AB	AA	AB	AA	AB	AB	AA	AA
1740	AX-89886667		AB	AB	NC	AB	AB	BB	AB	AB	BB	BB	BB	AB	AB	AB	BB	AB	AB	AB	BB	AB	BB	NC	AB	AB	AB	BB	AB	AB	AB	BB	BB	BB	AB	AB	BB	AB	BB	BB	BB	BB	BB	AB	BB	AB	AB	BB	BB
1741	AX-89829398		AB	AB	AA	AB	AB	AA	AB	AB	AA	AB	AA	AA	AA	AA	AA	AA	AA	AA	AA	AA	AA	AA	AA	AA	AA	AA	AA	AA	AA	AA	AA	AA	AB	AB	AA	AB	AA	AA	AA	AA	AA	AA	AA	AA	AA	AA	AA
1742	AX-89886580		AB	AB	BB	AB	AB	BB	AB	AB	BB	AB	BB	BB	BB	BB	BB	BB	BB	BB	BB	BB	BB	BB	BB	BB	BB	BB	BB	BB	BB	BB	BB	BB	AB	AB	BB	AB	BB	BB	BB	BB	BB	BB	BB	BB	BB	BB	BB
1743	AX-89886736		AB	AB	AA	AB	AB	AA	AB	AB	AA	AA	AA	AB	AB	AB	AA	AB	AB	AB	AA	AB	AA	AB	AB	AB	AB	AA	AB	AB	AB	AA	AA	AA	AB	AB	AA	AB	AA	AA	AA	AA	AA	AB	AA	AB	AB	AA	AA
1744	AX-89807461		AB	AB	BB	AB	AB	BB	AB	AB	BB	BB	BB	AB	AB	AB	BB	AB	AB	AB	BB	AB	BB	AB	AB	AB	AB	BB	AB	AB	AB	BB	BB	BB	AB	AB	BB	AB	BB	BB	BB	BB	BB	AB	BB	AB	AB	BB	BB
1745	AX-89789166		AB	AB	AA	AB	AB	AA	AB	AB	AA	AA	AA	AB	AB	AB	AA	AB	AB	AB	AA	AB	AA	BB	BB	BB	BB	AA	AB	AB	AB	AA	AB	AA	AB	AB	AA	AB	AA	AA	AA	AA	AA	AB	AA	AB	AB	AA	AA
1746	AX-89885933		AB	AB	NC	AB	AB	NC	AB	AB	NC	NC	AA	AA	AA	AA	AA	AA	AA	AA	AA	AA	AA	AB	AB	AB	AB	AA	AB	AB	AB	AA	AA	NC	AB	AB	NC	AB	NC	NC	NC	NC	AA	AB	AA	AB	AB	AA	AA
1747	AX-89886447		AB	AB	AA	AB	AB	AA	AB	AB	AA	AB	AA	AA	AA	AA	AA	AA	AA	AA	AA	AA	AA	AA	AA	AA	AA	AA	AA	AA	AA	AA	AA	AA	AB	AB	AA	AB	AA	AA	AA	AA	AA	AB	AA	AB	AB	AA	AA
1748	AX-89868170		AB	AB	BB	AB	AB	BB	AB	AB	BB	BB	BB	AB	AB	AB	BB	AB	AB	AB	BB	AB	BB	AA	AA	AA	AB	BB	AB	AB	AB	BB	AB	BB	AA	AB	BB	AB	BB	AB	BB	AB	BB	AB	BB	AB	AB	BB	BB
1749	AX-89886669		AB	AB	AA	AB	AB	AA	AB	AB	AA	AA	AA	AB	AB	NC	AA	AB	AB	AB	AA	AB	AA	AB	AB	AB	AB	AA	AB	AB	AB	AA	AA	AA	AB	AB	AA	AB	AA	AA	AA	AA	AA	AB	AA	AB	AB	AA	AA
1750	AX-89824421		BB	BB	BB	BB	BB	BB	BB	BB	BB	BB	BB	BB	BB	BB	BB	BB	BB	BB	BB	BB	BB	AB	AB	AB	BB	BB	BB	BB	BB	BB	AB	BB	AB	BB	BB	BB	BB	AB	BB	AB	BB	BB	BB	BB	BB	BB	BB
1751	AX-89829463		AB	AB	BB	AB	AB	BB	AB	AB	BB	AB	BB	BB	BB	BB	BB	BB	BB	BB	BB	BB	BB	BB	BB	BB	BB	BB	BB	BB	BB	BB	BB	BB	AB	AB	BB	AB	BB	BB	BB	BB	BB	BB	BB	BB	BB	BB	BB
1752	AX-89886636		AB	AB	AA	AB	AB	AA	AB	AB	AA	AB	AA	AA	AA	AA	AA	AA	AA	AA	AA	AA	AA	AA	AA	AA	AA	AA	AA	AA	AA	AA	AA	AA	AB	AB	AA	AB	AA	AA	AA	AA	AA	AA	AA	AA	AA	AA	AA
1753	AX-89886956		AB	AB	AA	AB	AB	AA	AB	AB	AA	AB	AA	AA	AA	AA	AA	AA	AA	AA	AA	AA	AA	AA	AA	AA	AA	AA	AA	AA	AA	AA	AA	AA	AB	AB	AA	AB	AA	AA	AA	AA	AA	AA	AA	AA	AA	AA	AA
1754	AX-89887053		AB	AA	AB	AB	AA	AA	AA	AB	AA	AB	AA	AB	AA	AA	AA	AB	AB	AB	AA	AB	AA	AB	AB	AA	AB	AA	AB	AA	AA	AB	AA	AA	AA	AA	AA	AA	AA	AA	AA	AA	AA	BB	BB	AB	BB	AB	AB
1755	AX-89887059		AB	BB	AB	AB	AB	BB	BB	BB	AB	AB	AA	AB	AB	AB	AA	AB	AB	AB	AA	AB	AA	AB	AB	AB	AA	AA	AA	AA	AA	AA	AA	AB	AB	AB	AB	AB	AB	AB	AB	AB	AB	AA	AA	AA	AA	AA	AA
1756	AX-89887150		AA	AB	AB	AA	AA	BB	AB	AB	AB	AA	AA	AB	AB	AB	AA	AB	AB	AB	AA	AB	AA	AB	AB	AB	AA	AA	AA	AA	AA	AA	AA	AB	AA	AA	AB	AA	AB	AB	AB	AB	AB	AA	AA	AA	AA	AA	AA
1757	AX-89789572		BB	AB	AA	BB	BB	AA	AB	AB	AB	BB	BB	AB	AB	AB	BB	AB	AB	AB	BB	AB	BB	AB	AB	AB	BB	BB	BB	BB	BB	BB	BB	AB	BB	BB	AB	BB	AB	AB	AB	AB	AB	BB	BB	BB	BB	BB	BB
1758	AX-89830020		BB	AB	AA	BB	BB	AA	AB	AB	AB	BB	BB	AB	AB	AB	BB	AB	AB	AB	BB	AB	BB	AB	AB	AB	BB	BB	BB	BB	BB	BB	BB	AB	BB	BB	AB	BB	AB	AB	AB	AB	AB	BB	BB	BB	BB	BB	BB
1759	AX-89887201		BB	AB	NC	BB	BB	NC	AB	AB	AB	BB	BB	AB	AB	AB	BB	AB	AB	AB	BB	AB	BB	AB	AB	AB	BB	BB	BB	BB	BB	BB	BB	AB	BB	BB	AB	BB	AB	AB	AB	AB	AB	BB	BB	BB	BB	BB	BB
1760	AX-89863622		AA	AB	BB	AA	AA	BB	AB	AB	AB	AA	AA	AB	AB	AB	AA	AB	AB	AB	AA	AB	AA	AB	AB	AB	AA	AA	AA	AA	AA	AA	AA	AB	AA	AA	AB	AA	AB	AB	AB	AB	AB	AA	AA	AA	AA	AA	AA
1761	AX-89789561		BB	AB	AB	BB	BB	AA	AB	AB	AB	BB	BB	AB	AB	AB	BB	AB	AB	AB	BB	AB	BB	AB	AB	AB	BB	BB	BB	BB	BB	BB	BB	AB	BB	BB	AB	BB	AB	AB	AB	AB	AB	BB	BB	BB	BB	BB	BB
1762	AX-89863624		NC	AB	BB	NC	NC	BB	AB	AB	AB	NC	AA	AB	AB	AB	AA	AB	AB	AB	AA	AB	AA	AB	AB	AB	AA	AA	AA	AA	AA	AA	AA	AB	NC	NC	AB	NC	AB	AB	AB	AB	AB	NC	AA	AA	AA	AA	AA
1763	AX-89887232		AA	AB	BB	AA	AA	BB	AB	AB	AB	AA	AA	AB	AB	AB	AA	AB	AB	AB	AA	AB	AA	AB	AB	AB	AA	AA	AA	AA	AA	AA	AA	AB	AA	AA	AB	AA	AB	AB	AB	AB	AB	AA	AA	AA	AA	AA	AA
1764	AX-89887233		BB	AB	AA	BB	BB	AA	AB	AB	AB	BB	BB	AB	AB	AB	BB	AB	AB	AB	BB	AB	BB	AB	AB	AB	BB	BB	BB	BB	BB	BB	BB	AB	BB	BB	AB	BB	AB	AB	AB	AB	AB	BB	BB	BB	BB	BB	BB
1765	AX-89807558		AA	AB	AB	AA	AA	BB	AB	AB	AB	AA	AA	AB	AB	AB	AA	AB	AB	AB	AA	AB	AA	AB	AB	AB	AA	AA	AA	AA	AA	AA	AA	AB	AA	AA	AB	AA	AB	AB	AB	AB	AB	AA	AA	AA	AA	AA	AA
1766	AX-89830534		BB	AB	AA	BB	BB	AA	AB	AB	AB	BB	BB	AB	AB	AB	BB	AB	AB	AB	BB	AB	BB	AB	AB	AB	BB	BB	BB	BB	BB	BB	BB	AA	BB	BB	AA	AB	AA	AB	AA	AB	AA	BB	BB	BB	BB	BB	BB
1767	AX-89807548		AA	AB	BB	AA	AA	BB	AB	AB	AB	AA	AA	AB	AB	AB	AA	AB	AB	AB	AA	AB	AA	AB	AB	AB	AA	AA	AA	AA	AA	AA	AA	BB	AA	AA	BB	AB	BB	AB	BB	AB	BB	AA	AA	AA	AA	AA	AA
1768	AX-89830486		BB	AB	AA	BB	BB	AA	AB	AB	AB	BB	BB	AB	AB	AB	BB	AB	AB	AB	BB	AB	BB	AB	AB	AB	BB	BB	BB	BB	BB	BB	BB	AA	BB	BB	AA	AB	AA	AB	AA	AB	AA	BB	BB	BB	BB	BB	BB
1769	AX-89804536		BB	AB	AA	BB	BB	AA	AB	AB	AB	BB	BB	AB	AB	AB	BB	AB	AB	AB	BB	AB	BB	AB	AB	AB	BB	BB	BB	BB	BB	BB	BB	AA	BB	BB	AA	AB	AA	AB	AA	AB	AA	BB	BB	BB	BB	BB	BB
1770	AX-89848510		AA	AB	BB	AA	AA	BB	AB	AB	AB	AA	AA	AB	AB	AB	AA	AB	AB	AB	AA	AB	AA	AB	AB	AB	AA	AA	AA	AA	AA	AA	AA	BB	AA	AA	BB	AB	BB	AB	BB	BB	BB	AA	AA	AA	AA	AA	AA
1771	AX-89863646		AA	AB	BB	AA	AA	BB	AB	AB	AB	AA	AA	AB	AB	AB	AA	AB	AB	AB	AA	AB	AA	BB	BB	BB	AB	AB	AB	BB	BB	BB	AB	BB	AB	AB	BB	AB	BB	BB	BB	NC	BB	AA	AA	AA	AA	AA	AA
1772	AX-89830423		AA	AB	BB	AA	AA	BB	AB	AB	AB	AA	AA	AB	AB	AB	AA	AB	AB	AB	AA	AB	AA	BB	BB	BB	AB	AB	AB	BB	BB	BB	AB	BB	AB	AB	BB	AB	BB	BB	BB	BB	BB	AA	AA	AA	AA	AA	AA
1773	AX-89887520		BB	AB	AA	BB	BB	AA	AB	AB	AB	BB	BB	AB	AB	AB	BB	AB	AB	AB	BB	AB	BB	AA	AA	AA	AB	AB	AB	AA	AA	AA	AB	AA	AB	AB	AA	AB	AA	AA	AA	AA	AA	BB	BB	BB	BB	BB	BB
1774	AX-89807538		AA	AB	BB	AA	AA	BB	AB	AB	AB	AA	AA	AB	AB	AB	AA	AB	AB	AB	AA	AB	AA	BB	BB	BB	AB	AB	AB	BB	BB	BB	AB	BB	AB	AB	BB	AB	BB	BB	BB	BB	BB	AA	AA	AA	AA	AA	AA
1775	AX-89887573		AA	AB	BB	AA	AA	BB	AB	AB	AB	AA	AA	AB	AB	AB	AA	AB	AB	AB	AA	AB	AA	BB	BB	BB	AB	AB	AB	BB	BB	BB	AB	BB	AB	AB	BB	AB	BB	BB	BB	BB	BB	AA	AA	AA	AA	AA	AA
1776	AX-89830152		AA	AB	BB	AA	AA	BB	AB	AB	AB	AA	AA	AB	AB	AB	AA	AB	AB	AB	AA	AB	AA	BB	BB	BB	AB	AB	AB	AB	BB	BB	AB	BB	AB	AB	BB	AB	BB	BB	BB	BB	BB	AA	AA	AA	AA	AA	AA
1777	AX-89789736		BB	AB	AA	BB	BB	AA	AB	AB	AB	BB	BB	AB	AB	AB	BB	AB	AB	AB	BB	AB	BB	AA	NC	AA	AB	AB	AB	AA	AA	AA	AB	AA	AB	AB	AA	AB	AA	AA	AA	AA	AA	BB	BB	BB	BB	BB	BB
1778	AX-89789812		AA	AB	BB	AA	AA	BB	AB	AB	AB	AA	AA	AB	AB	AB	AA	AB	AB	AB	AA	AB	AA	BB	BB	BB	AB	AB	AB	BB	BB	BB	AB	BB	AB	AB	BB	AB	BB	BB	BB	BB	BB	AA	AA	AA	AA	AA	AA
1779	AX-89861413		BB	AB	AA	BB	BB	AA	AB	AB	AB	BB	BB	AB	AB	AB	BB	AB	AB	AB	BB	AB	BB	AA	AA	AA	AB	AB	AB	AB	AA	AA	AB	AA	AB	AB	AA	AB	AA	AA	AA	AA	AA	BB	BB	BB	BB	BB	BB
1780	AX-89848482		BB	AB	AA	BB	BB	AA	AB	AB	AB	BB	BB	AB	AB	AB	BB	AB	AB	AB	BB	AB	BB	AA	AA	AA	AB	AB	AB	AB	AA	AA	AB	AA	AB	AB	AA	AB	AA	AA	AA	AA	AA	BB	BB	BB	BB	BB	BB
1781	AX-89887490		AA	AB	BB	AA	AA	BB	AB	AB	AB	AA	AA	AB	AB	AB	AA	AB	AB	AB	AA	AB	AA	NC	BB	BB	AB	AB	AB	BB	BB	BB	AB	BB	AB	AB	BB	AB	BB	BB	BB	BB	BB	AA	AA	AA	AA	AA	AA
1782	AX-89887304		BB	AB	AA	BB	BB	AA	AB	AB	AB	BB	BB	AB	AB	AB	BB	AB	AB	AB	BB	AB	BB	AB	AB	AB	BB	BB	BB	BB	BB	BB	BB	AA	BB	BB	AA	AB	AA	AB	AA	AA	AA	BB	BB	BB	BB	BB	BB
1783	AX-89886000		AA	AA	AA	AA	AA	AA	AA	AA	AA	AA	AB	AA	AA	AA	AB	AA	AA	AA	AB	AA	AB	AA	AA	AA	AB	AB	AA	AB	AA	AA	AB	AA	AA	AA	AA	AA	AA	AA	AA	AA	AA	AB	AB	AB	AB	BB	AB
1784	AX-89790192		AA	AB	BB	AA	AA	BB	AA	AB	AB	AA	AB	AB	AB	AB	AB	AB	AB	AB	AB	AB	AB	AB	AB	AB	AB	AB	AA	AB	AA	AA	AB	BB	AA	AA	BB	AB	BB	AB	BB	BB	BB	AB	AB	AB	AB	BB	AB
1785	AX-89905259		BB	AB	AA	BB	BB	AB	BB	AB	AB	BB	AB	AB	AB	AB	AB	AB	AB	AB	AB	AB	AB	AB	AB	AB	AB	AB	BB	AB	BB	BB	AB	AB	BB	BB	AA	AB	AA	AB	AA	AB	AB	AB	AB	AB	AB	AA	AB
1786	AX-89863678		AA	AA	AA	AA	AA	AA	AA	AA	AA	AA	AB	AB	AB	AB	AB	AB	AB	AB	AB	AB	AB	AA	AA	AA	AB	AB	AA	AB	AA	AA	AB	AA	AA	AA	AA	AA	AA	AA	AA	AA	AA	AB	AB	AB	AB	BB	AB
1787	AX-89807579		AB	AB	BB	AB	AB	BB	AB	AB	BB	AB	AB	AB	AA	AB	AA	AA	AA	AB	AB	AA	NC	AB	AB	AB	AA	AA	AA	AA	AA	AA	AA	BB	AA	AA	BB	AB	BB	AB	BB	BB	BB	AB	AA	AB	AB	AA	AA
1788	AX-89848560		BB	BB	BB	BB	BB	BB	BB	BB	BB	BB	AB	AB	AB	AB	AB	AB	AB	AB	AB	AB	AB	BB	BB	BB	AB	AB	BB	AB	BB	BB	AB	BB	BB	BB	BB	BB	BB	BB	BB	BB	BB	AB	AB	AB	AB	NC	AB
1789	AX-89848572		AB	AB	AA	AB	AB	AA	AB	AB	AA	AB	AB	AB	BB	AB	BB	BB	BB	AB	AB	BB	AB	AB	AB	AB	BB	BB	BB	BB	BB	BB	BB	AA	BB	BB	AA	AB	AA	AB	AA	AA	AA	AB	BB	AB	AB	BB	BB
1790	AX-89848566		AB	AB	BB	AB	AB	BB	AB	AB	BB	AB	AB	AB	AA	AB	AA	AA	AA	AB	AB	AA	AB	AB	AB	AB	AA	AA	AA	AA	AA	AA	AA	BB	AA	AA	BB	AB	BB	AB	BB	BB	BB	AB	AA	AB	AB	AA	AA
1791	AX-89790334		AB	AB	AA	AB	AB	AA	AB	AB	AA	AB	AB	AB	BB	AB	BB	BB	BB	AB	AB	BB	AB	AB	AB	AB	BB	BB	BB	BB	BB	BB	BB	AA	BB	BB	AA	AB	AA	AB	AA	NC	AA	AB	BB	AB	AB	BB	BB
1792	AX-89848562		AA	AA	AA	AA	AA	AA	AA	AA	AA	AA	AB	AB	AB	AB	AB	AB	AB	AB	AB	AB	AB	AA	AA	AA	AB	AB	AA	AB	AA	AA	AB	AA	AA	AA	AA	AA	AA	AA	AA	AA	AA	AB	AB	AB	AB	BB	AB
1793	AX-89888090		AA	AA	AA	AA	AA	AA	AA	AA	AA	AA	AB	AB	AB	AB	AB	AB	AB	AB	AB	AB	AB	AA	AA	AA	AB	AB	AA	AB	AA	AA	AB	AA	AA	AA	AA	AA	AA	AA	AA	AA	AA	AB	AB	AB	AB	BB	AB
1794	AX-89905272		AA	AA	AA	AA	AA	AA	AA	AA	AA	AA	AB	AB	AB	AB	AB	AB	AB	AB	AB	AB	AB	AA	AA	AA	AB	AB	AA	AB	AA	AA	AB	AA	AA	AA	AA	AA	AA	AA	AA	AA	AA	AB	AB	AB	AB	BB	AB
1795	AX-89905275		AA	AB	AB	AA	AA	AB	AA	AB	AA	AA	AA	AA	AA	AA	AA	NC	AA	AA	AA	AA	AA	AB	AB	AB	AA	AA	AB	AA	AB	AB	AA	AB	AB	AB	AB	AB	AB	AB	AB	AB	AB	AA	AA	AA	AA	AA	AA
1796	AX-89888106		AB	BB	BB	AB	AB	BB	AB	BB	AB	AB	AA	AA	AB	AA	AB	AB	AB	AA	AA	AB	AA	BB	BB	BB	AB	AB	BB	AB	BB	BB	AB	BB	BB	BB	BB	BB	BB	BB	BB	BB	BB	AA	AB	AA	AA	AA	AB
1797	AX-89848577		BB	AB	AA	BB	BB	AA	BB	AB	AB	BB	BB	BB	BB	BB	BB	BB	BB	BB	BB	BB	BB	AB	AB	AB	BB	BB	BB	BB	BB	BB	BB	AA	BB	BB	AA	AB	AA	AB	AA	AA	AA	BB	BB	BB	BB	BB	BB
1798	AX-89848584		AA	AB	BB	AA	AA	BB	AA	AB	AB	AA	AA	AA	AA	AA	AA	AA	AA	AA	AA	AA	AA	AB	AB	AB	AA	AA	AA	AA	AA	AA	AA	BB	AA	AA	BB	AB	BB	AB	BB	BB	BB	AA	AA	AA	AA	AA	AA
1799	AX-89830976		AB	BB	BB	AB	AB	BB	AB	BB	AB	AB	AA	AA	AB	AA	AB	AB	AB	AA	AA	AB	AA	BB	BB	BB	AB	AB	BB	AB	BB	BB	AB	BB	BB	BB	BB	BB	BB	BB	BB	BB	BB	AA	AB	AA	AA	AA	AB
1800	AX-89888148		AB	BB	BB	AB	AB	BB	AB	BB	AB	AB	AA	AA	AB	AA	AB	AB	AB	AA	AA	AB	AA	BB	BB	BB	AB	AB	BB	AB	BB	BB	AB	BB	BB	BB	BB	BB	BB	BB	BB	BB	BB	AA	AB	AA	AA	AA	AB
1801	AX-89905281		BB	AB	AA	BB	BB	AA	BB	AB	AB	BB	BB	BB	BB	BB	BB	BB	BB	BB	BB	BB	BB	AB	AB	AB	BB	BB	BB	BB	BB	BB	BB	AA	BB	BB	AA	AB	AA	AB	AA	AB	AA	BB	BB	BB	BB	BB	BB
1802	AX-89790548		AA	AB	BB	AA	AA	BB	AA	AB	AB	AA	AA	AA	AA	AA	AA	AA	AA	AA	AA	AA	AA	AB	AB	AB	AA	AA	AA	AA	AA	AA	AA	BB	AA	AA	BB	AB	BB	AB	BB	AB	BB	AA	AA	AA	AA	AA	AA
1803	AX-89905304		AA	AB	BB	AA	AA	BB	AA	AB	AB	AA	AA	AA	AA	AA	AA	AA	AA	AA	AA	AA	AA	AB	AB	AB	AA	AA	AB	AA	AA	AA	AA	BB	AA	AA	BB	AB	BB	AB	AB	AB	BB	AA	AA	AA	AA	AA	AA
1804	AX-89831076		BB	AB	AA	BB	BB	AA	BB	AB	AB	BB	BB	BB	BB	BB	BB	BB	BB	BB	BB	BB	BB	AB	AB	AB	BB	BB	BB	BB	BB	BB	BB	AA	BB	BB	AA	AB	AA	AB	AB	AB	AA	BB	BB	BB	BB	BB	BB
1805	AX-89888377		AA	AB	BB	AA	AA	BB	AA	AB	AB	AA	AA	AA	AA	AA	AA	AA	AA	AA	AA	AA	AA	AB	AB	AB	AA	AA	AB	AA	AA	AA	AA	BB	AA	AA	BB	AB	BB	AB	AB	AB	BB	AA	AA	AA	AA	AA	AA
1806	AX-89831231		BB	AB	AA	BB	BB	AA	BB	AB	AB	BB	BB	BB	BB	BB	BB	BB	BB	BB	BB	BB	BB	AB	AB	AB	BB	BB	AB	BB	BB	BB	BB	NC	BB	BB	AA	AB	AA	AB	AB	AB	AA	BB	BB	BB	BB	BB	BB
1807	AX-89905290		AA	AB	BB	AA	AA	BB	AA	AB	AB	AA	AA	AA	AA	AA	AA	AA	AA	AA	AA	AA	AA	AB	AB	AB	AA	AA	AA	AA	AA	AA	AA	BB	AA	AA	BB	AB	BB	AB	BB	AB	BB	AA	AA	AA	AA	AA	AA
1808	AX-89848592		BB	AB	AA	BB	BB	AA	BB	AB	AB	BB	BB	BB	BB	BB	BB	BB	BB	BB	BB	BB	BB	AB	AB	AB	BB	BB	BB	BB	BB	BB	BB	AA	BB	BB	AA	AB	AA	AB	AA	AB	AA	BB	BB	BB	BB	BB	BB
1809	AX-89831108		AA	AB	BB	AA	AA	BB	AA	AB	AB	AA	AA	AA	AA	AA	AA	AA	AA	AA	AA	AA	AA	AB	AB	AB	AA	AA	AA	AA	AA	AA	AA	BB	AA	AA	BB	AB	BB	AB	BB	AB	BB	AA	AA	AA	AA	AA	AA
1810	AX-89831177		AA	AB	BB	AA	AA	BB	AA	AB	AB	AA	AA	AA	AA	AA	AA	AA	AA	AA	AA	AA	AA	AB	AB	AB	AA	AA	AB	AA	AA	AA	AA	BB	AA	AA	BB	AB	BB	AB	BB	AB	BB	AA	AA	AA	AA	AA	AA
1811	AX-89848606		BB	AB	AA	BB	BB	AA	BB	AB	AB	BB	BB	BB	BB	BB	BB	BB	BB	BB	BB	BB	BB	AB	AB	AB	BB	BB	BB	BB	BB	BB	BB	AA	BB	BB	AA	AB	AA	AB	AA	AB	AA	BB	BB	BB	BB	BB	BB
1812	AX-89848594		AA	AB	BB	AA	AA	BB	AA	AB	AB	AA	AA	AA	AA	AA	AA	AA	AA	AA	AA	AA	AA	AB	AB	AB	AA	AA	AA	AA	AA	AA	AA	BB	AA	AA	BB	AB	BB	AB	BB	AB	BB	AA	AA	AA	AA	AA	AA
1813	AX-89790632		AA	AB	BB	AA	AA	BB	AA	AB	AB	AA	AA	AA	AA	AA	AA	AA	AA	AA	AA	AA	AA	AB	AB	AB	AA	AA	AB	AA	AA	AA	AA	BB	AA	AA	BB	AB	BB	AB	AB	AB	BB	AA	AA	AA	AA	AA	AA
1814	AX-89905295		BB	AB	AA	BB	BB	AA	BB	AB	AB	BB	BB	BB	BB	BB	BB	BB	BB	BB	BB	BB	BB	AB	AB	AB	BB	BB	BB	BB	BB	BB	BB	AA	BB	BB	AA	AB	AA	AB	AA	AB	AA	BB	BB	BB	BB	BB	BB
1815	AX-89888283		AA	AB	BB	AA	AA	BB	AA	AB	AB	AA	AA	AA	AA	AA	AA	AA	AA	AA	AA	AA	AA	AB	AB	AB	AA	AA	AA	AA	AA	AA	AA	BB	AA	AA	BB	AB	BB	AB	BB	AB	BB	AA	AA	AA	AA	AA	AA
1816	AX-89872577		BB	AB	AA	BB	BB	AA	BB	AB	AB	BB	BB	BB	BB	BB	BB	BB	BB	BB	BB	BB	BB	AB	AB	AB	BB	BB	BB	BB	BB	BB	BB	AA	BB	BB	AA	AB	AA	AB	AA	AB	AA	BB	BB	BB	BB	BB	BB
1817	AX-89848609		AA	AB	BB	AA	AA	BB	AA	AB	AB	AA	AA	AA	AA	AA	AA	AA	AA	AA	AA	AA	AA	AB	AB	AB	AA	AA	AA	AA	AA	AA	AA	BB	AA	AA	BB	AB	BB	AB	BB	AB	BB	AA	AA	AA	AA	AA	AA
1818	AX-89831114		BB	AB	AA	BB	BB	AA	BB	AB	AB	BB	BB	BB	BB	BB	BB	BB	BB	BB	BB	BB	BB	AB	AB	AB	BB	BB	BB	BB	BB	BB	BB	NC	BB	BB	AA	AB	AA	AB	AA	AB	AA	BB	BB	BB	BB	BB	BB
1819	AX-89831204		BB	AB	AA	BB	BB	AA	BB	AB	AB	BB	BB	BB	BB	BB	BB	BB	BB	BB	BB	BB	BB	AB	AB	AB	BB	BB	AB	BB	BB	BB	BB	AA	BB	BB	AA	AB	AA	AB	AB	AB	AA	BB	BB	BB	BB	BB	BB
1820	AX-89888237		BB	AB	AA	BB	BB	AA	BB	AB	AB	BB	BB	BB	BB	BB	BB	BB	BB	BB	BB	BB	BB	AB	AB	AB	BB	BB	BB	BB	BB	BB	BB	AA	BB	BB	AA	AB	AA	AB	AA	AB	AA	BB	BB	BB	BB	BB	BB
1821	AX-89790543		AA	AB	BB	AA	AA	BB	AA	AB	AB	AA	AA	AA	AA	AA	AA	AA	AA	AA	AA	AA	AA	AB	AB	AB	AA	AA	AA	AA	AA	AA	AA	BB	AA	AA	BB	AB	BB	AB	BB	AB	BB	AA	AA	AA	AA	AA	AA
1822	AX-89790569		AA	AB	BB	AA	AA	BB	AA	AB	AB	AA	AA	AA	AA	AA	AA	AA	AA	AA	AA	AA	AA	NC	AB	AB	AA	AA	AA	AA	AA	AA	AA	BB	AA	AA	BB	AB	BB	AB	BB	AB	BB	AA	AA	AA	AA	AA	AA
1823	AX-89848618		BB	AB	AA	BB	BB	AA	BB	AB	AB	BB	BB	BB	BB	BB	BB	BB	BB	BB	BB	BB	BB	AB	AB	AB	BB	BB	AB	BB	BB	BB	BB	AA	BB	BB	AA	AB	AA	AB	AB	AB	AA	BB	BB	BB	BB	BB	BB
1824	AX-89905284		BB	AB	AA	BB	BB	AA	BB	AB	AB	BB	BB	BB	BB	BB	BB	BB	BB	BB	BB	BB	BB	AB	AB	AB	BB	BB	BB	BB	BB	BB	BB	AA	BB	BB	AA	AB	AA	AB	AA	AB	AA	BB	BB	BB	BB	BB	BB
1825	AX-89848587		AA	AB	BB	AA	AA	BB	AA	AB	AB	AA	AA	AA	AA	AA	AA	AA	AA	AA	AA	AA	AA	AB	AB	AB	AA	AA	AA	AA	AA	AA	AA	BB	AA	AA	BB	AB	BB	AB	BB	AB	BB	AA	AA	AA	AA	AA	AA
1826	AX-89905294		AA	AB	BB	AA	AA	BB	AA	AB	AB	AA	AA	AA	AA	AA	AA	AA	AA	AA	AA	AA	AA	AB	AB	AB	AA	AA	AA	AA	AA	AA	AA	BB	AA	AA	BB	AB	BB	AB	BB	AB	BB	AA	AA	AA	AA	AA	AA
1827	AX-89888326		BB	AB	AA	BB	BB	AA	BB	AB	AB	BB	BB	BB	BB	BB	BB	BB	BB	BB	BB	BB	BB	AB	AB	AB	BB	BB	AB	BB	BB	BB	BB	AA	BB	BB	AA	AB	AA	AB	AA	AB	AA	BB	BB	BB	BB	BB	BB
1828	AX-89905296		AA	AB	BB	AA	AA	BB	AA	AB	AB	AA	AA	AA	AA	AA	AA	AA	AA	AA	AA	AA	AA	AB	AB	AB	AA	AA	AB	AA	AA	AA	AA	BB	AA	AA	BB	AB	BB	AB	BB	AB	BB	AA	AA	AA	AA	AA	AA
1829	AX-89848595		AA	AB	BB	AA	AA	BB	AA	AB	AB	AA	AA	AA	AA	AA	AA	AA	AA	AA	AA	AA	AA	AB	AB	AB	AA	AA	AA	AA	AA	AA	AA	BB	AA	AA	BB	AB	BB	AB	BB	AB	BB	AA	AA	AA	AA	AA	AA
1830	AX-89789996		BB	BB	BB	BB	BB	BB	BB	BB	BB	BB	BB	BB	BB	BB	BB	BB	BB	BB	BB	BB	BB	BB	BB	BB	BB	BB	BB	BB	BB	BB	BB	BB	BB	BB	BB	BB	BB	BB	BB	BB	BB	AB	AA	AB	AB	AB	AA
1831	AX-89829999		BB	AA	AA	NC	BB	AB	AB	AB	BB	AB	AA	AA	AA	AA	AA	AA	AB	AA	AA	AA	AA	AB	AB	AB	AB	AB	AB	AB	AB	AB	AB	AB	AA	AA	AB	AA	AB	AB	AA	AB	AB	AA	AA	AA	AA	AA	AA
1832	AX-89887741		BB	BB	BB	BB	BB	BB	BB	BB	BB	BB	BB	BB	BB	BB	BB	BB	BB	BB	BB	BB	BB	BB	BB	BB	BB	BB	BB	BB	BB	BB	BB	BB	BB	BB	BB	BB	BB	BB	BB	BB	BB	AB	AA	AB	AA	AB	AA
1833	AX-89789558		BB	AA	AA	BB	BB	AB	AB	AB	BB	AB	AA	AA	AB	AA	AA	AB	BB	AA	AA	AA	AA	AB	AB	AB	AB	AB	AB	AB	AB	AB	AB	AB	AA	AA	AB	AA	AB	AB	AA	AB	AB	AA	AB	AA	AB	BB	AB
1834	AX-89848522		BB	BB	BB	BB	BB	BB	BB	BB	BB	BB	BB	BB	BB	BB	BB	BB	BB	BB	BB	BB	BB	BB	BB	BB	BB	BB	BB	BB	BB	BB	BB	BB	BB	BB	BB	BB	BB	BB	BB	BB	BB	AB	AA	AB	AA	AB	AA
1835	AX-89789559		AA	BB	BB	AA	AA	AB	AB	AB	AA	AB	BB	BB	AB	BB	BB	AB	AA	BB	BB	BB	BB	AB	AB	AB	AB	AB	AB	AB	AB	AB	AB	AB	BB	BB	AB	BB	AB	AB	BB	AB	AB	BB	AB	BB	AB	AA	AB
1836	AX-89857160		AA	BB	BB	AA	AB	AB	AB	AB	AA	AB	AB	BB	AB	AB	AB	BB	BB	AB	AB	BB	AB	BB	BB	BB	BB	AB	AB	BB	AB	BB	AB	AB	BB	BB	AB	BB	AB	AB	BB	AB	AB	AB	BB	BB	BB	AB	BB
1837	AX-89905231		AB	AA	AA	AB	AA	AA	AA	AB	AB	AB	AA	AA	AA	AA	AA	AA	AA	AA	AA	AA	AA	AA	AA	AA	AA	AA	AA	AA	AA	AA	AA	AA	AA	AA	AA	AA	AA	AA	AA	AA	AA	AA	AA	AA	AA	AA	AA
1838	AX-89830340		AB	BB	BB	AB	BB	BB	BB	AB	AB	AB	BB	BB	BB	BB	BB	BB	BB	BB	BB	BB	BB	BB	BB	BB	BB	BB	BB	BB	BB	BB	BB	BB	BB	BB	BB	BB	BB	BB	BB	BB	BB	BB	BB	BB	BB	BB	BB
1839	AX-89830391		AB	BB	BB	AB	BB	BB	BB	AB	AB	AB	BB	BB	BB	BB	BB	BB	BB	BB	BB	BB	BB	BB	BB	BB	BB	BB	BB	BB	BB	BB	BB	BB	BB	BB	BB	BB	BB	BB	BB	BB	BB	BB	BB	BB	BB	BB	BB
1840	AX-89905257		AA	AA	AA	AA	AA	AA	AA	AA	AA	AA	AA	AA	AA	AA	AA	AA	AA	AA	AA	AA	AA	AA	AA	AA	AA	AA	AA	AA	AA	AA	AA	AA	AA	AA	AA	AA	AA	AA	AA	AA	AA	AA	AA	AA	AA	AA	AA
1841	AX-89848631		BB	BB	BB	BB	BB	BB	BB	BB	BB	BB	BB	BB	BB	BB	BB	BB	BB	BB	BB	BB	BB	BB	BB	BB	BB	BB	BB	BB	BB	BB	BB	BB	BB	BB	BB	BB	BB	BB	BB	BB	BB	BB	AB	BB	BB	AB	AB
1842	AX-89790291		AB	BB	BB	AB	BB	BB	BB	AB	AB	AB	BB	BB	BB	BB	BB	BB	BB	BB	BB	BB	BB	BB	BB	BB	BB	BB	BB	BB	BB	BB	BB	BB	BB	BB	BB	BB	BB	BB	BB	BB	BB	BB	AB	BB	BB	AB	AB
1843	AX-89781839		BB	BB	BB	BB	BB	BB	BB	BB	BB	BB	BB	BB	AB	BB	BB	AB	AB	BB	BB	BB	BB	BB	BB	BB	BB	BB	BB	BB	BB	BB	BB	AB	AB	AB	AB	AB	AB	AB	AB	AB	AB	BB	AB	AB	BB	AB	AB
1844	AX-89807420		AA	AA	AA	AA	AA	AA	AA	AA	AA	AA	AB	AA	AB	AB	AA	AB	AA	AA	AB	AB	AB	AA	AA	AA	AA	AA	AA	AA	AA	AA	AA	AA	AA	AA	AA	AA	AA	AA	AA	AA	AA	AA	AA	AA	AA	AA	AA
1845	AX-89886215		AA	AA	AA	AB	AA	AA	AB	AA	AB	AA	AB	AB	AB	AB	AB	AB	AB	AB	AB	AB	AB	AA	AA	AA	AA	AA	AA	AA	AB	AA	AA	BB	AB	AB	BB	AB	BB	AB	AB	BB	BB	AB	AB	BB	AB	AB	BB
1846	AX-89788763		AA	AA	AA	AB	AA	AA	AB	AA	AB	AA	AB	AB	AA	AA	AB	AA	AA	AB	AB	AB	AB	AA	AA	AA	AA	AA	AA	AA	AB	AA	AA	AB	AA	AA	AB	AA	AB	AA	AA	AB	AB	AB	AA	AB	AB	AA	AB
1847	AX-89886239		BB	BB	BB	AB	BB	BB	AB	BB	AB	BB	AB	AB	BB	BB	AB	BB	BB	AB	AB	AB	AB	BB	BB	BB	BB	BB	BB	BB	AB	BB	BB	AB	BB	BB	AB	BB	AB	BB	BB	AB	AB	AB	BB	AB	AB	BB	AB
1848	AX-89790715		BB	BB	BB	AB	BB	NC	AB	BB	AB	BB	AB	AB	BB	BB	AB	BB	BB	AB	AB	AB	AB	BB	BB	BB	BB	BB	BB	BB	AB	BB	BB	AB	BB	BB	AB	BB	AB	BB	BB	AB	AB	AB	BB	AB	AB	BB	AB
1849	AX-89829253		AB	BB	BB	AB	AB	AB	AA	AB	NC	AB	NC	AB	BB	BB	NC	BB	BB	AB	AB	AB	AB	AB	AB	NC	AB	NC	AB	NC	AB	AB	NC	AB	BB	BB	AB	BB	AB	BB	BB	AB	AB	AB	BB	AB	AB	BB	AB
1850	AX-89886391		AA	AA	AA	AB	AA	AA	NC	AA	AB	AA	AB	NC	AB	AB	NC	AB	AB	AB	AB	AB	AB	NC	AA	AA	AA	AA	AA	AA	AB	AA	AA	BB	AB	AB	BB	AB	BB	AB	AB	BB	BB	NC	AB	BB	AB	AB	BB
1851	AX-89829105		BB	BB	BB	AB	BB	BB	AB	BB	AB	BB	AB	AB	BB	BB	AB	BB	BB	AB	AB	AB	AB	BB	BB	BB	BB	BB	BB	BB	AB	BB	BB	AB	BB	BB	AB	BB	AB	BB	BB	AB	AB	AB	BB	AB	AB	BB	AB
1852	AX-89788636		BB	BB	BB	AB	BB	BB	AB	BB	AB	BB	AB	NC	BB	BB	AB	BB	BB	AB	AB	AB	AB	BB	BB	BB	BB	BB	BB	BB	AB	BB	BB	AB	BB	BB	AB	BB	AB	BB	BB	AB	AB	AB	BB	AB	AB	BB	AB
1853	AX-89829209		NC	BB	BB	AB	BB	BB	AB	BB	AB	NC	AA	AB	AA	AA	AB	AA	AB	AB	AA	AA	AA	BB	BB	BB	BB	BB	BB	BB	AB	AB	BB	AA	AB	AB	AA	AB	AA	AB	AB	AA	AA	AB	AB	AA	AB	AB	AA
1854	AX-89829164		AA	AA	AA	AB	AA	AA	AB	AA	AB	AA	BB	AB	BB	BB	AB	BB	AB	AB	BB	BB	BB	AA	AA	AA	AA	AA	AA	AA	AB	AA	AA	BB	AB	AB	BB	AB	BB	AB	AB	BB	BB	AB	AB	BB	AB	AB	BB
1855	AX-89829035		BB	BB	BB	BB	BB	BB	BB	BB	BB	BB	AB	BB	AB	AB	BB	AB	BB	BB	AB	AB	AB	BB	BB	BB	BB	BB	BB	BB	BB	BB	BB	BB	BB	BB	BB	BB	BB	BB	BB	BB	BB	BB	BB	BB	BB	BB	BB
1856	AX-89789054		AB	BB	AB	AB	AB	BB	AB	AB	AB	AB	BB	BB	AB	BB	BB	BB	BB	BB	BB	AB	BB	AB	AB	AA	AA	AB	AA	AB	AA	AA	AB	BB	BB	BB	BB	BB	BB	BB	BB	BB	BB	AB	AB	BB	AB	AB	AB
1857	AX-89830002		BB	BB	BB	BB	BB	BB	BB	BB	BB	BB	BB	BB	BB	BB	BB	BB	BB	BB	BB	BB	BB	BB	BB	AB	AB	BB	AB	BB	AB	AB	BB	BB	BB	BB	BB	BB	BB	BB	BB	BB	BB	AB	AB	BB	AB	AB	AB
1858	AX-89887132		AB	AA	AB	AB	AB	AA	AB	AB	AB	AB	AA	AA	AA	AA	AA	AA	AA	AA	AA	AB	AA	AB	AB	BB	BB	AB	BB	AB	BB	BB	AB	AA	AA	AA	AA	AA	AA	AA	AA	AA	AA	AB	AB	AA	AB	AB	AB
1859	AX-89888680		AB	BB	AB	AB	AB	BB	AB	AB	AB	AB	BB	BB	BB	BB	BB	AB	AB	BB	BB	AB	BB	AB	AB	AB	AB	AB	AB	AB	AB	AB	AB	BB	BB	BB	BB	BB	BB	BB	BB	BB	BB	BB	BB	BB	BB	BB	BB
1860	AX-89791499		AB	BB	AB	AB	AB	BB	AB	AB	AB	AB	BB	BB	BB	BB	BB	BB	BB	BB	BB	AB	BB	AB	AB	AB	AB	AB	AB	AB	AB	AB	AB	BB	BB	BB	BB	BB	BB	BB	BB	BB	BB	BB	BB	BB	BB	BB	BB
1861	AX-89790981		BB	BB	BB	AB	AB	AB	AB	BB	AB	BB	AA	AA	AA	AA	AA	AB	BB	AA	AA	AB	AA	BB	BB	AB	AB	NC	AB	BB	BB	AB	BB	AA	BB	AB	AB	AA	AA	AB	AB	AB	AA	AA	AB	AB	AA	AA	AB
1862	AX-89790866		AB	AA	AB	AB	AB	AA	AB	AB	AB	AB	AA	AA	AA	AA	AA	AB	AB	AA	AA	AB	AA	AB	AB	AB	AB	AB	AB	AB	AB	AB	AB	AA	AA	AA	AA	AA	AA	AA	AA	AA	AA	AA	AA	AA	AA	AA	AA
1863	AX-89831548		BB	BB	BB	AB	AB	AB	AB	BB	AB	BB	AB	AB	AB	AB	AB	AB	BB	AB	AB	AB	AB	BB	BB	AB	AB	BB	AB	BB	BB	AB	BB	AA	BB	AB	AB	NC	AA	AB	AB	AB	AA	AB	AB	AB	AB	AB	AB
1864	AX-89790835		AA	AA	AA	AA	AA	AA	AA	AA	AA	AA	AA	AA	AA	AA	AA	AA	AA	AA	AA	AA	AA	AA	AA	AB	AB	AA	AB	AA	AA	AB	AA	AA	AA	AA	AA	AA	AA	AA	AA	AA	AA	AB	AB	AA	AB	AB	AB
1865	AX-89791500		AA	AA	AA	AA	AA	AA	AA	AA	AA	AA	AA	AA	AA	AA	AA	AA	AA	AA	AA	AA	AA	AA	AA	AB	AB	AA	AB	AA	AB	AB	AA	AA	AA	AA	AA	AA	AA	AA	AA	AA	AA	AB	AB	AA	AB	AB	AB
1866	AX-89888679		AB	AA	AB	AB	AB	AA	AB	AB	AB	AB	AA	AA	AA	AA	AA	AB	AB	AA	AA	AB	AA	AB	AB	AB	AB	AB	AB	AB	AB	AB	AB	AA	AA	AA	AA	AA	AA	AA	AA	AA	AA	AA	AA	AA	AA	AA	AA
1867	AX-89807637		AB	AA	AB	AB	AB	AA	AB	AB	AB	AB	AA	AA	AA	AA	AA	AB	AB	AA	AA	AB	AA	AB	AB	AB	AB	AB	AB	AB	AB	AB	AB	AA	AA	AA	AA	AA	AA	AA	AA	AA	AA	AA	AA	AA	AA	AA	AA
1868	AX-89831438		AB	AA	AB	AB	AB	AA	AB	AB	AB	AB	AA	AA	AA	AA	AA	AB	AB	AA	AA	AB	AA	AB	AB	AB	AB	AB	AB	AB	AB	AB	AB	AA	AA	AA	AA	AA	AA	AA	AA	AA	AA	AA	AA	AA	AA	AA	AA
1869	AX-89793551		AB	AB	AB	AA	AA	AB	AB	AB	AA	AB	AA	AA	AA	AA	AA	AA	AA	AA	AA	AA	AA	AB	AB	AA	AB	AB	AA	AB	AB	AA	AB	AA	AB	AB	AB	AA	AA	AB	AB	AB	AA	AA	AA	AA	AA	AA	AA
1870	AX-89828608		BB	BB	BB	BB	BB	BB	BB	BB	BB	BB	BB	BB	BB	BB	BB	BB	BB	BB	BB	BB	BB	BB	BB	AB	AB	BB	AB	BB	AB	AB	BB	BB	BB	BB	BB	BB	BB	BB	BB	BB	BB	AB	AB	BB	AB	AB	AB
1871	AX-89831534		AA	AA	AA	AB	AB	AB	AB	AA	AB	AA	AB	AB	AB	AB	AB	AB	AA	AB	AB	AB	AB	AA	AA	AB	AB	AA	AB	AA	AA	AB	AA	BB	AA	AB	AB	BB	BB	AB	AB	AB	BB	AB	AB	AB	AB	AB	AB
1872	AX-89828553		AB	BB	AB	AB	AB	BB	AB	AB	AB	AB	BB	BB	BB	BB	BB	AB	BB	BB	BB	AB	BB	AB	AB	AB	AB	AB	AB	AB	AB	AB	AB	BB	BB	BB	BB	BB	BB	NC	BB	BB	BB	BB	BB	BB	BB	BB	BB
1873	AX-89892176		AB	BB	AB	AB	AB	BB	BB	AB	AB	AB	BB	BB	BB	BB	BB	AB	AB	BB	BB	AB	BB	AB	AB	AB	AB	AB	AB	AB	AB	AB	AB	BB	BB	BB	BB	BB	BB	BB	BB	BB	BB	BB	BB	BB	BB	BB	BB
1874	AX-89789088		AB	AB	AA	AB	AB	AA	AA	AB	AB	AB	AB	AB	AB	AB	AB	AB	AB	AB	AB	AB	AB	AB	AB	AB	AB	BB	AA	BB	AA	AA	AB	AA	AA	AA	AA	AA	AA	AA	AA	AA	AA	AB	BB	AB	BB	AB	BB
1875	AX-89887104		AB	AB	BB	AB	AB	BB	BB	AB	AB	AB	AB	AB	AB	AB	AB	AB	AB	AB	AB	AB	AB	AB	AB	AB	AB	AA	BB	AA	BB	BB	AB	BB	BB	BB	BB	BB	BB	BB	BB	BB	BB	AB	AA	AB	AA	AB	AA
1876	AX-89848614		BB	BB	BB	BB	BB	BB	BB	BB	BB	BB	BB	BB	BB	BB	BB	BB	BB	BB	BB	BB	BB	BB	BB	BB	BB	BB	BB	BB	BB	BB	BB	BB	BB	BB	BB	BB	BB	BB	BB	BB	BB	AB	AB	AB	AB	AB	AB
1877	AX-89886649		AB	AB	BB	AB	NC	BB	BB	AB	AB	AB	NC	AB	AB	AB	AB	AB	AB	AB	AB	AB	AB	NC	AB	AB	AB	AA	BB	AA	BB	BB	AB	BB	BB	BB	BB	BB	BB	BB	BB	BB	BB	BB	AB	BB	AB	BB	AB
1878	AX-89905338		BB	BB	BB	BB	BB	BB	BB	BB	BB	BB	BB	BB	BB	BB	BB	BB	BB	BB	BB	BB	BB	BB	BB	BB	BB	BB	BB	BB	BB	BB	BB	BB	BB	BB	BB	BB	BB	BB	BB	BB	BB	AB	AB	AB	AB	AB	AB
1879	AX-89848674		AA	AA	AA	AA	AA	AA	AA	AA	AA	AA	AA	AA	AA	AA	AA	AA	AA	AA	AA	AA	AA	AA	AA	AA	AA	AA	AA	AA	AA	AA	AA	AA	AA	AA	AA	AA	AA	AA	AA	AA	AA	AB	AB	AB	AB	AB	AB
1880	AX-89905335		AA	AA	AA	AA	AA	AA	AA	AA	AA	AA	AA	AA	AA	AA	AA	AA	AA	AA	AA	AA	AA	AA	AA	AA	AA	AA	AA	AA	AA	AA	AA	AA	AA	AA	AA	AA	AA	AA	AA	AA	AA	AB	AB	AB	AB	AB	AB
1881	AX-89848677		AA	AA	AA	AA	AA	AA	AA	AA	AA	AA	AA	AA	AA	AA	AA	AA	AA	AA	AA	AA	AA	AA	AA	AA	AA	AA	AA	AA	AA	AA	AA	AA	AA	AA	AA	AA	AA	AA	AA	AA	AA	AB	AB	AB	AB	AB	AB
1882	AX-89831529		BB	BB	BB	BB	BB	BB	BB	BB	BB	BB	BB	BB	BB	BB	BB	BB	BB	BB	BB	BB	BB	BB	BB	BB	BB	BB	BB	BB	BB	BB	BB	BB	BB	BB	BB	BB	BB	BB	BB	BB	BB	AB	AB	AB	AB	AB	AB
1883	AX-89905332		AA	AA	AA	AA	AA	AA	AA	AA	AA	AA	AA	AA	AA	AA	AA	AA	AA	AA	AA	AA	AA	AB	AB	AB	AB	AA	AB	AA	AB	AB	AA	AA	AA	AA	AA	AA	AA	AA	AA	AA	AA	AB	AB	AB	AB	AB	AB
1884	AX-89831565		BB	BB	BB	BB	BB	BB	BB	BB	BB	BB	BB	BB	BB	BB	BB	BB	BB	BB	BB	BB	BB	AB	AB	AB	AB	BB	AB	BB	AB	AB	BB	BB	BB	BB	BB	BB	BB	BB	BB	BB	BB	AB	AB	AB	AB	AB	AB
1885	AX-89791541		BB	BB	BB	BB	BB	BB	BB	BB	BB	BB	BB	BB	BB	BB	BB	BB	BB	BB	BB	BB	BB	NC	AB	AB	AB	BB	AB	BB	AB	AB	BB	BB	BB	BB	BB	BB	BB	BB	BB	BB	BB	AB	AB	AB	AB	AB	AB
1886	AX-89788189		AA	AA	AA	AA	AA	AA	AA	AA	AA	AA	AA	AA	AA	AA	AA	AA	AA	AA	AA	AA	AA	AA	AA	AA	AA	AA	AA	AA	AA	AA	AA	AA	AA	AA	AA	AA	AA	AA	AA	AA	AA	AA	AA	AA	AA	AA	AA
1887	AX-89889224		AA	AA	AA	AB	AA	AA	AA	AB	AB	AB	AA	AA	AA	AA	AA	AA	AA	AA	AA	AA	AA	AA	AA	AA	AA	AA	AA	AA	AA	AA	AA	AA	AB	AB	AB	AB	AB	AB	AA	AA	AA	AA	AA	AA	AA	AA	AA
1888	AX-89847564		AA	AA	AA	AB	AA	AA	AA	AB	AB	AB	AA	AA	AA	AA	AA	AA	AA	AA	AA	AA	AA	AA	AA	AA	AA	AA	AA	AA	AA	AA	AA	AA	AB	AB	AB	AB	AB	AB	AA	AB	AA	AA	AA	AA	AA	AA	AA
1889	AX-89905351		BB	AB	NC	AA	BB	BB	BB	AA	AA	AA	BB	AB	AB	AB	AB	AB	NC	BB	BB	AB	BB	AB	AB	NC	AB	AB	AB	AB	AB	AB	AB	BB	AB	AB	AB	AB	AB	AB	BB	AB	BB	BB	BB	BB	BB	BB	BB
1890	AX-89889193		BB	BB	BB	AB	BB	BB	BB	AB	AB	AB	BB	BB	BB	BB	BB	BB	BB	BB	BB	BB	BB	BB	BB	BB	BB	BB	BB	BB	BB	BB	BB	BB	AB	AB	AB	AB	AB	AB	BB	NC	BB	BB	BB	BB	BB	BB	BB
1891	AX-89888790		BB	BB	BB	AB	BB	BB	BB	AB	AB	AB	BB	BB	BB	BB	BB	BB	BB	BB	BB	BB	BB	BB	BB	BB	BB	BB	BB	BB	BB	BB	BB	BB	AB	AB	AB	AB	AB	AB	BB	AB	BB	BB	BB	BB	BB	BB	BB
1892	AX-89888940		AA	AB	AA	BB	AA	AA	AA	BB	BB	BB	BB	BB	BB	BB	BB	BB	BB	BB	BB	BB	BB	BB	BB	BB	BB	AB	BB	AB	AB	BB	AB	AA	AB	AB	AB	AB	AB	AB	AA	AB	AA	AB	AB	AA	BB	AB	BB
1893	AX-89828538		AA	AB	AA	AB	AA	AA	AA	AB	AB	AB	AA	AB	AB	AB	AB	AB	AA	AA	AA	AB	AA	AB	AB	AB	AB	AB	AB	AB	AB	AB	AB	AA	AA	AA	AA	AA	AA	AA	AA	AA	AA	AA	AA	AA	AA	AA	AA
1894	AX-89885860		BB	BB	BB	AB	BB	BB	BB	AB	AB	AB	AA	AB	AB	AB	AB	AB	AA	NC	AA	AB	AA	AB	AB	AB	AB	BB	AB	BB	BB	AB	BB	BB	AB	AB	AB	AB	AB	AB	BB	AB	BB	NC	AB	AB	AA	AA	AA
1895	AX-89791214		AA	AB	AA	BB	AA	AA	AA	BB	BB	BB	BB	BB	BB	BB	BB	BB	BB	BB	BB	BB	BB	BB	BB	BB	BB	BB	BB	BB	BB	BB	BB	AA	AB	AB	AB	AB	AB	AB	AA	AB	AA	AB	AB	AA	BB	AB	BB
1896	AX-89885667		AA	AB	AA	AB	AA	AA	AA	AB	AB	AB	AA	AB	AB	AB	AB	AB	AA	AA	AA	AB	AA	AB	AB	AB	AB	AB	AB	AB	AB	AB	AB	AA	AA	AA	AA	AA	AA	AA	AA	AA	AA	AA	AA	AA	AA	AA	AA
1897	AX-89791161		BB	AB	BB	AB	BB	BB	BB	AB	AB	AB	BB	AB	AB	AB	AB	AB	BB	BB	BB	AB	BB	AB	AB	AB	AB	AB	AB	AB	AB	AB	AB	BB	BB	BB	BB	BB	BB	BB	BB	BB	BB	BB	BB	BB	BB	BB	BB
1898	AX-89791191		BB	AB	BB	AB	BB	BB	BB	AB	AB	AB	BB	AB	AB	AB	AB	AB	BB	BB	BB	AB	BB	AB	AB	AB	AB	NC	AB	AA	AA	AB	AA	BB	BB	BB	BB	BB	BB	BB	BB	BB	BB	BB	BB	BB	BB	BB	BB
1899	AX-89888905		AA	AB	AA	AB	AA	AA	AA	AB	AB	AB	AA	AB	AB	AB	AB	AB	AA	AA	AA	AB	AA	AB	AB	AB	AB	AB	AB	AB	AB	AB	AB	AA	AA	AA	AA	AA	AA	AA	AA	AA	AA	AA	AA	AA	AA	AA	AA
1900	AX-89848416		AA	AA	AA	AB	AA	AA	AA	AB	AB	AB	BB	AB	AB	AB	AB	AB	BB	BB	BB	AB	BB	AB	AB	AB	AB	AA	AB	AA	AA	AB	AA	AA	AB	AB	AB	AB	AB	AB	AA	AB	AA	BB	AB	AB	BB	BB	BB
1901	AX-89886893		BB	BB	BB	AB	BB	BB	BB	AB	AB	AB	AA	AB	AB	AB	AB	AB	AA	AA	AA	AB	AA	AB	AB	AB	AB	BB	AB	BB	BB	AB	BB	BB	AB	AB	AB	AB	AB	AB	BB	AB	BB	AA	AB	AB	AA	AA	AA
1902	AX-89788333		BB	AB	BB	AB	BB	BB	BB	AB	AB	AB	BB	AB	NC	AB	AB	AB	BB	BB	BB	AB	BB	AB	AB	AB	AB	AA	AB	AA	AA	AB	AA	BB	BB	BB	BB	BB	BB	BB	BB	BB	BB	BB	BB	BB	BB	BB	BB
1903	AX-89791334		BB	AB	BB	AB	BB	BB	BB	AB	AB	AB	BB	AB	AB	AB	AB	AB	BB	BB	BB	AB	BB	AB	AB	AB	AB	AA	AB	AA	AA	AB	AA	BB	BB	BB	BB	BB	BB	BB	BB	BB	BB	AB	BB	AB	BB	AB	BB
1904	AX-89861530		AA	AB	AA	AB	AA	AA	AA	AB	AB	AB	AA	AB	AB	AB	AB	AB	AA	AA	AA	AB	AA	AB	AB	AB	AB	BB	AB	BB	BB	AB	BB	AA	AA	AA	AA	AA	AA	AA	AA	AA	AA	AB	AA	AB	AA	AB	AA
1905	AX-89905097		BB	AB	BB	AA	BB	BB	BB	AA	AA	AA	AA	AA	AA	AA	AA	AA	AA	AA	AA	AA	AA	AA	AA	AA	AA	AA	AA	AA	AA	AA	AA	BB	AB	AB	AB	AB	AB	AB	BB	AB	BB	AA	AB	AB	AA	AA	AA
1906	AX-89791353		AA	AB	AA	AB	AA	AA	AA	AB	AB	AB	AA	AB	AB	AB	AB	AB	AA	AA	AA	AB	AA	AB	AB	AB	AB	NC	AB	BB	BB	AB	BB	AA	AA	AA	AA	AA	AA	AA	AA	AA	AA	AB	AA	AB	AA	AB	AA
1907	AX-89831924		AA	AB	AA	AB	AA	AA	AA	AB	AB	AB	AA	AB	AB	AB	AB	AB	AA	AA	AA	AB	AA	AB	AB	AB	AB	BB	AB	BB	BB	AB	BB	AA	AA	AA	AA	AA	AA	AA	AA	AA	AA	AB	AA	AB	AA	AB	AA
1908	AX-89868322		BB	AB	BB	AB	BB	BB	BB	AB	AB	AB	BB	AB	AB	AB	AB	AB	BB	BB	BB	AB	BB	AB	AB	AB	AB	AA	AB	AA	AA	AB	AA	BB	BB	BB	BB	BB	BB	BB	BB	BB	BB	AB	BB	AB	BB	AB	BB
1909	AX-89888829		BB	BB	BB	AB	BB	BB	BB	AB	AB	AB	AA	AB	AB	AB	AB	AB	AA	AA	AA	AB	AA	AB	AB	AB	AB	BB	AB	BB	BB	AB	BB	BB	AB	AB	AB	AB	AB	AB	BB	AB	BB	AB	AB	BB	AA	AB	AB
1910	AX-89828658		AA	AA	AA	AB	AA	AA	AA	AB	AB	AB	BB	AB	AB	AB	AB	AB	BB	BB	BB	AB	BB	AB	AB	AB	AB	AA	AB	AA	AA	AB	AA	AA	AB	AB	AB	AB	AB	AB	AA	NC	AA	BB	AB	AB	BB	NC	BB
1911	AX-89778735		BB	BB	BB	AB	BB	BB	BB	AB	AB	AB	AB	AB	AB	AB	AB	AB	AB	AB	AB	AB	AB	AB	AB	AB	AB	BB	AB	BB	BB	AB	BB	BB	AB	AB	AB	AB	AB	AB	BB	AB	BB	AB	AB	BB	AB	AB	NC
1912	AX-89791359		BB	AB	BB	AA	BB	BB	BB	AA	AA	AA	AA	AA	AA	AA	AA	AA	AA	AA	AA	AA	AA	AA	AA	AA	AA	AA	AA	AA	AA	AA	AA	BB	AB	AB	AB	AB	AB	AB	BB	AB	BB	AA	AB	AB	AA	AA	AA
1913	AX-89831760		AA	AB	AA	BB	AA	AA	AA	BB	BB	BB	BB	BB	BB	BB	BB	BB	BB	BB	BB	BB	BB	BB	BB	BB	BB	AB	BB	AB	AB	BB	AB	AA	AB	AB	AB	AB	AB	AB	AA	AB	AA	AB	AB	AA	BB	AB	BB
1914	AX-89804445		AA	AB	AA	BB	AA	AA	AA	BB	BB	BB	BB	BB	BB	BB	BB	BB	BB	BB	BB	BB	BB	BB	BB	BB	BB	BB	BB	BB	BB	BB	BB	AA	AB	AB	AB	AB	AB	AB	AA	AB	AA	BB	AB	AB	BB	BB	BB
1915	AX-89789204		BB	AB	BB	AA	BB	BB	BB	AA	AA	AA	AA	AA	AA	AA	AA	AA	AA	AA	AA	AA	AA	AA	AA	AA	AA	AA	AA	AA	AA	AA	AA	BB	AB	AB	AB	AB	AB	AB	BB	AB	BB	AA	AB	AB	AA	AA	AA
1916	AX-89789237		BB	AB	BB	AA	BB	BB	NC	AA	AA	AA	AA	AA	AA	AA	AA	AA	AA	AA	AA	AA	AA	AA	AA	AA	AA	AA	AA	AA	AA	AA	AA	BB	AB	AB	AB	AB	AB	AB	BB	AB	BB	AA	AB	AB	AA	AA	AA
1917	AX-89886689		AB	AB	AB	AA	AB	AB	AB	AA	AA	AA	AA	AA	AA	AA	AA	AA	AA	AA	AA	AA	AA	AA	AA	AA	AA	AA	AA	AA	AA	AA	AA	AB	AB	AA	AA	AA	AB	AB	AB	AB	AB	AA	AB	AB	AA	AA	AA
1918	AX-89852352		BB	AB	BB	AA	BB	BB	BB	AA	AA	AA	AA	AA	AA	AA	AA	AA	AA	AA	AA	AA	AA	AA	AA	AA	AA	AA	AA	AA	AA	AA	AA	AB	AB	AA	AA	AA	AB	AB	AB	AB	AB	AA	AA	AA	AA	AA	AA
1919	AX-89788405		BB	AB	BB	AB	BB	BB	BB	AA	AA	AA	AA	AA	AA	AA	AA	AA	AA	AA	AA	AA	AA	AA	AA	AA	AA	AA	AA	AA	AA	AA	AA	AB	AB	AA	AA	AA	AB	AB	AB	AB	AB	AA	AB	AB	AA	AA	AA
1920	AX-89829743		BB	AB	BB	AB	BB	BB	BB	AB	AB	AB	BB	AB	AB	BB	AB	AB	BB	BB	BB	AB	BB	AB	AB	AB	AB	AA	AB	AA	AA	AB	AA	AB	BB	AB	AB	AB	BB	BB	AB	BB	AB	BB	AB	AB	BB	BB	BB
1921	AX-89886450		AA	AB	AA	AB	AA	AA	AA	BB	BB	BB	BB	BB	BB	BB	BB	BB	BB	BB	BB	BB	BB	BB	BB	BB	BB	BB	BB	BB	BB	BB	BB	AB	AB	BB	AB	BB	AB	AB	AB	AB	AB	BB	AB	AB	BB	BB	BB
1922	AX-89788920		BB	AB	BB	AB	BB	BB	BB	AA	AA	AA	AA	AA	AA	AA	AA	AA	AA	AA	AA	AA	AA	AA	AA	AA	AA	AA	AA	AA	AA	AA	AA	AB	AB	AA	AB	AA	AB	AB	AB	AB	AB	AA	AA	AA	AA	AA	AA
1923	AX-89886513		BB	AB	BB	AB	BB	BB	BB	AA	AA	AA	AA	AA	AA	AA	AA	AA	AA	AA	AA	AA	AA	AA	AA	AA	AA	AA	AA	AA	AA	AA	AA	AB	AB	AA	AB	AA	AB	AB	AB	AB	AB	AA	AA	AA	AA	AA	AA
1924	AX-89905161		AA	AB	AA	AB	AA	AA	AA	BB	BB	BB	AB	BB	BB	AB	BB	BB	AB	AA	AB	AB	AB	AB	AB	AB	AB	BB	AB	BB	BB	AB	BB	AB	AB	BB	AB	BB	AA	AB	AB	AB	AB	AB	AB	AB	AA	AB	AA
1925	AX-89887054		AA	AA	AA	AA	AA	AA	AA	AB	AB	AB	AA	AA	AA	AA	AA	AA	AA	AA	AA	AA	AA	AA	AA	AA	AA	AA	AA	AA	AA	AA	AA	AA	AB	AB	AA	AB	AA	AB	AA	AB	AA	AA	AA	AA	AA	AA	AA
1926	AX-89789352		BB	BB	BB	BB	BB	BB	BB	AB	AB	AB	BB	BB	BB	BB	BB	BB	BB	BB	BB	BB	BB	BB	BB	BB	BB	BB	BB	BB	BB	BB	BB	BB	AB	AB	BB	AB	BB	AB	BB	AB	BB	BB	BB	BB	BB	BB	BB
1927	AX-89789414		AA	AB	AA	AB	AA	AA	AA	AB	AB	AB	AB	BB	BB	AB	BB	BB	AB	AB	AB	BB	AB	AB	AB	AB	AB	BB	AB	BB	BB	AB	BB	AB	AA	AB	AB	AB	AA	AA	AB	AA	AB	AB	AA	AA	AA	AB	AA
1928	AX-89829803		BB	BB	BB	BB	BB	BB	BB	AB	AB	AB	BB	BB	BB	BB	BB	BB	BB	BB	BB	BB	BB	BB	BB	BB	BB	BB	BB	BB	BB	BB	BB	BB	AB	AB	BB	AB	BB	AB	BB	AB	BB	BB	AB	AB	BB	BB	BB
1929	AX-89887018		BB	BB	BB	BB	BB	BB	BB	AB	AB	AB	BB	BB	BB	BB	BB	BB	BB	BB	BB	BB	BB	BB	BB	BB	BB	BB	BB	BB	BB	BB	BB	BB	AB	AB	BB	AB	BB	AB	BB	AB	BB	BB	BB	BB	BB	BB	BB
1930	AX-89789353		BB	AB	BB	AB	BB	BB	BB	AB	AB	AB	AB	AA	AA	AB	AA	AA	AB	BB	AB	AB	AB	AB	AB	AB	AB	AA	AB	AA	AA	AB	AA	AB	BB	AB	AB	AB	BB	BB	AB	BB	AB	AB	BB	BB	BB	AB	BB
1931	AX-89789435		AA	AB	AA	AB	AA	AA	AA	AB	AB	AB	AB	BB	BB	AB	BB	BB	AB	AB	AB	BB	AB	AB	AB	AB	AB	BB	AB	NC	BB	AB	NC	AB	AA	AB	AB	AB	AA	AA	AB	AA	AB	AB	AA	AA	AA	AB	AA
1932	AX-89848467		BB	AB	BB	AB	BB	BB	BB	AB	AB	AB	AB	AA	AA	AB	AA	AA	AB	AB	AB	AB	AB	AB	AB	AB	AB	AA	AB	AA	AA	AB	AA	AB	BB	AB	AB	AB	BB	BB	AB	BB	AB	AB	BB	BB	BB	AB	BB
1933	AX-89789506		AA	AB	AA	AB	AA	AA	AA	AB	AB	AB	AB	BB	BB	AB	BB	BB	AB	AB	AB	BB	AB	AB	AB	AB	AB	BB	AB	BB	BB	AB	BB	AB	AA	AB	AB	AB	AA	AA	AB	AA	AB	AB	AA	AA	AA	AB	AA
1934	AX-89887511		AA	AA	AA	AA	AA	AA	AA	AB	AB	AB	AA	AA	AA	AA	AA	AA	AA	AA	AA	AA	AA	AA	AA	AA	AA	AA	AA	AA	AA	AA	AA	AA	AB	AB	AA	AB	AA	AB	AA	AB	AA	AA	AB	AB	AA	AA	AA
1935	AX-89830305		BB	BB	BB	BB	BB	BB	BB	AB	AB	AB	BB	BB	BB	BB	BB	BB	BB	BB	BB	BB	BB	BB	BB	BB	BB	BB	BB	BB	BB	BB	BB	BB	AB	AB	BB	AB	BB	AB	BB	AB	BB	BB	AB	BB	BB	BB	BB
1936	AX-89789800		AA	AA	AA	AA	AA	AA	AA	AB	AB	AB	AA	AA	AA	AA	AA	AA	AA	AA	AA	AA	AA	AA	AA	AA	AA	AA	AA	AA	AA	AA	AA	AA	AB	AB	AA	AB	AA	AB	AA	AB	AA	AA	AB	AB	AA	AA	AA
1937	AX-89887415		AA	AA	AA	AA	AA	AA	AA	AB	AB	AB	AA	AA	AA	AA	AA	AA	AA	AA	AA	AA	AA	AA	AA	AA	AA	AA	AA	AA	AA	AA	AA	AA	AB	AB	AA	AB	AA	AB	AA	AB	AA	AA	AB	AB	AA	AA	AA
1938	AX-89830248		AA	AA	AA	AA	AA	AA	AA	AB	AB	AB	AA	AA	AA	AA	AA	AA	AA	AA	AA	NC	AA	AA	AA	AA	AA	AA	AA	AA	AA	AA	AA	AA	AB	AB	AA	AB	AA	AB	AA	AB	AA	AA	AB	AB	AA	AA	AA
1939	AX-89789721		BB	BB	BB	BB	BB	BB	BB	AB	AB	AB	BB	BB	BB	BB	BB	BB	BB	BB	BB	BB	BB	BB	BB	BB	BB	BB	BB	BB	BB	BB	BB	BB	AB	AB	BB	AB	BB	AB	BB	AB	BB	BB	AB	AB	BB	BB	BB
1940	AX-89789742		BB	BB	BB	AB	BB	AB	AB	AA	AA	AA	AB	AA	AA	AB	AA	AA	AB	AB	AB	AB	AB	AB	AB	AB	AB	AA	AB	AA	AA	AB	AA	AB	AB	AA	AB	AA	BB	AB	BB	AA	AB	AB	AB	AB	BB	AB	BB
1941	AX-89861412		AA	AB	AB	AB	AA	AB	AB	BB	BB	BB	AB	BB	BB	AB	BB	BB	AB	AB	AB	AB	AB	AB	AB	AB	AB	BB	AB	BB	BB	AB	BB	AB	AB	BB	AB	BB	AB	AB	AB	BB	AB	AB	AB	AB	AA	AB	AA
1942	AX-89789782		NC	BB	BB	AB	BB	AB	AB	AA	AA	AA	AB	AA	AA	AB	AA	AA	AB	AB	AB	AB	AB	AB	AB	AB	AB	AA	AB	AA	AA	AB	AA	AB	AB	AA	AB	AA	BB	AB	BB	AA	AB	AB	AB	AB	BB	AB	BB
1943	AX-89830168		AA	AA	AA	AB	AA	AB	AB	BB	BB	BB	AB	BB	BB	AB	BB	BB	AB	AB	AB	AB	AB	AB	AB	AB	AB	BB	AB	BB	BB	AB	BB	AB	AB	BB	AB	BB	AA	AB	AA	BB	AB	AB	AB	AB	AA	AB	AA
1944	AX-89789639		AA	AA	AA	AB	AA	AB	AB	BB	BB	BB	AB	BB	BB	AB	BB	BB	AB	AB	AB	AB	AB	AB	AB	AB	AB	BB	AB	BB	BB	AB	BB	AB	AB	BB	AB	BB	AA	AB	AA	BB	AB	AB	AB	AB	AA	AB	AA
1945	AX-89848484		AA	AA	AA	AB	AA	AB	AB	BB	BB	BB	AB	BB	BB	AB	BB	BB	AB	AB	AB	AB	AB	AB	AB	AB	AB	BB	AB	BB	BB	AB	BB	AB	AB	BB	AB	BB	AA	AB	AA	BB	AB	AB	AB	AB	AA	AB	AA
1946	AX-89848557		AB	AB	AB	BB	AB	BB	BB	BB	BB	BB	AB	AB	AB	AB	AB	AB	AB	BB	AB	AB	AB	AB	AB	AB	AB	BB	AB	BB	BB	AB	BB	BB	AB	BB	AB	BB	AB	AB	AB	BB	BB	BB	BB	BB	BB	BB	BB
1947	AX-89848558		BB	BB	BB	AB	BB	AB	AB	AB	AB	AB	BB	AB	AB	BB	AB	BB	AB	AB	AB	BB	BB	AB	AB	AB	AB	AA	AB	AA	AA	AB	AA	AB	BB	AB	BB	AB	BB	BB	BB	AB	AB	BB	BB	BB	BB	BB	BB
1948	AX-89888031		AB	AB	AB	AB	AB	AB	AB	AB	AB	AB	AB	AA	AA	AB	AA	AB	AB	AB	AA	AB	AB	AA	AA	AA	AA	AA	AA	AA	AA	AA	AA	AB	AB	AB	AB	AB	AB	AB	AB	AB	AB	BB	BB	BB	BB	BB	NC
1949	AX-89790401		AA	AA	AA	AA	AA	AA	AA	AA	AA	AA	AB	AB	AB	AB	AB	AB	AA	AA	AB	AB	AB	NC	AA	AA	AA	AA	AA	AA	AA	AA	AA	AA	AA	AA	AA	AA	AA	AA	AA	AA	AA	AA	AA	AA	AA	AA	AA
1950	AX-89830936		BB	BB	BB	BB	BB	BB	BB	BB	BB	BB	AB	AB	AB	AB	AB	AB	BB	BB	AB	AB	AB	BB	BB	BB	BB	BB	BB	BB	BB	BB	BB	BB	BB	BB	BB	BB	BB	BB	BB	BB	BB	BB	BB	BB	BB	BB	BB
1951	AX-89888192		AB	AB	AB	AB	AB	AB	AB	AB	AB	AB	AA	AB	AB	NC	AB	AA	AB	AB	AB	AA	AA	BB	BB	AB	BB	AB	BB	AB	AB	BB	AB	AB	AB	AB	AB	AB	AB	AB	AB	AB	AB	AA	AB	AB	AA	AA	AA
1952	AX-89848593		AB	AB	AB	AB	AB	AB	AB	AB	AB	AB	BB	AB	AB	BB	AB	BB	AB	AB	AB	BB	BB	AA	AA	AB	AA	AB	AA	AB	AB	AA	AB	AB	AB	AB	AB	AB	AB	AB	AB	AB	AB	BB	AB	AB	BB	BB	BB
1953	AX-89908442		BB	BB	BB	BB	BB	BB	BB	BB	BB	BB	AB	AB	AB	AB	AB	AB	BB	BB	AB	AB	AB	BB	BB	BB	BB	BB	BB	BB	BB	BB	BB	BB	BB	BB	BB	BB	BB	BB	BB	BB	BB	BB	BB	BB	BB	BB	BB
1954	AX-89831134		AB	AB	AB	AB	AB	AB	AB	AB	AB	AB	AA	AB	AB	AA	AB	AA	AB	AB	AB	AA	AA	BB	BB	AB	BB	AB	BB	AB	AB	BB	AB	AB	AB	AB	AB	AB	AB	AB	AB	AB	AB	AA	AB	AB	AA	AA	AA
1955	AX-89831050		AB	AB	AB	AB	AB	AB	AB	AB	AB	AB	BB	AB	AB	BB	AB	BB	AB	AB	AB	BB	BB	AA	AA	AB	AA	AB	AA	AB	AB	AA	AB	AB	AB	AB	AB	AB	AB	AB	AB	AB	AB	BB	AB	AB	BB	BB	BB
1956	AX-89831090		AB	AB	AB	AB	AB	AB	AB	AB	AB	AB	BB	AB	AB	BB	AB	BB	AB	AB	AB	BB	BB	AA	AA	AB	AA	AB	AA	AB	AB	AA	AB	AB	AB	AB	AB	AB	AB	AB	AB	AB	AB	BB	AB	AB	BB	BB	BB
1957	AX-89831333		AB	AB	AB	AB	AB	AB	AB	AB	AB	AB	AA	AA	AA	AA	AA	AA	AA	AA	AA	AA	AA	AA	AA	AA	AA	AA	AA	AA	AA	AA	AA	AB	AB	AB	AB	AB	AB	AB	AB	AB	AB	AB	AA	AA	AB	AB	AB
1958	AX-89831395		AB	AB	AB	AB	AB	AB	AB	AB	AB	AB	BB	AB	AB	AB	AB	AB	BB	BB	AB	AB	BB	BB	BB	BB	BB	BB	BB	BB	BB	BB	BB	AB	AB	AB	AB	AB	AB	AB	AB	AB	AB	AB	BB	BB	AB	AB	AB
1959	AX-89829234		BB	AB	AB	AB	BB	BB	BB	BB	BB	BB	AB	AB	AB	AB	AB	AB	AB	AB	AB	AB	AB	AB	AB	AA	AB	AB	AB	AB	AB	BB	AB	BB	AB	BB	AB	BB	AB	AB	AB	BB	BB	BB	AA	AA	AB	AB	AB
1960	AX-89788597		BB	AB	AB	AB	BB	BB	BB	BB	BB	BB	AA	AB	AB	AB	AB	AB	AB	AA	AB	AB	AA	AB	AB	AA	AB	AA	AB	AA	AA	AB	AA	AB	AB	AB	AB	AB	AB	AB	AB	AB	AB	AB	AA	AA	AB	AB	AB
1961	AX-89886384		AB	AB	AB	AB	AB	AB	AB	AB	AB	AB	BB	BB	BB	BB	BB	BB	BB	BB	BB	BB	BB	BB	BB	BB	BB	BB	BB	BB	BB	BB	BB	AB	AB	AB	AB	AB	AB	AB	AB	AB	AB	AB	BB	BB	AB	AB	AB
1962	AX-89788832		AB	AB	AB	AB	AB	AB	AB	AB	AB	AB	BB	BB	BB	BB	BB	BB	BB	BB	BB	BB	BB	BB	BB	BB	BB	BB	BB	BB	BB	BB	BB	AB	AB	AB	AB	AB	AB	AB	AB	AB	AB	AB	BB	BB	AB	AB	AB
1963	AX-89829166		AB	AB	AB	AB	AB	AB	AB	AB	AB	AB	BB	BB	BB	BB	BB	BB	BB	BB	BB	BB	BB	BB	BB	BB	BB	BB	BB	BB	BB	BB	BB	AB	AB	AB	AB	AB	AB	AB	AB	AB	AB	AB	BB	BB	AB	AB	AB
1964	AX-89886192		AB	AB	AB	AB	AB	AB	AB	AB	AB	AB	AA	AA	AA	AA	AA	AA	AA	AA	AA	AA	AA	AA	AA	AA	AA	AA	AA	AA	AA	AA	AA	AB	AB	AB	AB	AB	AB	AB	AB	AB	AB	AB	AA	AA	AB	AB	AB
1965	AX-89788641		AB	AB	AB	AB	AB	AB	AB	AB	AB	AB	BB	BB	BB	BB	BB	BB	BB	BB	BB	BB	BB	BB	BB	BB	BB	BB	BB	BB	BB	BB	BB	AB	AB	AB	AB	AB	AB	AB	AB	AB	AB	AB	BB	BB	AB	AB	AB
1966	AX-89788681		AB	AB	AB	AB	AB	AB	AB	AB	AB	AB	BB	BB	BB	BB	BB	BB	BB	BB	BB	BB	BB	BB	BB	BB	BB	BB	BB	BB	BB	BB	BB	AB	AB	AB	AB	AB	AB	AB	AB	AB	AB	AB	BB	BB	AB	AB	AB
1967	AX-89886316		BB	AB	AB	AB	BB	BB	BB	BB	BB	BB	AA	AB	AB	AB	AB	AB	AB	AA	AB	AB	AA	AB	AB	AA	AB	AA	AB	AA	AA	AB	AA	AB	NC	AB	AB	AB	AB	AB	AB	AB	AB	AB	AA	AA	AB	AB	AB
1968	AX-89807969		AA	AA	AA	AA	AA	AB	AA	AB	AA	AA	AB	AA	AA	AA	AB	AB	AB	AB	AA	AB	AB	AA	AA	AA	AA	AA	AA	AA	AA	AA	AA	AA	AA	AA	AA	AA	AA	AA	AA	AA	AA	AA	AA	AA	AA	AA	AA
1969	AX-89836464		AB	AB	AB	AA	AB	AA	AB	AB	AA	AB	AA	AB	AB	AB	AB	AB	AA	AB	AA	AA	AA	AA	AA	AB	AB	AB	AB	AB	AA	AA	AB	AA	AA	AB	AA	AB	AB	AB	AA	AB	AA	AA	AA	AB	AA	AA	AA
1970	AX-89893164		AB	AB	AB	BB	AB	BB	AB	AB	BB	AB	BB	AB	AB	AB	AB	AB	BB	AB	BB	BB	BB	BB	BB	AB	AB	AB	AB	AB	BB	BB	AB	BB	BB	AB	BB	AB	AB	AB	BB	AB	BB	BB	BB	AB	BB	BB	BB
1971	AX-89836010		AB	AB	AB	BB	AB	BB	AB	AB	BB	AB	BB	AB	AB	AB	AB	AB	BB	AB	BB	BB	BB	BB	BB	AB	AB	AB	AB	AB	BB	BB	AB	BB	BB	AB	BB	AB	AB	AB	BB	AB	BB	BB	BB	AB	BB	BB	BB
1972	AX-89794381		AB	AB	AB	BB	AB	BB	AB	AB	BB	AB	BB	AB	AB	AB	AB	AB	BB	AB	BB	BB	BB	BB	BB	AB	AB	AB	AB	AB	BB	BB	AB	BB	BB	AB	BB	AB	AB	AB	BB	AB	BB	BB	BB	AB	BB	BB	BB
1973	AX-89893248		AB	AB	AB	BB	AB	BB	AB	AB	BB	AB	BB	AB	AB	AB	AB	AB	BB	AB	BB	BB	BB	BB	BB	AB	AB	AB	AB	AB	BB	BB	AB	BB	BB	AB	BB	AB	AB	AB	BB	AB	BB	BB	BB	AB	BB	BB	BB
1974	AX-89794972		AB	AB	AB	AA	AB	AA	AB	AB	AA	AB	AA	AB	AB	AB	AB	AB	AA	AB	AA	AA	AA	AA	AA	AB	AB	AB	AB	AB	AA	AA	AB	AA	AA	AB	AA	AB	AB	AB	AA	AB	AA	AA	AA	AB	AA	AA	AA
1975	AX-89849486		AB	AB	AB	BB	AB	AB	AB	AA	BB	AB	AB	AB	AB	AB	AA	AA	AB	AA	BB	AB	AB	BB	BB	AB	AB	AB	AB	AB	BB	BB	AB	BB	BB	AB	BB	AB	AB	AB	BB	AB	BB	BB	BB	AB	BB	BB	BB
1976	AX-89889401		AB	AB	AB	AA	AB	AB	AB	BB	AB	AB	AB	AB	AB	AB	BB	BB	AB	BB	AA	AB	AB	AA	AA	AB	AB	AB	AB	AB	AA	AA	AB	AA	AA	AB	AA	AB	AB	AB	AA	AB	AA	AA	AA	AB	AA	AA	AA
1977	AX-89832270		AA	AA	AA	AA	AA	AB	AA	NC	AB	AA	AB	AA	AA	AA	AB	AB	AB	NC	AA	AB	AB	AA	AA	AA	AA	AA	AA	AA	AA	AA	AA	AA	AA	AA	AA	AA	AA	AA	AA	AA	AA	AA	AA	AA	AA	AA	AA
1978	AX-89905491		AB	AB	AB	BB	AB	AB	AB	AA	AB	AB	AB	AB	AB	AB	AA	AA	AB	AA	BB	AB	AB	BB	BB	AB	AB	AB	AB	AB	BB	BB	AB	BB	BB	AB	BB	AB	AB	AB	BB	AB	BB	BB	BB	AB	BB	BB	BB
1979	AX-89792080		AA	AA	AA	AB	AA	AB	AA	AA	AB	AA	AB	AB	AB	AB	AA	AA	AB	AA	BB	AB	AB	AB	BB	AB	AB	AB	AB	AB	BB	BB	AB	BB	BB	AB	BB	AB	AB	AB	BB	AB	BB	AB	AB	AB	AB	AB	AB
1980	AX-89905523		BB	BB	BB	BB	BB	AB	BB	AB	AB	BB	AB	BB	BB	BB	AB	AB	AB	AB	BB	AB	AB	BB	BB	BB	BB	BB	BB	BB	BB	BB	BB	BB	BB	BB	BB	BB	BB	BB	BB	BB	BB	BB	NC	BB	BB	BB	BB
1981	AX-89807776		AB	AB	AB	AA	AB	AA	AB	AB	AA	AB	AA	AB	AB	AB	AB	AB	AA	AB	AA	AA	AA	NC	AA	AB	AB	AB	AB	AB	AA	AA	AB	AA	AA	AB	AA	AB	AB	AB	AA	AB	AA	AA	AA	AB	AA	AA	AA
1982	AX-89804852		AB	AB	AB	AB	AB	BB	AB	BB	BB	AB	BB	AB	AB	AB	AB	AB	BB	AB	BB	BB	BB	BB	BB	AB	AB	AB	AB	AB	BB	BB	AB	BB	BB	BB	BB	BB	AB	AB	BB	BB	BB	AB	AB	AB	AB	AB	AB
1983	AX-89905677		AB	AB	AA	BB	AB	AB	AB	AA	AB	AB	AB	AA	AA	AA	AA	AA	AB	AA	AB	AB	AB	BB	BB	AB	AB	AA	AA	AB	AB	AB	AB	AB	AB	AA	AB	AB	AB	AB	AB	AA	AB	BB	BB	AA	BB	BB	BB
1984	AX-89792433		BB	BB	BB	BB	BB	BB	BB	BB	BB	BB	BB	AB	AB	AB	AB	AB	BB	AB	BB	BB	BB	BB	BB	AB	AB	AB	AB	AB	BB	BB	AB	BB	BB	BB	BB	BB	AB	AB	BB	BB	BB	BB	BB	AB	BB	BB	BB
1985	AX-89792112		AA	AA	AA	AB	AA	AB	AA	AA	AB	AA	AB	AB	AB	AB	AA	AA	AB	AA	BB	AB	AB	BB	BB	AB	AB	AB	AB	AB	BB	BB	AB	BB	BB	AB	BB	AB	AB	AB	BB	AB	BB	AB	AB	AB	AB	AB	AB
1986	AX-89833568		AB	AB	NC	AB	AB	AB	AB	AB	AB	AB	AB	BB	BB	BB	AB	AB	AB	AB	BB	AB	AB	BB	BB	BB	BB	BB	BB	BB	BB	BB	BB	BB	BB	BB	BB	BB	BB	BB	BB	BB	BB	AB	AB	BB	AB	BB	AB
1987	AX-89833637		BB	BB	AB	BB	BB	AB	BB	AB	AB	BB	AB	BB	BB	BB	AB	AB	AB	AB	BB	AB	AB	BB	BB	BB	BB	BB	BB	BB	BB	BB	BB	BB	BB	BB	BB	BB	BB	BB	BB	BB	BB	BB	BB	BB	BB	BB	BB
1988	AX-89807792		AB	AB	AB	AB	AB	AB	AB	AB	AB	AB	AB	AB	AB	AB	AA	AA	AB	AA	BB	AB	AB	BB	BB	AB	AB	AB	AB	AB	BB	BB	AB	BB	BB	BB	BB	BB	AB	AB	BB	BB	BB	AB	AB	AB	AB	AB	AB
1989	AX-89905610		AB	AB	AB	BB	AB	BB	AB	AB	BB	AB	BB	AA	AA	AA	AB	AB	BB	AB	AB	BB	BB	BB	BB	AB	AB	AA	AB	AB	AB	AB	AB	AB	AB	AA	AB	AB	AB	AB	AB	AA	AB	BB	BB	AA	BB	BB	BB
1990	AX-89792825		AA	AA	AB	AA	AA	AB	AA	AB	AB	AA	AB	AA	AA	AA	AB	AB	AB	AB	AA	AB	AB	AA	AA	AA	AA	AA	AA	AA	AA	AA	AA	AA	AA	AA	AA	AA	AA	AA	AA	AA	AA	AA	AA	AA	AA	AA	AA
1991	AX-89793090		BB	BB	AB	BB	BB	AB	NC	AB	AB	BB	AB	BB	BB	BB	AB	AB	AB	AB	BB	AB	AB	BB	BB	BB	BB	BB	BB	BB	BB	BB	BB	BB	BB	BB	BB	BB	BB	BB	BB	BB	BB	BB	BB	BB	BB	BB	BB
1992	AX-89793396		AA	AA	NC	AA	AA	AB	AA	AB	AB	AA	AB	AA	AA	AA	AB	AB	NC	AB	AA	AB	AB	AA	AA	AA	AA	AA	AA	AA	AA	AA	AA	AA	AA	AA	AA	AA	AA	AA	AA	AA	AA	AA	AA	AA	AA	AA	AA
1993	AX-89892031		BB	BB	AB	BB	BB	AB	BB	AB	AB	BB	AB	BB	BB	BB	AB	AB	AB	AB	BB	AB	AB	BB	BB	BB	BB	BB	BB	BB	BB	BB	BB	BB	BB	BB	BB	BB	BB	BB	BB	BB	BB	BB	BB	BB	BB	BB	BB
1994	AX-89905730		AB	AB	AB	AA	AB	AA	AB	AB	AA	AB	AA	BB	BB	BB	AB	AB	AA	AB	AB	AA	AA	AA	AA	AB	AB	BB	BB	AB	AB	AB	AB	AB	AB	BB	AB	AB	AB	AB	AB	BB	AB	AA	AA	BB	AA	AA	AA
1995	AX-89872638		AB	AB	AB	BB	AB	BB	AB	AB	BB	AB	BB	AA	AA	AA	AB	AB	BB	AB	AB	BB	BB	BB	BB	AB	AB	AA	AA	AB	AB	AB	AB	AB	AB	AA	AB	AB	AB	AB	AB	AA	AB	BB	BB	AA	BB	BB	BB
1996	AX-89857913		BB	BB	AB	BB	BB	AB	BB	AB	AB	BB	AB	BB	BB	BB	AB	AB	AB	AB	BB	AB	AB	BB	BB	BB	BB	BB	BB	BB	BB	BB	BB	BB	BB	BB	BB	BB	BB	BB	BB	BB	BB	BB	BB	BB	BB	BB	BB
1997	AX-89892441		AB	AB	BB	AA	AB	AB	AB	BB	AB	AB	AB	BB	BB	BB	BB	BB	AB	BB	AB	AB	AB	NC	AA	AB	AB	BB	BB	AB	AB	AB	AB	AB	AB	BB	AB	AB	AB	AB	AB	BB	AB	AA	AA	BB	AA	AA	AA
1998	AX-89788429		BB	BB	BB	BB	BB	BB	BB	BB	BB	BB	BB	BB	BB	BB	BB	BB	BB	BB	BB	BB	BB	BB	BB	BB	BB	BB	BB	BB	BB	BB	BB	AB	BB	BB	AB	AB	AB	BB	BB	BB	NC	BB	BB	BB	AB	AB	BB
[truncated: 1,801 more rows]
[truncated: 569 more columns]
