# Supplementary material for: Pedigree-Based Analysis in a Multiparental Population of Octoploid Strawberry Reveals QTL Alleles Conferring Resistance to Phytophthora cactorum
Source: G3 (Bethesda). 2017 Jun 5;7(6):1707–19. doi: 10.1534/g3.117.042119 (PMC5473751; doi:10.1534/g3.117.042119)
Supplement: Supplementary file 15 [file 1707FileS4.csv]

	NC=No Call
	Probeset ID		11.107-24	11.107-5	11.108-5	11.116-56	11.121-19	11.13-54	11.139-10	11.21-6	11.28-34	11.31-14	11.31-54	11.34-47	11.43-15	11.58-72	11.71-9	11.77-96	11.83-20	11.85-58	11.98-41	13.10-32	13.1-77	13.11-2	13.12-146	13.12-148	13.12-160	13.13-179	13.13-2	13.13-93	13.14-14	13.14-18	13.14-152	13.14-93	13.17-187	13.18-105	13.18-68	13.19-137	13.19-143	13.19-86	13.20-109	13.20-138	13.2-83	13.21-173	13.22-121	13.22-158	13.22-200	13.22-222	13.22-327
1	AX-89874757		AB	AB	AB	BB	BB	NC	BB	AB	BB	BB	BB	BB	BB	AB	BB	BB	AB	BB	BB	AB	AB	AA	AB	AA	BB	AA	AB	AB	BB	BB	AA	AB	AB	AB	BB	AA	AB	BB	BB	BB	BB	AB	BB	BB	BB	BB	BB
2	AX-89817638		AB	AB	AB	AA	AA	AB	AA	AB	AA	AA	AA	AA	AA	AB	AA	AA	AB	AA	AA	AB	AB	BB	BB	BB	AA	BB	AB	AB	AA	AA	BB	AB	AB	AB	AA	BB	AB	AA	AA	AA	AA	AB	AA	AA	AA	AA	AA
3	AX-89874719		AB	AB	AB	AA	AA	AB	AA	AB	AA	AA	AA	AA	AA	AB	AA	AA	AB	AA	AA	AB	AB	AB	AB	AB	AA	AB	AB	AB	AA	AA	AB	AB	AB	AB	AA	AB	AB	AA	AA	AA	AA	AA	AA	AA	AA	AA	AA
4	AX-89817584		AB	AB	AB	AA	AA	AB	AA	AB	AA	AA	AA	AA	AA	AB	AA	AA	AB	AA	AA	AB	AB	NC	BB	BB	AA	AB	AB	AB	AA	AA	NC	AB	AB	AB	AA	BB	AB	AA	AA	AA	AA	AA	AA	AA	AA	AA	AA
5	AX-89846876		AA	AA	AA	AA	AA	AB	AA	AB	AB	AA	AA	AA	AA	AB	AA	AA	AA	AA	AA	AB	AA	AB	AB	AB	AA	AA	AB	AA	AB	AB	AB	AA	AA	AA	AA	AB	AA	AB	AA	AA	AA	AB	AA	AB	AA	AB	AA
6	AX-89779560		BB	BB	BB	AB	BB	BB	BB	BB	BB	BB	BB	AB	BB	BB	BB	BB	BB	BB	AB	BB	AB	BB	BB	BB	BB	AB	AB	BB	AA	AA	BB	BB	BB	AB	BB	BB	BB	AB	BB	BB	BB	AB	NC	AB	BB	AB	AB
7	AX-89874281		AA	AA	AA	AB	AA	AA	AA	AA	AA	AA	AA	AB	AA	AA	AA	AA	AA	AA	AB	AA	AB	AA	AA	AA	AA	AB	AB	AA	AB	AB	AA	AA	AA	AB	AA	AA	AA	AA	AA	AA	AA	AB	AB	AB	AA	AB	AB
8	AX-89873736		BB	BB	BB	BB	BB	AB	BB	AB	AB	BB	BB	NC	BB	AB	BB	BB	BB	BB	BB	AB	BB	AB	AB	AB	BB	BB	AB	NC	AB	AB	AB	BB	BB	BB	BB	AB	BB	AB	BB	BB	BB	AB	BB	AB	BB	AB	BB
9	AX-89816742		BB	BB	BB	BB	BB	AB	BB	AB	AB	BB	BB	BB	BB	AB	BB	BB	BB	BB	BB	AB	BB	AB	AB	AB	BB	BB	AB	BB	BB	BB	AB	BB	BB	BB	BB	AB	BB	BB	BB	BB	BB	BB	BB	AB	BB	AB	BB
10	AX-89904219		AA	AA	AA	AB	AA	AA	AA	AA	AA	AA	AA	AB	AA	AA	AA	AA	AA	AA	AB	AA	AB	AA	AA	AA	AA	AB	AB	AA	BB	BB	AA	AA	AA	AB	AA	AA	AA	AB	AA	AA	AA	AB	AB	AB	AA	AB	AB
11	AX-89847000		AA	AA	AA	AB	AA	AA	AA	AA	AA	AA	AA	AB	AA	AA	AA	AA	AA	AA	AB	AA	AB	AA	AA	AA	AA	AB	AB	AA	BB	BB	AA	AA	AA	AB	AA	AA	AA	AB	AA	AA	AA	AB	AB	AB	AA	AB	AB
12	AX-89817396		BB	BB	BB	AB	BB	BB	BB	BB	AB	BB	BB	AB	BB	BB	BB	BB	BB	BB	AB	BB	AB	BB	BB	BB	BB	AB	AB	BB	AA	AA	BB	BB	BB	AB	BB	AB	BB	AB	BB	BB	BB	AB	AB	AA	BB	AA	AB
13	AX-89874602		BB	BB	BB	AB	BB	BB	BB	BB	BB	BB	BB	AB	BB	BB	BB	BB	BB	BB	AB	BB	AB	BB	BB	BB	BB	AB	AB	BB	AA	AA	BB	BB	BB	AB	BB	BB	BB	AB	BB	BB	BB	AB	AB	AB	BB	AB	AB
14	AX-89778907		BB	BB	BB	BB	BB	AB	BB	AB	AB	BB	BB	BB	BB	AB	BB	BB	BB	BB	BB	AB	BB	AB	AB	AB	BB	BB	AB	BB	BB	BB	AB	BB	BB	BB	BB	AB	BB	BB	BB	BB	BB	BB	BB	AB	BB	AB	BB
15	AX-89818074		AA	AA	AA	AA	AA	AB	AA	AB	AB	AA	AA	AA	AA	AB	AA	AA	AA	AA	AA	AB	AA	NC	AB	AB	AA	AA	AB	AA	AA	AA	AB	AA	AA	AA	AA	AB	AA	AA	AA	AA	AA	AA	AA	AB	AA	AB	AA
16	AX-89860604		BB	BB	BB	BB	BB	BB	BB	BB	AB	BB	BB	BB	BB	BB	BB	BB	BB	BB	BB	BB	BB	BB	BB	BB	BB	BB	BB	BB	BB	BB	BB	BB	BB	BB	BB	AB	BB	BB	BB	BB	BB	BB	BB	AB	BB	AB	BB
17	AX-89780079		BB	BB	BB	BB	BB	AB	BB	AB	BB	BB	BB	BB	BB	AB	BB	BB	BB	BB	BB	AB	BB	AB	AB	AB	BB	BB	AB	BB	BB	BB	AB	BB	BB	BB	BB	BB	BB	BB	BB	BB	BB	BB	BB	BB	BB	BB	BB
18	AX-89860624		AB	AB	AB	BB	BB	BB	BB	BB	BB	BB	BB	BB	AB	AB	AB	AA	AB	BB	AB	BB	AB	BB	AB	AB	BB	AB	BB	AB	BB	BB	AB	AA	NC	AB	BB	AB	AA	AB	BB	AB	AB	AB	BB	BB	AB	BB	BB
19	AX-89847092		AB	AB	AB	AA	AA	AB	AA	AB	AB	AA	AA	AA	AB	BB	AB	BB	AB	AA	AB	AB	AB	BB	BB	BB	AA	AB	AB	AB	AA	AA	BB	BB	BB	AB	AA	BB	BB	AB	AA	AB	AB	BB	AA	AB	AB	AB	AA
20	AX-89780164		AB	AB	AB	BB	BB	BB	BB	BB	BB	BB	BB	BB	AB	AB	AB	AA	AB	BB	AB	BB	AB	BB	AB	AB	BB	AB	BB	AB	BB	BB	AB	AA	AA	AB	BB	AB	AA	AB	BB	AB	AB	NC	BB	BB	AB	BB	BB
21	AX-89818295		AB	AB	AB	BB	BB	BB	BB	BB	BB	BB	BB	BB	AB	AB	AB	AA	AB	BB	AB	BB	AB	BB	AB	AB	BB	AB	BB	AB	BB	BB	AB	AA	AA	AB	BB	AB	AA	AB	BB	AB	AB	AB	BB	BB	AB	BB	BB
22	AX-89875422		BB	BB	BB	BB	BB	AB	BB	AB	AB	BB	BB	BB	BB	AB	BB	BB	BB	BB	BB	AB	BB	AA	AB	AB	BB	BB	AB	BB	BB	BB	AB	BB	BB	BB	BB	AB	BB	BB	BB	BB	BB	BB	BB	AB	BB	AB	BB
23	AX-89875481		AB	AB	AB	AA	AA	AA	AA	AA	AA	AA	AA	AA	AB	AB	AB	BB	AB	AA	AB	AA	AB	AA	AB	AB	AA	AB	AA	AB	AA	AA	AB	BB	BB	AB	AA	AB	NC	AB	AA	AB	AB	AB	AA	AA	AB	AA	AA
24	AX-89847095		AB	AB	AB	BB	BB	AB	BB	AB	AB	BB	BB	BB	AB	AA	AB	AA	AB	BB	AB	AB	AB	AA	AA	AA	BB	AB	NC	AB	BB	BB	AA	AA	AA	AB	BB	AA	AA	AB	BB	AB	AB	AB	BB	AB	AB	AB	BB
25	AX-89910550		AB	AB	AB	BB	BB	BB	BB	BB	BB	BB	BB	BB	AB	AB	AB	AA	AB	BB	AB	BB	AB	BB	AB	AB	BB	AB	BB	AB	BB	BB	AB	AA	AA	AB	BB	AB	AA	AB	BB	AB	AB	AB	BB	BB	AB	BB	BB
26	AX-89875600		AB	AB	AB	BB	BB	BB	BB	BB	BB	BB	BB	BB	AB	AB	AB	AA	AB	BB	AB	BB	AB	BB	AB	AB	BB	AB	BB	AB	BB	BB	AB	AA	AA	AB	BB	AB	AA	AB	BB	AB	AB	AB	BB	BB	AB	BB	BB
27	AX-89780295		AB	AB	AB	BB	BB	BB	BB	BB	BB	BB	BB	BB	AB	AB	AB	AA	AB	BB	AB	BB	AB	BB	AB	AB	BB	AB	BB	AB	BB	BB	AB	AA	NC	AB	BB	AB	AA	AB	BB	AB	AB	AB	BB	BB	AB	BB	BB
28	AX-89875615		AB	AB	AB	BB	BB	BB	BB	BB	BB	BB	BB	BB	AB	AB	AB	AA	AB	BB	AB	BB	AB	BB	AB	AB	BB	AB	BB	AB	BB	BB	AB	AA	AA	AB	BB	AB	AA	AB	BB	AB	AB	AB	BB	BB	AB	BB	BB
29	AX-89803316		AB	AB	AB	BB	BB	BB	BB	BB	BB	BB	BB	BB	AB	AB	AB	AA	AB	BB	AB	BB	AB	BB	AB	AB	BB	AB	BB	AB	BB	BB	AB	AA	AA	AB	BB	AB	AA	AB	BB	AB	AB	AB	BB	BB	AB	BB	BB
30	AX-89875607		AB	AB	AB	BB	BB	BB	BB	BB	BB	BB	BB	BB	AB	AB	AB	AA	AB	BB	AB	BB	AB	BB	AB	AB	BB	AB	BB	AB	BB	BB	AB	AA	AA	AB	BB	AB	AA	AB	BB	AB	AB	AB	BB	BB	AB	BB	BB
31	AX-89818634		AB	AB	AB	BB	BB	BB	BB	BB	BB	BB	BB	BB	AB	AB	AB	AA	AB	BB	AB	BB	AB	BB	AB	AB	BB	AB	BB	AB	BB	BB	AB	AA	AA	AB	BB	AA	AB	AB	AB	AB	AB	AB	BB	BB	AB	BB	BB
32	AX-89806516		AB	AB	AB	AA	AA	AA	AA	AA	AA	AA	AA	AA	AB	AB	AB	BB	AB	AA	AB	AA	AB	AA	AB	AB	AA	AB	AA	AB	AA	AA	AB	BB	AB	AB	AA	AB	BB	AB	AA	AB	AB	AB	AA	AA	AB	AA	AA
33	AX-89818624		AB	BB	AB	AB	AA	AB	AA	AB	AA	AA	NC	BB	AB	BB	AB	BB	AB	AA	BB	AB	BB	BB	BB	BB	AB	BB	BB	BB	BB	BB	BB	BB	BB	BB	AB	BB	BB	BB	AB	AB	BB	BB	AB	AB	AB	AB	AB
34	AX-89780461		AB	AB	AB	AB	BB	AB	BB	AB	BB	BB	BB	BB	AB	AA	AB	AA	AB	BB	AA	AB	AB	AA	AA	AA	BB	AA	AA	AB	BB	BB	AA	AA	AB	NC	AB	AA	NC	AB	AB	AB	AB	AB	AB	AB	AB	AB	AB
35	AX-89875660		AA	AB	AA	AB	AA	AB	AA	AB	AA	AA	AA	AB	AA	AB	AA	AB	AA	AA	AB	AB	AB	BB	AB	AB	AB	AB	BB	AA	BB	AB	AB	AA	AA	AB	AB	AB	AA	AB	AA	AA	AB	AA	AB	AB	AA	AB	AB
36	AX-89847124		AB	AB	AB	AB	BB	AB	BB	AB	BB	BB	BB	BB	AB	AA	AB	AA	AB	BB	AA	AB	AB	AA	AA	AA	BB	AA	AA	AB	BB	BB	AA	AA	AA	AA	AB	AA	AB	AB	AB	AB	AB	AA	AB	AB	AB	AB	AB
37	AX-89847119		AB	AB	AB	AB	AA	AB	AA	AB	AA	AA	AA	AA	AB	BB	AB	BB	AB	AA	BB	AB	AB	BB	BB	BB	AA	BB	BB	AB	AA	AA	BB	BB	BB	BB	AB	BB	AB	AB	AB	AB	AB	AB	AB	AB	AB	AB	AB
38	AX-89875737		AB	AA	AB	AB	BB	AB	BB	AB	BB	BB	BB	AA	AB	AA	AB	AA	AB	BB	AA	AB	AA	AA	AA	AA	AB	AA	AA	AA	AA	AA	AA	AA	AA	AA	AB	AA	AA	AA	AB	AB	AA	AA	AB	AB	AB	AB	AB
39	AX-89818620		AB	AB	AB	BB	BB	BB	BB	BB	BB	BB	BB	BB	AB	AB	AB	AA	AB	BB	AB	BB	AB	BB	AB	AB	BB	AB	BB	AB	BB	BB	AB	AA	AA	AB	BB	AA	AB	AB	AB	AB	AB	AB	BB	BB	AB	BB	BB
40	AX-89780343		AB	AB	AB	AA	AA	AA	AA	AA	AA	AA	AA	AA	AB	AB	AB	AB	AB	AA	AB	AA	AB	AA	AB	AB	AA	AB	AA	AB	AA	AA	AB	BB	BB	AB	AA	AB	BB	AB	AA	AB	AB	AB	AA	AA	AB	AA	AA
41	AX-89818673		AB	AB	AB	AB	BB	AB	BB	AB	BB	BB	BB	BB	AB	AA	AB	AA	AB	BB	AA	AB	AB	AA	AA	AA	AB	AA	AA	AB	BB	BB	AA	AA	AA	AA	AB	AA	AB	AB	AB	AB	AB	AA	AB	AB	AB	AB	AB
42	AX-89818567		AB	AB	AB	AA	AA	AA	AA	AA	AA	AA	AA	AA	AB	AB	AB	BB	AB	AA	AB	AA	AB	AA	AB	AB	AA	AB	AA	AB	AA	AA	AB	BB	BB	AB	AA	BB	BB	AB	AB	AB	AB	BB	AA	AA	AB	AA	AA
43	AX-89875723		AB	AB	AB	BB	BB	BB	BB	BB	BB	BB	BB	BB	AB	AB	AB	AA	AB	BB	AB	BB	AB	BB	AB	AB	BB	AB	BB	AB	BB	BB	AB	AA	AA	AB	BB	AA	AB	AB	AB	AB	AB	AB	BB	BB	AB	BB	BB
44	AX-89806533		AB	AB	AB	AB	AA	AB	AA	AB	AA	AA	AA	AA	AB	BB	AB	BB	AB	AA	BB	AB	AA	BB	BB	BB	AA	BB	BB	AB	AA	AA	BB	BB	BB	BB	AB	BB	AB	AB	AB	AB	AB	AB	AB	AB	AB	AB	AB
45	AX-89876026		BB	AB	AB	AB	BB	AB	BB	AB	BB	BB	BB	BB	AB	AA	AB	AA	AB	BB	AA	AB	BB	AA	AB	AA	BB	AB	NC	AB	BB	BB	AA	AA	AA	AA	AB	AA	AB	AB	AB	AB	AB	AB	AB	AB	AB	AB	AB
46	AX-89876029		AA	AB	AA	AA	AA	AA	AA	AA	AA	AA	AA	AA	AA	AA	AA	AA	AA	AA	AA	AA	BB	AA	AA	AA	AB	AA	AA	AA	BB	AB	AA	AA	AA	AA	AA	AA	AB	AB	AA	AA	AB	AA	AA	AA	AA	AA	AA
47	AX-89876001		AA	BB	AB	AB	AA	AB	AA	AB	AA	AA	AA	AA	AB	BB	AB	BB	AB	AA	BB	AB	BB	BB	BB	BB	AB	BB	BB	AB	BB	AB	BB	BB	BB	BB	AB	BB	BB	BB	AB	AB	BB	AB	AB	AB	AB	AB	AB
48	AX-89780571		AB	AB	AB	AB	BB	AB	BB	AB	BB	BB	BB	BB	AB	AA	AB	AA	AB	BB	AA	AB	BB	AA	AA	AA	BB	AA	AA	AB	BB	BB	AA	AA	AA	NC	AB	AA	AB	AB	AB	AB	AB	NC	AB	AB	AB	AB	AB
49	AX-89818870		BB	AB	BB	BB	BB	BB	BB	BB	BB	BB	BB	BB	BB	BB	BB	BB	BB	BB	BB	BB	AA	BB	BB	BB	AB	BB	BB	BB	AA	AB	BB	BB	BB	BB	BB	BB	AB	AB	BB	BB	AB	BB	BB	BB	BB	BB	BB
50	AX-89851215		BB	AA	AB	AB	BB	AB	BB	AB	BB	BB	BB	BB	AB	AA	AB	AA	AB	BB	AA	AB	AA	AA	AA	AA	AB	AA	AA	AB	AA	AB	AA	AA	AA	AA	AB	AA	AA	AA	AB	AB	AA	AA	AB	AB	AB	AB	AB
51	AX-89876003		AA	AB	AB	AB	AA	AB	AA	AB	AA	AA	AA	AA	AB	BB	AB	BB	AB	AA	BB	AB	AA	BB	BB	BB	AA	BB	BB	AB	AA	AA	BB	BB	BB	BB	AB	BB	AB	AB	AB	AB	AB	AB	AB	AB	AB	AB	AB
52	AX-89875955		AA	AB	AA	AA	AA	AA	AA	AA	AA	AA	AA	AA	AA	AA	AA	AA	AA	AA	AA	AA	BB	AA	AA	AA	AB	AA	AA	AA	BB	AB	AA	AA	AA	AA	AA	AA	AB	AB	AA	AA	AB	AA	AA	AA	AA	AA	AA
53	AX-89806547		AA	BB	AB	AB	AA	AB	AA	AB	AA	AA	AA	AA	AB	BB	AB	BB	AB	AA	BB	AB	BB	BB	BB	BB	AB	BB	BB	AB	BB	AB	BB	BB	BB	BB	AB	BB	BB	BB	AB	AB	BB	AB	AB	AB	AB	AB	AB
54	AX-89806546		AA	AB	AB	AB	AA	AB	AA	AB	AA	AA	AA	AA	AB	BB	AB	BB	AB	AA	BB	AB	AA	BB	BB	BB	AA	BB	BB	AB	AA	AA	BB	BB	BB	BB	AB	BB	AB	AB	AB	AB	AB	AB	AB	AB	AB	AB	AB
55	AX-89875965		AB	AB	AB	AB	BB	AB	BB	AB	BB	BB	BB	BB	AB	AA	AB	AA	AB	BB	AA	AB	BB	AA	AA	AA	BB	AA	AA	AB	BB	BB	AA	AA	AA	AA	AB	AA	AB	AB	AB	AB	AB	AB	AB	AB	AB	AB	AB
56	AX-89875913		AA	AB	AA	AA	AA	AA	AA	AA	AA	AA	AA	AA	AA	AA	AA	AA	AA	AA	AA	AA	BB	AA	AA	AA	AB	AA	AA	AA	BB	AB	AA	AA	AA	AA	AA	AA	AB	AB	AA	AA	AB	AA	AA	AA	AA	AA	AA
57	AX-89806548		AA	AB	AA	AA	AA	AA	AA	AA	AA	AA	AA	AA	AA	AA	AA	AA	AA	AA	AA	AA	BB	AA	AA	AA	AB	AA	AA	AA	BB	AB	AA	AA	AA	AA	AA	AA	AB	AB	AA	AA	AB	AA	AA	AA	AA	AA	AA
58	AX-89818916		AA	BB	AB	AB	AA	AB	AA	AB	AA	AA	AA	AA	AB	BB	AB	BB	AB	AA	BB	AB	BB	BB	BB	BB	AB	BB	BB	AB	BB	AB	BB	BB	BB	BB	AB	BB	BB	BB	AB	AB	BB	AB	AB	AB	AB	AB	AB
59	AX-89841502		AA	AB	AA	AA	BB	AA	AA	AB	AA	AA	AA	AA	AB	AA	AA	AB	AA	AA	AA	AB	AB	AB	NC	AB	AA	AA	AA	AA	AB	AB	BB	AA	NC	AA	AA	AA	AB	AA	AA	AA	AA	AB	AA	AA	AA	AA	AA
60	AX-89876159		AB	AB	AA	BB	BB	BB	AB	BB	AB	BB	BB	AB	AB	AB	NC	AB	AB	BB	AB	BB	BB	BB	AB	AB	AB	AB	AB	AA	BB	AB	AB	AA	AA	AA	BB	AA	AB	AB	AA	AA	AB	AB	AB	AB	AB	AB	BB
61	AX-89904305		AB	AB	BB	AA	AA	AA	AB	AA	AB	AA	AA	AB	AB	AB	AB	AB	AB	AA	AB	AA	AA	AA	AB	AB	AB	AB	AB	BB	AA	AB	AB	BB	BB	BB	AA	BB	AB	AB	BB	BB	AB	AB	AB	AB	AB	AB	AA
62	AX-89803369		BB	AB	BB	AB	BB	AB	BB	AB	BB	BB	BB	BB	BB	AB	BB	BB	BB	BB	AB	AB	AA	AA	AB	AB	AB	AB	AB	BB	AA	AB	AB	BB	BB	BB	AB	BB	AB	AB	BB	BB	AB	NC	BB	AB	BB	AB	AB
63	AX-89780609		AB	BB	AB	AB	AA	AB	AA	AB	AA	AA	AA	AA	AB	BB	AB	BB	AB	AA	BB	AB	BB	BB	BB	BB	AB	BB	BB	AB	BB	AB	BB	BB	BB	BB	AB	BB	BB	BB	AB	AB	BB	BB	AB	AB	AB	AB	AB
64	AX-89847157		AB	AB	BB	AA	AA	AA	AB	AA	AB	AA	AA	AB	AB	AB	AB	AB	AB	AA	AB	AA	AA	AA	AB	AB	AB	AB	AB	BB	AA	AB	AB	BB	BB	BB	AA	NC	AB	AB	BB	BB	AB	AB	AB	AB	AB	AB	AA
65	AX-89847167		BB	AB	BB	AA	AB	AB	BB	AA	BB	AB	AB	BB	AB	AB	AB	AB	AB	AB	AB	AA	AA	AA	AB	AB	AB	AB	AB	BB	AA	AB	AB	BB	BB	BB	AB	BB	AB	BB	BB	AB	AB	AB	BB	AB	BB	AB	AB
66	AX-89819096		AA	AA	AA	AB	AA	AB	AA	AB	AA	AA	AA	AA	AA	AB	AA	AA	AA	AA	AB	AB	AB	AB	AA	AA	AB	AB	AB	AA	AB	AA	AA	AA	AA	AA	AB	AA	AA	AA	AA	AA	AB	AB	AA	AB	AA	AB	AB
67	AX-89906401		AA	AB	AA	AA	AA	AA	AA	AA	AA	AA	AA	AA	AA	AA	AA	AA	AA	AA	AA	AA	AB	AB	AB	AB	AA	AA	AA	AA	AB	AB	BB	AA	AA	AA	AA	AA	AB	AA	AA	AA	AA	AB	AA	AA	AA	AA	AA
68	AX-89841568		BB	AB	BB	BB	BB	BB	BB	BB	BB	BB	BB	BB	BB	BB	BB	BB	BB	BB	BB	BB	AB	AB	AB	AB	BB	BB	BB	BB	AB	AB	AA	BB	BB	BB	BB	BB	AB	BB	BB	BB	BB	BB	BB	BB	BB	BB	BB
69	AX-89898819		BB	AB	BB	BB	BB	BB	BB	BB	BB	BB	BB	BB	BB	BB	BB	BB	BB	BB	BB	BB	AB	AB	AB	AB	BB	BB	BB	BB	AB	AB	AA	BB	BB	BB	BB	BB	AB	BB	BB	BB	BB	BB	BB	BB	BB	BB	BB
70	AX-89864513		AA	AB	AA	AA	AA	AA	AA	AA	AA	AA	AA	AA	AA	AA	AA	AA	AA	AA	AA	AA	AB	AB	AB	AB	AA	AA	AA	AA	AB	AB	BB	AA	AA	AA	AA	AA	AB	AA	AA	AA	AA	AA	AA	AA	AA	AA	AA
71	AX-89850139		AA	AB	AA	AA	BB	AA	AA	AB	AA	AA	AA	AA	AB	AA	AA	AB	AA	AA	AA	AB	AB	AB	AB	AB	AA	AA	AA	AA	AB	AB	BB	AA	AA	AA	AA	AA	AB	AA	AA	AA	AA	AB	AA	AA	AA	AA	AA
72	AX-89841427		AA	AA	AA	AA	BB	AA	AA	AB	AA	AA	AA	AA	AB	AA	AA	AB	AA	AA	AA	AB	AA	AA	AA	AA	AA	AA	AA	AA	AA	AA	AA	AA	AA	AA	AA	AA	AA	AA	AA	AA	AA	AA	AA	AA	AA	AA	AA
73	AX-89898666		AA	AA	AA	AA	BB	AA	AB	AB	AA	AA	AA	AA	AB	AA	AA	AB	AA	AA	AA	AB	AA	AA	AA	AA	AA	AA	AA	AA	AA	AA	AA	AA	AA	AA	AA	AA	AA	AA	AA	AA	AA	AA	AA	AA	AA	AA	AA
74	AX-89859408		BB	AB	BB	BB	AB	BB	BB	AB	BB	BB	BB	BB	AB	BB	BB	AB	BB	BB	BB	AB	AB	AB	AB	AB	BB	BB	BB	BB	AB	AB	AA	BB	BB	BB	BB	BB	AB	BB	BB	BB	BB	AB	BB	BB	BB	BB	BB
75	AX-89850143		BB	AB	BB	BB	AB	BB	BB	AB	BB	BB	BB	BB	AB	BB	BB	AB	BB	BB	BB	AB	AB	AB	AB	AB	BB	BB	BB	BB	AB	AB	AA	BB	BB	BB	BB	BB	AB	BB	BB	BB	BB	AB	BB	BB	BB	BB	BB
76	AX-89798561		BB	AB	BB	BB	BB	BB	BB	BB	BB	BB	BB	BB	BB	BB	BB	BB	BB	BB	BB	BB	AB	AB	AB	AB	BB	BB	BB	BB	AB	AB	AA	BB	BB	BB	BB	BB	AB	BB	BB	BB	BB	BB	BB	BB	BB	BB	BB
77	AX-89898662		AA	AA	AA	AA	BB	AA	AB	AB	AA	AA	AA	AA	AB	AA	AA	AB	AA	AA	AA	AB	AA	AA	AA	AA	AA	AA	AA	AA	AA	AA	AA	AA	AA	AA	AA	AA	AA	AA	AA	AA	AA	AA	AA	AA	AA	AA	AA
78	AX-89841517		BB	AB	BB	BB	BB	BB	BB	AB	BB	BB	BB	BB	AB	BB	BB	AB	BB	BB	BB	AB	AB	AB	AB	AB	BB	BB	BB	BB	AB	AB	AA	BB	BB	BB	BB	BB	AB	BB	BB	BB	BB	AB	BB	BB	BB	BB	BB
79	AX-89906403		BB	AB	BB	BB	AB	BB	BB	AB	BB	BB	BB	BB	AB	BB	BB	AB	BB	BB	BB	AB	AB	AB	AB	AB	BB	BB	BB	BB	AB	AB	AA	BB	BB	BB	BB	BB	AB	BB	BB	BB	BB	AB	BB	BB	BB	BB	BB
80	AX-89876156		BB	AB	BB	BB	BB	BB	BB	BB	BB	BB	BB	BB	BB	BB	BB	BB	BB	BB	BB	BB	AA	BB	BB	BB	AB	BB	BB	BB	AA	AB	BB	BB	BB	BB	BB	BB	AB	AB	BB	BB	AB	BB	BB	BB	BB	BB	BB
81	AX-89906404		BB	AB	BB	BB	AB	BB	BB	AB	BB	BB	BB	BB	AB	BB	BB	AB	BB	BB	BB	AB	AB	AB	AB	AB	BB	BB	BB	BB	AB	AB	AA	BB	BB	BB	BB	BB	AB	BB	BB	BB	BB	AB	BB	BB	BB	BB	BB
82	AX-89841545		BB	AB	BB	BB	BB	BB	BB	BB	BB	BB	BB	BB	BB	BB	BB	BB	BB	BB	BB	BB	AB	AB	AB	AB	BB	BB	BB	BB	AB	AB	AA	BB	BB	BB	BB	BB	AB	BB	BB	BB	BB	BB	BB	BB	BB	BB	BB
83	AX-89805667		BB	BB	BB	BB	NC	BB	AB	AB	BB	BB	BB	BB	AB	BB	BB	AB	BB	BB	BB	AB	BB	BB	BB	BB	BB	BB	BB	BB	BB	BB	BB	BB	BB	BB	BB	BB	BB	BB	BB	BB	BB	BB	BB	BB	BB	BB	BB
84	AX-89906399		BB	AB	BB	BB	BB	BB	BB	BB	BB	BB	BB	BB	BB	BB	BB	BB	BB	BB	BB	BB	AB	AB	AB	AB	BB	BB	BB	BB	AB	AB	AA	BB	BB	BB	BB	BB	AB	BB	BB	BB	BB	BB	BB	BB	BB	BB	BB
85	AX-89906396		BB	AB	BB	BB	AB	BB	AB	BB	BB	BB	BB	BB	BB	BB	BB	BB	BB	BB	BB	AB	AB	AB	NC	AB	BB	BB	BB	BB	AB	AB	AA	BB	BB	BB	BB	BB	AB	BB	BB	BB	BB	BB	BB	BB	BB	BB	BB
86	AX-89906400		BB	AB	BB	BB	BB	BB	BB	BB	BB	BB	BB	BB	BB	BB	BB	BB	BB	BB	BB	BB	AB	AB	AB	AB	BB	BB	BB	BB	AB	AB	AA	BB	BB	BB	BB	BB	AB	BB	BB	BB	BB	AB	BB	BB	BB	BB	BB
87	AX-89841421		BB	AB	BB	BB	BB	BB	BB	BB	BB	BB	BB	BB	BB	BB	BB	BB	BB	BB	BB	BB	AB	AB	AB	AB	BB	BB	BB	BB	AB	AB	AA	BB	BB	BB	BB	BB	AB	BB	BB	BB	BB	BB	BB	BB	BB	BB	BB
88	AX-89898669		BB	AB	BB	BB	BB	BB	BB	BB	BB	BB	BB	BB	BB	BB	BB	BB	BB	BB	BB	BB	AB	AB	AB	AB	BB	BB	BB	BB	AB	AB	AA	BB	BB	BB	BB	BB	AB	BB	BB	BB	BB	BB	BB	BB	BB	BB	BB
89	AX-89841377		AA	AB	AA	AA	BB	AA	AB	AB	AA	AA	AA	AA	AB	AA	AA	AB	AA	AA	AA	AB	AB	AB	AB	AB	AA	AA	AA	AA	AB	AB	BB	AA	AA	AA	AA	AA	AB	AA	AA	AA	AA	AB	AA	AA	AA	AA	AA
90	AX-89850186		AA	AB	AA	AA	AA	AA	AA	AA	AA	AA	AA	AA	AA	AA	AA	AA	AA	AA	AA	AA	AB	AB	AB	AB	AA	AA	AA	AA	AB	AB	BB	AA	AA	AA	AA	AA	AB	AA	AA	AA	AA	AA	AA	AA	AA	AA	AA
91	AX-89906395		BB	AB	BB	BB	BB	BB	BB	BB	BB	BB	BB	BB	BB	BB	BB	BB	BB	BB	BB	BB	AB	AB	AB	AB	BB	BB	BB	BB	AB	AB	AA	BB	BB	BB	BB	BB	AB	BB	BB	BB	BB	AB	BB	BB	BB	BB	BB
92	AX-89898614		AA	AB	AA	AA	AA	AA	AA	AA	AA	AA	AA	AA	AA	AA	AA	AA	AA	AA	AA	AA	AB	AB	AB	AB	AA	AA	AA	AA	AB	AB	BB	AA	AA	AA	AA	AA	AB	AA	AA	AA	AA	AA	AA	AA	AA	AA	AA
93	AX-89841300		AA	AB	AA	AA	AA	AA	AA	AA	AA	AA	AA	AA	AA	AA	AA	AA	AA	AA	AA	AA	AB	AB	AB	AB	AA	AA	AA	AA	AB	AB	BB	AA	AA	AA	AA	AA	AB	AA	AA	AA	AA	AA	AA	AA	AA	AA	AA
94	AX-89808449		BB	AB	BB	BB	AB	BB	AB	BB	BB	BB	BB	BB	BB	BB	BB	BB	BB	BB	BB	AB	AB	AB	AB	AB	BB	BB	BB	BB	AB	AB	AA	BB	BB	BB	BB	BB	AB	BB	BB	BB	BB	BB	BB	BB	BB	BB	BB
95	AX-89906397		AA	AB	AA	AA	AA	AA	AA	AA	AA	AA	AA	AA	AA	AA	AA	AA	AA	AA	AA	AA	AB	AB	AB	AB	AA	AA	AA	AA	AB	AB	BB	AA	AA	AA	AA	AA	AB	AA	AA	AA	AA	AB	AA	AA	AA	AA	AA
96	AX-89898634		BB	AB	BB	BB	BB	BB	BB	BB	BB	BB	BB	BB	BB	BB	BB	BB	BB	BB	BB	BB	AB	AB	AB	AB	BB	BB	BB	BB	AB	AB	NC	BB	BB	BB	BB	BB	AB	BB	BB	BB	BB	BB	BB	BB	BB	BB	BB
97	AX-89872254		BB	BB	BB	BB	AB	BB	AB	BB	BB	BB	BB	BB	BB	BB	BB	BB	BB	BB	BB	AB	BB	BB	BB	BB	BB	BB	BB	BB	BB	BB	BB	BB	BB	BB	BB	BB	BB	BB	BB	BB	BB	AB	BB	BB	BB	BB	BB
98	AX-89904130		BB	BB	BB	BB	BB	BB	BB	BB	BB	BB	BB	BB	BB	BB	BB	BB	BB	BB	BB	BB	AB	AB	AB	AB	BB	BB	BB	BB	AB	AB	AA	BB	BB	BB	BB	BB	AB	BB	BB	BB	BB	AB	BB	BB	BB	BB	BB
99	AX-89873606		AA	AA	AA	AA	AB	AA	AB	AA	AA	AA	AA	AA	AA	AA	AA	AA	AA	AA	AA	AB	AB	AB	AB	AB	AA	AA	AA	AA	AB	AB	BB	AA	AA	AA	AA	AA	AB	AA	AA	AA	AA	AB	AA	AA	AA	AA	AA
100	AX-89846862		AA	AA	AA	AA	AA	AA	AA	AA	AA	AA	AA	AA	AA	AA	AA	AA	AA	AA	AA	AA	AB	AB	AB	AB	AA	AA	AA	AA	AB	AB	BB	AA	AA	AA	AA	AA	AB	AA	AA	AA	AA	AA	AA	AA	AA	AA	AA
101	AX-89862561		AB	AA	AB	AA	AB	AA	AB	AA	AA	AA	AA	AA	AA	AA	AA	AA	AA	AA	AA	AB	AA	AA	AA	AA	AB	AA	AA	AA	AA	AA	AA	AA	AA	AA	AA	AA	AA	AA	AA	AB	AA	AA	AA	AA	AA	AA	AA
102	AX-89816187		BB	AB	AB	BB	AB	AB	AB	AB	BB	AB	AB	BB	BB	AB	AB	AB	AB	BB	BB	AB	BB	BB	AB	AB	AB	AA	AB	AB	BB	BB	BB	AB	AA	BB	BB	BB	BB	BB	BB	AB	AB	BB	AB	BB	AB	BB	BB
103	AX-89806351		BB	BB	BB	BB	AB	BB	AB	BB	BB	BB	BB	BB	BB	BB	BB	BB	BB	BB	BB	AB	AB	AB	AB	AB	BB	BB	BB	BB	AB	AB	AA	BB	BB	AB	BB	BB	AB	BB	BB	BB	BB	AB	BB	BB	BB	BB	BB
104	AX-89816206		AA	AB	AB	AA	AB	AB	AB	AB	AA	AB	AB	AA	AA	AB	AB	AB	AB	AA	AA	AB	AA	AA	AB	AB	AB	BB	AB	AB	AA	AA	AA	AB	BB	AA	AA	AA	AA	AA	AA	AB	AB	AA	AB	AA	AB	AA	AA
105	AX-89816426		AB	AA	AB	AA	AB	AA	AB	AA	AA	AA	AA	AA	AA	AA	AA	AA	AA	AA	AA	AB	AA	AA	AA	AA	AB	AA	AA	AA	AA	AA	AA	AA	AA	AA	AA	AA	AA	AA	AA	AB	AA	AA	AA	AA	AA	AA	AA
106	AX-89846877		BB	BB	BB	BB	BB	BB	BB	BB	BB	BB	BB	BB	BB	BB	BB	BB	BB	BB	BB	BB	AB	AB	AB	AB	BB	BB	BB	BB	AB	AB	AA	BB	BB	BB	BB	BB	AB	BB	BB	BB	BB	BB	BB	BB	BB	BB	BB
107	AX-89778970		BB	BB	BB	BB	AB	BB	AB	BB	BB	BB	BB	BB	BB	BB	BB	BB	BB	BB	BB	AB	AB	AB	AB	AB	BB	BB	BB	BB	AB	AB	AA	BB	BB	BB	BB	BB	AB	BB	BB	BB	BB	AB	BB	BB	BB	BB	BB
108	AX-89846879		AA	AA	AA	AA	AB	AA	AB	AA	AA	AA	AA	AA	AA	AA	AA	AA	AA	AA	AA	AB	AB	AB	AB	AB	AA	AA	AA	AA	AB	AB	BB	AA	AA	AA	AA	AA	AB	AA	AA	AA	AA	AB	AA	AA	AA	AA	AA
109	AX-89874199		AB	BB	AB	BB	AB	BB	AB	BB	BB	BB	BB	BB	BB	BB	BB	BB	BB	BB	BB	AB	BB	BB	BB	BB	AB	BB	BB	BB	BB	BB	BB	BB	BB	BB	BB	BB	BB	BB	BB	AB	BB	BB	BB	BB	BB	BB	BB
110	AX-89779219		AB	BB	AB	BB	AB	BB	AB	BB	BB	BB	BB	BB	BB	BB	BB	BB	BB	BB	BB	AB	BB	BB	BB	BB	AB	BB	BB	BB	BB	BB	BB	BB	BB	BB	BB	BB	BB	BB	BB	AB	BB	BB	BB	BB	BB	BB	BB
111	AX-89848869		AA	AA	AA	AA	AB	AA	AB	AA	AA	AA	AA	AA	AA	AA	AA	AA	AA	AA	AA	AB	AB	AB	AB	AB	AA	AA	AA	AA	AB	AB	BB	AA	AA	AA	AA	AA	AB	AA	AA	AA	AA	AB	AA	AA	AA	AA	AA
112	AX-89817117		AB	AA	AB	AA	AB	AA	AB	AA	AA	AA	AA	AA	AA	AA	AA	AA	AA	AA	AA	AB	AB	AB	AB	AB	AB	AA	AA	AA	AB	AB	BB	AA	AA	AA	AA	AB	AB	AA	AA	AB	AA	AA	AA	AA	AA	AA	AA
113	AX-89817124		AB	AA	AB	AA	AB	AA	AB	AA	AA	AA	AA	AA	AA	AA	AA	AA	AA	AA	AA	AB	AA	AA	AA	AA	AB	AA	AA	AA	AA	AA	AA	AA	AA	AA	AA	AA	AA	AA	AA	AB	AA	AA	AA	AA	AA	AA	AA
114	AX-89873939		AB	AB	AB	AA	AB	AB	AB	AB	AA	AB	AB	AA	AA	AB	AB	AB	AB	AA	AA	AB	AA	AA	AB	AB	AB	BB	AB	AB	AA	AA	AA	AB	BB	AA	AA	AA	AA	AA	AA	AB	AB	AA	AB	AA	AB	AA	AA
115	AX-89846943		AB	AA	AB	AA	AB	AA	AB	AA	AA	AA	AA	AA	AA	AA	AA	AA	AA	AA	AA	AB	AB	AB	AB	AB	AB	AA	AA	AA	AB	AB	BB	AA	AA	AA	AA	AB	AB	AA	AA	AB	AA	AA	AA	AA	AA	AA	AA
116	AX-89874214		AB	BB	AB	BB	AB	BB	AB	BB	BB	BB	BB	BB	BB	BB	BB	BB	BB	BB	BB	AB	BB	BB	BB	BB	AB	BB	BB	BB	BB	BB	BB	BB	BB	BB	BB	BB	BB	BB	BB	AB	BB	BB	BB	BB	BB	BB	BB
117	AX-89904175		AB	AA	AB	AA	AB	AA	AB	AA	AA	AA	AA	AA	AA	AA	AA	AA	AA	AA	AA	AB	AB	AB	AB	AB	AB	AA	AA	AA	AB	AB	BB	AA	AA	AA	AA	AB	AB	AA	AA	AB	AA	AA	AA	AA	AA	AA	AA
118	AX-89904176		AB	BB	AB	BB	AB	BB	AB	BB	BB	BB	BB	BB	BB	BB	BB	BB	BB	BB	BB	AB	AB	AB	AB	AB	AB	BB	BB	BB	AB	AB	AA	BB	BB	BB	BB	AB	AB	BB	BB	AB	BB	BB	BB	BB	BB	BB	BB
119	AX-89904131		BB	BB	BB	BB	AB	BB	AB	BB	BB	BB	BB	BB	BB	BB	BB	BB	BB	BB	BB	AB	AB	AB	AB	AB	BB	BB	BB	BB	AB	AB	AA	BB	BB	BB	BB	BB	AB	BB	BB	BB	BB	BB	BB	BB	BB	BB	BB
120	AX-89816372		AB	BB	AB	BB	AB	BB	AB	BB	BB	BB	BB	BB	BB	BB	BB	BB	BB	BB	BB	AB	BB	BB	BB	BB	AB	BB	BB	BB	BB	BB	BB	BB	BB	BB	BB	BB	BB	BB	BB	AB	BB	BB	BB	BB	BB	BB	BB
121	AX-89817098		AB	AA	AB	AA	AB	AA	AB	AA	AA	AA	AA	AA	AA	AA	AA	AA	AA	AA	AA	AB	AA	AA	AA	AA	AB	AA	AA	AA	AA	AA	AA	AA	AA	AA	AA	AA	AA	AA	AA	AB	AA	AA	AA	AA	AA	AA	AA
122	AX-89778982		AB	AB	AB	AA	AB	AB	AB	AB	AA	AB	AB	AA	AA	AB	BB	AB	AB	AA	AA	AB	AA	AA	AB	AB	NC	BB	AB	AB	AA	AA	AA	AB	NC	AA	AA	AA	AA	AA	AA	AB	AB	AA	AB	AA	AB	AA	AA
123	AX-89904186		AA	AA	AA	AA	AB	AA	AA	AA	AB	AA	AA	AB	BB	AA	AA	AB	AA	AA	AB	AA	AB	AB	AB	AB	AA	AA	AA	AA	BB	BB	BB	AA	AA	AA	AA	AB	AB	AA	AA	AA	AA	AA	AA	AB	AA	AB	AA
124	AX-89803090		AB	AA	AB	AB	AB	AB	AA	AA	BB	AB	AB	BB	BB	AA	AA	AB	AA	AB	AB	AA	AB	AB	AB	AB	AA	AA	AA	AB	BB	BB	BB	AA	AA	AA	AA	BB	BB	AB	BB	AB	AA	BB	AB	AB	AB	AB	AB
125	AX-89846844		AB	AA	AB	AB	AB	AB	AA	AA	BB	AB	AB	BB	BB	AA	AA	AB	AA	AB	AB	AA	AB	AB	AB	AB	AA	AA	AA	AB	BB	BB	BB	AA	AA	AA	AA	AB	AB	AA	BB	AB	AA	AB	AB	AB	AB	AB	AB
126	AX-89860500		AB	BB	AB	NC	AB	AB	BB	BB	AA	AB	AB	AA	AA	BB	BB	AB	BB	AB	AB	BB	AB	AB	AB	AB	BB	BB	BB	AB	AA	AA	AA	BB	BB	BB	BB	AB	AB	BB	AA	AB	BB	AB	AB	AB	AB	AB	AB
127	AX-89846965		BB	BB	BB	BB	AB	BB	BB	BB	AB	BB	BB	AB	AA	BB	BB	AB	BB	BB	AB	BB	AB	AB	AB	AB	BB	BB	BB	BB	AA	AA	AA	BB	BB	BB	BB	AB	AB	BB	BB	BB	BB	BB	BB	AB	BB	AB	BB
128	AX-89854323		AB	AA	AB	AB	AB	AB	AA	AA	BB	AB	AB	BB	BB	AA	AA	AB	AA	AB	AB	AA	AB	AB	AB	AB	AA	AA	AA	AB	BB	BB	BB	AA	AA	AA	AA	AB	AB	AA	BB	AB	AA	AB	AB	AB	AB	AB	AB
129	AX-89778760		AB	AA	AB	AB	AB	AB	AA	AA	BB	AB	AB	BB	BB	AA	AA	AB	AA	AB	AB	AA	AB	AB	AB	AB	AA	AA	AA	AB	BB	BB	BB	AA	AA	AA	AA	AB	AB	AA	BB	AB	AA	AB	AB	AB	AB	AB	AB
130	AX-89779297		BB	AA	BB	AB	BB	AB	AB	AA	BB	AB	AB	BB	BB	AA	AA	AB	AA	AB	AB	AB	AB	AB	AB	AB	AB	AA	AA	AB	BB	BB	BB	AA	AA	AA	AA	AB	AB	AA	BB	BB	AA	AB	AB	AB	AB	AB	AB
131	AX-89806337		AA	BB	AA	AB	AA	AB	AB	BB	AA	AB	AB	AA	AA	BB	NC	AB	BB	AB	AB	AB	AB	AB	AB	AB	AB	BB	BB	AB	AA	AA	AA	BB	BB	AB	BB	AA	AA	AB	AA	AA	BB	AA	AB	AB	AB	AB	AB
132	AX-89862631		AA	AA	AA	AA	AB	AA	AA	AA	AB	AA	AA	AB	BB	AA	AA	AB	AA	AA	AB	AA	AB	AB	AB	AB	AA	AA	AA	AA	BB	BB	BB	AA	AA	AA	AA	AB	AB	AA	AA	AA	AA	AA	AA	AB	AA	AB	AA
133	AX-89846967		BB	BB	BB	BB	AB	BB	BB	BB	AB	BB	BB	AB	AA	BB	BB	AB	BB	BB	AB	BB	AB	AB	AB	AB	BB	BB	BB	BB	AA	AA	AA	BB	BB	BB	BB	AB	AB	BB	BB	BB	BB	BB	BB	AB	BB	AB	BB
134	AX-89817176		BB	BB	BB	BB	AB	BB	BB	BB	AB	BB	BB	AB	AA	BB	BB	AB	BB	BB	AB	BB	AB	AB	AB	AB	BB	BB	BB	BB	AA	AA	AA	BB	BB	BB	BB	AB	AB	BB	BB	BB	BB	BB	BB	AB	BB	AB	BB
135	AX-89904181		AA	AA	AA	AA	AB	AA	AA	AA	AB	AA	AA	AB	BB	AA	AA	AB	AA	AA	AB	AA	AB	AB	AB	AB	AA	AA	AA	AA	BB	BB	BB	AA	AA	AA	AA	AB	AB	AA	AA	AA	AA	AA	AA	AB	AA	AB	AA
136	AX-89904184		BB	BB	BB	BB	AB	BB	BB	BB	AB	BB	BB	AB	AA	BB	BB	AB	BB	BB	AB	BB	AB	AB	AB	AB	BB	BB	BB	BB	AA	AA	AA	BB	BB	BB	BB	AB	AB	BB	BB	BB	BB	BB	BB	AB	BB	AB	BB
137	AX-89817152		AA	AA	AA	AA	AB	AA	AA	AA	AB	AA	AA	AB	BB	AA	AA	AB	AA	AA	AB	AA	AB	AB	AB	AB	AA	AA	AA	AA	BB	BB	BB	AA	AA	AA	AA	AB	AB	AA	AA	AA	AA	AA	AA	AB	AA	AB	AA
138	AX-89846970		AB	AA	AB	AB	AB	AB	AA	AA	BB	AB	AB	BB	BB	AA	AA	AB	AA	AB	AB	AA	AB	AB	AB	AB	AA	AA	AA	AB	BB	BB	BB	AA	AA	AA	AA	AB	AB	AA	BB	AB	AA	AB	AB	AB	AB	AB	AB
139	AX-89873483		AB	AA	AB	AB	AB	AB	AA	AA	BB	AB	AB	BB	BB	AA	AA	AB	AA	AB	AB	AA	AB	AB	AB	AB	AA	AA	AA	AB	BB	BB	BB	AA	AA	AA	AA	AB	AB	AA	BB	AB	AA	AB	AB	AB	AB	AB	AB
140	AX-89904121		AB	BB	AB	AB	AB	AB	BB	BB	AA	AB	AB	AA	AA	BB	BB	AB	BB	AB	AB	BB	AB	AB	AB	AB	BB	BB	BB	AB	AA	AA	AA	BB	BB	BB	BB	AB	AB	BB	AA	AB	BB	AB	AB	AB	AB	AB	AB
141	AX-89846842		AB	AA	AB	AB	AB	AB	AA	AA	BB	AB	AB	BB	BB	AA	AA	AB	AA	AB	AB	AA	AB	AB	AB	AB	AA	AA	AA	AB	BB	BB	BB	AA	AA	AA	AA	AB	AB	AA	BB	AB	AA	AB	AB	AB	AB	AB	AB
142	AX-89778611		BB	AB	AB	BB	AB	AB	AB	AB	BB	AB	AB	BB	BB	AB	AB	AB	AB	BB	BB	AB	BB	BB	AB	AB	AB	AA	AB	AB	BB	BB	BB	AB	AA	BB	BB	BB	BB	BB	BB	AB	AB	BB	AB	BB	AB	BB	BB
143	AX-89846884		AB	BB	AB	AB	AB	AB	BB	BB	AA	AB	AB	AA	AA	AB	BB	AB	AB	AA	AB	BB	AB	AB	AB	AB	BB	BB	BB	AB	AA	AA	AA	BB	BB	BB	BB	AB	AB	BB	AA	AB	BB	AB	AB	AB	AB	AB	AB
144	AX-89846902		AB	BB	AB	AB	AB	AB	BB	BB	AA	AB	AB	AA	AA	AB	AB	AB	AB	AA	AB	BB	AB	AB	AB	AB	BB	BB	BB	AB	AA	AA	AA	BB	BB	BB	BB	AB	AB	BB	AA	AB	BB	AB	AB	AB	AB	AB	AB
145	AX-89806374		AB	AA	AB	AB	AB	AB	AA	AA	BB	AB	AB	BB	BB	AB	AB	AB	AB	BB	AB	AA	AB	AB	AB	AB	AA	AA	AA	AB	BB	BB	BB	AA	AA	AA	AA	AB	AB	AA	BB	AB	AA	AB	AB	AB	AB	AB	AB
146	AX-89806375		AA	AB	AA	AB	AA	AA	AB	AB	AA	AA	AA	AA	AA	AA	AA	AA	AA	AA	AB	AB	AB	AB	AA	AA	AB	AA	AB	AA	AA	AA	AA	AB	AA	BB	BB	AA	AA	AB	AA	AA	AB	AA	AA	AB	AA	AB	AB
147	AX-89779081		BB	AB	BB	AB	BB	BB	AB	AB	BB	BB	BB	BB	BB	BB	BB	BB	BB	BB	AB	AB	AB	AB	BB	BB	AB	BB	AB	BB	BB	BB	BB	AB	BB	AA	AA	BB	BB	AB	BB	BB	AB	BB	BB	AB	BB	AB	AB
148	AX-89846905		AB	BB	AB	AB	AB	AB	BB	BB	AA	AB	AB	AA	AA	AB	AB	AB	AB	AA	AB	BB	AB	AB	AB	AB	BB	BB	BB	AB	AA	AA	AA	BB	BB	BB	BB	AB	AB	BB	AA	AB	BB	AB	AB	AB	AB	AB	AB
149	AX-89904153		AB	BB	AB	AB	AB	AB	BB	BB	AA	AB	AB	AA	AA	AB	AB	AB	AB	AA	AB	BB	AB	AB	AB	AB	BB	BB	BB	AB	AA	AA	AA	BB	BB	BB	BB	AB	AB	BB	AA	AB	BB	AB	AB	AB	AB	AB	AB
150	AX-89846822		BB	AA	AB	AB	AB	AB	AA	AA	BB	AB	AB	BB	BB	AB	AB	AB	AB	BB	AB	AA	AB	AB	AB	AB	AA	AA	AA	AB	BB	BB	BB	AA	AA	AA	AA	AB	AB	AA	BB	AB	AA	AB	AB	AB	AB	AB	AB
151	AX-89803082		AB	BB	AB	BB	AB	BB	AB	BB	BB	BB	BB	BB	BB	BB	BB	BB	BB	BB	BB	AB	BB	BB	BB	BB	AB	BB	BB	BB	BB	BB	BB	BB	BB	BB	BB	BB	BB	BB	BB	AB	BB	BB	BB	BB	BB	BB	BB
152	AX-89846883		AB	BB	AB	AB	AB	AB	BB	BB	AA	AB	AB	AA	AA	AB	BB	AB	AB	AA	AB	BB	AB	AB	AB	AB	BB	BB	BB	AB	AA	AA	AA	BB	BB	BB	BB	AB	AB	BB	AA	AB	BB	AB	AB	AB	AB	AB	AB
153	AX-89778585		BB	AB	BB	AB	BB	BB	AB	AB	BB	BB	BB	BB	BB	BB	BB	BB	BB	BB	AB	AB	AB	AB	BB	BB	AB	BB	AB	BB	BB	BB	BB	AB	BB	AA	NC	AB	AB	AB	BB	BB	AB	AB	BB	AB	BB	AB	AB
154	AX-89873781		AB	AA	AB	AB	AB	AB	AA	AA	BB	AB	AB	BB	BB	AB	AA	AB	AB	BB	AB	AA	AB	AB	AB	AB	AA	AA	AA	AB	BB	BB	BB	AA	AA	AA	AA	AB	AB	AA	BB	AB	AA	AB	AB	AB	AB	AB	AB
155	AX-89816680		BB	AB	BB	AB	BB	BB	AB	AB	BB	BB	BB	BB	BB	BB	BB	BB	BB	BB	AB	AB	AB	AB	BB	BB	AB	BB	AB	BB	BB	BB	BB	AB	BB	AA	AA	BB	BB	AB	BB	BB	AB	BB	BB	AB	BB	AB	AB
156	AX-89873972		AB	AA	AB	AB	AB	AB	AA	AA	BB	AB	AB	NC	BB	AB	AB	AB	AB	BB	AB	AA	AB	AB	AB	AB	AA	AA	AA	AB	BB	BB	BB	AA	AA	AA	AA	AB	AB	AA	BB	AB	AA	AB	AB	AB	AB	AB	AB
157	AX-89904103		AA	BB	AB	AB	AB	AB	BB	BB	AA	AB	AB	AA	AA	AB	AB	AB	AB	AA	AB	BB	AB	AB	AB	AB	BB	BB	BB	AB	AA	AA	AA	BB	BB	BB	BB	AB	AB	AB	AA	AB	BB	AB	AB	AB	AB	AB	AB
158	AX-89778743		AB	BB	AB	BB	AB	BB	AB	BB	BB	BB	BB	BB	BB	BB	BB	BB	BB	BB	BB	AB	BB	BB	BB	BB	AB	BB	BB	BB	BB	BB	BB	BB	BB	BB	BB	BB	BB	BB	BB	AB	BB	BB	BB	BB	BB	BB	BB
159	AX-89778770		AB	BB	AB	BB	AB	BB	AB	BB	BB	BB	BB	BB	BB	BB	BB	BB	BB	BB	BB	AB	BB	BB	BB	BB	AB	BB	BB	BB	BB	BB	BB	BB	BB	BB	BB	BB	BB	BB	BB	AB	BB	BB	BB	BB	BB	BB	BB
160	AX-89874023		AA	BB	AB	AB	AB	AB	BB	BB	AA	AB	AB	AA	AA	AB	AB	AB	AB	AA	AB	BB	AB	AB	AB	AB	BB	BB	BB	AB	AA	AA	AA	BB	BB	BB	BB	AA	AA	AB	AA	AB	BB	AA	AB	AB	AB	AB	AB
161	AX-89873317		BB	AA	AB	AB	AB	AB	AA	AA	BB	AB	AB	BB	BB	AB	AB	AB	AB	BB	AB	AA	AB	AB	AB	AB	AA	AA	AA	AB	BB	BB	BB	AA	AA	AA	AA	AB	AB	AB	BB	AB	AA	AB	AB	AB	AB	AB	AB
162	AX-89779150		AA	BB	AB	AB	AB	AB	BB	BB	NC	AB	AB	AA	AA	AB	NC	AB	AB	AA	AB	BB	AB	AB	AB	AB	BB	BB	BB	AB	AA	AA	AA	BB	BB	BB	BB	AA	AA	AB	AA	AB	BB	AA	AB	AB	AB	AB	AB
163	AX-89779122		BB	AA	AB	AB	AB	AB	AA	AA	BB	AB	AB	BB	BB	AB	AB	AB	AB	BB	AB	AA	AB	AB	AB	AB	AA	AA	AA	AB	BB	BB	BB	AA	AA	AA	AA	BB	BB	AB	BB	AB	AA	BB	AB	AB	AB	AB	AB
164	AX-89778615		BB	AA	AB	AB	AB	AB	AA	AA	BB	AB	AB	BB	BB	AB	AB	AB	AB	BB	AB	AA	AB	AB	AB	AB	AA	AA	AA	AB	BB	BB	BB	AA	AA	AA	AA	AB	AB	AB	BB	AB	AA	AB	AB	AB	AB	AB	AB
165	AX-89846829		AA	BB	AB	AB	AB	AB	BB	BB	AA	AB	AB	AA	AA	AB	AB	AB	AB	AA	AB	BB	AB	AB	AB	AB	BB	BB	BB	AB	AA	AA	AA	BB	BB	BB	BB	AB	AB	AB	AA	AB	BB	AB	AB	AB	AB	AB	AB
166	AX-89846831		BB	AA	AB	AB	AB	AB	AA	AA	BB	AB	AB	BB	BB	AB	AB	AB	AB	BB	AB	AA	AB	AB	AB	AB	AA	AA	AA	AB	BB	BB	BB	AA	AA	AA	AA	AB	AB	AB	BB	AB	AA	AB	AB	AB	AB	AB	AB
167	AX-89816897		AA	BB	AB	AB	AB	AB	BB	BB	AA	AB	AB	AA	AA	AB	AB	AB	AB	AA	AB	BB	AB	AB	AB	AB	NC	BB	BB	AB	AA	AA	AA	BB	BB	BB	BB	AA	AA	AB	AA	AB	BB	AA	AB	AB	AB	AB	AB
168	AX-89816940		AA	BB	AB	AB	AB	AB	BB	BB	AA	AB	AB	AA	AA	AB	AB	AB	AB	AA	AB	BB	AB	AB	AB	AB	BB	BB	BB	AB	AA	AA	AA	BB	BB	BB	BB	AA	AA	AB	AA	AB	NC	AA	AB	AB	AB	AB	AB
169	AX-89874053		AA	BB	AB	AB	AB	AB	BB	BB	AA	AB	AB	AA	AA	AB	AB	AB	AB	AA	AB	BB	AB	AB	AB	AB	BB	BB	BB	AB	AA	AA	AA	BB	BB	BB	BB	AA	AA	AB	AA	AB	BB	AA	AB	AB	AB	AB	AB
170	AX-89816930		AA	BB	AB	AB	AB	AB	BB	BB	AA	AB	AB	AA	AA	AB	AB	AB	AB	AA	AB	BB	AB	AB	AB	AB	BB	BB	BB	AB	AA	AA	AA	BB	BB	BB	BB	AA	AA	AB	AA	AB	BB	AA	AB	AB	AB	AB	AB
171	AX-89904105		AA	BB	AB	AB	AB	AB	BB	BB	AA	AB	AB	AA	AA	AB	AB	AB	AB	AA	AB	BB	AB	AB	AB	AB	BB	BB	BB	AB	AA	AA	AA	BB	BB	BB	BB	AB	AB	AB	AA	AB	BB	AB	AB	AB	AB	AB	AB
172	AX-89816231		AA	BB	AB	AB	AB	AB	BB	BB	AA	AB	AB	AA	AA	AB	AB	AB	AB	AA	AB	BB	AB	AB	AB	AB	BB	BB	BB	AB	AA	AA	AA	BB	BB	BB	BB	AB	AB	AB	AA	AB	BB	AB	AB	AB	AB	AB	AB
173	AX-89816374		AB	BB	AB	BB	AB	BB	AB	BB	BB	BB	BB	BB	BB	BB	BB	BB	BB	BB	BB	AB	BB	BB	BB	BB	AB	BB	BB	BB	BB	BB	BB	BB	BB	BB	BB	BB	BB	BB	BB	AB	BB	BB	BB	BB	BB	BB	BB
174	AX-89779160		BB	AA	AB	AB	BB	AB	AA	AA	NC	AB	AB	BB	BB	AB	AB	AB	AB	BB	AB	AB	BB	BB	BB	BB	AB	AB	AB	BB	BB	BB	BB	AB	AB	AB	AB	BB	BB	BB	BB	BB	AB	BB	BB	BB	BB	BB	BB
175	AX-89778376		BB	AB	AB	BB	AB	BB	AA	AB	BB	BB	BB	BB	BB	BB	BB	BB	AB	BB	AA	AA	AB	AB	BB	BB	AA	BB	AB	BB	BB	BB	BB	AB	BB	AA	AA	BB	BB	AB	BB	BB	AB	BB	BB	AB	BB	AB	AB
176	AX-89862536		AA	AA	AB	AA	AB	AA	AB	AA	AA	AA	AA	AA	AA	AA	AA	AA	AB	AA	AA	AB	AA	AA	AA	AA	AB	AA	AA	AA	AA	AA	AA	AA	AA	AA	AB	AA	AA	AA	AA	AA	AA	AA	AA	AA	AA	AA	AA
177	AX-89873025		AA	AB	AA	AB	AA	AB	AA	AB	AA	AB	AB	AA	AA	AB	AB	AB	AA	AA	AA	AA	AA	AA	AB	AB	AA	BB	AB	AB	AA	AA	AA	AB	AB	AA	AA	AA	AA	AA	AA	AB	AB	AA	AB	AA	AB	AA	AA
178	AX-89846768		BB	AA	AB	AB	AB	AB	AA	AA	BB	AB	AB	BB	BB	AB	AB	AB	AB	BB	AA	AA	AB	AB	AB	AB	AA	AA	AA	AB	BB	BB	BB	AA	AA	AA	AA	BB	BB	AB	BB	AB	AA	BB	AB	AB	AB	AB	AB
179	AX-89846767		AA	BB	AB	AB	AB	AB	BB	BB	AA	AB	AB	AA	AA	AB	AB	AB	AB	AA	BB	BB	AB	AB	AB	AB	BB	BB	BB	AB	AA	AA	AA	BB	BB	BB	BB	AA	AA	AB	AA	AB	BB	AA	AB	AB	AB	AB	AB
180	AX-89904061		AA	BB	AB	AB	AB	AB	BB	BB	AA	AB	AB	AA	AA	AB	AB	AB	AB	AA	BB	BB	AB	AB	AB	AB	BB	BB	BB	AB	AA	AA	AA	BB	BB	BB	BB	AA	AA	AB	AA	AB	BB	AA	AB	AB	AB	AB	AB
181	AX-89779176		BB	AA	AB	AB	AB	AB	AA	AA	BB	AB	AB	BB	BB	AB	AB	AB	AB	BB	AA	AA	AB	AB	AB	AB	AA	AA	AA	AB	BB	BB	BB	AA	AA	AA	AA	BB	BB	AB	BB	AB	AA	BB	AB	AB	AB	AB	AB
182	AX-89816979		AA	BB	AB	AB	AB	AB	BB	BB	AA	AB	AB	AA	AA	AB	AB	AB	AB	AA	BB	BB	AB	AB	AB	AB	BB	BB	BB	AB	AA	AA	AA	BB	BB	BB	BB	AA	AA	AB	AA	AB	BB	AA	AB	AB	AB	AB	AB
183	AX-89846766		AA	BB	AB	AB	AB	AB	BB	BB	AA	AB	AB	AA	AA	AB	AB	AB	AB	AA	BB	BB	AB	AB	NC	AB	BB	BB	BB	AB	AA	AA	AA	BB	BB	BB	BB	AA	AA	AB	AA	AB	BB	AA	AB	AB	AB	AB	AB
184	AX-89779167		BB	AB	AB	AB	AB	AB	AB	AB	BB	AB	AB	BB	BB	AB	AB	AB	AB	BB	BB	AB	BB	BB	AB	AB	AB	AB	AB	AB	BB	BB	BB	AB	AA	BB	BB	BB	BB	BB	BB	AB	AB	BB	AB	BB	AB	BB	BB
185	AX-89815902		BB	AB	BB	AB	BB	AB	BB	AB	BB	AB	AB	BB	BB	AB	AB	AB	BB	BB	BB	BB	BB	BB	AB	AB	BB	AB	AB	AB	BB	BB	BB	AB	AB	BB	BB	BB	BB	BB	BB	AB	AB	BB	AB	BB	AB	BB	BB
186	AX-89815892		BB	BB	AB	BB	AB	BB	AB	BB	BB	BB	BB	BB	BB	BB	BB	BB	AB	BB	BB	AB	BB	BB	BB	BB	AB	BB	BB	BB	BB	BB	BB	BB	BB	BB	AB	BB	BB	BB	BB	BB	BB	BB	BB	BB	BB	BB	BB
187	AX-89904062		AA	BB	AB	AB	AB	AB	BB	BB	AA	AB	AB	AA	AA	AB	AB	AB	AB	AA	BB	BB	AB	AB	AB	AB	BB	BB	BB	AB	AA	AA	AA	BB	BB	BB	BB	AA	AA	AB	AA	AB	BB	AA	AB	AB	AB	AB	AB
188	AX-89778385		AA	AB	AA	AB	AA	AB	AA	AB	AA	AB	AB	AA	AA	AB	AB	AB	AA	AA	AA	AA	AA	AA	AB	AB	AA	BB	AB	AB	AA	AA	AA	AB	BB	AA	AA	AA	AA	AA	AA	AB	AB	AA	AB	AA	AB	AA	AA
189	AX-89872996		BB	BB	NC	BB	AB	BB	AB	BB	BB	BB	BB	BB	BB	BB	BB	BB	AB	BB	BB	AB	BB	BB	BB	BB	NC	BB	BB	BB	BB	BB	BB	BB	BB	BB	AB	BB	BB	BB	BB	BB	BB	BB	BB	BB	BB	BB	BB
190	AX-89904060		AA	BB	AB	AB	AB	AB	BB	BB	AA	AB	AB	AA	AA	AB	AB	AB	AB	AA	BB	BB	AB	AB	AB	AB	BB	BB	BB	AB	AA	AA	AA	BB	BB	BB	BB	AA	AA	AB	AA	AB	BB	AA	AB	AB	AB	AB	AB
191	AX-89806304		BB	AA	AB	AB	AB	AB	AA	AA	BB	AB	AB	BB	BB	AB	AB	AB	AB	BB	AA	AA	AB	AB	AB	AB	AA	AA	AA	AB	BB	BB	BB	AA	AA	AA	AA	BB	BB	AB	BB	AB	AA	BB	AB	AB	AB	AB	AB
192	AX-89846932		AA	BB	AB	AB	AB	AB	BB	BB	AA	AB	AB	AA	AA	AB	AB	AB	AB	AA	BB	BB	AB	AB	AB	AB	BB	BB	BB	AB	AA	AA	AA	BB	BB	BB	BB	AA	AA	AB	AA	AB	BB	AA	AB	AB	AB	AB	AB
193	AX-89797476		BB	AB	BB	AB	BB	AB	BB	AB	BB	AB	AB	BB	BB	AB	AB	AB	BB	BB	BB	BB	BB	BB	AB	AB	BB	AB	AB	AB	BB	BB	BB	AB	AB	BB	BB	BB	BB	BB	BB	AB	AB	BB	AB	BB	AB	BB	BB
194	AX-89840221		BB	BB	AB	BB	AB	BB	AB	BB	BB	BB	BB	BB	BB	BB	BB	BB	AB	BB	BB	AB	BB	BB	BB	BB	AB	BB	BB	BB	BB	BB	BB	BB	BB	BB	AB	BB	BB	BB	BB	BB	BB	BB	BB	BB	BB	BB	BB
195	AX-89873206		BB	BB	AB	AB	AB	AB	AA	AA	BB	AB	AB	BB	BB	AB	AB	AB	AB	BB	AA	AA	AB	AB	AB	AB	AA	AA	AA	AB	BB	BB	BB	AA	AA	AA	AA	BB	BB	AB	BB	AB	AA	BB	AB	AB	AB	AB	AB
196	AX-89779464		BB	AB	AB	AB	AB	AB	AA	AA	BB	AB	AB	BB	BB	AB	AB	AB	AB	BB	AA	AA	AB	AB	AB	AB	AA	AA	AA	AB	BB	BB	BB	AA	AA	AA	AA	BB	BB	AB	NC	AB	AA	BB	AB	AB	AB	AB	AB
197	AX-89816132		AA	AB	AB	AB	AB	AB	BB	BB	AA	AB	AB	AA	AA	AB	AB	AB	AB	AA	BB	BB	AB	AB	AB	AB	BB	BB	BB	AB	AA	AA	AA	BB	BB	BB	BB	AA	AA	AB	AA	AB	BB	AA	AB	AB	AB	AB	AB
198	AX-89904209		AA	AB	AB	AB	AB	AB	BB	BB	AA	AB	AB	AA	AA	AB	AB	AB	AB	AA	BB	BB	AB	AB	AB	AB	BB	BB	BB	AB	AA	AA	AA	BB	BB	BB	BB	AA	AA	AB	AA	AB	BB	AA	AB	AB	AB	AB	AB
199	AX-89873192		AA	AB	AB	AB	AB	AB	BB	BB	AA	AB	AB	AA	AA	AB	AB	AB	AB	AA	BB	BB	AB	AB	AB	AB	BB	BB	BB	AB	AA	AA	AA	BB	BB	BB	BB	AA	AA	AB	AA	AB	BB	AA	AB	AB	AB	AB	AB
200	AX-89803044		BB	BB	AB	BB	AB	BB	AA	AB	BB	BB	BB	BB	BB	BB	BB	BB	AB	BB	AA	AB	AB	AB	BB	BB	AA	BB	AB	BB	BB	BB	BB	AB	AB	AA	AA	BB	BB	AB	BB	BB	AB	BB	BB	BB	BB	AB	AB
201	AX-89840227		BB	AA	AB	AB	AB	AB	AA	AA	BB	AB	AB	BB	BB	AB	AB	AB	AB	BB	AA	AA	AB	AB	AB	AB	AA	AA	AA	AB	BB	BB	BB	AA	AA	AA	AA	BB	BB	AB	BB	AB	AA	BB	AB	AB	AB	AB	AB
202	AX-89846799		AA	AB	AB	AB	AB	AB	BB	BB	AA	AB	AB	AA	AA	AB	AB	AB	AB	AA	BB	BB	AB	AB	AB	AB	BB	BB	BB	AB	AA	AA	AA	BB	BB	BB	BB	AA	AA	AB	AA	AB	BB	AA	AB	AB	AB	AB	AB
203	AX-89846765		BB	AA	AB	AB	AB	AB	AA	AA	BB	AB	AB	BB	BB	AB	AB	AB	AB	BB	AA	AA	AB	AB	AB	AB	AA	AA	AA	AB	BB	BB	BB	AA	AA	AA	AA	BB	BB	AB	BB	AB	AA	BB	AB	AB	AB	AB	AB
204	AX-89846800		BB	AB	AB	AB	AB	AB	AA	AA	BB	AB	AB	BB	BB	AB	AB	AB	AB	BB	AA	AA	AB	AB	AB	AB	AA	AA	AA	AB	BB	BB	BB	AA	AA	AA	AA	BB	BB	AB	BB	AB	AA	BB	AB	AB	AB	AB	AB
205	AX-89847011		AA	AB	AB	AB	AB	AB	BB	BB	AA	AB	AB	AA	AA	AB	AB	AB	AB	AA	BB	BB	AB	AB	AB	AB	BB	BB	BB	AB	AA	AA	AA	BB	BB	BB	BB	AA	AA	AB	AA	AB	BB	AA	AB	AB	AB	AB	AB
206	AX-89849993		AA	BB	AB	AB	AB	AB	BB	BB	AA	AB	AB	AA	AA	AB	AB	AB	AB	AA	BB	BB	AB	AB	AB	AB	BB	BB	BB	AB	AA	AA	AA	BB	BB	BB	BB	AA	AA	AB	AA	AB	BB	AA	AB	AB	AB	AB	AB
207	AX-89816070		BB	BB	AB	BB	AB	BB	AB	BB	BB	BB	BB	BB	BB	BB	BB	BB	AB	BB	BB	AB	BB	BB	BB	BB	AB	BB	BB	BB	BB	BB	BB	BB	BB	BB	AB	BB	BB	BB	BB	BB	BB	BB	BB	BB	BB	BB	BB
208	AX-89779483		BB	BB	AB	BB	AB	BB	AA	AB	BB	BB	BB	BB	BB	BB	BB	BB	AB	BB	AA	AB	AB	AB	BB	BB	AA	BB	AB	BB	BB	BB	BB	AB	AB	AA	AA	BB	BB	AB	BB	BB	AB	BB	BB	BB	BB	AB	AB
209	AX-89815869		AA	AB	AA	AB	AA	AB	AA	AB	AA	AB	AB	AA	AA	AB	AB	AB	AA	AA	AA	AA	AA	AA	AB	AB	AA	BB	AB	AB	AA	AA	AA	AB	BB	AA	AA	AA	AA	AA	AA	AB	AB	AA	AB	AA	AB	AA	AA
210	AX-89873198		BB	AB	BB	AB	BB	AB	BB	AB	BB	AB	AB	BB	BB	AB	AB	AB	BB	BB	BB	AB	BB	BB	AB	AB	BB	AA	AB	AB	BB	BB	BB	AB	AB	BB	BB	BB	BB	BB	BB	AB	AB	BB	AB	AB	AB	BB	BB
211	AX-89778393		AA	AB	AA	AB	AA	AB	AA	AB	AA	AB	AB	AA	AA	AB	AB	AB	AA	AA	AA	AA	AA	AA	AB	AB	AA	BB	AB	AB	AA	AA	AA	AB	NC	AA	AA	AA	AA	AA	AA	AB	AB	AA	AB	AA	AB	AA	AA
212	AX-89841270		BB	BB	BB	BB	AB	BB	AB	BB	BB	BB	BB	BB	BB	BB	BB	BB	BB	BB	BB	AB	BB	BB	BB	BB	BB	BB	BB	BB	BB	BB	BB	BB	BB	BB	BB	BB	BB	BB	BB	BB	BB	BB	BB	BB	BB	BB	BB
213	AX-89895307		AA	AB	AB	AB	AB	AB	BB	BB	AA	AB	AB	AA	AA	AB	AB	AB	AB	AA	BB	BB	AB	AB	AB	AB	BB	BB	BB	AB	AA	AA	AA	BB	BB	BB	BB	AA	AA	AB	AA	AB	BB	AA	AB	AB	AB	AB	AB
214	AX-89780926		BB	AB	AB	AB	AB	AB	AA	AA	BB	AB	AB	BB	BB	AB	AB	AB	AB	BB	AA	AA	AB	AB	AB	AB	AA	AA	AA	AB	BB	BB	BB	AA	AA	AA	AA	BB	BB	AB	BB	AB	AA	BB	AB	AB	AB	AB	AB
215	AX-89815848		BB	AB	AB	AB	AB	AB	AA	AA	BB	AB	AB	BB	BB	AB	AB	AB	AB	BB	AA	AA	AB	AB	AB	AB	AA	AA	AA	AB	BB	BB	BB	AA	AA	AA	AA	BB	BB	AB	BB	AB	AA	BB	AB	AB	AB	AB	AB
216	AX-89803031		BB	BB	AB	BB	AB	BB	AA	AB	BB	BB	BB	BB	BB	BB	BB	BB	AB	BB	AA	AB	AB	AB	BB	BB	AB	BB	BB	BB	BB	BB	BB	AB	AB	AA	AA	BB	BB	AB	BB	BB	AB	BB	BB	BB	BB	AB	AB
217	AX-89838134		AA	AB	AB	AB	AB	AB	BB	BB	AA	AB	AB	AA	AA	AB	AB	AB	AB	AA	BB	BB	AB	AB	AB	AB	BB	BB	BB	AB	AA	AA	AA	BB	BB	BB	BB	AA	AA	AB	AA	AB	BB	AA	AB	AB	AB	AB	AB
218	AX-89819172		AA	AB	AB	AB	AB	AB	BB	BB	AB	AB	AB	AB	AB	BB	BB	AB	BB	AB	BB	BB	AB	AB	BB	BB	BB	BB	BB	AB	AB	AB	AB	BB	BB	BB	BB	AA	AA	AB	AB	AB	BB	AA	BB	BB	AB	BB	BB
219	AX-89876346		BB	BB	AB	BB	AB	BB	AA	AB	BB	BB	BB	BB	BB	BB	BB	BB	AB	BB	AA	AB	AB	AB	BB	BB	AB	BB	BB	BB	BB	BB	BB	AB	AB	AA	AA	BB	BB	AB	BB	BB	AB	BB	BB	BB	BB	AB	AB
220	AX-89876310		AA	AB	AB	AB	AB	AB	BB	BB	AA	AB	AB	AA	AA	AB	AB	AB	AB	AA	BB	BB	AB	AB	AB	AB	BB	BB	BB	AB	AA	AA	AA	BB	BB	BB	BB	AA	AA	AB	AA	AB	BB	AA	AB	AB	AB	AB	AB
221	AX-89846760		AA	AB	AB	AB	AB	AB	BB	BB	AA	AB	AB	AA	AA	AB	AB	AB	AB	AA	BB	BB	AB	AB	AB	AB	BB	BB	BB	AB	AA	AA	AA	BB	BB	BB	BB	AA	AA	AB	AA	AB	BB	AA	AB	AB	AB	AB	AB
222	AX-89815992		BB	BB	AB	BB	AB	BB	AA	AB	BB	BB	BB	BB	BB	BB	BB	BB	AB	BB	AA	AB	AB	AB	BB	BB	AB	BB	BB	BB	BB	BB	BB	AB	AB	AA	AA	BB	BB	AB	BB	BB	AB	BB	BB	BB	BB	AB	AB
223	AX-89815973		AA	AB	AB	AB	AB	AB	BB	BB	AA	AB	AB	AA	AA	AB	AB	AB	AB	AA	BB	BB	AB	AB	AB	AB	BB	BB	BB	AB	AA	AA	AA	BB	BB	BB	BB	AA	AA	AB	AA	AB	BB	AA	AB	AB	AB	AB	AB
224	AX-89862786		AA	AA	AB	AA	AB	AA	AB	AB	AA	AA	AA	AA	AA	AA	AA	AA	AB	AA	AB	AB	AB	AB	AA	AA	AB	AA	AA	AA	AA	AA	AA	AB	AB	AB	AB	AA	AA	AB	NC	AA	AB	NC	AA	AA	AA	AB	AB
225	AX-89904324		AA	AB	AB	AB	AB	AB	BB	BB	AA	AB	AB	AA	AA	AB	AB	AB	AB	AA	BB	BB	AB	AB	AB	AB	BB	BB	BB	AB	AA	AA	AA	BB	BB	BB	BB	AA	AA	AB	AA	AB	BB	AA	AB	AB	AB	AB	AB
226	AX-89895313		BB	BB	AB	BB	AB	BB	AA	AB	BB	BB	BB	BB	BB	BB	BB	BB	AB	BB	AA	AB	AB	AB	BB	BB	AB	BB	BB	BB	BB	BB	BB	AB	AB	AA	AA	BB	BB	AB	BB	BB	AB	BB	BB	BB	BB	AB	AB
227	AX-89846851		AA	AB	AB	AB	AB	AB	BB	BB	AA	AB	AB	AA	AA	AB	AB	AB	AB	AA	BB	BB	AB	AB	AB	AB	BB	BB	BB	AB	AA	AA	AA	BB	BB	BB	BB	AA	AA	AB	AA	AB	BB	AA	AB	AB	AB	AB	AB
228	AX-89904338		BB	AB	AB	AB	AB	AB	AA	AA	AB	AB	AB	AB	AB	AA	AA	AB	AA	AB	AA	AA	AB	AB	AA	AA	AA	AA	AA	AB	AB	AB	AB	AA	AA	AA	AA	BB	BB	AB	AB	AB	AA	BB	AA	AA	AB	AA	AA
229	AX-89846786		AA	AB	AB	AB	AB	AB	BB	BB	AA	AB	AB	AA	AA	AB	AB	AB	AB	AA	BB	BB	AB	AB	AB	AB	BB	BB	BB	AB	AA	AA	AA	BB	BB	BB	BB	AA	AA	AB	AA	AB	BB	AA	AB	AB	AB	AB	AB
230	AX-89874577		AA	AB	AB	AB	AB	AB	BB	BB	AB	AB	AB	AB	AB	BB	BB	AB	BB	AB	BB	BB	AB	AB	BB	BB	BB	BB	BB	AB	AB	AB	AB	BB	BB	BB	BB	AA	AA	AB	AB	AB	BB	AA	BB	BB	AB	BB	BB
231	AX-89895315		AA	AB	AB	AB	AB	AB	BB	BB	AA	AB	AB	AA	AA	AB	AB	AB	AB	AA	BB	BB	AB	AB	AB	AB	BB	BB	BB	AB	AA	AA	AA	BB	BB	BB	BB	AA	AA	AB	AA	AB	BB	AA	AB	AB	AB	AB	AB
232	AX-89876320		NC	AB	AB	AB	AB	AB	AA	AA	BB	AB	AB	BB	BB	AB	AB	AB	AB	AB	AA	AA	AB	AB	AB	AB	AA	AA	AA	AB	BB	BB	BB	AA	AA	AA	AA	BB	BB	AB	BB	AB	AA	BB	AB	AB	AB	AB	AB
233	AX-89819281		BB	BB	AB	BB	AB	BB	AA	AB	BB	BB	BB	BB	BB	BB	BB	BB	AB	BB	AA	AB	AB	AB	BB	BB	AB	BB	AB	BB	BB	BB	BB	AB	AB	AA	AA	BB	BB	AB	BB	BB	AB	BB	BB	BB	BB	AB	AB
234	AX-89819179		AA	AB	AB	AB	AB	AB	BB	BB	AA	AB	AB	AA	AA	AB	AB	AB	AB	AA	BB	BB	AB	AB	AB	AB	BB	BB	BB	AB	AA	AA	AA	BB	BB	BB	BB	AA	AA	AB	AA	AB	BB	AA	AB	AB	AB	AB	AB
235	AX-89847197		BB	AB	AB	AB	AB	AB	AA	AA	BB	AB	AB	BB	BB	AB	AB	AB	AB	BB	AA	AA	AB	AB	AB	AB	AA	AA	AA	AB	BB	BB	BB	AA	AA	AA	AA	BB	BB	AB	BB	AB	AA	BB	AB	AB	AB	AB	AB
236	AX-89812545		BB	BB	AB	BB	AB	BB	AA	AB	BB	BB	BB	BB	BB	BB	BB	BB	AB	BB	AA	AB	AB	AB	BB	BB	AB	BB	BB	BB	BB	BB	BB	AB	AB	AA	AA	BB	BB	AB	BB	BB	AB	BB	BB	BB	BB	AB	AB
237	AX-89904323		AA	AB	AB	AB	AB	AB	BB	BB	AA	AB	AB	AA	AA	AB	AB	AB	AB	AA	BB	BB	AB	AB	AB	AB	BB	BB	BB	AB	AA	AA	AA	BB	BB	BB	BB	AA	AA	AB	AA	AB	BB	AA	AB	AB	AB	AB	AB
238	AX-89856704		BB	AB	AB	AB	AB	AB	AA	AA	BB	AB	AB	BB	BB	AB	AB	AB	AB	BB	AA	AA	AB	AB	AB	AB	AA	AA	AA	AB	BB	BB	BB	AA	AA	AA	AA	BB	BB	AB	BB	AB	AA	BB	AB	AB	AB	AB	AB
239	AX-89849684		AA	AB	AB	AB	AB	AB	BB	BB	AA	AB	AB	AA	AA	AB	AB	AB	AB	AA	BB	BB	AB	AB	AB	AB	BB	BB	BB	AB	AA	AA	AA	BB	BB	BB	BB	AA	AA	AB	AA	AB	BB	AA	AB	AB	AB	AB	AB
240	AX-89881978		BB	AB	AB	AB	AB	AB	AA	AA	BB	AB	AB	NC	BB	AB	AB	AB	AB	BB	AA	AA	AB	AB	AB	AB	AA	AA	AA	AB	BB	BB	BB	AA	AA	AA	AA	BB	BB	AB	BB	AB	AA	BB	AB	AB	AB	AB	AB
241	AX-89904070		BB	AB	AB	AB	AB	AB	AA	AA	AB	AB	AB	AB	AB	AA	AA	AB	AA	AB	AA	AA	AB	AB	AA	AA	AA	AA	AA	AB	AB	AB	AB	AA	AA	AA	AA	BB	BB	AB	AB	AB	AA	BB	AA	AA	AB	AA	AA
242	AX-89873042		AA	AB	AB	AB	AB	AB	BB	BB	AA	AB	AB	AA	AA	AB	AB	AB	AB	AA	BB	BB	AB	AB	AB	AB	BB	BB	BB	AB	AA	AA	AA	BB	BB	BB	BB	AA	AA	AB	AA	AB	BB	AA	AB	AB	AB	AB	AB
243	AX-89780857		AA	AB	AB	AB	AB	AB	BB	BB	AA	AB	AB	AA	AA	AB	AB	AB	AB	AA	BB	BB	AB	AB	AB	AB	BB	BB	BB	AB	AA	AA	AA	BB	BB	BB	BB	AA	AA	AB	AA	AB	BB	NC	AB	AB	AB	AB	AB
244	AX-89895349		AA	AB	AB	AB	AB	AB	BB	BB	AA	AB	AB	AA	AA	AB	AB	AB	AB	AA	BB	BB	AB	AB	AB	AB	BB	BB	BB	AB	AA	AA	AA	BB	BB	BB	BB	AA	AA	AB	AA	AB	BB	AA	AB	AB	AB	AB	AB
245	AX-89779512		AA	AA	AB	AA	AB	AA	BB	AB	AA	AA	AA	AA	AA	AA	AA	AA	AB	AA	BB	AB	AB	AB	AA	AA	AB	AA	AA	AA	AA	AA	AA	AB	AB	NC	BB	AA	AA	AB	AA	AA	AB	AA	AA	AA	AA	AB	AB
246	AX-89780870		AA	AA	AB	AA	AB	AA	BB	AB	AA	AA	AA	AA	AA	AA	AA	AA	AB	AA	BB	AB	AB	AB	AA	AA	AB	AA	AA	AA	AA	AA	AA	AB	AB	BB	BB	AA	AA	AB	AA	AA	AB	AA	AA	AA	AA	AB	AB
247	AX-89876388		AA	AB	AB	AB	AB	AB	BB	BB	AB	AB	AB	AB	AB	BB	BB	AB	BB	AB	BB	BB	AB	AB	BB	BB	BB	BB	BB	AB	AB	AB	AB	BB	BB	BB	BB	AA	AA	AB	AB	AB	BB	AA	BB	BB	AB	BB	BB
248	AX-89873080		AA	AB	AB	AB	AB	AB	BB	BB	AA	AB	AB	AA	AA	AB	AB	AB	AB	AA	BB	BB	AB	AB	AB	AB	BB	BB	BB	AB	AA	AA	AA	BB	BB	BB	BB	AA	AA	AB	AA	AB	BB	AA	AB	AB	AB	AB	AB
249	AX-89873135		AA	AB	AB	AB	AB	AB	BB	BB	AB	AB	AB	AB	AB	BB	BB	AB	BB	AB	BB	BB	AB	AB	BB	BB	BB	BB	BB	AB	AB	AB	AB	BB	BB	BB	BB	AA	AA	AB	AB	AB	BB	AA	BB	BB	AB	BB	BB
250	AX-89815851		BB	AB	AB	AB	AB	AB	AA	AA	BB	AB	AB	BB	BB	AB	AB	AB	AB	BB	AA	AA	AB	AB	AB	AB	AA	AA	AA	AB	BB	BB	BB	AA	AA	AA	AA	BB	BB	AB	BB	AB	AA	BB	AB	AB	AB	AB	AB
251	AX-89838131		BB	BB	AB	BB	AB	BB	AA	AB	BB	BB	BB	BB	BB	BB	BB	BB	AB	BB	AA	AB	AB	AB	BB	BB	AB	BB	BB	BB	BB	BB	BB	AB	AB	AA	NC	BB	BB	AB	BB	BB	AB	BB	BB	BB	BB	AB	AB
252	AX-89815856		AA	AA	AB	AA	AB	AA	BB	AB	AA	AA	AA	AA	AA	AA	AA	AA	AB	AA	BB	AB	AB	AB	AA	AA	AB	AA	AA	AA	AA	AA	AA	AB	AB	BB	BB	AA	AA	AB	AA	AA	AB	AA	AA	AA	AA	AB	AB
253	AX-89874586		NC	AB	AB	AB	AB	AB	AA	AA	AB	AB	AB	AB	AB	AA	AA	AB	AA	AB	AA	AA	AB	AB	AA	AA	AA	AA	AA	AB	AB	AB	AB	AA	AA	AA	AA	BB	BB	AB	AB	AB	AA	BB	AA	AA	AB	AA	AA
254	AX-89904789		AA	AB	AB	AB	AB	AB	BB	BB	AA	AB	AB	AA	AA	AB	AB	AB	AB	AA	BB	BB	AB	AB	AB	AB	BB	BB	BB	AB	AA	AA	AA	BB	BB	BB	BB	AA	AA	AB	AA	AB	BB	AA	AB	AB	AB	AB	AB
255	AX-89874583		AA	AB	AB	AB	AB	AB	BB	BB	AB	AB	AB	AB	AB	BB	BB	AB	BB	AB	BB	BB	AB	AB	BB	BB	BB	BB	BB	AB	AB	AB	AB	BB	BB	BB	BB	AA	AA	AB	AB	AB	BB	AA	BB	BB	AB	BB	BB
256	AX-89819178		BB	BB	AB	BB	AB	BB	AA	AB	BB	BB	BB	BB	BB	BB	BB	BB	AB	BB	AA	AB	AB	AB	BB	BB	AB	BB	BB	BB	BB	BB	BB	AB	AB	AA	AA	BB	BB	AB	BB	BB	AB	BB	BB	BB	BB	AB	AB
257	AX-89803391		BB	BB	AB	BB	AB	BB	AA	AB	BB	BB	BB	BB	BB	BB	BB	BB	AB	BB	AA	AB	NC	AB	BB	BB	AB	BB	BB	BB	BB	BB	BB	AB	AB	AA	AA	BB	BB	AB	BB	BB	AB	BB	BB	BB	BB	AB	AB
258	AX-89846758		BB	AB	AB	AB	AB	AB	AA	AA	BB	AB	AB	BB	BB	AB	AB	AB	AB	BB	AA	AA	AB	AB	AB	AB	AA	AA	AA	AB	BB	BB	BB	AA	AA	AA	AA	BB	BB	AB	BB	AB	AA	BB	AB	AB	AB	AB	AB
259	AX-89779513		BB	BB	AB	BB	AB	BB	AA	AB	BB	BB	BB	BB	BB	BB	BB	BB	AB	BB	AA	AB	AB	AB	BB	BB	AB	BB	BB	BB	BB	BB	BB	AB	AB	AA	AA	BB	BB	AB	BB	BB	AB	BB	BB	BB	BB	AB	AB
260	AX-89904072		AA	AB	AB	AB	AB	AB	BB	BB	AA	AB	AB	AA	AA	AB	AB	AB	AB	AA	BB	BB	AB	AB	AB	AB	BB	BB	BB	AB	AA	AA	AA	BB	BB	BB	BB	AA	AA	AB	AA	AB	BB	AA	AB	AB	AB	AB	AB
261	AX-89873088		AA	AB	AB	AB	AB	AB	BB	BB	AA	AB	AB	AA	AA	AB	AB	AB	AB	AA	BB	BB	AB	AB	AB	AB	BB	BB	BB	AB	AA	AA	AA	BB	BB	BB	BB	AA	AA	AB	AA	AB	BB	AA	AB	AB	AB	AB	AB
262	AX-89846788		AA	AB	AB	AB	AB	AB	BB	BB	AA	AB	AB	AA	AA	AB	AB	AB	AB	AA	BB	BB	AB	AB	AB	AB	BB	BB	BB	AB	AA	AA	AA	BB	BB	BB	BB	AA	AA	AB	AA	AB	BB	AA	AB	AB	AB	AB	AB
263	AX-89849687		AA	AB	AB	AB	AB	AB	BB	BB	AA	AB	AB	AA	AA	AB	AB	AB	AB	AA	BB	BB	AB	AB	AB	AB	BB	BB	BB	AB	AA	AA	AA	BB	BB	BB	BB	AA	AA	AB	AA	AB	BB	AA	AB	AB	AB	AB	AB
264	AX-89817400		AA	AB	AB	AB	AB	AB	BB	BB	AB	AB	AB	AB	AB	BB	BB	AB	BB	AB	BB	BB	AB	AB	BB	BB	BB	BB	BB	AB	AB	AB	AB	BB	BB	BB	BB	AA	AA	AB	AB	AB	BB	AA	BB	BB	AB	BB	BB
265	AX-89806416		BB	AB	AB	AB	AB	AB	AA	AA	AB	AB	AB	AB	AB	AA	AA	AB	AA	AB	AA	AA	AB	AB	AA	AA	AA	AA	AA	AB	AB	AB	AB	AA	AA	AA	AA	BB	BB	AB	AB	AB	AA	BB	AA	AA	AB	AA	AA
266	AX-89815970		AA	AB	AB	AB	AB	AB	BB	BB	AA	AB	AB	AA	AA	AB	AB	AB	AB	AA	BB	BB	AB	AB	AB	AB	BB	BB	BB	AB	AA	AA	AA	BB	BB	BB	BB	AA	AA	AB	AA	AB	BB	AA	AB	AB	AB	AB	AB
267	AX-89904218		BB	AB	AB	AB	AB	AB	AA	AA	AB	AB	AB	AB	AB	AA	AA	AB	AA	AB	AA	AA	AB	AB	AA	AA	AA	AA	AA	AB	AB	AB	AB	AA	AA	AA	AA	BB	BB	AB	AB	AB	AA	BB	AA	AA	AB	AA	AA
268	AX-89838096		BB	BB	AB	BB	AB	BB	AA	AB	BB	BB	BB	BB	BB	BB	BB	BB	AB	BB	AA	AB	AB	AB	BB	BB	AB	BB	BB	BB	BB	BB	BB	AB	AB	AA	AA	BB	BB	AB	BB	BB	AB	BB	BB	BB	BB	AB	AB
269	AX-89847172		BB	AB	AB	AB	AB	AB	AA	AA	BB	AB	AB	BB	BB	AB	AB	AB	AB	BB	AA	AA	AB	AB	AB	AB	AA	AA	AA	AB	BB	BB	BB	AA	AA	AA	AA	BB	BB	AB	BB	AB	AA	BB	AB	AB	AB	AB	AB
270	AX-89815826		AA	AB	AB	AB	AB	AB	BB	BB	AA	AB	AB	AA	AA	AB	AB	AB	AB	AA	BB	BB	AB	AB	AB	AB	BB	BB	BB	AB	AA	AA	AA	BB	BB	BB	BB	AA	AA	AB	AA	AB	BB	AA	AB	AB	AB	AB	AB
271	AX-89904325		AA	AB	AB	AB	AB	AB	BB	BB	AA	AB	AB	AA	AA	AB	AB	AB	AB	AA	BB	BB	AB	AB	AB	AB	BB	BB	BB	AB	AA	AA	AA	BB	BB	BB	BB	AA	AA	AB	AA	AB	BB	AA	AB	AB	AB	AB	AB
272	AX-89904317		BB	AB	AB	AB	AB	AB	AA	AA	BB	AB	AB	BB	BB	AB	AB	AB	AB	BB	AA	AA	AB	AB	AB	AB	AA	AA	AA	AB	BB	BB	BB	AA	AA	AA	AA	BB	BB	AB	BB	AB	AA	BB	AB	AB	AB	AB	AB
273	AX-89874537		BB	BB	AB	BB	AB	BB	AA	AB	BB	BB	BB	BB	BB	BB	BB	BB	AB	BB	AA	AB	AB	AB	BB	BB	AB	BB	BB	BB	BB	BB	BB	AB	AB	AA	AA	BB	BB	AB	BB	BB	AB	BB	BB	BB	BB	AB	AB
274	AX-89904319		AA	AB	AB	AB	AB	AB	BB	BB	AA	AB	AB	AA	AA	AB	AB	AB	AB	AA	BB	BB	AB	AB	AB	AB	BB	BB	BB	AB	AA	AA	AA	BB	BB	BB	BB	AA	AA	AB	AA	AB	BB	AA	AB	AB	AB	AB	AB
275	AX-89904318		AA	AB	AB	AB	AB	AB	BB	BB	AA	AB	AB	AA	AA	AB	AB	AB	AB	AA	BB	BB	AB	AB	AB	AB	BB	BB	BB	AB	AA	AA	AA	BB	BB	BB	BB	AA	AA	AB	AA	AB	BB	AA	AB	AB	AB	AB	AB
276	AX-89847182		AA	AB	AB	AB	NC	AB	BB	BB	AA	AB	AB	AA	AA	AB	AB	AB	AB	AA	BB	BB	AB	AB	AB	AB	BB	BB	BB	AB	AA	AA	AA	BB	BB	NC	BB	AA	AA	NC	AA	AB	BB	AA	AB	AB	AB	AB	AB
277	AX-89795952		BB	AB	AB	AB	AB	AB	AA	AA	BB	AB	AB	BB	BB	AB	AB	AB	AB	BB	AA	AA	AB	AB	AB	AB	AA	AA	AA	AB	BB	BB	BB	AA	AA	AA	AA	BB	NC	AB	BB	AB	AA	BB	AB	AB	AB	AB	AB
278	AX-89873066		BB	BB	AB	BB	AB	BB	AA	AB	BB	BB	BB	BB	BB	BB	BB	BB	AB	BB	AA	AB	AB	AB	BB	BB	AB	BB	BB	BB	BB	BB	BB	AB	AB	AA	AA	BB	BB	AB	BB	BB	AB	BB	BB	BB	BB	AB	AB
279	AX-89904076		BB	BB	AB	BB	AB	BB	AA	AB	BB	BB	BB	BB	BB	BB	BB	BB	AB	BB	AA	AB	AB	AB	BB	BB	AB	BB	BB	BB	BB	BB	BB	AB	AB	AA	AA	BB	BB	AB	BB	BB	AB	BB	BB	BB	BB	AB	AB
280	AX-89862784		AA	AA	AB	AA	AB	AA	BB	AB	AA	AA	AA	AA	AA	AA	AA	AA	AB	AA	BB	AB	AB	AB	AA	AA	AB	AA	AA	AA	AA	AA	AA	AB	AB	BB	BB	AA	AA	AB	AA	AA	AB	AA	AA	AA	AA	AB	AB
281	AX-89846775		BB	BB	AB	BB	AB	BB	AA	AB	BB	BB	BB	BB	BB	BB	BB	BB	AB	BB	AA	AB	AB	AB	BB	BB	AB	BB	BB	BB	BB	BB	BB	AB	AB	AA	AA	BB	BB	AB	BB	BB	AB	BB	BB	BB	BB	AB	AB
282	AX-89904052		BB	AB	AB	AB	AB	AB	AA	AA	BB	AB	AB	BB	BB	AB	AB	AB	AB	BB	AA	AA	AB	AB	AB	AB	AA	AA	AA	AB	BB	BB	BB	AA	AA	AA	AA	BB	BB	AB	BB	AB	AA	BB	AB	AB	AB	AB	AB
283	AX-89817409		AA	AB	AB	AB	AB	AB	BB	BB	AB	AB	AB	AB	AB	BB	BB	AB	BB	AB	BB	BB	AB	AB	BB	BB	BB	BB	BB	AB	AB	AB	AB	BB	BB	BB	BB	AA	NC	AB	AB	AB	BB	AA	BB	BB	AB	BB	BB
284	AX-89849686		AA	AB	AB	AB	AB	AB	BB	BB	AA	AB	AB	AA	AA	AB	AB	AB	AB	AA	BB	BB	AB	AB	AB	AB	BB	BB	BB	AB	AA	AA	AA	BB	BB	BB	BB	AA	AA	AB	AA	AB	BB	AA	AB	AB	AB	AB	AB
285	AX-89805309		AA	AB	AB	AB	AB	AB	BB	BB	AA	AB	AB	AA	AA	AB	AB	AB	AB	AA	BB	BB	AB	AB	AB	AB	BB	BB	BB	AB	AA	AA	AA	BB	BB	BB	BB	AA	AA	AB	AA	AB	BB	AA	AB	AB	AB	AB	AB
286	AX-89872923		BB	BB	AB	BB	AB	BB	AA	AB	BB	BB	BB	BB	BB	BB	BB	BB	AB	BB	AA	AB	AB	AB	BB	BB	AB	BB	AB	BB	BB	BB	BB	AB	AB	AA	AA	BB	BB	AB	BB	BB	AB	BB	BB	BB	BB	AB	AB
287	AX-89895317		BB	AB	AB	AB	AB	AB	AA	AA	BB	AB	AB	BB	BB	NC	AB	AB	AB	BB	AA	AA	AB	AB	AB	AB	AA	AA	AA	AB	BB	BB	BB	AA	AA	AA	AA	BB	BB	AB	BB	AB	AA	BB	AB	AB	AB	AB	AB
288	AX-89841440		BB	BB	BB	BB	AA	BB	BB	AB	BB	BB	BB	BB	AB	BB	BB	AB	BB	BB	BB	AB	BB	BB	BB	BB	BB	BB	BB	BB	BB	BB	BB	BB	BB	BB	BB	BB	BB	BB	BB	BB	BB	BB	BB	BB	BB	BB	BB
289	AX-89819075		BB	BB	BB	AB	BB	AB	BB	AB	BB	BB	BB	BB	BB	AB	BB	BB	BB	BB	AB	AB	BB	AB	BB	BB	BB	AB	AB	BB	BB	BB	BB	BB	BB	BB	AB	BB	BB	BB	BB	BB	BB	BB	BB	AB	BB	AB	AB
290	AX-89875881		AB	BB	AB	AB	AA	AB	AA	AB	AA	AA	AA	AA	AB	BB	AB	BB	AB	AA	BB	AB	BB	BB	BB	BB	AB	BB	BB	AB	BB	AB	BB	BB	BB	BB	AB	BB	BB	BB	AB	AB	BB	BB	AB	AB	AB	AB	AB
291	AX-89780669		AA	BB	AB	AB	AA	AB	AA	AB	AA	AA	AA	AA	AB	BB	AB	BB	AB	AA	BB	AB	BB	BB	BB	BB	AB	BB	BB	AB	BB	AB	BB	BB	BB	BB	AB	BB	BB	BB	AB	AB	BB	BB	AB	AB	AB	AB	AB
292	AX-89780501		AA	AA	AA	AA	AA	AA	AB	AA	AB	AA	AA	AB	AA	AA	AA	AA	AA	AA	AA	AA	AA	AA	AA	AA	AA	AA	AA	AB	AA	AB	AA	AA	AA	AA	AA	AA	AA	AA	AA	AA	AA	AA	AA	AB	AA	AB	AA
293	AX-89780412		BB	BB	BB	BB	BB	BB	BB	BB	BB	BB	BB	AB	BB	BB	BB	BB	BB	BB	BB	BB	BB	BB	BB	BB	BB	BB	BB	AB	BB	AB	BB	BB	BB	BB	BB	BB	BB	BB	BB	BB	BB	BB	BB	BB	BB	BB	BB
294	AX-89818434		BB	AB	BB	AB	BB	BB	BB	BB	BB	BB	BB	AB	BB	BB	BB	BB	BB	BB	AB	BB	AB	BB	BB	BB	AB	AB	AB	BB	AA	AB	BB	BB	BB	AB	AB	BB	BB	NC	BB	BB	AB	BB	AB	AB	BB	AB	AB
295	AX-89904279		AB	AB	AB	AA	AA	AB	AA	AB	AA	AA	AA	AA	AB	BB	AB	BB	AB	AA	AB	AB	AB	BB	BB	BB	AA	AB	AB	AB	AA	AA	BB	BB	BB	AB	AA	BB	BB	AB	AA	AB	AB	AB	AA	AA	AB	AA	AA
296	AX-89780007		AB	AB	AB	BB	BB	BB	BB	BB	BB	BB	BB	BB	NC	AB	AB	AA	AB	BB	AB	BB	AB	BB	NC	AB	BB	AB	BB	AB	BB	BB	AB	AA	AA	AB	AB	AB	AA	AB	BB	AB	AB	AB	BB	BB	AB	BB	BB
297	AX-89875423		AB	AB	AB	BB	BB	BB	BB	BB	BB	BB	BB	BB	AB	AB	AB	AA	AB	BB	AB	BB	AB	BB	AB	AB	BB	AB	BB	AB	BB	BB	AB	AA	AA	AB	BB	AB	AA	AB	BB	AB	AB	AB	BB	BB	AB	BB	BB
298	AX-89780151		AB	AB	AB	BB	BB	BB	BB	BB	BB	BB	BB	BB	AB	AB	AB	AB	AB	BB	AB	BB	AB	BB	AB	AB	BB	AB	BB	AB	BB	BB	AB	AA	AA	AB	BB	AB	AA	AB	BB	AB	AB	AB	BB	BB	AB	BB	BB
299	AX-89875454		AB	AB	AB	BB	BB	BB	BB	BB	BB	BB	BB	BB	AB	AB	AB	AB	AB	BB	AB	BB	AB	BB	AB	AB	BB	AB	BB	AB	BB	BB	AB	AA	AA	AB	BB	AB	AA	AB	BB	AB	AB	NC	BB	BB	AB	BB	BB
300	AX-89847082		AB	AB	AB	BB	BB	AA	BB	AB	AB	BB	BB	BB	AB	AA	AB	AA	AB	BB	AB	AB	AB	AA	AA	AA	BB	AB	AB	AB	BB	BB	AA	AA	AA	AB	AB	AA	AA	AB	BB	AB	AB	AB	BB	AB	AB	AB	BB
301	AX-89849152		BB	BB	BB	BB	BB	AB	BB	AB	AB	BB	BB	BB	BB	AB	BB	BB	BB	BB	BB	AB	BB	AB	AB	AB	BB	BB	AB	BB	BB	BB	AB	BB	BB	BB	BB	AB	BB	BB	BB	BB	BB	BB	BB	AB	BB	AB	BB
302	AX-89904256		AA	AA	AA	AA	AA	AB	AA	AB	AB	AA	AA	AA	AA	AB	AA	AA	AA	AA	AA	AB	AA	NC	AB	AB	AA	AA	AB	AA	AA	AA	AB	AA	AA	AA	AA	AB	AA	AA	AA	AA	AA	AA	AA	AB	AA	AB	AA
303	AX-89875092		BB	BB	BB	BB	BB	AB	BB	AB	AB	BB	BB	BB	BB	AB	BB	BB	BB	BB	BB	AB	BB	AA	AB	AB	BB	BB	AB	BB	BB	BB	AB	BB	BB	BB	BB	AB	BB	BB	BB	BB	BB	BB	BB	AB	BB	AB	BB
304	AX-89847064		BB	BB	BB	BB	BB	AB	BB	AB	AB	BB	BB	BB	BB	AB	BB	BB	BB	BB	BB	AB	BB	AA	AB	AB	BB	BB	AB	BB	BB	BB	AB	BB	BB	BB	BB	AB	BB	BB	BB	BB	BB	BB	BB	AB	BB	AB	BB
305	AX-89847067		AA	AA	AA	AA	AA	AB	AA	AB	AB	AA	AA	AA	AA	AB	AA	AA	AA	AA	AA	AB	AA	BB	AB	AB	AA	AA	AB	AA	AA	AA	AB	AA	AA	AA	AA	AB	AA	AA	AA	AA	AA	AA	AA	AB	AA	AB	AA
306	AX-89904254		AA	AA	AA	AA	AA	AB	AA	AB	AB	AA	AA	AA	AA	AB	AA	AA	AA	AA	AA	AB	AA	BB	AB	AB	AA	AA	AB	AA	AA	AA	AB	AA	AA	AA	AA	AB	AA	AA	AA	AA	AA	AA	AA	AB	AA	AB	AA
307	AX-89874282		AA	AA	AA	AB	AA	AA	AA	AA	AA	AA	AA	AB	AA	AA	AA	AA	AA	AA	AB	AA	AB	AA	AA	AA	AA	AB	AB	AA	AB	AB	AA	AA	AA	AB	AA	AA	AA	AA	AA	AA	AA	AB	AB	AB	AA	AB	AB
308	AX-89817163		AA	AA	AA	AB	AA	AA	AA	AA	AA	AA	AA	AB	AA	AA	AA	AA	AA	AA	AB	AA	AB	AA	AA	AA	AA	AB	AB	AA	AB	AB	AA	AA	AA	AB	AA	AA	AA	AA	AA	AA	AA	AB	AB	AB	AA	AB	AB
309	AX-89860579		BB	AB	BB	BB	BB	BB	BB	BB	AB	BB	BB	BB	AB	BB	AB	AB	BB	BB	AB	BB	BB	BB	BB	BB	BB	BB	BB	BB	AB	AB	BB	BB	BB	BB	BB	BB	AB	AA	BB	AB	BB	AB	BB	AB	BB	BB	BB
310	AX-89779696		BB	BB	BB	BB	BB	BB	BB	BB	AB	BB	BB	BB	BB	BB	AB	AB	BB	BB	BB	BB	BB	BB	BB	BB	BB	BB	BB	BB	AB	AB	BB	BB	BB	BB	BB	BB	BB	AB	BB	AB	BB	BB	BB	AB	BB	BB	BB
311	AX-89874835		BB	BB	BB	BB	BB	BB	BB	BB	AB	BB	BB	BB	BB	BB	AB	AB	BB	BB	BB	BB	BB	BB	BB	BB	BB	BB	BB	BB	AB	AB	BB	BB	BB	BB	BB	BB	BB	AB	BB	AB	BB	BB	BB	AB	BB	BB	BB
312	AX-89778378		BB	BB	BB	BB	BB	BB	BB	BB	AB	BB	BB	BB	BB	BB	AB	AB	BB	BB	BB	BB	BB	BB	BB	BB	BB	BB	BB	BB	AB	AB	BB	BB	BB	BB	BB	BB	BB	AB	BB	AB	BB	BB	BB	AB	BB	BB	BB
313	AX-89874802		AA	AA	AA	AA	AA	AA	AA	AA	AB	AA	AA	AA	AA	AA	AB	AB	AA	AA	AA	AA	AA	AA	AA	AA	AA	AA	AA	AA	AB	AB	AA	AA	AA	AA	AA	AA	AA	AB	AA	AB	AA	AA	AA	AB	AA	AA	AA
314	AX-89779707		AA	AA	BB	AB	AB	AB	AB	AA	NC	BB	AB	BB	AA	BB	BB	BB	AB	NC	AB	AB	AB	AB	AA	AA	BB	BB	BB	AA	BB	AB	AA	AB	AB	BB	AB	BB	AB	BB	AA	AB	BB	BB	BB	BB	BB	BB	BB
315	AX-89874808		BB	BB	BB	BB	BB	BB	BB	BB	AB	BB	BB	BB	BB	BB	AB	AB	BB	BB	BB	BB	BB	BB	BB	BB	BB	BB	BB	BB	AB	AB	BB	BB	BB	BB	BB	BB	BB	AB	BB	AB	BB	BB	BB	AB	BB	BB	BB
316	AX-89780091		BB	BB	BB	BB	BB	BB	BB	BB	AB	BB	BB	BB	BB	BB	AB	AB	BB	BB	BB	BB	BB	BB	BB	BB	BB	BB	BB	BB	AB	AB	BB	BB	BB	BB	BB	BB	BB	AB	BB	AB	BB	BB	BB	AB	BB	BB	BB
317	AX-89780503		AA	AB	AB	BB	AB	AB	AB	BB	BB	BB	AB	AB	AB	BB	BB	AB	AB	AB	AB	AB	AA	AA	AA	AA	BB	AB	AB	AA	AB	AB	NC	AB	AB	AB	BB	AB	AB	BB	BB	BB	AB	AB	BB	BB	BB	BB	BB
318	AX-89874755		AA	AA	AA	AA	AA	AA	AA	AA	AB	AA	AA	AA	AB	AB	AB	AB	AA	AB	AA	AB	AA	AA	AA	AA	AB	AA	AA	AA	AB	AB	AA	AA	AA	AA	AA	AA	AB	AB	AB	AB	AA	AA	AB	AA	AB	AA	AA
319	AX-89818628		AA	AB	AB	BB	AB	AB	AB	BB	BB	BB	AB	AB	AB	BB	BB	AB	AB	AB	AB	AB	AA	AA	AA	AA	BB	AB	AB	AA	AB	AB	AA	AB	AB	AB	BB	AB	AB	BB	BB	BB	AB	AB	BB	BB	BB	BB	BB
320	AX-89779823		BB	AB	AB	AA	AB	AB	AB	AA	AA	AA	AB	AB	AB	AA	AA	AB	AB	AB	AB	AB	BB	BB	BB	BB	AA	AB	AB	BB	AB	AB	BB	AB	AB	AB	AA	AB	AB	AA	AA	AA	AB	AB	AA	AA	AA	AA	AA
321	AX-89817992		BB	AB	BB	AB	BB	AB	BB	AB	AB	AB	BB	AB	BB	AB	BB	BB	AB	BB	AB	BB	BB	BB	BB	BB	BB	AB	BB	BB	BB	BB	BB	AB	BB	BB	BB	BB	BB	BB	BB	BB	BB	BB	AB	AB	AB	AB	AB
322	AX-89874798		AA	AA	AA	AA	AA	AA	AA	AB	AB	AA	AA	AB	AA	AA	AA	AA	AB	AA	AA	AA	AA	AA	AA	AA	AA	AA	AA	AA	AA	AA	AA	AA	AA	AA	AA	AA	AA	AA	AA	AA	AA	AA	AA	AB	AA	AB	AB
323	AX-89874805		BB	AB	AB	AA	AB	AB	AB	AB	AB	AA	AB	BB	AB	AA	AA	AB	BB	AB	AB	AB	BB	BB	BB	BB	AA	AB	AB	BB	AB	AB	BB	AB	AB	AB	AB	AB	AB	AA	AA	AA	AB	AB	AA	AB	AA	AB	AB
324	AX-89779655		BB	BB	BB	BB	BB	BB	BB	NC	AB	BB	BB	AB	BB	BB	BB	BB	AB	BB	BB	BB	BB	BB	BB	BB	BB	BB	BB	BB	BB	BB	BB	BB	BB	BB	BB	BB	BB	BB	BB	BB	BB	BB	BB	AB	BB	AB	AB
325	AX-89817617		BB	BB	BB	BB	BB	BB	BB	AB	AB	BB	BB	AB	BB	BB	BB	BB	AB	BB	BB	BB	BB	BB	BB	BB	BB	BB	BB	BB	BB	BB	BB	BB	BB	BB	BB	BB	BB	BB	BB	BB	BB	BB	BB	AB	BB	AB	AB
326	AX-89817759		BB	AB	AB	AA	AB	AB	AB	AA	AA	AA	AB	AB	AB	AA	AA	AB	AB	AB	AB	AB	BB	BB	BB	BB	AA	AB	AB	NC	AB	AB	BB	AB	AB	AB	AA	AB	AB	AA	AA	AA	AB	AB	AA	AA	AA	AA	AA
327	AX-89817509		BB	BB	BB	BB	AB	BB	BB	BB	BB	BB	BB	BB	AB	AB	AB	AB	BB	AB	BB	AB	BB	BB	BB	BB	BB	BB	BB	BB	AB	AB	BB	BB	BB	BB	BB	AB	AB	AB	AB	AB	BB	BB	BB	BB	BB	BB	BB
328	AX-89817002		BB	NC	BB	BB	AB	BB	BB	BB	BB	BB	BB	BB	AB	AB	AB	AB	BB	AB	BB	AB	BB	BB	AB	AB	BB	BB	BB	BB	AB	AB	AB	BB	BB	BB	BB	AB	AB	AB	AB	AB	BB	BB	BB	BB	BB	BB	BB
329	AX-89875377		BB	BB	BB	BB	AB	AB	BB	AB	AB	BB	BB	AB	AB	AB	AB	AB	AB	AB	AB	AB	BB	AB	AB	AB	BB	BB	BB	AB	AB	AB	AB	BB	BB	BB	BB	AB	AB	NC	AB	AB	BB	BB	BB	AB	BB	AB	AB
330	AX-89778974		BB	AB	AB	AA	AB	AB	AB	AB	AB	AA	AB	BB	AB	AA	AA	AB	BB	AB	AB	AB	BB	BB	AB	AB	AA	AB	AB	BB	NC	AB	AB	AB	AB	AB	AA	AB	AB	AA	AA	AA	AB	AB	AA	AB	AA	AB	AB
331	AX-89780080		BB	BB	BB	BB	AB	BB	BB	BB	BB	BB	BB	BB	AB	AB	AB	AB	BB	AB	BB	BB	BB	BB	AB	AB	BB	BB	NC	BB	AB	AB	AB	BB	BB	BB	BB	AB	AB	NC	AB	AB	BB	BB	BB	BB	BB	BB	BB
332	AX-89847081		BB	BB	BB	BB	BB	AB	BB	AB	AB	BB	BB	AB	BB	BB	BB	BB	AB	BB	AB	BB	BB	AB	BB	BB	BB	BB	BB	AB	BB	BB	BB	BB	BB	BB	BB	BB	BB	BB	BB	BB	BB	BB	BB	AB	BB	AB	AB
333	AX-89875101		AA	AB	AB	BB	AB	AB	AB	AB	AB	BB	AB	AB	AB	BB	BB	AB	AA	AB	AB	BB	AB	AA	NC	AB	AB	AB	BB	AA	BB	BB	AB	AB	AB	BB	BB	AB	AB	BB	BB	BB	NC	AB	BB	AB	BB	AB	AB
334	AX-89875083		BB	AB	AB	AA	AB	AB	AB	AB	AB	AA	AB	AB	AB	AA	AA	AB	BB	AB	AB	AA	AB	BB	NC	AB	AA	AB	AA	BB	AA	AA	AB	AB	AB	AA	AA	AB	AB	AA	AA	AA	AA	AB	AA	AB	AA	AB	AB
335	AX-89779931		BB	BB	BB	BB	BB	BB	BB	BB	BB	BB	BB	BB	AB	AB	AB	AB	BB	AB	BB	BB	BB	BB	AB	AB	BB	BB	BB	BB	AB	AB	AB	BB	BB	BB	BB	AB	AB	AB	BB	BB	BB	BB	BB	BB	BB	BB	BB
336	AX-89818048		BB	BB	BB	BB	BB	BB	BB	BB	BB	BB	BB	BB	AB	AB	AB	AB	BB	AB	BB	BB	BB	BB	AB	AB	BB	BB	BB	BB	AB	AB	AB	BB	BB	BB	BB	AB	AB	AB	BB	BB	BB	BB	BB	BB	BB	BB	BB
337	AX-89875250		AA	AA	AA	AA	AA	AA	AA	AA	AA	AA	AA	AA	AB	AB	AB	AB	AA	AB	AA	AA	AA	AA	AB	AB	AA	AA	AA	AA	AB	AB	AB	AA	AA	AA	AA	BB	AB	BB	AA	AA	AA	AB	AA	AA	AA	AA	AA
338	AX-89875253		BB	BB	BB	BB	BB	BB	BB	BB	BB	BB	BB	BB	AB	AB	AB	AB	BB	AB	BB	BB	BB	BB	AB	AB	BB	BB	BB	BB	AB	AB	AB	BB	BB	BB	BB	AB	AB	AB	NC	BB	BB	BB	BB	BB	BB	BB	BB
339	AX-89780271		BB	AB	BB	AA	AB	AA	BB	AB	AB	AB	BB	AA	AA	AB	AB	AB	AB	AB	AB	AB	AB	AB	AB	AB	AB	BB	AB	AB	AA	AA	AB	AB	AB	AB	AB	AB	AB	AA	NC	BB	AB	BB	BB	AA	BB	AB	AB
340	AX-89904288		AB	AB	BB	AA	AB	AA	BB	AB	AB	AB	BB	AA	AA	AB	AB	AB	AB	AB	AB	AB	AB	BB	AB	AB	BB	AB	AB	AB	AB	AA	AB	AB	AB	AB	BB	BB	BB	AB	AB	BB	AB	BB	BB	AA	BB	AB	AA
341	AX-89910602		BB	BB	BB	AB	AB	AB	BB	AB	AB	BB	BB	AA	AA	AB	AB	AB	AB	AB	AB	AB	AB	BB	AB	AB	BB	NC	AB	AB	AA	AA	AB	BB	BB	AB	BB	BB	BB	AB	AB	BB	AB	BB	BB	AB	BB	AB	AB
342	AX-89904299		AA	AA	AA	AB	AB	AA	AA	AB	AA	AA	AA	AB	BB	AB	AB	AB	AB	AB	AA	AB	AB	AA	AB	AB	AA	AB	AB	AB	BB	BB	AB	AA	AA	AB	AA	AA	AA	AB	AB	AA	AB	AA	AA	AA	AA	AA	AA
343	AX-89847139		BB	AB	BB	AB	AB	BB	BB	AB	BB	BB	BB	AB	AA	AB	AB	AB	AB	AB	BB	AB	AB	BB	AB	AB	BB	AB	AB	AB	AA	AA	AB	BB	BB	AB	BB	BB	BB	AB	AB	BB	AB	BB	BB	BB	BB	BB	BB
344	AX-89803350		BB	AB	BB	AB	AB	BB	BB	AB	BB	BB	BB	AB	AA	AB	AB	AB	AB	AB	BB	AB	AB	BB	AB	AB	BB	AB	AB	AB	AA	AA	AB	BB	BB	AB	BB	BB	BB	AB	AB	BB	AB	BB	BB	BB	BB	BB	BB
345	AX-89818830		BB	AB	BB	BB	AB	BB	BB	BB	BB	BB	BB	AB	AA	AB	AB	AB	BB	AB	BB	AB	AB	BB	AB	AB	BB	AB	AB	AB	AA	AA	AB	BB	BB	AB	BB	BB	BB	AB	BB	BB	AB	BB	BB	BB	BB	BB	BB
346	AX-89780587		BB	AB	BB	AB	AB	BB	BB	AB	BB	BB	BB	AB	AA	AB	AB	AB	AB	AB	BB	AB	AB	BB	AB	AB	BB	AB	AB	AB	AA	AA	AB	BB	BB	AB	BB	BB	BB	AB	AB	BB	AB	BB	BB	BB	BB	BB	BB
347	AX-89779113		AA	AA	AB	AA	AA	AB	AB	AA	AA	AA	AB	AA	AB	AA	AA	AA	AA	AA	AB	AB	AA	AB	AA	AA	AA	AA	AA	AB	AA	AA	AB	AA	AB	AB	AA	AA	AA	AA	AA	AA	AA	AA	AA	AA	AA	AA	AA
348	AX-89778980		BB	BB	AB	BB	BB	AB	AB	BB	BB	BB	AB	BB	AB	BB	BB	BB	BB	BB	AB	AB	BB	AB	BB	BB	BB	BB	BB	AB	BB	BB	AB	BB	AB	AB	BB	BB	BB	BB	BB	BB	BB	BB	BB	BB	BB	BB	BB
349	AX-89779210		BB	BB	AB	BB	BB	AB	AB	BB	BB	BB	AB	BB	AB	BB	BB	BB	BB	BB	AB	AB	BB	AB	BB	BB	BB	BB	BB	AB	BB	BB	AB	BB	AB	AB	BB	BB	BB	BB	BB	BB	BB	BB	BB	BB	BB	BB	BB
350	AX-89846938		AA	AA	AB	AA	AA	AB	AB	AA	AA	AA	AB	AA	AB	AA	AA	AA	AA	AA	AB	AB	AA	AB	AA	AA	AA	AA	AA	AB	AA	AA	AB	AA	AB	AB	AA	AA	AA	AA	AA	AA	AA	AA	AA	AA	AA	AA	AA
351	AX-89817057		BB	BB	AB	BB	BB	AB	AB	BB	BB	BB	AB	BB	AB	BB	BB	BB	BB	BB	AB	AB	BB	AB	BB	BB	BB	BB	BB	AB	BB	BB	AB	BB	AB	AB	BB	BB	BB	BB	BB	BB	BB	BB	BB	BB	BB	BB	BB
352	AX-89846950		AA	AA	AB	AA	AA	AB	AB	AA	AA	AA	AB	AA	AB	AA	AA	AA	AA	AA	AB	AB	AA	AB	AA	AA	AA	AA	AA	AB	AA	AA	AB	AA	AB	AB	AA	AA	AA	AA	AA	AA	AA	AA	AA	AA	AA	AA	AA
353	AX-89779278		AA	AA	AB	AA	AA	AB	AB	AA	AA	AA	AB	AA	AB	AA	AA	AA	AA	AA	AB	AB	AA	AB	AA	AA	AA	AA	AA	AB	AA	AA	AB	AA	AB	AB	AA	AA	AA	AA	AA	AA	AA	AA	AA	AA	AA	AA	AA
354	AX-89815263		AA	AA	AB	AA	AA	AB	AB	AA	AA	AA	AB	AA	AB	AA	AA	AA	AA	AA	AB	AB	AA	AB	AA	AA	AA	AA	AA	AB	AA	AA	AB	AA	AB	AB	AA	AA	AA	AA	AA	AA	AA	AA	AA	AA	AA	AA	AA
355	AX-89817175		AA	AA	AB	AA	AA	AB	AB	AA	AA	AA	AB	AA	AB	AA	AA	AA	AA	AA	AB	AB	AA	AB	AA	AA	AA	AA	AA	AB	AA	AA	AB	AA	AB	AB	AA	AA	AA	AA	AA	AA	AA	AA	AA	AA	AA	AA	AA
356	AX-89873857		AA	AA	AB	AA	AA	AB	AB	AA	AA	AA	NC	AA	AB	AA	AA	AA	AA	AA	AB	AB	AB	AB	AB	AB	AA	AA	AA	AB	AA	AA	AB	AA	AB	AB	AA	AA	AA	AA	AA	AA	AA	AA	AA	AA	AA	AA	AA
357	AX-89904113		AA	AA	AB	AA	AA	AB	AB	AA	AA	AA	AB	AA	AB	AA	AA	AA	AA	AA	AB	AB	AB	AB	AB	AB	AA	AA	AA	AB	AA	AA	AB	AA	AB	AB	AA	AA	AA	AA	AA	AA	AA	AA	AA	AA	AA	AA	AA
358	AX-89816860		AB	AA	AB	AA	AA	AB	AB	AA	AA	NC	AB	AA	AB	AA	AA	AA	AA	AA	AB	AB	AB	AB	AB	AB	AA	AA	AA	AB	AA	AA	AB	AA	AB	AB	AA	AA	AA	AA	AA	AA	AA	AA	AA	AA	AA	AA	AA
359	AX-89778549		BB	BB	AB	AB	BB	AB	AB	BB	BB	BB	AB	BB	AB	BB	BB	BB	BB	BB	AA	AB	BB	BB	BB	BB	BB	BB	AB	AB	BB	BB	AB	AB	AB	AB	AB	BB	BB	BB	BB	BB	AB	BB	BB	AB	BB	BB	AB
360	AX-89778630		AB	AA	AB	AB	AA	AB	AB	AA	AA	AA	AB	AA	AB	AA	AA	AA	AA	AA	BB	AB	AB	AA	AB	AB	NC	AA	AB	AB	AA	AA	AB	AB	AB	AB	AB	AA	AA	AA	AA	AA	AB	AA	AA	AB	AA	AA	AB
361	AX-89873301		AB	AA	AB	AB	AA	AB	AB	AA	AA	AA	AB	AA	AB	AA	AA	AA	AA	AA	BB	AB	AB	AA	AB	AB	AA	AA	AB	AB	AA	AA	AB	AB	AB	AB	AB	AA	AA	AA	AA	AA	AB	AA	AA	AB	AA	AA	AB
362	AX-89778629		AB	BB	AB	AB	BB	AB	AB	NC	BB	BB	AB	BB	AB	BB	BB	BB	BB	BB	AA	AB	AB	BB	AB	AB	BB	BB	AB	AB	BB	BB	AB	AB	AB	AB	AB	BB	BB	BB	BB	BB	AB	BB	BB	AB	AB	BB	AB
363	AX-89846824		AB	AA	AB	AB	AA	AB	AB	AA	AA	AA	AB	AA	AB	AA	AA	AA	AA	AA	BB	AB	AA	AA	AA	AA	AA	AA	AB	AB	AA	AA	AB	AB	AB	AB	AB	AA	AA	AA	AA	AA	AB	AA	AA	AB	AA	AA	AB
364	AX-89874091		AB	AA	AB	AB	AA	AB	AB	AA	AA	AA	AB	AA	AB	AA	AA	AA	AA	AA	BB	AA	AA	AA	AA	AA	AA	AA	AB	AB	AA	AA	AB	AB	AB	AB	AB	AA	AA	AA	AA	AA	AB	AA	AA	AB	AA	AA	AB
365	AX-89816971		AB	BB	AB	AB	BB	AB	AB	BB	BB	BB	AB	BB	AB	BB	BB	BB	BB	BB	AA	BB	BB	BB	BB	BB	BB	BB	AB	AB	BB	BB	AB	AB	AB	AB	NC	BB	BB	BB	BB	BB	AB	BB	BB	AB	BB	BB	AB
366	AX-89779140		AB	BB	AB	AB	BB	AB	AB	BB	BB	BB	AB	BB	AB	BB	BB	BB	BB	BB	AA	BB	BB	BB	BB	BB	BB	BB	AB	AB	BB	BB	AB	AB	AB	AB	AB	BB	BB	BB	BB	BB	AB	BB	BB	AB	BB	BB	AB
367	AX-89816109		AB	AB	AB	AB	AA	AB	AA	AA	AA	AA	AB	AA	AB	AB	AA	AA	AA	AA	NC	AA	AA	AA	AA	AA	AA	AB	AB	AB	AA	AA	AB	AB	BB	BB	AB	AA	AA	AA	AA	AA	AB	AA	AB	AB	AB	AB	AB
368	AX-89816121		AB	AB	AB	AB	AA	AB	AA	AA	AA	AA	AB	AA	AB	AB	AA	AA	AA	AA	BB	AA	AA	AA	AA	AA	AB	AB	AB	AB	AA	AA	AB	AB	BB	BB	AB	AA	AA	AA	AA	AA	AB	AA	AB	AB	AB	AB	AB
369	AX-89873007		AB	AA	AB	AB	AA	AB	AB	AA	AA	NC	AB	AA	AB	AA	AA	AA	AA	AA	BB	AA	AA	AA	AA	AA	AA	AA	AB	AB	AA	AA	AB	AB	AB	AB	AB	AA	AA	AA	AA	AA	AB	AA	AA	AB	AA	AA	AB
370	AX-89778387		AB	BB	AB	AB	BB	AB	AB	BB	BB	BB	AB	BB	AB	BB	BB	BB	BB	BB	AA	BB	BB	BB	BB	BB	BB	BB	AB	AB	BB	BB	AB	AB	AB	AB	AB	BB	BB	BB	BB	BB	AB	BB	BB	AB	BB	BB	AB
371	AX-89873215		AB	AB	AB	AB	AA	AB	AA	AA	AA	AA	AB	AA	AB	AB	AA	AA	AA	AA	BB	AA	AA	AA	AA	AA	AA	AB	AB	AB	AA	AA	AB	AB	BB	BB	AB	AA	AA	AA	AA	AA	AB	AA	AB	AB	AB	AB	AB
372	AX-89910148		AB	AB	AB	AB	AA	AB	AA	AA	AA	AA	AB	AA	AB	AB	AA	AA	AA	AA	BB	AA	AA	AA	AA	AA	AA	AB	AB	AB	AA	AA	AB	AB	BB	BB	AB	AA	AA	AA	AA	AA	AB	AA	AB	AB	AB	AB	AB
373	AX-89778473		AB	AA	AB	AB	BB	AB	BB	BB	BB	AB	AB	BB	AA	AB	BB	BB	BB	BB	AA	BB	BB	AB	BB	BB	BB	AB	AB	AB	BB	BB	AB	AB	AA	AA	AB	BB	BB	BB	AB	BB	AB	BB	AB	AB	AB	AB	AB
374	AX-89873139		AB	AA	BB	AB	BB	AB	BB	BB	BB	AB	AB	BB	AA	AB	BB	BB	BB	BB	AA	BB	BB	AB	BB	BB	BB	AB	AB	AB	BB	BB	AB	AB	AA	AA	AB	BB	BB	BB	AB	BB	AB	BB	AB	AB	AB	AB	AB
375	AX-89847181		AB	BB	AA	AB	AA	AB	AA	AA	AA	AB	AB	AA	BB	AB	AA	AA	AA	AA	BB	AA	AA	AB	AA	AA	AA	AB	AB	AB	AA	AA	AB	AB	BB	NC	AB	AA	AA	AA	AB	AA	AB	AA	AB	AB	AB	AB	AB
376	AX-89874566		AB	AA	AB	AB	BB	AB	BB	BB	BB	AB	AB	BB	AA	AB	BB	BB	BB	BB	AA	BB	BB	AB	BB	BB	BB	AB	AB	AB	BB	BB	AB	AB	AA	AA	AB	BB	BB	BB	AB	BB	AB	BB	AB	AB	AB	AB	AB
377	AX-89873063		AB	AA	BB	AB	BB	AB	BB	BB	BB	AB	AB	BB	AA	AB	BB	BB	BB	BB	AA	BB	BB	AB	BB	BB	BB	AB	AB	AB	BB	BB	AB	AB	AA	NC	AB	NC	BB	BB	AB	BB	AB	BB	AB	AB	AB	AB	AB
378	AX-89916388		AB	BB	AA	AB	AA	AB	AA	AA	AA	AB	AA	AA	BB	AB	AA	AA	AA	AA	BB	AA	AA	AB	AA	AA	NC	AB	AB	AB	AA	AA	AB	AB	BB	BB	AB	AA	AA	AA	AB	AA	AB	AB	AB	AB	AB	AB	AB
379	AX-89778431		AB	AA	BB	AB	BB	AB	BB	AB	BB	AB	BB	BB	AA	AB	BB	BB	BB	BB	AA	BB	BB	AB	BB	BB	BB	AB	AB	AB	BB	BB	AB	AB	AA	AA	AB	BB	BB	BB	AB	BB	AB	AB	AB	AB	AB	AB	AB
380	AX-89904327		AB	AA	BB	AB	BB	AB	BB	BB	BB	AB	BB	BB	AA	AB	BB	BB	BB	BB	AA	BB	BB	AB	BB	BB	BB	AB	AB	AB	BB	BB	AB	AB	AA	AA	AB	BB	BB	BB	AB	BB	AB	AB	AB	AB	AB	AB	AB
381	AX-89874588		AB	AA	BB	AB	BB	AB	BB	BB	BB	AB	BB	BB	AA	AB	BB	BB	BB	BB	AA	BB	BB	AB	BB	BB	BB	AB	AB	AB	BB	BB	AB	AB	AA	AA	AB	BB	BB	BB	AB	BB	AB	AB	AB	AB	AB	AB	AB
382	AX-89818853		AA	AA	AA	AA	AA	AB	AB	AA	AA	AA	AA	AA	AA	AA	AA	AB	AB	AA	AA	AA	AB	AA	AA	AA	AA	AA	AA	AA	AB	AA	AA	AA	AA	AA	AA	AB	AB	AB	AA	AB	AB	AB	AA	AA	AA	AA	AA
383	AX-89904303		BB	BB	AB	BB	AB	AB	AB	AB	BB	AB	AB	BB	BB	BB	BB	AB	AB	BB	BB	BB	AB	BB	AB	AB	AB	BB	BB	AB	AB	AB	BB	BB	BB	BB	BB	AA	AB	AA	AB	AB	AB	AB	BB	BB	BB	BB	BB
384	AX-89780708		AA	AA	AB	AA	AA	AA	AB	AB	BB	AA	AB	AB	AA	AA	AA	AA	AA	AB	AA	AB	AB	AA	AA	AA	AA	AA	AA	AA	AA	AA	AA	AA	AB	AA	AB	AA	AA	AA	AA	AA	AA	AA	AB	AB	AB	AB	AB
385	AX-89780713		AA	AA	AA	AA	AA	AB	AB	AA	AA	AA	AA	AA	AA	AA	AA	AB	AB	AA	AA	AA	AB	AA	AA	AA	AA	AA	AA	AA	AB	AA	AA	AA	AA	AA	AA	AA	AB	AB	AA	AB	AB	AA	AA	AA	AA	AA	AA
386	AX-89818869		AB	AB	AB	AB	AB	AB	AB	BB	AA	AB	AB	AA	BB	AB	AB	AB	BB	AA	AB	AB	AB	BB	BB	BB	BB	AB	AB	BB	BB	BB	BB	AA	AB	AB	AB	BB	BB	BB	BB	BB	BB	BB	AA	AA	AA	AB	AA
387	AX-89910670		BB	BB	BB	BB	BB	AB	AB	BB	BB	BB	BB	BB	BB	BB	BB	AB	AB	BB	BB	BB	AB	BB	BB	BB	BB	BB	BB	BB	AB	BB	BB	BB	BB	BB	BB	AB	AB	AB	BB	AB	AB	BB	BB	BB	BB	BB	BB
388	AX-89818893		AB	AB	AB	AB	AB	AB	AB	BB	AA	AB	AB	AA	BB	AB	AB	AB	BB	AA	AB	AB	AB	BB	BB	BB	BB	AB	AB	BB	BB	BB	BB	AA	AB	AB	AB	BB	BB	BB	BB	BB	BB	BB	AA	AA	AA	NC	AA
389	AX-89780807		AA	AA	AA	AA	AB	AB	AB	AA	AA	AA	AA	AA	AA	AA	AA	AB	AA	AA	AA	AA	AB	AA	AA	AA	AA	AA	AA	AA	BB	AB	AA	AA	AA	AA	AB	AB	BB	AB	AA	AA	AB	AA	AA	AA	AA	AA	AA
390	AX-89876238		AA	AA	AA	AA	AB	AB	AB	AA	AA	AA	AA	AA	AA	AA	AA	AB	AA	AA	AA	AA	AB	AA	AA	AA	AA	AA	AA	AA	BB	AB	AA	AA	AA	AA	AB	AB	NC	AB	AA	AA	AB	AA	AA	AA	AA	AA	AA
391	AX-89876216		AA	AA	AA	AA	AB	AB	AB	AA	AA	AA	AA	AA	AA	AA	AA	NC	AA	AA	AA	AA	AB	AA	AA	AA	AA	AA	AA	AA	BB	AB	AA	AA	AA	AA	AB	AB	BB	AB	AA	AA	AB	AA	AA	AA	AA	AA	AA
392	AX-89819091		BB	BB	BB	BB	AB	AB	AB	BB	BB	BB	BB	BB	BB	BB	BB	AB	BB	BB	BB	BB	AB	BB	BB	BB	BB	BB	BB	BB	NC	AB	BB	BB	BB	BB	AB	AB	AA	AB	BB	BB	AB	BB	BB	BB	BB	BB	BB
393	AX-89876111		BB	BB	AB	BB	BB	BB	AB	BB	AB	BB	AB	AB	BB	BB	BB	BB	BB	AB	BB	AB	AB	BB	BB	BB	BB	BB	BB	BB	BB	BB	BB	BB	NC	BB	AB	BB	BB	BB	BB	BB	BB	BB	AB	AB	AB	AB	AB
394	AX-89806566		AA	AA	AA	AA	AB	AB	AB	AA	AA	AA	AA	AA	AA	AA	AA	AB	AA	AA	AA	AA	AB	AA	AA	AA	AA	AA	AA	AA	BB	AB	AA	AA	AA	AA	AB	AB	BB	AA	AA	AA	AB	AA	AA	AA	AA	AA	AA
395	AX-89846945		AB	AB	AA	AA	AB	AB	AB	AB	AB	BB	AA	AB	AB	AB	AB	AA	AB	AA	AB	AB	AB	BB	AB	AB	BB	AB	AB	AA	AA	AB	AB	AB	BB	AB	AB	AA	AA	AA	AB	AB	AB	AB	AB	AB	AA	AB	AB
396	AX-89846887		AB	AB	AA	AA	AB	AB	AA	AA	AA	AA	AA	AA	AB	AA	AB	BB	AA	AB	AA	AA	AB	AA	AB	AB	AA	AA	AA	BB	AB	AA	AB	AA	AA	AA	AB	AB	AB	AB	AA	AA	AB	AB	AA	AA	AA	AA	AA
397	AX-89846854		BB	BB	BB	BB	AB	AB	AB	AB	BB	BB	BB	BB	BB	BB	BB	AB	BB	BB	BB	BB	AB	BB	AB	AB	BB	BB	BB	AB	AB	BB	AB	BB	BB	BB	AB	AB	AB	AB	BB	BB	AB	AB	BB	BB	BB	BB	BB
398	AX-89873658		AA	AA	AB	BB	AA	AA	AB	AA	AB	AA	AB	AA	AA	AB	AA	AA	AA	AB	AB	AB	AB	AA	AB	AB	AA	AB	AB	AB	AA	AB	AA	AB	AB	AB	AA	AA	AA	AB	AB	AA	AA	AB	AB	BB	AB	AA	AB
399	AX-89873586		BB	BB	AB	AA	BB	BB	AB	BB	AB	BB	AB	BB	BB	AB	BB	BB	BB	AB	AB	AB	AB	BB	AB	AB	BB	AB	AB	AB	BB	AB	BB	AB	AB	AB	BB	BB	BB	AB	AB	BB	BB	BB	AB	AA	AA	BB	AB
400	AX-89860508		AB	AB	BB	BB	AB	AB	BB	AB	BB	BB	BB	BB	AB	BB	AB	AA	BB	AB	BB	BB	AB	BB	AB	AB	BB	BB	BB	AB	AB	BB	AB	BB	BB	BB	AB	AB	AB	AB	BB	BB	AB	AB	BB	BB	BB	BB	BB
401	AX-89846867		AB	AB	BB	BB	AB	AB	BB	AB	BB	BB	BB	BB	AB	BB	AB	AA	BB	AB	BB	BB	AB	BB	AB	AB	BB	BB	BB	AB	AB	BB	AB	BB	BB	BB	AB	AB	AB	AB	BB	BB	AB	AB	BB	BB	BB	BB	BB
402	AX-89778797		BB	BB	AB	AB	BB	BB	AB	BB	AB	BB	AB	BB	BB	AB	BB	BB	BB	AB	AB	AB	AB	BB	AB	AB	BB	AB	AB	AB	BB	AB	BB	AB	AB	NC	BB	BB	BB	AB	AB	BB	BB	BB	AB	AB	AB	BB	AB
403	AX-89860547		BB	BB	AB	AA	BB	BB	AB	AB	AB	AB	AB	BB	BB	AB	BB	BB	BB	AB	AB	AB	BB	BB	BB	BB	NC	AB	AB	BB	AB	AB	BB	AB	BB	AB	BB	AB	AB	AB	AB	BB	BB	BB	AB	AB	AA	AB	AB
404	AX-89873799		BB	BB	AB	AA	BB	AB	AA	AA	AA	AB	AB	AB	AB	AA	BB	BB	AB	AB	AA	AA	BB	AB	AB	AB	AB	AA	AB	AB	AB	AA	AB	AB	AB	AA	AB	AA	AB	AB	AB	BB	AB	AA	AA	AA	AA	AA	AA
405	AX-89778992		AA	AA	AB	BB	AA	AB	AB	AB	AB	AB	AB	AA	AA	BB	AA	AA	AB	AB	AB	AB	AA	AA	AB	AB	AA	AB	AB	AB	AB	AB	AB	AB	AA	AB	AA	BB	AB	AB	AB	AA	AA	BB	AB	AB	BB	AB	AB
406	AX-89779080		BB	BB	AB	AA	BB	AB	AA	AA	AA	AB	AB	AB	AB	AB	BB	BB	AB	AB	AA	AA	BB	AB	AB	AB	AB	AA	AB	AB	BB	AA	AB	AB	AB	AA	AB	BB	BB	AB	AB	BB	AB	BB	AA	AA	AA	AA	AA
407	AX-89846908		BB	BB	AA	AA	BB	AB	AB	AB	AB	AB	AB	BB	BB	AB	BB	BB	AB	AB	AB	AB	BB	BB	AB	AB	NC	AB	AB	AB	AB	AB	AB	AB	BB	AB	BB	AB	AB	AB	AB	BB	AB	BB	AB	AB	AA	AB	AB
408	AX-89873786		AA	AA	AB	BB	AA	AB	BB	BB	BB	AB	AB	AB	AB	BB	AA	AA	AB	AB	BB	BB	AA	AB	AB	AB	AB	BB	AB	AB	AB	BB	AB	AB	AB	BB	AB	BB	AB	AB	AB	AA	AB	BB	BB	BB	BB	BB	BB
409	AX-89780591		AB	AB	AA	AB	AB	AB	AA	AA	AA	AB	AA	AB	AA	AB	AA	AA	AA	AA	AB	AA	AA	AA	AA	AA	AA	AB	AA	AA	AA	AA	AA	AB	AA	AB	AA	AA	AA	AA	AA	AA	AA	AA	AB	AB	AB	AA	AB
410	AX-89818792		AA	AB	NC	AB	AB	AA	AA	AB	AA	AA	AA	AB	BB	AB	AB	AB	AB	AB	AA	AB	AB	AA	AB	NC	AA	AB	AB	AB	BB	BB	AB	AA	AA	AA	AA	AA	AA	AB	AB	AA	AB	AA	AA	AA	AA	AA	AA
411	AX-89819107		AB	AB	BB	AB	AB	AB	BB	BB	BB	AB	BB	AB	BB	AB	AB	AB	BB	AB	AB	BB	BB	BB	BB	BB	BB	AB	AB	BB	BB	BB	BB	AA	BB	AB	BB	BB	BB	BB	BB	BB	BB	BB	AB	AB	AB	BB	AB
412	AX-89819007		AB	AB	AA	AB	AB	AB	AA	AA	AA	AB	AA	AB	AA	AB	AB	AB	AA	AB	AB	AA	AA	AA	AA	AA	AA	AB	AB	AA	AA	AA	AA	BB	AA	AB	AA	AA	AA	AA	AA	AA	AA	AA	AB	AB	AB	AA	AB
413	AX-89780715		AB	AB	AA	AB	AB	AB	AA	AA	AA	AB	AA	AB	AA	AB	AB	AB	AA	AB	AB	AA	AA	AA	AA	AA	AA	AB	AB	AA	AA	AA	AA	AB	AA	AB	AA	AA	AA	AA	AA	AA	AA	AA	AB	AB	AB	AA	AB
414	AX-89818995		AB	AB	BB	AB	AB	AB	BB	BB	BB	AB	BB	AB	BB	AB	AB	AB	BB	AB	AB	BB	BB	BB	BB	BB	BB	AB	AB	BB	BB	BB	BB	AA	BB	AB	BB	BB	BB	BB	BB	BB	BB	BB	AB	AB	AB	BB	AB
415	AX-89818953		AB	AB	AA	AB	AB	AB	AA	AA	AA	AB	AA	AB	AA	AB	AB	AB	AA	AB	AB	AA	AA	AA	AA	AA	AA	AB	AB	AA	AA	AA	AA	BB	AA	AB	AA	AA	AA	AA	AA	AA	AA	AA	AB	AB	AB	AA	AB
416	AX-89819054		AB	AB	BB	AB	AB	AB	BB	BB	BB	AB	BB	AB	BB	AB	AB	AB	BB	AB	AB	BB	BB	BB	BB	BB	BB	AB	AB	BB	BB	BB	BB	AA	BB	AB	BB	BB	BB	BB	BB	BB	BB	BB	AB	AB	AB	BB	AB
417	AX-89875853		AB	AB	AA	AB	AB	AB	AA	AA	AA	AB	AA	AB	AA	AB	AA	AA	AA	AA	AB	AA	AA	AA	AA	AA	AA	AB	AA	AA	AA	AA	AA	AB	AA	AB	AA	AA	AA	AA	AA	AA	AA	AA	AB	AB	AB	AA	AB
418	AX-89818998		AB	AB	AA	AB	AB	AB	AA	AA	AA	AB	AA	AB	AA	AB	AB	AB	AA	AB	AB	AA	AA	AA	AA	AA	AA	AB	AB	AA	AA	AA	AA	BB	AA	AB	AA	AA	AA	AA	AA	AA	AA	AA	AB	AB	AB	AA	AB
419	AX-89818978		AB	AB	AA	AB	AB	AB	AA	AA	AA	AB	AA	AB	AA	AB	AB	AB	AA	AB	AB	AA	AA	AA	AA	AA	AA	AB	AB	AA	AA	AA	AA	BB	AA	AB	AA	AA	AA	AA	AA	AA	AA	AA	AB	AB	AB	AA	AB
420	AX-89780781		AB	AB	AA	AB	AB	AB	AA	AA	AA	AB	AA	AB	AA	AB	AB	AB	AA	AB	AB	AA	AA	AA	AA	AA	AA	AB	AB	AA	AA	AA	AA	AB	AA	AB	AA	AA	AA	AA	AA	AA	AA	AB	AB	AB	AB	AA	AB
421	AX-89873295		AA	AA	BB	BB	AA	AB	BB	BB	BB	AB	AB	AB	AB	AB	AA	AA	AB	AB	BB	BB	AA	AB	AB	AB	AB	BB	BB	AB	AA	BB	AB	BB	AB	BB	AB	AA	AA	AB	AB	AA	AB	AA	BB	BB	BB	BB	BB
422	AX-89867407		BB	BB	BB	BB	BB	AB	AB	BB	BB	BB	AB	AB	BB	AB	AB	AA	AB	AB	BB	BB	AB	BB	BB	BB	BB	BB	BB	AB	AB	BB	BB	BB	BB	BB	AB	AB	AB	AB	BB	AB	AB	AB	BB	BB	BB	BB	BB
423	AX-89874006		BB	BB	BB	AB	BB	AB	AB	BB	BB	BB	AB	AB	BB	AB	AB	AA	AA	AB	BB	BB	AB	BB	BB	BB	BB	BB	BB	AB	AB	BB	BB	BB	BB	BB	AB	AB	AB	AB	BB	AB	AB	AB	BB	BB	BB	BB	BB
424	AX-89846828		AA	AA	AA	AA	AA	AB	AA	AA	AA	AA	AB	AB	AA	AB	AB	BB	AB	AB	AA	AA	AB	AA	AA	AA	AA	AA	AA	AB	AB	AA	AA	AA	AA	AA	AB	AB	AB	AB	AA	AB	AB	BB	AA	AA	AA	AA	AA
425	AX-89803147		BB	BB	BB	BB	BB	BB	BB	BB	AB	BB	BB	BB	AB	BB	BB	BB	BB	BB	AB	BB	BB	BB	BB	BB	BB	BB	BB	BB	BB	BB	BB	BB	BB	BB	BB	BB	BB	BB	BB	BB	BB	AB	AB	BB	BB	BB	AB
426	AX-89778374		AB	BB	AA	AB	BB	AB	AB	AA	AB	AB	AB	AB	BB	AB	BB	BB	BB	AB	AB	AA	BB	AA	AB	AB	AB	AA	AA	BB	BB	AA	AB	AA	AB	AA	AB	BB	BB	AB	AB	BB	AB	BB	AB	AA	AA	AA	AB
427	AX-89846807		AB	AA	BB	AB	AA	AB	AB	BB	AB	AB	BB	AB	AA	AB	AA	AA	AA	AB	AB	BB	AA	BB	AB	AB	AB	BB	BB	AA	AA	BB	AB	BB	AB	BB	AB	AA	AA	AB	AB	AA	AB	AA	AB	BB	BB	BB	AB
428	AX-89817687		BB	BB	AA	AB	AB	AB	AB	BB	AA	AA	NC	AA	BB	AA	AA	AA	AB	AA	AB	AB	AB	AB	BB	BB	AA	AA	AA	BB	AA	AB	BB	AB	AB	AA	AB	AA	AB	AA	BB	AB	AA	AA	AA	AA	AA	AA	AA
429	AX-89874411		BB	BB	AA	AB	AB	AB	AB	BB	AA	AA	AB	AA	BB	AA	AA	AA	AB	AA	AB	AB	AB	AB	BB	BB	AA	AA	AA	BB	AA	AB	BB	AB	AB	AA	AB	AA	AB	AA	BB	AB	AA	AA	AA	AA	AA	AA	AA
430	AX-89874801		BB	BB	AA	AB	AB	AB	AB	BB	AA	AA	AB	AA	BB	AA	AA	AA	AB	AA	AB	AB	AB	AB	BB	BB	NC	AA	NC	BB	AA	AB	BB	AB	AB	AA	AB	AA	AB	AA	BB	AB	AA	AA	AA	AA	AA	AA	AA
431	AX-89817304		AA	AA	AA	AA	AA	AB	AB	AA	AB	AA	AA	AB	AA	AB	AB	BB	AB	AA	AA	AA	AA	BB	AA	AA	AA	AB	AB	AA	AB	AB	AA	BB	AA	BB	AA	BB	AB	BB	AA	AA	AA	BB	AB	AB	BB	BB	BB
432	AX-89847025		BB	BB	BB	BB	BB	AB	AB	BB	AB	BB	BB	AA	BB	AB	AB	AA	AB	BB	BB	BB	BB	AB	BB	BB	BB	AB	AB	BB	AB	AB	BB	AA	BB	AA	BB	AA	AB	AA	BB	BB	BB	AA	AB	AB	AA	AA	AA
433	AX-89803174		BB	BB	BB	BB	BB	AB	AB	BB	AB	BB	BB	AB	BB	AB	AB	AA	AB	BB	BB	BB	BB	BB	BB	BB	BB	AB	AB	BB	AB	AB	BB	BB	BB	AB	BB	AA	AB	AA	BB	BB	BB	AA	AB	AB	AA	AA	AA
434	AX-89817205		BB	BB	BB	BB	BB	AB	AB	BB	AB	BB	BB	AB	BB	AB	AB	AA	AB	BB	BB	BB	BB	BB	BB	BB	BB	AB	AB	BB	AB	AB	BB	BB	BB	AB	BB	AA	AB	AA	BB	BB	BB	AA	AB	AB	AA	AA	AA
435	AX-89779557		BB	BB	BB	BB	BB	AB	AB	BB	AB	BB	BB	AA	NC	AB	AB	AA	AB	BB	BB	BB	BB	AA	BB	BB	BB	AB	AB	BB	AB	AB	BB	AA	BB	AA	BB	AA	AB	AA	BB	BB	BB	AA	AB	AB	AA	AA	AA
436	AX-89817497		BB	BB	AA	AA	AB	BB	AB	BB	AB	AA	AB	BB	BB	AB	AB	BB	AB	AA	AB	AA	AB	BB	BB	BB	AA	AB	AB	BB	AB	BB	BB	BB	AB	BB	AB	BB	BB	BB	AA	AA	AA	BB	AB	AB	BB	BB	BB
437	AX-89779044		AA	AA	AA	AA	AA	AB	AB	AA	AB	AA	AA	AB	AA	AB	AB	BB	AB	AA	AA	AA	AA	AA	AA	AA	AA	AB	AB	AA	AB	AB	AA	AA	AA	AB	AA	BB	AB	BB	AA	AA	AA	BB	AB	AB	BB	BB	BB
438	AX-89875081		BB	BB	BB	BB	BB	AB	AB	BB	AB	BB	BB	AB	BB	AB	AB	AA	AB	BB	BB	BB	BB	BB	BB	BB	BB	AB	AB	BB	AB	AB	BB	BB	BB	AB	BB	AA	AB	AA	BB	BB	BB	AA	BB	AB	AA	AA	AA
439	AX-89817985		BB	BB	BB	BB	BB	AB	AB	BB	AB	BB	BB	AB	BB	AB	AB	AA	AB	NC	BB	BB	BB	BB	BB	BB	BB	AB	AB	BB	AB	AB	BB	BB	BB	AB	BB	AA	AB	AA	BB	BB	BB	AA	BB	AB	AA	AA	AA
440	AX-89780111		BB	BB	BB	BB	BB	AB	AB	BB	AB	BB	BB	AB	BB	AB	AB	AA	AB	BB	BB	BB	BB	BB	BB	BB	BB	AB	AB	BB	AB	AB	BB	BB	BB	AB	BB	AA	AB	AA	BB	BB	BB	AA	AB	AB	AA	AA	AA
441	AX-89875087		BB	BB	BB	BB	BB	AB	AB	BB	AB	BB	BB	AB	BB	AB	AB	AA	AB	BB	BB	BB	BB	BB	AB	BB	BB	AB	AB	BB	AB	AA	BB	BB	BB	AB	BB	AA	AB	AA	BB	BB	BB	AA	BB	AB	AA	AA	AA
442	AX-89847069		BB	BB	BB	BB	BB	AA	AB	BB	AB	BB	BB	AA	BB	BB	BB	BB	BB	BB	BB	BB	BB	BB	BB	BB	BB	AA	AB	BB	BB	NC	AB	BB	BB	AA	AB	BB	BB	BB	BB	BB	BB	AA	BB	AB	AA	AA	AA
443	AX-89816758		AA	AA	BB	BB	AB	AB	BB	AA	BB	BB	AB	AB	AA	BB	BB	BB	BB	BB	AB	BB	NC	AB	AA	AA	BB	AB	BB	AA	BB	AB	AA	AB	AB	AB	AB	BB	BB	BB	BB	BB	BB	BB	BB	BB	BB	BB	BB
444	AX-89847103		AB	AB	BB	BB	AB	AB	BB	AB	BB	BB	AB	BB	BB	BB	AB	AA	AB	BB	BB	BB	AB	BB	AB	AB	BB	BB	BB	AB	AB	AB	BB	AB	AB	BB	BB	AA	AB	AA	BB	BB	BB	AB	BB	BB	BB	BB	BB
445	AX-89875475		AA	AA	BB	BB	AB	AB	BB	AA	BB	BB	AB	BB	AB	AB	AB	AA	AB	BB	BB	BB	AB	AB	AB	AB	BB	AB	BB	AB	AB	AB	BB	AA	AB	AB	BB	AA	AB	AA	BB	BB	BB	AB	BB	BB	BB	BB	BB
446	AX-89847101		AB	AB	AA	AA	AB	AB	AA	AB	AA	AA	AB	AA	AA	AA	AB	BB	AB	AA	AA	AA	AB	AA	AB	AB	AA	AA	AA	AB	AB	AB	AA	AA	AB	AA	AA	BB	AB	BB	AA	AA	AA	AB	AA	AA	AA	AA	AA
447	AX-89847105		AB	AB	AA	AA	NC	AB	AA	AB	AA	AA	AB	AA	AA	AA	AB	BB	AB	AA	AA	AA	AB	AA	AB	AB	AA	AA	AA	AB	AB	AB	AA	AB	AB	AA	AA	BB	AB	BB	AA	AA	AA	AB	AA	AA	AA	AA	AA
448	AX-89860683		BB	BB	BB	BB	AB	BB	BB	BB	BB	BB	BB	BB	BB	BB	BB	BB	AB	BB	BB	AB	BB	AB	BB	BB	BB	BB	BB	BB	BB	BB	BB	BB	BB	BB	BB	BB	BB	BB	BB	AB	BB	AB	BB	BB	BB	BB	BB
449	AX-89780922		AA	AA	AA	AA	AA	AA	AA	AA	AA	AA	AA	AA	AA	AB	AA	AA	AB	AA	AA	AA	AA	AB	AA	AA	AA	AA	AA	AA	AA	AA	AA	AA	AA	AA	AA	AA	AA	AA	AA	AA	AA	AA	AA	AA	AA	AA	AA
450	AX-89873147		AB	AB	AB	AB	AA	AA	AB	AB	AB	AB	NC	AB	AA	AB	AB	BB	AB	AB	AA	AA	AB	AB	BB	BB	AB	AA	AA	AB	AB	AB	AB	AB	AB	AA	AA	BB	AB	BB	AA	AA	AB	AB	AB	AA	AA	AB	AA
451	AX-89847602		BB	BB	BB	BB	BB	BB	BB	BB	BB	BB	BB	BB	BB	BB	BB	BB	BB	NC	BB	BB	BB	AB	BB	BB	BB	BB	NC	BB	BB	BB	BB	BB	BB	AB	BB	AB	AB	BB	BB	BB	BB	NC	BB	BB	BB	BB	BB
452	AX-89904639		AA	AB	AA	AB	AA	AB	AB	AB	AA	AA	AA	AA	AA	AB	AA	AB	AA	AA	AA	AA	AA	AA	AA	AA	AA	AA	AA	AA	AA	AA	AA	AA	AB	AA	AB	AA	AA	AB	AA	AA	AB	AB	AA	AA	AA	AA	AA
453	AX-89860972		BB	AB	BB	AB	BB	AB	AB	AB	BB	BB	BB	BB	BB	AB	BB	AB	BB	BB	BB	BB	BB	BB	BB	BB	BB	BB	BB	BB	BB	BB	BB	BB	AB	BB	AB	BB	BB	AB	BB	BB	AB	AB	BB	BB	BB	BB	BB
454	AX-89783766		BB	AB	BB	AB	BB	AB	AB	AB	BB	BB	BB	BB	BB	AB	BB	AB	BB	BB	BB	BB	BB	BB	BB	BB	BB	BB	BB	BB	BB	BB	BB	BB	AB	BB	AB	BB	BB	AB	BB	BB	AB	AB	BB	BB	BB	BB	BB
455	AX-89880337		AA	AB	AA	AB	AA	AB	AB	AA	AA	AA	AA	AA	AA	AB	AA	AB	AA	AA	AA	AA	AA	AA	AA	AA	AA	AA	AA	AA	AA	AA	AA	AA	AB	AA	AB	AA	AA	AB	AA	AA	AB	AB	AA	AA	AA	AA	AA
456	AX-89882241		AB	AA	AB	AA	AB	AB	AB	AA	AB	AA	AB	AA	AA	AA	AA	AA	AA	AA	AA	AB	AB	AB	AB	AB	AB	AB	AA	AB	AB	AA	AB	AA	AB	AA	AA	AA	AA	AA	AB	AA	AB	AA	AB	AB	AB	AB	AB
457	AX-89863227		AB	AA	AB	AA	AB	AB	AB	AA	BB	AA	AB	AA	AA	AA	AA	AA	AA	AA	AA	BB	BB	AB	AB	AB	AB	AB	AA	AB	BB	AA	AB	AA	AB	AA	AA	AA	AA	AA	AB	AA	AB	AA	AB	AB	AB	AB	AB
458	AX-89863225		AB	AA	AB	AA	AB	AB	AB	AA	BB	AA	AB	AA	AA	AA	AA	AA	AA	AA	AA	BB	BB	AB	AB	AB	AB	AB	AA	AB	BB	AA	AB	AA	AB	AA	AA	AA	AA	AA	AB	AA	AB	AA	AB	AB	AB	AB	AB
459	AX-89882331		AA	AB	AA	BB	AA	AB	AB	AB	AA	AB	AB	AB	AB	BB	BB	BB	AB	AB	BB	AA	AA	AB	AA	AA	AA	AA	AB	AB	AA	AA	AA	AB	AB	AB	BB	AB	AB	AB	AB	BB	AB	BB	AB	AA	AA	AA	AA
460	AX-89882280		BB	AB	BB	AA	BB	BB	BB	AB	BB	AB	AB	AB	BB	AA	AA	AB	AB	AB	AB	BB	BB	AB	BB	BB	BB	BB	AB	AB	BB	BB	BB	AB	AB	AB	AA	AB	AB	AB	AB	AA	AB	AA	AB	BB	BB	BB	BB
461	AX-89847851		BB	AB	BB	AA	BB	BB	BB	AB	BB	AB	AB	AB	BB	AA	AA	AB	AB	AB	AB	BB	BB	AB	BB	BB	BB	BB	AB	AB	BB	BB	BB	AB	AB	AB	AA	AB	AB	AB	AB	AA	AB	AA	AB	BB	BB	BB	BB
462	AX-89785400		AA	AB	AA	BB	AA	AA	AA	AB	AA	AB	AB	AB	AA	BB	AB	AB	AB	AB	AB	AA	AA	AB	AA	AA	AA	AA	AB	AB	AA	AA	AA	AB	AB	AB	BB	AB	AB	AB	AB	BB	AB	BB	AB	AA	AA	AA	AA
463	AX-89847852		BB	AA	AB	AA	AB	BB	BB	AA	BB	AA	AB	AA	BB	AA	AA	AA	AA	AA	AB	BB	BB	AB	BB	BB	AB	AB	AA	AB	BB	AB	BB	AA	AB	AA	AA	AA	AA	AA	AB	AA	AB	AA	AB	AB	AB	AB	AB
464	AX-89825176		BB	AB	BB	AA	BB	BB	BB	AB	BB	AB	AB	AB	BB	AA	AA	AA	AB	AB	AB	BB	BB	AB	BB	BB	BB	BB	AB	AB	BB	BB	BB	AB	AB	AB	AA	AB	AB	AB	AB	AA	AB	AA	AB	BB	BB	BB	BB
465	AX-89882275		AB	BB	AB	BB	AB	AB	AB	BB	AA	BB	AB	BB	BB	BB	BB	BB	BB	BB	BB	AA	AA	AB	AB	AB	AB	AB	BB	AB	NC	BB	AB	BB	AB	BB	BB	BB	BB	BB	AB	BB	AB	BB	AB	AB	AB	AB	AB
466	AX-89825107		AB	AB	AA	BB	AA	AA	AA	AB	AA	AB	AB	AB	AB	BB	BB	AB	AB	AB	AB	AA	AA	AB	AB	AB	AA	AA	AB	AB	AA	AB	AB	AB	AB	AB	BB	AB	AB	AB	AB	BB	AB	BB	AB	AA	AA	AA	AA
467	AX-89882261		AB	BB	AB	BB	AB	AB	AB	BB	AA	BB	AB	BB	BB	BB	BB	BB	BB	BB	BB	AA	AA	AB	AB	AB	AB	AB	BB	AB	AA	BB	AB	BB	AB	BB	BB	BB	BB	BB	AB	BB	AB	BB	AB	AB	AB	AB	AB
468	AX-89882238		AA	AB	AA	BB	AA	AA	AA	AB	AA	AB	AB	AB	AA	BB	BB	AB	AB	AB	AB	AA	AA	AB	AA	AA	AA	AA	AB	AB	AA	AA	AA	AB	AB	AB	BB	AB	AB	AB	AB	BB	AB	BB	AB	AA	AA	AA	AA
469	AX-89879876		AB	BB	BB	BB	BB	BB	BB	BB	BB	BB	BB	BB	AB	BB	BB	BB	BB	BB	BB	BB	BB	BB	AB	AB	BB	BB	BB	BB	BB	AB	AB	BB	BB	BB	BB	BB	BB	BB	BB	BB	BB	BB	BB	BB	BB	BB	BB
470	AX-89822764		BB	AB	BB	AA	BB	AB	AB	AB	BB	AB	AB	BB	AB	AA	AB	AB	AB	AB	AA	BB	BB	BB	BB	BB	BB	BB	AB	BB	BB	BB	BB	AB	AB	AB	AB	AB	AB	AB	BB	AB	AB	AA	AB	BB	AB	BB	BB
471	AX-89860935		AB	AB	AA	BB	AA	AB	AB	AB	AA	AB	AB	AA	BB	BB	BB	AB	AB	AB	BB	AA	AA	AB	AB	AB	AA	AA	AB	AB	AA	AB	AB	AB	AB	AB	BB	AA	AA	AB	AB	BB	AB	BB	AB	AA	AB	AA	AA
472	AX-89847542		BB	AB	BB	AA	BB	AB	AB	AB	BB	AB	AB	AB	AB	AA	AA	AA	AB	AB	AA	BB	BB	AB	BB	BB	BB	BB	AB	AB	BB	BB	BB	AB	AB	AB	AA	AB	AB	AB	AB	AA	AB	AA	AB	BB	AB	BB	BB
473	AX-89785442		AB	AA	AB	AA	AB	AB	AB	AA	BB	AA	AB	AA	AA	AA	AA	AA	AA	AA	AA	BB	BB	AB	AB	AB	AB	AB	AA	AB	BB	AA	AB	AA	AB	AA	AA	AA	AA	AA	AB	AA	AB	AA	AB	AB	AB	AB	AB
474	AX-89879894		AB	AB	BB	AA	BB	AB	AB	AB	BB	AB	AB	AB	AA	AA	AA	AA	AB	AB	AA	BB	BB	AB	AB	AB	BB	BB	AB	AB	BB	AB	AB	AB	AB	AB	AA	AB	AB	AB	AB	AA	AB	AA	AB	BB	BB	BB	BB
475	AX-89783502		BB	AB	BB	AA	BB	BB	BB	AB	BB	AB	NC	AB	BB	AA	AA	AA	AB	AB	AB	BB	BB	AB	BB	BB	BB	BB	AB	AB	BB	BB	BB	AB	AB	AB	AA	AB	AB	AB	AB	AA	AB	AA	AB	BB	AB	BB	BB
476	AX-89822715		AB	AB	AA	BB	AA	AB	AB	AB	AA	AB	AB	AB	BB	BB	BB	BB	AB	AB	BB	AA	AA	AB	AB	AB	AA	AA	AB	AB	AA	AB	AB	AB	AB	AB	BB	AB	AB	AB	AB	BB	AB	BB	AB	AA	AA	AA	AA
477	AX-89907633		AB	AB	AB	BB	AB	AB	AB	AB	AB	AB	AB	AB	BB	BB	BB	AB	AB	AB	BB	AB	AB	AB	AB	AB	AB	AB	AB	AB	AB	AB	AB	AB	AB	AB	BB	AB	AB	AB	AB	BB	AB	BB	AB	AB	AB	AB	AB
478	AX-89880176		BB	BB	BB	AA	BB	BB	BB	AB	BB	AB	AB	BB	BB	AA	AB	BB	AB	AB	AB	BB	BB	BB	BB	BB	BB	BB	AB	BB	BB	AB	BB	AB	AB	AB	AB	BB	BB	AB	BB	AB	AB	AA	AB	BB	AB	BB	AB
479	AX-89819480		BB	BB	BB	AB	BB	BB	BB	AB	BB	AB	AB	BB	BB	AB	AB	BB	AB	BB	AB	BB	BB	BB	BB	BB	BB	BB	BB	BB	BB	AB	BB	BB	AB	BB	AB	BB	BB	AB	BB	AB	AB	AA	AB	BB	AB	BB	AB
480	AX-89784020		BB	BB	BB	AB	BB	BB	BB	AB	BB	AB	AB	BB	BB	AB	AB	BB	AB	BB	AB	BB	BB	BB	BB	BB	BB	BB	BB	BB	BB	AB	BB	BB	AB	BB	AB	BB	BB	AB	BB	AB	AB	AA	AB	BB	AB	BB	AB
481	AX-89847302		AA	AA	AA	AB	AA	AA	AA	AB	AA	AB	AB	AA	AA	AB	AB	AA	AB	AA	AB	AA	AA	AA	AA	AA	AA	AA	AA	AA	AA	AB	AA	AB	AB	AA	AB	AA	AA	AB	AA	AB	AB	BB	AB	AA	AB	AA	AB
482	AX-89904387		BB	BB	BB	AB	BB	BB	BB	AB	BB	AB	AB	BB	BB	AB	AB	BB	AB	BB	AB	BB	BB	BB	BB	BB	BB	BB	BB	BB	BB	AB	BB	BB	AB	BB	AB	BB	BB	AB	BB	AB	AB	AA	AB	BB	AB	BB	AB
483	AX-89847355		BB	AB	AB	AA	AB	BB	AB	AA	BB	AB	AB	AB	AB	AB	AA	AB	AA	AB	AB	BB	BB	AB	BB	BB	BB	AB	AB	NC	AB	AA	BB	AB	AB	AB	AA	BB	BB	AB	AB	AA	AB	AA	AB	AB	AB	AB	AB
484	AX-89782148		BB	AB	AB	AA	AB	BB	AB	AA	BB	AB	AB	AB	AB	AB	AA	AB	AA	AB	AB	BB	BB	AB	BB	BB	BB	AB	AB	AB	AB	AA	BB	AB	AB	AB	AA	BB	BB	AB	AB	AA	AB	AA	AB	AB	AB	AB	AB
485	AX-89904458		BB	AB	AB	AA	AB	BB	AB	AA	BB	AB	AB	AB	AB	AB	AA	AB	AA	AB	AB	BB	BB	AB	BB	BB	BB	AB	AB	AB	AB	AA	BB	AB	AB	AB	AA	BB	BB	AB	AB	AA	AB	AA	AB	AB	AB	AB	AB
486	AX-89821200		AA	AB	AB	BB	AB	AA	AB	BB	AA	AB	AB	AB	AB	AB	BB	AB	BB	AB	AB	AA	AA	AB	AA	AA	AA	AB	AB	AB	AB	BB	AA	AB	AB	AB	BB	AA	AA	AB	AB	BB	AB	BB	AB	AB	AB	AB	AB
487	AX-89821149		BB	AB	AB	AA	AB	BB	AB	AA	BB	AB	AB	AB	AB	AB	AA	AB	AA	AB	AB	BB	BB	AB	BB	BB	BB	AB	AB	AB	AB	AA	BB	AB	AB	AB	AA	BB	BB	AB	AB	AA	AB	AA	AB	AB	AB	AB	AB
488	AX-89782421		AA	AB	AB	BB	AB	AA	AB	BB	AA	AB	AB	AB	AB	AB	BB	AB	BB	AB	AB	AA	AA	AB	AA	AA	AA	AB	AB	AB	AB	BB	AA	AB	AB	AB	BB	AA	AA	AB	AB	BB	AB	BB	AB	AB	AB	AB	AB
489	AX-89878291		NC	AB	AB	AA	AB	BB	AB	AA	BB	AB	AB	AB	AB	AB	AA	AB	AA	AB	AB	BB	BB	AB	BB	BB	AB	AB	AB	AB	AB	AA	NC	AB	AB	AB	AA	NC	BB	AB	AB	AA	AB	AA	AB	AB	AB	AB	AB
490	AX-89847373		BB	AB	AB	AA	AB	BB	AB	AA	BB	AB	AB	AB	AB	AB	AA	AB	AA	AB	AB	BB	BB	AB	BB	BB	NC	AB	AB	AB	AB	AA	BB	AB	AB	AB	AA	BB	BB	AB	AB	AA	AB	AA	AB	AB	AB	AB	AB
491	AX-89878402		AA	AB	AB	BB	AB	AA	AB	BB	AA	AB	AB	AB	AB	AB	BB	AB	BB	AB	AB	AA	AA	AB	AA	AA	AA	AB	AB	AB	AB	BB	AA	AB	AB	AB	BB	AA	AA	AB	AB	BB	AB	BB	AB	AB	AB	AB	AB
492	AX-89822887		AA	AB	AB	BB	AB	AA	AB	BB	AA	AB	AB	AB	AB	BB	BB	AB	BB	BB	AB	AA	AA	AB	AA	AA	AB	AB	AB	AB	AB	BB	AA	AB	AB	AB	BB	AA	AA	AB	AB	BB	AB	BB	AB	AB	AB	AB	AB
493	AX-89847561		AA	AB	BB	BB	AB	AA	AB	BB	AA	AB	AB	AB	AB	BB	BB	AB	BB	BB	AB	AA	AA	AB	AA	AA	AB	AB	AB	AB	AB	AB	AA	AB	AB	AB	BB	AA	AA	AB	AB	BB	AB	BB	AB	AB	AB	AB	AB
494	AX-89815353		BB	AB	AB	AA	AB	BB	AB	AA	BB	AB	AB	AB	AB	AA	AA	AB	AA	AA	AB	BB	BB	AB	BB	BB	AB	AB	AB	AB	AB	AA	BB	AB	AB	AB	AA	BB	BB	AB	AB	AA	AB	AA	AB	AB	AB	AB	AB
495	AX-89904508		BB	AB	AB	AA	AB	BB	AB	AA	BB	AB	AB	AB	AB	AA	AA	AB	AA	AA	AB	BB	BB	AB	BB	BB	BB	AB	AB	AB	AB	AA	BB	AB	AB	AB	AA	BB	BB	AB	AB	AA	AB	AA	AB	AB	AB	AB	AB
496	AX-89822950		AA	AB	BB	BB	AB	AA	AB	BB	AB	AB	AB	AB	AB	BB	BB	AB	BB	BB	AB	AA	AA	AB	AA	AA	AB	AB	AB	AB	NC	AB	AA	AB	AB	AB	BB	AA	AA	AB	AB	BB	AB	BB	AB	BB	BB	AB	BB
497	AX-89847507		AA	AB	BB	BB	AB	AA	AB	BB	AB	AB	AB	AB	AB	BB	BB	AB	BB	BB	AB	AA	AA	AB	AA	AA	AB	AB	AB	AB	AB	AB	AA	AB	AB	AB	BB	AA	AA	AB	AB	BB	AB	BB	AB	BB	BB	AB	BB
498	AX-89806832		BB	AB	AA	AA	AB	BB	AB	AA	AB	AB	AB	AB	AB	AA	AA	AB	AA	AA	AB	BB	BB	AB	BB	BB	AB	AB	AB	AB	AB	AB	BB	AB	AB	AB	AA	BB	BB	AB	AB	AA	AB	AA	AB	AA	AA	AB	AA
499	AX-89803624		BB	AB	AB	AA	AB	BB	AB	AA	BB	AB	AB	AB	AB	AA	AA	AB	AA	AA	AB	BB	BB	AB	BB	BB	BB	AB	AB	AB	AB	AA	BB	AB	AB	AB	AA	BB	BB	AB	AB	AA	AB	AA	AB	AB	AB	AB	AB
500	AX-89879973		AA	AB	AB	BB	AB	AA	AB	BB	AA	AB	AB	AB	AB	BB	BB	AB	BB	BB	AB	AA	AA	AB	AA	AA	AA	AB	AB	AB	AB	BB	AA	AB	AB	AB	BB	AA	AA	AB	AB	BB	AB	BB	AB	AB	AB	AB	AB
501	AX-89904618		BB	AB	AA	AA	AB	BB	AB	AA	BB	AB	AB	AB	AB	AA	AA	AB	AA	AA	AB	BB	BB	AB	BB	BB	AB	AB	AB	AB	AB	AB	BB	AB	AB	AB	AA	BB	BB	AB	AB	AA	AB	AA	AB	AB	AB	AB	AB
502	AX-89904607		AA	AB	AB	BB	AB	AA	AB	BB	AA	AB	AB	AB	AB	BB	BB	AB	BB	BB	AB	AA	AA	AB	AA	AA	AA	AB	AB	AB	AB	BB	AA	AB	AB	AB	BB	AA	AA	AB	AB	BB	AB	BB	AB	AB	AB	AB	AB
503	AX-89822961		BB	AB	AA	AA	AB	BB	AB	AA	AB	AB	AB	AB	AB	AA	AA	AB	AA	AA	AB	BB	BB	AB	BB	BB	AB	AB	AB	AB	AB	AB	BB	AB	AB	NC	AA	BB	BB	AB	AB	AA	AB	AA	AB	AA	AA	AB	AA
504	AX-89904502		AA	AB	AB	BB	AB	AA	AB	BB	AA	AB	AB	AB	AB	BB	BB	AB	BB	BB	AB	AA	AA	AB	AA	AA	AA	AB	AB	AB	AB	BB	AA	AB	AB	AB	BB	AA	AA	AB	AB	BB	AB	BB	AB	AB	AB	AB	AB
505	AX-89879635		AA	AB	BB	BB	AB	AA	AB	BB	AB	AB	AB	AB	AB	BB	BB	AB	BB	BB	AB	AA	AA	AB	AA	AA	AB	AB	AB	AB	AB	AB	AA	AB	AB	AB	BB	AA	AA	AB	AB	BB	AB	BB	AB	BB	BB	AB	BB
506	AX-89823502		AB	AA	BB	AB	AB	AB	AB	BB	BB	BB	BB	AA	AB	BB	AB	AB	AB	AB	AB	BB	AB	BB	AB	AB	BB	AB	AB	BB	AA	AB	AB	AB	BB	AA	BB	AA	AA	AB	BB	BB	AA	BB	BB	AB	BB	AB	BB
507	AX-89904663		AB	AA	BB	AB	AB	AB	AB	BB	BB	BB	BB	AA	AB	BB	AB	AB	AB	AB	AB	BB	AB	BB	AB	AB	BB	AB	AB	BB	AA	AB	AB	AB	BB	AA	BB	AA	AA	AB	BB	BB	AA	BB	BB	AB	BB	AB	BB
508	AX-89823505		AB	AA	BB	AB	AB	AB	AB	BB	BB	BB	BB	AA	AB	BB	AB	AB	AB	AB	AB	BB	AB	BB	AB	AB	BB	AB	AB	BB	AA	AB	AB	AB	BB	AA	BB	AA	AA	AB	BB	BB	AA	BB	BB	AB	BB	AB	BB
509	AX-89847204		AB	BB	AA	BB	AB	AB	AB	AA	AA	AB	AB	BB	BB	AA	AB	AB	AB	AB	AB	AA	AB	AA	AB	AB	AA	AB	AB	AA	BB	AB	AB	AB	AA	BB	AA	BB	BB	AB	AA	AA	BB	AA	AA	AB	AA	AB	AA
510	AX-89847212		AB	AA	BB	AA	AB	AB	AB	BB	BB	AB	AB	AA	AA	BB	AB	AB	AB	AB	AB	AB	AB	AB	AB	AB	BB	AA	AB	BB	AA	AB	AB	AB	BB	AA	BB	AA	AA	AB	BB	BB	AA	BB	BB	AB	BB	AB	BB
511	AX-89847215		AB	AA	BB	AA	AB	AB	AB	BB	BB	AB	AB	AA	AA	BB	AB	AB	AB	AB	AB	AB	AB	AB	AB	AB	BB	AA	AB	BB	AA	AB	AB	AB	BB	AA	BB	AA	AA	AB	BB	BB	AA	BB	BB	AB	BB	AB	BB
512	AX-89876538		AB	BB	AA	BB	AB	AB	AB	AA	AA	AB	AB	BB	BB	AA	AB	AB	AB	AB	AB	AB	AB	AB	AB	AB	AA	BB	AB	AA	NC	AB	AB	AB	AA	BB	AA	BB	BB	AB	AA	AA	BB	AA	AA	AB	AA	AB	AA
513	AX-89876540		AB	AA	BB	AA	AB	AB	AB	BB	BB	AB	AB	AA	AA	BB	AB	AB	AB	AB	AB	AB	AB	AB	AB	AB	BB	AA	AB	BB	AA	AB	AB	AB	BB	AA	BB	AA	AA	AB	BB	BB	AA	BB	BB	AB	BB	AB	BB
514	AX-89904347		AB	AA	BB	AA	AB	NC	AB	BB	BB	AB	AB	AA	AA	BB	AB	AB	AB	AB	AB	AB	AB	AB	AB	AB	BB	AA	AB	BB	AA	AB	AB	AB	BB	AA	BB	AA	AA	AB	BB	BB	AA	BB	BB	AB	BB	AB	BB
515	AX-89819453		AB	BB	AA	BB	AB	AB	AB	AA	AA	AB	AB	BB	BB	AA	AB	AB	AB	AB	AB	AB	AB	AB	AB	AB	AA	BB	AB	AA	BB	AB	AB	AB	AA	BB	AA	BB	BB	AB	AA	AA	BB	AA	AA	AB	AA	AB	AA
516	AX-89781132		AB	AA	BB	AA	AB	AB	BB	BB	BB	AB	AB	AB	AB	BB	AB	BB	AB	AB	BB	AB	AB	AB	BB	BB	BB	AA	BB	BB	AB	AB	AB	BB	AB	AB	AB	AB	AB	AB	BB	BB	AB	BB	BB	AB	BB	AB	BB
517	AX-89781148		BB	BB	BB	BB	BB	BB	AB	BB	BB	BB	BB	AB	AB	BB	BB	AB	BB	BB	AB	BB	AB	BB	BB	BB	BB	BB	AB	BB	AB	BB	BB	AB	BB	AB	BB	AB	AB	BB	BB	BB	AB	BB	BB	BB	BB	BB	BB
518	AX-89819554		BB	BB	BB	BB	BB	BB	AB	BB	BB	BB	BB	AB	AB	BB	BB	AB	BB	BB	AB	BB	AB	BB	BB	BB	BB	BB	AB	BB	AB	BB	BB	AB	BB	AB	BB	AB	AB	BB	BB	BB	AB	BB	BB	BB	BB	BB	BB
519	AX-89819557		AA	AA	AA	AA	AA	AA	AB	AA	AA	AA	AA	AB	AB	AA	AA	AB	AA	AA	AB	AA	AB	AA	AA	AA	AA	AA	AB	AA	AB	AA	AA	AB	AA	AB	AA	AB	AB	AA	AA	AA	AB	AA	AA	AA	AA	AA	AA
520	AX-89819528		BB	BB	BB	BB	BB	BB	AB	BB	BB	BB	BB	AB	AB	BB	BB	AB	BB	BB	AB	BB	AB	BB	BB	BB	BB	BB	AB	BB	AB	BB	BB	AB	BB	AB	BB	AB	AB	BB	BB	BB	AB	BB	BB	BB	BB	BB	BB
521	AX-89820005		BB	BB	BB	BB	BB	BB	AB	BB	BB	BB	BB	AB	AB	BB	BB	AB	BB	BB	AB	BB	AB	BB	AB	AB	BB	BB	AB	AB	AB	BB	BB	AB	BB	AB	BB	AB	AB	BB	BB	BB	BB	BB	BB	BB	BB	BB	BB
522	AX-89860710		BB	BB	BB	BB	BB	BB	AB	BB	BB	BB	BB	AB	AB	BB	BB	AB	BB	BB	AB	BB	AB	AB	AB	AB	BB	BB	AB	AB	AB	BB	BB	AB	BB	AB	BB	AB	AB	BB	BB	BB	BB	BB	BB	BB	BB	BB	BB
523	AX-89862816		AA	AA	AA	AA	AA	AA	AB	AA	AA	AA	AA	AB	AB	AA	AA	AB	AA	AA	AB	AA	AB	AA	AA	AA	AA	AA	AB	AA	AB	AA	AA	AB	AA	AB	AA	AB	AB	AA	AA	AA	AB	AA	AA	AA	AA	AA	AA
524	AX-89877105		BB	BB	BB	BB	BB	BB	AB	BB	BB	BB	BB	AB	AB	BB	BB	AB	BB	BB	AB	BB	AB	BB	AB	AB	BB	BB	AB	AB	AB	BB	BB	AB	BB	AB	BB	AB	AB	BB	BB	BB	BB	BB	BB	BB	BB	BB	BB
525	AX-89806595		AA	AA	AA	AA	AA	AA	AB	AA	AA	AA	AA	AB	AB	AA	AA	AB	AA	AA	AB	AA	AB	AA	AA	AA	AA	AA	AB	AA	AB	AA	AA	AB	AA	AB	AA	AB	AB	AA	AA	AA	AB	AA	AA	AA	AA	AA	AA
526	AX-89876745		BB	BB	BB	BB	BB	BB	AB	BB	BB	BB	BB	AB	AB	BB	BB	AB	BB	BB	AB	BB	AB	AB	AB	AB	BB	BB	AB	AB	AB	BB	BB	AB	BB	AB	BB	AB	AB	BB	BB	BB	BB	BB	BB	BB	BB	BB	BB
527	AX-89781407		AA	AA	AA	AA	AA	AA	AB	AA	AA	AA	AA	AB	AB	AA	AA	AB	AA	AA	AB	AA	AB	AA	AB	AB	AA	AA	AB	AB	AB	AA	AA	AB	AA	AB	AA	AB	AB	AA	AA	AA	AA	AA	AA	AA	AA	AA	AA
528	AX-89877019		BB	BB	BB	BB	BB	BB	AB	BB	BB	BB	BB	AB	AB	BB	BB	AB	BB	BB	AB	BB	AB	BB	AB	AB	BB	BB	AB	AB	AB	BB	BB	AB	BB	AB	BB	AB	AB	BB	BB	BB	BB	BB	BB	BB	BB	BB	BB
529	AX-89876966		AB	AB	BB	BB	BB	AB	AB	AB	BB	AB	AB	AB	AA	AB	AB	AB	AB	AB	AB	BB	AB	AB	AB	AB	AB	BB	AB	AB	AB	AA	AB	AB	BB	AB	AB	AA	AB	BB	BB	BB	AB	BB	BB	BB	BB	BB	BB
530	AX-89803467		BB	BB	BB	BB	BB	BB	AB	BB	BB	BB	BB	AB	AB	BB	BB	AB	BB	BB	AB	BB	AB	BB	AA	AB	BB	BB	AB	AB	AB	BB	BB	AB	BB	AB	BB	AB	AB	BB	BB	BB	BB	BB	BB	BB	BB	BB	BB
531	AX-89876984		BB	BB	BB	BB	BB	BB	AB	BB	BB	BB	BB	AB	AB	BB	BB	AB	BB	BB	AB	BB	AB	BB	AB	AB	BB	BB	AB	AB	AB	BB	BB	AB	BB	AA	BB	AB	AB	BB	BB	BB	BB	BB	BB	BB	BB	BB	BB
532	AX-89876926		BB	BB	BB	BB	BB	BB	AB	BB	BB	BB	BB	AB	AB	BB	BB	AB	BB	BB	AB	BB	AB	BB	AB	AB	BB	BB	AB	AB	AB	BB	BB	AB	BB	AB	BB	AB	AB	BB	BB	BB	BB	BB	BB	BB	BB	BB	BB
533	AX-89876988		AA	AA	AA	AA	AA	AA	AB	AA	AA	AA	AA	AB	AB	AA	AA	AB	AA	AA	AB	AA	AB	AA	AB	AB	AA	AA	AB	AB	AB	AA	AA	AB	AA	AB	AA	AB	AB	AA	AA	AA	AA	AA	AA	AA	AA	AA	AA
534	AX-89862832		AA	AA	AA	AA	AA	AA	AB	AA	AA	AA	AA	AB	AB	AA	AA	AB	AA	AA	AB	AA	AB	AA	AB	AB	AA	AA	AB	AB	AB	AA	AA	AB	AA	AB	AA	AB	AB	AA	AA	AA	AA	AA	AA	AA	AA	AA	AA
535	AX-89819688		BB	BB	BB	BB	BB	BB	AB	BB	BB	BB	BB	AB	AB	BB	BB	AB	BB	BB	AB	BB	AB	BB	AB	AB	NC	BB	AB	AB	AB	AB	BB	AB	BB	AB	BB	NC	AB	BB	BB	BB	BB	BB	BB	BB	BB	BB	BB
536	AX-89781281		BB	BB	BB	BB	BB	BB	AB	BB	BB	BB	BB	AB	AB	BB	BB	AB	BB	BB	AB	BB	AB	BB	AB	AB	BB	BB	AB	AB	AB	BB	BB	AB	BB	AB	BB	AB	AB	BB	BB	BB	BB	BB	BB	BB	BB	BB	BB
537	AX-89877208		BB	BB	BB	BB	BB	BB	AB	BB	BB	BB	BB	AB	AB	BB	BB	AB	BB	BB	AB	BB	AB	BB	AB	AB	BB	BB	AB	AB	AB	AB	BB	AB	BB	AB	BB	NC	AB	BB	BB	BB	BB	BB	BB	BB	BB	BB	BB
538	AX-89803456		BB	BB	BB	BB	BB	BB	AB	BB	BB	BB	BB	AB	AB	BB	BB	AB	BB	BB	AB	BB	AB	BB	AB	AB	BB	BB	AB	AB	AB	BB	BB	AB	BB	AB	BB	AB	AB	BB	BB	BB	BB	BB	BB	BB	BB	BB	BB
539	AX-89781289		BB	BB	BB	BB	BB	BB	AB	BB	BB	BB	BB	AB	AB	BB	BB	AB	BB	BB	AB	BB	AB	BB	AB	AB	BB	BB	AB	AB	AB	BB	BB	AB	BB	AB	BB	AB	AB	BB	BB	BB	BB	BB	BB	BB	BB	BB	BB
540	AX-89820117		AA	AA	AA	AA	AA	AA	AB	AA	AA	AA	AA	AB	AB	AA	AA	AB	AA	AA	AB	AA	AB	AA	AB	AB	AA	AA	AB	AB	AB	AB	AA	AB	AA	AB	AA	BB	AB	AA	AA	AA	AA	AA	AA	AA	AA	AA	AA
541	AX-89781605		BB	BB	AB	AB	BB	BB	AB	BB	AB	BB	BB	BB	BB	BB	AB	AB	AB	BB	BB	BB	BB	BB	BB	BB	BB	BB	BB	BB	AB	BB	BB	BB	BB	BB	BB	BB	AB	NC	AB	AA	BB	BB	BB	AB	AB	AB	AB
542	AX-89819660		BB	BB	AB	AB	BB	BB	AB	BB	AB	BB	BB	BB	BB	BB	AB	AB	AB	BB	BB	BB	BB	BB	BB	BB	BB	BB	BB	BB	AB	BB	BB	BB	BB	BB	BB	BB	AB	AB	AB	AA	BB	BB	BB	AB	AB	AB	AB
543	AX-89781590		AA	AA	AA	AA	AA	AA	AB	AA	AA	AA	AA	AB	AB	AA	AA	AB	AA	AA	AB	AA	AB	AA	AB	AB	AA	AA	AB	AB	AB	AB	AA	AB	AA	AB	AA	NC	AB	AA	AA	AA	AA	AA	AA	AA	AA	AA	AA
544	AX-89819662		BB	BB	BB	BB	BB	BB	BB	BB	BB	BB	BB	AB	BB	BB	BB	AB	BB	BB	BB	BB	AB	BB	AB	AB	BB	BB	BB	AB	AB	AB	BB	BB	BB	BB	BB	AA	AB	BB	BB	BB	BB	BB	BB	BB	BB	BB	BB
545	AX-89820163		AB	AB	BB	BB	BB	BB	AB	BB	BB	AB	AB	AB	AB	AB	AB	AB	BB	AB	AB	BB	AB	AA	AB	AB	AB	BB	AB	AB	AB	AA	BB	AB	BB	AB	BB	AA	AB	BB	BB	BB	AB	BB	BB	BB	BB	BB	BB
546	AX-89877196		BB	BB	AB	AB	BB	BB	AB	BB	AB	BB	BB	BB	BB	BB	AB	AB	AB	BB	BB	BB	BB	BB	BB	BB	BB	BB	BB	BB	NC	BB	BB	BB	BB	BB	BB	BB	AB	AB	AB	AA	BB	BB	BB	AB	AB	NC	AB
547	AX-89781566		AA	AA	AA	AA	AA	AA	AB	AA	AA	AA	AA	AB	AB	AA	AA	AB	AA	AA	AB	AA	AB	AA	AB	AB	AA	AA	AB	AB	AB	AB	AA	AB	AA	AB	AA	BB	AB	AA	AA	AA	AA	AA	AA	AA	AA	AA	AA
548	AX-89820146		AB	AB	BB	BB	BB	BB	AB	BB	BB	AB	AB	AB	AA	AB	AB	AB	BB	AB	AB	BB	AB	AA	AB	AB	AB	BB	AB	AB	AB	AA	BB	AB	BB	AB	BB	AA	AB	BB	BB	BB	AB	BB	BB	BB	BB	BB	BB
549	AX-89860740		AB	AB	BB	BB	BB	BB	AB	AB	BB	AB	AB	AB	AB	AB	AB	AB	BB	AB	AB	BB	AB	AB	AB	AB	AB	BB	AB	AB	AB	AB	BB	AB	BB	AB	BB	AB	AB	BB	BB	BB	AB	BB	BB	BB	BB	BB	BB
550	AX-89781637		AB	AB	AA	AA	AA	AA	AB	AA	AA	AB	AB	AB	BB	AB	AB	AB	AA	AB	AB	AA	AB	AB	NC	AB	AB	AA	AB	AB	AB	AB	AA	AB	AA	AB	AA	AB	AB	AA	AA	AA	AB	AA	AA	AA	AA	AA	AA
551	AX-89781735		BB	BB	BB	BB	BB	BB	AB	BB	BB	BB	BB	AB	AB	BB	BB	AB	BB	BB	AB	BB	AB	AB	AB	AB	BB	BB	AB	AB	AB	AB	BB	AB	BB	AB	BB	AA	AB	BB	BB	BB	BB	BB	BB	BB	BB	BB	BB
552	AX-89904420		BB	BB	AB	AB	BB	BB	AB	BB	AB	AB	BB	BB	AB	AB	AA	AB	AB	AB	BB	BB	BB	AB	BB	BB	AB	BB	BB	BB	AB	AB	BB	BB	BB	BB	BB	BB	AB	AB	AB	AA	AB	BB	BB	AB	AB	AB	AB
553	AX-89781685		AA	AA	AA	AA	AA	AA	AB	AA	AA	AA	AA	AB	AB	AA	AA	AB	AA	AA	AB	AA	AB	AB	AB	AB	AA	AA	AB	AB	AB	AB	AA	AB	AA	AB	AA	BB	AB	AA	AA	AA	AA	AA	AA	AA	AA	AA	AA
554	AX-89877295		BB	BB	BB	BB	BB	BB	AB	BB	BB	BB	BB	AB	AB	BB	BB	AB	BB	BB	AB	BB	AB	AB	AB	AB	BB	BB	AB	AB	AB	AB	BB	AB	BB	AB	BB	AA	AB	BB	BB	BB	BB	BB	BB	BB	BB	BB	BB
555	AX-89904423		BB	BB	AB	AB	BB	BB	AB	BB	AB	BB	BB	BB	BB	BB	AB	AB	AB	BB	BB	BB	BB	BB	BB	BB	BB	BB	BB	BB	AB	BB	BB	BB	BB	BB	BB	BB	AB	AB	AB	AA	BB	BB	BB	AB	AB	AB	AB
556	AX-89847301		AA	AA	AB	AB	AA	AA	AB	AA	AB	AB	AB	AA	AB	AB	BB	AB	AB	AB	AA	AA	AA	AB	AA	AA	AB	AA	AA	AA	AB	AB	AA	AA	AA	AA	AA	AA	AB	AB	AB	BB	AB	AA	AA	AB	AB	AB	AB
557	AX-89877385		BB	BB	BB	BB	BB	BB	AB	BB	BB	BB	BB	AB	AB	BB	BB	AB	BB	BB	AB	BB	AB	AB	AB	AB	BB	BB	AB	AB	AB	AB	BB	AB	BB	AB	BB	AA	AB	BB	BB	BB	BB	BB	BB	BB	BB	BB	BB
558	AX-89806640		AA	AA	AB	AB	AA	AA	AB	AA	AB	AB	AA	AA	AB	AB	BB	AB	AB	AB	AA	AA	AA	AB	AA	AA	AB	AA	AA	AA	AB	AB	AA	AA	AA	AA	AA	AA	AB	AB	AB	BB	AB	AA	AA	AB	AB	AB	AB
559	AX-89781650		AB	AB	AA	AA	AA	AA	AB	AA	AA	AB	AB	AB	BB	AB	AB	AB	AA	AB	AB	AA	AB	BB	AB	AB	AB	AA	AB	AB	AB	BB	AA	AB	AA	AB	AA	BB	AB	AA	AA	AA	AB	AA	AA	AA	AA	AA	AA
560	AX-89877416		AA	AA	AB	AB	AA	AA	AB	AA	AB	AA	AA	AA	AA	AA	AB	AB	AB	AA	AA	AA	AA	AA	AA	AA	AA	AA	AA	AA	AB	AA	AA	AA	AA	AA	AA	AA	AB	AB	AB	BB	AA	AA	AA	AB	AB	AB	AB
561	AX-89820232		BB	BB	BB	BB	BB	BB	AB	BB	BB	BB	BB	AB	AB	BB	BB	AB	BB	BB	AB	BB	AB	AB	AB	AB	BB	BB	AB	AB	AB	AB	BB	AB	BB	AB	BB	AA	AB	BB	BB	BB	BB	BB	BB	BB	BB	BB	BB
562	AX-89803506		BB	BB	BB	BB	BB	BB	AB	BB	BB	BB	BB	AB	AB	BB	BB	AB	BB	BB	AB	BB	AB	AB	AB	AB	BB	BB	AB	AB	AB	AB	BB	AB	BB	AB	BB	NC	AB	BB	BB	BB	BB	BB	BB	BB	BB	BB	BB
563	AX-89820196		AB	AB	AB	AB	AA	AA	AB	AA	AB	AB	AB	AA	AB	AB	BB	AB	AB	AB	AA	AA	AA	AB	AA	AA	AB	AA	AA	AA	AB	AB	AA	AA	AA	AA	AA	AA	AB	AB	AB	BB	AB	AA	AA	AB	AB	AB	AB
564	AX-89877403		BB	BB	BB	BB	BB	BB	AB	BB	BB	BB	BB	AB	AB	BB	BB	AB	BB	BB	AB	BB	AB	AB	AB	AB	BB	BB	AB	AB	AB	AB	BB	AB	BB	AB	BB	AA	AB	BB	BB	BB	BB	BB	BB	BB	BB	BB	BB
565	AX-89847303		AA	AA	AB	AB	AA	AA	AB	AA	AB	AB	AA	AA	AB	AB	BB	AB	AB	AB	AA	AA	AA	AB	AA	AA	AB	AA	AA	AA	AB	AB	AA	AA	AA	AA	AA	AA	AB	AB	AB	BB	AB	AA	AA	AB	AB	AB	AB
566	AX-89877568		BB	BB	BB	BB	BB	BB	BB	BB	BB	BB	BB	AB	BB	BB	BB	AB	BB	BB	BB	BB	AB	BB	BB	BB	BB	BB	BB	BB	AB	BB	BB	BB	BB	BB	BB	AB	AB	BB	BB	BB	BB	BB	BB	BB	BB	BB	BB
567	AX-89904439		BB	BB	BB	BB	BB	NC	AB	BB	BB	BB	BB	AB	AB	BB	BB	AB	BB	BB	AB	BB	AB	BB	BB	BB	BB	BB	BB	BB	AB	AB	BB	BB	BB	BB	BB	AA	AB	BB	BB	BB	BB	BB	BB	BB	BB	BB	BB
568	AX-89847329		AA	AA	AA	AA	AA	AA	AB	AA	AA	AA	AA	AB	AB	AA	AA	AB	AA	AA	AB	AA	AB	AA	AA	AA	AA	AA	AA	AA	AB	AB	AA	AA	AA	AA	AA	BB	AB	AA	AA	AA	AA	AA	AA	AA	AA	AA	AA
569	AX-89820580		BB	BB	BB	BB	BB	BB	BB	BB	BB	BB	BB	AB	BB	BB	BB	AB	BB	BB	BB	BB	AB	BB	BB	BB	BB	BB	BB	BB	AB	BB	BB	BB	BB	BB	AB	AB	AB	BB	BB	BB	BB	BB	BB	BB	BB	BB	BB
570	AX-89823339		BB	BB	BB	AB	BB	BB	BB	AB	BB	AB	AB	BB	BB	AB	AB	BB	AB	BB	AB	BB	BB	BB	BB	BB	BB	BB	BB	BB	BB	AB	BB	BB	AB	BB	AB	BB	BB	AB	BB	AB	AB	AB	AB	BB	AB	BB	AB
571	AX-89783274		AA	NC	AB	BB	AB	AA	AB	BB	AA	AB	AB	AB	AA	AB	BB	AB	BB	AB	AB	AA	AA	AB	AA	AA	AA	AB	AB	AB	AB	BB	AA	AB	AB	AB	BB	AA	AA	AB	AB	BB	AB	BB	AB	AB	AB	AB	AB
572	AX-89880300		BB	BB	BB	AB	BB	BB	BB	AB	BB	AB	AB	BB	BB	AA	AB	BB	AB	AB	AB	BB	BB	BB	BB	BB	BB	BB	AB	BB	BB	AB	BB	AB	AB	AB	AB	BB	BB	AB	BB	AB	AB	AA	AB	BB	AB	BB	AB
573	AX-89823157		BB	BB	BB	AB	BB	BB	BB	AB	BB	AB	AB	BB	BB	AA	AB	BB	AB	AB	AB	BB	BB	BB	BB	BB	BB	BB	AB	BB	BB	AB	BB	AB	AB	AB	AB	BB	BB	AB	BB	AB	AB	AA	AB	BB	AB	BB	AB
574	AX-89783690		BB	BB	BB	AA	BB	BB	BB	AB	BB	AB	AB	BB	BB	AA	AB	BB	AB	AB	AB	BB	BB	BB	BB	BB	BB	BB	AB	BB	BB	AB	BB	AB	AB	AB	AB	BB	BB	AB	BB	AB	AB	AA	AB	BB	AB	BB	AB
575	AX-89879884		BB	BB	BB	AB	BB	BB	BB	AB	BB	AB	AB	BB	BB	AB	AB	BB	AB	BB	AB	BB	BB	BB	BB	BB	BB	BB	BB	BB	BB	AB	BB	BB	AB	BB	AB	BB	BB	AB	BB	AB	AB	AA	AB	BB	AB	BB	AB
576	AX-89880573		BB	BB	BB	AA	BB	BB	BB	AB	BB	AB	AB	BB	BB	AA	AB	BB	AB	AB	AB	BB	BB	BB	BB	BB	BB	BB	AB	BB	BB	AB	BB	AB	AB	AB	AB	BB	BB	AB	BB	AB	AB	AA	AB	BB	AB	BB	AB
577	AX-89823162		BB	BB	BB	AB	BB	BB	BB	AB	BB	AB	AB	BB	BB	AA	AB	BB	AB	AB	AB	BB	BB	BB	BB	BB	BB	BB	AB	BB	BB	AB	BB	AB	AB	AB	AB	BB	BB	AB	BB	AB	AB	AA	AB	BB	AB	BB	AB
578	AX-89823038		BB	AB	AB	AA	AB	BB	AB	AA	BB	AB	AB	AB	BB	AA	AA	AB	AA	AA	AB	BB	BB	AB	BB	BB	AB	AB	AA	AB	AB	AA	BB	AA	AB	AA	AA	BB	BB	AB	AB	AA	AB	AA	AB	AB	AB	AB	AB
579	AX-89877932		AA	AB	AB	BB	AB	AA	AB	BB	AA	AB	AB	AB	AA	AB	BB	AB	BB	AB	AB	AA	AA	AB	AA	AA	AA	AB	AB	AB	AB	BB	AA	AB	AB	AB	BB	AA	AA	AB	AB	BB	AB	BB	AB	AB	AB	AB	AB
580	AX-89880227		AA	AA	AA	BB	AA	AA	AA	AB	AA	AB	AB	AA	AA	BB	AB	AA	AB	AB	AB	AA	AA	AA	AA	AA	AA	AA	AB	AA	AA	AB	AA	AB	AB	AB	AB	AA	AA	AB	AA	AB	AB	BB	AB	AA	AB	AA	AB
581	AX-89823017		AA	AB	AB	BB	AB	AA	AB	BB	AA	AB	AB	NC	AA	BB	BB	AB	BB	BB	AB	AA	AA	AB	AA	AA	AB	AB	BB	AB	AB	BB	AA	BB	AB	BB	BB	AA	AA	AB	AB	BB	AB	BB	AB	AB	AB	AB	AB
582	AX-89892819		AA	AA	AA	BB	AA	AB	AB	AB	AA	AB	AB	AA	AB	BB	AB	AA	AB	AB	BB	AA	AA	AA	AA	AA	AA	AA	AB	AA	AA	AA	AA	AB	AB	AB	AB	AA	AA	AB	AA	AB	AB	BB	AB	AA	AB	AA	AA
583	AX-89783397		AA	AB	AB	BB	AB	AA	AB	BB	AA	AB	AB	AB	AA	BB	BB	AB	BB	BB	AB	AA	AA	AB	AA	AA	NC	AB	BB	AB	AB	BB	AA	BB	AB	BB	BB	AA	NC	AB	AB	BB	AB	BB	AB	AB	AB	AB	AB
584	AX-89847532		AA	AB	AB	BB	AB	AA	AB	BB	AA	AB	AB	AB	AA	BB	BB	AB	BB	BB	AB	AA	AA	AB	AA	AA	AB	AB	BB	AB	AB	AB	AA	BB	AB	BB	BB	AA	AA	AB	AB	BB	AB	BB	AB	AB	AB	AB	AB
585	AX-89879762		BB	AB	AB	AA	AB	BB	AB	AA	BB	AB	AB	AB	BB	AA	AA	AB	AA	NC	AB	BB	BB	AB	BB	BB	AB	AB	AA	AB	AB	AA	BB	AA	AB	AA	AA	BB	BB	AB	AB	AA	AB	AA	AB	AB	AB	AB	AB
586	AX-89822426		BB	BB	BB	AA	BB	AB	AB	AB	BB	AB	AB	BB	AB	AA	AB	BB	AB	AB	AA	BB	BB	BB	BB	BB	BB	BB	AB	BB	BB	BB	BB	AB	AB	AB	AB	BB	BB	AB	BB	AB	AB	AA	AB	BB	AB	BB	BB
587	AX-89904597		BB	AB	AB	AA	AB	BB	AB	AA	BB	AB	AB	AB	BB	AA	AA	AB	AA	AA	AB	BB	BB	AB	BB	BB	AB	AB	AA	AB	AB	AB	BB	AA	AB	AA	AA	BB	BB	AB	AB	AA	AB	AA	AB	AB	AB	AB	AB
588	AX-89863082		AA	AB	AB	BB	AB	AB	BB	BB	AA	AB	AB	AB	AB	BB	BB	AB	BB	BB	BB	AA	AA	AB	AA	AA	AB	AB	BB	AB	AB	BB	AA	BB	AB	BB	BB	AA	AA	AB	AB	BB	AB	BB	AB	AB	AB	AB	AB
589	AX-89879609		BB	BB	BB	AA	BB	AB	AB	AB	BB	AB	AB	BB	AB	AA	AB	BB	AB	AB	AA	BB	BB	BB	BB	BB	BB	BB	AB	BB	BB	BB	BB	AB	AB	AB	AB	BB	BB	AB	BB	AB	AB	AA	AB	BB	AB	BB	BB
590	AX-89783416		BB	AB	BB	AA	BB	AB	AB	AB	BB	AB	AB	BB	AB	AA	AB	BB	AB	AB	AA	BB	BB	BB	BB	BB	BB	BB	AB	BB	BB	BB	BB	AB	AB	AB	AB	BB	BB	AB	BB	AB	AB	AA	AB	BB	AB	BB	BB
591	AX-89823380		AA	AA	AA	BB	AA	AA	AA	AB	AA	AB	AB	AA	AA	BB	AB	AA	AB	AB	AB	AA	AA	AA	AA	AA	AA	AA	AB	AA	AA	AB	AA	AB	AB	AB	AB	AA	AA	AB	AA	AB	AB	BB	AB	AA	AB	AA	AB
592	AX-89822595		AA	AB	AB	BB	AB	AB	BB	BB	AA	AB	AB	AB	AB	BB	BB	AB	BB	BB	BB	AA	AB	AB	AA	AA	AB	AB	BB	AB	AB	AB	AA	BB	AB	BB	BB	AA	AA	AB	AB	BB	AB	BB	AB	AB	AB	AB	AB
593	AX-89806801		AA	AB	AA	BB	AA	AB	AB	AB	AA	AB	AB	AA	AB	BB	AB	AA	AB	AB	BB	AA	AA	AA	AA	AA	AA	AA	AB	AA	AA	AA	AA	AB	AB	AB	AB	AA	AA	AB	AA	AB	AB	BB	AB	AA	AB	AA	AA
594	AX-89783279		AA	AA	AA	BB	AA	AB	AB	AB	AA	AB	AB	AA	AB	BB	AB	AA	AB	AB	BB	AA	AA	AA	AA	AA	AA	AA	AB	AA	AA	AA	AA	AB	AB	AB	AB	AA	AA	AB	AA	AB	AB	BB	AB	AA	AB	AA	AA
595	AX-89879805		BB	BB	BB	AA	BB	BB	BB	AB	BB	AB	AB	BB	BB	AA	AB	BB	AB	AB	AB	BB	BB	BB	BB	BB	BB	BB	AB	BB	BB	BB	BB	AB	AB	AB	AB	BB	BB	AB	BB	AB	AB	AA	AB	BB	AB	BB	BB
596	AX-89849350		BB	BB	BB	AA	BB	AB	AB	AB	BB	AB	AB	BB	AB	AA	AB	BB	AB	AB	AA	BB	BB	BB	BB	BB	BB	BB	AB	BB	BB	BB	BB	AB	AB	AB	AB	BB	BB	AB	BB	AB	AB	AA	AB	BB	AB	BB	BB
597	AX-89847621		AA	AB	AB	BB	AB	AB	BB	BB	AA	AB	AB	AB	AB	BB	BB	AB	BB	BB	BB	AA	AA	AB	AA	AA	AB	AB	BB	AB	AB	BB	AA	BB	AB	BB	BB	AA	AA	AB	AB	BB	AB	BB	AB	AB	AB	AB	AB
598	AX-89879837		BB	AB	BB	AA	BB	AB	AB	AB	BB	AB	AB	BB	AB	AA	AB	BB	AB	AB	AA	BB	BB	BB	BB	BB	BB	BB	AB	BB	BB	BB	BB	AB	AB	AB	AB	BB	BB	AB	BB	AB	AB	AA	AB	BB	AB	BB	BB
599	AX-89783398		BB	BB	BB	AA	BB	BB	BB	AB	BB	AB	NC	BB	BB	NC	AB	BB	AB	AB	AB	BB	BB	BB	BB	BB	BB	BB	AB	BB	BB	BB	BB	AB	AB	AB	AB	BB	BB	AB	BB	AB	AB	AA	AB	BB	AB	BB	BB
600	AX-89794045		BB	AB	AB	AA	AB	AB	AA	AA	BB	AB	AB	AB	AB	AA	AA	AB	AA	AA	AA	BB	BB	AB	BB	BB	AB	AB	AA	AB	AB	AB	BB	AA	AB	AA	AA	BB	BB	AB	AB	AA	AB	AA	AB	AB	AB	AB	AB
601	AX-89807774		AA	AA	AA	BB	AA	AA	AA	AB	AA	AB	AB	AA	AA	BB	AB	AA	AB	AB	AB	AA	AA	AA	AA	AA	AA	AA	AB	AA	AA	AA	AA	AB	AB	AB	AB	AA	AA	AB	AA	AB	AB	AB	AB	AA	AB	AA	AA
602	AX-89879833		BB	AB	BB	AA	BB	AB	AB	AB	BB	AB	AB	BB	AB	AA	AB	BB	AB	AB	AA	BB	BB	BB	BB	BB	BB	BB	AB	BB	BB	BB	BB	AB	AB	AB	AB	BB	BB	AB	BB	AB	AB	AA	AB	BB	AB	BB	BB
603	AX-89847622		BB	AB	AB	AA	AB	BB	AB	AA	BB	AB	AB	AB	BB	AA	AA	AB	AA	AA	AB	BB	BB	AB	BB	BB	AB	AB	AA	AB	AB	AA	BB	AA	AB	AA	AA	BB	BB	AB	AB	AA	AB	AA	AB	AB	AB	AB	AB
604	AX-89837580		BB	AB	AB	AB	BB	AB	AA	AB	AB	BB	BB	BB	AB	BB	AB	AB	AA	BB	AB	BB	AB	BB	AB	AB	BB	BB	BB	AB	AB	BB	BB	BB	BB	BB	BB	AB	AB	AA	AB	AB	BB	AB	BB	AB	AB	AB	AB
605	AX-89795610		AA	AB	AB	AB	AA	AB	BB	AB	AB	AA	AA	AB	AB	AA	AB	BB	BB	AA	AB	AA	BB	AA	AB	AB	AA	AA	AA	AB	BB	AA	AA	AA	AA	AA	AB	BB	BB	BB	AB	AB	AA	AB	AA	AB	AB	AB	AB
606	AX-89782253		AA	AB	AB	AB	AA	AB	AB	AA	AB	AA	AA	AB	AA	AA	AB	BB	AB	AA	AA	AA	AB	AA	AA	AA	AA	AA	AA	AA	BB	AB	AA	AA	AA	AA	AB	BB	BB	AB	AB	AB	AA	AA	AB	AB	AB	AB	AB
607	AX-89820875		BB	BB	BB	BB	BB	AB	BB	BB	BB	BB	BB	AB	BB	BB	BB	AB	BB	BB	BB	BB	AB	BB	BB	BB	BB	BB	BB	BB	AB	AB	BB	BB	BB	BB	AB	AB	AB	BB	BB	BB	BB	BB	BB	BB	BB	BB	BB
608	AX-89782159		AA	AA	AA	AA	AA	AB	AA	AA	AA	AA	AA	AB	AA	AA	AA	AB	AA	AA	AA	AA	AB	AA	AA	AA	AA	AA	AA	AA	AB	AB	AA	AA	AA	AA	AB	AB	AB	AA	AA	AA	AA	AA	AA	AA	AA	AA	AA
609	AX-89911313		BB	BB	BB	BB	BB	AB	BB	BB	BB	BB	BB	AB	BB	BB	BB	BB	BB	BB	BB	BB	AB	BB	BB	BB	BB	BB	BB	BB	AB	AB	BB	BB	BB	BB	AB	AB	AB	AB	BB	BB	BB	BB	BB	BB	BB	BB	BB
610	AX-89782718		BB	AB	BB	AB	AB	BB	AB	BB	AB	BB	BB	BB	BB	BB	AB	AB	AB	BB	BB	BB	BB	BB	BB	BB	BB	BB	BB	BB	BB	BB	BB	BB	BB	BB	BB	BB	BB	BB	AA	AA	BB	BB	AB	AB	AB	AB	AB
611	AX-89851515		AA	AB	AB	BB	AB	AB	BB	BB	AB	AA	AA	AB	AB	BB	AB	BB	BB	AB	BB	AA	BB	AB	AB	AB	AB	AB	BB	AB	BB	BB	AB	NC	NC	AB	BB	BB	BB	BB	AB	BB	AB	BB	AB	AB	BB	AB	BB
612	AX-89806718		BB	AB	AB	AA	AB	AB	AA	AA	AB	BB	BB	AB	AB	AA	AB	AA	AA	AB	AA	BB	AA	AB	AB	AB	AB	AB	AA	AB	AA	AA	AB	AB	AB	AB	AA	AA	AA	AA	AA	AA	AB	AA	AB	AB	AA	AB	AA
613	AX-89878416		BB	AB	AB	AA	AB	AB	AA	AA	AB	BB	BB	AB	AB	AA	AB	AA	AA	AB	AA	BB	AA	AB	AB	AB	AA	AB	AA	AB	AA	AA	AB	AB	AB	AB	AA	AA	AA	AA	AB	AA	AB	AA	AB	AB	AA	AB	AA
614	AX-89878335		AA	AB	AA	AB	AB	AB	BB	AA	AB	AA	AA	AB	AB	AB	AB	BB	BB	AB	AB	AA	BB	AA	NC	AB	AA	AA	AA	AB	AB	AB	AA	AA	AA	AA	AB	BB	BB	AB	AB	BB	AA	AB	AB	AB	AB	AB	AB
615	AX-89904485		BB	AB	BB	AB	AB	AB	AA	BB	AB	BB	BB	AB	AB	AB	AB	AA	AA	AB	AB	BB	AA	BB	AB	AB	BB	BB	BB	AB	AB	AB	BB	BB	BB	BB	AB	AA	AA	AB	AB	AA	BB	AB	AB	AB	AB	AB	AB
616	AX-89821141		BB	AB	BB	AB	AB	AB	AA	BB	AB	BB	BB	AB	AB	AB	AB	AA	AA	AB	AB	BB	AA	BB	AB	AB	BB	BB	BB	AB	AB	AB	BB	BB	BB	BB	AB	AA	AA	AB	AB	AA	BB	AB	AB	AB	AB	AB	AB
617	AX-89821174		BB	AB	BB	AB	AB	AB	AA	BB	AB	BB	BB	AB	AB	AB	AB	AA	AA	AB	AB	BB	AA	BB	AB	AB	BB	BB	BB	AB	AB	AB	BB	BB	BB	BB	AB	AA	AA	AB	AB	AA	BB	AB	AB	AB	AB	AB	AB
618	AX-89821160		BB	AB	BB	AB	AB	AB	AA	BB	AB	BB	BB	AB	AB	AB	AB	AA	AA	AB	AB	BB	AA	BB	AB	AB	BB	BB	BB	AB	AB	AB	BB	BB	BB	BB	AB	AA	AA	AB	AB	AA	BB	AB	AB	AB	AB	AB	AB
619	AX-89847372		BB	AB	BB	AB	AB	AB	AA	BB	AB	BB	BB	AB	AB	AB	AB	AA	AA	AB	AB	BB	AA	BB	AB	AB	BB	BB	BB	AB	AB	AB	BB	BB	BB	BB	AB	AA	AA	AB	AB	AA	BB	AB	AB	AB	AB	AB	AB
620	AX-89878242		AA	AB	AA	AB	AB	AB	BB	AA	AB	AA	AA	AB	AB	AB	AB	BB	BB	AB	AB	AA	BB	AA	AB	AB	AA	AA	AA	AB	AB	AB	AA	AA	AA	AA	AB	BB	BB	AB	AB	BB	AA	AB	AB	AB	AB	AB	AB
621	AX-89847361		BB	AB	BB	AB	AB	AB	AA	BB	AB	BB	BB	AB	AB	AB	AB	AA	AA	AB	AB	BB	AB	BB	AB	AB	BB	BB	BB	AB	AB	AB	BB	BB	BB	BB	AB	AA	AA	AB	AB	AA	BB	AB	AB	AB	AB	AB	AB
622	AX-89847360		BB	AB	BB	AB	AB	AB	AA	BB	AB	BB	BB	AB	AB	AB	AB	AA	AA	AB	AB	BB	AB	BB	AB	AB	BB	BB	BB	AB	AB	AB	BB	BB	BB	BB	AB	AA	AA	AB	AB	AA	BB	AB	AB	AB	AB	AB	AB
623	AX-89904477		AA	AB	AA	AB	AB	AB	BB	AA	AB	AA	AA	AB	AB	AB	AB	BB	BB	AB	AB	AA	BB	AA	AB	AB	AA	AA	AA	AB	AB	AB	AA	AA	AA	AA	AB	BB	BB	AB	AB	BB	AA	AB	AB	AB	AB	AB	AB
624	AX-89904482		AA	AB	AA	AB	AB	AB	BB	AA	AB	AA	AA	AB	AB	AB	AB	BB	BB	AB	AB	AA	BB	AA	AB	AB	AA	AA	AA	AB	AB	AB	AA	AA	AA	AA	AB	BB	BB	AB	AB	BB	AA	AB	AB	AB	AB	AB	AB
625	AX-89821031		AA	AB	AA	AB	AB	AB	BB	AA	AB	AA	AA	AB	AB	AB	AB	BB	BB	AB	AB	AA	AB	AA	AB	AB	AA	AA	AA	AB	AB	AB	AA	AA	AA	AA	AB	BB	BB	AB	AB	BB	AA	AB	AB	AB	AB	AB	AB
626	AX-89904474		BB	AB	BB	AB	AB	AB	AA	BB	AB	BB	BB	AB	AB	AB	AB	AA	AA	AB	AB	BB	AB	BB	AB	AB	BB	BB	BB	AB	AB	AB	BB	BB	BB	BB	AB	AA	AA	AB	AB	AA	BB	AB	AB	AB	AB	AB	AB
627	AX-89878214		AB	AB	BB	BB	BB	BB	AB	BB	BB	BB	BB	AB	AB	AA	BB	AB	BB	AB	AB	BB	BB	AB	AB	AB	BB	AB	BB	BB	BB	BB	BB	BB	AB	BB	BB	BB	BB	BB	BB	BB	AB	BB	AB	BB	AB	AB	AB
628	AX-89782345		BB	AB	BB	AB	AB	AB	AA	BB	AB	BB	BB	AB	AB	AB	AB	AA	AA	AB	AB	BB	AA	BB	AB	AB	BB	BB	BB	AB	AB	AB	BB	BB	BB	BB	AB	NC	AA	AB	AB	AA	BB	AB	AB	AB	AB	AB	AB
629	AX-89904476		BB	AB	BB	AB	AB	AB	AA	BB	AB	BB	BB	AB	AB	AB	AB	AA	AA	AB	AB	BB	AB	BB	AB	AB	BB	BB	BB	AB	AB	AB	BB	BB	BB	BB	AB	AA	AA	AB	AB	AA	BB	AB	AB	AB	AB	AB	AB
630	AX-89904478		BB	AB	BB	AB	AB	AB	AA	BB	AB	BB	BB	AB	AB	AB	AB	AA	AA	AB	AB	BB	AA	BB	AB	AB	BB	BB	BB	AB	AB	AB	BB	BB	BB	BB	AB	AA	AA	AB	AB	AA	BB	AB	AB	AB	AB	AB	AB
631	AX-89904479		AA	AB	AA	AB	AB	AB	BB	AA	AB	AA	AA	AB	AB	AB	AB	BB	BB	AB	AB	AA	BB	AA	AB	AB	AA	AA	AA	AB	AB	AB	AA	AA	AA	AA	AB	BB	BB	AB	AB	BB	AA	AB	AB	AB	AB	AB	AB
632	AX-89911410		AB	BB	AA	AB	BB	BB	BB	AA	AB	AA	AA	AB	AB	AB	AB	BB	BB	BB	AB	AB	AB	AA	AB	AB	AA	AB	AA	AB	AB	AB	AA	AB	AA	AA	AB	BB	BB	AB	AB	BB	AA	AB	AB	AB	AB	AB	AB
633	AX-89904545		AA	AA	AB	AB	AA	AA	AA	BB	AA	AA	AA	AA	AA	AB	AA	AA	AA	AA	AB	AA	AB	AB	AA	AA	NC	AB	BB	AA	AB	AB	AB	AB	AB	AB	AB	AA	AA	AB	AA	AA	AB	AB	AA	AA	AB	AA	AB
634	AX-89879247		AB	AA	BB	AB	AA	AA	AA	BB	AB	BB	BB	AB	AB	AB	AB	AA	AA	AA	AB	AB	AB	BB	AB	AB	BB	AB	BB	AB	AB	AB	BB	AB	BB	BB	AB	AA	AA	AB	AB	AA	BB	AB	AB	AB	AB	AB	AB
635	AX-89822051		AA	AA	AB	AB	AA	AA	AA	BB	AA	AA	AA	AA	AA	AB	AA	AA	AA	AA	AB	AA	AB	AB	AA	AA	AB	AB	BB	AA	AB	AB	AB	AB	AB	AB	AB	AA	AA	AB	AA	AA	AB	AB	AA	AA	AB	AA	AB
636	AX-89847448		BB	BB	AB	AB	BB	BB	BB	AA	BB	BB	BB	BB	BB	AB	BB	BB	BB	BB	AB	BB	AB	AB	BB	BB	AB	AB	AA	BB	AB	AB	AB	AB	AB	AB	AB	BB	BB	AB	BB	BB	AB	AB	BB	BB	AB	BB	AB
637	AX-89847451		AB	AA	BB	AB	AA	AA	AA	BB	AB	BB	BB	AB	AB	AB	AB	AA	AA	AA	AB	AB	AB	BB	AB	AB	BB	AB	BB	AB	AB	AB	BB	AB	BB	BB	AB	AA	AA	AB	AB	AA	BB	AB	AB	AB	AB	AB	AB
638	AX-89782982		AA	AA	AB	AB	AA	AA	AA	BB	AA	AA	AA	AA	AA	AB	AA	AA	AA	AA	AB	AA	AB	AB	AA	AA	AB	AB	BB	AA	AB	AB	AB	AB	AB	AB	AB	AA	AA	AB	AA	AA	AB	AB	AA	AA	AB	AA	AB
639	AX-89847447		AA	AA	AB	AB	AA	AA	AA	BB	AA	AA	AA	AA	AA	AB	AA	AA	AA	AA	AB	AA	AB	AB	AA	AA	AB	AB	BB	AA	AB	AB	AB	AB	AB	AB	AB	AA	AA	AB	AA	AA	AB	AB	AA	AA	AB	AA	AB
640	AX-89847421		AA	AA	AB	AB	AA	AA	AA	BB	AA	AA	AA	AA	AA	AB	AA	AA	AA	AA	AB	AA	AB	AB	AA	AA	AB	AB	BB	AA	AB	AB	AB	AB	AB	AB	AB	AA	AA	AB	AA	AA	AB	AB	AA	AA	AB	AA	AB
641	AX-89815340		BB	BB	AB	AB	BB	BB	BB	AA	BB	BB	BB	BB	BB	AB	BB	BB	BB	BB	AB	BB	AB	AB	BB	BB	AB	AB	AA	BB	AB	AB	AB	AB	AB	AB	AB	BB	BB	AB	BB	BB	AB	AB	BB	BB	AB	BB	AB
642	AX-89803675		AA	AA	AA	BB	AB	AB	AB	NC	AA	AA	AA	AA	AA	AA	AA	AB	AA	AA	AA	AA	AA	AA	AA	AA	AA	AA	NC	AA	AA	AA	AA	AA	AA	AA	BB	AA	AA	AA	AB	BB	AA	AA	AA	AA	AA	AA	AA
643	AX-89782866		NC	AA	AB	BB	AB	AB	AB	BB	AA	AA	NC	AA	AA	AB	AA	AB	AA	AA	AB	AA	AB	AB	AA	AA	AB	AB	BB	AA	AB	AB	AB	AB	AB	AB	BB	AA	AA	AB	AB	BB	AB	AB	AA	AA	AB	AA	AB
644	AX-89799113		BB	BB	BB	BB	BB	BB	BB	AB	AB	BB	BB	AB	BB	AA	AB	BB	BB	AB	BB	AA	AA	AB	AA	AA	AB	BB	BB	AB	AB	BB	AB	AA	BB	BB	AB	BB	BB	AB	AB	AA	BB	AB	BB	AB	AB	AB	AB
645	AX-89783925		AB	AB	AA	AA	AA	AA	AB	AB	AB	AA	AA	AB	AB	BB	BB	AB	AB	AB	AB	BB	BB	AB	BB	BB	BB	AA	AA	AB	AB	BB	AB	BB	AA	AA	AB	AA	AA	AB	AB	BB	AB	AB	AA	AB	AB	AB	AB
646	AX-89799116		AB	AB	AA	AA	AA	AA	AB	AB	AB	AA	AA	AB	AB	BB	BB	AB	AB	AB	AB	BB	BB	AB	BB	BB	BB	AA	AA	AB	AB	BB	AB	BB	AA	AA	AB	AA	AA	AB	AB	BB	AB	AB	AA	AB	AB	AB	AB
647	AX-89882266		AB	AB	AA	AA	AA	AA	AB	AB	AB	AA	AA	AB	AB	BB	BB	AB	AB	AB	AB	BB	BB	AB	BB	BB	BB	AA	AA	AB	AB	BB	AB	BB	NC	AA	AB	AA	AA	AB	AB	BB	AB	AB	AA	AB	AB	AB	AB
648	AX-89822692		AB	AB	AA	AA	AA	AA	AB	AB	AB	AA	AA	AB	AB	BB	AB	AB	AA	AB	AB	AB	AB	AB	BB	BB	BB	AA	AA	AB	AA	BB	AB	AB	AA	AA	AB	AA	AA	AA	AB	BB	AB	AB	AA	AB	AB	AB	AB
649	AX-89905819		AB	NC	AA	AA	AA	AA	AA	AB	AA	AA	AA	AA	AA	BB	AB	AA	AA	AB	AA	AB	AA	AA	AA	AA	AB	AA	AB	AA	AA	AA	AB	AB	AA	AA	AB	AA	AA	AA	AB	BB	AA	AB	AA	AA	AB	AA	AB
650	AX-89783417		AA	AA	AA	AA	AA	AA	AA	AB	AA	AA	AA	AA	AA	BB	AB	AA	AA	AB	AA	AB	AA	AA	AA	AA	AB	AA	AB	AA	AA	AA	AB	AB	AA	AA	AB	AA	AA	AA	AB	BB	AA	AB	AA	AA	AB	AA	AB
651	AX-89879963		BB	BB	BB	BB	BB	BB	AB	AB	AB	BB	BB	AB	BB	AA	AB	BB	BB	AB	BB	AB	AB	BB	AB	AB	AA	BB	AB	BB	BB	AB	AB	AB	BB	BB	AB	BB	BB	BB	AB	AA	AB	AB	BB	AB	AB	AB	AB
652	AX-89835615		BB	BB	BB	BB	BB	BB	BB	AB	BB	BB	BB	BB	BB	AA	AB	BB	BB	AB	BB	AB	BB	BB	BB	BB	AB	BB	AB	BB	BB	BB	AB	AB	BB	BB	AB	BB	BB	BB	AB	AA	BB	AB	BB	BB	AB	BB	AB
653	AX-89822413		BB	BB	BB	BB	BB	BB	BB	AB	BB	BB	BB	BB	BB	AA	AB	BB	BB	AB	BB	AB	BB	BB	BB	BB	AB	BB	AB	BB	BB	BB	AB	AB	BB	BB	AB	BB	BB	BB	AB	AA	BB	AB	BB	BB	AB	BB	AB
654	AX-89823410		AB	AB	AA	AA	AA	AA	AB	AB	AB	AA	AB	AB	AA	BB	AB	AB	AA	AB	AA	AB	AB	AA	AB	AB	BB	AA	AB	AA	AA	AB	AA	AB	AA	AB	AB	AA	AA	NC	AB	BB	AB	AB	AA	AB	AB	AB	AB
655	AX-89820122		BB	BB	AA	BB	AA	AB	AB	AB	AB	AB	BB	BB	AA	BB	AA	AB	AA	AB	AB	AB	AB	AA	AB	AB	BB	AB	AB	AB	AA	AB	AB	AB	BB	AB	AB	AA	AA	AA	AB	BB	BB	AB	AB	BB	AB	BB	AB
656	AX-89823164		BB	BB	BB	AB	BB	BB	AB	AB	AB	BB	AB	AB	BB	AA	BB	AB	BB	AB	BB	AB	AB	BB	AB	AB	AA	BB	AB	BB	BB	AB	BB	AB	BB	AB	AB	BB	BB	BB	AB	AA	AB	AB	BB	AB	AB	AB	AB
657	AX-89823064		BB	BB	BB	BB	BB	BB	AB	BB	AB	BB	AB	AB	BB	BB	AB	AB	BB	BB	BB	AB	AB	BB	AB	AB	AA	BB	BB	BB	BB	AB	BB	BB	BB	BB	BB	BB	BB	BB	AB	AA	AB	BB	BB	AB	BB	AB	BB
658	AX-89880239		AA	AA	AA	AA	AA	AA	AA	AB	AA	AA	AA	AA	AA	BB	AA	AA	AA	AB	AA	AA	AA	AA	AA	AA	AA	AA	AB	AA	AA	AA	AA	AB	AA	AB	AB	AA	AA	AA	AA	AA	AA	AB	AA	AA	AB	AA	AB
659	AX-89783860		BB	BB	BB	AB	BB	BB	AB	AB	AB	BB	AB	AB	BB	AA	BB	AB	BB	AB	BB	AB	AB	BB	AB	AB	AA	BB	AB	BB	BB	AB	BB	AB	BB	AB	AB	BB	BB	BB	AB	AA	AB	AB	BB	AB	AB	AB	AB
660	AX-89819645		BB	AB	AB	NC	AB	AB	BB	AA	AB	AB	AB	AB	AB	AB	AB	AB	AB	AA	AB	AB	AB	AA	AB	AB	AB	AB	AA	AB	AB	AB	AA	BB	AB	AB	BB	BB	BB	BB	AB	AB	AB	BB	AB	AB	AB	BB	AA
661	AX-89822632		BB	BB	BB	AB	BB	BB	AB	AB	AB	BB	AB	AB	BB	AA	BB	AB	BB	AB	BB	AB	AB	BB	AB	AB	AB	BB	AB	BB	BB	AB	BB	AB	BB	AB	AB	BB	BB	BB	AB	AA	AB	AB	BB	AB	AB	AB	AB
662	AX-89783379		BB	BB	BB	AB	BB	BB	AB	AB	AB	BB	AB	AB	BB	AA	BB	AB	BB	AB	BB	AB	AB	BB	AB	AB	AA	BB	AB	BB	BB	AB	BB	AB	BB	AB	NC	BB	BB	BB	AB	AA	AB	AB	BB	AB	AB	AB	AB
663	AX-89783740		BB	BB	BB	AB	BB	BB	AB	AB	AB	BB	AB	AB	BB	AA	BB	AB	BB	AB	BB	AB	AB	BB	AB	AB	AA	BB	AB	BB	BB	AB	BB	AB	BB	AB	AB	BB	BB	NC	AB	AA	AB	AB	BB	AB	AB	AB	AB
664	AX-89879693		AA	AA	AA	AB	AA	AA	AB	AB	AB	AA	AB	AB	AA	BB	AA	AB	AA	AB	AA	AB	AB	AA	AB	AB	BB	AA	AB	AA	AA	AB	AA	AB	AA	AB	AB	AA	AA	AA	AB	BB	AB	AB	AA	AB	AB	AB	AB
665	AX-89781652		AA	AA	BB	AA	BB	AB	AB	AB	AB	AB	AA	AA	BB	AA	BB	AB	BB	AB	AB	AB	AB	BB	AB	AB	AA	AB	AB	AB	BB	AB	AB	AB	AA	AB	AB	BB	BB	BB	AB	AA	AA	AB	AB	AA	AB	AA	AB
666	AX-89847533		BB	BB	BB	BB	BB	BB	BB	AB	BB	BB	AB	BB	BB	AA	AB	BB	BB	AB	BB	AB	BB	BB	BB	BB	AB	BB	AB	BB	BB	BB	AB	AB	BB	AB	AB	BB	BB	BB	AB	AA	BB	AB	BB	BB	AB	BB	AB
667	AX-89904651		BB	BB	BB	BB	BB	BB	BB	AB	BB	BB	BB	BB	BB	AA	BB	BB	BB	AB	BB	BB	BB	BB	BB	BB	BB	BB	AB	BB	BB	BB	BB	AB	BB	AB	AB	BB	BB	BB	BB	BB	BB	AB	BB	BB	AB	BB	AB
668	AX-89781801		BB	BB	AA	BB	NC	AB	AB	AB	AB	AB	BB	BB	AA	BB	NC	AB	AA	AB	AB	AB	AB	AA	AB	AB	BB	AB	AB	AB	AA	AB	AB	AB	BB	AB	AB	NC	AA	AA	AB	BB	BB	AB	AB	BB	AB	BB	AB
669	AX-89904585		AB	AB	BB	AB	BB	AB	AB	AB	AB	AB	AA	AA	BB	AB	BB	BB	BB	BB	BB	AB	AA	BB	AB	AB	AA	BB	AB	BB	AB	AB	BB	AB	BB	AB	AB	BB	BB	BB	AB	AA	AB	AB	BB	AB	AB	AB	BB
670	AX-89822505		AB	AB	BB	AB	BB	AB	AB	AB	AB	AB	AA	AA	BB	AB	BB	BB	BB	BB	BB	AB	AA	BB	AB	AB	AA	BB	AB	BB	AB	AB	BB	AB	BB	AB	AB	BB	BB	BB	AB	AA	AB	AB	BB	AB	AB	AB	BB
671	AX-89822486		AB	AB	AA	AB	AA	AB	AB	AB	AB	AB	BB	BB	AA	AB	AA	AA	AA	AA	NC	AB	NC	AA	AB	AB	BB	AA	AB	AA	AB	AB	AA	AB	AA	AB	NC	AA	AA	AA	AB	BB	AB	AB	AA	AB	AB	AB	AA
672	AX-89783591		AB	AB	BB	AB	BB	AB	AB	AB	AB	AB	AA	AA	BB	AA	BB	BB	BB	AB	BB	AB	AB	BB	AB	AB	AA	BB	AB	BB	BB	AB	BB	AB	BB	AB	AB	BB	BB	BB	AB	AA	AB	AB	BB	AB	AB	AB	BB
673	AX-89783567		AB	AB	BB	AA	BB	AB	AB	AB	AB	AB	AA	AA	BB	AA	BB	BB	BB	AB	AB	AB	AB	BB	AB	AB	AA	AB	AB	BB	BB	AB	BB	AB	AB	AB	AB	BB	BB	BB	AB	AA	AA	AB	AB	AA	AB	AA	AB
674	AX-89783308		BB	BB	AA	AB	AA	AB	AB	AB	AB	AB	BB	BB	AA	AB	AA	AA	AA	AA	AA	AB	BB	AA	AB	AB	BB	AA	AB	AA	AB	AB	AA	AB	AA	AB	AB	AA	AA	AA	AB	BB	AB	AB	AA	AB	AB	AB	AA
675	AX-89880114		AA	AA	BB	AB	BB	AB	AB	AB	AB	AB	AA	AA	NC	AA	NC	NC	NC	AB	NC	AB	AA	BB	AB	AB	AA	BB	AB	BB	AB	AB	BB	AB	BB	AB	AB	BB	BB	BB	AB	AA	AB	AB	BB	AB	AB	AB	BB
676	AX-89879705		AB	AB	AA	AB	AA	AB	AB	AB	AB	AB	BB	BB	AA	AB	AA	AA	AA	AA	AA	AB	BB	AA	AB	AB	BB	AA	AB	AA	AB	AB	AA	AB	AA	AB	AB	AA	AA	AA	AB	BB	AB	AB	AA	AB	AB	AB	AA
677	AX-89783987		AB	AB	AA	AA	AA	AA	AA	AA	AB	AA	AA	AA	AA	AB	AA	AA	AA	AB	AA	AA	AA	AA	AA	AA	AA	AA	AA	AA	AA	AB	AB	AA	AA	AA	AA	AB	AA	AA	AA	AA	AA	AA	AA	AB	AA	AB	AA
678	AX-89904657		AB	AB	BB	AB	BB	AB	AB	AB	BB	AB	AA	AA	BB	BB	BB	BB	BB	BB	BB	AB	AA	BB	AB	AB	AA	BB	BB	BB	AB	AB	BB	BB	BB	BB	BB	BB	BB	BB	AB	AA	AB	AB	BB	BB	BB	BB	BB
679	AX-89904340		AB	AB	BB	BB	BB	BB	BB	AB	AB	BB	BB	BB	AB	AB	AB	AB	AB	AB	AB	BB	AB	AB	AB	AB	BB	BB	BB	AB	AB	AB	AB	BB	BB	BB	BB	AB	BB	BB	BB	BB	BB	AB	BB	AB	BB	AB	BB
680	AX-89819858		BB	BB	AB	BB	BB	BB	AB	AB	AB	AB	AB	BB	AA	AA	AB	AB	AA	AB	AB	BB	AB	BB	AB	AB	BB	AB	AB	AB	AB	AB	AB	AB	BB	AB	AB	AB	AB	BB	BB	BB	BB	AB	BB	AA	AB	BB	BB
681	AX-89876958		AB	AB	AB	AA	AA	AA	AB	AB	AB	AB	AB	AA	BB	BB	AB	AB	BB	AB	AB	AA	AB	AA	AB	AB	AA	AB	AB	AB	AB	AB	AB	AB	AA	AB	AB	AB	AB	AA	AA	AA	AA	AB	AA	BB	AB	AA	AA
682	AX-89781374		BB	BB	AB	BB	BB	BB	AB	AB	AB	AB	AB	BB	AA	AA	AB	AB	AA	AB	AB	BB	AB	BB	AB	AB	BB	AB	AB	AB	AB	AB	AB	AB	BB	AB	AB	AB	AB	BB	BB	BB	BB	AB	BB	AA	AB	BB	BB
683	AX-89876821		BB	BB	AB	BB	BB	BB	AB	AB	AB	AB	AB	BB	AA	AB	AB	AB	AA	AB	AB	BB	AB	AB	AB	AB	BB	AB	AB	AB	AB	AB	AB	AB	BB	AB	AB	AA	AB	AB	BB	BB	BB	AB	BB	AA	AB	BB	BB
684	AX-89847289		AB	AB	BB	BB	BB	BB	BB	BB	BB	BB	BB	BB	BB	BB	AB	BB	BB	BB	BB	BB	BB	BB	BB	BB	BB	BB	BB	BB	AB	BB	BB	BB	BB	BB	BB	BB	BB	BB	BB	BB	BB	BB	BB	BB	BB	BB	BB
685	AX-89867615		AB	AB	AB	BB	BB	BB	AB	AB	AB	AB	AB	BB	AA	AA	AB	AB	AA	AB	AB	BB	AB	AB	AB	AB	BB	AB	AB	AB	AB	AB	AB	AB	BB	AB	AB	AA	AB	AB	BB	BB	BB	AB	BB	AA	AB	BB	BB
686	AX-89781539		BB	BB	AB	BB	BB	BB	AB	AB	AB	AB	AB	BB	AA	AA	AB	AB	AA	AB	AB	BB	AB	AB	AB	AB	BB	AB	AB	AB	AB	AB	AB	AB	BB	AB	AB	AA	AB	AB	BB	BB	BB	AB	BB	AA	AB	BB	BB
687	AX-89781694		BB	BB	AB	BB	BB	BB	BB	BB	BB	BB	BB	BB	AA	AB	BB	BB	AB	BB	AB	BB	BB	AB	BB	BB	BB	BB	BB	BB	BB	BB	AB	BB	BB	BB	BB	BB	BB	BB	BB	BB	BB	BB	BB	BB	BB	BB	BB
688	AX-89781693		AA	AA	AA	AA	AA	AA	AB	AB	AB	AB	AB	AB	AA	AB	BB	AA	AA	AA	AA	AA	AB	AA	AB	AB	AA	AB	AB	AB	AB	AB	AA	AB	AA	AB	AB	BB	AB	AB	AA	AA	AA	AB	AA	BB	AB	AA	AA
689	AX-89820186		AA	AA	AA	AA	AA	AA	AB	AB	AB	AB	AB	AB	AA	AB	BB	AA	AA	AA	AA	AA	AB	AA	AB	AB	AA	AB	AB	AB	AB	AB	AA	AB	AA	AB	AB	AB	AB	AB	AA	AA	AA	AB	AA	AB	AB	AA	AA
690	AX-89910994		AA	AA	AB	AA	AA	AA	AB	AB	AA	AB	AB	AA	AA	AB	AB	AA	AB	AA	AA	AA	AB	AB	AB	AB	AA	AB	AB	AB	AB	AB	AA	AB	AA	AB	AB	AB	AB	AB	AA	AA	AA	AB	AA	AB	AB	AA	AA
691	AX-89781728		BB	BB	BB	BB	BB	BB	AB	AB	AB	AB	AB	AB	BB	AB	AB	BB	BB	BB	BB	BB	AB	BB	AB	AB	BB	AB	AB	AB	AB	AB	BB	AB	BB	AB	AB	AB	AB	AB	BB	BB	BB	AB	BB	AB	AB	BB	BB
692	AX-89877434		BB	BB	AB	BB	BB	BB	AB	AB	BB	AB	AB	BB	BB	AB	AA	BB	AB	BB	BB	BB	AB	AB	AB	AB	BB	AB	AB	AB	AB	AB	BB	AB	BB	AB	AB	AA	AB	AB	BB	BB	BB	AB	BB	AB	AB	BB	BB
693	AX-89867638		AA	NC	AA	AA	AA	AA	AB	AB	AB	AB	AB	AB	AA	AB	BB	AA	AA	AA	AA	AA	AB	AA	AB	AB	AA	AB	AB	AB	AB	AB	AA	AB	AA	AB	AB	BB	AB	AB	AA	AA	AA	AB	AA	BB	AB	AA	AA
694	AX-89877819		AA	AA	AA	AA	AA	AA	AA	AA	AB	AA	AA	AB	BB	AB	AA	AB	AB	AB	AB	AB	AA	AA	AB	AB	AB	AA	AA	AB	AB	AB	BB	AA	AA	AA	AA	AA	AA	AB	AA	AA	AB	AA	AA	AB	AA	AA	AA
695	AX-89862886		AA	AA	AA	AA	AA	AA	AA	AA	AB	AA	AA	AB	BB	AB	AA	AB	AB	AB	AB	AB	AA	AA	AB	AB	AB	AA	AA	AB	AB	AB	BB	AA	AA	AA	AA	AA	AA	AB	AA	AA	AB	AA	AA	AB	AA	AA	AA
696	AX-89877804		BB	BB	BB	BB	BB	BB	BB	BB	AB	BB	BB	AB	AA	AB	BB	AB	AB	AB	AB	AB	BB	BB	AB	AB	AB	BB	BB	AB	AB	AB	AA	BB	BB	BB	BB	BB	BB	AB	BB	BB	AB	BB	BB	AB	BB	BB	BB
697	AX-89877398		AB	AB	AB	AA	AA	AA	AB	AB	AB	AB	AB	AB	BB	BB	BB	AB	BB	AB	AB	AB	AB	AB	AB	AB	AB	AB	AB	AB	AB	BB	AB	AB	AA	AB	AB	BB	AB	AB	AA	AA	AB	AB	AA	BB	AB	AA	AA
698	AX-89781802		AA	AA	AB	AB	NC	AA	AB	AB	AB	AB	AB	AB	BB	BB	BB	AB	BB	AB	AB	BB	AB	AB	BB	BB	AB	AB	AB	BB	BB	BB	BB	BB	AA	AB	AB	BB	AB	BB	AB	AB	AB	AB	AA	BB	AB	AA	AA
699	AX-89820579		AB	AB	AB	AA	NC	AA	AB	AB	AB	AB	AB	AB	BB	BB	BB	AB	BB	AB	AB	AB	AB	AB	BB	BB	AB	AB	AB	BB	BB	BB	BB	BB	AA	AB	AB	BB	AB	BB	AA	AB	AB	AB	AA	BB	AB	AA	AA
700	AX-89782066		AB	AB	AB	AA	AA	AA	AB	AB	AB	AB	AB	AB	BB	BB	BB	AB	BB	AB	AB	AB	AB	AB	BB	BB	AB	AB	AB	BB	BB	BB	BB	BB	AA	AB	AB	BB	AB	BB	AA	AA	AB	AB	AA	BB	AB	AA	AA
701	AX-89782015		AB	AB	AB	AA	NC	AA	AB	AB	AB	AB	AB	AB	BB	BB	BB	AB	BB	AB	AB	AB	AB	AB	BB	BB	AB	AB	AB	BB	BB	BB	BB	BB	AA	AB	AB	BB	AB	BB	AB	AA	AB	AB	NC	BB	AB	AA	AA
702	AX-89907400		AA	AA	AB	AA	AA	AA	AB	AB	AB	AB	AB	AB	BB	BB	BB	AB	BB	AB	AB	AB	AB	AB	BB	BB	AB	AB	AB	BB	BB	BB	BB	BB	AA	AB	AB	BB	AB	BB	AA	AA	AB	AB	AA	BB	AB	AA	AA
703	AX-89847328		AB	AB	AB	BB	BB	BB	AB	AB	AB	AB	AB	AB	AA	AA	AA	AB	AA	AB	AB	AB	AB	AB	AA	AA	AB	AB	AB	AA	AA	AA	AA	AA	BB	AB	AB	AA	AB	AA	BB	BB	AB	AB	BB	AA	AB	BB	BB
704	AX-89796840		BB	BB	AB	AB	BB	BB	AB	AB	AB	AB	AB	AB	AA	AA	AA	AB	AA	AB	AB	AA	AB	AB	AA	AA	AB	AB	AB	AA	AA	AA	AA	AA	BB	AB	AB	AA	AB	AA	AB	AB	AB	AB	BB	AA	AB	BB	BB
705	AX-89782036		AB	AB	AB	BB	BB	BB	AB	AB	AB	AB	AB	AB	AA	AA	AA	AB	AA	AB	AB	AB	AB	AB	AA	AA	AB	AB	AB	AA	AA	AA	AA	AA	BB	AB	AB	AA	AB	AA	BB	BB	AB	AB	BB	AA	AB	BB	BB
706	AX-89877480		BB	BB	AB	AB	BB	BB	AB	AB	AB	AB	AB	AB	AA	AA	AA	AB	AA	AB	AB	AA	AB	AB	AA	AA	AB	AB	AB	AA	AA	AA	AA	AA	BB	AB	AB	AA	AB	AA	AB	AB	AB	AB	BB	AA	AB	AB	BB
707	AX-89820316		AB	AB	AB	AA	AA	AA	AB	AB	AB	AB	AB	AB	BB	BB	BB	AB	BB	AB	AB	AB	AB	AB	BB	BB	AB	AB	AB	BB	BB	BB	BB	AB	NC	AB	AB	BB	AB	BB	AA	AA	AB	AB	AA	BB	AB	AA	AA
708	AX-89781929		AB	AB	AB	AA	AA	AA	AB	AB	AB	AB	AB	AB	BB	BB	BB	AB	BB	AB	AB	AB	AB	AB	BB	BB	AB	AB	AB	BB	BB	BB	BB	BB	AB	AB	AB	BB	AB	BB	AA	AA	AB	AB	AA	BB	AB	AA	AA
709	AX-89781765		AB	AB	AB	NC	AA	AA	AB	AB	AB	AB	AB	AB	BB	BB	BB	AB	BB	AB	AB	AB	AB	AB	AB	BB	AB	AB	AB	BB	BB	BB	AB	AB	AA	AB	AB	BB	AB	BB	AA	AA	AB	AB	AA	BB	AB	AA	AA
710	AX-89782087		AB	AB	AB	BB	BB	BB	AB	AB	AB	AB	AB	AB	AA	AA	AA	AB	AA	AB	AB	AB	AB	AB	AA	AA	AB	AB	AB	AA	AA	AA	AA	AA	BB	AB	AB	AA	AB	AA	BB	BB	AB	AB	BB	AA	AB	BB	BB
711	AX-89781915		AB	AB	AB	AA	NC	AA	AB	AB	AB	AB	AB	AB	BB	BB	BB	AB	BB	AB	AB	AB	AB	AB	BB	BB	AB	AB	AB	BB	BB	BB	BB	BB	AB	AB	AB	BB	AB	BB	AA	AA	AB	AB	NC	BB	AB	NC	AA
712	AX-89781814		NC	BB	AB	AB	BB	BB	AB	AB	AB	AB	AB	AB	AA	AA	AA	AB	AA	AB	AB	AA	AB	AB	AA	AA	AB	AB	AB	AA	AA	AA	AA	AA	BB	AB	AB	AA	AB	AA	AB	AB	AB	AB	NC	AA	AB	BB	BB
713	AX-89781949		AB	AB	AB	AA	AA	AA	AB	AB	AB	AB	AB	AB	BB	BB	BB	AB	BB	AB	AB	AB	AB	AB	BB	BB	AB	AB	AB	BB	BB	BB	BB	BB	AA	AB	AB	BB	AB	BB	AA	AA	AB	NC	AA	BB	AB	AA	AA
714	AX-89877805		AB	AB	AB	AA	AA	AA	AB	AB	AB	AB	AB	AB	BB	BB	BB	AB	BB	BB	AB	AB	AB	AB	BB	BB	NC	AB	AB	BB	BB	BB	BB	BB	AA	AB	AB	BB	AB	BB	AA	AA	AB	AB	AA	BB	AB	AA	NC
715	AX-89820502		AB	AB	AB	BB	BB	BB	AB	AB	AB	AB	AB	AB	AA	AA	AA	AB	AA	AB	AB	AB	AB	AB	AA	AA	AB	AB	AB	AA	AA	AA	AA	AA	AB	AB	AB	AA	AB	AA	BB	BB	AB	AB	BB	AA	AB	BB	BB
716	AX-89781987		AA	AA	AB	AA	AA	AA	AB	AB	AA	AB	AB	AA	AA	AB	AB	AA	AB	AA	AA	AA	AB	AB	AB	AB	AA	AB	AB	AB	AB	AB	AA	BB	AA	AB	AB	BB	AB	AB	AA	AA	AA	AB	AA	AB	AB	AA	AA
717	AX-89904445		BB	BB	AB	BB	BB	BB	AB	AB	AB	AB	AB	AB	AA	AA	AA	AB	AA	AB	AB	AB	AB	AB	AA	AA	AB	AB	AB	AA	AA	AA	AA	AA	BB	AB	AB	AA	AB	AA	BB	BB	AB	AB	BB	AA	AB	BB	BB
718	AX-89782012		BB	BB	BB	BB	BB	BB	BB	BB	AB	BB	BB	AB	AA	AB	BB	AB	AB	AB	AB	AB	BB	BB	AB	AB	AB	BB	BB	AB	AB	AB	AA	BB	BB	BB	BB	BB	BB	NC	BB	BB	AB	BB	BB	AB	BB	BB	BB
719	AX-89877708		AA	AA	AB	AA	AA	AA	AB	AB	AA	AB	AB	AA	AA	AB	BB	AA	AB	NC	AA	AA	AB	AB	AB	AB	AA	AB	AB	AB	AB	AB	AA	AB	AA	AB	AB	AB	AB	AB	AA	AA	AA	AB	AA	AB	AB	AA	AA
720	AX-89904449		BB	BB	AB	BB	BB	BB	AB	AB	BB	AB	AB	BB	NC	AB	AA	BB	AB	BB	BB	BB	AB	AB	AB	AB	BB	AB	AB	AB	AB	AB	BB	AA	BB	AB	AB	AA	AB	AB	BB	BB	BB	AB	BB	AB	AB	BB	BB
721	AX-89820566		AA	AA	AB	AA	AA	AA	AB	AB	AA	AB	AB	AA	AA	AB	BB	AA	AB	AA	AA	AA	AB	AB	AB	AB	AA	AB	AB	AB	AB	AB	AA	NC	AA	AB	AB	BB	AB	AB	AA	AA	AA	AB	AA	AB	AB	AA	AA
722	AX-89820327		AB	AB	AB	AB	AA	AB	AB	AB	AB	AB	AB	AB	BB	BB	BB	AB	BB	AB	AB	AA	AB	AA	AB	AB	AA	AA	AA	AB	AB	AB	AB	NC	AA	AA	AA	AB	NC	AB	AA	AA	AA	AA	AA	AB	AA	AA	AA
723	AX-89847324		BB	BB	AB	BB	BB	BB	AB	AB	AB	AB	AB	AB	AA	AA	AA	AB	AA	AB	AB	AB	AB	AB	AA	AA	AB	AB	AB	AA	AA	AA	AA	AA	BB	AB	AB	AA	AB	AA	BB	BB	AB	AB	BB	AA	AB	BB	BB
724	AX-89781821		AA	AA	AB	AB	AA	AA	AB	AB	AB	AB	AB	AB	BB	BB	BB	AB	BB	AB	AB	BB	AB	AB	NC	BB	AB	AB	AB	BB	BB	NC	BB	BB	AA	AB	AB	BB	AB	BB	AB	AB	AB	AB	AA	BB	AB	AA	AA
725	AX-89795559		AA	AA	AA	AA	AA	AA	AA	AA	AA	AA	AA	AA	NC	AB	AA	AA	AB	AB	AB	AA	AA	AA	AA	AA	NC	AA	AA	AA	AB	AA	AA	AA	AA	AA	AA	AA	AA	AA	AA	AA	AA	AA	AA	AA	AA	AA	AA
726	AX-89795603		AA	AA	AA	AA	AA	AA	AA	AA	AA	AA	AA	AA	NC	AB	AA	AA	AB	AB	AB	AA	AA	AA	AA	AA	AA	AA	AA	AA	AB	AA	AA	AA	AA	AA	AA	AA	AA	AA	AA	AA	AA	AA	AA	AA	AA	AA	AA
727	AX-89878673		AA	AA	AA	AA	AA	AA	AA	AA	AA	AA	AA	AA	AB	AB	AB	AA	AB	AB	AA	AB	AA	AA	AA	AA	AA	AA	AA	AA	AB	AA	AB	AA	AA	AA	NC	AA	AA	AA	AA	AA	AA	AA	AA	AA	AA	AA	AA
728	AX-89878253		AB	BB	BB	BB	AA	AB	AB	AB	AB	BB	BB	AB	BB	BB	BB	BB	BB	BB	AB	BB	BB	BB	AB	AB	BB	AB	AB	AB	AB	BB	BB	BB	AA	BB	BB	BB	BB	BB	AB	AB	AB	BB	AA	BB	AB	AA	AA
729	AX-89847366		AA	AB	AB	AA	AA	AA	AA	AA	AA	AB	AB	AA	AB	AB	AB	AA	AB	BB	AA	AB	AA	AA	AA	AA	AA	AA	AA	AA	AA	AA	AB	AA	AA	AA	AB	AA	AA	AA	AA	AA	AA	AA	AA	AA	AA	AA	AA
730	AX-89782318		AB	AB	BB	AA	BB	AB	AB	AB	AB	AB	AB	AB	AB	AB	AB	AA	AB	BB	AB	AB	AA	AA	AB	AB	AA	AB	AB	AB	AB	AA	AB	AA	BB	AA	AB	AA	AA	AA	AB	AB	AB	AA	BB	AA	AB	BB	BB
731	AX-89879085		AB	AA	AA	AB	BB	AB	AB	AB	AA	AA	AA	AB	AB	AB	AA	AA	BB	AB	AB	AA	AB	AA	AB	AB	AA	AB	AB	AB	AB	AA	AB	AA	BB	AA	AA	AA	AA	AA	AB	AB	AB	AA	AB	AA	AA	AB	AB
732	AX-89783015		AB	AA	AA	AB	BB	AB	AB	AB	AA	AA	AA	NC	AB	AB	AA	AA	BB	AB	AB	AA	AB	AA	AB	AB	AA	AB	AB	AB	AB	AA	AB	AA	BB	AA	AA	AA	AA	AA	NC	AB	AB	AA	AB	AA	AA	AB	AB
733	AX-89782979		AB	BB	BB	AB	AA	AB	AB	AB	BB	BB	BB	AB	AB	AB	BB	BB	AA	AB	AB	BB	AB	BB	AB	AB	BB	AB	AB	AB	AB	BB	AB	BB	AA	BB	BB	BB	BB	BB	AB	AB	AB	BB	AB	BB	BB	AB	AB
734	AX-89821012		BB	AB	NC	BB	BB	BB	BB	BB	AB	AB	AB	BB	BB	BB	AB	BB	BB	AB	BB	AB	BB	BB	BB	BB	BB	BB	BB	BB	BB	BB	AB	BB	BB	BB	AB	BB	BB	BB	BB	BB	BB	BB	AB	BB	AB	AB	AB
735	AX-89783029		AB	BB	BB	AB	AA	AB	AB	AB	BB	BB	BB	AB	AB	AB	BB	BB	AA	AB	AB	BB	AB	BB	AB	AB	BB	AB	AB	AB	AB	BB	AB	BB	AA	BB	BB	BB	BB	BB	AB	AB	AB	BB	AB	BB	BB	AB	AB
736	AX-89878129		AB	AB	AA	BB	AA	AB	AB	AB	AB	AB	AB	AB	AB	AB	AB	BB	AB	AA	AB	AB	BB	BB	AB	AB	BB	AB	AB	AB	AB	BB	AB	BB	AA	NC	AB	BB	BB	BB	AB	AB	AB	BB	AA	BB	AB	AA	AA
737	AX-89822055		AB	BB	BB	AB	AA	AB	AB	AB	BB	BB	BB	AB	AB	AB	BB	BB	AA	AB	AB	BB	AB	BB	AB	AB	BB	AB	AB	AB	AB	BB	AB	BB	AA	NC	BB	BB	BB	BB	AB	AB	AB	BB	AB	BB	BB	AB	AB
738	AX-89783055		AB	BB	BB	BB	AA	AB	AB	AB	BB	BB	BB	AB	AB	AB	BB	BB	AB	AB	AB	BB	BB	BB	AB	AB	BB	AB	AB	AB	AB	BB	BB	BB	AA	BB	BB	BB	BB	BB	AB	AB	AB	BB	AB	BB	BB	AB	NC
739	AX-89821856		AA	AA	AA	AB	AB	AA	AB	AB	AA	AA	AA	AA	AB	AB	AA	AA	BB	AB	AA	AA	AB	AA	AA	AA	AA	AA	AA	AA	AB	AA	AB	AA	AA	AA	AA	AA	AA	AA	AB	AB	AA	AA	AA	AA	AA	AA	AA
740	AX-89821834		AA	AA	AA	AB	AB	AA	AB	AB	AA	AA	AA	AA	AA	AA	AA	AA	AB	AA	AA	AA	AB	AA	AA	AA	AA	AA	AA	AA	AB	AA	AB	AA	AA	AA	AA	AA	AA	AA	AB	AB	AA	AA	AA	AA	AA	AA	AA
741	AX-89803668		AA	AA	AA	AB	AB	AA	AB	AB	AA	AA	AA	AA	AB	AB	AA	NC	BB	AB	AA	AA	AB	AA	AA	AA	AA	AA	AA	AA	AB	AA	AB	NC	AA	AA	AA	AA	AA	AA	AB	AB	AA	AA	AA	AA	AA	AA	AA
742	AX-89815363		AA	AB	AA	AA	AA	AB	AA	AA	AA	AA	AA	AA	AB	AA	AB	AB	AA	AB	AA	AA	AA	AA	AA	AA	AA	AA	AA	AA	AA	AA	AA	AA	AA	AA	AA	AA	AA	AA	AA	AA	AA	AA	AA	AA	AA	AA	AA
743	AX-89822627		AA	AB	AB	BB	AB	BB	AA	BB	AB	AB	AB	BB	AA	AB	AA	AA	AB	AB	AB	AB	AB	BB	AB	AB	AB	AB	BB	AA	AB	AB	BB	AA	AB	AB	NC	AA	AA	AA	AB	AB	AB	AA	AB	AB	AB	AA	BB
744	AX-89911501		AA	AB	AA	AB	AA	AB	AA	AA	AA	AA	AA	AA	AB	AA	AA	AA	AA	AA	AA	AA	AA	AA	AB	AB	AA	AA	AA	AA	AA	AA	AB	AA	AA	AA	AA	AA	AA	AA	NC	AA	AA	AA	AA	AA	AA	AA	AA
745	AX-89822635		BB	BB	AB	AB	AB	AB	BB	AA	AB	AB	AB	AA	BB	AB	BB	BB	AB	AB	AB	AB	AB	AA	BB	BB	AB	AB	AA	BB	AB	AB	AB	BB	AB	AB	BB	BB	BB	BB	AB	AB	AB	BB	AB	AB	AB	BB	AA
746	AX-89794046		AA	AB	AB	BB	NC	BB	AA	BB	AB	AB	AB	BB	NC	AB	AA	AA	AB	AB	AB	AB	AB	BB	AB	AB	NC	AB	BB	AA	AB	AB	BB	AA	AB	AB	AA	AA	AA	AA	NC	AB	AB	AA	AB	AB	AB	AA	BB
747	AX-89847534		BB	AB	AB	AA	AB	AA	BB	AA	AB	AB	AB	AA	BB	AB	BB	BB	AB	AB	AB	AB	AB	AA	AB	AB	AB	AB	AA	BB	AB	AB	AA	BB	AB	AB	BB	BB	BB	BB	AB	AB	AB	BB	AB	AB	AB	BB	AA
748	AX-89867786		AA	AA	AB	BB	AB	AB	AA	BB	AB	AB	AB	BB	AA	AB	AA	AA	AB	AB	AB	AB	AB	BB	AB	AB	AB	AB	BB	AA	AB	AB	BB	AA	AB	AB	AA	AA	AA	AA	AB	AB	AB	AA	AB	AB	AB	AA	BB
749	AX-89904600		BB	AB	AB	AB	AB	AA	BB	AA	AB	AB	AB	AA	BB	AB	BB	BB	AB	AB	AB	AB	AB	AA	BB	BB	AB	AB	AA	BB	AA	AA	AB	BB	AB	AB	BB	AB	BB	AB	AB	AB	AB	BB	AB	AB	AB	BB	AA
750	AX-89847540		AA	AA	AB	AB	AB	AB	AA	BB	AB	AB	AB	BB	AA	AB	AA	AA	AB	AB	AB	AB	AB	BB	AA	AA	AB	AB	BB	AA	BB	BB	AB	AA	AB	AB	AA	AB	AA	AB	AB	AB	AB	AA	AB	AB	AB	AA	BB
751	AX-89904577		AA	AB	AB	BB	AB	BB	AA	BB	AB	AB	AB	BB	AA	AB	AA	AA	AB	AB	AB	AB	AB	BB	AB	AB	AB	AB	BB	AA	AB	AB	BB	AA	AB	AB	AA	AA	AA	AA	AB	AB	AB	AA	AB	AB	AB	AA	BB
752	AX-89794061		AA	AA	AB	AB	AB	AB	AA	BB	AB	AB	AB	BB	AA	AB	AA	AA	AB	AB	AB	AB	AB	BB	AA	AA	AB	AB	BB	AA	AB	AB	AB	AA	AB	AB	AA	AA	AA	AA	AB	AB	AB	AA	AB	AB	AB	AA	BB
753	AX-89783280		BB	AB	AB	AA	AB	AA	BB	AA	AB	AB	AB	AA	BB	AB	BB	BB	AB	AB	AB	AB	AB	AA	AB	AB	AB	AB	AA	BB	AB	AB	AA	BB	AB	AB	BB	BB	BB	BB	AB	AB	AB	BB	AB	AB	AB	BB	AA
754	AX-89849663		BB	AB	BB	AB	BB	AB	BB	BB	BB	BB	BB	BB	BB	BB	BB	BB	BB	BB	BB	BB	BB	BB	AB	AB	BB	BB	BB	BB	BB	BB	AB	BB	BB	BB	BB	BB	BB	BB	BB	BB	BB	BB	BB	BB	BB	BB	BB
755	AX-89880258		AA	AB	BB	BB	AB	AB	AA	BB	AB	BB	AB	AB	AB	AB	AB	AB	AB	NC	AB	AB	AB	BB	AB	AB	AB	AB	BB	AB	AB	AB	BB	AA	AB	AB	AA	AA	AA	AA	AB	AB	AB	AA	AB	AB	AB	AA	NC
756	AX-89878481		BB	BB	AA	AB	AA	AA	AA	AB	AB	AA	AA	BB	AB	AB	AB	BB	AB	AB	AA	AB	BB	BB	BB	BB	AB	AB	AB	BB	BB	BB	BB	AB	AB	BB	BB	BB	AB	BB	AA	AB	BB	BB	BB	BB	AA	AB	AB
757	AX-89878262		AA	NC	BB	AB	BB	BB	BB	AB	AB	BB	BB	AA	AB	AB	AB	AA	AB	AB	BB	AB	AA	AA	AA	AA	AB	AB	AB	AA	AA	AA	AA	AB	AB	AA	AA	AA	AB	AA	BB	AB	AA	AA	AA	AA	BB	AB	AB
758	AX-89878257		AA	AA	BB	AB	BB	BB	BB	AB	AB	BB	BB	AA	AB	AB	AB	AA	AB	AB	BB	AB	AA	AA	AA	AA	AB	AB	AB	AA	AA	AA	AA	AB	AB	AA	AA	AA	AB	AA	BB	AB	AA	AA	AA	AA	BB	AB	AB
759	AX-89781606		AA	AB	AB	BB	AB	BB	AA	BB	AB	AB	AB	AB	AB	AB	AB	AB	AB	BB	AB	AB	AB	BB	AB	AB	AB	AB	BB	AB	AB	AB	BB	AA	AB	AB	AA	AA	AA	AA	AB	AB	AB	AA	AB	AB	AB	AA	BB
760	AX-89820188		BB	AB	AB	AA	AB	AA	BB	AA	AB	AB	AB	AB	AB	AB	AB	AB	AB	AA	AB	AB	AB	AA	AB	AB	AB	AB	AA	AB	AB	AB	AA	BB	AB	AB	BB	BB	BB	BB	AB	AB	AB	BB	AB	AB	AB	BB	AA
761	AX-89878288		AA	AA	BB	AB	BB	BB	BB	AB	AB	BB	BB	AA	AB	AB	AB	AA	AB	AB	BB	AB	AA	AA	AA	AA	AB	AB	AB	AA	AA	AA	AA	AB	AB	AA	AA	AA	AB	AA	BB	AB	AA	AA	AA	AA	BB	AB	AB
762	AX-89783715		AA	AB	BB	BB	AB	BB	AA	BB	AB	BB	AB	AB	AB	AB	AB	AB	AB	BB	AB	AB	NC	BB	AB	AB	AA	AB	BB	AB	AB	AB	BB	AA	AB	AB	AA	AA	AA	AA	AB	AB	AB	AA	AB	AB	AB	AA	BB
763	AX-89823166		AA	AB	AB	BB	AB	AB	AA	BB	AB	AB	AB	AB	AB	AB	AB	AB	AB	BB	AB	AB	AB	BB	AB	AB	AB	AB	BB	AB	AB	AB	BB	AA	AB	AB	AA	AA	AA	AA	AB	AB	AB	AA	AB	AB	AB	AA	BB
764	AX-89878318		BB	BB	AA	AB	AA	AA	AA	AB	AB	AA	AA	BB	AB	AB	AB	BB	AB	AB	AA	AB	BB	BB	BB	BB	AB	AB	AB	BB	BB	BB	BB	AB	AB	BB	BB	BB	AB	BB	AA	AB	BB	BB	BB	BB	AA	AB	AB
765	AX-89822658		AA	AB	AB	BB	AB	BB	AA	BB	AB	AB	AB	BB	AA	AB	AA	AA	AB	AB	AB	AB	AB	BB	AB	AB	AB	AB	BB	AA	BB	BB	BB	AA	AB	AB	AA	AB	AA	AB	AB	AB	AB	AA	AB	AB	AB	AA	BB
766	AX-89783478		BB	BB	AB	AB	AB	AB	BB	AA	AB	AB	AB	AA	BB	AB	BB	BB	AB	AB	AB	AB	AB	AA	BB	BB	AB	AB	AA	BB	AB	AB	AB	BB	AB	AB	BB	BB	BB	BB	AB	AB	AB	BB	AB	AB	AB	BB	NC
767	AX-89811743		AA	AB	AA	AB	BB	AB	AA	BB	AB	AB	AB	BB	AB	AB	AA	AA	AB	AB	AB	AA	AB	AB	AA	AA	AB	AB	NC	AA	BB	BB	AA	AA	AB	AB	AA	AB	AA	AB	AB	AB	AB	AA	AB	AB	AB	AA	BB
768	AX-89882247		AA	AB	AA	AB	BB	AB	AA	BB	AB	AB	AB	BB	AB	AB	AA	AA	AB	AB	AB	AA	AB	AB	AA	AA	AB	AB	BB	AA	BB	BB	AA	AA	AB	AB	AA	AB	AA	AB	AB	AB	AB	AA	AB	AB	AB	AA	BB
769	AX-89825142		BB	AB	BB	AB	AA	AB	BB	AA	AB	AB	AB	AA	AB	AB	BB	BB	AB	AB	AB	BB	AB	AB	BB	BB	AB	AB	AA	BB	AA	AA	BB	BB	AB	AB	BB	AB	BB	AB	AB	AB	AB	BB	AB	AB	AB	BB	AA
770	AX-89882250		AA	AB	AA	AB	AB	AB	AA	BB	AB	AB	AB	BB	AB	AB	AA	AA	AB	AB	AB	AA	AB	AB	AA	AA	AB	AB	AB	AA	NC	AB	AA	AA	AB	AB	AA	AB	AA	AB	AB	AB	AB	AA	AB	AB	AB	AA	BB
771	AX-89882319		BB	AB	BB	AB	AA	AB	BB	AA	AB	AB	AB	AA	AB	AB	BB	BB	AB	AB	AB	BB	AB	AB	BB	BB	AB	AB	AA	BB	AA	AA	BB	BB	AB	AB	BB	AB	BB	AB	AB	AB	AB	BB	AB	AB	AB	BB	AA
772	AX-89812086		AA	AB	AA	BB	BB	AB	AA	BB	AB	AB	AB	BB	AB	AB	AA	AA	AB	AB	AB	AA	AB	BB	AB	AB	AB	AB	BB	AA	BB	BB	BB	AA	AB	AB	AA	AB	AA	AB	AB	AB	AB	AA	AB	AB	AB	AA	BB
773	AX-89811742		AA	AB	AA	AB	BB	AB	AA	BB	AB	AB	AB	BB	AB	AB	AA	AA	AB	AB	AB	AA	AB	AB	AA	AA	AB	AB	BB	AA	BB	BB	AA	AA	AB	AB	AA	AB	AA	AB	AB	AB	AB	AA	AB	AB	AB	AA	AB
774	AX-89825165		NC	AA	AB	AA	AA	AB	BB	AA	AB	AB	AB	AA	AB	AB	AB	BB	AA	AB	AB	AB	AA	AA	AB	AB	AA	AA	AA	AB	AA	AA	AA	AB	AA	AB	BB	AB	BB	AB	AA	AA	AB	BB	AB	AB	AB	BB	AA
775	AX-89882325		AB	AA	AB	AA	AA	AB	BB	AA	AB	AB	AB	AA	AB	AB	AB	BB	AA	AB	AB	AB	AA	AA	AB	AB	AA	AA	AA	AB	AA	AA	AA	AB	AA	AB	BB	AB	BB	AB	AA	AA	AB	BB	AB	AB	AB	BB	AA
776	AX-89825173		AB	AA	AB	AA	AA	AB	BB	AA	AB	AB	AB	AA	AB	AB	AB	BB	AA	AB	AB	AB	AA	AA	AB	AB	AA	AA	AA	AB	AA	AA	AA	AB	AA	AB	BB	AB	BB	AB	AA	AA	AB	BB	AB	AB	AB	BB	AA
777	AX-89904601		AB	AB	BB	AB	BB	BB	BB	BB	BB	BB	BB	BB	BB	BB	AB	BB	AB	BB	BB	AB	AB	AB	AB	AB	AB	AB	BB	AB	BB	BB	AA	AB	AB	BB	BB	BB	BB	BB	AB	AB	BB	BB	BB	BB	BB	BB	BB
778	AX-89882295		BB	AB	BB	NC	AA	AB	BB	AA	AB	AB	AB	AA	AB	AB	BB	BB	AB	AB	AB	BB	AB	AB	BB	BB	AB	AB	AA	BB	AA	AA	BB	BB	AB	AB	BB	AB	BB	AB	AB	AB	AB	BB	AB	AB	AB	BB	AA
779	AX-89825213		AA	AB	AB	AB	BB	AB	AA	BB	AB	AB	AB	BB	AB	AB	AA	AA	AB	AB	AB	AA	AB	AB	AA	AA	AB	AB	BB	AA	BB	BB	AA	AA	AB	AB	AA	AB	AA	AB	AB	AB	AB	AA	AB	AB	AB	AA	BB
780	AX-89825098		AB	BB	AB	BB	BB	AB	AA	BB	AB	AB	AB	BB	AB	AB	AB	AA	BB	AB	AB	AB	BB	BB	AB	AB	BB	BB	BB	AB	BB	BB	BB	AB	BB	AB	AA	AB	AA	AB	BB	BB	AB	AA	AB	AB	AB	AA	BB
781	AX-89882272		AB	BB	AB	BB	BB	AB	AA	BB	AB	AB	AB	BB	AB	AB	AB	AA	BB	AB	AB	AB	BB	BB	AB	AB	BB	BB	BB	AB	BB	BB	BB	AB	BB	AB	NC	AB	AA	AB	BB	BB	AB	NC	AB	AB	AB	AA	BB
782	AX-89904644		AA	AA	AA	AA	AA	AA	BB	AA	AB	AA	AA	AA	AB	AA	AA	AB	AA	AA	AB	AB	AA	AA	AA	AA	AA	AA	AA	AA	AA	AA	AA	AA	AA	AA	AA	AB	BB	AA	AA	AA	AA	AA	AA	AA	AB	AB	AA
783	AX-89823267		AB	BB	AB	BB	BB	BB	AA	BB	AB	BB	AB	BB	AB	BB	AB	AA	AB	BB	AB	AA	AB	AB	AB	AB	AB	AB	BB	AA	BB	BB	AB	AA	AB	AB	AA	AB	AA	AB	BB	AB	AB	AA	AB	AB	AB	AA	BB
784	AX-89781537		AB	AB	BB	AB	BB	AB	AB	BB	AB	AB	BB	AB	BB	AA	BB	BB	AB	AA	BB	BB	AA	BB	BB	BB	AB	BB	AB	AB	AA	BB	AB	AB	BB	AB	BB	BB	AB	BB	BB	BB	BB	BB	AB	BB	BB	AA	AB
785	AX-89820063		AB	AB	AA	AB	AA	AB	AB	AA	AB	AB	AA	AB	AA	BB	AA	AA	AB	NC	AA	AA	BB	AA	AA	AA	AB	AA	AB	AB	BB	AA	AB	AB	AA	AB	AA	AA	AB	AA	AA	AA	AA	AA	AB	AA	AA	BB	AB
786	AX-89781218		AB	AB	AA	AB	AA	AA	AB	AA	AB	AB	AA	AA	AA	BB	AA	AA	AB	BB	AA	AA	BB	AA	AA	AA	AB	NC	AB	AB	BB	AA	AB	AB	AA	AB	AB	AA	AB	AA	AA	AA	AA	AA	AB	AA	AA	BB	AB
787	AX-89781726		AB	AB	AB	AB	BB	AB	AB	AB	AB	AB	AB	BB	AB	BB	AA	BB	AB	BB	AB	BB	BB	BB	AB	AB	AB	BB	BB	BB	BB	BB	BB	BB	AB	BB	AB	BB	BB	BB	BB	AB	BB	BB	AB	AB	AB	BB	AB
788	AX-89781651		AB	AB	BB	AB	BB	AB	AB	AB	AB	AB	BB	AB	BB	AA	BB	BB	AB	AA	BB	AB	AA	AB	BB	BB	AB	AB	AA	AB	AA	AB	AB	AA	BB	AB	BB	AB	AB	AB	BB	BB	BB	BB	AB	BB	BB	AA	AB
789	AX-89877293		AB	AB	BB	AB	BB	AB	AB	AB	AB	AB	BB	AB	BB	AA	BB	BB	AB	AA	BB	AB	NC	AB	BB	BB	AB	AB	AA	AB	AA	AB	AB	AA	BB	AB	BB	AB	AB	AB	BB	BB	BB	BB	AB	BB	BB	AA	AB
790	AX-89894813		AB	AB	AB	AB	BB	AB	AA	AB	AA	AB	AB	BB	AB	AB	AA	AB	AA	AB	AB	BB	BB	AB	AB	AB	AB	BB	BB	AB	AB	AB	AB	BB	AB	BB	AB	AB	AB	AB	AB	AB	BB	BB	AB	AB	AB	AB	AB
791	AX-89795567		AB	AB	AB	AB	BB	AB	AA	AB	NC	AB	AB	BB	AB	AB	AA	AB	AA	AB	AB	BB	BB	AB	AB	AB	AB	BB	BB	AB	NC	AB	AB	BB	AB	BB	AB	AB	AB	AB	AB	AB	BB	BB	AB	AB	AB	AB	AB
792	AX-89837575		AA	AA	AA	AA	AA	AA	BB	AA	AB	AA	AA	AA	AA	AB	AA	AA	AB	AB	AA	AA	AA	AA	AA	AA	AA	AA	AA	AA	AB	AB	AA	AA	AA	AA	AA	AB	AB	AB	AA	AA	AA	AA	AB	AA	AA	AB	AA
793	AX-89894767		AA	AA	AA	AA	AA	AA	BB	AA	AB	AA	AA	AA	AA	AB	AA	AA	AB	AB	AA	AA	AA	AA	AA	AA	AA	AA	AA	AA	AB	AB	AA	AA	AA	AA	AA	AB	AB	AB	AA	AA	AA	AA	AB	AA	AA	AB	AA
794	AX-89803527		AB	AB	AB	AB	AA	AB	AB	AB	AB	AB	AB	AA	AB	AA	BB	AA	AB	AA	AB	AA	AA	AA	AB	AB	AB	AA	AA	AA	AA	AA	AA	AA	AB	AA	AB	AA	AA	AA	AA	AB	AA	AA	AB	AB	AB	AA	AB
795	AX-89782014		AB	AB	BB	AB	BB	AB	AB	AB	AB	AB	BB	AA	AB	AA	BB	AB	AB	AA	AB	AB	AA	AA	BB	BB	AB	AA	AA	AA	AA	AA	AA	AA	AB	AA	AB	AB	AA	AA	AB	AB	AA	AB	AB	AB	AB	AA	AB
796	AX-89820526		AB	AB	AB	AB	AA	AB	AB	AB	AB	AB	AB	AA	AB	AA	BB	AA	AB	AA	AB	AA	AA	AA	AB	AB	AB	AA	AA	AA	AA	AA	AA	AA	AB	AA	AB	AA	AA	AA	AA	AB	AA	AA	AB	AB	AB	AA	AB
797	AX-89877659		AB	AB	AB	AB	AA	AB	AB	AB	AB	AB	AB	AA	AB	AA	BB	AA	AB	AA	AB	AA	AA	AA	AB	AB	AB	AA	AA	AA	AA	AA	AA	AA	AB	AA	AB	AA	AA	AA	AA	AB	AA	AA	AB	AB	AB	AA	AB
798	AX-89877684		AB	AB	AB	AB	AA	AB	AB	AB	AB	AB	AB	AA	AB	AA	BB	AA	AB	AA	AB	AA	NC	AA	AB	AB	AB	AA	AA	AA	NC	AA	AA	AA	AB	AA	AB	AA	AA	AA	AA	AB	AA	AA	AB	AB	AB	AA	AB
799	AX-89820583		AB	AB	BB	AB	BB	AB	AB	AB	AB	AB	BB	AA	AB	AA	BB	AB	AB	AA	AB	AB	AA	AA	BB	BB	AB	AA	AA	AA	AA	AA	AA	AA	AB	AA	AB	AB	AA	AA	AB	AB	AA	AB	AB	AB	AB	AA	AB
800	AX-89858539		AA	AA	AA	AA	AA	AA	AB	AA	AB	AA	AA	AA	AA	AA	AB	AB	AA	AA	AA	AA	AA	AB	AA	AA	AA	AA	AA	AB	AA	AA	AB	AA	AA	AA	AA	AA	AA	AA	AA	AB	AA	AA	AA	AB	AB	AA	AB
801	AX-89820558		AB	AB	AA	AB	AA	AB	AB	AB	AB	AB	AA	BB	AB	BB	AA	AB	AB	BB	AB	AB	BB	BB	AB	AB	AB	BB	BB	BB	BB	BB	BB	BB	AB	BB	AB	AB	BB	BB	AB	AB	BB	AB	AB	AB	AB	BB	AB
802	AX-89782811		BB	BB	BB	BB	BB	BB	AB	BB	AB	BB	BB	BB	BB	BB	AB	AB	BB	BB	BB	BB	BB	BB	BB	BB	BB	BB	BB	AB	BB	BB	AB	BB	BB	BB	BB	BB	BB	BB	BB	AB	BB	BB	BB	AB	AB	BB	AB
803	AX-89894835		AB	AB	AB	AB	BB	AB	AA	AA	AA	AB	AB	AB	AA	AB	AA	AB	AA	AB	AB	AB	BB	AA	NC	AB	AB	AA	AB	AB	AB	AA	AB	AB	AA	AB	AA	AB	AA	AA	AB	AA	AA	AB	AB	AA	AA	AB	AB
804	AX-89820769		AB	AB	AB	BB	BB	AB	AA	AA	AA	AB	AB	AB	AA	AB	AA	AB	AA	AB	AB	AB	NC	AB	AB	AB	AB	AA	AB	AB	AB	AA	AB	AB	AA	AB	AA	AB	AA	AA	BB	AA	AA	AB	AB	AA	AA	AB	AB
805	AX-89820733		AB	AB	AB	AB	AB	AB	AA	AA	AA	AB	AB	AB	AA	AB	AA	AB	AA	AB	AB	AB	NC	AB	AB	AB	AA	AA	AB	AB	AB	AA	AB	AB	AA	AB	AA	AB	AA	AA	NC	AA	AA	AB	AB	AA	AA	AB	AB
806	AX-89894843		AB	AB	AB	AB	NC	AB	BB	BB	BB	AB	AB	AB	BB	AB	BB	AB	BB	AB	AB	AB	AA	BB	AB	AB	AB	BB	AB	AB	AB	BB	AB	AB	BB	AB	BB	AB	BB	BB	AB	BB	BB	AB	AB	BB	BB	AB	AB
807	AX-89877885		AB	AB	AB	NC	AA	AB	BB	BB	BB	AB	AB	AB	BB	AB	BB	AB	BB	AB	AB	AB	AA	AB	AB	AB	AB	BB	AB	AB	AB	BB	AB	AB	BB	AB	BB	AB	BB	BB	AA	BB	BB	AB	AB	BB	BB	AB	AB
808	AX-89821706		AB	AB	AB	BB	BB	AB	AA	AA	AB	AB	AB	AB	AA	AB	AB	BB	AA	AB	AB	AB	BB	AB	AB	AB	AB	AA	AB	BB	AB	AA	BB	AB	AA	AB	AA	AB	AA	AA	BB	AB	AA	AB	AB	AB	AB	AB	BB
809	AX-89877912		AB	AB	AB	AA	AA	AB	BB	BB	BB	AB	AB	AB	BB	AB	BB	AB	BB	AB	AB	AB	AA	AB	AB	AB	AB	BB	AB	AB	AB	BB	AB	AB	BB	AB	BB	AB	BB	BB	AA	BB	BB	AB	AB	BB	BB	AB	AB
810	AX-89878019		AB	AB	AB	AA	AA	AB	BB	BB	BB	AB	AB	AB	BB	AB	BB	AB	BB	AB	AB	AB	AA	BB	AB	AB	AB	BB	AB	AB	AB	BB	AB	AB	BB	AB	BB	AB	BB	BB	AA	BB	BB	AB	AB	BB	BB	AB	AB
811	AX-89879396		AA	AA	AA	AA	AA	AA	AA	AA	AA	AA	AA	AB	AB	AA	AA	AA	AA	AA	AA	AA	AA	AA	AA	AA	AA	AB	AA	AA	AA	AB	AA	AA	AB	AB	AB	AA	AB	AB	AA	AB	BB	NC	AA	AB	AB	AA	AA
812	AX-89782698		AB	AB	AB	BB	BB	AB	AA	AA	AB	AB	AB	AB	AA	AB	AB	BB	AA	AB	AB	AB	BB	AB	AA	AA	AB	AA	AB	BB	AB	AA	BB	AB	AA	BB	AA	AB	AA	AA	BB	BB	AA	AB	AB	AB	AB	AB	BB
813	AX-89878705		AB	AB	AB	NC	BB	AB	AA	AA	AB	AB	AB	AB	AA	AB	AB	BB	AA	AB	AB	AB	BB	AB	AA	AA	AB	AA	AB	BB	AB	AA	BB	AB	AA	BB	AA	AB	AA	AA	BB	BB	AA	AB	AB	AB	AB	AB	BB
814	AX-89821517		AB	AB	AB	BB	BB	AB	AA	AA	AB	AB	AB	AB	AB	BB	AB	BB	AB	BB	AB	AB	BB	AB	AA	AA	AB	NC	AB	BB	AB	AA	BB	AB	AA	BB	AA	AB	AA	AA	BB	BB	AA	AB	AB	AB	AB	AB	BB
815	AX-89782680		AB	AB	AB	AA	AA	AB	BB	BB	AB	AB	NC	AB	BB	AB	AB	AA	BB	AB	AB	AB	NC	AB	BB	BB	AB	BB	AB	AA	AB	BB	AA	AB	BB	AA	BB	AB	BB	BB	NC	AA	BB	AB	AB	AB	AB	AB	AA
816	AX-89782713		AB	AB	AB	BB	NC	AB	AA	AA	AB	AB	AB	AB	AA	AB	AB	BB	AA	AB	AB	AB	NC	AB	AA	AA	AB	AA	AB	NC	AB	AA	BB	AB	AA	AB	AA	AB	AA	AA	BB	BB	AA	AB	AB	AB	AB	AB	BB
817	AX-89847395		AB	AB	BB	AA	AB	AB	BB	BB	AB	AB	BB	AB	AB	AA	AB	BB	AB	AA	AB	BB	AA	AB	BB	BB	AB	BB	AB	AA	AB	BB	AA	AB	BB	AA	BB	BB	BB	BB	AB	AA	BB	BB	AB	AB	AB	AB	AA
818	AX-89821277		AB	AB	AA	BB	AB	AB	AA	AA	AB	AB	AA	AB	AB	BB	AB	AA	AB	BB	AB	AA	BB	AB	AA	AA	AB	AA	AB	AB	BB	AB	BB	AB	AA	BB	AA	AB	AB	AA	AB	BB	AA	AA	AB	AB	AB	AB	BB
819	AX-89867660		AB	AB	AB	AB	BB	AB	AB	AB	AA	AB	AB	AA	AA	AA	AB	AB	AA	AB	BB	BB	AA	AB	AB	AB	AA	BB	AB	BB	AB	AB	AA	BB	AB	AB	AA	AB	AB	AB	AB	BB	AB	AB	AA	AA	AB	AB	AA
820	AX-89781853		AB	AB	AB	AB	AA	AB	AB	AB	BB	AB	AB	BB	BB	BB	AB	AB	BB	AB	AA	AA	BB	AB	AB	AB	BB	AA	AB	AA	AB	AB	BB	AA	AB	AB	BB	AB	AB	AB	AB	AA	AB	AB	BB	BB	AB	AB	BB
821	AX-89781859		AB	AB	AB	AB	BB	AB	AB	AB	AA	AB	AB	AA	AA	AA	AB	AB	AA	AB	BB	BB	AA	AB	AB	AB	AA	BB	AB	BB	AB	AB	NC	BB	AB	AB	AA	AB	AB	AB	AB	BB	AB	AB	AA	NC	AB	AB	AA
822	AX-89781803		AB	AB	AB	AB	BB	AB	AB	AB	AA	AB	AB	AA	AA	AA	AB	AB	AA	AB	BB	BB	AA	AB	AB	AB	AA	BB	AB	BB	AB	AB	AA	BB	AB	AB	AA	AB	AB	AB	AB	BB	AB	AB	AA	AA	AB	AB	AA
823	AX-89877426		AB	AB	AA	AA	BB	AA	AB	AA	AA	AB	AB	AA	AA	AA	AB	AA	AA	AB	AB	BB	AA	AB	AA	AA	AA	AA	AA	AB	AB	AB	AA	AB	AA	AA	AA	AB	AB	AB	AB	AB	AA	AB	AA	AA	AA	AA	AA
824	AX-89904422		AB	AB	BB	BB	AA	BB	AB	BB	BB	AB	AB	BB	BB	BB	AB	BB	BB	AB	AB	AA	BB	AB	BB	BB	BB	BB	BB	AB	AB	AB	BB	AB	BB	BB	BB	AB	AB	AB	AB	AB	BB	AB	BB	BB	BB	BB	BB
825	AX-89820147		AA	AB	AA	AA	BB	AB	AB	AA	AA	AB	AB	AA	AA	AA	AA	AA	AA	AA	AB	BB	AA	AA	AA	AA	AA	AA	AA	AB	AB	AB	AA	AB	AA	AA	AA	AB	AB	NC	AB	AA	AA	AA	AA	AA	AA	AA	AA
826	AX-89781633		BB	AB	BB	BB	AA	AB	AB	BB	BB	AB	AB	BB	BB	BB	BB	BB	BB	BB	AB	AA	BB	BB	BB	BB	BB	BB	BB	AB	AB	AB	BB	AB	BB	BB	BB	AB	AB	AB	AB	BB	BB	BB	BB	BB	BB	BB	BB
827	AX-89784368		BB	AB	BB	BB	AA	AB	AB	BB	BB	AB	AB	BB	BB	BB	BB	BB	BB	AB	AB	AA	BB	BB	BB	BB	BB	BB	BB	AB	AB	AB	BB	AB	BB	BB	BB	AB	AB	AB	AB	BB	BB	BB	BB	BB	BB	BB	BB
828	AX-89877229		BB	AB	BB	BB	AA	AB	AB	BB	BB	AB	AB	BB	BB	BB	BB	BB	BB	BB	BB	AA	BB	BB	BB	BB	BB	BB	BB	AB	AB	AB	BB	AB	BB	BB	BB	BB	BB	AB	AB	BB	BB	BB	BB	BB	BB	BB	BB
829	AX-89876545		AA	AB	AA	AA	AA	AA	AA	AA	AA	AA	AA	AB	AB	AA	AA	AA	AA	AA	AA	AA	AA	AA	AA	AA	AB	AA	AA	AA	AB	AB	AB	AA	AB	AA	AB	AA	AA	AA	AA	AA	AA	AA	AA	AA	AA	AA	AA
830	AX-89821622		AB	AB	AB	AB	BB	BB	BB	AB	AB	AB	AB	AA	AA	AB	AB	BB	AA	BB	AB	BB	NC	AB	AB	AB	AB	BB	BB	AB	AB	AB	AA	BB	AB	AB	AA	BB	BB	BB	AB	AB	AB	BB	AA	AA	AB	AB	AB
831	AX-89821939		AB	AB	AB	AB	AA	AA	AA	AB	AB	AB	AB	BB	BB	AB	AB	AA	BB	AA	AB	AA	AA	AB	NC	AB	AB	AA	AA	AB	AB	AB	BB	AA	AB	AB	BB	AA	AA	AA	AB	AB	AB	AA	BB	BB	AB	AB	AB
832	AX-89783368		AB	AB	AB	AB	BB	BB	BB	AB	AB	AB	BB	AA	AA	AB	AB	BB	AB	BB	AB	BB	BB	BB	AB	AB	AB	BB	BB	AB	AB	AB	AA	BB	AB	AB	NC	BB	BB	BB	AB	AB	AB	BB	AA	AA	AB	AB	AB
833	AX-89879697		AB	AB	AB	AB	AA	AA	AB	BB	AB	AB	AA	BB	BB	AB	AB	AB	AB	AA	BB	AA	AA	AB	AB	AB	AA	AA	AA	AB	AB	AB	BB	AA	AB	AB	BB	AA	AA	AA	AB	AB	AB	AA	BB	BB	AB	AB	AB
834	AX-89783983		AB	AB	AB	AB	AA	AA	AB	BB	AB	AB	AA	BB	BB	AB	AB	AA	AB	AA	AB	AA	AA	AA	AB	AB	AB	AA	AA	AB	AB	AB	BB	AA	AB	AB	BB	AA	AA	AA	AB	AB	AB	AA	BB	BB	AB	AB	AB
835	AX-89847566		AB	AB	AB	AB	BB	BB	BB	AB	AB	AB	BB	AA	AA	AB	AB	BB	AB	BB	AB	BB	BB	AB	AB	AB	AB	BB	BB	AB	AB	AB	AA	BB	AB	AB	AA	BB	BB	BB	AB	AB	AB	BB	AA	AA	AB	AB	AB
836	AX-89822977		BB	BB	BB	BB	BB	BB	AB	AB	BB	AB	BB	BB	BB	AB	BB	AB	BB	AB	BB	BB	BB	BB	BB	BB	BB	BB	BB	BB	AB	AB	BB	BB	BB	BB	BB	AB	BB	AB	BB	BB	BB	BB	BB	BB	BB	BB	BB
837	AX-89784027		AB	AB	AB	AB	BB	BB	BB	AB	AB	AB	BB	AA	AA	AB	AB	BB	AB	BB	AB	BB	BB	BB	AB	AB	AB	BB	BB	BB	AB	AB	AA	BB	AB	AB	AA	BB	BB	BB	AB	AB	AB	BB	AA	AA	AB	AB	AB
838	AX-89819284		AB	AB	AB	AB	BB	BB	BB	AB	AB	AB	BB	AB	AA	AB	AB	BB	AB	BB	AB	BB	BB	BB	AB	AB	AB	BB	BB	BB	AB	AB	AA	BB	AB	AB	AA	BB	BB	BB	AB	AB	BB	BB	AA	AA	AB	AB	AA
839	AX-89878056		BB	BB	BB	BB	BB	BB	AB	AB	BB	BB	BB	BB	BB	BB	BB	AB	BB	BB	BB	BB	BB	BB	BB	BB	BB	BB	BB	AB	BB	BB	BB	BB	BB	BB	BB	BB	BB	BB	BB	BB	BB	BB	BB	BB	BB	BB	BB
840	AX-89822826		AB	AB	AB	AB	BB	BB	AB	AA	AB	AB	AB	AA	AA	AA	AB	AB	AA	AB	AB	BB	BB	AB	AB	AB	AB	BB	BB	AB	AB	AB	AA	BB	AB	AB	AA	BB	BB	BB	AB	AB	AB	BB	AA	AA	AB	AB	AB
841	AX-89782111		AA	AA	AA	AA	AA	AA	AB	AB	AA	AA	AA	AA	AA	AB	AA	AB	AA	AB	AA	AA	AA	AA	AA	AA	AA	AA	AA	AB	AA	AA	AA	AA	AA	AA	AA	AA	AA	AA	AA	AA	AA	AA	AA	AA	AA	AA	AA
842	AX-89847515		BB	BB	BB	BB	BB	BB	AB	AB	BB	BB	BB	BB	BB	BB	BB	AB	BB	BB	AB	BB	BB	BB	BB	BB	BB	BB	BB	BB	AB	AB	BB	BB	BB	BB	BB	AB	BB	AB	BB	BB	BB	BB	BB	BB	BB	BB	BB
843	AX-89879885		BB	AB	BB	AB	AA	AA	AA	BB	BB	AB	AB	BB	AB	BB	BB	BB	BB	BB	BB	AA	BB	AB	BB	BB	BB	AB	AB	BB	BB	BB	BB	AA	AB	BB	BB	BB	BB	BB	BB	AB	BB	BB	BB	BB	BB	AB	BB
844	AX-89847250		AA	AA	AA	AA	AA	AA	AB	AB	AA	AA	AA	AA	AA	AB	AA	AB	AA	AB	AA	AA	AA	AA	AA	AA	AA	AA	AA	AB	AA	AA	AA	AA	AA	AA	AA	AA	AA	AA	AA	AA	AA	AA	AA	AA	AA	AA	AA
845	AX-89876702		AB	AB	AB	AB	BB	BB	BB	AB	AA	AB	AB	AA	AA	AB	AB	BB	AA	BB	AB	BB	BB	AB	AB	AB	AB	AB	BB	BB	AB	AB	AB	BB	BB	AB	AA	BB	BB	BB	AB	AB	AB	BB	AA	AA	AB	AB	AA
846	AX-89781087		BB	BB	BB	BB	BB	BB	AB	AB	BB	BB	BB	BB	BB	BB	BB	AB	BB	BB	BB	BB	BB	BB	BB	BB	BB	BB	BB	AB	BB	BB	BB	BB	BB	BB	BB	BB	BB	BB	BB	BB	BB	BB	BB	BB	BB	BB	BB
847	AX-89819505		AA	AA	AA	AA	AA	AA	AB	AB	AA	AA	AA	AA	AA	AA	AA	AB	AA	AA	AA	AA	AA	AA	AA	AA	AA	AA	AA	AB	AA	AA	AA	AA	AA	AA	AA	AA	AA	AA	AA	AA	AA	AA	AA	AA	AA	AA	AA
848	AX-89847585		BB	AB	BB	BB	BB	BB	BB	BB	AB	BB	BB	BB	AB	AB	BB	BB	AB	AB	BB	BB	BB	AB	BB	BB	BB	BB	BB	BB	BB	BB	BB	BB	BB	BB	BB	BB	BB	BB	BB	BB	BB	BB	BB	BB	BB	BB	AB
849	AX-89904634		AB	AA	AB	AB	AA	AA	AB	BB	BB	AB	AB	BB	AB	BB	AB	AB	BB	AB	AB	AA	AB	AA	AB	AB	AB	AB	AA	AB	AB	AB	AB	AA	AA	AB	BB	AA	AA	AA	AB	AB	BB	AA	BB	BB	AB	AB	BB
850	AX-89823062		AB	BB	AB	AB	BB	BB	AB	AA	AA	AB	AB	AA	AB	AB	AB	AB	AA	BB	AB	BB	AB	BB	AB	AB	AB	AB	BB	AB	AA	AA	AB	BB	BB	AB	AA	BB	NC	AB	AB	AB	AA	BB	AA	AA	AB	AB	AA
851	AX-89822447		AB	AB	BB	BB	BB	BB	BB	AB	AB	BB	BB	AB	AB	AA	AB	AB	BB	AB	AB	AB	AB	AB	AA	AA	AA	BB	AB	AB	BB	AA	AB	AB	BB	BB	AB	BB	BB	BB	AB	AA	AB	AB	BB	AB	AB	AB	NC
852	AX-89822579		AB	AB	AB	AB	AA	AA	AA	BB	AB	AB	AB	BB	BB	AB	AB	AB	AB	AA	AB	AA	AB	AB	AB	AB	AB	AB	AA	AB	BB	BB	AB	AA	AA	AB	BB	AA	AA	AB	BB	AB	BB	AA	BB	BB	AB	AB	AB
853	AX-89847625		AA	AB	AA	AA	AA	AA	AA	AA	AA	AA	AA	AA	AB	AA	AA	AA	AA	AA	AA	AA	AA	AB	AA	AA	AA	AA	AA	AA	AB	AB	AA	AA	AA	AA	AA	AA	AA	AB	AA	AA	AA	AA	AA	AA	AA	AA	AA
854	AX-89783476		AA	AB	AA	AB	BB	BB	BB	AA	AA	AB	AB	AA	AB	AA	AA	AA	AA	AA	AA	NC	AA	AB	AA	AA	AA	AB	AB	AA	AA	AA	AA	NC	AB	AA	AA	AA	AA	AA	AA	AB	AA	AA	AA	AA	AA	AB	AA
855	AX-89878797		AB	AB	AB	AB	BB	BB	BB	AB	AB	AB	AB	AA	AA	AB	AB	BB	AA	BB	AB	BB	BB	AB	AB	AB	AB	BB	BB	AB	AB	AB	AA	BB	AB	AB	AA	BB	BB	BB	AB	AB	AB	BB	AA	AA	AB	AB	AB
856	AX-89825203		AA	AA	AA	AB	BB	BB	BB	AA	AB	AB	NC	AA	AA	AA	AA	AA	AB	AA	NC	BB	AA	AB	AA	AA	AA	AB	AB	AA	AA	AA	AA	BB	AB	AA	AA	AA	AA	AA	AA	AB	AA	AA	AA	AA	AA	AB	AB
857	AX-89904817		BB	BB	BB	AB	AA	AA	AA	BB	BB	AB	BB	BB	BB	BB	BB	BB	BB	BB	BB	AA	BB	AB	BB	BB	BB	AB	AB	BB	BB	BB	BB	AA	AB	BB	BB	BB	BB	BB	BB	AB	BB	BB	BB	BB	BB	AB	BB
858	AX-89799149		AA	AA	AA	BB	BB	BB	BB	AB	AA	AB	AA	AB	AA	AB	AA	AB	AA	AA	AB	BB	AB	AB	AA	AA	AA	BB	AB	AA	AA	AA	AA	BB	AB	AB	AB	AA	AA	AA	AA	AB	BB	AA	AB	AB	AB	AB	AB
859	AX-89894792		BB	BB	BB	AA	AA	AA	AA	BB	BB	AB	NC	AB	AB	AA	BB	BB	BB	AB	AB	AA	AA	AA	AA	AA	BB	AA	AB	AA	BB	BB	AA	AA	AA	AB	AB	AB	BB	AA	BB	BB	AA	BB	AB	AB	AB	AB	AB
860	AX-89782112		BB	BB	BB	AA	AA	AA	AA	BB	BB	AB	BB	AB	AB	AA	BB	BB	BB	AB	AB	AA	AA	AB	AB	AB	BB	AA	AB	AA	BB	BB	AA	AA	AB	AB	AB	BB	BB	BB	BB	BB	AA	BB	AB	AB	AB	AB	AB
861	AX-89877985		BB	BB	BB	NC	AA	AA	AA	BB	BB	AB	BB	AB	BB	AA	BB	BB	BB	AB	AB	AA	AA	AB	AB	AB	BB	AB	AB	AA	AB	BB	AA	AA	AB	AB	AB	BB	BB	BB	BB	BB	AA	BB	AB	AB	AB	AB	AB
862	AX-89872327		BB	BB	BB	AA	AA	AA	AA	BB	BB	AB	BB	AB	AB	AA	BB	BB	BB	AB	AB	AA	AA	AB	AA	AA	BB	AA	AB	AA	BB	BB	AA	AA	AA	AB	AB	BB	BB	BB	BB	BB	AA	BB	AB	AB	AB	AB	AB
863	AX-89820949		AA	AA	AA	BB	BB	BB	BB	AA	AA	AB	AA	AB	AA	BB	AA	AA	AA	AB	AB	BB	BB	AB	AB	AB	AA	BB	AB	BB	AA	AA	AB	NC	AB	AB	AB	AA	AA	AA	AA	AA	NC	AA	AB	AB	AB	AB	AB
864	AX-89847412		AB	AB	BB	AA	AA	AA	AA	BB	BB	AB	BB	AB	AB	AA	BB	AB	BB	AB	AB	AA	AA	AB	AB	AB	BB	AA	AB	AA	BB	BB	AA	AA	AB	AB	AB	AB	BB	AB	BB	BB	AA	BB	AB	AB	AB	AB	AB
865	AX-89878844		AB	AB	AA	BB	BB	BB	BB	AA	AA	AB	AA	AB	AB	BB	AA	AB	AA	AB	AB	BB	BB	AB	AB	AB	AA	BB	AB	BB	AA	AA	BB	BB	AB	AB	AB	AB	AA	AB	AA	AA	BB	AA	AB	AB	AB	AB	AB
866	AX-89878786		BB	BB	AB	BB	BB	AB	AB	AB	AB	BB	BB	AA	AA	BB	AB	AB	AA	BB	AB	BB	AA	AB	AB	AB	AB	BB	BB	AB	AA	AA	AB	BB	BB	BB	AA	AA	AA	AA	AB	AB	BB	AB	AB	AB	AB	AB	AB
867	AX-89904507		BB	BB	BB	BB	BB	BB	AB	BB	BB	BB	BB	AB	AB	AA	BB	BB	BB	AB	AB	BB	BB	BB	AB	AB	BB	AB	BB	BB	BB	BB	BB	BB	AA	BB	BB	BB	BB	BB	BB	BB	AB	BB	AB	BB	AB	AB	AB
868	AX-89782729		AB	AB	BB	AA	AA	AA	AA	BB	BB	AB	BB	AB	AB	AA	BB	AB	BB	AB	AB	NC	AA	AB	AB	AB	BB	NC	AB	NC	BB	BB	AA	NC	AB	AB	AB	AB	BB	AB	BB	BB	AA	BB	AB	AB	AB	AB	AB
869	AX-89821395		BB	BB	BB	BB	BB	BB	AB	BB	BB	BB	BB	AB	AB	NC	BB	BB	BB	AB	AB	BB	BB	BB	BB	BB	BB	AB	BB	BB	BB	BB	BB	BB	AB	BB	BB	BB	BB	BB	BB	BB	AB	BB	AB	BB	AB	AB	AB
870	AX-89878607		BB	BB	BB	BB	BB	BB	AB	BB	BB	BB	BB	AA	AB	AA	AB	BB	AB	AB	AB	BB	BB	AB	AB	AB	AB	AB	BB	BB	AB	AB	BB	BB	AA	BB	AB	BB	AB	AB	AB	AB	AB	BB	AB	BB	AB	AB	AB
871	AX-89821460		BB	BB	BB	BB	BB	BB	AB	BB	BB	BB	BB	AA	AB	AA	AB	BB	AB	AB	AB	BB	BB	AB	NC	AB	AB	AB	BB	BB	AB	AB	BB	BB	AA	BB	NC	BB	AB	AB	AB	AB	AB	BB	AB	BB	AB	AB	AB
872	AX-89821500		BB	BB	BB	BB	BB	BB	AB	BB	BB	BB	BB	AA	AB	AA	AB	BB	AB	AB	AB	BB	BB	AB	AB	AB	AB	AB	BB	BB	AB	AB	BB	BB	AA	BB	AB	BB	NC	NC	AB	AB	AB	BB	AB	BB	AB	AB	AB
873	AX-89821463		AA	AA	AA	AA	AA	AA	AB	AA	AA	AA	AA	BB	AB	BB	AB	AA	AB	AB	AB	AA	AA	AB	AB	AB	AB	AB	AA	AA	AB	AB	AA	AA	BB	AA	AB	AA	AB	AB	AB	AB	AB	AA	AB	AA	AB	AB	AB
874	AX-89821464		BB	BB	BB	BB	BB	BB	AB	BB	BB	BB	BB	AA	AB	AA	AB	BB	AB	AB	AB	BB	BB	AB	AB	AB	AB	AB	BB	BB	AB	AB	BB	BB	AA	BB	AB	BB	AB	AB	AB	AB	AB	BB	AB	BB	AB	AB	AB
875	AX-89904513		AA	AA	AA	AA	AA	AA	AA	AA	AA	AA	AA	AB	AA	AA	AB	AA	AB	AA	AA	AA	AA	AB	AB	AB	AB	AA	AA	AA	AB	AB	AA	AA	AB	AA	AB	AA	AA	AA	AB	AB	AA	AA	AA	AA	AA	AA	AA
876	AX-89821436		AA	AA	AA	AA	AA	AA	AA	AA	AA	AA	AA	AB	AA	AA	AB	AA	AB	AA	AA	AA	AA	AB	AB	AB	AB	AA	AA	AA	AB	AB	AA	AA	AB	AA	AB	AA	AA	AA	AB	AB	AA	AA	AA	AA	AA	AA	AA
877	AX-89821306		BB	BB	BB	BB	BB	BB	AB	BB	BB	BB	BB	AA	AB	AA	AB	BB	AB	AB	AB	BB	BB	AB	AB	AB	NC	AB	BB	BB	AB	NC	BB	BB	AA	BB	AB	BB	AB	AB	AB	AB	AB	BB	AB	BB	AB	AB	AB
878	AX-89782543		BB	BB	BB	BB	BB	BB	BB	BB	BB	BB	BB	AB	BB	BB	AB	BB	AB	BB	BB	BB	BB	AB	AB	AB	AB	BB	BB	BB	AB	AB	BB	BB	AB	BB	AB	BB	BB	BB	AB	AB	BB	BB	BB	BB	BB	BB	BB
879	AX-89821230		AB	AB	AA	AB	AB	AB	AA	AA	AB	AB	AA	AB	AB	BB	AB	AA	AB	BB	AB	AA	BB	AB	AB	AB	AB	AA	AB	BB	BB	BB	BB	AB	AA	BB	AA	BB	BB	AB	AA	AB	AB	AB	AB	BB	AB	AB	BB
880	AX-89782590		AA	AA	AA	AA	AA	AA	AB	AA	AA	AA	AA	BB	AB	BB	AB	AA	AB	AB	AB	AA	AA	AB	AB	AB	AB	AB	AA	AA	AB	AB	AA	AA	BB	AA	AB	AA	AB	AB	AB	AB	AB	AA	AB	AA	AB	AB	AB
881	AX-89878458		BB	BB	BB	BB	BB	BB	AB	BB	BB	BB	BB	AA	AB	AA	AB	BB	AB	AB	AB	BB	BB	AB	AB	AB	AB	AB	BB	BB	AB	AB	BB	BB	AA	BB	AB	BB	AB	AB	AB	AB	AB	BB	AB	BB	AB	AB	AB
882	AX-89821352		NC	NC	AA	AA	AA	AA	AB	AA	AA	AA	AA	BB	AB	BB	AB	AA	AB	AB	AB	AA	AA	NC	AB	AB	AB	AB	AA	AA	AB	AB	AA	AA	BB	AA	AB	AA	AB	AB	AB	AB	AB	AA	AB	AA	AB	AB	AB
883	AX-89878484		BB	BB	BB	BB	BB	BB	BB	BB	BB	BB	BB	AB	BB	BB	AB	BB	AB	BB	BB	BB	BB	AB	AB	AB	AB	BB	BB	BB	AB	AB	BB	BB	AB	BB	AB	BB	BB	BB	AB	AB	BB	BB	BB	BB	BB	BB	BB
884	AX-89821221		AA	AA	AA	AA	AA	AA	AB	AA	AA	AA	AA	BB	AB	BB	AB	AB	AB	AB	AB	AA	AA	AB	AB	AB	AB	AB	AA	AA	AB	AB	AA	AA	BB	AA	AB	AA	AB	AB	AB	AB	AB	AA	AB	AA	AB	AB	AB
885	AX-89821340		BB	BB	BB	BB	BB	BB	AB	BB	BB	BB	BB	AA	AB	AA	AB	BB	AB	AB	AB	BB	BB	AB	AB	AB	AB	AB	BB	BB	AB	AB	BB	BB	AA	BB	AB	BB	AB	AB	AB	AB	AB	BB	AB	BB	AB	AB	AB
886	AX-89821328		BB	BB	BB	BB	BB	BB	AB	BB	BB	BB	BB	AB	AB	AA	BB	BB	BB	AB	AB	BB	BB	BB	BB	BB	BB	AB	BB	BB	BB	BB	BB	BB	AB	BB	BB	BB	BB	BB	BB	BB	AB	BB	AB	BB	AB	AB	AB
887	AX-89878482		AA	AA	AA	AA	AA	AA	AB	AA	AA	AA	AA	AB	AB	BB	AA	AA	AA	AB	AB	AA	AA	AA	AA	AA	AA	AB	AA	AA	AA	AA	AA	AA	AB	AA	AA	AA	AA	AA	AA	AA	AB	AA	AB	AA	AB	AB	AB
888	AX-89878305		BB	BB	BB	BB	BB	BB	AB	BB	BB	BB	BB	AA	AB	AA	AB	AB	AB	AB	AB	BB	BB	AB	AB	AB	AB	AB	BB	BB	AB	AB	BB	BB	AA	BB	AB	BB	AB	AB	AB	AB	AB	BB	AB	BB	AB	AB	AB
889	AX-89878273		BB	BB	BB	BB	BB	BB	AB	BB	BB	BB	BB	AA	AB	AA	AB	AB	AB	AB	AB	BB	BB	AB	AB	AB	AB	AB	BB	BB	NC	AB	BB	BB	AA	BB	AB	BB	AB	AB	NC	AB	AB	BB	AB	BB	AB	AB	AB
890	AX-89878304		BB	BB	BB	BB	BB	BB	AB	BB	BB	BB	BB	AA	AB	AA	AB	AB	AB	AB	AB	BB	BB	AB	AB	AB	AB	AB	BB	BB	AB	AB	BB	BB	AA	BB	AB	BB	AB	AB	AB	AB	AB	BB	AB	BB	AB	AB	AB
891	AX-89821184		BB	BB	BB	BB	BB	BB	AB	BB	BB	BB	BB	AA	AB	AA	AB	AB	AB	AB	AB	BB	BB	AB	NC	AB	AB	AB	BB	BB	AB	AB	BB	BB	AA	BB	AB	BB	AB	AB	AB	AB	AB	BB	AB	BB	AB	AB	AB
892	AX-89878206		AB	AB	BB	BB	BB	BB	AB	BB	BB	BB	BB	AA	AB	AA	AB	AB	AB	AB	AB	BB	BB	AB	AB	AB	NC	AB	BB	BB	AB	AB	BB	BB	NC	BB	AB	BB	AB	AB	AB	AB	AB	BB	AB	BB	AB	AB	AB
893	AX-89821078		AB	AB	AA	AA	AA	AA	AB	AA	AA	AA	AA	BB	AB	BB	AB	AB	AB	AB	AB	AA	AA	AB	AB	AB	AB	AB	AA	AA	AB	AB	AA	AA	BB	AA	NC	AA	AB	AB	AB	AB	AB	AA	AB	AA	AB	AB	AB
894	AX-89821042		AB	AB	AA	AA	AA	AA	AB	AA	AA	AA	AA	BB	AB	BB	AB	AB	AB	AB	AB	AA	AA	AB	AB	AB	AB	AB	AA	AA	AB	AB	AA	AA	BB	NC	AB	AA	AB	AB	AB	AB	AB	AA	AB	AA	AB	AB	AB
895	AX-89783058		AB	AB	AB	AB	AA	AA	AB	AA	AA	AB	AB	BB	AB	BB	AB	AB	AB	AB	BB	AA	AA	AB	AB	AB	BB	AB	AA	AA	AB	AB	AA	AA	BB	AA	AB	AA	AB	NC	BB	BB	AB	AA	AB	AA	AB	AB	AB
896	AX-89878177		AB	AB	AA	AA	AA	AA	AB	AA	AA	AA	AA	BB	AB	BB	AB	AB	AB	AB	AB	AA	AA	AB	AB	AB	AB	AB	AA	AA	AB	AB	AA	AA	BB	AA	AB	AA	AB	AB	AB	AB	AB	AA	AB	AA	AB	AB	AB
897	AX-89904542		AB	AB	AB	AB	AB	AB	AA	AB	AB	AB	AB	AB	BB	BB	BB	AB	AB	AB	BB	AB	AB	AB	BB	BB	AB	AB	AA	AB	AB	AB	AB	AA	BB	AA	AA	AB	AB	AB	AB	AB	BB	AA	BB	AB	AB	BB	BB
898	AX-89879143		AB	AB	AB	AB	AB	AB	AB	AB	AB	AB	AB	AA	AA	AA	AA	AB	AA	AB	AA	AB	AB	AB	AA	AA	AA	AB	BB	AB	AA	AA	AB	BB	AA	NC	AB	AB	AB	AB	AA	AA	AA	BB	AA	AB	AB	AA	AA
899	AX-89821811		AB	AB	AB	AB	AB	AB	AB	AB	AB	AB	AB	BB	BB	BB	BB	AB	BB	AB	BB	AB	AB	AB	BB	BB	BB	AB	AA	AB	BB	BB	AB	AA	BB	AB	AB	AB	AB	AB	BB	BB	BB	AA	BB	AB	AB	BB	BB
900	AX-89821754		AB	AB	AB	AB	AB	AB	AB	AB	AB	AB	AB	BB	BB	BB	BB	AB	BB	AB	BB	AB	AB	AB	BB	BB	BB	AB	AA	AB	BB	BB	AB	AA	BB	AA	AB	AB	AB	AB	BB	BB	BB	AA	BB	AB	AB	BB	BB
901	AX-89803663		AB	AB	AB	AB	AB	AB	AB	AB	AB	AB	AB	BB	BB	BB	BB	AB	BB	AB	BB	AB	AB	AB	BB	BB	BB	AB	AA	AB	BB	BB	AB	NC	BB	AA	AB	AB	AB	AB	BB	BB	BB	AA	BB	AB	AB	BB	BB
902	AX-89821810		AB	AB	AB	AB	AB	AB	AB	AB	AB	AB	AB	AA	AA	AA	AA	AB	AA	AB	AA	AB	AB	AB	AA	AA	AA	AB	AB	AB	AA	AA	AB	NC	AA	BB	AB	AB	AB	AB	AA	AA	AA	NC	AA	AB	AB	AA	AA
903	AX-89884895		AB	AB	AA	AA	AB	AA	AB	AB	AB	AA	AA	BB	AA	AA	AA	AB	AB	AA	AA	AA	AA	AA	BB	BB	AB	AA	AA	AB	AB	AB	AB	AA	AB	AA	AB	BB	BB	BB	AA	AA	AB	AB	AA	AB	AA	AB	AB
904	AX-89784697		AB	AB	AA	AA	AB	AA	AB	AB	AB	AA	AA	BB	AA	AA	AA	AB	AB	AA	AA	AA	AA	AA	BB	BB	AA	AA	AA	AB	AB	AB	AB	AA	AB	AA	AB	BB	BB	BB	AA	AA	AA	AB	AA	AB	AA	AB	AB
905	AX-89881406		AB	AB	BB	BB	AB	BB	AB	AB	AB	BB	BB	AA	BB	BB	BB	AB	AB	BB	BB	BB	BB	BB	AA	AA	AB	BB	BB	AB	AB	AB	AB	BB	AB	BB	AB	AA	AA	AA	BB	BB	AB	AB	BB	AB	BB	AB	AB
906	AX-89784634		AB	AB	BB	BB	AB	BB	AB	AB	AB	BB	BB	AA	BB	BB	BB	AB	AA	BB	BB	BB	BB	BB	AA	AA	AB	BB	BB	AB	AB	AB	AB	BB	AB	BB	AB	AA	AA	AA	BB	BB	AB	AB	BB	AB	BB	AB	AB
907	AX-89861016		AB	AB	BB	BB	AB	BB	AB	AB	AB	BB	BB	AA	BB	BB	BB	AB	AB	BB	BB	BB	BB	BB	AA	AA	AB	BB	BB	AB	AB	AB	AB	BB	AB	BB	AB	AA	AA	NC	BB	BB	AB	AB	BB	AB	BB	AB	AB
908	AX-89788020		AB	AB	BB	BB	AB	BB	AB	AB	AB	BB	BB	AA	BB	BB	BB	AB	AB	BB	BB	BB	BB	BB	AA	AA	BB	BB	BB	AB	AB	AB	AB	BB	AB	BB	AB	AA	AA	AA	BB	BB	BB	AB	BB	AB	BB	AB	AB
909	AX-89881074		AB	AB	AA	AA	AB	AA	AB	AB	AB	AA	AA	NC	AA	AA	AA	AB	AB	AA	AA	AA	AA	AA	BB	BB	AB	AA	AA	AB	AB	AB	AB	AA	AB	AA	AB	NC	BB	NC	AA	AA	AB	AB	AA	AB	AA	AB	AB
910	AX-89904700		AB	AB	BB	BB	AB	BB	AB	AB	AB	BB	BB	AA	BB	BB	BB	AB	AB	BB	BB	BB	BB	BB	AA	AA	AB	BB	BB	AB	AB	AB	AB	BB	AB	NC	AB	AA	AA	AA	BB	BB	AB	AB	BB	AB	AB	AB	AB
911	AX-89807315		AB	AB	AA	AA	AB	AA	AB	AB	AB	AA	AA	BB	AA	AA	AA	AB	AB	AA	AA	AA	AA	AA	BB	BB	AB	AA	AA	AB	AB	AB	AB	AA	AB	AA	AB	BB	BB	BB	AA	AA	AB	AB	AA	AB	AA	AB	AB
912	AX-89828022		AB	AB	AA	AA	AB	AA	AB	AB	AB	AA	AA	BB	AA	AA	AA	AB	AB	AA	AA	AA	AA	AA	BB	BB	AB	AA	AA	AB	AB	AB	AB	AA	AB	AA	AB	BB	BB	BB	AA	AA	AB	AB	AA	AB	AA	AB	AB
913	AX-89787547		AB	AB	BB	BB	AB	BB	AB	AB	AB	BB	BB	AA	BB	BB	BB	AB	AB	BB	BB	BB	BB	BB	AA	AA	AB	BB	BB	AB	AB	AB	AB	BB	AB	BB	AB	AA	AA	NC	BB	BB	AB	AB	BB	AB	BB	AB	AB
914	AX-89804287		AB	AB	BB	BB	AB	BB	AB	AB	AB	BB	BB	AA	BB	BB	BB	AB	AB	BB	BB	BB	BB	BB	NC	AA	AB	BB	BB	AB	AB	AB	AB	BB	AB	BB	AB	AA	AA	AA	BB	BB	AB	AB	BB	AB	BB	AB	AB
915	AX-89787303		BB	BB	BB	BB	AB	BB	BB	AB	BB	BB	BB	AB	BB	BB	BB	BB	AB	BB	BB	BB	BB	BB	NC	AA	BB	BB	BB	AB	AB	AB	AB	BB	AB	BB	AB	AB	BB	BB	BB	BB	BB	BB	BB	BB	BB	BB	BB
916	AX-89884630		BB	BB	BB	BB	AB	BB	BB	AB	BB	BB	BB	AB	BB	BB	BB	BB	AB	BB	BB	BB	BB	BB	AA	AA	BB	BB	BB	AB	AB	AB	AB	BB	AB	BB	AB	AB	BB	BB	BB	BB	BB	BB	BB	BB	BB	BB	BB
917	AX-89787290		AA	AA	AA	AA	AB	AA	AA	AB	AA	AA	AA	AB	AA	AA	AA	AA	AB	AA	AA	AA	AA	AA	BB	BB	AA	AA	AA	AB	AB	AB	AB	AA	AB	AA	AB	AB	AA	AA	AA	AA	AA	AA	AA	AA	AA	AA	AA
918	AX-89787223		AA	AA	AA	AA	AB	AA	AA	AB	AA	AA	AA	AB	AA	AA	AA	AA	AB	AA	AA	AA	AA	AA	NC	BB	AA	AA	AA	AB	AB	AB	AB	AA	AB	AA	AB	AB	AA	AA	AA	AA	AA	AA	AA	AA	AA	AA	AA
919	AX-89828362		BB	BB	BB	BB	AB	BB	BB	AB	BB	BB	BB	AB	BB	BB	BB	BB	AB	BB	BB	BB	BB	BB	AA	AA	BB	BB	BB	AB	AB	AB	AB	BB	AB	BB	AB	AB	BB	BB	BB	BB	BB	BB	BB	BB	BB	BB	BB
920	AX-89807084		AA	AA	AA	AA	AB	AA	AA	AB	AA	AA	AA	AB	AA	AA	AA	AA	AB	AA	AA	AA	AA	AA	BB	BB	AA	AA	AA	AB	NC	AB	AB	AA	AB	AA	AB	AB	AA	AA	AA	AA	AA	AA	AA	AA	AA	AA	AA
921	AX-89863285		AA	AA	AA	AA	AB	AA	AA	AB	AA	AA	AA	AB	AA	AA	AA	AA	AB	AA	AA	AA	AA	AA	NC	BB	AA	AA	AA	AB	AB	AB	AB	AA	AB	AA	AB	AB	AA	AA	AA	AA	AA	AA	AA	AA	AA	AA	AA
922	AX-89848148		AB	AA	AA	AA	AA	AA	AB	AA	AA	AA	AA	AA	AA	AA	AA	AB	AA	AA	AA	AA	AA	AA	AA	AA	AA	AA	AA	AA	AA	AA	AA	AA	AA	AA	AA	AB	BB	BB	AA	AA	AB	BB	AA	AA	AA	AA	AA
923	AX-89884193		BB	BB	BB	BB	AB	BB	BB	AB	AB	BB	BB	AA	BB	BB	BB	BB	AB	BB	BB	BB	BB	BB	AA	AA	BB	BB	BB	AB	AB	AB	AB	BB	AB	BB	AB	AB	BB	BB	BB	BB	BB	BB	BB	AB	BB	AB	AB
924	AX-89786942		BB	BB	BB	BB	AB	BB	BB	AB	AB	BB	BB	AA	BB	BB	BB	BB	AB	BB	BB	BB	BB	BB	AA	AA	BB	BB	BB	AB	AB	AB	AB	BB	AB	BB	AB	AB	BB	BB	BB	BB	BB	BB	BB	AB	BB	AB	AB
925	AX-89827048		BB	BB	BB	BB	AB	BB	BB	AB	AB	BB	BB	AA	BB	BB	BB	BB	AB	BB	BB	BB	BB	BB	AA	AA	BB	BB	BB	AB	AB	AB	AB	BB	AB	BB	AB	AB	BB	BB	BB	BB	BB	BB	BB	AB	BB	AB	AB
926	AX-89904890		BB	BB	BB	BB	AB	BB	BB	AB	AB	BB	BB	AA	BB	BB	BB	BB	AB	BB	BB	BB	BB	BB	AA	AA	BB	BB	BB	AB	AB	AB	AA	BB	AB	BB	AB	AB	BB	BB	BB	BB	BB	AB	BB	AB	BB	AB	AB
927	AX-89785241		AB	BB	BB	BB	BB	BB	AB	BB	BB	BB	BB	BB	BB	BB	BB	AB	BB	BB	BB	BB	AB	BB	AB	AB	BB	BB	BB	BB	AB	AB	AB	BB	AB	BB	BB	AB	AA	AA	BB	BB	BB	AB	BB	BB	BB	BB	BB
928	AX-89882022		AB	AA	AA	AA	AA	AA	AB	AA	AA	AA	AA	AA	AA	AA	AA	AB	AA	AA	AA	AA	AB	AA	AB	AB	AA	AA	AA	AA	AB	AB	AB	AA	AB	AA	AA	AB	BB	BB	AA	AA	AA	BB	AA	AA	AA	AA	AA
929	AX-89882026		AB	BB	BB	BB	BB	BB	AB	BB	BB	BB	BB	BB	BB	BB	BB	AB	BB	BB	BB	BB	AB	BB	AB	AB	BB	BB	BB	BB	AB	AB	AB	BB	AB	BB	BB	AB	AA	AA	BB	BB	BB	AB	BB	BB	BB	BB	BB
930	AX-89847791		BB	BB	BB	BB	AB	BB	BB	AB	AB	BB	BB	AA	BB	BB	BB	BB	AB	BB	BB	BB	AB	BB	BB	BB	BB	BB	BB	BB	AA	AA	BB	BB	BB	BB	AB	AB	BB	BB	BB	BB	BB	AB	BB	AB	BB	AB	AB
931	AX-89787162		AB	BB	BB	BB	BB	BB	AB	BB	BB	BB	BB	BB	AB	BB	BB	AB	BB	BB	BB	BB	BB	AB	AA	AA	BB	BB	BB	AB	BB	BB	AA	BB	AB	BB	BB	AB	AA	AA	BB	BB	BB	AB	BB	BB	BB	BB	BB
932	AX-89904839		AA	AA	AA	AA	AA	AB	AA	AA	AA	AA	AA	AB	AB	AA	AA	AB	AA	AB	AB	AA	AB	AA	AB	AB	AB	AA	AA	AB	AB	AB	AB	AA	AA	AA	AB	AA	AA	AA	AA	AA	AA	AA	AA	AA	AA	AA	AA
933	AX-89847880		BB	BB	BB	BB	BB	AB	BB	BB	BB	BB	BB	AB	AB	BB	BB	AB	BB	AB	AB	BB	AB	BB	AB	AB	AB	BB	BB	AB	AB	AB	AB	BB	BB	BB	AB	BB	BB	BB	BB	BB	BB	BB	BB	BB	BB	BB	BB
934	AX-89904837		BB	BB	BB	BB	AB	AB	BB	AB	AB	BB	BB	AB	AB	BB	BB	AB	AB	AB	AB	BB	AB	BB	AB	AB	AA	BB	BB	AB	AB	AB	AB	BB	AB	BB	AB	BB	BB	BB	BB	BB	BB	BB	BB	BB	AA	AB	AB
935	AX-89904831		AB	AB	AA	BB	AB	BB	AA	AB	AB	AB	AB	AB	AB	AB	AB	AB	AB	BB	BB	AA	AB	AA	AB	AB	AB	AB	AB	AB	AB	AB	AB	AB	AB	AB	BB	AA	AA	AA	BB	AB	AB	AA	BB	BB	AA	AB	AB
936	AX-89785628		AA	AA	AA	AA	AA	AB	AA	AA	AA	AA	AA	AB	AB	AA	AA	AB	AA	AB	AB	AA	AB	AA	AB	AB	AB	AA	AA	AB	AB	AB	AB	AA	AA	AA	AB	AA	AA	AA	AA	AA	AA	AA	AA	AA	AA	AA	AA
937	AX-89904844		BB	BB	BB	BB	BB	AB	BB	BB	BB	BB	BB	AB	AB	BB	BB	AB	BB	AB	AB	BB	AB	BB	AB	AB	AB	BB	BB	AB	AB	AB	AB	BB	BB	BB	AB	BB	BB	BB	BB	BB	BB	AB	BB	BB	BB	BB	BB
938	AX-89785568		AB	AB	AB	BB	BB	BB	BB	BB	BB	AB	AB	BB	BB	BB	AB	AB	BB	BB	BB	BB	BB	AA	BB	BB	BB	AB	BB	BB	BB	BB	BB	AB	BB	AB	BB	AB	AB	AB	BB	BB	BB	AB	BB	BB	BB	BB	BB
939	AX-89847873		AB	AB	AA	BB	AB	BB	AA	AB	AB	AB	AB	AB	AB	AB	AB	AB	AB	BB	BB	AA	AB	AA	AB	AB	AB	AB	AB	AB	AB	AB	AB	AB	AB	AB	BB	AA	AA	AA	BB	AB	AB	AA	BB	BB	AA	AB	AB
940	AX-89904886		AB	AB	AA	BB	BB	BB	AA	BB	BB	AB	BB	AB	NC	AB	AB	AB	BB	BB	BB	AA	BB	AB	BB	BB	BB	BB	AB	BB	BB	BB	BB	BB	BB	BB	BB	AB	AA	AB	BB	AB	AB	AA	BB	BB	BB	BB	BB
941	AX-89826121		AA	AA	AA	AA	AA	AA	AB	AA	AA	AA	AA	AA	AB	AB	AA	AA	AA	AA	AA	AA	AB	AB	AB	AB	AA	AA	AA	AB	AB	AA	AB	AA	AA	AA	AA	AA	AB	AA	AA	AA	AB	AB	AA	AA	AA	AA	AA
942	AX-89847975		AB	AB	BB	AA	AA	AA	BB	AA	AA	AB	AA	AB	AB	AB	AB	AB	AA	AA	AA	BB	AA	AB	AA	AA	AB	AA	AB	AA	AB	AA	AA	AA	AA	AA	AA	AB	BB	AB	AA	AB	AB	BB	AA	AA	AA	AA	AA
943	AX-89904895		AB	AB	BB	AA	AA	AA	AB	AA	AA	AB	AA	AB	AA	AA	AB	AB	AA	AA	AA	BB	AA	AA	AA	AA	AA	AA	AB	AA	AA	AA	AA	AA	AA	AA	AA	AB	AB	AB	AA	AB	AA	AB	AA	AA	AA	AA	AA
944	AX-89847988		AB	AB	BB	AA	AA	AA	AB	AA	AA	AB	AA	AB	AA	AA	AB	AB	AA	AA	AA	BB	AA	AA	AA	AA	AA	AA	AB	AA	AA	AA	AA	AA	AA	AA	AA	AB	AB	AB	AA	AB	AA	AB	AA	AA	AA	AA	AA
945	AX-89826164		AB	AB	BB	AA	AA	AA	BB	AA	AA	AB	AA	AB	AB	AB	AB	AB	AA	AA	AA	BB	AA	AB	AA	AA	AB	AA	AB	AA	AB	AA	AA	AA	AA	AA	AA	AB	BB	AB	AA	AB	AB	BB	AA	AA	AA	AA	AA
946	AX-89882385		AB	AB	AA	BB	AB	BB	AA	AB	AB	AB	AB	AB	AB	AB	AB	AB	AB	BB	BB	AA	AB	AA	AB	AB	AB	AB	AB	AB	AB	AB	AB	AB	AB	AB	BB	AA	AA	AA	BB	AA	AB	AA	BB	BB	AA	AB	AB
947	AX-89847968		AB	AB	BB	AA	AA	AA	BB	AA	AA	AB	AA	AB	AB	AB	AB	AB	AA	AA	AA	BB	AA	AB	AA	AA	AA	AA	AB	AA	AB	AA	AA	AA	AA	AA	AA	AB	BB	AB	AA	AB	AB	BB	AA	AA	AA	AA	AA
948	AX-89847974		AB	AB	AA	BB	BB	BB	AA	BB	BB	AB	BB	AB	AB	AB	AB	AB	BB	BB	BB	AA	BB	AB	BB	BB	AB	BB	AB	BB	AB	BB	BB	BB	BB	BB	BB	AB	AA	AB	BB	AB	AB	AA	BB	BB	BB	BB	BB
949	AX-89826217		AB	AB	BB	AA	AA	AA	BB	AA	AA	AB	AA	AB	AB	AB	AB	AB	AA	AA	AA	BB	AA	AB	AA	AA	AB	AA	AB	AA	AB	AA	AA	AA	AB	AA	AA	AB	BB	AB	AA	AB	AB	BB	AA	AA	AA	AA	AA
950	AX-89882422		AB	AB	AB	BB	BB	BB	BB	BB	BB	AB	AB	BB	BB	BB	AB	AB	BB	BB	BB	BB	BB	BB	BB	BB	BB	BB	BB	BB	BB	BB	BB	BB	BB	BB	BB	AB	AB	AB	BB	BB	BB	AB	BB	BB	BB	BB	BB
951	AX-89881921		AB	AB	AB	AA	AA	AA	BB	AA	AA	AB	AB	AB	AB	NC	AB	AB	AA	AA	AA	BB	AA	AB	AA	AA	AB	AA	AB	AA	AA	AA	AA	AA	AA	AA	AA	AB	AB	AB	AA	AB	AB	BB	AA	AA	AA	AA	AA
952	AX-89863307		AB	AB	BB	AA	AA	AA	AB	AA	AA	AB	AA	AB	AA	AA	AB	AB	AA	AA	AA	BB	AA	AA	AA	AA	AB	AA	AB	AA	AA	AA	AA	AA	AA	AA	AA	AB	AB	AB	AA	AB	AA	AB	AA	AA	AA	AA	AA
953	AX-89904830		AB	AB	AA	BB	AB	BB	AA	AB	AB	AB	AB	AB	AB	AB	AB	AB	AB	BB	BB	AA	AB	AA	AB	AB	AB	AB	AB	AB	AB	AB	AB	AB	AB	AB	BB	AA	AA	AA	BB	AB	AB	AA	BB	BB	AA	AB	AB
954	AX-89804114		AB	AB	BB	AA	AA	AA	BB	AA	AA	AB	AA	AB	AB	AB	AB	AB	AA	AA	AA	BB	AB	AB	AB	AB	AA	AA	AB	AB	AB	AA	AB	AA	AA	AA	AA	AB	BB	AB	AA	AB	AB	BB	AA	AA	AA	AA	AA
955	AX-89884459		AB	BB	BB	BB	BB	BB	AB	BB	BB	BB	BB	BB	AB	BB	BB	AB	BB	BB	BB	BB	BB	AB	AB	AA	BB	BB	BB	AB	BB	BB	AA	BB	AB	BB	BB	AB	AA	AA	BB	BB	BB	AB	BB	BB	BB	BB	BB
956	AX-89881876		AA	AA	AB	AA	AA	AA	AB	AA	AA	AB	AA	AB	AA	AA	AB	AB	AA	AA	AA	BB	AA	AA	AA	AA	AA	AA	AB	AA	AA	AA	AA	AA	AA	AA	AA	AB	AB	AB	AA	AB	AA	AB	AA	AA	AA	AA	AA
957	AX-89895219		BB	BB	AB	BB	BB	BB	AB	BB	BB	AB	BB	AB	BB	BB	AB	AB	BB	BB	BB	AA	BB	BB	BB	BB	BB	BB	AB	BB	BB	BB	BB	BB	BB	BB	BB	AB	AB	AB	BB	AB	BB	AB	BB	BB	BB	BB	BB
958	AX-89824747		AB	AB	AB	AA	AA	AA	BB	AA	AA	AB	AA	AB	AB	AA	AB	AB	AA	AA	AA	BB	AA	AB	AA	AA	AB	AA	AB	AA	AA	AA	AA	AA	AA	AA	AA	AB	AB	AB	AA	AB	AB	BB	AA	AA	AA	AA	AA
959	AX-89881703		BB	BB	AB	BB	BB	BB	AB	BB	BB	AB	BB	AB	BB	BB	AB	AB	BB	BB	BB	AA	BB	BB	BB	BB	BB	BB	AB	BB	BB	BB	BB	BB	BB	BB	BB	AB	AB	AB	BB	AB	BB	AB	BB	BB	BB	BB	BB
960	AX-89824737		BB	BB	AB	BB	BB	BB	AB	NC	BB	AB	BB	AB	BB	BB	AB	AB	BB	BB	BB	AA	BB	BB	BB	BB	BB	BB	AB	BB	BB	BB	BB	BB	BB	BB	BB	AB	AB	AB	BB	AB	BB	AB	BB	BB	BB	BB	BB
961	AX-89906025		AA	AA	AB	AA	AA	AA	AB	AA	AA	AB	AA	AB	AA	AA	AB	AB	AA	AA	AA	BB	AA	AA	AA	AA	AA	AA	AB	AA	AA	AA	AA	AA	AA	AA	AA	AB	AB	AB	AA	AB	AA	BB	AA	AA	AA	AA	AA
962	AX-89904781		AB	AB	AB	BB	BB	BB	AA	BB	BB	AB	BB	AB	AB	BB	AB	AB	BB	BB	BB	AA	BB	AB	BB	BB	AB	BB	AB	BB	BB	BB	BB	BB	BB	BB	BB	AB	AB	AB	BB	AB	AB	AA	BB	BB	BB	BB	BB
963	AX-89881704		BB	BB	AB	BB	BB	BB	AB	BB	BB	AB	BB	AB	BB	BB	AB	AB	BB	BB	BB	AA	BB	BB	BB	BB	BB	BB	AB	BB	BB	BB	BB	BB	BB	BB	BB	AB	AB	AB	BB	AB	BB	AB	BB	BB	BB	BB	BB
964	AX-89784964		BB	AB	AB	BB	BB	BB	AB	BB	BB	AB	BB	BB	BB	BB	AB	AB	BB	BB	BB	AA	BB	BB	BB	BB	BB	BB	AB	BB	BB	BB	BB	BB	BB	AB	BB	AB	AB	AB	BB	AB	BB	AB	BB	BB	BB	BB	BB
965	AX-89905224		AA	AB	AB	AA	AA	AA	BB	AA	AA	AB	AA	AB	AB	AA	AB	AB	AA	AA	AA	BB	AA	AB	AB	AB	AA	AA	AB	AB	AA	AA	AB	AA	AA	AA	AA	AB	AB	AB	AA	AB	AA	BB	AA	AA	AA	AA	AA
966	AX-89904758		AA	AA	AB	AA	AA	AA	BB	AA	AA	AB	AA	AB	AB	AA	AB	AB	AA	AA	AA	BB	AA	AB	AB	AB	AA	AA	AB	AB	AA	AA	AB	AA	AA	AA	AA	AB	AB	AB	AA	AB	AA	BB	AA	AA	AA	AA	AA
967	AX-89847782		BB	AB	AB	BB	BB	BB	AB	BB	BB	AB	BB	BB	BB	BB	AB	AB	BB	BB	BB	AA	BB	BB	BB	BB	BB	BB	AB	BB	BB	BB	BB	BB	BB	AB	BB	AB	AB	AB	BB	AB	BB	AB	BB	BB	BB	BB	BB
968	AX-89830369		AA	AB	AB	AA	AA	AA	BB	AA	AA	AB	AA	AB	AB	AA	AB	AB	AA	AA	AA	BB	AA	AB	AB	AB	AA	AA	AB	AB	AA	AA	AB	AA	AA	AA	AA	AB	AB	AB	AA	AB	AA	BB	AA	AA	AA	AA	AA
969	AX-89884773		AA	AA	AA	AA	AA	AA	AB	AA	AA	AB	AB	AA	AB	AA	AA	AA	AA	AA	AA	AA	AA	AB	AB	AB	AA	AA	AA	AA	AA	AA	AB	AA	AB	AA	AA	AA	AA	AB	AA	AA	AA	AB	AA	AA	AA	AA	AA
970	AX-89784831		BB	AB	AB	BB	BB	BB	AB	BB	BB	BB	BB	BB	BB	BB	BB	BB	BB	BB	BB	AB	BB	BB	BB	BB	BB	BB	AB	BB	BB	BB	BB	BB	BB	AB	BB	BB	BB	BB	BB	AB	BB	BB	BB	BB	BB	BB	BB
971	AX-89784834		BB	AB	AB	BB	BB	BB	AA	BB	BB	BB	BB	BB	AB	BB	BB	BB	BB	BB	BB	AB	BB	BB	AB	AB	BB	BB	AB	AB	BB	BB	AB	BB	NC	AB	BB	BB	BB	BB	BB	AB	BB	BB	BB	BB	BB	BB	BB
972	AX-89786990		AA	AB	AB	AA	AA	AA	BB	AA	AA	AA	AA	AA	AB	AA	AA	AA	AA	AA	AA	AB	AA	AA	AB	AB	AA	AA	AB	AB	AA	AA	AB	AA	AA	AB	AA	AA	AA	AA	AA	AB	AA	AA	AA	AA	AA	AA	AA
973	AX-89904984		BB	AB	AB	BB	BB	BB	AA	BB	BB	BB	BB	BB	AB	BB	BB	BB	BB	BB	BB	AB	BB	BB	AB	AB	BB	BB	AB	AB	BB	BB	AB	BB	BB	AB	BB	BB	BB	BB	BB	AB	BB	BB	BB	BB	BB	BB	BB
974	AX-89884207		BB	AB	AB	BB	BB	BB	AA	BB	BB	BB	BB	BB	AB	BB	BB	BB	BB	BB	BB	AB	BB	BB	AB	AB	BB	BB	AB	AB	BB	BB	AB	BB	BB	AB	BB	BB	BB	BB	BB	AB	BB	BB	BB	BB	BB	BB	BB
975	AX-89787403		AA	AA	AA	AA	AA	AA	AB	AA	AA	AA	AA	AA	AB	AA	AA	AA	AA	AA	AA	AA	AA	AB	AB	AB	AA	AA	AA	AA	AA	AA	AB	AA	AB	AA	AA	AA	AB	AB	AA	AA	AA	AB	AA	AA	AA	AA	AA
976	AX-89824296		AB	BB	AB	AA	AA	AA	AB	AA	AA	AA	AB	AA	AA	AA	AB	AA	AA	AA	AA	AB	AA	BB	AB	AB	AB	AA	AB	AB	AA	AA	AB	AA	AA	AB	AA	AA	AA	AA	AA	AB	AB	AA	AA	AA	AA	AA	AA
977	AX-89885395		BB	BB	BB	BB	BB	BB	BB	BB	BB	BB	BB	BB	AB	BB	BB	AB	BB	BB	BB	BB	BB	AB	AB	AB	BB	BB	BB	BB	BB	BB	AB	BB	AB	BB	BB	AB	AB	AB	BB	BB	BB	AB	BB	BB	BB	BB	BB
978	AX-89791292		AB	BB	BB	BB	AB	AA	AB	AB	BB	AA	AB	BB	AB	BB	AB	AB	AB	AA	BB	BB	AB	BB	BB	BB	BB	BB	BB	AB	BB	BB	BB	BB	BB	BB	BB	BB	AB	AB	BB	AB	BB	AB	BB	BB	BB	BB	BB
979	AX-89879746		AB	BB	BB	BB	AB	AB	AB	BB	BB	AA	AB	BB	AB	BB	BB	AB	BB	AB	BB	BB	AB	BB	BB	BB	BB	BB	BB	AB	BB	BB	BB	BB	BB	BB	BB	BB	AB	BB	BB	AB	BB	AB	BB	BB	BB	BB	BB
980	AX-89848231		BB	BB	BB	AB	AB	BB	BB	AA	AB	BB	BB	AB	BB	BB	BB	BB	AB	BB	AA	AB	AB	AB	AB	AB	BB	AB	BB	AB	AA	AB	AB	AB	AB	AB	AB	BB	AB	AB	AB	BB	BB	BB	BB	AA	AB	AA	AB
981	AX-89807326		AA	AA	AA	AA	AA	AA	AA	AA	AA	AA	AA	AA	AB	AA	AA	AB	AA	AA	AA	AA	AA	AB	AB	AB	AA	AA	AA	AA	AA	AB	AB	AA	AB	AA	AA	BB	AB	AB	AA	AA	AA	AB	AA	AA	AA	AA	AA
982	AX-89905042		BB	BB	BB	AB	AB	BB	BB	AA	AB	BB	BB	AB	BB	BB	BB	BB	AB	BB	AA	AB	AB	AB	AB	AB	BB	AB	BB	AB	AA	AB	AB	AB	AB	AB	AB	BB	AB	AB	AB	BB	BB	BB	BB	AA	AB	AA	AB
983	AX-89825682		AB	AB	AA	AA	AB	AB	AB	AA	AA	AB	AB	AA	NC	AA	AB	AB	AB	BB	AA	AA	AB	AA	AA	AA	NC	AA	AA	AB	AA	AA	AA	AA	AA	AA	AA	AA	AB	AA	AA	AB	AA	AB	AA	AA	AA	AA	AA
984	AX-89785900		AB	AB	BB	BB	AB	AB	AB	BB	BB	AB	AB	BB	AB	BB	AB	AB	AB	AA	BB	BB	AB	NC	BB	BB	BB	BB	BB	AB	BB	BB	BB	BB	BB	BB	BB	BB	AB	BB	BB	AB	BB	AB	BB	BB	BB	BB	BB
985	AX-89882943		AB	AB	BB	BB	AB	AB	AB	BB	BB	AB	AB	AB	AB	BB	AB	AB	AB	AA	BB	BB	AB	BB	BB	BB	AB	BB	BB	AB	BB	AB	BB	BB	BB	BB	BB	AB	AB	BB	BB	AB	AB	AB	BB	BB	BB	BB	BB
986	AX-89883126		AB	AB	BB	BB	AB	AB	AB	BB	BB	BB	BB	BB	BB	BB	BB	BB	BB	AB	BB	BB	AB	BB	BB	BB	BB	BB	BB	AB	BB	BB	BB	BB	BB	BB	BB	BB	BB	BB	BB	BB	BB	BB	BB	BB	BB	BB	BB
987	AX-89786120		AA	AB	BB	BB	AB	AB	AB	BB	BB	BB	BB	BB	BB	BB	BB	BB	BB	AB	BB	BB	AB	BB	BB	BB	BB	BB	BB	AB	BB	BB	BB	BB	BB	BB	BB	BB	BB	BB	BB	BB	BB	BB	BB	BB	BB	BB	BB
988	AX-89786081		BB	AB	AA	AA	AB	AB	AB	AA	AA	AA	AA	AA	AA	AA	AA	AA	AA	AB	AA	AA	AB	AA	AA	AA	AA	AA	AA	AB	AA	AA	AA	AA	AA	AA	AA	AA	AA	AA	AA	AA	AA	AA	AA	AA	AA	AA	AA
989	AX-89806157		AA	AB	AB	AB	AB	AB	AA	AB	BB	AB	AB	BB	BB	AB	BB	BB	BB	AB	BB	AB	AB	BB	BB	BB	BB	AB	AA	AB	BB	BB	BB	AB	BB	AB	AB	BB	BB	BB	AB	AB	AB	BB	AB	BB	BB	BB	AB
990	AX-89786124		AB	AB	BB	BB	AB	AB	AB	BB	BB	BB	BB	BB	BB	BB	BB	BB	BB	AB	BB	BB	AB	BB	BB	BB	BB	BB	BB	AB	BB	BB	BB	BB	BB	BB	BB	BB	BB	BB	BB	BB	BB	BB	BB	BB	BB	BB	BB
991	AX-89845875		AA	AB	AB	AB	AB	AB	AA	AB	BB	AB	AB	BB	BB	AB	BB	BB	BB	AB	BB	AB	AB	BB	BB	BB	BB	AB	AA	AB	BB	BB	BB	AB	BB	AB	AB	BB	BB	BB	AB	AB	AB	BB	AB	BB	BB	BB	AB
992	AX-89861250		BB	BB	BB	BB	BB	BB	BB	BB	BB	AB	AB	AB	BB	AB	AB	BB	BB	AB	BB	BB	BB	BB	BB	BB	AA	BB	BB	BB	BB	AB	BB	BB	BB	BB	BB	AB	BB	BB	BB	AB	AB	BB	BB	BB	BB	BB	BB
993	AX-89827832		AA	AB	AB	AB	AB	AB	AA	BB	AB	AB	AB	BB	AB	AB	BB	BB	BB	AB	BB	AB	AB	BB	BB	BB	BB	AB	AA	AB	BB	BB	BB	AB	BB	AB	AB	BB	BB	BB	AB	AB	AB	BB	AA	BB	AB	BB	AB
994	AX-89826010		BB	AB	AA	AA	AB	AB	AB	AA	AA	AA	AA	AA	AA	AA	AA	AA	AA	AB	AA	AA	AB	AA	AA	AA	AA	AA	AA	AB	AA	AA	AA	AA	AA	AA	AA	AA	AA	AA	AA	AA	AA	AA	AA	AA	AA	AA	AA
995	AX-89845873		BB	AB	AB	AB	AB	AB	BB	AB	AA	BB	BB	AB	AB	AB	AB	AB	AA	BB	AA	AB	AB	AB	AA	AA	AB	AB	BB	AB	AA	AB	AA	AB	AA	AB	AB	AB	AB	AA	AB	BB	BB	AB	AB	AA	AA	AA	AB
996	AX-89825846		BB	AB	AB	AB	AB	AB	BB	AB	AA	AB	AB	AA	AA	AB	AA	AA	AA	AB	AA	AB	AB	AB	AA	AA	AA	AB	BB	AB	AA	AA	AA	AB	AA	AB	AB	AA	AA	AA	AB	AB	AB	AA	AB	AA	AA	AA	AB
997	AX-89786103		AA	AB	BB	BB	AB	AB	AB	BB	BB	BB	BB	BB	BB	BB	BB	BB	BB	AB	BB	BB	AB	BB	BB	BB	BB	BB	BB	AB	BB	BB	BB	BB	BB	BB	BB	BB	BB	BB	BB	BB	BB	BB	BB	BB	BB	BB	BB
998	AX-89802499		AA	AB	AB	AB	AB	AB	AA	AB	BB	AB	AB	BB	BB	AB	BB	BB	BB	AB	BB	AB	AB	BB	BB	BB	BB	AB	AA	AB	BB	BB	BB	AB	BB	AB	AB	BB	BB	BB	AB	AB	AB	BB	AB	BB	BB	BB	AB
999	AX-89827883		AB	AB	AB	AB	AB	AB	AB	BB	AB	AB	AB	BB	AB	AB	BB	AB	BB	AB	BB	AB	AB	BB	BB	BB	BB	AB	AA	AB	BB	BB	BB	AB	BB	AB	AB	BB	BB	BB	AB	AB	AB	BB	AA	BB	AB	BB	AB
1000	AX-89832960		AB	AB	BB	BB	AB	AB	AB	BB	BB	AB	AB	AB	AB	BB	AB	AB	AB	AA	BB	BB	AB	BB	BB	BB	AB	BB	BB	AB	BB	AB	BB	BB	BB	BB	BB	AB	AB	BB	BB	AB	AB	AB	BB	BB	BB	BB	BB
1001	AX-89890254		AB	AB	AA	AA	AB	AB	AB	AA	AA	AB	AB	AB	AB	AA	AB	AB	AB	BB	NC	AA	AB	AA	AA	AA	AB	AA	AA	AB	AA	AB	AA	AA	AA	AA	AA	AB	AB	AA	AA	AB	AB	AB	AA	AA	AA	AA	AA
1002	AX-89833028		AB	AB	BB	BB	AB	AB	AB	BB	BB	AB	AB	BB	BB	BB	BB	BB	BB	AB	BB	BB	AB	BB	BB	BB	BB	BB	BB	AB	BB	BB	BB	BB	BB	BB	BB	BB	BB	BB	BB	AB	BB	BB	BB	BB	BB	BB	BB
1003	AX-89890269		AB	AB	AA	AA	AB	AB	AB	AA	AA	AB	AB	AA	AA	AA	AA	AA	AA	AB	AA	AA	AB	AA	AA	AA	AA	AA	AA	AB	AA	AA	AA	AA	AA	AA	AA	AA	AA	AA	AA	AB	AA	AA	AA	AA	AA	AA	AA
1004	AX-89890205		AB	AB	BB	BB	AB	AB	AB	BB	BB	BB	BB	BB	BB	BB	BB	BB	BB	AB	BB	BB	AB	BB	BB	BB	BB	BB	BB	AB	BB	BB	BB	BB	BB	BB	BB	BB	BB	BB	BB	BB	BB	BB	BB	BB	BB	BB	BB
1005	AX-89890230		AB	AB	AA	AA	AB	AB	AB	AA	AA	AB	AB	AA	AA	AA	AA	AA	AA	AB	AA	AA	AB	AA	AA	AA	AA	AA	AA	AB	AA	AA	AA	AA	AA	AA	AA	AA	AA	AA	AA	AB	AA	AA	AA	AA	AA	AA	AA
1006	AX-89832984		AB	AB	BB	BB	AB	AB	AB	BB	BB	AB	AB	BB	BB	BB	BB	BB	BB	AB	BB	BB	AB	BB	BB	BB	BB	BB	BB	AB	BB	BB	BB	BB	BB	BB	BB	BB	BB	BB	BB	AB	BB	BB	BB	BB	BB	BB	BB
1007	AX-89833044		AB	AB	AA	AA	AB	AB	AB	AA	AA	AB	AB	AB	AB	AA	AB	AB	AB	BB	AA	AA	AB	AA	NC	AA	AB	AA	AA	AB	AA	AB	AA	AA	AA	AA	AA	AB	AB	AA	AA	AB	AB	AB	AA	AA	AA	AA	AA
1008	AX-89833033		AB	AB	BB	BB	AB	AB	AB	BB	BB	AB	AB	BB	BB	BB	BB	BB	BB	AB	BB	BB	AB	BB	BB	BB	BB	BB	BB	AB	BB	BB	BB	BB	BB	BB	BB	BB	BB	BB	BB	AB	BB	BB	BB	BB	BB	BB	BB
1009	AX-89832975		AB	AB	AA	AA	AB	AB	AB	AA	AA	AA	AA	AA	AA	AA	AA	AA	AA	AB	AA	AA	AB	AA	AA	AA	AA	AA	AA	AB	AA	AA	AA	AA	AA	AA	AA	AA	AA	AA	AA	AA	AA	AA	AA	AA	AA	AA	AA
1010	AX-89792160		AB	AB	AA	AA	AB	AB	AB	AA	AA	AB	AB	AB	AB	AA	AB	AB	AB	BB	AA	AA	AB	AA	AA	AA	AB	AA	AA	AB	AA	AB	AA	AA	AA	AA	AA	AB	AB	AA	AA	AB	AB	AB	AA	AA	AA	AA	AA
1011	AX-89785919		AB	AB	AA	AA	AB	AB	AB	AA	AA	AB	AB	AA	AB	AA	AB	AB	AB	BB	AA	AA	AB	AA	AA	AA	AA	AA	AA	AB	AA	AA	AA	AA	AA	AB	AA	AA	AB	AA	AA	AB	AA	AB	AA	AA	AA	AA	AA
1012	AX-89882927		AB	AB	BB	BB	AB	AB	AB	NC	BB	AB	AB	AB	AB	BB	AB	AB	AB	AA	BB	BB	AB	BB	BB	BB	AB	BB	BB	AB	BB	AB	BB	BB	BB	BB	BB	AB	AB	BB	BB	AB	AB	AB	BB	BB	BB	BB	BB
1013	AX-89825663		AB	AB	BB	BB	AB	AA	AB	AB	AB	BB	AB	AB	AB	AB	BB	BB	BB	AA	AB	AB	AB	BB	AB	AB	AB	AB	BB	AB	BB	BB	AB	AA	BB	AA	BB	BB	BB	BB	BB	BB	AB	BB	AB	AB	AB	BB	BB
1014	AX-89785867		AB	AB	BB	BB	AB	AB	AB	BB	BB	BB	BB	BB	BB	BB	BB	BB	BB	AB	BB	BB	AB	BB	BB	BB	BB	BB	BB	AB	BB	BB	BB	BB	BB	BB	BB	BB	BB	BB	BB	BB	BB	BB	BB	BB	BB	BB	BB
1015	AX-89904854		BB	BB	BB	BB	BB	BB	BB	BB	BB	AB	AB	BB	AB	BB	AB	AB	AB	NC	BB	BB	BB	BB	BB	BB	BB	BB	BB	BB	BB	BB	BB	BB	BB	BB	BB	BB	AB	BB	BB	AB	BB	AB	BB	BB	BB	BB	BB
1016	AX-89863257		AB	AB	AA	AA	AB	AB	AB	AA	AA	AB	AA	AA	AA	AA	AA	AA	AA	AB	AA	AA	AB	AA	AA	AA	AA	AA	AA	AB	AA	AA	AA	AA	AA	AA	AA	AA	AA	AA	AA	AA	AA	AA	AA	AA	AA	AA	AA
1017	AX-89868457		AB	BB	BB	BB	AB	AA	AB	AB	BB	AA	AB	BB	AB	BB	AB	AB	AB	AA	BB	BB	AB	BB	BB	BB	BB	BB	BB	AB	BB	BB	BB	BB	BB	BB	BB	BB	AB	AB	BB	AB	BB	AB	BB	BB	BB	BB	BB
1018	AX-89807089		AB	AB	AA	AA	AB	AB	AB	AA	AA	AB	AA	AA	AA	AA	AA	AA	AA	AB	AA	AA	AB	AA	AA	AA	AA	AA	AA	AB	AA	AA	AA	AA	AA	AA	AA	AA	AA	AA	AA	AA	AA	AA	AA	AA	AA	AA	AA
1019	AX-89831869		AB	AA	AA	AA	AB	BB	AB	AB	AA	BB	AB	AA	AB	AA	AB	AB	AB	BB	AA	AA	AB	AA	AA	AA	AA	AA	AA	AB	AA	AA	AA	AA	AA	AA	AA	AA	AB	AB	AA	AB	AA	AB	AA	AA	AA	AA	AA
1020	AX-89831866		BB	BB	BB	BB	BB	AB	BB	AB	AB	BB	AB	AB	AB	AB	BB	BB	BB	AB	AB	AB	BB	BB	BB	BB	AB	AB	BB	BB	BB	BB	BB	AB	BB	AB	BB	BB	BB	BB	BB	BB	AB	BB	AB	AB	AB	BB	BB
1021	AX-89882666		AB	AB	BB	BB	AB	AB	AB	BB	BB	AA	AB	BB	AB	BB	AB	AB	AB	AA	BB	BB	AB	BB	BB	BB	BB	BB	BB	AB	BB	BB	BB	BB	BB	BB	BB	BB	AB	BB	BB	AB	BB	AB	BB	BB	BB	BB	BB
1022	AX-89865784		AB	AA	AA	AA	AB	AB	AA	AA	AA	AB	AA	AA	AB	AA	AA	AA	AA	AB	AA	AA	AB	AA	AA	AA	AA	AA	AA	AB	AA	AA	AA	AA	AA	AA	AA	AA	AA	AA	AA	AA	AA	AA	AA	AA	AA	AA	AA
1023	AX-89885495		AB	BB	BB	BB	AB	AA	BB	BB	BB	AA	BB	BB	AB	BB	BB	BB	BB	AB	BB	BB	AB	BB	BB	BB	BB	BB	BB	AB	BB	BB	BB	BB	BB	BB	BB	BB	BB	BB	BB	BB	BB	BB	BB	BB	BB	BB	BB
1024	AX-89880924		AB	BB	BB	BB	AB	AB	BB	BB	BB	AB	BB	BB	AB	BB	BB	BB	BB	AB	BB	BB	AB	BB	BB	BB	BB	BB	BB	AB	BB	BB	BB	BB	BB	BB	BB	BB	BB	BB	BB	BB	BB	BB	BB	BB	BB	BB	BB
1025	AX-89784366		AB	BB	BB	BB	AB	AB	BB	BB	BB	AB	BB	BB	AB	BB	BB	BB	BB	AB	BB	BB	AB	BB	BB	BB	BB	BB	BB	BB	BB	BB	BB	BB	BB	BB	BB	BB	BB	BB	BB	BB	BB	BB	BB	BB	BB	BB	BB
1026	AX-89881402		AB	BB	AB	AB	AA	AB	BB	BB	AA	AA	BB	AA	AB	AB	AB	AB	AB	AB	AA	BB	AA	BB	AB	AB	BB	AB	AB	AB	AA	AB	AB	AB	AB	BB	BB	AB	AB	BB	BB	BB	AB	AB	AA	AB	AA	AA	AA
1027	AX-89784346		AB	BB	BB	BB	AB	AA	AB	AA	BB	AB	AB	BB	AB	AB	AB	AB	AB	AA	BB	AB	AB	AB	BB	BB	AB	AB	BB	BB	BB	BB	BB	AB	AB	AB	AA	BB	AB	AB	BB	AB	BB	AB	BB	AB	AB	BB	BB
1028	AX-89803924		AB	BB	AB	AB	AA	AB	BB	BB	AA	AA	BB	AA	AB	AB	AB	AB	AB	AB	AA	BB	AA	BB	AB	AB	BB	AB	AB	AB	AA	AB	AB	AB	AB	BB	BB	AB	AB	BB	BB	BB	AB	AB	AA	AB	AA	AA	AA
1029	AX-89784478		AA	AA	AA	AA	AA	AB	AB	BB	AA	AA	AB	AA	AA	AB	AA	AB	AB	AB	AA	AB	AA	AA	AA	AA	AB	AB	AA	AA	AA	AB	AA	AB	AB	AB	BB	AB	AB	BB	AB	AB	AA	AB	AA	AB	AA	AA	AA
1030	AX-89881204		AB	BB	BB	AB	AB	AB	BB	BB	BB	AB	BB	BB	AB	AB	BB	BB	BB	AB	AB	BB	AB	BB	BB	BB	BB	AB	AB	BB	BB	BB	BB	AB	BB	BB	BB	BB	BB	BB	BB	BB	AB	BB	AB	BB	BB	AB	AB
1031	AX-89824133		AB	AA	AA	AB	AB	AB	AA	AB	AA	AB	AA	AA	AA	BB	AA	AB	AB	BB	AB	AB	AB	AA	AA	AA	AA	BB	AB	AA	AA	AB	AA	BB	AB	AB	AB	AB	AA	AB	AB	AA	AB	AA	AB	AB	AB	AB	AB
1032	AX-89784596		AB	AA	AB	AB	BB	AB	AA	AA	BB	BB	AA	BB	AB	AB	AB	AB	AB	AB	BB	AA	BB	AA	AB	AB	AA	AB	AB	AB	BB	AB	AB	AB	AB	AA	AA	AB	AB	AA	AA	AA	AB	AB	BB	AB	BB	BB	BB
1033	AX-89824243		AB	AA	AB	AB	BB	AB	AA	AA	BB	BB	AA	BB	AB	AB	AB	AB	AB	AB	BB	AA	BB	AA	AB	AB	AA	AB	AB	AB	BB	AB	AB	AB	AB	AA	AA	AB	AB	AA	AA	AA	AB	AB	BB	AB	BB	BB	BB
1034	AX-89784571		AB	BB	BB	AB	AB	AA	AB	AA	BB	AB	AB	BB	AB	AA	BB	AB	AB	AA	AB	AB	AB	BB	BB	BB	AB	AA	AB	BB	BB	AB	BB	AA	AB	AB	AA	AB	AB	AA	AB	AB	AB	AB	AB	AB	AB	AB	AB
1035	AX-89824164		AB	BB	BB	AB	AB	AB	BB	BB	BB	AB	BB	BB	BB	AB	BB	BB	BB	AB	AB	BB	AB	BB	BB	BB	BB	AB	AB	BB	BB	BB	BB	AB	BB	BB	BB	BB	BB	BB	BB	BB	AB	BB	AB	BB	AB	AB	AB
1036	AX-89881289		BB	BB	BB	BB	BB	AB	AB	AA	BB	BB	AB	BB	AB	AB	BB	AB	AB	AB	BB	AB	BB	BB	BB	BB	AB	AB	BB	BB	BB	AB	BB	AB	AB	AB	AA	AB	AB	AA	AB	AB	BB	AB	BB	AB	BB	BB	BB
1037	AX-89784523		AB	BB	BB	AB	AB	AA	AB	AA	BB	AB	AB	BB	AB	AA	BB	AB	AB	AA	AB	AB	AB	BB	BB	BB	AB	AA	AB	BB	BB	AB	BB	AA	AB	AB	AA	AB	AB	AA	AB	AB	AB	AB	AB	AB	AB	AB	AB
1038	AX-89881331		AB	AA	AA	AB	AB	AB	AA	AA	AA	AB	AA	AA	AA	AB	AA	AA	AA	AB	AB	AA	AB	AA	AA	AA	AA	AB	AB	AA	AA	AA	AA	AB	AA	AA	AA	AA	AA	AA	AA	AA	AB	AA	AB	AA	AB	AB	AB
1039	AX-89863153		AB	AA	AA	AB	AB	AB	AA	AA	AA	AB	AA	AA	AA	AB	AA	AA	AA	AB	AB	AA	AB	AA	AA	AA	AA	AB	AB	AA	AA	AA	AA	AB	AA	AA	AA	AA	AA	AA	AA	AA	AB	AA	AB	AA	AB	AB	AB
1040	AX-89867111		AB	BB	BB	AB	AB	AB	BB	AB	BB	AB	BB	BB	AB	AA	BB	AB	AB	AA	AB	AB	AB	BB	BB	BB	BB	AA	AB	BB	BB	AB	BB	AA	AB	AB	AB	AB	BB	AB	AB	BB	AB	BB	AB	AB	AB	AB	AB
1041	AX-89847723		AB	AA	AB	AB	BB	BB	AB	BB	BB	BB	AB	BB	BB	BB	AB	BB	BB	BB	BB	AB	BB	AA	AB	AB	AB	BB	AB	AB	BB	BB	AB	BB	BB	AB	BB	BB	BB	BB	AB	AB	AB	BB	BB	NC	BB	BB	BB
1042	AX-89784434		AB	BB	BB	BB	AB	AB	BB	BB	BB	AB	BB	BB	AB	BB	BB	BB	BB	AB	BB	BB	NC	BB	BB	BB	BB	BB	BB	BB	BB	BB	BB	BB	BB	BB	BB	BB	BB	BB	BB	BB	BB	BB	BB	BB	BB	BB	BB
1043	AX-89784560		AB	AA	AA	AB	AB	BB	AB	BB	AA	AB	AB	AA	AB	BB	AA	AB	AB	BB	AB	AB	AB	AA	AA	AA	AB	BB	AB	AA	AA	AB	AA	BB	AB	AB	BB	AB	AB	BB	AB	AB	AB	AB	AB	AB	AB	AB	AB
1044	AX-89784669		AB	AA	AB	AB	BB	BB	AB	BB	NC	BB	AB	BB	AB	AB	AB	BB	BB	BB	BB	AB	BB	AA	NC	AB	AB	BB	AB	AB	BB	BB	AB	BB	BB	AB	BB	BB	BB	BB	BB	AB	AB	BB	BB	BB	BB	BB	BB
1045	AX-89824292		AB	AA	AB	BB	BB	BB	AB	BB	BB	BB	AB	BB	BB	BB	AB	BB	BB	BB	BB	AB	BB	AA	AB	AB	AB	BB	AB	AB	BB	BB	AB	BB	BB	AB	BB	BB	BB	BB	BB	AB	AB	BB	BB	BB	BB	BB	BB
1046	AX-89847727		AA	AA	AA	AA	AA	AB	AB	BB	AA	AA	AB	AA	AB	AB	AA	AB	AB	AB	AA	AB	AA	AA	AA	AA	AB	AB	AA	AA	AA	AB	AA	AB	AB	AB	BB	AB	AB	BB	AB	AB	AA	AB	AA	AB	AA	AA	AA
1047	AX-89784656		AB	AA	AB	BB	BB	AB	AA	AA	BB	BB	AA	BB	AB	AB	AB	AB	AB	AB	BB	AA	BB	AA	AB	AB	AA	AB	AB	AB	BB	AB	AB	AB	AB	AA	AA	AB	AB	AA	AB	AA	AB	AB	BB	AB	BB	BB	BB
1048	AX-89803929		AB	BB	AB	AA	AA	AB	BB	BB	AA	AA	BB	AA	AB	AB	AB	AB	AB	AB	AA	BB	AA	BB	AB	AB	BB	AB	AB	AB	AA	AB	AB	AB	AB	BB	BB	AB	AB	BB	AB	BB	AB	AB	AA	AB	AA	AA	AA
1049	AX-89855884		AB	AA	AB	BB	BB	AB	AA	AA	BB	BB	AA	BB	AB	AB	AB	AB	AB	AB	BB	AA	BB	AA	AB	AB	AA	AB	AB	AB	BB	AB	AB	AB	AB	AA	AA	AB	AB	AA	AB	AA	AB	AB	BB	AB	BB	BB	BB
1050	AX-89863165		AB	AA	AB	BB	BB	AB	AA	AA	BB	BB	AA	BB	AB	AB	AB	AB	AB	AB	BB	AA	BB	AA	AB	AB	AA	AB	AB	AB	BB	AB	AB	AB	AB	AA	AA	AB	AB	AA	AB	AA	AB	AB	BB	AB	BB	BB	BB
1051	AX-89881492		AB	AA	AB	BB	BB	AB	AA	AA	BB	BB	AA	BB	AB	AB	AB	AB	AB	AB	BB	AA	BB	AA	AB	AB	AA	AB	AB	AB	BB	AB	AB	AB	AB	AA	AA	AB	AB	AA	AB	AA	AB	AB	BB	AB	BB	BB	BB
1052	AX-89784643		AB	BB	AB	AA	AA	AB	BB	BB	AA	AA	BB	AA	AB	AB	AB	AB	AB	AB	AA	BB	AA	BB	AB	AB	BB	AB	AB	AB	AA	AB	AB	AB	AB	BB	BB	AB	AB	BB	AB	BB	AB	AB	AA	AB	AA	AA	AA
1053	AX-89847734		AB	AA	AB	BB	BB	BB	AB	BB	BB	BB	AB	BB	BB	BB	AB	BB	BB	BB	BB	AB	BB	AA	AB	AB	AB	BB	AB	AB	BB	BB	AB	BB	BB	AB	BB	BB	BB	BB	BB	AB	AB	BB	BB	BB	BB	BB	BB
1054	AX-89879504		AB	BB	AB	AA	AA	AA	AB	AA	AA	AA	AB	AA	AB	AA	AB	AA	AA	AA	AB	AB	AA	AB	AB	AB	AB	AA	AB	AB	AA	AB	AB	AA	AA	AB	AA	AB	AA	AB	AA	AB	AB	AA	AA	AA	AA	AA	AA
1055	AX-89881628		AB	AA	AB	BB	BB	BB	AA	BB	BB	BB	AB	BB	BB	BB	AB	BB	BB	BB	BB	AB	BB	AB	AB	AB	AB	BB	AB	AB	BB	AB	AB	BB	BB	AB	BB	AB	BB	AB	BB	AB	AB	BB	BB	BB	BB	BB	BB
1056	AX-89847470		AB	AA	AB	BB	BB	BB	AB	BB	BB	BB	AB	BB	AB	BB	AB	BB	BB	BB	AB	AB	BB	AB	BB	BB	AB	BB	AB	BB	BB	AB	BB	BB	BB	AB	BB	AB	BB	AB	BB	AB	AB	BB	BB	BB	BB	BB	BB
1057	AX-89904569		AB	BB	AB	AA	AA	AA	AB	AA	AA	AA	AB	AA	AB	AA	AB	AA	AA	AA	AB	AB	AA	AB	AB	AB	AB	AA	AB	AB	AA	AB	AB	AA	AA	AB	AA	AB	AA	AB	AA	AB	AB	AA	AA	AA	AA	AA	AA
1058	AX-89904555		AB	AA	AB	BB	BB	BB	AB	AB	BB	BB	AB	BB	AB	AB	AB	AB	AB	AB	AB	AA	BB	AB	BB	BB	AB	AB	AB	BB	BB	AB	BB	AB	AB	AA	BB	AB	BB	AB	AB	AB	AB	BB	BB	AB	BB	BB	BB
1059	AX-89783233		AB	AA	AB	BB	BB	BB	AB	BB	BB	BB	AB	BB	AB	BB	AB	BB	BB	BB	AB	AB	BB	AB	AB	AB	AB	BB	AB	AB	BB	AB	AB	BB	BB	AB	BB	AB	BB	AB	BB	AB	AB	BB	BB	BB	BB	BB	BB
1060	AX-89784718		AB	BB	AB	AA	AA	AA	AB	AA	AA	AA	AB	AA	AA	AA	AB	AA	AA	AA	AA	AB	AA	AB	AB	AB	AB	AA	AB	AB	AA	AB	AB	AA	AA	AB	AA	AB	AA	AB	AA	AB	AB	AA	AA	AA	AA	AA	AA
1061	AX-89824368		AB	AA	AB	BB	BB	BB	AB	BB	BB	BB	AB	BB	BB	BB	AB	BB	BB	BB	BB	AB	BB	AB	AB	AB	AB	BB	AB	AB	BB	AB	AB	BB	BB	AB	BB	AB	BB	AB	BB	AB	AB	BB	BB	BB	BB	BB	BB
1062	AX-89822279		AB	AA	AB	BB	BB	BB	AB	BB	BB	BB	AB	BB	AB	BB	AB	BB	BB	BB	AB	AB	BB	AB	NC	BB	AB	BB	AB	BB	BB	AB	BB	BB	BB	AB	BB	AB	BB	AB	BB	AB	AB	BB	BB	BB	BB	BB	BB
1063	AX-89904566		AB	BB	AB	AA	AA	AA	AB	AA	AA	AA	AB	AA	AB	AA	AB	AA	AA	AA	AB	AB	AA	AB	AB	AB	AB	AA	AB	AB	AA	AB	AB	AA	AA	AB	AA	AB	AA	AB	AA	AB	AB	AA	AA	AA	AA	AA	AA
1064	AX-89879490		BB	BB	BB	BB	BB	AB	BB	AB	BB	BB	BB	BB	BB	BB	BB	BB	BB	BB	BB	BB	BB	AA	BB	BB	BB	BB	BB	BB	BB	BB	BB	BB	BB	BB	AA	BB	NC	NC	BB	BB	BB	AA	BB	BB	BB	BB	BB
1065	AX-89824504		AA	AA	AA	AA	AA	AB	AA	BB	AA	AA	AA	AA	AA	AB	AA	AB	AB	AB	AA	AB	AA	AB	AA	AA	AA	AB	AA	AA	AA	AA	AA	AB	AB	AB	BB	AA	AB	AB	AB	AA	AA	AB	AA	AB	AA	AA	AA
1066	AX-89904570		AB	AA	AB	BB	BB	BB	AA	BB	BB	BB	AB	BB	AB	BB	AB	BB	BB	BB	AB	AB	BB	AB	AB	AB	AB	BB	AB	AB	BB	AB	AB	BB	BB	AB	BB	AB	BB	AB	BB	AB	AB	BB	BB	BB	BB	BB	BB
1067	AX-89847478		AB	AA	AB	BB	BB	BB	AB	BB	BB	BB	AB	BB	AB	BB	AB	BB	BB	BB	AB	AB	BB	AB	AB	AB	AB	BB	AB	AB	BB	AB	AB	BB	BB	AB	BB	AB	BB	AB	BB	AB	AB	BB	BB	BB	BB	BB	BB
1068	AX-89824502		AB	BB	AB	AA	AA	AA	BB	AA	AA	AA	AB	AA	AB	AA	AB	AA	AA	AA	AA	AB	AA	AB	AB	AB	AB	AA	AB	AB	AA	AB	AB	AA	AA	AB	AA	AB	AA	AB	AA	AB	AB	AA	AA	AA	AA	AA	AA
1069	AX-89904557		AB	AA	AB	BB	BB	BB	AB	AB	BB	BB	AB	BB	AB	AB	AB	AB	AB	AB	AB	AA	BB	AB	BB	BB	AB	AB	AB	BB	BB	AB	BB	AB	AB	AA	BB	AB	BB	AB	AB	AB	AB	BB	BB	AB	BB	BB	BB
1070	AX-89822250		AB	NC	AB	AA	AA	AA	AB	AB	AA	AA	AB	AA	AB	AB	AB	AB	AB	AB	AB	NC	AA	AB	AA	AA	AB	AB	AB	AA	AA	AB	AA	AB	AB	BB	AA	AB	AA	AB	AB	AB	AB	AA	AA	AB	AA	AA	AA
1071	AX-89904565		AB	BB	AB	AA	AA	AA	AB	AA	AA	AA	AB	AA	AB	AA	AB	AA	AA	AA	AB	AB	AA	AB	AB	AB	NC	AA	AB	AB	AA	AB	AB	AA	AA	AB	AA	AB	AA	AB	AA	AB	AB	AA	AA	AA	AA	AA	AA
1072	AX-89847471		AB	AA	AB	BB	BB	BB	AB	BB	BB	BB	AB	BB	AB	BB	AB	BB	BB	BB	AB	AB	BB	AB	BB	BB	AB	BB	AB	BB	BB	AB	BB	BB	BB	AB	BB	AB	BB	AB	BB	AB	AB	BB	BB	BB	BB	BB	BB
1073	AX-89822280		AB	BB	AB	AA	AA	AA	AB	AA	AA	AA	AB	AA	AB	AA	AB	AA	AA	AA	AB	AB	AA	AB	AA	AA	AB	AA	AB	AA	AA	AB	AA	AA	AA	AB	AA	AB	AA	AB	AA	AB	AB	AA	AA	AA	AA	AA	AA
1074	AX-89806991		AB	BB	AB	AA	AA	AA	AB	AA	AA	AA	AB	AA	AA	AA	AB	AA	AA	AA	AA	AB	AA	AB	AB	AB	AB	AA	AB	AB	AA	AB	AB	AA	AA	AB	AA	AB	AA	AB	AA	AB	AB	AA	AA	AA	AA	AA	AA
1075	AX-89820637		BB	BB	BB	BB	BB	BB	BB	AB	BB	BB	BB	BB	BB	AB	BB	AB	AB	AB	BB	AB	BB	BB	BB	BB	BB	AB	BB	BB	BB	BB	BB	AB	AB	AB	AB	BB	BB	BB	AB	BB	BB	BB	BB	AB	BB	BB	BB
1076	AX-89783166		AB	BB	AB	AA	AA	AA	AB	AB	AA	AA	AB	AA	AB	AB	AB	AB	AB	AB	AB	BB	AA	AB	AA	AA	AB	AB	AB	AA	AA	AB	AA	AB	AB	BB	AA	AB	AA	AB	AB	AB	AB	AA	AA	AB	AA	AA	AA
1077	AX-89811696		AA	AA	AA	AA	AA	AB	AA	AB	AA	AA	AA	AA	AB	AB	AA	AB	AB	AB	AA	AB	AA	AB	AA	AA	AA	AB	AA	AA	AA	AA	AA	AB	AB	AB	AB	AA	AB	AB	AB	AA	AA	AB	AA	AB	AA	AA	AA
1078	AX-89847475		AA	AA	AA	AA	AA	AB	AB	BB	AA	AA	AA	AA	AB	AB	AA	AB	AB	AB	AA	AB	AA	AB	AB	AB	AA	AB	AA	AB	AA	AA	AB	AB	AB	AB	AB	AA	AB	AB	AB	AA	AA	AB	AA	AB	AA	AA	AA
1079	AX-89847463		AB	BB	AB	AA	AA	AA	AB	AB	AA	AA	AA	AA	AB	AB	AB	AB	AB	AB	AB	BB	AA	AB	AA	AA	AB	AB	AB	AA	AA	AB	AA	AB	AB	BB	AA	AB	AA	AB	AB	AB	AB	AA	AA	AB	AA	AA	AA
1080	AX-89822380		AB	BB	AB	AA	AA	AA	BB	AB	AA	AA	AB	AA	AB	AB	AB	AB	AB	AB	AB	BB	AA	AB	AB	AB	AB	AB	AB	AB	AA	AB	AB	AB	AB	BB	AB	AB	AA	AB	AB	AB	AB	AA	AA	AB	AA	AA	AA
1081	AX-89904549		AB	AB	AA	AA	AA	AA	AA	AB	AA	AA	AA	AA	AB	AB	AB	AB	AB	AB	AB	AB	AA	AA	AA	AA	AB	AB	AA	AA	AA	AB	AA	AB	AB	AB	AA	AB	AA	AB	AB	AA	AB	AA	AA	AB	AA	AA	AA
1082	AX-89904550		AB	BB	AB	AA	AA	AA	BB	AB	AA	AA	AA	AA	BB	AB	AB	AB	AB	AB	AB	BB	AA	AB	AB	AB	AB	AB	AB	AB	AA	AB	AB	AB	AB	BB	AA	AB	AA	AB	NC	AB	AB	AA	AA	AB	AA	AA	AA
1083	AX-89783126		AB	BB	AB	AA	AA	AA	AB	AB	AA	AA	AA	AA	AB	AB	AB	AB	AB	AB	AB	BB	AA	AB	AA	AA	AB	AB	AB	AA	AA	AB	AA	AB	AB	BB	AA	AB	AA	AB	AB	AB	AB	AA	AA	AB	AA	AA	AA
1084	AX-89822110		AB	AB	BB	BB	BB	BB	BB	AB	BB	BB	BB	BB	AB	AB	AB	AB	AB	AB	AB	AB	BB	BB	BB	BB	AB	AB	BB	BB	BB	AB	BB	AB	AB	AB	BB	AB	BB	AB	AB	BB	AB	BB	BB	AB	BB	BB	BB
1085	AX-89904777		AB	AB	BB	AB	BB	BB	BB	AA	BB	BB	BB	BB	AB	AB	AB	AB	AB	AB	AB	AB	BB	BB	BB	BB	AB	AB	BB	BB	BB	AB	BB	AB	AB	AB	BB	AB	BB	AB	AA	BB	AB	BB	BB	AB	BB	BB	BB
1086	AX-89783088		AB	AB	AA	AA	AA	AA	AA	AB	AA	AA	AA	AA	AB	AB	AB	AB	AB	AB	AB	AB	AA	AA	AA	AA	AB	AB	AA	AA	AA	AB	AA	AB	AB	AB	AA	AB	AA	AB	AB	AA	AB	AA	AA	AB	AA	AA	AA
1087	AX-89847747		BB	BB	BB	BB	BB	AB	BB	AA	BB	BB	BB	BB	BB	AB	BB	AB	AB	AB	BB	AB	BB	AB	BB	BB	BB	AB	BB	BB	BB	BB	BB	AB	AB	AB	AA	BB	AB	AB	AB	BB	BB	AA	BB	AB	BB	BB	BB
1088	AX-89822379		AB	BB	AB	AA	AA	AA	BB	AB	AA	AA	AB	AA	AB	AB	AB	AB	AB	AB	AB	BB	AA	AB	AB	AB	AB	AB	AB	AB	AA	AB	AB	AB	AB	BB	AB	AB	AA	AB	AB	AB	AB	AA	AA	AB	AA	AA	AA
1089	AX-89785050		AB	AB	BB	AB	BB	BB	BB	AA	BB	BB	BB	BB	AB	AB	AB	AB	AB	AB	AB	AB	BB	BB	BB	BB	AB	AB	BB	BB	BB	AB	BB	AB	AB	AB	BB	AB	BB	AB	NC	BB	AB	BB	BB	AB	BB	BB	BB
1090	AX-89784992		AB	BB	AB	AB	AA	AA	BB	BB	AA	AA	AA	AA	BB	AB	AB	AB	AB	AB	AB	BB	AA	AB	AB	AB	AB	AB	AB	AB	AA	AB	AB	AB	AB	BB	AA	AB	AA	AB	BB	AB	AB	AA	AA	AB	AA	AA	AA
1091	AX-89785006		AB	AB	BB	AB	BB	BB	BB	AB	BB	BB	BB	BB	AB	BB	AB	AB	AB	AB	AB	BB	BB	BB	BB	BB	AB	BB	BB	BB	BB	AB	BB	BB	BB	BB	BB	AB	BB	AB	AA	BB	AB	BB	BB	BB	BB	BB	BB
1092	AX-89824666		AB	AB	AA	AB	AA	AA	AA	BB	AA	AA	AA	AA	AB	AB	AB	AB	AB	AB	AB	AB	AA	AA	AA	AA	AB	AB	AA	AA	AA	AB	AA	AB	AB	AB	AA	AB	AA	AB	BB	AA	AB	AA	AA	AB	AA	AA	AA
1093	AX-89804199		BB	AB	AB	BB	BB	BB	AB	BB	BB	BB	BB	BB	BB	BB	BB	BB	BB	BB	BB	AB	BB	BB	BB	BB	BB	BB	AB	BB	BB	BB	BB	BB	BB	AB	BB	BB	BB	BB	BB	AB	BB	BB	BB	BB	BB	BB	BB
1094	AX-89786862		AA	AA	AA	AA	AA	AA	AA	AB	AA	AA	AA	AA	AB	AB	AA	AA	AB	AA	AB	AA	AA	AA	AA	AA	AA	AA	AA	AA	AA	AA	AA	AA	AB	AA	AB	AA	AA	AA	AA	AA	AA	AA	AB	AA	AB	AA	AB
1095	AX-89848099		AA	AA	AA	AA	AA	AA	AA	AB	AA	AA	AA	AA	AB	AB	AA	AA	AB	AA	AB	AA	AA	AA	AA	AA	AA	AA	AA	AA	AA	AA	AA	AA	AB	AA	AB	AA	AA	AA	AA	AA	AA	AB	AB	AA	AB	AA	AB
1096	AX-89786387		BB	BB	BB	BB	BB	BB	BB	AB	BB	BB	BB	BB	BB	AB	BB	BB	BB	BB	BB	BB	BB	BB	BB	BB	BB	BB	BB	BB	BB	BB	BB	BB	AB	BB	BB	BB	BB	BB	BB	BB	BB	AB	AB	BB	AB	BB	AB
1097	AX-89848096		BB	BB	BB	BB	BB	BB	BB	AB	BB	BB	BB	BB	AB	AB	BB	AB	AB	BB	AB	BB	BB	BB	AB	AB	BB	BB	BB	AB	BB	BB	AB	BB	AB	BB	AB	BB	BB	AB	BB	BB	BB	AB	AB	BB	AB	BB	AB
1098	AX-89848004		AA	AA	AA	AA	AA	AA	AA	AB	AA	AA	AA	AA	AB	AB	AA	AA	AB	AA	AB	AA	AA	AA	AA	AA	AA	AA	AA	AA	AA	AA	AA	AA	AB	AA	AB	AA	AA	AA	AA	AA	AA	AB	AB	AA	AB	AA	AB
1099	AX-89848117		AA	AA	AA	AA	AA	AA	AA	AB	AA	AA	AA	AA	AB	AB	AA	AA	AB	AA	AB	AA	AA	AA	AA	AA	AA	AA	AA	AA	AA	AA	AA	AA	AB	AA	AB	AA	AA	AA	AA	AA	AA	AB	AB	AA	AB	AA	AB
1100	AX-89811234		AB	AB	AB	AA	AA	AB	AB	AB	AA	AA	AB	AA	AB	AB	AB	AB	AA	AB	AB	AA	AA	BB	AA	AA	AA	AA	AA	AA	AA	AA	AA	AB	AB	AB	AB	AB	AB	AB	AA	AA	AA	BB	AB	AA	AB	AA	AB
1101	AX-89848062		AB	AB	AB	BB	AB	BB	BB	AB	AB	AB	AB	BB	AB	AB	AB	AB	AB	BB	AB	BB	BB	AA	BB	BB	AB	BB	BB	BB	BB	BB	BB	AB	AB	AB	BB	AB	AB	AB	BB	BB	BB	AA	AB	BB	AA	AB	AB
1102	AX-89904920		AB	AB	AB	AA	AA	AA	AA	AA	AA	AA	AB	AA	AB	AA	AB	AB	AA	AA	AA	AA	AB	BB	AA	AA	AA	AA	AA	AA	AA	AA	AB	AB	AA	AB	AA	AB	AB	AB	AA	AA	AA	AB	AA	AA	AA	AA	AA
1103	AX-89852053		BB	BB	BB	BB	BB	BB	BB	BB	BB	BB	BB	AB	AA	AB	BB	AB	BB	BB	AB	BB	AA	BB	BB	BB	AB	BB	BB	BB	AB	AB	AB	BB	BB	BB	BB	BB	BB	BB	BB	BB	AB	AB	BB	BB	BB	BB	BB
1104	AX-89847825		AA	AA	AA	AA	AB	AA	AA	AB	AB	AB	AA	AA	AB	AA	AA	AA	AB	AA	AA	AA	AB	AA	AA	AA	AB	AA	AA	AA	AA	AA	AB	AA	AB	AA	AA	AA	AA	AA	AA	AA	AA	AB	AB	AA	BB	AB	AB
1105	AX-89847847		BB	BB	BB	BB	AB	BB	BB	AB	AB	BB	BB	BB	AB	BB	BB	BB	AB	BB	BB	BB	AB	BB	BB	BB	AB	BB	BB	AB	BB	BB	AB	BB	AB	BB	BB	BB	AB	BB	BB	BB	BB	BB	BB	BB	AB	AB	AB
1106	AX-89904896		AA	AA	AA	AA	AA	AA	AA	AA	AB	AA	AA	AB	AB	AA	AA	BB	AB	AA	AB	AA	AB	AA	AA	AA	AA	AA	AA	AA	AA	BB	AA	AA	AA	AA	AA	AB	AB	AA	AB	AB	AA	AB	AB	AB	AA	AB	AA
1107	AX-89786418		AA	AA	AA	AA	AA	AA	AA	AA	AB	AA	AA	AB	AB	AA	AA	BB	AB	AA	AB	AA	AB	AA	AA	AA	AA	AA	AA	AA	AA	BB	AA	AA	AA	AA	AA	AB	AB	AA	AB	AB	AA	AB	AB	AB	AA	AB	AA
1108	AX-89883013		BB	BB	BB	BB	BB	BB	BB	BB	AB	BB	BB	AB	AB	BB	BB	AA	AB	BB	AB	BB	BB	BB	BB	BB	BB	BB	BB	BB	BB	AA	BB	BB	BB	BB	BB	AB	AB	BB	AB	AB	BB	AB	AB	AB	BB	AB	BB
1109	AX-89785613		BB	BB	BB	BB	BB	BB	BB	BB	AB	BB	BB	AB	AB	BB	BB	AA	AB	BB	AB	BB	BB	BB	BB	BB	BB	BB	BB	BB	BB	AA	BB	BB	BB	BB	BB	AB	AB	BB	AB	AB	BB	AB	AB	AB	BB	AB	BB
1110	AX-89881780		BB	BB	BB	BB	BB	BB	BB	BB	AB	AB	BB	AB	BB	BB	BB	AA	AB	BB	AB	BB	BB	BB	BB	BB	AB	BB	BB	BB	BB	AA	BB	BB	BB	BB	BB	AB	AB	BB	AB	AB	BB	AB	AB	AB	BB	AB	BB
1111	AX-89827285		AB	BB	AB	AB	BB	AB	BB	BB	BB	AB	AB	AB	BB	AB	AB	BB	BB	AB	BB	BB	BB	BB	BB	BB	BB	BB	BB	BB	BB	BB	AB	BB	AB	BB	AB	BB	BB	BB	BB	BB	AB	BB	BB	AB	AB	BB	BB
1112	AX-89787139		AB	BB	AA	AA	BB	AB	BB	BB	BB	AB	AA	AB	BB	AB	AB	BB	BB	AB	BB	BB	BB	BB	BB	BB	BB	BB	BB	BB	BB	BB	AB	BB	AB	BB	AB	BB	BB	BB	BB	BB	AB	BB	BB	AB	AB	BB	BB
1113	AX-89787167		AA	AA	AA	AA	AA	AA	AB	AB	BB	AB	NC	AB	AA	AA	AA	BB	BB	AB	BB	AB	AB	AB	AB	AB	BB	AB	AB	AB	BB	BB	AA	AB	AA	AB	AA	BB	BB	BB	AA	AA	AB	BB	BB	AB	AB	BB	BB
1114	AX-89904746		BB	BB	BB	BB	BB	BB	BB	BB	AB	AB	BB	AB	BB	BB	BB	AA	AB	BB	AB	BB	BB	BB	BB	BB	AB	BB	BB	BB	BB	AA	BB	BB	BB	BB	BB	AB	AB	BB	BB	BB	BB	AB	AB	AB	BB	AB	BB
1115	AX-89787132		BB	BB	BB	BB	BB	BB	BB	BB	AB	AB	BB	AB	BB	BB	BB	AA	AB	BB	AB	BB	BB	BB	BB	BB	AB	BB	BB	BB	BB	AA	BB	BB	BB	BB	BB	AB	AB	BB	BB	BB	BB	AB	AB	AB	BB	AB	BB
1116	AX-89787116		AA	AA	AA	AA	AA	AA	AB	AB	AB	AA	AA	AA	AA	AA	AA	AA	AB	AB	AB	AB	AB	AB	AB	AB	AB	AB	AB	AB	BB	AA	AA	AB	AA	AB	AA	AB	AB	BB	AA	AA	AB	AB	AB	AA	AB	AB	BB
1117	AX-89787165		BB	BB	BB	BB	BB	BB	AB	AB	AB	BB	BB	BB	BB	BB	BB	BB	AB	AB	AB	AB	AB	AB	AB	AB	AB	AB	AB	AB	AB	BB	BB	AB	BB	AB	BB	AB	AB	AB	BB	BB	AB	AB	AB	BB	AB	AB	AB
1118	AX-89787121		AA	AA	AA	AA	AA	AA	AA	AA	AB	AB	AA	AB	AA	AA	AA	BB	AB	AA	AB	AA	AA	AA	AA	AA	AB	AA	AA	AA	AA	BB	AA	AA	AA	AA	AA	AB	AB	AA	AA	AA	AA	AB	AB	AB	AA	AB	AA
1119	AX-89827258		BB	BB	BB	BB	BB	BB	BB	BB	AB	AB	BB	AB	BB	BB	BB	AA	AB	BB	AB	BB	BB	BB	BB	BB	AB	BB	BB	BB	BB	AA	BB	BB	BB	BB	BB	AB	AB	BB	BB	BB	BB	AB	AB	AB	BB	AB	BB
1120	AX-89787119		AA	AA	AA	AA	AA	AA	AA	AA	AB	AB	AA	AB	AA	AA	AA	NC	AB	AA	AB	AA	AA	AA	AA	AA	AB	AA	AA	AA	AA	BB	AA	AA	AA	AA	AA	AB	AB	AA	AA	AA	AA	AB	AB	AB	AA	AB	AA
1121	AX-89884399		BB	BB	BB	BB	BB	BB	BB	BB	AB	AB	BB	AB	BB	BB	BB	NC	AB	BB	AB	BB	BB	BB	BB	AB	AB	BB	BB	BB	BB	AB	BB	BB	BB	BB	BB	AB	AB	BB	BB	BB	BB	AB	AB	AB	BB	AB	BB
1122	AX-89872492		BB	BB	BB	BB	BB	BB	AB	AB	AB	BB	BB	BB	BB	BB	BB	BB	AB	AB	AB	AB	AB	AB	AB	AB	AB	AB	AB	AB	AA	BB	BB	AB	BB	AB	BB	AB	AB	AA	BB	BB	AB	AA	AB	BB	AB	AB	AA
1123	AX-89827441		AB	AB	AA	AA	BB	AB	BB	BB	BB	AB	AA	BB	BB	AB	AB	BB	BB	AB	BB	BB	BB	BB	BB	BB	BB	BB	BB	AB	BB	BB	AB	BB	AB	BB	AB	BB	BB	BB	BB	BB	AB	BB	BB	AB	AB	BB	BB
1124	AX-89807289		AA	AA	AA	AA	AA	AA	AA	AA	AB	AA	AA	AB	AA	AA	AA	BB	AB	AA	AB	AA	AA	AA	AA	AA	AA	AA	AA	AA	AA	BB	AA	AA	AA	AA	AA	AB	AB	AA	AA	AA	AA	AA	AB	AB	AA	AB	AA
1125	AX-89787336		BB	BB	BB	BB	AA	BB	AB	AB	AB	NC	BB	BB	BB	BB	BB	BB	AB	AB	AB	AA	AB	AB	AB	AB	AB	AA	AA	AB	AA	BB	BB	AA	BB	AA	AB	AB	AB	AA	AB	AB	AB	AA	AB	BB	AB	AB	AA
1126	AX-89884508		AB	AB	AA	AA	BB	AB	BB	BB	BB	AB	AA	BB	BB	AB	AB	BB	BB	AB	BB	BB	BB	BB	BB	BB	BB	BB	BB	AB	BB	BB	AB	BB	AB	BB	AB	BB	BB	BB	BB	BB	AB	BB	BB	AB	AB	BB	BB
1127	AX-89787212		AA	AA	AA	AA	AA	AA	AA	AA	AB	AA	AA	AB	AA	AA	AA	AB	AB	AA	AB	AA	AA	AA	AA	AA	AA	AA	AA	AA	AA	BB	AA	AA	AA	AA	AA	AB	AB	AA	AA	AA	AA	AA	AB	AB	AA	AB	AA
1128	AX-89787229		BB	BB	BB	BB	BB	BB	BB	BB	AB	BB	BB	AB	BB	BB	BB	AB	AB	BB	AB	BB	BB	BB	BB	BB	BB	BB	BB	BB	BB	AA	BB	BB	BB	BB	BB	AB	AB	BB	BB	BB	BB	BB	AB	AB	BB	AB	BB
1129	AX-89877154		BB	BB	BB	BB	BB	BB	BB	BB	AB	BB	BB	AB	BB	BB	BB	AB	AB	BB	AB	BB	BB	BB	BB	BB	BB	BB	BB	BB	BB	AA	BB	BB	BB	BB	BB	AB	AB	BB	BB	BB	BB	BB	AB	AB	BB	AB	BB
1130	AX-89787362		BB	BB	BB	BB	BB	BB	BB	BB	AB	BB	BB	AB	BB	BB	BB	AB	AB	BB	AB	BB	BB	BB	BB	BB	BB	BB	BB	BB	BB	AA	BB	BB	BB	BB	BB	AB	AB	BB	BB	BB	BB	BB	AB	AB	BB	NC	BB
1131	AX-89787513		BB	BB	BB	BB	BB	BB	BB	BB	BB	BB	BB	AB	BB	BB	BB	BB	BB	BB	AB	BB	AB	BB	AB	AB	BB	BB	BB	BB	BB	AA	BB	BB	AB	BB	BB	AB	AB	BB	BB	BB	BB	BB	BB	BB	BB	BB	BB
1132	AX-89804259		BB	BB	BB	BB	BB	BB	BB	BB	BB	BB	BB	AB	BB	BB	BB	BB	BB	BB	AB	BB	AB	BB	AB	AB	BB	BB	BB	BB	BB	AA	BB	BB	AB	BB	BB	AB	AB	NC	BB	BB	BB	BB	BB	BB	BB	BB	BB
1133	AX-89827685		BB	BB	BB	BB	BB	BB	BB	BB	BB	BB	BB	AB	BB	BB	BB	BB	BB	BB	AB	BB	AB	BB	AB	AB	BB	BB	BB	BB	BB	AA	BB	BB	AB	BB	BB	AB	AB	BB	BB	BB	BB	BB	BB	BB	BB	BB	BB
1134	AX-89827761		AB	AB	AB	AA	AA	AB	AA	AB	AA	AB	AA	AB	AB	AA	AA	AA	AA	AA	AB	AA	AB	AA	AB	AB	AB	AA	AA	AA	AA	NC	AA	AA	AB	AA	AA	AB	AB	AA	AA	AA	AA	AB	AA	AA	AA	AA	AA
1135	AX-89807296		AA	AA	AA	AA	AA	AA	AA	AA	AA	AA	AA	AB	AA	AA	AA	AA	AA	AA	AB	AA	AB	AA	AB	AB	AA	AA	AA	AA	AA	BB	AA	AA	AB	AA	AA	AB	AB	AA	AA	AA	AA	AA	AA	AA	AA	AA	AA
1136	AX-89787430		AA	AA	AA	AA	AA	AA	AA	AA	AA	AA	AA	AA	AB	AB	AB	AA	AA	AA	AA	AA	AA	AB	AA	AA	AA	AA	AA	AA	AA	AA	AB	AA	AA	AA	AA	AA	AA	AA	AA	AB	AA	AA	AA	AA	AA	AA	AA
1137	AX-89848199		AB	AB	AB	AA	BB	AB	BB	BB	AB	AB	AA	BB	BB	AB	AB	AB	AB	AB	BB	BB	BB	BB	BB	BB	BB	AB	AB	AB	BB	BB	AB	AB	AB	AB	AB	BB	BB	BB	BB	BB	AB	BB	AB	AA	AB	AB	BB
1138	AX-89828285		AB	AB	AB	BB	AA	AB	AA	AA	AB	AB	BB	AA	AA	AB	AB	AB	AB	AB	AA	AA	AA	AA	AA	AA	AA	AB	AB	AB	AA	AA	AB	AB	AB	AB	AB	AA	AA	AA	AA	AA	AB	AA	AB	BB	AB	AB	AA
1139	AX-89848252		AA	AA	AA	AA	BB	AA	BB	AB	AB	AA	AA	BB	AA	AA	AA	AB	AB	AB	BB	BB	BB	AB	BB	BB	AB	AB	AB	AB	BB	BB	AA	AB	AB	AB	AB	BB	BB	BB	BB	AB	AB	AB	AB	AA	AB	AB	BB
1140	AX-89787924		AB	AB	AB	AB	BB	AB	BB	BB	AB	AB	AA	BB	BB	AB	AB	AB	AB	AB	BB	BB	BB	BB	BB	BB	BB	AB	AB	AB	BB	BB	AB	AB	AB	AB	AB	BB	BB	BB	BB	BB	AB	BB	AB	AA	AB	AB	BB
1141	AX-89828208		AB	AB	AB	BB	BB	AB	BB	AB	BB	AB	BB	BB	AB	AB	AB	BB	BB	BB	BB	BB	BB	BB	BB	BB	AB	BB	BB	BB	BB	BB	BB	BB	BB	BB	BB	BB	BB	BB	BB	AB	BB	AB	BB	BB	BB	BB	BB
1142	AX-89885360		AB	AB	AB	AA	BB	AB	BB	BB	AB	AB	AA	BB	BB	AB	AB	AB	AB	AB	BB	BB	BB	BB	BB	BB	BB	AB	AB	AB	BB	BB	AB	AB	AB	AB	AB	BB	BB	BB	BB	BB	AB	BB	AB	AA	AB	AB	BB
1143	AX-89828203		AB	AB	AB	AA	BB	AB	BB	BB	AB	AB	AB	BB	BB	AB	AB	AB	AB	AB	BB	BB	BB	BB	BB	BB	BB	AB	AB	AB	BB	BB	AB	AB	AB	AB	AB	BB	BB	BB	BB	BB	AB	BB	AB	AA	AB	AB	AB
1144	AX-89787916		AB	AB	AB	BB	BB	AB	BB	AB	BB	AB	BB	BB	AA	AB	AB	BB	BB	BB	BB	BB	BB	AB	BB	BB	AB	BB	BB	BB	BB	BB	AB	BB	BB	BB	BB	BB	BB	BB	BB	AB	BB	AB	BB	BB	BB	BB	BB
1145	AX-89868096		AB	AB	NC	BB	BB	AB	BB	AB	BB	AB	BB	BB	NC	AB	AB	BB	BB	BB	BB	BB	BB	BB	BB	BB	AB	BB	BB	BB	BB	BB	BB	BB	BB	BB	BB	BB	BB	BB	BB	AB	BB	AB	BB	BB	BB	BB	BB
1146	AX-89828162		AB	AB	AB	AA	AA	AB	AA	AB	AA	AB	AA	AA	AB	AB	AB	AA	AA	AA	AA	AA	AA	AA	AA	AA	AB	AA	AA	AA	AA	AA	AA	AA	AA	AA	AA	AA	AA	AA	AA	AB	AA	AB	AA	AA	AA	AA	AA
1147	AX-89787857		AB	AB	AB	BB	BB	AB	BB	AB	BB	AB	BB	BB	AB	AB	AB	BB	BB	BB	BB	BB	BB	BB	BB	BB	AB	BB	BB	BB	BB	BB	BB	BB	BB	BB	BB	BB	BB	BB	BB	AB	BB	AB	BB	BB	BB	BB	BB
1148	AX-89828094		AA	AA	AA	AA	AA	AA	AA	AA	AB	AA	AA	AA	AA	AA	AA	AB	AB	AA	AA	AA	AA	AA	AA	AA	AA	AA	AA	AA	AA	AA	AA	AA	AA	AA	AA	AA	AA	AA	AA	AA	AA	AA	AB	AB	AA	AB	AA
1149	AX-89885062		BB	BB	BB	BB	BB	BB	BB	BB	AB	BB	BB	BB	BB	BB	BB	AB	AB	BB	BB	BB	BB	BB	BB	BB	BB	BB	BB	BB	BB	BB	BB	BB	BB	BB	BB	BB	BB	BB	BB	BB	BB	BB	AB	AB	BB	AB	BB
1150	AX-89787615		AA	AA	AB	AA	AA	AA	AA	AA	AB	AB	AA	AA	AA	AA	AA	AB	AB	AA	AA	AA	AA	AA	AA	AA	AB	AA	AA	AA	AA	AA	AA	AA	AA	AA	AA	AA	AA	AA	AA	AA	AA	AA	AB	AB	AA	AB	AA
1151	AX-89868079		BB	BB	AB	BB	BB	BB	BB	BB	AB	AB	BB	BB	BB	BB	BB	AB	AB	BB	BB	BB	BB	BB	BB	BB	AB	BB	BB	BB	BB	BB	BB	BB	BB	BB	BB	BB	BB	BB	BB	BB	BB	NC	AB	AB	BB	AB	BB
1152	AX-89785993		AA	AA	AB	AA	AA	AA	AA	AA	AB	AB	AA	AA	AA	AA	AA	AB	AB	AA	AA	AA	AA	AA	AA	AA	AB	AA	AA	AA	AA	AA	AA	AA	AA	AA	AA	AA	AA	AA	AA	AA	AA	AA	AB	AB	AA	AB	AA
1153	AX-89787575		BB	BB	AB	BB	BB	BB	BB	BB	AB	AB	BB	BB	BB	BB	BB	AB	AB	BB	BB	BB	BB	BB	BB	BB	AB	BB	BB	BB	BB	BB	BB	BB	BB	BB	BB	BB	BB	BB	BB	BB	BB	BB	AB	AB	BB	AB	BB
1154	AX-89825892		AA	AA	AA	AA	AA	AA	AA	AA	AB	AA	AA	AA	AA	AA	AA	AB	AB	AA	AA	AA	AA	AA	AA	AA	AA	AA	AA	AA	AA	AA	AA	AA	AA	AA	AA	AA	AA	AA	AA	AA	AA	AA	AB	AB	AA	AA	AA
1155	AX-89825577		AA	AA	AA	AA	AA	AA	AA	AA	AB	AA	AA	AA	AA	AA	AA	AA	AB	AA	AA	AA	AA	AA	AA	AA	AA	AA	AA	AA	AA	AA	AA	AA	AA	AA	AA	AA	AA	AA	AA	AA	AA	AA	AB	AB	AA	AA	AA
1156	AX-89825673		BB	BB	BB	BB	BB	BB	BB	BB	AB	BB	BB	BB	BB	BB	BB	BB	AB	BB	BB	BB	BB	BB	BB	BB	BB	BB	BB	BB	BB	BB	BB	BB	BB	BB	BB	BB	BB	BB	BB	BB	BB	BB	AB	AB	BB	BB	BB
1157	AX-89825701		AA	AA	AA	AA	AA	AA	AA	AA	AB	AA	AA	AA	AA	AA	AA	AA	AB	AA	AA	AA	AA	AA	AA	AA	AA	AA	AA	AA	AA	AA	AA	AA	AA	AA	AA	AA	AA	AA	AA	AA	AA	AA	AB	AB	AA	AA	AA
1158	AX-89825584		AA	AA	AA	AA	AA	AA	AA	AA	AB	AA	AA	AA	AA	AA	AA	AA	AB	AA	AA	AA	AA	AA	AA	AA	AA	AA	AA	AA	AA	AA	AA	AA	AA	AA	AA	AA	AA	AA	AA	AA	AA	AA	AB	AB	AA	AA	AA
1159	AX-89831871		AA	AA	AA	AA	AA	AA	AA	AA	AB	AA	AA	AB	AA	AA	AA	AA	AB	AA	AB	AA	AA	AB	AB	AB	AB	AB	AB	AB	AB	AB	AA	AA	AA	AA	AA	AB	AA	AA	AA	AA	AB	AA	BB	AB	AA	AA	AA
1160	AX-89784246		BB	BB	BB	BB	BB	BB	BB	BB	AB	BB	BB	AB	BB	BB	BB	BB	AB	BB	AB	BB	BB	AB	AB	AB	AB	AB	AB	AB	AB	AB	BB	BB	BB	BB	BB	AB	BB	BB	BB	BB	AB	BB	NC	AB	AB	BB	BB
1161	AX-89823811		BB	BB	BB	BB	BB	BB	BB	BB	AB	BB	BB	AB	BB	BB	BB	BB	AB	BB	AB	BB	BB	AB	AB	AB	AB	AB	AB	AB	AB	AB	BB	BB	BB	BB	BB	AB	BB	BB	BB	BB	AB	BB	AA	AB	AB	BB	BB
1162	AX-89791258		AA	AA	AA	AA	AA	AA	AA	AA	AB	AA	AA	AB	AA	AA	AA	AA	AB	AA	AB	AA	AA	AB	AB	AB	AB	AB	AB	AB	AB	AB	AA	AA	AA	AA	AA	AB	AA	AA	AA	AA	AB	AA	NC	AB	AA	AA	AA
1163	AX-89847679		AA	AA	AA	AA	AA	AA	AA	AA	AB	AA	AA	AB	AA	AA	AA	AA	AB	AA	AB	AA	AA	AB	AB	AB	AB	AB	AB	AB	AB	AB	AA	AA	AA	AA	AA	AB	AA	AA	AA	AA	AB	AA	BB	AB	AB	AA	AA
1164	AX-89885535		BB	BB	BB	BB	BB	BB	BB	NC	AB	BB	BB	AB	BB	BB	BB	BB	AB	BB	AB	BB	BB	AB	AB	AB	AB	AB	AB	AB	AB	AB	BB	BB	BB	BB	BB	AB	BB	BB	BB	BB	AB	BB	AA	AB	AB	BB	BB
1165	AX-89881340		AA	AA	AA	AA	AA	AA	AA	AB	AA	AA	AB	AB	AA	AA	AB	AA	AA	AA	AB	AB	AA	AB	AA	AA	AB	BB	AB	AA	AB	AB	AA	AA	AA	AA	AA	AB	AA	AA	AB	AA	AB	AA	AB	AA	AA	AA	AA
1166	AX-89881047		BB	BB	BB	BB	BB	BB	BB	BB	AB	BB	BB	AB	BB	BB	BB	BB	AB	BB	AB	AB	BB	AB	AB	AB	AB	AA	AB	AB	AB	AB	BB	BB	BB	BB	BB	AB	BB	BB	BB	BB	AB	BB	AA	AB	AB	BB	BB
1167	AX-89847668		BB	BB	BB	BB	BB	BB	BB	BB	AB	BB	BB	AB	BB	BB	BB	BB	AB	BB	AB	BB	BB	AB	AB	AB	AB	AB	AB	AB	AB	AB	BB	BB	BB	BB	BB	AB	BB	BB	BB	BB	AB	BB	AA	AB	AB	BB	BB
1168	AX-89881021		AA	AA	AA	AA	AA	AA	AA	AA	AB	AA	AB	AB	AA	AA	AA	AA	AB	NC	AB	AA	AA	AB	AB	AB	NC	AB	NC	NC	NC	AB	AA	AA	AA	AA	AA	AB	AA	AA	AA	AA	AB	AA	BB	AB	NC	AA	AA
1169	AX-89784615		AB	BB	AB	BB	AA	AB	AB	AA	AB	BB	AA	AB	BB	BB	AB	BB	AA	BB	AB	AA	BB	AB	AB	AB	AB	AA	AB	AB	AB	AB	BB	BB	NC	BB	AB	AB	BB	BB	AB	BB	AB	AB	AA	AB	AB	BB	BB
1170	AX-89881025		BB	BB	BB	BB	BB	BB	BB	BB	AB	BB	BB	AB	BB	BB	BB	BB	AB	BB	AB	BB	BB	AB	AB	AB	AB	AB	AB	AB	AB	AB	BB	BB	BB	BB	BB	AB	BB	BB	BB	BB	AB	BB	AA	AB	AB	BB	BB
1171	AX-89822249		AB	AA	AA	AA	AB	AA	AB	BB	AB	AB	BB	AB	AB	AA	AB	AB	BB	AB	AB	AB	AA	BB	AB	AB	AB	BB	AB	AB	AA	AA	AA	AA	AA	AA	AA	AB	AB	AB	NC	AA	AA	BB	BB	AB	AB	AA	AB
1172	AX-89872399		AA	AA	AA	AA	AA	AA	AA	AA	AB	AA	AA	AB	AA	AA	AA	AA	AB	AA	AB	AA	AA	AB	AB	AB	AB	AB	AB	AB	AB	AB	AA	AA	AA	AA	AA	AB	AA	AA	AA	AA	AB	AA	BB	AB	AB	AA	AA
1173	AX-89824193		BB	BB	BB	BB	BB	BB	BB	AB	BB	BB	AB	AB	BB	BB	AB	BB	BB	BB	AB	AB	BB	AB	BB	BB	AB	AA	AB	BB	AB	AB	BB	BB	BB	BB	BB	AB	BB	BB	AB	BB	AB	BB	AB	BB	BB	BB	BB
1174	AX-89784490		AA	AA	AA	AA	AA	AA	AA	AB	AA	AA	AB	AB	AA	AA	AB	AA	AA	AA	AB	AB	AA	AB	AB	AB	AB	BB	AB	AB	AB	AB	AA	AA	AA	AA	AA	AB	AA	AA	AB	AA	AB	AA	AB	AA	AA	AA	AA
1175	AX-89881157		BB	BB	BB	BB	BB	BB	BB	AB	AB	BB	AB	AB	BB	BB	AB	BB	AB	BB	AB	AB	BB	AB	AB	AB	AB	AA	AB	AB	AB	AB	BB	BB	BB	BB	BB	AB	BB	BB	AB	BB	AB	BB	AA	AB	AB	BB	BB
1176	AX-89824104		BB	BB	BB	BB	BB	BB	BB	AB	BB	BB	AB	AB	BB	BB	AB	BB	BB	BB	AB	AB	BB	AB	AB	AB	AB	AA	AB	AB	AB	AB	BB	BB	BB	BB	BB	AB	BB	BB	AB	BB	AB	BB	AB	BB	BB	BB	BB
1177	AX-89784474		BB	BB	BB	BB	BB	BB	BB	AB	BB	BB	AB	NC	BB	BB	AB	BB	BB	BB	AB	AB	BB	AB	AB	AB	AB	AA	AB	AB	AB	AB	BB	BB	BB	BB	BB	AB	BB	BB	AB	BB	AB	BB	AB	BB	BB	BB	BB
1178	AX-89822343		AA	AA	AA	AA	AA	AA	AA	AB	AA	AA	AB	AA	AA	AA	AB	AA	AA	AA	AA	AA	AA	AA	AA	AA	AA	AA	AA	AA	AA	AA	AA	AA	AA	AA	AA	AA	AA	AA	AB	AA	AA	AA	AA	AA	AA	AA	AA
1179	AX-89847464		AA	AA	AA	AA	AA	AA	AA	AB	AA	AA	AB	AA	AA	AA	AB	AA	AA	AA	AA	AA	AA	AA	AA	AA	AA	AA	AA	AA	AA	AA	AA	AA	AA	AA	AA	AA	AA	AA	AB	AA	AA	AA	AA	AA	AA	AA	AA
1180	AX-89855849		AA	AA	AA	AA	AA	AA	AA	AB	AA	AA	AB	AB	AA	AA	AB	AA	AA	AA	AB	AB	AA	AB	AB	AB	AB	BB	AB	AB	AB	AB	AA	AA	AA	AA	AA	AB	AA	AA	AB	AA	AB	AA	AB	AA	AA	AA	AA
1181	AX-89822234		AB	BB	BB	BB	AB	BB	AB	AA	AB	AB	AA	AB	AB	BB	AB	AB	AA	AB	AB	AB	BB	AA	AB	AB	AB	AA	AB	AB	BB	BB	BB	BB	BB	BB	BB	AB	AB	AB	AB	BB	BB	AA	AA	AB	AB	BB	AB
1182	AX-89879493		AB	BB	BB	BB	AB	BB	AB	AB	AB	AB	AB	AB	AB	BB	BB	AB	AA	AB	AB	AB	BB	AA	AB	AB	AA	AA	AB	AB	AB	AB	BB	BB	BB	BB	BB	AB	AB	AB	BB	BB	AB	AA	AA	AB	AB	BB	AB
1183	AX-89822339		AA	AA	AA	AA	AA	AA	AA	AB	AA	AA	AB	AA	AA	AA	AB	AA	AA	AA	AA	AA	AA	AA	AA	AA	AA	AA	AA	AA	AA	AA	AA	AA	AA	AA	AA	AA	AA	AA	AB	AA	AA	AA	AA	AA	AA	AA	AA
1184	AX-89881613		BB	BB	BB	BB	BB	BB	BB	AB	BB	BB	AB	BB	BB	BB	AB	BB	BB	BB	BB	BB	BB	BB	BB	BB	BB	BB	BB	BB	BB	BB	BB	BB	BB	BB	BB	BB	BB	BB	AB	BB	BB	BB	BB	BB	BB	BB	BB
1185	AX-89784568		AA	AA	AA	AA	AA	AA	AA	AB	AA	AA	AB	AB	AA	AA	AB	AA	AA	AA	AB	AB	NC	AB	AB	AA	AB	BB	AB	AA	AB	AB	AA	AA	AA	AA	AA	AB	AA	AA	AB	AA	AB	AA	AB	AA	AA	AA	AA
1186	AX-89904684		BB	BB	BB	BB	BB	BB	BB	BB	AB	BB	BB	AB	BB	BB	BB	BB	AB	BB	AB	BB	BB	AB	AB	AB	AB	AB	AB	NC	AB	AB	BB	BB	BB	BB	BB	AB	BB	BB	BB	BB	AB	BB	AA	AB	AB	BB	BB
1187	AX-89784986		AA	AB	BB	BB	AB	BB	BB	AB	AB	AB	AB	AB	AB	BB	BB	AB	AA	AB	AB	AB	AB	AA	AB	AB	AB	AA	AB	AB	BB	BB	BB	BB	BB	BB	BB	AB	AB	AB	BB	BB	BB	AA	AA	AB	AB	BB	AB
1188	AX-89847715		BB	BB	BB	BB	BB	BB	BB	AB	BB	BB	AB	AB	BB	BB	AB	BB	BB	BB	AB	AB	BB	AB	AB	AB	AB	AA	AB	AB	AB	AB	BB	BB	BB	BB	BB	AB	BB	BB	AB	BB	AB	BB	AB	BB	BB	BB	BB
1189	AX-89880930		BB	BB	BB	BB	BB	BB	BB	BB	AB	BB	BB	AB	BB	BB	BB	BB	AB	BB	AB	BB	BB	AB	AB	AB	AB	AB	AB	AB	AB	AB	BB	BB	BB	BB	BB	AB	BB	BB	BB	BB	AB	BB	AA	AB	AB	BB	BB
1190	AX-89822373		AB	AA	AA	AA	BB	AA	AB	AB	AB	AB	AB	AB	AB	AA	AA	AB	AB	AB	AB	BB	AB	BB	NC	BB	BB	BB	BB	BB	NC	NC	AB	AB	AB	AB	AB	NC	NC	NC	NC	NC	BB	BB	BB	BB	BB	AB	BB
1191	AX-89884237		AA	AB	BB	BB	AB	BB	BB	NC	AB	AB	AB	AA	AB	BB	BB	AB	AA	AB	AB	AB	AB	AA	AB	AB	AB	AA	AB	AB	BB	BB	BB	BB	BB	BB	BB	AB	AB	AB	BB	BB	BB	AA	AA	AB	AB	BB	AB
1192	AX-89904775		AA	AB	BB	BB	AB	BB	BB	AA	AB	AB	AA	AB	AB	BB	AB	AB	AA	AB	AB	AB	AB	AA	AB	AB	AB	AA	AB	AB	BB	BB	BB	BB	BB	BB	BB	AB	AB	AB	AB	BB	BB	AA	AA	AB	AB	BB	AB
1193	AX-89786932		AA	AB	BB	BB	AB	BB	BB	AA	AB	AB	AA	AB	AB	BB	AB	AB	AA	AB	AB	AB	AB	AA	AB	AB	AB	AA	AB	AB	BB	BB	BB	BB	BB	BB	BB	AB	AB	AB	AB	AB	BB	AA	AA	AB	AB	BB	AB
1194	AX-89824691		BB	AB	AA	AA	AB	AA	AA	BB	AB	NC	BB	AB	AB	AA	AB	AB	BB	AB	AB	AB	AB	BB	AA	AA	AB	BB	AB	AB	AA	AA	AA	AA	AA	AA	AA	AB	NC	AB	AB	AA	AA	BB	BB	AB	AB	AA	AA
1195	AX-89904778		AA	AA	AA	AA	AA	AA	AA	AB	AA	AA	AB	AA	AA	AA	AB	AA	AA	AA	AA	AA	AA	AA	AA	AA	AA	AA	AA	AA	AA	AA	AA	AA	AA	AA	AA	AA	AA	AA	AB	AA	AA	AA	AA	AA	AA	AA	AA
1196	AX-89904780		BB	BB	BB	BB	BB	BB	BB	AB	BB	BB	AB	BB	BB	BB	AB	BB	BB	BB	BB	BB	BB	BB	BB	BB	BB	BB	BB	BB	BB	BB	BB	BB	BB	BB	BB	BB	BB	BB	AB	BB	BB	BB	BB	BB	BB	BB	BB
1197	AX-89847483		AB	AA	AA	AA	AB	AA	AB	AB	AB	AB	AB	AB	AB	AA	AA	AB	BB	AB	AB	AB	AA	BB	AB	AB	BB	BB	AB	AB	AB	AB	AA	AA	AA	AA	AA	AB	AB	AB	AA	AA	AB	BB	BB	AB	AB	AA	AB
1198	AX-89784851		BB	AB	AA	AB	AB	AA	BB	AB	BB	AB	AB	AB	AB	AB	AB	BB	BB	BB	AB	AB	AB	AB	AB	AB	BB	AA	AA	AB	AB	AB	AB	AA	AA	AA	AB	AB	AB	BB	AB	AB	AB	AB	AB	AB	AB	AB	AB
1199	AX-89784889		AA	AA	AA	AA	AA	AA	AA	AB	AA	AA	AB	AA	AB	AA	AB	AA	AA	AA	AA	AA	AA	AA	AA	AA	AA	AA	AA	AA	AA	AA	AA	AA	AA	AA	AA	AA	AA	AA	AB	AB	AA	AA	AA	AA	AA	AA	AA
1200	AX-89787517		AA	AB	BB	AB	AB	BB	AA	AB	AA	AB	AB	AB	AB	AB	AB	AA	AA	AA	AB	AB	AB	AB	AB	AB	AA	BB	BB	AB	AB	AB	AB	BB	BB	BB	AB	AB	AB	AA	AB	AB	AB	AB	AB	AB	AB	AB	AB
1201	AX-89824551		AA	AB	BB	AB	AB	BB	AA	AB	AA	AB	AB	AB	BB	AB	AB	AA	AA	AA	AB	AB	AB	AB	AB	AB	AA	BB	BB	AB	AB	AB	AB	BB	BB	BB	AB	AB	AB	AA	AB	AB	AB	AB	AB	AB	AB	AB	AB
1202	AX-89848131		BB	AB	AA	AA	AB	AA	AA	AB	AB	AB	AB	AB	AB	AA	AA	AB	BB	AB	AB	AB	AB	BB	AB	AB	AB	BB	AB	AB	AA	AA	AA	AA	AA	AA	AA	AB	AB	AB	AA	AA	AA	BB	BB	AB	AB	AA	AB
1203	AX-89824744		BB	AB	AB	AB	AB	AA	BB	AA	BB	AB	AB	AB	AA	AB	AB	BB	BB	BB	AB	AB	AB	AB	AB	AB	BB	AA	AA	AB	AB	AB	AB	AA	AA	AA	AB	AB	AB	BB	AB	AB	AB	AB	AB	AB	AB	AB	AB
1204	AX-89895218		AA	AA	AA	AA	AA	AA	AA	AB	AA	AA	AB	AA	AB	AA	AB	AA	AA	AA	AA	AA	AA	AA	AA	AA	AA	AA	AA	AA	AA	AA	AA	AA	AA	AA	AA	AA	AA	AA	AB	AB	AA	AA	AA	AA	AA	AA	AA
1205	AX-89881877		AA	AA	AA	AA	AA	AA	AA	AB	AA	AA	AB	AA	AB	AA	AB	AA	AA	AA	AA	AA	AA	AA	AA	AA	AA	AA	AA	AA	AA	AA	AA	AA	AA	AA	AA	AA	AA	AA	AB	AB	AA	AA	AA	AA	AA	AA	AA
1206	AX-89881661		BB	BB	BB	BB	BB	BB	BB	AB	BB	BB	AB	BB	BB	BB	AB	BB	BB	BB	BB	BB	BB	BB	BB	BB	BB	BB	BB	BB	BB	BB	BB	BB	BB	BB	BB	BB	BB	BB	AB	AB	BB	BB	BB	BB	BB	BB	BB
1207	AX-89887552		BB	BB	BB	BB	BB	BB	BB	AB	BB	BB	AB	BB	AB	BB	AB	BB	BB	BB	BB	BB	BB	BB	BB	BB	NC	BB	BB	BB	BB	BB	BB	BB	BB	BB	BB	BB	BB	BB	AB	AB	BB	BB	BB	BB	BB	BB	BB
1208	AX-89883161		BB	AB	AA	AB	AB	AA	BB	AB	BB	AB	AB	AB	AB	AB	AB	BB	BB	BB	AB	AB	AB	AB	AB	AB	BB	AA	AA	AB	AB	AB	AB	AA	AA	AA	AB	AB	AB	BB	AB	AB	AB	AB	AB	AB	AB	AB	AB
1209	AX-89826022		BB	AB	AA	AB	AB	AA	BB	BB	BB	AB	BB	AB	AB	AB	BB	BB	BB	BB	AB	AB	AB	AB	AB	AB	BB	AA	NC	AB	AB	AB	AB	NC	AA	AA	AB	AB	AB	BB	BB	BB	AB	AB	AB	AB	AB	AB	AB
1210	AX-89800585		BB	AB	AA	AB	AB	AA	BB	BB	BB	AB	BB	AB	AB	AB	BB	BB	BB	BB	AB	AB	AB	AB	AB	AB	BB	AA	AA	AB	AB	AB	AB	AA	AA	AA	AB	AB	AB	BB	BB	BB	AB	AB	AB	AB	AB	AB	AB
1211	AX-89786152		AA	AB	BB	AB	AB	BB	AA	AA	AA	AB	AA	AB	AB	AB	AA	AA	AA	AA	AB	AB	AB	AB	AB	AB	AA	BB	BB	AB	AB	AB	AB	BB	NC	BB	AB	AB	AB	AA	AA	AA	AB	AB	AB	AB	AB	AB	AB
1212	AX-89838011		AA	AB	AB	AB	AB	BB	AA	BB	AA	AB	AB	AB	BB	AB	AB	AA	AA	AA	AB	AB	AB	AB	AB	AB	AA	BB	BB	AB	AB	AB	AB	BB	BB	BB	AB	AB	AB	NC	AB	AB	AB	AB	AB	AB	AB	AB	AB
1213	AX-89904769		AA	AB	BB	AB	AB	BB	AA	AB	AA	AB	AB	AB	AB	AB	AB	AA	AA	AA	AB	AB	AB	AB	AB	AB	AA	BB	BB	AB	AB	AB	AB	BB	BB	BB	AB	AB	AB	AA	AB	AB	AB	AB	AB	AB	AB	AB	AB
1214	AX-89884888		BB	BB	BB	BB	BB	BB	BB	AB	BB	BB	AB	BB	BB	BB	AB	BB	BB	BB	BB	BB	BB	BB	BB	BB	BB	BB	BB	BB	BB	BB	BB	BB	BB	BB	BB	BB	BB	BB	AB	AB	BB	BB	BB	BB	BB	BB	BB
1215	AX-89881871		BB	AB	AB	AB	AB	NC	BB	AB	BB	AB	BB	AB	AB	AB	BB	BB	BB	BB	AB	AB	AB	AB	AB	AB	BB	AA	AA	AB	AB	AB	AB	AA	AA	AA	AB	AB	AB	BB	BB	BB	AB	AB	AB	AB	AB	AB	AB
1216	AX-89784896		AA	AB	AB	AB	AB	BB	AA	AB	AA	AB	AA	AB	AB	AB	AA	AA	AA	AA	AB	AB	AB	AB	AB	AB	AA	BB	BB	AB	AB	AB	AB	BB	BB	BB	AB	AB	AB	AA	AA	AA	AB	AB	AB	AB	AB	AB	AB
1217	AX-89883294		BB	AB	AB	BB	AB	AA	BB	AA	AB	BB	AB	AB	AA	AB	AB	BB	BB	BB	BB	BB	AA	AB	AB	AB	BB	BB	AA	AB	AB	AB	AB	AB	AA	AA	AB	BB	AB	BB	AB	AB	AB	BB	AB	AB	AA	BB	AA
1218	AX-89786334		AA	AB	AB	AB	AB	BB	AA	BB	AB	AB	AB	BB	BB	AB	AB	AA	AA	AA	AB	AB	BB	AB	AB	AB	AA	BB	BB	AB	AB	AB	AB	BB	BB	BB	AB	AB	AB	AA	AB	AB	AB	NC	BB	BB	BB	AB	BB
1219	AX-89881918		BB	AB	AB	AB	AB	AA	BB	AA	AB	AB	AB	AB	AA	AB	AB	BB	BB	BB	AB	AB	AB	AB	AB	AB	BB	AA	AA	AB	AB	AB	AB	AA	AA	AA	AB	AB	AB	BB	AB	AB	AB	AB	AA	AA	AA	AB	AA
1220	AX-89826194		AA	AB	AB	AA	AB	BB	AA	BB	AB	AB	AB	AB	BB	AB	AB	AA	AA	AA	AA	AA	BB	AB	AB	AB	AA	AA	BB	AB	AB	AB	AB	AB	BB	BB	AB	AA	AB	NC	AB	AB	AB	AA	AB	AB	BB	AA	BB
1221	AX-89847771		AA	AB	AB	AB	AB	BB	NC	BB	AA	AB	AB	AB	BB	AB	AB	AA	AA	AA	AB	AB	AB	AB	AB	AB	AA	BB	BB	AB	AB	AB	AB	BB	BB	BB	AB	AB	AB	AA	AB	AB	AB	AB	AB	AB	AB	AB	AB
1222	AX-89904764		BB	AB	AB	AB	AB	AA	BB	AA	BB	AB	AB	AB	AA	AB	AB	BB	BB	BB	AB	AB	AB	AB	AB	AB	BB	AA	AA	AB	AB	AB	AB	AA	AA	AA	AB	AB	AB	BB	AB	AB	AB	AB	AB	AB	AB	AB	AB
1223	AX-89803968		BB	BB	BB	BB	BB	BB	BB	AB	BB	BB	AB	BB	AB	BB	AB	BB	BB	BB	BB	BB	BB	BB	BB	BB	BB	BB	BB	BB	BB	BB	BB	BB	BB	BB	BB	BB	BB	BB	AB	AB	BB	BB	BB	BB	BB	BB	BB
1224	AX-89824762		BB	BB	BB	BB	BB	BB	BB	AB	BB	BB	AB	BB	AB	BB	AB	BB	BB	BB	BB	BB	BB	BB	BB	BB	BB	BB	BB	BB	BB	BB	BB	BB	BB	BB	BB	BB	BB	BB	AB	AB	BB	BB	BB	BB	BB	BB	BB
1225	AX-89883291		BB	AB	AB	BB	AB	AA	BB	AA	AB	BB	AB	AB	AA	AB	AB	BB	NC	BB	BB	BB	AA	AB	AB	AB	BB	BB	AA	AB	AB	AB	AB	AB	AA	AA	AB	BB	AB	BB	AB	AB	AB	BB	AB	AB	AA	NC	AA
1226	AX-89786286		AA	AB	AB	AA	AB	BB	AA	BB	AB	AB	AB	AB	BB	AB	AB	AA	AA	AA	AA	AA	BB	AB	AB	AB	AA	AA	BB	AB	AB	AB	AB	AB	BB	BB	AB	AA	AB	AA	AB	AB	AB	AA	AB	AB	BB	AA	BB
1227	AX-89904897		BB	AB	AB	AB	AB	AA	BB	AA	AB	AB	AB	AA	AA	AB	AB	BB	BB	BB	AB	AB	AA	AB	AB	AB	BB	AA	AA	AB	AB	AB	AB	AA	AA	AA	AB	AB	AB	BB	AB	AB	AB	AB	AA	AA	AA	AB	AA
1228	AX-89826218		AA	AB	AB	AA	AB	BB	AA	BB	AB	AB	AB	AB	BB	AB	AB	AA	AA	NC	AA	AA	BB	AB	AB	AB	AA	AA	BB	AB	AB	AB	AB	AB	BB	BB	AB	AA	AB	AA	AB	AB	AB	AA	AB	AB	BB	AA	BB
1229	AX-89786333		BB	AB	AB	BB	AB	AA	BB	AB	AB	AB	BB	BB	AB	AB	BB	BB	BB	BB	BB	BB	AB	AB	AB	AB	BB	BB	AA	AB	AB	AB	AB	AB	AA	AB	AB	BB	AB	BB	BB	BB	AB	BB	AB	AB	AA	BB	AA
1230	AX-89883407		AA	AA	AA	AA	AA	AA	AA	AB	AA	AA	AB	AB	AB	AA	AB	AA	AA	AA	AA	AA	AB	AA	AA	AA	AA	AA	AA	AA	AA	AA	AA	AA	AA	AA	AA	AA	AA	AA	AB	AB	AA	AA	AA	AA	AA	AA	AA
1231	AX-89824771		AA	AA	AA	AA	AA	AA	AA	AB	AA	AA	AB	AA	AB	AA	AB	AA	AA	AA	AA	AA	AA	AA	AA	AA	AA	AA	AA	AA	AA	AA	AA	AA	AA	AA	AA	AA	AA	AA	AB	AB	AA	AA	AA	AA	AA	AA	AA
1232	AX-89881944		AA	AB	AB	AB	AB	BB	AA	AB	AB	AB	AA	AB	AB	AB	AA	AA	AA	AA	AB	AB	AB	AB	AB	AB	AA	BB	BB	AB	AB	AB	AB	BB	BB	BB	AB	AB	AB	AA	AA	AA	AB	AB	BB	BB	BB	AB	BB
1233	AX-89786331		BB	AB	AB	BB	AB	AA	BB	AB	AB	AB	BB	BB	AB	AB	BB	BB	BB	BB	BB	BB	AB	AB	AB	AB	BB	BB	AA	AB	AB	AB	AB	AB	AA	AA	AB	BB	AB	BB	BB	BB	AB	BB	AB	AB	AA	BB	AA
1234	AX-89881933		BB	BB	BB	BB	BB	BB	BB	AB	BB	BB	AB	AB	AB	BB	AB	BB	AB	BB	BB	BB	AB	BB	BB	BB	BB	BB	BB	BB	BB	BB	BB	BB	BB	BB	BB	BB	BB	BB	AB	AB	BB	BB	BB	BB	BB	BB	BB
1235	AX-89826290		BB	BB	BB	BB	BB	BB	BB	AB	BB	BB	AB	AB	AB	BB	AB	BB	BB	BB	BB	BB	AB	BB	BB	BB	BB	BB	BB	BB	BB	BB	BB	BB	BB	BB	BB	BB	BB	BB	AB	AB	BB	BB	BB	BB	BB	BB	BB
1236	AX-89867133		AA	AB	AB	AA	AB	AB	AA	AA	AB	AB	AA	AA	AB	AB	AA	AA	AA	AA	AA	AA	AB	AB	AB	AB	AA	AA	BB	AB	AB	AB	AB	AB	BB	BB	AB	AA	AB	AA	AA	AA	AB	AA	AB	AB	BB	AA	BB
1237	AX-89826216		BB	AB	AB	BB	AB	AB	BB	BB	AB	NC	BB	BB	AB	AB	BB	BB	BB	BB	BB	BB	AB	AB	AB	AB	BB	BB	AA	AB	AB	AB	AB	AB	AA	AA	AB	BB	AB	BB	BB	BB	AB	BB	AB	AB	AA	BB	AA
1238	AX-89786326		AA	AB	AB	AA	AB	BB	AA	AB	AB	AB	AA	AA	AB	AB	AA	AA	AA	AA	AA	AA	AB	AB	AB	AB	AA	AA	BB	AB	AB	AB	AB	AB	BB	BB	AB	AA	AB	AA	AA	AA	AB	AA	AB	AB	BB	AA	BB
1239	AX-89883426		BB	BB	BB	BB	BB	BB	BB	AB	BB	BB	AB	AB	AB	BB	AB	BB	BB	BB	BB	BB	AB	BB	BB	BB	BB	BB	BB	BB	BB	BB	BB	BB	BB	BB	BB	BB	BB	BB	AB	AB	BB	BB	BB	BB	BB	BB	BB
1240	AX-89825462		AA	AB	AB	AA	AB	AB	AA	AA	AB	AA	AA	AA	AB	AB	AA	AA	AA	AA	AA	AA	AB	AB	AB	AB	NC	AA	AB	AB	AB	AB	AB	AB	NC	BB	AA	AA	AB	AA	AA	AA	AB	AA	AB	AB	AB	AA	BB
1241	AX-89785078		AA	AA	AA	AA	AA	AA	AA	AB	AA	AA	AB	AA	AB	AA	AB	AA	AA	AA	AA	AA	AA	AA	AA	AA	AA	AA	AA	AA	AA	AA	AA	AA	AA	AA	AA	AA	AA	AA	AB	AB	AA	AA	AA	AA	AA	AA	AA
1242	AX-89911918		AA	AB	AB	AB	AB	BB	AA	BB	AB	AB	AB	AB	BB	AB	AB	AA	AA	AA	AB	AB	AB	AB	AB	AB	AA	BB	BB	AB	AB	AB	AB	BB	BB	BB	AB	AB	AB	AA	AB	AB	AB	AB	BB	BB	BB	AB	BB
1243	AX-89847796		AA	AB	AB	AB	AB	BB	AA	BB	AA	AB	AB	AB	BB	AB	AB	AA	AA	AA	AB	AB	AB	AB	AB	AB	AA	BB	BB	AB	AB	AB	AB	BB	BB	BB	AB	AB	AB	AA	AB	AB	AB	AB	AB	AB	AB	AB	AB
1244	AX-89825461		AA	AB	AB	AA	AB	AB	AA	AB	AB	AA	AB	AA	BB	AB	AB	AA	AA	AA	AA	AA	AB	AB	AB	AB	AA	AA	BB	AB	AB	AB	AB	AB	BB	BB	AA	AA	AB	AA	AB	AB	AB	AA	AB	AB	BB	AA	AB
1245	AX-89872656		BB	BB	AB	BB	BB	BB	BB	BB	BB	BB	BB	BB	AB	BB	BB	BB	BB	BB	BB	BB	AB	BB	AB	AB	NC	BB	BB	BB	AB	AB	AB	BB	AB	BB	NC	BB	AB	BB	BB	BB	BB	BB	BB	BB	BB	BB	BB
1246	AX-89892576		AA	AB	AB	AA	AB	AB	AA	AA	AB	AA	AA	AA	AA	AB	AA	AA	AA	AA	AA	AA	AA	AB	AA	AA	AA	AA	BB	AB	AA	AA	AA	AB	AB	NC	AA	AA	AA	AA	AA	AA	AB	AA	AB	AB	BB	AA	NC
1247	AX-89785734		AA	AB	AB	AA	AB	BB	AA	BB	AB	AA	BB	AB	BB	AB	AB	AA	AA	AA	AA	AA	BB	AB	AB	AB	AA	AA	BB	AB	AB	AB	AB	AB	BB	BB	AA	AA	AB	AA	AB	AB	AB	AA	AB	AB	BB	AA	BB
1248	AX-89904851		AA	AB	AB	AA	AB	BB	AA	BB	AB	AA	AB	AB	BB	AB	AB	AA	AA	AA	AA	AA	BB	AB	AB	AB	AA	AA	BB	AB	AB	AB	AB	AB	BB	BB	AA	AA	AB	AA	AB	AB	AB	AA	AB	AB	BB	AA	BB
1249	AX-89847901		AA	AA	AA	AA	AA	AB	AA	BB	AA	AA	AB	AB	BB	AA	AB	AA	AA	AA	AA	AA	BB	AA	AB	AB	AA	AA	AA	AA	AB	AB	AA	AA	AB	AA	AA	AA	AB	AA	AB	AB	AA	AA	AA	AA	AA	AA	AA
1250	AX-89904885		BB	BB	BB	BB	BB	AB	BB	AB	BB	BB	BB	AB	AB	BB	BB	BB	BB	BB	BB	BB	AA	BB	AB	AB	BB	BB	BB	BB	AB	AB	AB	BB	AB	BB	BB	BB	AB	BB	BB	BB	BB	BB	BB	BB	BB	BB	BB
1251	AX-89882366		AB	AB	AA	AB	AA	AA	BB	AA	AA	AB	AA	AB	AA	AB	AB	BB	AB	AB	BB	BB	AA	AB	AB	AB	BB	BB	AA	AB	AB	AB	AB	AB	AA	AA	BB	BB	AB	BB	AB	AB	AB	BB	AB	AB	AA	AB	AA
1252	AX-89882613		AA	AB	AB	AA	AB	BB	AA	BB	AB	AA	AB	AB	BB	AB	AB	AA	AA	AA	AA	AA	BB	AB	AB	AB	AA	AA	BB	AB	AB	AB	AB	AB	BB	BB	AA	AA	AB	AA	AB	AB	AB	AA	AB	AB	BB	AA	BB
1253	AX-89785740		AA	AB	AB	AA	AB	BB	AA	BB	AB	AA	BB	AB	BB	AB	AB	AA	AA	AA	NC	AA	BB	AB	AB	AB	AA	AA	BB	AB	AB	AB	AB	AB	BB	BB	AA	AA	AB	AA	AB	AB	AB	AA	AB	AB	BB	AA	BB
1254	AX-89825220		AA	AA	AA	AA	AA	AB	AA	AB	AA	AA	AA	AB	AA	AA	AA	AA	AA	AA	AA	AA	AB	AA	AA	AA	AA	AA	AA	AA	AA	AA	AA	AA	AA	AA	AA	AA	AA	AA	AA	AA	AA	AA	AA	AA	AA	AA	AA
1255	AX-89785680		AB	AB	AB	AB	BB	BB	AA	AB	AB	AB	AB	AA	AA	AB	AA	AA	AB	AB	AA	AA	AA	AB	AA	AA	AA	AA	BB	AB	AA	AA	AB	AB	AB	BB	AA	AA	AA	AA	AA	AA	AB	AA	AA	AA	AB	AB	AB
1256	AX-89882445		AB	AB	AB	AB	AA	AA	BB	AB	AB	AB	AB	AB	BB	AB	BB	BB	AB	AB	BB	BB	AB	AB	BB	BB	BB	BB	AA	AB	BB	BB	AB	AB	NC	AA	BB	BB	BB	BB	BB	BB	AB	BB	BB	BB	AB	AB	AB
1257	AX-89785346		AB	AB	AB	AB	AA	AA	BB	AB	AB	AB	AB	BB	BB	AB	BB	BB	AB	AB	BB	BB	BB	AB	BB	BB	BB	BB	AA	AB	BB	BB	AB	AB	AB	AA	BB	AB	BB	BB	BB	BB	AB	BB	BB	BB	AB	AB	AB
1258	AX-89847876		AA	AA	AA	AA	AA	AB	AB	AB	AA	AA	AA	AB	AA	AA	AA	AB	AB	AA	AA	AA	AB	AA	AA	AA	AA	AA	AA	AA	AA	AA	AA	AA	AA	AA	AA	AA	AA	AA	AA	AA	AA	AA	AA	AA	AA	AA	AA
1259	AX-89785259		BB	BB	BB	BB	BB	BB	BB	BB	BB	BB	BB	BB	AB	BB	BB	BB	BB	BB	BB	BB	AB	BB	BB	BB	BB	BB	BB	AB	BB	BB	AB	BB	BB	BB	BB	BB	BB	BB	BB	BB	BB	BB	BB	BB	BB	BB	BB
1260	AX-89828061		BB	BB	AB	AB	BB	AB	BB	AB	AB	BB	BB	AB	AB	AB	BB	AB	BB	BB	AA	BB	BB	AB	BB	BB	NC	AB	BB	BB	BB	BB	BB	AB	AB	AA	AA	AB	AB	AA	BB	BB	AA	AB	AB	AB	AA	AA	BB
1261	AX-89784630		AA	AA	AB	AB	AA	AB	AA	AB	AB	AA	AA	AB	AB	AB	AA	AB	AA	AA	BB	AA	AA	AB	AA	AA	AB	AB	AA	AA	AA	AA	AA	AB	AB	BB	BB	AB	AB	BB	AA	AA	BB	AB	AB	AB	BB	BB	AA
1262	AX-89828388		BB	BB	AB	AB	BB	AB	BB	AB	AB	NC	BB	AB	AB	AB	BB	AB	BB	BB	AA	BB	BB	AB	BB	BB	AB	AB	BB	BB	BB	BB	BB	AB	AB	AA	NC	AB	AB	AB	BB	BB	AA	AB	AB	AB	AA	NC	BB
1263	AX-89784653		BB	BB	AB	AB	BB	AB	BB	AB	AB	BB	BB	AB	AB	AB	BB	AB	BB	BB	AA	BB	BB	AB	BB	BB	AB	AB	BB	BB	BB	BB	BB	AB	AB	AA	AA	AB	AB	AA	BB	BB	AA	AB	AB	AB	AA	AA	BB
1264	AX-89881128		AA	AB	AB	AB	AA	AB	AA	AB	AB	AA	AA	AB	AB	AB	AA	AB	AA	AA	BB	AA	AA	AB	AA	AA	AB	AB	AA	AA	AA	AA	AA	AB	AB	BB	BB	AB	AB	BB	AA	AA	BB	AB	AB	AB	BB	BB	AA
1265	AX-89824237		BB	BB	AB	AB	BB	AB	BB	AB	AB	BB	BB	AB	AB	AB	BB	AB	BB	BB	AA	BB	BB	AB	BB	BB	AB	AB	BB	BB	BB	BB	BB	AB	AB	AA	AA	AB	AB	AA	BB	BB	NC	AB	AB	AB	AA	AA	BB
1266	AX-89823851		AA	AA	AB	AB	AA	AB	AA	AB	AB	AA	AA	AB	AB	AB	AA	AB	AA	NC	BB	AA	AA	AB	AA	AA	AB	AB	AA	AA	AA	AA	AA	AB	AB	NC	BB	AB	AB	BB	AA	AA	NC	AB	AB	AB	BB	BB	AA
1267	AX-89784365		AA	AA	AB	AB	AA	AB	AA	AB	AB	AA	AA	AB	AB	AB	AA	AB	AA	AA	BB	AA	AA	AB	AA	AA	AB	AB	AA	AA	AA	AA	AA	AB	AB	NC	BB	AB	AB	BB	AA	AA	BB	AB	AB	AB	BB	BB	AA
1268	AX-89884732		BB	BB	AB	AB	BB	AB	BB	AB	AB	BB	BB	AB	AB	AB	BB	AB	BB	BB	AA	BB	BB	AB	BB	BB	AB	AB	BB	BB	BB	BB	BB	AB	AB	NC	AA	NC	AB	NC	BB	BB	AA	AB	AB	AB	NC	AA	BB
1269	AX-89847707		AA	AB	AB	AB	AA	AB	AA	AB	AB	AA	AA	AB	AB	AB	AA	AB	AA	AA	BB	AA	AA	AB	AA	AA	AB	AB	AA	AA	AA	AA	AA	AB	AB	BB	BB	AB	AB	BB	AA	AA	BB	AB	AB	AB	BB	BB	AA
1270	AX-89804316		BB	BB	AB	AB	BB	AB	BB	AB	AB	BB	BB	AB	AB	AB	BB	AB	BB	BB	AA	BB	BB	AB	BB	BB	AB	AB	BB	BB	BB	BB	BB	AB	AB	AA	AA	AB	AB	AA	BB	BB	AA	AB	AB	AB	AA	AA	BB
1271	AX-89824251		AA	AA	AB	AB	AA	AB	AA	AB	AB	AA	AA	AB	AB	AB	AA	AB	AA	AA	NC	AA	AA	AB	AA	AA	AB	AB	AA	AA	AA	AA	AA	AB	AB	AB	BB	AB	AB	BB	AA	AA	AB	AB	AB	AB	NC	AB	AA
1272	AX-89863101		AB	AB	AB	AA	AB	AB	AB	AB	AB	AB	AB	AB	AA	AA	AA	AB	AB	AB	AA	BB	AB	AB	AB	AB	AB	AB	BB	AB	AB	AB	BB	AB	AB	AA	AA	AB	AB	AA	BB	AB	AA	AB	AB	AB	AA	AA	BB
1273	AX-89784707		BB	BB	AB	AB	BB	AB	BB	AB	AB	BB	BB	AB	AB	AB	BB	NC	BB	BB	AA	BB	BB	AB	BB	BB	AB	AB	BB	BB	BB	BB	BB	AB	AB	AA	AA	AB	AB	AA	BB	BB	AA	AB	AB	AB	AA	AA	BB
1274	AX-89787677		AA	AA	AB	AB	AA	AB	AA	AB	AB	AA	AA	AB	AB	AB	AA	AB	AA	AA	BB	AA	AA	AB	AA	AA	AB	AB	AA	AA	AA	AA	AA	AB	AB	BB	BB	AB	AB	BB	AA	AA	BB	AB	AB	AB	NC	BB	AA
1275	AX-89881390		AA	AA	AB	AB	AA	AB	AA	AB	AB	AA	AA	AB	AB	AB	AA	AB	AA	AA	BB	AA	AA	AB	AA	AA	NC	AB	AA	AA	AA	AA	AA	AB	AB	AB	AB	AB	AB	AB	AA	AA	AB	AB	AB	AB	AB	AB	AA
1276	AX-89787681		AA	AA	AB	AB	AA	AB	AA	AB	AB	AA	AA	AB	AB	AB	AA	AB	AA	AA	AB	AA	AA	AB	AA	AA	AB	AB	AA	AA	AA	AA	AA	AB	AB	AB	AB	AB	AB	AB	AA	AA	AB	AB	AB	AB	AB	AB	AA
1277	AX-89905039		AA	NC	AB	AB	AA	AB	AA	AB	AB	AA	AA	AB	AB	AB	AA	AB	AA	AA	BB	AA	AA	AB	AA	AA	AB	AB	AA	AA	AA	AA	AA	AB	AB	BB	BB	AB	AB	BB	AA	AA	BB	AB	AB	AB	BB	BB	AA
1278	AX-89784660		BB	BB	AB	AB	BB	AB	BB	AB	AB	BB	BB	AB	AB	AB	BB	AB	BB	BB	AA	BB	BB	AB	BB	BB	NC	AB	BB	BB	BB	BB	BB	AB	AB	AB	AA	AB	AB	AA	BB	BB	AA	AB	AB	AB	AA	AA	BB
1279	AX-89828111		AB	AA	AA	AB	AB	AA	AB	AA	AA	AB	AB	AA	AB	AB	BB	AA	AB	AB	AA	AA	AB	AA	AB	AB	AA	AA	AA	AB	AB	AB	AA	AA	AA	AA	AA	AA	AA	AA	AA	AB	AA	AA	AA	AA	AA	AA	AA
1280	AX-89861277		BB	BB	AB	AB	BB	AB	BB	AB	AB	BB	BB	AB	AB	AB	BB	AB	BB	BB	AA	BB	BB	AB	BB	BB	AB	AB	BB	BB	BB	BB	BB	AB	AB	AA	AA	AB	AB	AA	BB	BB	AA	AB	AB	AB	AA	AA	BB
1281	AX-89823912		BB	BB	AB	AB	BB	AB	BB	AB	AB	BB	BB	AB	AB	AB	BB	AB	BB	BB	AA	BB	BB	AB	BB	BB	AB	AB	BB	BB	BB	BB	BB	AB	AB	AA	AA	AB	AB	AA	BB	BB	AA	AB	AB	AB	AA	AA	BB
1282	AX-89827466		AA	AA	AB	AB	AA	AB	AA	AB	AB	AA	AA	AB	AB	AB	AA	AB	AA	AA	BB	AA	AA	AB	AA	AA	AB	AB	AA	AA	AA	AA	AA	AB	AB	BB	BB	AB	AB	BB	AA	AA	BB	AB	AB	AB	BB	BB	AA
1283	AX-89827786		BB	BB	AB	AB	BB	AB	BB	AB	AB	BB	BB	AB	AB	AB	BB	AB	BB	BB	AA	BB	BB	AB	BB	BB	AB	AB	BB	BB	BB	BB	BB	AB	AB	AA	AA	AB	AB	AA	BB	BB	AA	AB	AB	AB	AA	AA	BB
1284	AX-89787675		AA	AA	AB	AB	AA	AB	AA	AB	AB	AA	AA	AB	AB	AB	AA	AB	AA	AA	BB	AA	AA	AB	AA	AA	AB	AB	AA	AA	AA	AA	AA	AB	AB	BB	NC	AB	AB	NC	AA	AA	NC	AB	AB	AB	BB	BB	AA
1285	AX-89827249		AA	AA	AB	AB	AA	AB	AA	AB	AB	AA	AA	AB	AB	AB	AA	AB	AA	AA	BB	AA	AA	AB	AA	AA	BB	AB	AA	AA	AA	AA	AA	AB	AB	BB	BB	AB	AB	BB	AA	AA	NC	AB	AB	AB	BB	BB	AA
1286	AX-89827022		BB	BB	AB	AB	BB	AB	BB	AB	AB	BB	BB	AB	AB	AB	BB	AB	BB	BB	AA	BB	BB	AB	BB	BB	AB	AB	BB	BB	BB	BB	BB	AB	AB	AA	AA	AB	AB	AA	BB	BB	AA	AB	AB	AB	AA	AA	BB
1287	AX-89825960		AB	AB	AA	AB	AB	AA	AB	AB	AA	AB	AB	AB	AB	AB	BB	AA	AB	AB	AA	AA	AB	AA	NC	AB	AA	AA	AA	AB	AB	AB	AA	AA	AA	AA	AA	AB	AB	BB	AA	AB	AA	AA	AA	AA	AA	AA	AA
1288	AX-89825809		AB	AB	AA	AB	AB	AA	AB	AB	AA	AB	AB	AB	AB	AB	BB	AA	AB	AB	AA	AA	AB	AA	AB	AB	AA	AA	AA	AB	AB	AB	AA	AA	AA	AA	AA	AB	AB	BB	AA	AB	AA	AA	AA	AA	AA	AA	AA
1289	AX-89785966		AB	AB	BB	AB	AB	BB	AB	AB	BB	AB	AB	AB	AB	AB	AA	BB	AB	AB	BB	BB	AB	BB	AB	AB	BB	BB	BB	AB	AB	AB	BB	BB	BB	BB	BB	AB	AB	AA	BB	AB	BB	BB	BB	BB	BB	BB	BB
1290	AX-89851954		AB	AB	BB	AB	AB	BB	AB	AB	BB	AB	AB	AB	AB	AB	AA	BB	AB	AB	BB	BB	AB	BB	AB	AB	BB	BB	BB	AB	AB	AB	BB	BB	BB	BB	BB	AB	AB	AA	BB	AB	BB	BB	BB	BB	BB	BB	BB
1291	AX-89825677		AB	AB	BB	AB	AB	BB	AB	AB	BB	AB	AB	AB	AB	AB	AA	BB	AB	AB	BB	BB	AB	BB	AB	AB	BB	BB	BB	AB	AB	AB	BB	BB	BB	BB	BB	AB	AB	AA	BB	AB	BB	BB	BB	BB	BB	BB	BB
1292	AX-89882614		BB	AB	BB	AB	AB	BB	AB	AB	BB	AB	AB	AB	BB	AB	AB	BB	BB	BB	BB	BB	BB	BB	BB	BB	BB	BB	BB	BB	AB	AB	BB	BB	BB	BB	BB	AB	AB	AA	BB	BB	BB	BB	BB	BB	BB	BB	BB
1293	AX-89785627		AB	AB	AA	AB	AB	AA	AB	AB	AA	AB	AB	AB	AB	AB	BB	AA	AB	AB	AA	AA	AB	AA	AB	AB	AA	AA	AA	AB	AB	AB	AA	AA	AA	AA	AA	AB	AB	BB	AA	AB	AA	AA	AA	AA	NC	AA	AA
1294	AX-89785626		AA	AA	AA	AB	AB	AA	AB	AB	AA	AB	AB	AB	AA	AB	AB	AA	AA	AA	AA	AA	AB	AA	AA	AA	AA	AA	AA	AA	AB	AB	AA	AA	AA	AA	AA	AB	AB	BB	AA	AA	AA	AA	AA	AA	AA	AA	AA
1295	AX-89865542		BB	BB	BB	AB	AB	BB	AB	AB	BB	AB	AB	AB	BB	AB	AB	BB	BB	BB	BB	BB	AB	BB	BB	BB	BB	BB	BB	BB	AB	AB	BB	BB	BB	BB	BB	AB	AB	AA	BB	BB	BB	BB	BB	BB	BB	BB	BB
1296	AX-89882175		AA	AA	AA	AB	AB	AA	AB	AB	AA	AB	AB	AB	AA	AB	AB	AA	AA	AA	AA	AA	AB	AA	AA	AA	AA	AA	AA	AA	AB	AB	AA	AA	AA	AA	AA	AB	AB	BB	AA	AA	AA	AA	AA	AA	AA	AA	AA
1297	AX-89784950		AB	AB	BB	AB	AB	BB	BB	AB	BB	AB	AB	BB	AB	BB	AA	AB	AB	AB	BB	BB	BB	BB	AB	AB	BB	BB	BB	AB	BB	BB	BB	BB	BB	BB	BB	BB	BB	BB	BB	AB	BB	BB	BB	BB	BB	BB	BB
1298	AX-89824596		AB	AB	BB	AB	AB	BB	BB	AB	BB	AB	AB	BB	AB	BB	AA	AB	AB	AB	BB	BB	BB	BB	AB	AB	BB	BB	BB	AB	BB	BB	BB	BB	BB	BB	BB	BB	BB	BB	BB	NC	BB	BB	BB	BB	BB	BB	BB
1299	AX-89784827		AB	AB	AA	AB	AB	AA	AA	AB	AA	AB	AB	AA	AB	AA	BB	AB	AB	AB	AA	AA	AA	AA	AB	AB	AA	AA	AA	AB	AA	AA	AA	AA	AA	AA	AA	AA	AA	AA	AA	AB	AA	AA	AA	AA	AA	AA	AA
1300	AX-89848160		AA	AB	AA	AB	AB	AA	AA	AB	AA	AB	AB	AA	AA	AA	BB	AA	AB	AB	AA	AA	AA	AA	AA	AA	AA	AA	AA	AA	AA	AA	AA	AA	AA	AA	AB	AA	AA	AA	AA	AB	AA	AA	AA	AA	AA	AA	AA
1301	AX-89884608		BB	BB	BB	AB	AB	BB	BB	AB	BB	AB	AB	BB	BB	BB	AA	BB	AB	AB	BB	BB	BB	AB	BB	BB	BB	BB	BB	BB	BB	BB	BB	BB	BB	BB	BB	BB	BB	BB	BB	AB	BB	BB	BB	BB	BB	BB	BB
1302	AX-89863444		AA	AA	AA	AB	AB	AA	AA	AB	AA	AB	AB	AA	AA	AA	AB	AA	AA	AA	AA	AA	AA	AB	AA	AA	AA	AA	AA	AA	AA	AA	AA	AA	AA	AA	AA	AA	AA	AA	AA	AA	AA	AA	AA	AA	AA	AA	AA
1303	AX-89884482		BB	BB	BB	AB	AB	BB	BB	AB	BB	AB	AB	BB	BB	BB	AB	BB	AB	AB	BB	BB	BB	AB	BB	BB	BB	BB	BB	BB	BB	BB	BB	BB	BB	BB	BB	BB	BB	BB	BB	AB	BB	BB	BB	BB	BB	BB	BB
1304	AX-89884690		BB	BB	BB	AB	AB	BB	BB	AB	BB	AB	AB	BB	BB	BB	AA	BB	AB	AB	BB	BB	BB	AB	BB	BB	BB	BB	BB	BB	BB	BB	BB	BB	BB	BB	BB	BB	BB	BB	BB	AB	BB	BB	BB	BB	BB	BB	BB
1305	AX-89848187		BB	AB	BB	AB	AB	BB	BB	AB	BB	AB	AB	BB	BB	BB	AA	AB	AB	AB	BB	BB	BB	AB	BB	BB	BB	BB	BB	BB	BB	BB	BB	BB	BB	BB	BB	BB	BB	BB	BB	AB	BB	BB	BB	BB	BB	BB	BB
1306	AX-89804243		BB	BB	BB	AB	AB	BB	BB	AB	BB	AB	AB	BB	BB	BB	AB	BB	BB	BB	BB	BB	BB	AB	BB	BB	BB	BB	BB	BB	BB	BB	BB	BB	BB	BB	BB	BB	BB	BB	BB	BB	BB	BB	BB	BB	BB	BB	BB
1307	AX-89848198		AB	AA	AB	AB	AB	AB	BB	AB	AB	AB	AA	AB	BB	AB	AB	AB	AB	AB	BB	AA	AB	AA	BB	BB	AB	AB	AA	BB	AB	AB	BB	AB	BB	BB	BB	BB	BB	BB	AB	AB	BB	BB	AB	AB	BB	AB	AA
1308	AX-89905054		AB	BB	AB	AA	AA	AB	AA	AA	AB	AA	AB	AB	AA	AB	AA	AB	AB	AB	AA	BB	AB	AB	AA	AA	AB	AB	BB	AA	AB	AB	AA	AB	AA	AA	AA	AA	AA	AA	AB	AB	AA	AA	AB	AB	AA	AB	BB
1309	AX-89905055		AB	BB	AB	AA	AA	AB	AA	AA	AB	AA	AB	AB	AA	AA	AA	AB	AB	AB	AA	BB	AA	AB	AA	AA	AB	AB	BB	AA	AA	AA	AA	AB	AA	AA	AA	AA	AA	AA	AB	AB	AA	AA	AB	AB	AA	AB	BB
1310	AX-89885373		AB	BB	AB	AA	AA	AB	AA	AA	AB	AA	AB	AB	AA	AB	AA	AB	AB	AB	AA	BB	AB	AB	AA	AA	AB	AB	BB	AA	AB	AB	AA	AB	AA	AA	AA	AA	AA	AA	AB	AB	NC	AA	AB	AB	AA	AB	BB
1311	AX-89787474		AB	AA	AB	AB	AB	AB	BB	AB	AB	AB	AA	AB	BB	AB	AB	AB	AB	AB	BB	AA	AB	AA	BB	BB	AB	AB	AA	BB	AB	AB	BB	AB	BB	BB	BB	BB	BB	BB	AB	AB	BB	BB	AB	AB	BB	AB	AA
1312	AX-89827727		AB	BB	AB	AB	AB	AB	AA	AB	AB	AB	BB	AB	AA	AB	AB	AB	AB	AB	AA	BB	AB	BB	AA	AA	AB	AB	BB	AA	AB	AB	AA	AB	AA	AA	AA	AA	AA	AA	AB	AB	AA	AA	AB	AB	AA	AB	BB
1313	AX-89848251		AB	BB	NC	AA	AA	AB	AA	AA	AB	AA	AB	AB	AA	AB	AA	AB	AB	AB	AA	BB	AB	AB	AA	AA	AB	AB	NC	AA	NC	AB	AA	AB	AA	AA	AA	AA	AA	AA	AB	AB	AA	AA	AB	AB	AA	NC	BB
1314	AX-89884844		AB	BB	AB	AB	AB	AB	AA	AB	AB	AB	BB	AB	AA	AB	AB	AB	AB	AB	AA	BB	AB	BB	AA	AA	AA	AB	BB	AA	AB	AB	AA	AB	AA	AA	AA	AA	AA	AA	AB	AB	AA	AA	AB	AB	AA	AB	BB
1315	AX-89848202		AB	BB	AB	AB	AB	AB	AA	AB	AB	AB	BB	AB	AA	AA	AB	AB	AB	AB	AA	BB	AA	BB	AA	AA	AB	AB	BB	AA	AA	AA	AA	AB	AA	AA	AA	AA	AA	AA	AB	AB	AA	AA	AB	AB	AA	AB	BB
1316	AX-89787450		AB	AB	AB	AB	AB	AB	AA	AB	AB	AB	AB	AB	AA	AB	AB	AB	AB	AB	AA	BB	AB	NC	AA	AA	AB	AB	BB	AA	AB	AB	AA	AB	AA	AA	AA	AA	AA	AA	AB	AB	AA	AA	AB	AB	AA	AB	BB
1317	AX-89884851		BB	BB	BB	AB	AB	BB	BB	AB	BB	AB	AB	BB	BB	AB	AB	BB	BB	BB	BB	BB	AB	AB	BB	BB	BB	BB	BB	BB	AB	AB	BB	BB	BB	BB	BB	BB	BB	BB	BB	BB	BB	BB	BB	BB	BB	BB	BB
1318	AX-89787770		AB	AA	AB	BB	BB	AB	BB	BB	AB	BB	AB	AB	BB	BB	BB	BB	AB	AB	BB	AA	BB	AB	BB	BB	AB	AB	AA	BB	BB	BB	BB	AB	BB	BB	BB	BB	BB	BB	AB	AB	BB	BB	AB	AB	BB	AB	AA
1319	AX-89828095		AB	AA	AB	BB	BB	AB	BB	BB	AB	BB	AB	NC	BB	BB	BB	BB	AB	AB	BB	AA	BB	AB	BB	BB	NC	AB	AA	BB	BB	BB	BB	AB	BB	BB	BB	BB	BB	BB	AB	AB	BB	BB	AB	AB	BB	AB	AA
1320	AX-89787813		AB	AB	AB	BB	BB	AB	BB	BB	AB	BB	AB	AB	BB	BB	BB	BB	AB	AB	BB	AB	BB	AB	BB	BB	AB	AB	AB	BB	BB	BB	BB	AB	BB	BB	BB	BB	BB	BB	AB	AB	BB	BB	AB	AB	BB	AB	AB
1321	AX-89848229		AB	BB	AB	AA	AA	AB	AB	AA	AB	AA	AB	AB	AA	AA	AA	AA	AB	AB	AA	BB	AA	AB	AA	AA	AB	AB	BB	AA	AA	AA	AA	AB	AA	AA	AA	AA	AA	AA	AB	AB	AA	AA	AB	AB	AA	AB	BB
1322	AX-89787680		AB	AA	AB	BB	BB	AB	AB	BB	AB	BB	AB	AB	BB	BB	BB	BB	AB	AB	BB	AA	BB	AB	BB	BB	AB	AB	AA	BB	BB	BB	BB	AB	BB	BB	BB	BB	BB	BB	AB	AB	BB	BB	AB	AB	BB	AB	AA
1323	AX-89848230		AB	AA	AB	BB	BB	AB	BB	AB	AB	BB	AB	AB	BB	BB	BB	BB	AB	AB	BB	AA	BB	AB	BB	BB	AB	AB	AA	BB	BB	BB	BB	AB	BB	AB	BB	BB	BB	BB	AB	AB	BB	BB	AB	AB	BB	AB	AA
1324	AX-89885080		AB	AA	AB	BB	BB	AB	AB	BB	AB	BB	AB	AB	BB	BB	BB	BB	AB	AB	BB	AA	BB	AB	BB	BB	AB	AB	AA	BB	BB	BB	BB	AB	BB	BB	BB	BB	BB	BB	AB	AB	BB	BB	AB	AB	BB	AB	AA
1325	AX-89828006		AB	AA	AB	BB	BB	AB	BB	BB	AB	BB	AB	AB	BB	BB	BB	BB	AB	AB	BB	AA	BB	AB	BB	BB	AB	AB	AA	BB	BB	BB	BB	AB	BB	BB	BB	BB	BB	BB	AB	AB	BB	BB	AB	AB	BB	AB	AA
1326	AX-89848228		AB	AA	AB	BB	BB	AB	AB	BB	AB	BB	AB	AB	BB	BB	BB	BB	AB	AB	BB	AA	BB	AB	BB	BB	NC	AB	AA	BB	BB	BB	BB	AB	BB	BB	BB	BB	BB	BB	AB	AB	BB	BB	AB	AB	BB	AB	AA
1327	AX-89787587		AB	AA	AB	BB	BB	AB	AB	BB	AB	BB	AB	AB	BB	BB	BB	BB	AB	AB	BB	AA	BB	AB	BB	BB	AB	AB	AA	BB	BB	BB	BB	AB	BB	BB	BB	BB	BB	BB	AB	AB	BB	BB	AB	AB	BB	AB	AA
1328	AX-89827931		AB	AA	AB	BB	BB	AB	AB	NC	AB	BB	AB	AB	BB	BB	BB	BB	AB	AB	NC	AA	BB	AB	BB	BB	NC	AB	AA	BB	BB	BB	BB	AB	BB	BB	BB	BB	BB	BB	AB	AB	BB	BB	AB	AB	BB	AB	AA
1329	AX-89884972		AB	AA	AB	BB	BB	AB	AB	BB	AB	BB	AB	AB	BB	BB	BB	BB	AB	AB	BB	AA	BB	AB	BB	BB	AB	AB	AA	BB	BB	BB	BB	AB	BB	BB	BB	BB	BB	BB	AB	AB	BB	BB	AB	AB	BB	AB	AA
1330	AX-89827953		AB	AA	AB	BB	BB	AB	AB	BB	AB	BB	AB	AB	BB	BB	BB	BB	AB	AB	BB	AA	BB	AB	BB	BB	AB	AB	AA	BB	BB	BB	BB	AB	BB	BB	BB	BB	BB	BB	AB	AB	BB	BB	AB	AB	BB	AB	AA
1331	AX-89787573		AB	BB	AB	AA	AA	AB	AB	AA	AB	AA	AB	AB	AA	AA	AA	AA	AB	AB	AA	BB	AA	AB	AA	AA	AA	NC	BB	AA	AA	AA	AA	AB	AA	AA	AA	AA	AA	AA	AB	AB	AA	AA	AB	AB	AA	AB	BB
1332	AX-89885009		AB	BB	AB	AA	AA	AB	AB	AA	AB	AA	AB	AB	AA	AA	AA	AA	AB	AB	AA	BB	AA	AB	NC	AA	NC	AB	BB	AA	AA	AA	AA	AB	AA	AA	AA	AA	AA	AA	AB	AB	AA	AA	AB	AB	AA	AB	BB
1333	AX-89848219		AB	BB	AB	AA	AA	AB	AB	AA	AB	AA	AB	AB	AA	AA	AA	AA	AB	AB	AA	BB	AA	AB	AA	AA	AB	AB	BB	AA	AA	AA	AA	AB	AA	AA	AA	AA	AA	AA	AB	AB	AA	AA	AB	AB	AA	AB	BB
1334	AX-89827916		AB	AA	AB	BB	BB	AB	AB	BB	AB	BB	AB	AB	BB	BB	BB	BB	AB	AB	BB	AA	BB	AB	BB	BB	AB	AB	AA	BB	BB	BB	BB	AB	BB	BB	BB	BB	BB	BB	AB	AB	BB	BB	AB	AB	BB	AB	AA
1335	AX-89787540		AB	AB	AB	BB	BB	AB	AB	BB	AB	BB	AB	AB	BB	BB	BB	BB	AB	AB	BB	AA	BB	AB	BB	BB	AB	AB	AA	BB	BB	BB	BB	AB	BB	BB	BB	BB	BB	BB	AB	AB	BB	BB	AB	AB	BB	AB	AA
1336	AX-89848214		AB	AA	AB	BB	BB	AB	AB	BB	AB	BB	AB	AB	BB	BB	BB	BB	AB	AB	BB	AA	BB	AB	BB	BB	AB	AB	AA	BB	BB	BB	BB	AB	BB	BB	BB	BB	BB	BB	AB	AB	BB	BB	AB	AB	BB	AB	AA
1337	AX-89906821		BB	AB	BB	AB	AB	BB	BB	AB	AB	AB	BB	BB	BB	AA	BB	BB	BB	BB	AA	BB	AB	BB	BB	BB	AB	AB	BB	BB	AB	AA	BB	AB	AB	AA	AB	AB	BB	BB	AB	BB	AA	AB	AB	AB	AA	AB	BB
1338	AX-89785986		AB	AB	AB	BB	BB	AB	AB	BB	AB	BB	AB	AB	BB	BB	BB	BB	AB	AB	BB	NC	BB	AB	BB	BB	AB	AB	AA	BB	BB	BB	BB	AB	BB	BB	BB	BB	BB	BB	AB	AB	BB	BB	AB	AB	BB	AB	AA
1339	AX-89785987		AB	AB	AB	AB	AB	AB	AB	AB	AA	AB	AB	AB	BB	AA	BB	BB	AB	AB	AA	AA	AB	AB	BB	BB	AA	AA	AA	BB	AB	AA	NC	AA	AB	AA	AB	AB	NC	BB	AA	AB	AA	AB	AA	AA	AA	AA	AA
1340	AX-89785845		AA	AA	AA	BB	BB	AA	AA	BB	AB	BB	AB	AB	AB	AA	BB	AB	AB	AB	BB	AA	BB	AA	BB	BB	AB	AB	AA	BB	AB	AB	BB	AB	BB	BB	AB	AB	AB	AB	AB	AB	BB	AB	AB	AB	BB	AB	AA
1341	AX-89792191		AB	AA	AB	AB	BB	AB	AB	AB	AA	AB	AB	AB	BB	AA	BB	BB	AB	AB	AA	AA	AB	AB	BB	BB	AA	AA	AA	BB	AB	AA	BB	AA	AB	AA	AB	AB	BB	BB	AB	AB	AA	AB	AA	AA	AA	AA	AA
1342	AX-89826015		AB	AB	AB	AA	AA	AB	AB	AA	AB	AA	AB	AB	AA	AA	AA	AA	AB	AB	AA	BB	AA	AB	AA	AA	AB	AB	BB	AA	AA	AA	AA	AB	AA	AA	AB	AA	AA	AA	AB	AB	AA	AA	AB	AB	AA	AB	BB
1343	AX-89882890		BB	BB	BB	NC	AA	BB	BB	AA	AB	AA	AB	AB	AB	AB	AA	AB	AB	AB	AA	BB	AA	BB	AA	AA	AB	AB	BB	AA	AA	AA	AA	AB	AA	AA	AB	AB	AB	AB	AB	AB	AA	AB	AB	AB	AA	AB	BB
1344	AX-89890259		AB	AB	AB	BB	BB	AB	AB	BB	AB	BB	AB	AB	BB	BB	BB	BB	AB	AB	BB	AA	BB	AB	BB	BB	AB	AB	AA	BB	BB	BB	BB	AB	BB	BB	AB	BB	BB	BB	AB	AB	BB	BB	AB	AB	BB	AB	AA
1345	AX-89867951		AB	AB	AB	AA	AA	AB	AB	AA	AB	AA	AB	AB	AA	AB	AA	AA	AB	AB	AA	AB	AA	AB	AA	AA	AB	AB	AB	AA	AA	AA	AA	AB	AA	AA	AB	AA	AA	AA	AB	AB	AA	AA	AB	AB	AA	AB	AB
1346	AX-89865577		AB	AA	AB	BB	BB	AB	AB	BB	AB	BB	AB	AB	BB	BB	BB	BB	AB	AB	BB	AA	BB	AB	BB	BB	NC	AB	AA	BB	BB	BB	BB	AB	BB	BB	AB	BB	BB	BB	AB	AB	BB	BB	AB	AB	BB	AB	AA
1347	AX-89825930		AB	AB	AB	AA	AA	AB	AB	AA	AB	AA	AB	AB	AA	AA	AA	AA	AB	AB	AA	BB	AA	AB	AA	AA	AB	AB	BB	AA	AA	AA	AA	AB	AA	AA	AB	AA	AA	AA	AB	AB	AA	AA	AB	AB	AA	AB	BB
1348	AX-89785926		BB	AB	BB	AA	AA	BB	BB	AA	AB	AA	AB	AB	AB	AB	AA	AB	AB	AB	AA	BB	AA	BB	AA	AA	AB	AB	BB	AA	AA	AA	AA	AB	AA	AA	AB	AB	AB	AB	AB	AB	AA	AB	AB	AB	AA	AB	BB
1349	AX-89893699		AA	AB	AA	BB	BB	AB	AA	BB	AB	BB	AB	AB	AB	AA	BB	BB	AB	AB	BB	AA	BB	AA	BB	BB	AB	AB	AA	BB	AB	AB	BB	AB	BB	BB	AB	BB	BB	BB	AB	AB	BB	BB	AB	AB	BB	AB	AA
1350	AX-89885526		AB	AB	AA	BB	BB	AB	AB	BB	AB	BB	AB	AB	AB	AA	BB	AB	AB	AB	AB	AB	BB	BB	BB	BB	AB	BB	AB	BB	AB	AB	BB	AB	BB	BB	AB	BB	BB	AB	AB	AB	BB	BB	AB	AB	BB	AB	AA
1351	AX-89788071		AB	AB	BB	AA	AA	AB	AB	AA	AB	AA	AB	AB	AB	BB	AA	AB	AB	AB	AB	AB	AA	AA	AA	AA	AB	AA	AB	AA	AB	AB	AA	AB	AA	AA	AB	AA	AA	AB	AB	AB	AA	AA	AB	AB	AA	AB	BB
1352	AX-89881208		AB	BB	BB	AB	BB	BB	AB	AB	BB	AB	AB	BB	AB	BB	AB	BB	BB	BB	BB	BB	BB	AB	BB	BB	BB	BB	BB	BB	BB	BB	BB	BB	BB	BB	BB	BB	BB	BB	BB	BB	BB	BB	BB	BB	BB	BB	BB
1353	AX-89831838		AB	AB	AB	AA	AA	AB	AB	AA	AB	AA	AB	AB	AA	AB	AA	AA	AB	AB	AA	AB	AA	AA	AA	AA	AB	AA	AB	AA	AB	AB	AA	AB	AA	AA	AB	AA	AA	AA	AB	AB	AA	AA	AB	AB	AA	AB	BB
1354	AX-89784409		AB	AB	AA	AB	AA	AA	AB	AB	AA	AB	AB	AA	AB	AA	AB	AA	AA	NC	AA	AA	AA	AB	NC	AA	AA	AB	AA	AA	AA	AA	AA	AA	AA	AA	AA	AA	AA	AA	AA	AA	AA	AA	AA	AA	AA	AA	AA
1355	AX-89824161		NC	BB	BB	AB	BB	BB	AB	AB	BB	AB	AB	BB	AB	BB	AB	BB	BB	BB	BB	BB	BB	AB	BB	BB	NC	BB	BB	BB	BB	BB	BB	BB	BB	BB	BB	BB	BB	BB	BB	BB	BB	BB	BB	BB	BB	BB	BB
1356	AX-89824255		AB	BB	BB	AB	BB	BB	AB	AB	BB	AB	AB	BB	AB	BB	AB	BB	BB	BB	BB	BB	BB	AB	BB	BB	BB	BB	BB	BB	BB	BB	BB	BB	BB	BB	BB	BB	BB	BB	BB	BB	BB	BB	BB	BB	BB	BB	BB
1357	AX-89904707		AB	AB	AA	AB	AA	AA	AB	AB	AA	AB	AB	AA	AB	AA	AB	AA	AA	AA	AA	AA	AA	AB	AA	AA	AA	AA	AA	AA	AA	AA	AA	AA	AA	AA	AA	AA	AA	AA	AA	AA	AA	AA	AA	AA	AA	AA	AA
1358	AX-89881267		AB	AA	AA	AB	AA	AA	AB	AB	AA	AB	AB	AA	AB	AA	AB	AA	AA	AA	AA	AA	AA	AB	AA	AA	AA	AA	AA	AA	AA	AA	AA	AA	AA	AA	AA	AA	AA	AA	AA	AA	AA	AA	AA	AA	AA	AA	AA
1359	AX-89881410		AA	AA	AB	AA	AB	AB	AA	AA	AA	AA	AA	AB	AA	AA	AB	AB	BB	AA	AA	AA	AB	AA	BB	BB	AB	AA	AA	BB	AB	AB	NC	AA	AA	AA	AA	AB	AB	BB	AB	AB	AA	BB	AA	AA	AA	AA	AA
1360	AX-89881353		AB	AA	AA	AB	AA	AA	AB	AB	AA	AB	AB	AA	AB	AA	AB	AA	AA	AA	AA	AA	AA	AB	AA	AA	AA	AA	AA	AA	AA	AA	AA	AA	AA	AA	AA	AA	AA	AA	AA	AA	AA	AA	AA	AA	AA	AA	AA
1361	AX-89847741		BB	BB	AB	BB	BB	AB	AB	BB	AB	BB	AB	BB	AB	AB	BB	BB	BB	AB	AB	AB	BB	BB	BB	BB	BB	BB	BB	BB	AB	BB	BB	BB	BB	BB	BB	BB	BB	BB	AB	AB	BB	BB	AB	AB	BB	AB	BB
1362	AX-89824357		BB	BB	AB	BB	BB	AB	AB	BB	AB	BB	AB	BB	AB	AB	BB	BB	BB	AB	AB	AB	BB	BB	BB	BB	BB	BB	BB	BB	AB	BB	BB	BB	BB	BB	BB	BB	BB	BB	AB	AB	BB	BB	AB	AB	BB	AB	BB
1363	AX-89784495		AB	BB	BB	AB	BB	BB	AB	AB	BB	AB	AB	BB	AB	BB	AB	BB	BB	BB	BB	BB	BB	AB	BB	BB	BB	BB	BB	BB	BB	BB	BB	BB	BB	BB	BB	BB	BB	BB	BB	BB	BB	BB	BB	BB	BB	BB	BB
1364	AX-89784590		AB	BB	BB	AB	BB	BB	AB	AB	BB	AB	AB	BB	AB	BB	AB	BB	BB	BB	BB	BB	BB	AB	BB	BB	BB	BB	BB	BB	BB	BB	BB	BB	BB	BB	BB	BB	BB	BB	BB	BB	BB	BB	BB	BB	BB	BB	BB
1365	AX-89881239		AB	AA	AA	AB	AA	AA	AB	AB	AA	AB	AB	AA	AB	AA	AB	AA	AA	AA	AA	AA	AA	AB	AA	AA	AA	AA	AA	AA	AA	AA	AA	AA	AA	AA	AA	AA	AA	AA	AA	AA	AA	AA	AA	AA	AA	AA	AA
1366	AX-89824218		AB	AA	AA	AB	AA	AA	AB	AB	AA	AB	AB	AA	AB	AA	AB	AA	AA	AA	AA	AA	AA	AB	AA	AA	AA	AA	AA	AA	AA	AA	AA	AA	AA	AA	AA	AA	AA	AA	AA	AA	AA	AA	AA	AA	AA	AA	AA
1367	AX-89881260		AB	AA	AA	AB	AA	AA	AB	AB	AA	AB	AB	AA	AB	AA	AB	AA	AA	AA	AA	AA	AA	AB	AA	AA	AA	AA	AA	AA	AA	AA	AA	AA	AA	AA	AA	AA	AA	AA	AA	AA	AA	AA	AA	AA	AA	AA	AA
1368	AX-89784441		AB	AB	AA	AB	AA	AB	AB	AB	AA	AB	AB	AA	AB	AA	AB	AA	AA	AA	AA	AA	AA	AB	AA	AA	AA	AA	AA	AA	AA	AA	AA	AA	AA	AA	AA	AA	AA	AA	AA	AA	AA	AA	AA	AA	AA	AA	AA
1369	AX-89823947		BB	AB	AA	BB	BB	BB	AB	BB	AB	BB	AB	BB	AB	AB	BB	BB	BB	AB	AB	AB	BB	BB	BB	BB	AB	BB	BB	BB	AB	AB	BB	BB	BB	BB	BB	BB	BB	BB	AB	AB	BB	BB	AB	AB	BB	BB	AB
1370	AX-89824256		AB	AB	AB	AB	AB	AB	AB	AB	AA	AB	AB	AB	AB	AA	BB	AB	BB	AA	AA	AA	AB	AB	BB	BB	AB	AA	AA	BB	AB	AB	BB	AA	AA	AA	AA	AB	AB	BB	AB	AB	AA	BB	AA	AA	AA	AA	AA
1371	AX-89867870		AB	AB	AB	AB	AB	AB	AB	AB	BB	AB	AB	AB	AB	BB	AA	AB	AA	BB	BB	BB	AB	AB	AA	AA	AB	BB	BB	AA	AB	AB	AA	BB	BB	BB	AB	AB	AB	AA	AB	AB	BB	AA	BB	BB	BB	BB	BB
1372	AX-89904738		AB	BB	AB	BB	BB	BB	AB	BB	BB	BB	BB	AB	AB	BB	AB	AB	AA	BB	BB	BB	AB	BB	AA	AA	AB	BB	BB	AA	AB	AB	AA	BB	BB	BB	AB	AB	AB	AA	AB	AB	BB	AA	BB	BB	BB	BB	BB
1373	AX-89881449		AA	AA	AB	AA	AA	AA	AA	AA	AA	AA	AA	AB	AA	AA	AB	AB	BB	AA	AA	AA	AB	AA	BB	BB	AB	AA	AA	BB	AB	AB	BB	AA	AA	AA	AB	AB	AB	BB	AB	AB	AA	BB	AA	AA	AA	AA	AA
1374	AX-89822350		AB	AB	BB	AB	AB	AB	BB	AA	AB	AB	BB	AB	BB	AB	BB	AB	BB	AB	AB	AB	AB	AB	BB	BB	AB	AA	AA	BB	AB	AB	BB	AA	AA	AA	AB	AB	AB	BB	BB	BB	AA	BB	AB	AB	AA	AB	AA
1375	AX-89847735		AB	BB	AB	AB	AB	AB	AA	AB	AB	AB	AA	BB	AA	AB	AB	BB	BB	AB	AB	AB	BB	AB	BB	BB	BB	BB	BB	BB	AB	BB	BB	BB	BB	BB	BB	BB	BB	BB	AB	AB	BB	BB	AB	AB	BB	AB	BB
1376	AX-89784623		AB	AB	AA	AB	BB	AB	AA	AB	AB	AB	AA	AB	AA	AB	AA	AB	AA	AB	AB	BB	BB	BB	AB	AB	BB	BB	BB	AB	AB	NC	AB	BB	BB	BB	BB	NC	NC	AB	NC	NC	BB	AB	BB	BB	BB	BB	BB
1377	AX-89824487		AA	AA	AB	AB	AB	AB	AB	AA	AB	AB	BB	AA	AB	AB	AB	AA	AA	AB	AB	AB	AA	AB	AA	AA	AA	AA	AA	AA	AB	AA	AA	AA	AA	AA	AA	AA	AA	AA	AB	AB	AA	AA	AB	AB	AA	AB	AA
1378	AX-89904741		AB	AB	AB	AA	AA	AA	AB	AA	AA	AA	AA	AB	AB	AA	AB	AB	BB	AA	AA	AA	AB	AA	BB	BB	AB	AA	AA	BB	AB	AB	BB	AA	AA	AA	AB	AB	AB	BB	AB	AB	AA	BB	AA	AA	AA	AA	AA
1379	AX-89879350		BB	BB	BB	AB	BB	BB	BB	BB	BB	AB	AB	BB	AB	BB	AB	BB	BB	BB	AB	BB	BB	BB	BB	BB	BB	BB	BB	BB	BB	BB	BB	BB	BB	BB	BB	BB	BB	BB	AB	BB	BB	BB	BB	BB	BB	BB	BB
1380	AX-89879529		BB	AB	AB	AB	AB	AB	AB	BB	AB	AB	AA	BB	AB	AB	NC	BB	BB	AB	AB	AB	BB	AB	BB	BB	BB	BB	BB	BB	BB	BB	BB	BB	BB	BB	BB	BB	BB	BB	AB	AB	BB	BB	AB	AB	BB	AB	BB
1381	AX-89784632		AB	AB	BB	AB	AB	AB	BB	AB	AB	AB	BB	AB	BB	AB	BB	AB	BB	AB	AB	AB	AB	AB	BB	BB	AB	NC	AA	BB	BB	AB	BB	AA	AA	NC	AB	AB	AB	BB	BB	BB	AA	BB	AB	AB	AA	AB	NC
1382	AX-89783082		AA	AB	AA	AB	AA	AA	AA	AA	AA	NC	AB	AA	AB	AA	AB	AA	AA	AA	AB	AA	AA	AA	AA	AA	AA	AA	AA	AA	AA	AA	AA	AA	AA	NC	AA	AA	AA	AA	AB	AA	AA	AA	AA	AA	AA	AA	AA
1383	AX-89847455		BB	BB	BB	AB	BB	BB	BB	BB	BB	AB	AB	BB	AB	BB	AB	BB	BB	BB	AB	BB	BB	BB	BB	BB	BB	BB	BB	BB	BB	BB	BB	BB	BB	BB	BB	BB	BB	BB	AB	BB	BB	BB	BB	BB	BB	BB	BB
1384	AX-89904554		AA	AA	AA	AB	AA	AA	AA	AA	AA	AB	AB	AA	AB	AA	AB	AA	AA	AA	AB	AA	AA	AA	AA	AA	AA	AA	AA	AA	AA	AA	AA	AA	AA	AA	AA	AA	AA	AA	AB	AA	AA	AA	AA	AA	AA	AA	AA
1385	AX-89879318		BB	BB	BB	AB	BB	BB	BB	BB	BB	AB	AB	BB	AB	BB	AB	BB	BB	BB	AB	BB	BB	BB	BB	BB	BB	BB	BB	BB	BB	BB	BB	BB	BB	BB	BB	BB	BB	BB	AB	BB	BB	BB	BB	BB	BB	BB	BB
1386	AX-89847733		AB	AA	BB	AB	AB	AB	BB	AB	AB	AB	BB	AB	BB	AB	BB	AB	BB	AB	AB	AB	AB	AB	BB	BB	AB	AA	AA	BB	BB	AB	BB	AA	AA	AA	AB	AB	AB	BB	BB	BB	AA	BB	AB	AB	AA	AB	AA
1387	AX-89881657		AA	AB	AB	AA	AA	AA	AB	AA	AB	AA	AA	AB	AA	AA	AB	BB	AB	AA	AA	AA	AB	AA	BB	BB	AB	AA	AA	BB	AB	AB	AB	AA	AA	AA	AB	AB	AB	BB	AB	AB	AA	AB	AB	AB	AA	AA	AA
1388	AX-89847779		AA	AB	AB	AB	AA	AA	AB	AA	AB	AB	AB	AB	AA	AA	BB	AB	BB	AA	AA	AA	AB	AA	BB	BB	AB	AA	AA	BB	AB	AB	BB	AA	AA	AA	AB	AB	AB	BB	BB	BB	AA	AB	AB	AB	AA	AA	AA
1389	AX-89822358		AB	AB	BB	AB	AB	AB	BB	AA	AB	AB	BB	AB	BB	AB	BB	AB	BB	AB	AB	AB	AB	AB	BB	BB	AB	AA	AA	BB	AB	AB	BB	AA	AA	AA	AB	AB	AB	BB	BB	BB	AA	BB	AB	AB	AA	AB	AA
1390	AX-89879328		BB	BB	BB	AB	BB	BB	BB	BB	BB	AB	AB	BB	AB	BB	AB	BB	BB	BB	AB	BB	BB	BB	BB	BB	BB	BB	BB	BB	BB	BB	BB	BB	BB	BB	BB	BB	BB	BB	AB	BB	BB	BB	BB	BB	BB	BB	BB
1391	AX-89784689		AB	AB	BB	AB	AB	AB	BB	AB	AB	AB	BB	AB	BB	AB	BB	AB	BB	AB	NC	AB	AB	AB	BB	BB	AB	AA	AA	BB	BB	AB	BB	AA	AA	AA	AB	AB	AB	BB	BB	BB	AA	BB	AB	AB	AA	AB	AA
1392	AX-89867970		AA	AA	AA	AA	AB	AB	AB	AA	AA	AB	AB	AA	AA	AA	AA	AA	AA	AB	AA	AB	AA	AA	AB	AB	AA	AA	AA	AA	AA	AA	AA	AA	AA	AA	AA	AA	AA	AA	AA	AA	AA	AB	AA	AA	AA	AA	AA
1393	AX-89826180		AB	AA	AA	AB	AB	AB	AB	AB	AA	AB	AB	AA	AB	AA	AA	AA	AA	AB	BB	AB	AA	AA	AB	AB	AA	AA	AA	AA	AA	AA	AA	AB	AA	AB	AA	AB	AB	AA	AA	AA	AB	AB	AA	AB	AB	AA	AA
1394	AX-89786250		BB	BB	BB	BB	AB	AB	AB	BB	BB	AB	AB	BB	BB	BB	BB	BB	BB	AB	BB	AB	BB	BB	AB	AB	BB	BB	BB	BB	BB	BB	BB	BB	BB	BB	BB	BB	BB	BB	BB	BB	BB	AB	BB	BB	BB	BB	BB
1395	AX-89826075		AA	AB	AB	AB	AB	AA	AB	AA	AA	BB	BB	AA	AA	AA	AB	AA	AA	AB	AA	AB	AA	AB	AB	AB	AA	AA	AA	AA	AA	AA	AA	AA	AA	AA	AA	AA	AA	AA	AB	AB	AA	AB	AA	AA	AA	AA	AA
1396	AX-89883210		BB	BB	AB	BB	AB	BB	AB	BB	BB	NC	AB	BB	BB	BB	AB	BB	BB	AB	BB	AB	BB	BB	AB	AB	AB	BB	BB	BB	BB	BB	BB	BB	BB	BB	BB	BB	BB	BB	BB	BB	BB	AB	BB	BB	BB	BB	BB
1397	AX-89892578		AB	NC	AA	BB	AA	AA	AA	AB	AA	AB	AB	AA	AB	AA	AA	AA	AA	AA	BB	AA	AA	AB	AA	AA	AA	AA	AA	AA	AB	AA	AA	AB	AA	AB	AA	AB	AB	AA	AB	AB	AB	AA	AA	AB	AB	AA	AA
1398	AX-89826073		AB	BB	BB	AB	BB	BB	BB	AB	BB	BB	BB	BB	AB	BB	BB	BB	BB	BB	AB	BB	BB	BB	BB	BB	BB	BB	BB	BB	BB	BB	BB	AB	BB	AB	BB	AB	AB	BB	BB	BB	AB	BB	BB	AB	AB	BB	BB
1399	AX-89793881		AB	AA	AA	NC	AA	AA	AA	AB	AA	AB	AB	AA	AB	AA	AA	AA	AA	AA	NC	AA	AA	AA	AA	AA	NC	AA	AA	AA	AB	AA	AA	AB	AA	AB	AA	NC	AB	AA	AB	AB	AB	AA	AA	AB	AB	AA	AA
1400	AX-89786158		BB	BB	AB	BB	AB	BB	AB	BB	BB	AB	AB	BB	BB	BB	AB	BB	BB	AB	BB	AB	BB	BB	AB	AB	AB	BB	BB	BB	BB	BB	BB	BB	BB	BB	BB	BB	BB	BB	BB	BB	BB	AB	BB	BB	BB	BB	BB
1401	AX-89904852		AB	AB	BB	AA	BB	BB	BB	AB	BB	AB	AB	BB	AB	BB	BB	BB	BB	BB	AA	BB	BB	AB	AB	AB	BB	BB	BB	BB	AB	BB	BB	AB	BB	AB	BB	AB	AB	BB	AB	AB	AB	BB	BB	AB	AB	BB	BB
1402	AX-89904824		AB	AB	AA	AB	AA	AA	AA	AB	AA	AA	AA	AA	AB	AA	AB	AA	AA	AA	BB	AA	AA	AB	AB	AB	AA	AA	AA	AA	AB	AA	AA	AB	AA	AB	AA	AA	AA	AA	AB	AB	AB	AA	AA	AB	AB	AA	AA
1403	AX-89825306		AB	BB	BB	AB	BB	BB	BB	AB	BB	BB	BB	BB	AB	BB	AB	BB	BB	BB	AB	BB	BB	BB	BB	BB	BB	BB	BB	BB	AB	BB	BB	AB	BB	AB	BB	BB	BB	BB	AB	AB	AB	BB	BB	AB	AB	BB	BB
1404	AX-89785543		AB	BB	BB	AB	BB	BB	BB	AB	BB	BB	BB	BB	AB	BB	AB	BB	BB	BB	AB	BB	BB	BB	BB	BB	BB	BB	BB	BB	AB	BB	BB	AB	BB	AB	BB	BB	BB	BB	AB	AB	AB	BB	BB	AB	AB	BB	BB
1405	AX-89847885		BB	BB	BB	BB	BB	BB	AB	BB	AB	BB	BB	AB	BB	BB	BB	BB	BB	BB	BB	BB	BB	BB	AB	AB	BB	BB	BB	BB	AB	AB	BB	BB	BB	BB	AB	AB	AB	AB	BB	BB	BB	BB	AB	BB	AB	BB	BB
1406	AX-89785647		AB	AA	AA	AB	AA	AA	AA	AB	AA	AA	AA	AA	AB	AA	AB	AA	AB	AA	AB	AA	AA	AB	AB	AB	AA	AA	AA	AA	AB	AA	AA	AB	AA	AB	AA	AA	AA	AA	AB	AB	AB	AA	AA	AB	AB	AA	AA
1407	AX-89785685		AB	BB	BB	AB	BB	BB	BB	AB	BB	BB	BB	BB	AB	BB	AB	BB	AB	BB	AB	BB	BB	AB	AB	AB	AB	BB	BB	BB	AB	BB	BB	AB	BB	AB	BB	BB	BB	BB	AB	AB	AB	BB	BB	AB	AB	BB	BB
1408	AX-89847884		AB	AA	AA	AB	AA	AA	AA	AB	AA	AA	AA	AA	AB	AA	AB	AA	AB	AA	AB	AA	AA	AB	AB	AB	AA	AA	AA	AA	AB	AA	AA	AB	AA	AB	AA	AA	AA	AA	AB	AB	AB	AA	AA	AB	AB	AA	AA
1409	AX-89882574		AB	BB	BB	AB	BB	BB	AB	AB	AB	BB	BB	AB	AB	BB	AB	BB	AB	BB	AB	BB	BB	AB	AA	AA	BB	BB	BB	BB	AA	AB	BB	AB	BB	AB	AB	AB	AB	AB	AB	AB	AB	BB	AB	AB	AA	BB	BB
1410	AX-89785365		AB	BB	BB	AB	BB	BB	AB	AB	AB	BB	BB	AB	AB	BB	AB	BB	AB	BB	AB	BB	BB	AB	AA	AA	BB	BB	BB	BB	AA	AB	BB	AB	BB	AB	AB	AB	AB	AB	AB	AB	AB	BB	AB	AB	AA	BB	BB
1411	AX-89882211		AB	BB	BB	AB	BB	BB	AB	AB	AB	BB	BB	AB	AB	BB	AB	BB	AB	BB	AB	BB	BB	AB	AA	AA	BB	NC	BB	BB	AA	AB	BB	AB	BB	AB	AB	AB	AB	AB	AB	AB	AB	BB	AB	AB	AA	BB	BB
1412	AX-89847897		AB	AA	AA	AB	AA	AA	AB	AB	AB	AA	AA	AB	AB	AA	AB	AA	AB	AA	AB	AA	AA	AB	BB	BB	AA	AA	AA	AA	BB	AB	AA	AB	AA	AB	AB	AB	AB	AB	AB	AB	AB	AA	AB	AB	BB	AA	AA
1413	AX-89785246		AB	AA	AA	AB	AA	AA	AA	AB	AA	AA	AA	AA	AB	AA	AB	AA	AB	AA	AB	AA	AB	AA	AA	AA	AA	AA	AA	AA	AB	AA	AA	AB	AA	AB	AA	AA	AA	AA	AB	AB	AB	AA	AA	AB	AB	AA	AA
1414	AX-89785234		AB	AA	AA	AB	AA	AA	AA	AB	AA	AA	AA	AA	AB	AA	AB	AA	AB	AA	AB	AA	AB	AA	AA	AA	AA	AA	AA	AA	AB	AA	AA	AB	AA	AB	AA	AA	AA	AA	AB	AB	AB	AA	AA	AB	AB	AA	AA
1415	AX-89785296		AB	BB	BB	AB	BB	BB	BB	AB	BB	BB	BB	BB	AB	BB	AB	BB	AB	BB	AB	BB	AB	BB	BB	BB	BB	BB	BB	BB	AB	BB	BB	AB	BB	AB	BB	BB	BB	BB	AB	AB	AB	BB	BB	AB	AB	BB	BB
1416	AX-89882152		AB	AA	AA	AB	AA	AA	AA	AB	AA	AA	AA	AA	AB	AA	AB	AA	AB	AA	AB	AA	AB	AA	AA	AA	AA	AA	AA	AA	AB	AA	AA	AB	AA	AB	AA	AA	AA	AA	AB	AB	AB	AA	AA	AB	AB	AA	AA
1417	AX-89847821		AB	AA	AA	AB	AA	AB	AA	AB	AA	AA	AA	AA	AB	AA	AB	AA	AB	AA	AB	AA	AB	AB	AB	AB	AA	AA	AA	AA	AB	AA	AA	AB	AA	AB	AA	AA	AA	AA	AB	AB	AB	AA	AA	AB	AB	AA	AA
1418	AX-89882058		AB	AA	AA	AB	AA	AB	AA	AB	AA	AA	AA	AA	AB	AA	AB	AA	AB	AA	AB	AA	AB	AB	AB	AB	AA	AA	AA	AA	NC	AA	AA	AB	AA	AB	AA	AA	AA	AA	AB	AB	AB	AA	AA	AB	AB	AA	AA
1419	AX-89785194		AB	AA	AA	AB	AA	AA	AA	AB	AA	AA	AA	AA	AB	AA	AB	AA	AB	AA	AB	AA	AB	AA	AA	AA	AA	AA	AA	AA	AB	AA	AA	AB	AA	AB	AA	AA	AA	AA	AB	AB	AB	AA	AA	AB	AB	AA	AA
1420	AX-89826502		AB	BB	BB	AB	BB	BB	BB	AB	AB	BB	BB	BB	AB	BB	AB	BB	AB	BB	AB	BB	AB	BB	BB	BB	BB	BB	BB	BB	AB	BB	BB	AB	BB	AB	AB	BB	BB	BB	AB	AB	AB	BB	AB	AB	AA	BB	BB
1421	AX-89848028		AB	NC	BB	AB	BB	AB	BB	AB	AB	BB	BB	BB	AB	BB	AB	BB	AB	BB	AB	BB	AB	AB	AB	AB	BB	BB	BB	BB	AB	BB	BB	AB	BB	AB	AB	BB	BB	BB	AB	AB	AB	BB	AB	AB	AA	BB	BB
1422	AX-89786454		AB	AA	AA	AB	AA	AA	AA	AB	AA	AA	AA	AA	AB	AA	AB	AA	AB	AA	AB	AA	AB	AB	AB	AB	AA	AA	AA	AA	AB	AA	AA	AB	AA	AB	AA	AA	AA	AA	AB	AB	AB	AA	AA	AB	AB	AA	AA
1423	AX-89904910		AB	AA	AA	AB	AA	AB	AA	AB	AB	AA	AA	AA	AB	AA	AB	AA	AB	AA	AB	AA	AB	AB	AB	AB	AA	AA	AA	AA	AB	AA	AA	AB	AA	AB	AB	AA	AA	AA	AB	AB	AB	AA	AB	AB	BB	AA	AA
1424	AX-89883628		AB	BB	BB	AB	BB	AB	BB	AB	AB	BB	BB	BB	AB	BB	AB	BB	AB	BB	AB	BB	AB	BB	BB	BB	AB	BB	BB	BB	AB	BB	BB	AB	BB	AB	AB	BB	BB	BB	AB	AB	AB	BB	AB	AB	AA	BB	BB
1425	AX-89786503		AB	AA	AA	AB	AA	AB	AA	AB	AB	AA	AA	AA	AB	AA	AB	AA	AB	AA	AB	AA	AB	AB	AB	AB	AA	AA	AA	AA	AB	AA	AA	AB	NC	AB	AB	AA	AA	AA	AB	AB	AB	AA	AB	AB	BB	AA	AA
1426	AX-89883653		AB	BB	BB	AB	BB	AB	BB	AB	AB	BB	BB	BB	AB	BB	AB	BB	AB	BB	AB	BB	AB	AB	AB	AB	BB	BB	BB	BB	AB	BB	BB	AB	BB	AB	AB	BB	BB	BB	AB	AB	AB	BB	AB	AB	AA	BB	BB
1427	AX-89826596		AB	BB	BB	AB	BB	BB	BB	AB	AB	BB	BB	AB	AB	BB	AB	BB	AB	BB	AB	BB	AB	BB	BB	BB	BB	BB	BB	BB	AB	BB	BB	AB	BB	AB	AB	BB	BB	BB	AB	AB	AB	BB	AB	AB	AA	BB	BB
1428	AX-89883700		AB	AA	AA	AB	AA	AA	AA	AB	AB	AA	AA	AB	AB	AB	AB	AA	AB	AA	AB	AA	AB	AB	AB	AB	AA	AA	AA	AA	AB	AA	AA	AB	AA	AB	AB	AA	AA	AA	AB	AB	AB	AA	AB	AB	BB	AA	AA
1429	AX-89883862		BB	BB	BB	BB	BB	AB	BB	BB	BB	BB	BB	BB	BB	AB	AB	BB	AB	BB	BB	BB	BB	AB	AB	AB	BB	BB	BB	BB	BB	BB	BB	BB	BB	BB	BB	BB	BB	BB	AB	AB	BB	BB	BB	BB	BB	BB	BB
1430	AX-89883923		AA	AA	AA	AA	AA	AB	AA	AB	AA	AA	AA	AA	AA	AA	AB	AB	AB	AA	AA	AB	AA	AB	AA	AA	AA	AB	AB	AA	AA	AA	AA	AA	AA	AB	AA	AA	AA	AB	AB	AB	AA	AB	AA	AA	AA	AA	AA
1431	AX-89786755		BB	BB	BB	BB	BB	BB	AB	BB	BB	BB	BB	AB	AB	BB	BB	BB	BB	BB	BB	BB	AB	BB	AB	AB	NC	BB	BB	AB	AB	AB	AB	BB	BB	BB	BB	AB	AB	AB	BB	BB	BB	BB	BB	BB	BB	BB	BB
1432	AX-89826383		BB	BB	BB	AB	BB	BB	BB	AB	AB	BB	BB	AB	AB	BB	BB	BB	BB	BB	AB	BB	AB	BB	BB	BB	BB	BB	BB	BB	AB	BB	BB	AB	BB	AB	BB	BB	BB	BB	BB	BB	AB	BB	AB	AB	AA	BB	BB
1433	AX-89848125		BB	BB	BB	AB	BB	BB	BB	AB	AB	BB	BB	AB	AB	BB	BB	BB	BB	BB	AB	BB	AB	BB	BB	BB	BB	BB	BB	BB	AB	BB	BB	AB	BB	AB	BB	BB	BB	BB	BB	BB	AB	BB	AB	AB	AA	BB	BB
1434	AX-89884115		BB	BB	BB	AB	BB	AB	BB	AA	AB	BB	BB	AB	AB	AB	AB	AB	AB	BB	AB	AB	AB	AA	AB	AB	NC	AB	AB	BB	AB	BB	BB	AB	BB	AA	BB	BB	BB	AB	AB	AB	AB	AB	AB	AB	AA	BB	BB
1435	AX-89786900		BB	BB	BB	AB	BB	AB	BB	AA	AB	AB	BB	AB	AB	AB	AB	AB	AB	BB	AB	AB	AB	AA	AB	AB	BB	AB	AB	BB	AB	BB	BB	AB	BB	AA	BB	BB	BB	AB	AB	AB	AB	AB	AB	AB	AA	NC	BB
1436	AX-89826415		AA	AA	AA	AB	AA	NC	AA	AB	AB	AA	AA	AB	AB	AA	AA	AA	AA	AA	AB	AA	AB	AA	AA	AA	AA	AA	AA	AA	AB	AA	AA	AB	AA	AB	AA	AA	AA	AA	AA	AA	NC	AA	AB	AB	AB	AA	AA
1437	AX-89884014		BB	BB	BB	AB	BB	BB	BB	AA	AB	BB	BB	AB	AB	AB	AB	AB	AB	BB	AB	AB	AB	AA	AB	AB	BB	AB	AB	BB	AB	BB	BB	AB	BB	AA	BB	BB	BB	AB	AB	AB	AB	AB	AB	AB	AA	BB	BB
1438	AX-89884008		AA	AA	AA	AB	AA	AA	AA	AB	AB	AA	AA	AB	AB	AA	AA	AA	AA	AA	AB	AA	AB	AA	AA	AA	AA	AA	AA	AA	AB	AA	AA	AB	AA	AB	AA	AA	AA	AA	AA	AA	AB	AA	AB	AB	BB	AA	AA
1439	AX-89884012		BB	BB	BB	AB	BB	BB	BB	AB	AB	BB	BB	AB	AB	BB	BB	BB	BB	BB	AB	BB	AB	BB	BB	BB	BB	BB	BB	BB	AB	BB	BB	AB	BB	AB	BB	BB	BB	BB	BB	BB	AB	BB	AB	AB	AA	BB	BB
1440	AX-89904969		BB	BB	BB	AB	BB	BB	BB	AB	AB	BB	BB	AB	AB	AB	BB	BB	BB	BB	AB	BB	AB	AB	AB	AB	BB	BB	BB	BB	AB	BB	BB	AB	BB	AB	BB	BB	BB	BB	BB	BB	AB	BB	AB	AB	AA	BB	BB
1441	AX-89883489		BB	BB	BB	AB	NC	BB	BB	AB	AB	BB	BB	AB	AB	BB	BB	BB	BB	BB	AB	BB	AB	BB	AB	BB	BB	BB	BB	BB	AB	BB	BB	AB	BB	AB	BB	BB	BB	BB	BB	BB	AB	BB	AB	AB	AA	BB	BB
1442	AX-89786431		AB	AB	BB	AB	BB	AB	AB	AA	BB	AB	AB	AB	AB	AB	AB	AB	AB	AB	AB	BB	AB	BB	BB	BB	AA	BB	AB	BB	AB	AA	AB	BB	BB	AA	AB	BB	AB	AB	AB	AB	BB	BB	AB	AB	BB	BB	BB
1443	AX-89904999		AA	AA	AA	AB	AA	AB	AB	BB	AA	AB	AB	AB	AB	AA	AA	AB	AB	AA	AB	AB	AB	AA	AB	AB	BB	AA	AB	AA	AB	BB	AB	AA	AA	BB	BB	AA	AB	AB	AA	AA	AA	AA	AA	AB	AA	AA	AA
1444	AX-89807272		AA	AA	AA	AB	AA	AB	AB	BB	AA	AB	AB	AB	AB	AB	AB	AB	BB	AB	AB	AB	AB	AA	AB	AB	BB	AA	AB	AA	AB	BB	AB	AA	AA	BB	BB	AA	AB	AB	AB	AB	AA	AA	AA	AB	AA	AA	AA
1445	AX-89882990		AB	AB	BB	AB	BB	AB	AB	NC	BB	NC	AB	AB	AB	AB	AB	NC	AB	AB	AB	BB	AB	BB	BB	BB	AA	BB	AB	BB	AB	AA	AB	BB	BB	AA	AB	BB	AB	AB	AB	AB	BB	BB	AB	AB	BB	BB	BB
1446	AX-89904752		BB	BB	BB	AB	AB	AB	AB	AA	BB	AB	AB	AB	AB	AB	AB	AB	AA	AB	AB	AB	AB	BB	AB	AB	AA	BB	AB	BB	AB	AA	AB	BB	BB	AA	AA	BB	AB	AB	AB	AB	BB	BB	BB	AB	BB	BB	BB
1447	AX-89904823		AB	AB	BB	AB	AB	AB	AA	AA	BB	AB	AB	AB	AB	AB	AB	AB	AA	AB	AB	AB	AB	BB	AB	AB	AA	BB	AB	BB	AB	AA	AB	BB	BB	AA	AA	BB	AB	AB	AB	AB	BB	BB	AB	AB	BB	BB	BB
1448	AX-89904748		AA	AA	AA	AB	AB	AB	AB	BB	AA	AB	AB	AB	AB	AB	AB	AB	BB	AB	AB	AB	AB	AA	AB	AB	BB	AA	AB	AA	AB	BB	AB	AA	AA	BB	BB	AA	AB	AB	AB	AB	AA	AA	AA	AB	AA	AA	AA
1449	AX-89785340		AA	AA	AA	AA	AA	AA	AA	AA	AA	AA	AA	AA	AA	AA	AA	AA	AA	AA	AA	AA	AA	AA	AA	AA	AA	AA	AA	AA	AB	AA	AA	AA	AA	AA	AA	AB	AA	AB	AA	AA	AA	AA	AA	AA	AA	AA	AA
1450	AX-89824674		NC	AB	AB	AB	AB	AB	AB	BB	AB	AB	AB	AB	AB	AB	AB	AB	BB	AB	AB	AB	AB	AA	AB	AB	BB	AA	AB	AA	BB	BB	AB	AA	AA	BB	BB	AB	AB	BB	AB	AB	AA	AA	AA	AB	AA	AA	AA
1451	AX-89787286		AB	AB	AA	AA	AA	AA	AB	AA	AA	AA	AA	AA	AA	AB	AB	AA	AB	AB	AA	AB	AA	AA	AA	AA	AA	AA	AA	AA	AA	AA	AA	AA	AA	AA	AA	AA	AA	AA	AB	AB	AA	AA	AA	AA	AA	AA	AA
1452	AX-89787419		AB	AB	BB	BB	BB	BB	AB	BB	BB	BB	BB	BB	BB	AB	AB	BB	AB	AB	BB	AB	BB	BB	BB	BB	BB	BB	BB	BB	BB	BB	BB	BB	BB	BB	BB	BB	BB	BB	AB	AB	BB	BB	BB	BB	BB	BB	BB
1453	AX-89848201		AB	AB	AA	AA	AA	AA	AB	AA	AA	AA	AA	AA	AA	AB	AB	AA	AB	AB	AA	AB	AA	AA	AA	AA	AA	AA	AA	AA	AA	AA	AA	AA	AA	AA	AA	AA	AA	AA	AB	AB	AA	AA	AA	AA	AA	AA	AA
1454	AX-89827607		AB	AB	BB	BB	BB	BB	AB	BB	BB	BB	BB	BB	BB	AB	AB	BB	AB	AB	BB	AB	BB	BB	BB	BB	BB	BB	BB	BB	BB	BB	BB	BB	BB	BB	BB	BB	BB	BB	AB	AB	BB	BB	BB	BB	BB	BB	BB
1455	AX-89827634		AB	AB	AA	AA	AA	AA	AB	AA	AA	AA	AA	AA	AA	AB	AB	AA	AB	AB	AA	AB	AA	AA	AA	AA	AA	AA	AA	AA	AA	AA	AA	AA	AA	AA	AA	AA	AA	AA	AB	AB	AA	AA	AA	AA	AA	AA	AA
1456	AX-89828224		AB	AB	AA	AA	AA	AA	AB	AA	AA	AA	AA	AA	AA	AB	AB	AA	AB	AB	AA	AB	AA	AA	AA	AA	AA	AA	AA	AA	AA	AA	AA	AA	AA	AA	AA	AA	AA	AA	AB	AB	AA	AA	AA	AA	AA	AA	AA
1457	AX-89787762		AB	AB	AB	AB	BB	BB	BB	AA	BB	AB	AB	AB	AB	AB	AB	AB	AB	AB	AB	AB	AB	AA	AB	AB	AB	BB	AB	AB	AA	AA	BB	BB	BB	AA	BB	AB	AB	AB	AB	AB	BB	BB	BB	AB	BB	BB	BB
1458	AX-89885077		AB	AB	AB	AB	AA	AA	AA	BB	AA	AB	AB	AB	AB	AB	AB	AB	AB	AB	AA	AB	AB	BB	AB	AB	AB	AA	AB	AB	BB	BB	AA	AA	AA	BB	AA	AB	AB	AB	AB	AB	AA	AA	AA	AB	AA	AA	AA
1459	AX-89885075		AA	AA	AB	AB	AA	AA	AA	BB	AA	AB	AB	AB	AB	AB	AB	AA	AB	AB	AA	AB	AB	BB	AB	AB	NC	AA	AB	AB	BB	AB	AA	AA	AA	BB	AA	AA	AA	AA	AB	AB	AA	AA	AA	AB	AA	AA	AA
1460	AX-89787657		AB	AB	AB	AB	BB	AB	BB	AA	BB	AB	AB	AB	AB	AB	AB	BB	AB	AB	BB	AB	AB	AA	AB	AB	AB	BB	AB	AB	AA	AB	BB	BB	BB	AB	BB	AB	AB	BB	AB	AB	BB	AB	BB	AB	BB	BB	BB
1461	AX-89787643		BB	BB	AB	AB	BB	AB	BB	AA	BB	AB	AB	AB	AB	AB	AB	BB	AB	AB	BB	AB	AB	AA	AB	AB	AB	BB	AB	AB	AA	AB	BB	BB	BB	AB	BB	AB	AB	BB	AB	AB	BB	AB	BB	AB	BB	BB	BB
1462	AX-89885005		AB	AB	AB	AB	BB	AB	BB	AA	BB	AB	AB	AB	AB	AB	AA	AB	AB	AB	BB	AB	AB	AA	AB	AB	AB	BB	AB	AB	AA	AA	BB	BB	BB	AB	BB	AA	AA	AB	AB	AB	BB	AB	BB	BB	BB	BB	BB
1463	AX-89827806		AA	AA	AB	AB	AA	AB	AA	BB	AA	AB	AB	AB	AB	AB	BB	AB	AB	AB	AA	AB	AB	BB	AA	AA	AB	AA	AB	AB	BB	BB	AA	AA	AA	AB	AA	BB	BB	AB	AB	AB	AA	AB	AA	AA	AA	AA	AA
1464	AX-89905027		AA	AA	AB	AB	AA	AB	AA	BB	AA	AB	AB	AB	AB	AB	BB	AB	AB	AB	AA	AB	AB	BB	AA	AA	AB	AA	AB	AB	BB	BB	AA	AA	AA	AB	AA	BB	BB	AB	AB	AB	AA	AB	AA	AA	AA	AA	AA
1465	AX-89872441		AA	AA	AA	AA	AA	AB	AA	AA	AB	AA	AB	AB	AB	AA	AA	BB	AA	AB	AB	AB	AA	AA	AB	AB	AB	AB	AA	AA	AA	AA	AB	AB	AA	AB	AB	AA	AA	AB	AB	AB	AB	AA	AB	AB	AB	AA	AA
1466	AX-89847941		BB	BB	BB	BB	BB	BB	BB	BB	BB	BB	BB	BB	BB	BB	BB	AB	BB	BB	BB	BB	BB	BB	AB	AB	BB	BB	BB	BB	BB	BB	AB	BB	BB	BB	AB	BB	BB	AB	AB	AB	BB	BB	BB	BB	BB	BB	BB
1467	AX-89906889		AB	AB	AA	AA	AA	AA	AB	AA	AA	AA	AA	AA	AA	AA	AA	AB	AA	AA	AA	AA	AA	AA	AB	AB	AA	AA	AA	AA	AA	AA	AB	AA	AA	AA	AB	AA	AA	AB	AB	AB	AA	AA	AA	AA	AA	AA	AA
1468	AX-89802411		AB	AB	BB	BB	BB	AB	AB	BB	AB	BB	AB	AB	AB	BB	BB	AB	BB	AB	AB	AB	BB	BB	AB	AB	AB	AB	BB	BB	BB	BB	AB	AB	BB	AB	AB	BB	BB	AB	AB	AB	AB	BB	AB	AB	AB	BB	BB
1469	AX-89845527		AB	AB	BB	BB	BB	AB	AB	BB	AB	BB	AB	AB	AB	BB	BB	AB	BB	AB	AB	AB	BB	BB	AB	AB	AB	AB	BB	BB	BB	BB	AB	AB	BB	AB	AB	BB	BB	AB	AB	AB	AB	BB	AB	AB	AB	BB	BB
1470	AX-89785838		AB	AB	AB	AB	BB	AB	AB	AB	BB	AB	AB	BB	AB	AB	AB	AB	AB	AB	BB	AB	BB	BB	BB	BB	BB	BB	BB	BB	BB	BB	BB	BB	BB	BB	AB	AB	AB	AB	AB	AB	BB	AB	BB	BB	BB	BB	BB
1471	AX-89847933		AB	AB	AA	AA	AA	AA	AB	AA	AA	AA	AA	AA	AA	AA	AA	AB	AA	AA	AA	AA	AA	AA	AB	AB	AA	AA	AA	AA	AA	AA	AB	AA	AA	AA	AB	AA	AA	AB	AB	AB	AA	AA	AA	AA	AA	AA	AA
1472	AX-89883067		BB	BB	BB	BB	BB	BB	BB	BB	BB	BB	BB	BB	BB	BB	BB	AB	BB	BB	BB	BB	BB	BB	AB	AB	BB	BB	BB	BB	BB	BB	AB	BB	BB	BB	AB	BB	BB	AB	AB	AB	BB	BB	BB	BB	BB	BB	BB
1473	AX-89825979		BB	BB	BB	BB	BB	AB	BB	AB	AB	BB	AB	AB	AB	AB	BB	AB	BB	AB	AB	AB	BB	BB	BB	BB	AB	AB	BB	BB	BB	BB	BB	AB	BB	AA	BB	BB	BB	BB	BB	BB	AB	BB	AB	AB	AB	BB	BB
1474	AX-89825996		BB	BB	BB	BB	BB	AB	BB	AB	AB	BB	AB	AB	AB	AB	BB	AB	BB	AB	AB	AB	BB	BB	BB	BB	AB	AB	BB	BB	BB	BB	BB	AB	BB	AA	BB	BB	BB	BB	BB	BB	AB	BB	AB	AB	AB	BB	BB
1475	AX-89905493		BB	BB	BB	BB	BB	AB	BB	AB	AB	BB	AB	AB	AB	AB	BB	AB	BB	AB	AB	AB	BB	BB	BB	BB	AB	AB	BB	BB	BB	BB	BB	AB	BB	AA	BB	BB	BB	BB	BB	BB	AB	BB	AB	AB	AB	BB	BB
1476	AX-89792176		AA	AA	AA	AA	AA	AB	AA	AB	AB	AA	AB	AB	AB	AB	AA	AB	AA	AB	AB	AB	AA	AA	AA	AA	AB	AB	AA	AA	AA	AA	AA	AB	AA	BB	AA	AA	AA	AA	AA	AA	AB	AA	AB	AB	AB	AA	AA
1477	AX-89832942		AA	AA	AA	AA	AA	AB	AA	AB	AB	AA	AB	AB	AB	AB	AA	AB	AA	AB	AB	AB	AA	AA	AA	AA	AB	AB	AA	AA	AA	AA	AA	AB	AA	BB	AA	AA	AA	AA	AA	AA	AB	AA	AB	AB	AB	AA	AA
1478	AX-89785924		BB	BB	BB	BB	BB	AB	BB	AB	AB	BB	AB	AB	AB	AB	BB	AB	BB	AB	AB	AB	BB	BB	BB	BB	AB	AB	BB	BB	BB	BB	BB	AB	BB	AA	BB	BB	BB	BB	BB	BB	AB	BB	AB	AB	AB	BB	BB
1479	AX-89825742		AB	AB	AB	AB	AA	AB	AB	BB	AB	AB	BB	AB	NC	BB	AB	BB	AB	BB	AB	BB	AA	AA	AB	AB	AB	AB	AA	AA	AA	AB	AB	AB	AA	BB	AB	AB	AA	NC	AB	AB	AB	AA	AB	AB	AB	AA	AA
1480	AX-89825732		AB	AB	AB	AB	BB	AB	NC	AA	AB	AB	AA	AB	AA	AA	AB	AA	AB	AA	AB	AA	BB	BB	AB	AB	AB	AB	AB	BB	BB	AB	AB	AB	BB	AA	AB	AB	BB	AA	AB	AB	AB	BB	AB	AB	AB	NC	NC
1481	AX-89785906		AB	AB	AB	AB	AA	AB	AA	BB	AB	AB	BB	AB	BB	BB	AB	BB	AB	BB	AB	BB	AA	AA	AB	AB	AB	AB	AA	AA	AA	AB	AB	AB	AA	BB	AB	AB	AA	BB	AB	AB	AB	AA	AB	AB	AB	AA	AA
1482	AX-89885472		AB	AB	AB	AB	AA	AB	AA	BB	AB	AB	BB	AB	BB	BB	AB	BB	AB	BB	AB	BB	AA	AA	AB	AB	AB	AB	AA	AA	AA	AB	AB	AB	AA	BB	AB	AB	AA	BB	AB	AB	AB	AA	AB	AB	AB	AA	AA
1483	AX-89788026		AB	AB	AB	AB	BB	AB	NC	AA	AB	AB	AA	AB	AA	AA	AB	AA	AB	AA	AB	AA	BB	BB	AB	AB	AB	AB	BB	BB	BB	AB	AB	AB	BB	AA	AB	AB	BB	AA	AB	AB	AB	BB	AB	AB	AB	BB	BB
1484	AX-89885471		BB	BB	BB	BB	BB	AB	BB	AB	AB	BB	AB	AB	AB	AB	BB	AB	BB	AB	AB	AB	BB	BB	BB	BB	AB	AB	BB	BB	BB	BB	BB	AB	BB	AA	BB	BB	BB	BB	BB	BB	AB	BB	AB	AB	AB	BB	BB
1485	AX-89788027		BB	BB	BB	BB	BB	AB	BB	AB	AB	BB	AB	AB	AB	AB	BB	AB	BB	AB	AB	AB	BB	BB	BB	BB	AB	AB	BB	BB	BB	BB	BB	AB	BB	AA	BB	BB	BB	BB	BB	BB	AB	BB	AB	AB	AB	BB	BB
1486	AX-89872429		AA	AA	AA	AA	AA	AB	AA	AB	AB	AA	AB	AB	AB	AB	AA	AB	AA	AB	AB	AB	AA	AA	AA	AA	AA	AB	AA	AA	AA	AA	AA	BB	AA	BB	AA	AA	AA	AA	AA	AA	AB	AA	AB	AB	AB	AA	AA
1487	AX-89880965		AB	BB	AB	AB	BB	AB	AB	AB	BB	AB	AB	BB	AB	AB	AB	AB	AB	AB	BB	AB	BB	BB	BB	BB	BB	BB	BB	BB	BB	AB	BB	BB	BB	BB	AB	AB	AB	AA	AB	AB	BB	AB	BB	BB	BB	BB	BB
1488	AX-89861017		AB	BB	AB	AB	BB	AB	AB	BB	BB	BB	BB	BB	AB	AB	AB	AB	AB	AB	BB	AB	BB	BB	BB	BB	BB	BB	BB	BB	BB	AB	BB	BB	BB	BB	AB	AA	AB	AA	AB	AB	BB	AB	BB	BB	BB	BB	BB
1489	AX-89806917		AB	AB	AB	AB	AA	AB	AB	AA	AA	AA	AA	AA	AB	AB	AB	AB	AB	AB	AA	AB	AA	AA	AA	AA	NC	AA	AA	AA	AA	AB	AA	AA	AA	AA	AB	BB	AB	BB	AB	AB	AA	AB	AA	AA	AA	AA	AA
1490	AX-89785753		AB	AB	AB	AB	AA	AB	AB	AB	AA	AB	AB	AA	AB	AB	AB	AB	AB	AB	AA	AB	AA	AA	AB	AB	AA	AA	AA	AA	AA	AB	AB	AA	AA	AA	AB	NC	AB	AB	AB	AB	AA	AB	AA	AA	AA	AA	AA
1491	AX-89880974		AA	AA	AA	AA	AA	AB	AA	AB	AB	AA	AB	AA	AB	AB	AA	AB	AA	AB	AB	AB	AA	AA	AB	AB	AB	AB	AA	AA	AA	AA	AB	BB	AA	NC	AA	AA	AA	AA	AA	AA	AB	AA	AB	AB	AB	AA	AA
1492	AX-89880932		AB	BB	AB	AB	BB	AB	AB	BB	BB	BB	BB	BB	AB	AB	AB	AB	AB	AB	BB	AB	BB	BB	BB	BB	BB	BB	BB	BB	BB	AB	BB	BB	BB	BB	AB	AA	AB	AA	AB	AB	BB	AB	BB	BB	BB	BB	BB
1493	AX-89848262		AB	AB	AB	AB	BB	AB	AB	AB	BB	AB	AB	BB	AB	AB	AB	AB	AB	AB	BB	AB	BB	BB	AB	AB	BB	BB	BB	BB	BB	BB	AB	BB	BB	BB	AB	AB	AB	AB	AB	AB	BB	AB	BB	BB	BB	BB	BB
1494	AX-89784234		AB	AB	AB	AB	BB	AA	AB	AA	AB	BB	AA	BB	AA	AA	AB	AA	AB	AA	AB	AA	BB	BB	AB	AB	AB	AB	BB	AB	BB	AB	AB	AA	BB	AA	AB	AA	AB	AA	AB	AB	AB	AB	AB	AB	AB	BB	BB
1495	AX-89823785		AB	AB	AB	AB	AA	BB	AB	BB	AB	AA	AB	AA	BB	BB	AB	BB	AB	BB	AB	BB	AA	AA	AB	AB	AB	AB	AA	AB	AA	AB	AB	BB	AA	BB	AB	BB	AB	BB	AB	AB	AB	AB	AB	AB	AB	AA	AA
1496	AX-89803886		AB	AB	AB	AB	AA	BB	AB	BB	AB	AA	AB	AA	BB	BB	AB	BB	AB	BB	AB	BB	AA	AA	AB	AB	AB	AB	AA	AB	AA	AB	AB	BB	AA	BB	AB	BB	AB	BB	AB	AB	AB	AB	AB	AB	AB	AA	AA
1497	AX-89784466		AB	AB	AA	AA	AA	AB	AB	BB	AB	AB	AB	AA	AB	BB	BB	AB	BB	AB	AB	AB	AA	AB	AB	AB	BB	NC	AA	AB	AB	AA	AB	AB	AA	AB	AB	AB	BB	AA	AA	AA	AB	AB	AB	AB	AB	AA	AA
1498	AX-89847482		AB	AB	BB	BB	BB	AB	AB	AB	AB	AB	AB	AB	AB	BB	AB	AB	AB	BB	AB	BB	BB	AB	BB	BB	AA	BB	BB	BB	AA	BB	BB	BB	BB	BB	AB	AB	AA	BB	AB	AB	AB	AB	AB	AB	AB	BB	BB
1499	AX-89824383		AB	BB	BB	BB	BB	AB	AB	AB	BB	AB	AB	BB	BB	BB	AB	BB	AB	BB	BB	BB	BB	AB	AB	AB	AB	BB	BB	AB	AB	BB	AB	BB	BB	BB	AB	AB	AA	BB	AB	AB	BB	AB	BB	BB	BB	BB	BB
1500	AX-89847736		AB	BB	BB	BB	BB	AB	AB	AB	BB	AB	AB	BB	BB	AB	AA	AA	AA	AB	BB	BB	BB	AB	AB	AB	AB	BB	BB	AB	AB	BB	AB	BB	BB	BB	AB	AB	AA	AB	AB	AB	BB	AB	BB	BB	BB	BB	BB
1501	AX-89824300		AB	BB	BB	BB	NC	AB	AB	AB	BB	AB	AB	BB	BB	AB	AA	AA	AA	AB	BB	BB	BB	AB	AB	AB	NC	BB	BB	AB	AB	BB	AB	BB	BB	BB	AB	AB	AA	AB	AB	AB	BB	AB	BB	BB	BB	BB	BB
1502	AX-89872413		AB	AA	AA	AA	AA	AB	AB	AB	AB	AB	AB	AA	AB	AB	BB	BB	BB	AB	AB	AA	AA	AB	AB	AB	NC	AA	AA	AB	BB	AA	AB	AA	AA	AA	AB	AB	BB	AB	AB	AB	AB	AB	AB	AB	AB	AA	AA
1503	AX-89824337		AB	AB	BB	BB	BB	AB	AB	AB	AB	AB	AB	BB	AB	NC	AA	AA	AA	AB	AB	BB	BB	AB	AB	AB	AA	BB	BB	AB	AA	BB	AB	BB	AB	BB	AB	AB	AA	AB	AB	AB	AB	AB	AB	AB	AB	BB	BB
1504	AX-89847737		AB	NC	BB	BB	BB	AB	AB	AB	BB	AB	AB	BB	BB	AB	AA	AA	AA	AB	BB	BB	BB	AB	AB	AB	AB	BB	BB	AB	AB	BB	AB	BB	BB	BB	AB	AB	AA	AB	AB	AB	BB	AB	BB	BB	BB	BB	BB
1505	AX-89824389		AB	AA	AA	AA	AA	AB	AB	AB	AA	AB	AB	AA	AA	AA	AB	AA	AB	AA	AA	AA	AA	AB	AB	AB	AB	AA	AA	AB	AB	AA	AB	AA	AA	AA	AB	AB	AB	AA	AB	AB	AA	AB	AA	AA	AA	AA	AA
1506	AX-89824494		AB	BB	BB	BB	BB	AB	AB	AB	BB	AB	AB	BB	BB	BB	AB	BB	AB	BB	BB	BB	BB	AB	AB	AB	AB	BB	BB	AB	AB	BB	AB	BB	BB	BB	AB	AB	AA	BB	AB	AB	BB	AB	BB	BB	BB	BB	BB
1507	AX-89784662		AB	BB	BB	BB	BB	AB	AB	AB	AB	AB	AB	BB	AB	AB	AA	AA	AA	NC	AB	BB	BB	AB	AB	AB	AA	BB	BB	AB	AA	BB	AB	BB	BB	BB	AB	AB	AA	AB	AB	AB	AB	AB	AB	AB	AB	BB	BB
1508	AX-89881471		AB	AA	AA	AA	AA	AB	AB	AB	AA	AB	AB	AA	AA	AB	BB	AB	BB	AB	AA	AA	AA	AB	AB	AB	AB	AA	AA	AB	AB	AA	AB	AA	AA	AA	AB	AB	BB	AB	AB	AB	AA	AB	AA	AA	AA	AA	AA
1509	AX-89881487		AB	AB	AA	AA	AA	AB	AB	AB	AA	AB	AB	AA	AA	AB	BB	BB	BB	AB	AA	AA	AA	AB	AB	AA	NC	AA	AA	AB	AB	AA	AB	AA	AA	AA	NC	AB	BB	NC	AB	AB	AA	AA	AA	AA	AA	AA	AA
1510	AX-89904718		AB	AB	BB	BB	BB	AB	AB	AB	AB	AB	AB	BB	AB	AB	AA	AA	AA	AB	AB	BB	BB	AB	AB	AB	AA	BB	BB	AB	AA	BB	AB	BB	BB	BB	AB	AB	AA	AB	AB	AB	AB	AB	AB	AB	AB	BB	BB
1511	AX-89881420		AB	AB	AA	AA	NC	AB	AB	AB	AB	AB	AB	AA	AB	AB	BB	BB	BB	AB	AB	AA	AA	AB	AB	AB	BB	AA	AA	AB	BB	AA	AB	AA	AA	AA	AB	AB	BB	AB	AB	AB	AB	AB	AB	AB	AB	AA	AA
1512	AX-89784616		AB	AB	AA	AA	AA	AB	AB	AB	AB	AB	AB	AA	AB	AB	BB	BB	BB	AB	AB	AA	AA	AB	AB	AB	BB	AA	AA	AB	BB	AA	AB	AA	AA	NC	AB	AB	BB	AB	AB	AB	AB	AB	AB	AB	AB	AA	AA
1513	AX-89904709		AB	AB	BB	BB	BB	AB	AB	AB	AB	AB	AB	BB	AB	AA	AA	AB	AA	AB	AB	AB	BB	AB	AB	AB	AA	BB	BB	AB	BB	BB	AB	AB	BB	AB	AB	AB	AA	BB	BB	BB	AB	AB	AB	AB	AB	BB	BB
1514	AX-89847708		AB	AA	AA	AA	AA	AB	AB	AA	AA	AB	AB	AA	AA	AB	BB	AB	BB	AB	AA	AB	AA	AB	AB	AB	AB	AA	AA	AB	AB	AA	AB	AA	AA	AA	AA	AB	BB	AA	AA	AA	AA	AB	AA	AA	AA	AA	AA
1515	AX-89824074		AB	AB	AA	AA	AA	AB	AB	BB	AB	AB	AB	AA	AB	BB	BB	AB	BB	AB	AB	AB	AA	AB	NC	AB	BB	AA	AA	AB	AB	AA	AB	AB	AA	AB	AB	AB	BB	AA	AA	AA	AB	AB	AB	AB	AB	AA	AA
1516	AX-89824026		BB	BB	BB	BB	BB	BB	BB	AA	AB	BB	BB	BB	AB	AB	BB	BB	BB	BB	AB	BB	BB	BB	AB	AB	AB	BB	BB	AB	BB	BB	AB	AB	BB	AB	AB	BB	BB	BB	BB	BB	AB	BB	AB	AB	AB	BB	BB
1517	AX-89784515		AB	AB	AA	AA	AA	AB	AB	AB	AB	AB	AB	AA	AB	BB	BB	AB	BB	AB	AB	AB	AA	AB	AB	AB	BB	AA	AA	AB	AB	AA	AB	AB	AA	AB	AB	AB	BB	AA	AA	AA	AB	AB	AB	AB	AB	AA	AA
1518	AX-89881177		AB	AB	AA	AA	AA	AB	AB	BB	AB	AB	AB	AA	AB	BB	BB	AB	BB	AB	AB	AB	AA	AB	AB	AB	BB	AA	AA	AB	AB	AA	AB	NC	AA	AB	AB	AB	BB	AA	AA	AA	AB	AB	AB	AB	AB	AA	AA
1519	AX-89783097		AB	AB	BB	BB	BB	AB	AB	AB	AB	AB	AB	AB	AB	BB	AB	AB	AB	BB	AB	BB	BB	AB	AB	AB	AA	BB	BB	AB	AA	BB	AB	BB	BB	BB	AB	AB	AA	BB	AB	BB	AB	AB	AB	AB	AB	BB	BB
1520	AX-89784463		AB	AB	BB	BB	BB	AB	AB	BB	BB	AB	AB	BB	BB	AB	AA	AB	AA	AB	BB	AB	BB	AB	AB	AB	AB	BB	BB	AB	AB	BB	AB	BB	BB	BB	BB	AB	AA	BB	BB	BB	BB	AB	BB	BB	BB	BB	BB
1521	AX-89822130		BB	AB	BB	BB	BB	BB	BB	BB	NC	BB	BB	NC	AB	BB	BB	AB	BB	BB	AB	BB	BB	BB	BB	BB	AB	BB	BB	BB	AB	BB	BB	BB	BB	BB	BB	BB	BB	BB	BB	BB	AB	BB	AB	AB	AB	BB	BB
1522	AX-89785011		BB	BB	BB	BB	BB	BB	BB	BB	AB	BB	BB	AB	AB	BB	BB	AB	BB	BB	AB	BB	BB	BB	BB	BB	AB	BB	BB	BB	AB	BB	BB	BB	BB	BB	BB	BB	BB	BB	BB	BB	AB	BB	AB	AB	AB	BB	BB
1523	AX-89912411		NC	AB	AB	BB	BB	AB	AB	AB	AB	NC	NC	AB	AB	BB	AB	AB	AB	BB	AB	BB	BB	AB	BB	BB	AA	BB	BB	BB	AA	BB	AB	BB	BB	BB	AB	AB	AA	AB	AB	BB	AB	AB	AB	AB	AB	BB	BB
1524	AX-89884247		BB	BB	BB	BB	BB	AB	AB	BB	AB	BB	BB	AB	AB	BB	BB	AB	AB	BB	AB	BB	BB	BB	BB	BB	AB	BB	BB	BB	AB	BB	AB	BB	BB	BB	AB	AB	AB	AB	BB	BB	AB	AB	AB	AB	AB	BB	BB
1525	AX-89828336		AA	AB	AA	AA	AA	AB	AB	AA	AB	AA	AA	AB	AB	AA	AA	AB	AB	AA	AB	AA	AA	AA	AA	AA	AB	AA	AA	AA	AB	AA	AB	AA	AA	AA	AB	AB	AB	AB	AA	AA	AB	AB	AB	AB	AB	AA	AA
1526	AX-89826024		BB	BB	BB	BB	BB	BB	BB	BB	BB	BB	BB	BB	BB	BB	BB	BB	AB	BB	BB	BB	BB	BB	BB	BB	BB	BB	BB	BB	BB	BB	BB	BB	BB	BB	BB	BB	BB	BB	BB	BB	BB	BB	BB	BB	BB	BB	BB
1527	AX-89904762		AA	AB	AA	AB	AA	AA	AA	AB	AA	AA	AA	AB	AA	BB	AB	AB	AB	AB	AA	AA	AA	AB	AA	AA	AA	AA	AA	AA	AA	BB	AA	AB	AA	AA	AB	BB	AB	AB	AB	AA	AA	AA	AA	AA	AB	AA	AB
1528	AX-89847865		AA	AA	AA	AA	AB	AB	AA	AA	AA	AA	AA	AA	AA	AA	AA	AB	AA	AA	AA	AA	AA	AA	AA	AA	AA	AA	AA	AA	AA	AA	AA	AA	AA	AA	AB	AA	AA	AA	AB	AA	AA	AA	AA	AA	AA	AA	AA
1529	AX-89785706		AA	AA	AA	AB	AA	AA	AA	AB	AA	AA	AA	AB	AA	BB	AB	AA	BB	AB	AA	AA	AB	AB	AA	AA	AB	AB	AA	AA	AB	BB	AA	AB	AA	AA	AB	AB	AB	AA	AB	AA	AB	AA	AA	AB	AB	AA	AB
1530	AX-89789849		AB	AB	AA	AB	AA	AA	AA	AB	NC	NC	NC	AB	AB	BB	AB	BB	BB	AB	AA	AA	AA	AB	AA	AA	AA	AA	AA	AA	AA	BB	AA	NC	AA	AA	BB	BB	AB	AB	BB	AA	AA	AA	AA	AA	AB	AA	AB
1531	AX-89883413		AB	BB	BB	BB	BB	AB	BB	BB	BB	BB	BB	BB	AB	BB	BB	AB	BB	BB	BB	BB	BB	AB	BB	BB	BB	BB	BB	BB	BB	BB	BB	BB	BB	BB	AB	BB	BB	BB	AB	BB	BB	BB	BB	BB	BB	BB	BB
1532	AX-89826260		AB	BB	NC	AB	BB	AB	AB	NC	NC	BB	BB	BB	AB	NC	NC	AB	BB	NC	NC	BB	BB	AB	BB	BB	BB	BB	BB	BB	BB	BB	BB	BB	BB	BB	AB	BB	BB	BB	AB	BB	BB	BB	BB	BB	BB	BB	BB
1533	AX-89868518		AA	AA	AA	AB	AA	AA	AA	AB	AA	AA	AA	AB	AA	BB	AB	AB	BB	AB	AA	AA	AB	AB	AA	AA	AB	AB	AA	AA	AB	NC	AA	AB	AA	AA	AB	AB	AB	AB	AB	AA	AB	AB	AA	AB	AB	AA	AB
1534	AX-89786164		AA	AA	AA	AB	AA	AA	AA	AB	AA	AA	AA	AB	AA	BB	AB	AB	BB	AB	AA	AA	AB	AB	AA	AA	AB	AB	AA	AA	AB	BB	AA	AB	AA	AA	AB	AB	AB	AB	AB	AA	AB	AB	AA	AB	AB	AA	AB
1535	AX-89786179		AA	AA	AA	AB	AA	AA	AA	AB	AA	AA	AA	AB	AA	BB	AB	AB	BB	AB	AA	AA	AB	AB	AA	AA	AB	AB	AA	AA	AB	BB	AA	AB	AA	AA	AB	AB	AB	AB	AB	AA	AB	AB	AA	AB	AB	AA	AB
1536	AX-89825488		BB	BB	BB	AB	BB	BB	BB	AB	BB	BB	BB	AB	BB	AA	AB	BB	AA	AB	BB	BB	AB	AB	BB	BB	NC	AB	BB	BB	AB	AA	BB	AB	BB	BB	AB	AB	AB	BB	AB	BB	AB	BB	BB	AB	AB	BB	AB
1537	AX-89825407		BB	BB	BB	BB	BB	BB	BB	BB	BB	BB	BB	AB	AB	BB	BB	AB	AB	BB	AB	BB	BB	BB	BB	BB	BB	BB	BB	BB	BB	BB	BB	BB	BB	BB	AB	BB	BB	AB	AB	BB	BB	AB	BB	BB	BB	BB	BB
1538	AX-89825448		AA	AA	AA	AA	AA	AA	AA	AA	AA	AA	AA	AA	AA	AA	AA	AA	AB	AA	AA	AA	AA	AA	AA	AA	AA	AA	AA	AA	AA	AA	AA	AA	AA	AA	AB	AA	AA	AA	AB	AA	AA	AA	AA	AA	AA	AA	AA
1539	AX-89882179		BB	BB	BB	BB	BB	BB	BB	BB	BB	BB	BB	BB	BB	BB	BB	BB	AB	BB	BB	BB	BB	BB	BB	BB	BB	BB	BB	BB	BB	BB	BB	BB	BB	BB	AB	BB	BB	BB	AB	BB	BB	BB	BB	BB	BB	BB	BB
1540	AX-89883631		AA	AA	AA	AA	AB	AA	AA	AA	AA	AA	AA	AB	AB	AA	AA	AA	AB	AA	AB	AA	AA	AA	AA	AA	AA	AA	AA	AA	AA	AA	AA	AA	AA	AA	AB	AA	AA	AA	AB	AA	AA	AA	AA	AA	AA	AA	AA
1541	AX-89786399		AA	AA	AA	AA	AB	AB	AB	AA	AB	AB	AA	AB	BB	AA	AA	AA	AB	AA	BB	AB	AB	AB	BB	BB	AB	AA	AB	AB	BB	AA	BB	AB	BB	BB	AB	BB	AB	AB	AB	AA	AB	AA	BB	AB	AA	BB	AB
1542	AX-89823897		AB	AA	AB	AB	AA	BB	AB	AA	AA	AA	AB	AA	AB	AB	AB	AB	AB	BB	AA	BB	AA	AA	AA	AA	AA	AB	AA	AA	AA	AB	AA	AB	AA	AB	AB	BB	AB	BB	AB	AB	AA	AB	AA	AA	AA	AA	AA
1543	AX-89807106		AB	AB	AB	AB	AA	AB	AB	AB	AA	AB	AB	AA	AB	AB	AB	AB	AB	AB	AA	AB	AA	AA	AA	AA	AA	AA	AA	AA	AA	AA	AA	AA	AA	AA	AB	AB	AB	AB	AB	AB	AA	AB	AA	AA	AA	AA	AA
1544	AX-89872430		AA	AA	AA	AA	AA	AB	AA	AB	AB	AA	AB	AB	AB	AB	AA	AB	AA	AB	AB	AB	AA	AA	AA	AA	AA	AB	AA	AA	AA	AA	AA	BB	AA	BB	AA	NC	NC	NC	AA	AA	AB	AA	AB	AB	AB	AA	AA
1545	AX-89880949		AB	BB	AB	AB	BB	AB	AB	BB	BB	BB	AB	BB	AB	AB	AB	AB	AB	AB	BB	AB	BB	BB	BB	BB	BB	BB	BB	BB	BB	AB	BB	BB	BB	BB	AB	AA	AB	NC	AB	AB	BB	AB	BB	BB	BB	BB	BB
1546	AX-89784303		AB	AB	AB	AB	BB	AA	AB	BB	BB	BB	AB	BB	AB	AB	AB	AB	AB	NC	BB	AA	BB	BB	BB	BB	BB	AB	BB	BB	BB	AB	BB	AB	BB	AB	AB	AA	AB	AA	AB	AB	BB	AB	BB	BB	BB	BB	BB
1547	AX-89882744		AB	AB	AB	AB	BB	AB	AB	AB	BB	AB	AB	BB	AB	AB	AB	AB	AB	AB	BB	AB	BB	BB	BB	BB	BB	BB	BB	BB	BB	BB	BB	BB	BB	BB	AB	AB	AB	AB	AB	AB	BB	AB	BB	BB	BB	BB	BB
1548	AX-89786851		AA	AA	AA	AA	AB	AB	AB	AA	AB	AB	AA	AB	AB	AA	AA	AA	AB	AA	BB	AB	AB	AB	AB	AB	AB	AA	AB	AA	BB	AA	AB	AB	BB	AB	AB	NC	AB	AB	AB	AA	AB	AA	BB	AB	AA	BB	AB
1549	AX-89786839		BB	BB	BB	BB	AB	AB	AB	BB	AB	AB	BB	AB	AB	BB	BB	BB	AB	BB	AA	AB	AB	AB	AB	AB	AB	BB	AB	BB	AA	BB	AB	AB	NC	AA	AB	NC	AB	AB	AB	BB	AB	BB	AA	AB	BB	AA	AB
1550	AX-89826443		AA	AA	AA	AA	AB	AB	AB	AA	AB	AB	AA	AB	AB	AA	AA	AA	AB	AA	BB	AB	AB	AB	AB	AB	AB	AA	AB	AA	BB	AA	AB	AB	AB	AB	AB	BB	AB	AB	AB	AA	AB	AA	NC	AB	AA	BB	AB
1551	AX-89825750		AB	AB	AB	AB	BB	BB	BB	AB	BB	AB	AB	BB	AB	AB	AB	AB	AB	AB	BB	AB	BB	BB	AB	AB	BB	BB	BB	BB	BB	AB	AB	BB	BB	BB	AB	AB	BB	AA	AB	AB	BB	BB	BB	BB	BB	BB	BB
1552	AX-89786784		AA	AA	AA	AA	AB	AB	AB	AA	AB	AB	AA	AB	AB	AA	AA	AB	AB	AA	BB	AB	AB	BB	BB	BB	AB	AA	AB	AB	BB	AA	BB	AB	BB	BB	AB	BB	AB	BB	AB	AA	AB	AB	BB	AB	AA	BB	AB
1553	AX-89786708		BB	BB	BB	BB	BB	AB	AB	BB	AB	AB	BB	AB	AB	BB	BB	BB	BB	BB	AA	AB	AB	AA	AA	AA	AB	BB	AB	AB	AA	BB	AA	AB	AA	AA	BB	AA	AB	AB	AB	BB	AB	BB	AA	AB	BB	AA	AB
1554	AX-89786903		AB	AB	AA	AA	AB	AB	AB	AA	AB	AB	AA	AB	AB	AA	AA	AA	AB	AA	BB	AB	AB	BB	BB	BB	AB	AA	AB	AB	BB	AA	BB	AB	BB	BB	AB	BB	AB	AB	AB	AA	AB	AA	BB	AB	AA	BB	AB
1555	AX-89884084		AA	AA	AA	AA	AB	AB	AB	AA	AB	AB	AA	AB	AB	AA	AA	AA	AB	AA	BB	AB	AB	BB	BB	BB	AB	AA	AB	AB	BB	AA	BB	AB	BB	BB	AB	BB	AB	AB	AB	AA	AB	AA	BB	AB	AA	BB	AB
1556	AX-89826690		AB	AB	AA	AA	AB	AA	AA	AA	AA	AA	AA	AB	BB	AA	AA	AB	AB	AA	AB	AA	AA	AA	AA	AA	AA	AA	AA	AA	AA	AA	AA	AA	AA	AA	AB	AA	AA	AB	AA	AA	AA	AB	AA	AA	AA	AA	AA
1557	AX-89786654		AA	AA	AA	AA	AA	AB	AB	AA	AB	AB	AA	AA	AA	AA	AA	AA	AA	AA	AB	AB	AB	BB	BB	NC	AB	AA	AB	AB	NC	AA	BB	AB	BB	NC	AA	BB	AB	AB	AB	AA	AB	AA	BB	AB	AA	BB	AB
1558	AX-89786645		AA	AA	AA	AA	AA	AB	AB	AA	AB	AB	AA	AA	AA	AA	AA	AA	AA	AA	AB	AB	AB	BB	BB	BB	AB	AA	AB	AB	BB	AA	BB	AB	NC	BB	AA	BB	AB	AB	AB	AA	AB	AA	NC	AB	AA	BB	AB
1559	AX-89826606		AA	AA	AA	AA	AA	AB	AB	AA	AB	AB	AA	AA	AA	AA	AA	AA	AA	AA	AB	AB	AB	AB	AB	AB	AB	AA	AB	AB	BB	AA	AB	AB	AB	AB	AA	AB	AB	AB	AB	AA	AB	AA	AB	AB	AA	AB	AB
1560	AX-89824769		BB	BB	BB	BB	BB	AB	AB	BB	AB	AB	BB	BB	BB	BB	BB	BB	BB	BB	AB	AB	AB	AA	AB	AB	AB	BB	AB	AB	AA	BB	AB	AB	AB	AA	BB	AA	AB	AB	AB	BB	AB	BB	AA	AB	BB	AA	AB
1561	AX-89815431		AB	AB	AA	AA	AB	AB	AB	AA	AB	AB	AA	AB	BB	AA	AA	AB	AB	AA	BB	AB	AB	BB	AB	AB	AB	AA	AB	AB	BB	AB	AB	AB	AB	BB	AB	BB	BB	BB	BB	AA	AB	AB	BB	AB	AA	BB	AB
1562	AX-89786544		BB	BB	BB	BB	AB	BB	BB	BB	BB	BB	BB	AB	AB	BB	BB	AB	AB	BB	AB	BB	BB	BB	BB	BB	BB	BB	BB	BB	BB	BB	BB	BB	BB	BB	AB	BB	BB	AB	AB	BB	BB	AB	BB	BB	BB	BB	BB
1563	AX-89885218		AB	AB	AB	AB	BB	BB	BB	AA	BB	AB	AB	AB	AB	AB	AB	AB	AB	AB	AB	AB	AB	AA	AB	AB	AB	BB	AB	AB	AA	AA	BB	BB	BB	AA	BB	AB	AB	AB	AB	AB	BB	BB	BB	AB	BB	BB	BB
1564	AX-89807329		AA	AA	AB	AB	AA	AA	AA	BB	AA	AB	AB	AB	AB	AB	AB	AA	AB	AB	AB	AB	AB	BB	AB	AB	AB	AA	AB	AB	BB	AB	AA	AA	AA	BB	AA	AA	AA	AA	AB	AB	AA	AA	AA	AB	AA	AA	AA
1565	AX-89824940		AB	AB	BB	BB	AB	BB	BB	BB	BB	BB	BB	BB	BB	BB	BB	AB	AB	BB	BB	BB	BB	BB	BB	BB	BB	BB	BB	BB	BB	BB	BB	BB	BB	BB	AB	BB	BB	AB	AB	BB	BB	AB	BB	BB	BB	BB	BB
1566	AX-89786502		AB	AB	BB	BB	AB	BB	BB	BB	BB	BB	BB	NC	AB	BB	BB	AB	AB	BB	AB	BB	BB	BB	BB	BB	BB	BB	BB	BB	BB	BB	BB	BB	BB	BB	AB	BB	BB	AB	AB	BB	BB	AB	BB	BB	BB	BB	BB
1567	AX-89885372		AB	AB	AA	AA	AA	AA	AB	AA	AA	AA	AA	AA	AA	AB	AB	AA	AB	AB	AA	AB	AA	AA	AA	AA	AA	NC	AA	AA	AA	AA	AA	AA	AA	AA	AA	AA	AA	AA	AB	AB	AA	AA	AA	AA	AA	AA	AA
1568	AX-89848257		AB	AB	BB	BB	BB	BB	AB	BB	BB	BB	BB	BB	BB	AB	AB	BB	AB	AB	BB	AB	BB	BB	BB	BB	BB	BB	BB	BB	BB	BB	BB	BB	BB	BB	BB	BB	BB	BB	AB	AB	BB	BB	BB	BB	BB	BB	BB
1569	AX-89848197		AB	AB	BB	BB	BB	BB	AB	BB	BB	BB	BB	BB	BB	AB	AB	BB	AB	AB	BB	AB	BB	BB	BB	BB	BB	BB	BB	BB	BB	BB	BB	BB	BB	BB	BB	BB	BB	BB	AB	AB	BB	BB	BB	BB	BB	BB	BB
1570	AX-89829752		BB	BB	BB	BB	AB	AB	BB	BB	AB	AB	BB	BB	AB	BB	BB	AB	AB	BB	AB	AB	BB	BB	BB	BB	BB	BB	BB	BB	AB	AB	BB	BB	BB	BB	BB	AA	AB	AB	AB	AB	BB	AB	AB	BB	BB	BB	BB
1571	AX-89829754		AA	AA	AA	AA	AB	AB	AA	AA	AB	NC	AA	AA	AB	AA	AA	AB	AB	AA	AB	AB	AA	AA	AA	AA	AA	AA	AA	AA	AB	AB	AA	AA	AA	AA	AA	BB	AB	AB	AB	AB	AA	AB	AB	AA	AA	AA	AA
1572	AX-89791522		BB	AB	BB	BB	BB	AB	AB	AA	BB	BB	BB	BB	AB	BB	BB	BB	BB	BB	AB	AB	BB	BB	AB	AB	BB	BB	BB	BB	BB	BB	BB	AB	BB	BB	AB	BB	BB	BB	BB	BB	AB	BB	BB	AB	AB	AB	AB
1573	AX-89892081		AA	AB	AA	AA	AA	AA	AB	AB	AA	AA	AB	AA	AB	AA	AB	AA	AA	AA	AA	AA	AA	AA	AB	AB	AA	AA	AA	AA	AA	AA	AA	AA	AA	AA	AA	AA	AA	AA	AB	AB	AA	AA	AA	AA	AA	AA	AA
1574	AX-89790935		BB	BB	BB	BB	AB	BB	BB	BB	AB	AB	BB	BB	AB	BB	BB	AB	AB	BB	AB	AB	BB	BB	BB	BB	NC	BB	BB	BB	AB	AB	BB	BB	BB	BB	BB	AA	AB	AB	AB	AB	BB	AB	AB	BB	BB	BB	BB
1575	AX-89807497		BB	BB	BB	BB	AB	BB	BB	BB	AB	AB	BB	BB	AB	BB	BB	AB	AB	BB	AB	AB	BB	BB	BB	BB	BB	BB	BB	BB	AB	AB	BB	BB	BB	BB	BB	AA	AB	AB	AB	AB	BB	AB	AB	BB	BB	BB	BB
1576	AX-89888086		BB	BB	BB	BB	AB	BB	BB	BB	AB	AB	BB	BB	AB	BB	BB	AB	AB	BB	AB	AB	BB	BB	BB	BB	AB	BB	BB	BB	AB	AB	BB	BB	BB	BB	BB	AA	AB	AB	AB	AB	BB	AB	AB	BB	BB	BB	BB
1577	AX-89789494		BB	BB	BB	BB	AB	AB	BB	BB	AB	AB	BB	BB	AB	BB	BB	AB	AB	BB	AB	AB	BB	BB	BB	BB	BB	BB	BB	BB	AB	AB	BB	BB	BB	BB	BB	AA	AB	AB	AB	AB	BB	AB	AB	BB	BB	BB	BB
1578	AX-89872570		AA	AA	AA	AA	AB	AA	AA	AA	AB	AB	AA	AA	AB	AA	AA	AB	AB	AA	AB	AB	AA	AA	AA	AA	AB	AA	AA	AA	AB	AB	AA	AA	AA	AA	AA	BB	AB	AB	AB	AB	AA	AB	AB	AA	AA	AA	AA
1579	AX-89804654		AA	AA	AA	AA	AB	AA	AA	AA	AB	AB	AA	AA	AB	AA	AA	AB	AB	NC	AB	AB	AA	AA	AA	AA	AB	AA	AA	AA	AB	AB	AA	AA	AA	AA	AA	BB	AB	AB	AB	AB	AA	AB	AB	AA	AA	AA	AA
1580	AX-89829588		BB	BB	BB	BB	AB	AB	BB	BB	AB	AB	BB	BB	AB	BB	BB	AB	AB	BB	AB	AB	BB	BB	BB	BB	BB	BB	BB	BB	AB	AB	BB	BB	BB	BB	BB	AA	AB	AB	AB	AB	BB	AB	AB	BB	BB	BB	BB
1581	AX-89790347		BB	BB	BB	BB	AB	AB	BB	BB	AB	AB	BB	BB	AB	BB	BB	AB	AB	BB	AB	AB	BB	BB	BB	BB	AB	BB	BB	BB	AB	NC	BB	BB	BB	BB	BB	AA	AB	AB	AB	AB	BB	AB	NC	BB	BB	BB	BB
1582	AX-89905083		AA	AA	AA	AA	AB	AA	AA	AA	AB	AB	AA	AA	AB	AA	AA	AB	AB	AA	AB	AB	AA	AA	AA	AA	AB	AA	AA	AA	AB	AB	AA	AA	AA	AA	AA	BB	AB	AB	AB	AB	AA	AB	AB	AA	AA	AA	AA
1583	AX-89789502		BB	BB	BB	BB	AB	AB	BB	BB	AB	AB	BB	BB	AB	BB	BB	AB	AB	BB	AB	AB	BB	BB	BB	BB	BB	BB	BB	BB	AB	AB	BB	BB	BB	BB	BB	AA	AB	AB	AB	AB	BB	AB	AB	BB	BB	BB	BB
1584	AX-89888057		BB	BB	BB	BB	AB	BB	BB	BB	AB	AB	BB	BB	AB	BB	BB	AB	AB	BB	AB	AB	BB	BB	BB	BB	AB	BB	BB	BB	AB	AB	BB	BB	BB	BB	BB	AA	AB	AB	AB	AB	BB	AB	AB	BB	BB	BB	BB
1585	AX-89831609		BB	BB	BB	BB	AB	BB	BB	BB	AB	AB	BB	BB	AB	BB	BB	AB	AB	BB	AB	AB	BB	BB	BB	BB	AB	BB	BB	BB	AB	AB	BB	BB	BB	BB	BB	AA	AB	AB	AB	AB	BB	AB	AB	BB	BB	BB	BB
1586	AX-89788211		AA	AA	AA	AA	AB	AA	AA	AA	AB	AB	AA	AA	AB	AA	AA	AB	AB	AA	AB	AB	AA	AA	AA	AA	AB	AA	AA	AA	AB	AB	AA	AA	AA	AA	AA	BB	AB	AB	AB	AB	AA	AB	AB	AA	AA	AA	AA
1587	AX-89788183		AA	AA	AA	AA	AB	AA	AA	AA	AB	AB	AA	AA	AB	AA	AA	AB	AB	AA	AB	AB	AA	AA	AA	AA	AB	AA	AA	AA	AB	AB	AA	AA	AA	AA	AA	BB	AB	AB	AB	AB	AA	AB	AB	AA	AA	AA	AA
1588	AX-89789303		AA	AA	AA	AA	AB	AB	AA	AA	AB	AB	AA	AA	AB	AA	AA	AB	AB	AA	AB	AB	AA	AA	AA	AA	AA	AA	AA	AA	AB	AB	AA	AA	AA	AA	AA	BB	AB	AB	AB	AB	AA	AB	AB	AA	AA	AA	AA
1589	AX-89790345		BB	BB	BB	BB	AB	BB	BB	BB	AB	AB	BB	BB	AB	BB	BB	AB	AB	BB	AB	AB	BB	BB	BB	BB	AB	BB	BB	BB	AB	AB	BB	BB	BB	BB	BB	AA	AB	AB	AB	AB	BB	AB	AB	BB	BB	BB	BB
1590	AX-89834872		BB	BB	BB	BB	BB	BB	AB	AB	BB	BB	AB	BB	BB	BB	AB	BB	BB	BB	BB	BB	BB	BB	BB	BB	BB	BB	BB	BB	BB	BB	BB	BB	BB	BB	BB	BB	BB	BB	AB	AB	BB	BB	BB	BB	BB	BB	BB
1591	AX-89793604		BB	BB	BB	BB	BB	BB	AB	AB	BB	BB	AB	BB	AB	BB	AB	BB	BB	BB	BB	BB	BB	BB	BB	BB	BB	BB	BB	BB	BB	BB	BB	BB	BB	BB	BB	BB	BB	BB	NC	AB	BB	BB	BB	BB	BB	BB	BB
1592	AX-89834989		AA	AA	AA	AA	AA	AA	AB	AB	AA	AA	AB	AA	AB	AA	AB	AA	AA	AA	AA	AA	AA	AA	AA	AA	AA	AA	AA	AA	AA	AA	AA	AA	AA	AA	AA	AA	AA	AA	AB	AB	AA	AA	AA	AA	AA	AA	AA
1593	AX-89791154		BB	BB	BB	BB	BB	BB	BB	AB	BB	BB	AB	BB	AB	BB	AB	BB	BB	BB	BB	BB	BB	BB	BB	BB	BB	BB	BB	BB	BB	BB	BB	BB	BB	BB	BB	BB	BB	BB	AB	AB	BB	BB	BB	BB	BB	BB	BB
1594	AX-89791096		BB	BB	BB	BB	BB	BB	BB	AB	BB	BB	AB	BB	BB	BB	AB	BB	BB	BB	BB	BB	BB	BB	BB	BB	BB	BB	BB	BB	BB	BB	BB	BB	BB	BB	BB	BB	BB	BB	AB	AB	BB	BB	BB	BB	BB	BB	BB
1595	AX-89831723		AA	AA	AA	AA	AA	AA	AA	AB	AA	AA	AB	AA	AB	AA	AB	AA	AA	AA	AA	AA	AA	AA	AA	AA	AA	AA	AA	AA	AA	AA	AA	AA	AA	AA	AA	AA	AA	AA	AB	AB	AA	AA	AA	AA	AA	AA	AA
1596	AX-89885704		BB	AB	BB	BB	BB	AB	BB	AA	BB	BB	BB	BB	AB	BB	BB	BB	BB	BB	AB	AB	BB	AB	AB	AB	BB	BB	BB	BB	BB	BB	BB	AB	AB	BB	AB	BB	BB	BB	BB	BB	AB	BB	BB	AB	AB	AB	AB
1597	AX-89848744		AA	AA	AA	AA	AA	AA	AA	AB	AA	AA	AB	AA	AA	AA	AB	AA	AA	AA	AA	AA	AA	AB	AA	AA	AA	AA	AA	AB	AA	AA	AB	AA	NC	AA	AA	AA	AA	AA	AB	AB	AA	AA	AA	AA	AA	AA	AA
1598	AX-89791415		AA	AA	AA	AA	AA	AA	AA	AB	AA	AA	AB	AA	AA	AA	AB	AA	AA	AA	AA	AA	AA	AB	AA	AA	AA	AA	AA	AB	AA	AA	AB	AA	AA	AA	AA	AA	AA	AA	AB	AB	AA	AA	AA	AA	AA	AA	AA
1599	AX-89852547		AA	AA	AA	AA	AA	AA	AA	AB	AA	AA	AB	AA	AA	AA	AB	AA	AA	AA	AA	AA	AA	AA	AA	AA	AA	AA	AA	AA	AA	AA	AA	AA	AA	AA	AA	AA	AA	AA	AB	AB	AA	AA	AA	AA	AA	AA	AA
1600	AX-89885837		BB	BB	BB	BB	BB	BB	BB	AB	BB	BB	AB	BB	BB	BB	AB	BB	BB	BB	BB	BB	BB	AB	BB	BB	BB	BB	BB	AB	BB	BB	AB	BB	BB	BB	BB	BB	BB	BB	AB	AB	BB	BB	BB	BB	BB	BB	BB
1601	AX-89885894		AA	AA	AA	AA	AA	AA	AA	AB	AA	AA	AB	AA	AA	AA	AB	AA	AA	AA	AA	AA	AA	AB	AA	AA	AA	AA	AA	AB	AA	AA	AB	AA	AA	AA	AA	AA	AA	AA	AB	AB	AA	AA	AA	AA	AA	AA	AA
1602	AX-89868125		AA	AA	AA	AA	AA	AA	AA	AB	AA	AA	AB	AA	AA	AA	AB	AA	AA	AA	AA	AA	AA	AB	AA	AA	AA	AA	AA	AB	AA	AA	AB	AA	AA	AA	AA	AA	AA	AA	AB	AB	AA	AA	AA	AA	AA	AA	AA
1603	AX-89788157		BB	BB	BB	BB	BB	BB	BB	AB	BB	BB	AB	BB	BB	BB	AB	BB	BB	BB	BB	BB	BB	AB	BB	BB	BB	BB	BB	AB	BB	BB	AB	BB	BB	BB	BB	BB	BB	BB	AB	AB	BB	BB	BB	BB	BB	BB	BB
1604	AX-89791082		AA	AA	AA	AA	AA	AA	AA	AB	AA	AA	AB	AA	AA	AA	AB	AA	AA	AA	AA	AA	AA	AB	AA	AA	AA	AA	AA	AB	AA	AA	AB	AA	AA	AA	AA	AA	AA	AA	AB	AB	AA	AA	AA	AA	AA	AA	AA
1605	AX-89821360		AA	AA	AA	AA	AA	AA	AA	AB	AA	AA	AB	AA	AA	AA	AB	AA	AA	AA	AA	AA	AA	AB	AA	AA	AA	AA	AA	AB	NC	AA	AB	AA	AA	AA	AA	AA	AA	AA	AB	AB	AA	AA	AA	AA	AA	AA	AA
1606	AX-89788329		BB	BB	BB	BB	BB	BB	BB	AB	BB	BB	AB	BB	BB	BB	AB	BB	BB	BB	BB	BB	BB	AB	BB	BB	BB	BB	BB	AB	BB	BB	AB	BB	BB	BB	BB	BB	BB	BB	AB	AB	BB	BB	BB	BB	BB	BB	BB
1607	AX-89905082		BB	BB	BB	BB	BB	BB	BB	AB	BB	BB	AB	BB	BB	BB	AB	BB	BB	BB	BB	BB	BB	AB	BB	BB	BB	BB	BB	AB	BB	BB	AB	BB	BB	BB	BB	BB	BB	BB	AB	AB	BB	BB	BB	BB	BB	BB	BB
1608	AX-89828773		AA	AA	AA	AA	AA	AA	AA	AB	AA	AA	AB	AA	AA	AA	AB	AA	AA	AA	AA	AA	AA	AB	AA	AA	AA	AA	AA	AB	AA	AA	AB	AA	AA	AA	AA	AA	AA	AA	AB	AB	AA	AA	AA	AA	AA	AA	AA
1609	AX-89828710		AA	AA	AA	AA	AA	AA	NC	AB	AA	AA	AB	AA	NC	AA	AB	AA	AA	AA	AA	AA	AA	AB	AA	AA	AA	AA	AA	AB	AA	AA	AB	AA	AA	AA	AA	AA	AA	AA	AB	AB	AA	AA	AA	AA	AA	AA	AA
1610	AX-89889196		BB	BB	BB	BB	BB	BB	BB	AB	BB	BB	AB	BB	BB	BB	AB	BB	BB	BB	BB	BB	BB	AB	BB	BB	BB	BB	BB	AB	BB	BB	AB	BB	BB	BB	BB	BB	BB	BB	AB	AB	BB	BB	BB	BB	BB	BB	BB
1611	AX-89885882		AA	AA	AA	AA	AA	AA	AA	AB	AA	AA	AB	AA	AA	AA	AB	AA	AA	AA	AA	AA	AA	AB	AA	AA	AA	AA	AA	AB	AA	AA	AB	AA	AA	AA	AA	AA	AA	AA	AB	AB	AA	AA	AA	AA	AA	AA	AA
1612	AX-89889260		AA	AA	AA	AA	AA	AA	AA	AB	AA	AA	AB	AA	AA	AA	AB	AA	AA	AA	AA	AA	AA	AB	AA	AA	AA	AA	AA	AB	AA	AA	AB	AA	AA	AA	AA	AA	AA	AA	AB	AB	AA	AA	AA	AA	NC	AA	AA
1613	AX-89791346		BB	BB	BB	BB	BB	BB	BB	AB	BB	BB	AB	BB	BB	BB	AB	BB	BB	BB	BB	BB	BB	AB	BB	BB	BB	BB	BB	AB	BB	BB	AB	BB	BB	BB	BB	BB	BB	BB	AB	AB	BB	BB	BB	BB	BB	BB	BB
1614	AX-89789198		AA	AA	AA	AA	AA	AA	AA	AB	AA	AA	AB	AA	AA	AA	AB	AA	AA	AA	AA	AA	AA	AA	AA	AA	AA	AA	AA	AA	AA	AA	AA	AA	AA	AA	AA	AA	AA	AA	AB	AB	AA	AA	AA	AA	AA	AA	AA
1615	AX-89788222		BB	BB	BB	BB	BB	BB	BB	AB	BB	BB	AB	BB	BB	BB	AB	BB	BB	BB	BB	BB	BB	BB	BB	BB	BB	BB	BB	AB	BB	BB	AB	BB	BB	BB	BB	BB	BB	BB	AB	AB	BB	BB	BB	BB	BB	BB	BB
1616	AX-89886805		AA	AA	AA	AA	AA	AA	AA	AB	AA	AA	AB	AA	AA	AA	AB	AA	AA	AA	AA	AA	AA	AA	AA	AA	AB	AA	AA	AA	AA	AA	AA	AA	AA	AA	AA	AA	AA	AA	AB	AB	AA	AA	AA	AA	AA	AA	AA
1617	AX-89886772		BB	BB	BB	BB	BB	BB	BB	AB	BB	BB	AB	BB	BB	BB	AB	BB	BB	BB	BB	BB	BB	BB	BB	BB	BB	BB	BB	BB	BB	BB	BB	BB	BB	BB	BB	BB	BB	BB	AB	AB	BB	BB	BB	BB	BB	BB	BB
1618	AX-89828600		BB	BB	BB	BB	BB	BB	BB	AB	BB	BB	AB	BB	BB	BB	AB	BB	BB	BB	BB	BB	BB	BB	BB	BB	BB	BB	BB	AB	BB	BB	AB	BB	BB	BB	BB	BB	BB	BB	AB	AB	BB	BB	BB	BB	BB	BB	BB
1619	AX-89788231		AA	AA	AA	AA	AA	AA	AA	AB	AA	AA	AB	AA	AA	AA	AB	AA	AA	AA	AA	AA	AA	AB	AA	AA	AA	AA	AA	AB	AA	AA	AB	AA	AA	AA	AA	AA	AA	AA	AB	AB	AA	AA	AA	AA	AA	AA	AA
1620	AX-89807389		BB	BB	BB	BB	BB	BB	BB	AB	BB	BB	AB	BB	BB	BB	AB	BB	BB	BB	BB	BB	BB	NC	BB	BB	BB	BB	BB	AB	BB	BB	AB	BB	BB	BB	BB	BB	BB	BB	AB	AB	BB	NC	BB	BB	BB	BB	BB
1621	AX-89886806		AA	AA	AA	AA	AA	AA	AA	AB	AA	AA	AB	AA	AA	AA	AB	AA	AA	AA	AA	AA	AA	AA	NC	AA	AA	AA	AA	AA	AA	AA	AA	AA	AA	AA	AA	AA	AA	AA	AB	AB	AA	AA	AA	AA	AA	AA	AA
1622	AX-89789171		AA	AA	AA	AA	AA	AA	AA	AB	AA	AA	AB	AA	AA	AA	AB	AA	AA	AA	AA	AA	AA	AA	AA	AA	AA	AA	AA	AA	AA	AA	AA	AA	AA	AA	AA	AA	AA	AA	AB	AB	AA	AA	AA	AA	AA	AA	AA
1623	AX-89789154		AA	AA	AA	AA	AA	AA	AA	AB	AA	AA	AB	AA	AA	AA	AB	AA	AA	AA	AA	AA	AA	AA	AA	AA	AA	AA	AA	AA	AA	AA	AA	AA	AA	AA	AA	AA	AA	AA	AB	AB	AA	AA	AA	AA	AA	AA	AA
1624	AX-89789150		AA	AA	AA	AA	AA	AA	AA	AB	AA	AA	AB	AA	AA	AA	AB	AA	AA	AA	AA	AA	AA	AA	AA	AA	AA	AA	AA	AA	AA	AA	AA	AA	AA	AA	AA	AA	AA	AA	AB	AB	AA	AA	AA	AA	AA	AA	AA
1625	AX-89807474		BB	BB	BB	BB	BB	BB	BB	AB	BB	BB	AB	BB	BB	BB	AB	BB	BB	BB	BB	BB	BB	BB	BB	BB	BB	BB	BB	BB	BB	BB	BB	BB	BB	BB	BB	BB	BB	BB	AB	AB	BB	BB	BB	BB	BB	BB	BB
1626	AX-89829321		BB	BB	BB	BB	BB	BB	BB	AB	BB	BB	AB	BB	BB	BB	AB	BB	BB	BB	BB	BB	BB	BB	BB	BB	BB	BB	BB	BB	BB	BB	BB	BB	BB	BB	BB	BB	BB	BB	AB	AB	BB	BB	BB	BB	BB	BB	BB
1627	AX-89829411		BB	BB	BB	BB	BB	BB	BB	AB	BB	BB	AB	BB	BB	BB	AB	BB	AB	BB	BB	BB	BB	BB	BB	BB	BB	BB	BB	BB	BB	BB	BB	BB	BB	BB	BB	BB	BB	BB	AB	AB	BB	BB	BB	BB	BB	BB	BB
1628	AX-89829956		AA	AA	AA	AA	AA	AB	AA	AA	AB	AA	AB	AA	AA	AA	AB	AA	AA	AA	AA	AA	AA	AA	AA	AA	AA	AA	AA	AA	AA	AA	AA	AA	AA	AA	AA	AA	AA	AA	AB	AB	AA	AA	AA	AA	AA	AB	AA
1629	AX-89811830		BB	BB	BB	BB	BB	AB	AB	BB	AB	BB	AB	BB	BB	BB	AB	BB	BB	BB	BB	BB	BB	BB	BB	BB	BB	BB	BB	BB	BB	BB	BB	BB	BB	BB	BB	BB	BB	BB	AB	AB	BB	BB	BB	BB	BB	AB	BB
1630	AX-89848470		AA	AA	AB	BB	AA	AB	BB	AB	AA	AA	AA	AA	AB	BB	AB	AB	AB	AB	AA	AB	AB	BB	BB	BB	AA	AA	AA	AB	BB	AB	AB	AB	AB	AA	AB	AB	BB	AB	AA	AB	AB	AB	AB	AA	AB	AA	AB
1631	AX-89789003		AA	AA	AA	AA	AA	AA	AA	AB	AA	AA	AB	AA	AA	AA	AB	AA	AB	AA	AA	AA	AA	AA	AA	AA	AA	AA	AA	AA	AA	AA	AA	AA	AA	AA	AA	AA	AA	AA	AB	AB	AA	AA	AA	AA	AA	AA	AA
1632	AX-89887162		AA	AA	AA	AA	AA	AB	AB	AA	AB	AA	AB	AA	AA	AA	AB	AA	AA	AA	AA	AA	AA	AA	AA	AA	AA	AA	AA	AA	NC	AA	AA	AA	AA	AA	AA	AA	AA	AA	AB	AB	AA	AA	AA	AA	AA	AB	AA
1633	AX-89789027		BB	BB	BB	BB	BB	BB	BB	AB	BB	BB	AB	BB	BB	BB	AB	BB	AB	BB	BB	BB	BB	BB	BB	BB	BB	BB	BB	BB	BB	BB	BB	BB	BB	BB	BB	BB	BB	BB	AB	AB	BB	BB	BB	BB	BB	BB	BB
1634	AX-89848465		BB	BB	BB	AB	BB	AB	AA	BB	BB	BB	BB	BB	BB	BB	BB	AB	BB	BB	BB	BB	BB	BB	BB	BB	BB	BB	BB	BB	AB	BB	BB	BB	BB	BB	BB	AB	AA	AB	BB	BB	BB	AB	BB	BB	BB	BB	BB
1635	AX-89830510		BB	BB	AB	AB	BB	BB	BB	AB	BB	BB	BB	BB	BB	AA	BB	BB	BB	BB	BB	AB	BB	AB	AB	AB	BB	BB	BB	AB	AB	AA	AB	AB	AB	BB	AB	AB	BB	AB	BB	BB	AB	BB	AB	BB	AB	BB	AB
1636	AX-89830478		BB	BB	AB	AA	BB	AB	AA	BB	BB	BB	BB	BB	AB	AA	BB	AB	BB	BB	BB	AB	BB	AB	AB	AB	BB	BB	BB	AB	AA	AA	AB	AB	AB	BB	AB	AB	AA	AA	BB	BB	AB	AB	AB	BB	AB	BB	AB
1637	AX-89887622		AA	AA	AB	BB	AA	AB	BB	AB	AA	AA	AA	AA	AB	BB	AA	AB	AA	AA	AA	AA	AA	AB	AB	AB	AA	AA	AA	AB	BB	AB	AB	AB	AB	AA	AB	AB	BB	BB	AA	AA	AB	AB	AB	AA	AB	AA	AB
1638	AX-89887578		AA	AA	AB	AB	AA	AB	BB	AB	AA	AA	AA	AB	AB	AA	AB	AB	AB	AB	AA	AA	AB	AA	AB	AB	AB	AA	AA	AB	AB	BB	AB	AA	AA	AA	AB	AB	BB	BB	AA	AB	AB	AB	AA	AA	AA	AA	AA
1639	AX-89789900		AA	AA	AB	AB	AA	AB	BB	AB	AA	AA	AA	AB	AB	AA	AB	AB	AB	AB	AA	AA	AB	AA	AB	AB	AB	AA	AA	AB	AB	BB	AB	AA	AA	AA	AB	AB	BB	BB	AA	AB	AB	AB	AA	AA	AA	AA	AA
1640	AX-89830872		BB	BB	BB	BB	BB	BB	BB	BB	BB	BB	AB	BB	BB	BB	AB	BB	BB	BB	BB	BB	BB	BB	BB	BB	BB	BB	BB	NC	BB	BB	BB	BB	BB	BB	BB	BB	BB	BB	AB	AB	BB	BB	BB	BB	BB	BB	BB
1641	AX-89913290		BB	BB	BB	BB	BB	BB	BB	AB	AB	BB	BB	BB	AB	BB	BB	AB	BB	BB	AB	BB	BB	BB	BB	BB	BB	BB	BB	AB	BB	AB	AB	BB	BB	BB	AB	AB	AB	BB	BB	BB	BB	BB	BB	BB	AB	AB	AB
1642	AX-89832055		BB	BB	BB	BB	BB	BB	BB	AB	AB	BB	BB	BB	AB	BB	BB	AB	BB	BB	AB	BB	BB	BB	BB	BB	BB	BB	BB	AB	BB	AB	AB	BB	BB	BB	AB	AB	AB	BB	BB	BB	BB	BB	BB	BB	AB	AB	AB
1643	AX-89848575		AA	AA	AA	AA	AB	AA	AA	AB	AB	AA	AA	AA	AB	AA	AA	AB	AA	NC	AB	AA	AA	AA	AA	AA	AA	AA	AA	AB	AB	AB	AB	AA	AA	AA	AB	AB	AB	AB	AA	AA	AA	AA	AA	AA	AB	AB	AB
1644	AX-89830975		AA	AA	AA	AA	AB	AA	AA	AB	AB	AA	AA	AA	AB	AA	AA	AB	AA	AA	AB	AA	AA	AA	AA	AA	AA	AA	AA	AB	AB	AB	AB	AA	AA	AA	AB	AB	AB	AB	AA	AA	AA	AA	AA	AA	AB	AB	AB
1645	AX-89888593		AA	AA	AA	AA	AB	AA	AA	AB	AB	AA	AA	AA	AB	AA	AA	AB	AA	AA	AB	AA	AA	AA	AA	AA	AA	AA	AA	AB	AB	AB	AB	AA	AA	AA	AB	AB	AB	AB	AA	AA	AA	AA	AA	AA	AB	AB	AB
1646	AX-89790363		AA	AA	AA	AA	AB	AA	AA	AB	AB	AA	AA	AA	AB	AA	AA	AB	AA	AA	AB	AA	AA	AA	AA	AA	AA	AA	AA	AB	AB	AB	AB	AA	AA	AA	AB	AB	AB	AB	AA	AA	AA	AA	AA	AA	AB	AB	AB
1647	AX-89905267		AA	AA	AA	AA	AB	AA	AA	AB	AB	AA	AA	AA	AB	AA	AA	AB	AA	AA	AB	AA	AA	AA	AA	AA	AA	AA	AA	AB	AB	AB	AB	AA	AA	AA	AB	AB	AB	AB	AA	AA	AA	AA	AA	AA	AB	AB	AB
1648	AX-89848537		AA	AA	AA	AA	AB	AA	AA	AB	AB	AA	AA	AA	AB	AA	AA	AB	AA	AA	AB	AA	AA	AA	AA	AA	AA	AA	AA	AB	AA	AB	AB	AA	AA	AA	AB	AB	AB	AA	AA	AA	AA	AA	AA	AA	AB	AB	AB
1649	AX-89848294		AA	AA	AB	AB	AB	AA	AB	AA	AA	AA	AB	AA	AB	AB	AA	AA	AA	AB	AA	AB	AA	AA	AA	AA	AA	AA	AB	AA	AA	AA	AA	AB	AB	AB	AB	AA	AA	AA	AB	AA	AB	AA	AB	AA	AA	AB	AB
1650	AX-89906218		AA	AA	AB	AB	AB	AA	AB	AA	AA	AA	AB	AA	AB	AB	AA	AA	AA	AB	AA	AB	AA	AA	AA	AA	AA	AA	AB	AA	AA	AA	AA	AB	AB	AB	AB	AA	AA	AA	AB	AA	AB	AA	AB	AA	AA	AB	AB
1651	AX-89892090		AA	AA	AA	AA	AA	AA	AA	AA	AA	AA	AA	AA	AA	AA	AA	AA	AA	AB	AB	AA	AA	AB	AA	AA	AA	AA	AA	AB	AA	AA	AB	AA	AA	AA	AA	AA	AA	AA	AA	AA	AA	AA	AA	AA	AA	AA	AA
1652	AX-89793560		AA	AA	AA	AA	AA	AA	AA	AA	AA	AA	AA	AA	AA	AA	AA	AA	AA	AB	AB	AA	AA	AB	AA	AA	AA	AA	AA	AB	AA	AA	AB	AA	AA	AA	AA	AA	AA	AA	AA	AA	AA	AA	AA	AA	AA	AA	AA
1653	AX-89892123		AA	AA	AA	AA	AA	AA	AA	AA	AA	AA	AA	AA	AA	AA	AA	AA	AA	AB	AB	AA	AA	AB	AA	AA	AA	AA	AA	AB	AA	AA	AB	AA	AA	AA	AA	AA	AA	AA	AA	AA	AA	AA	AA	AA	AA	AA	AA
1654	AX-89905753		AA	AA	AA	AA	AA	AA	AA	AA	AA	AA	AA	AA	AA	AA	AA	AA	AA	AB	AB	AA	AA	AB	AA	AA	AA	AA	AA	AB	AA	AA	AB	AA	AA	AA	AA	AA	AA	AA	AA	AA	AA	AA	AA	AA	AA	AA	AA
1655	AX-89791127		AA	AA	AB	AA	AB	BB	BB	AA	AA	AA	AB	AA	AB	AB	AA	AA	AB	AB	AB	AB	NC	AA	AA	AA	AA	AB	AB	AA	AB	AA	AA	AB	AB	AA	AB	AA	AA	AB	AB	AA	AB	AA	AB	AA	AB	AB	AB
1656	AX-89791153		BB	BB	AB	BB	AB	AA	AA	BB	BB	BB	AB	BB	AB	AB	BB	BB	AB	AB	AB	AB	BB	BB	BB	BB	BB	AB	AB	BB	AB	BB	BB	AB	AB	BB	AB	BB	BB	AB	AB	BB	AB	BB	AB	BB	AB	AB	AB
1657	AX-89831712		BB	BB	AB	AB	AB	AA	AA	AB	AB	BB	AB	AB	AB	AA	AB	AB	AA	AA	AA	AB	BB	AB	AB	AB	AB	AB	AB	AB	AA	AB	AB	AB	AB	AB	AB	AB	AB	AB	AB	AB	AA	AB	AA	AA	AB	AB	AB
1658	AX-89791157		BB	BB	AB	BB	AB	AA	AA	BB	AB	BB	AB	AB	AB	AA	AB	BB	AA	AA	AB	AB	BB	AB	AB	AB	AB	AB	AB	AB	AA	AB	AB	AB	AB	NC	AB	BB	BB	AB	AB	AB	AA	BB	AA	AB	AB	AB	AB
1659	AX-89888951		AA	AA	AB	AA	AB	BB	BB	AA	AA	AA	AB	AA	AB	AB	NC	AA	AB	BB	AB	AB	AA	AB	AA	AA	AA	AB	AB	AB	AB	AA	AB	AB	AB	AA	AB	AA	AA	AA	AB	AA	AB	AA	AB	AA	AA	AB	NC
1660	AX-89831776		AA	AA	AB	AA	AB	BB	BB	AA	AA	AA	AB	AA	AB	AB	AA	AA	AB	BB	AB	AB	AA	AB	NC	AA	AA	AB	AB	AB	AB	AA	AB	AB	AB	AA	AB	AA	AA	AB	AB	AA	AB	AA	AB	AA	AA	AB	AB
1661	AX-89848680		BB	BB	BB	AB	BB	BB	BB	AB	BB	BB	BB	BB	BB	BB	AB	AB	AB	BB	AB	BB	BB	AA	AB	AB	BB	AB	AB	AB	BB	BB	BB	BB	BB	AA	BB	AB	AB	AB	BB	BB	BB	AB	BB	AB	BB	BB	AB
1662	AX-89889108		BB	BB	BB	AB	BB	BB	BB	AB	BB	BB	BB	BB	BB	BB	AB	AB	AB	BB	AB	BB	BB	AA	AB	AB	BB	AB	AB	AB	BB	BB	BB	BB	BB	AA	BB	AB	AB	AB	BB	BB	BB	AB	BB	AB	BB	BB	AB
1663	AX-89831939		BB	BB	BB	AB	BB	BB	BB	AB	BB	BB	BB	BB	BB	BB	AB	AB	AB	BB	AB	BB	BB	AB	AB	AB	BB	AB	AB	AB	BB	BB	BB	BB	BB	AA	BB	AB	AB	AB	BB	BB	BB	AB	BB	AB	BB	BB	AB
1664	AX-89791313		BB	BB	BB	AB	BB	BB	BB	AB	BB	BB	BB	BB	BB	BB	AB	AB	AB	BB	AB	BB	BB	AB	AB	AB	BB	AB	AB	AB	BB	BB	BB	BB	BB	AA	BB	AB	AB	AB	BB	BB	BB	AB	BB	AB	BB	BB	AB
1665	AX-89807392		AA	AA	AA	AB	AA	AA	AA	AB	AB	AB	AB	AA	AA	AA	AB	AA	AA	AA	AA	AB	AA	AA	AA	AA	AB	AA	AA	AA	AA	AA	AA	AA	AA	AA	AB	AA	AA	AA	AB	AB	AA	AB	AA	AA	AA	AB	AB
1666	AX-89828551		BB	BB	BB	AB	BB	BB	BB	AB	BB	BB	BB	BB	BB	BB	AB	AB	AB	BB	AB	BB	BB	BB	AB	AB	BB	BB	BB	AB	BB	BB	BB	BB	BB	AB	BB	AB	AB	BB	BB	BB	BB	AB	BB	AB	BB	BB	AB
1667	AX-89788318		BB	BB	BB	AB	BB	BB	BB	AB	AB	AB	AB	BB	BB	BB	AB	BB	BB	BB	BB	AB	BB	BB	BB	BB	AB	BB	BB	BB	BB	BB	BB	BB	BB	BB	AB	BB	BB	BB	AB	AB	BB	AB	BB	BB	BB	AB	AB
1668	AX-89831950		BB	BB	BB	AB	BB	BB	BB	AB	BB	BB	BB	BB	BB	BB	AB	AB	AB	BB	AB	BB	BB	AB	AB	AB	BB	AB	AB	AB	BB	BB	BB	BB	BB	AA	BB	AB	AB	AB	BB	BB	BB	AB	BB	AB	BB	BB	AB
1669	AX-89807401		AA	AA	AA	AB	AA	AA	AA	AB	AA	AA	AA	AA	AA	AA	AB	AB	AB	AA	AB	AA	AA	BB	AB	AB	AA	AB	AB	AB	AA	AA	AA	AA	AA	BB	AA	AB	AB	AB	AA	AA	AA	AB	AA	AB	AA	AA	AB
1670	AX-89791400		BB	BB	BB	AB	BB	BB	BB	AB	BB	BB	BB	BB	BB	BB	AB	AB	AB	BB	AB	BB	BB	AB	AB	AB	BB	AB	AB	AB	BB	BB	BB	BB	BB	AA	BB	AB	AB	AB	BB	BB	BB	AB	BB	AB	BB	BB	AB
1671	AX-89791379		AA	AA	AA	AB	AA	AA	AA	AB	AA	AA	AA	AA	AA	AA	AB	AB	AB	AA	AB	AA	AA	AB	AB	AB	AA	AB	AB	AB	AA	AA	AA	AA	AA	BB	AA	AB	AB	AB	AA	AA	AA	AB	AA	AB	AA	AA	AB
1672	AX-89807475		AB	AB	AA	AB	AA	AB	AA	AB	AA	AA	AA	AB	AA	AA	AB	AB	AB	AA	AB	AB	AA	BB	AB	AB	AA	AB	AB	AB	AA	AA	AA	AB	AA	NC	AA	AB	AB	AB	AA	AA	AA	AB	AA	AB	AA	AB	AB
1673	AX-89889266		BB	BB	BB	AB	BB	BB	BB	AB	AB	AB	AB	BB	BB	BB	AB	BB	BB	BB	BB	AB	BB	BB	BB	BB	AB	BB	BB	BB	BB	BB	BB	BB	BB	BB	AB	BB	BB	BB	AB	AB	BB	AB	BB	BB	BB	AB	AB
1674	AX-89885854		BB	BB	BB	AB	BB	BB	BB	AB	BB	BB	BB	BB	BB	BB	AB	AB	AB	BB	AB	BB	BB	AA	AB	AB	BB	AB	AB	AB	BB	BB	BB	BB	BB	AA	BB	AB	AB	AB	BB	BB	BB	AB	BB	AB	BB	BB	AB
1675	AX-89861541		BB	BB	BB	AB	BB	BB	BB	AB	BB	BB	BB	BB	BB	BB	AB	AB	AB	BB	AB	BB	BB	AB	AB	AB	BB	AB	AB	AB	BB	BB	BB	BB	BB	AA	BB	AB	AB	AB	BB	BB	BB	AB	BB	AB	BB	BB	AB
1676	AX-89791336		AA	AA	AA	AB	AA	AA	AA	AB	AB	AB	AB	AA	AA	AA	AB	AA	AA	AA	AA	AB	AA	AB	AA	AA	AB	AA	AA	AA	AA	AA	AA	AA	AA	AA	AB	AA	AA	AA	AB	AB	AA	AB	AA	AA	AA	AB	AB
1677	AX-89791477		AA	AA	AA	AB	AA	AA	AA	AB	AA	AA	AA	AA	AA	AA	AB	AB	AB	AA	AB	AA	AA	AB	AB	AB	AA	AB	AB	AB	AA	AA	AA	AA	AA	BB	AA	AB	AB	AB	AA	AA	AA	AB	AA	AB	AA	AA	AB
1678	AX-89848310		BB	BB	BB	AA	BB	BB	BB	AA	AB	AB	AB	BB	BB	BB	AA	AB	AB	BB	AB	AB	BB	AA	AB	AB	AB	AB	AB	AB	BB	BB	BB	BB	BB	AA	AB	AB	AB	AB	AB	AB	BB	AA	BB	AB	BB	AB	AA
1679	AX-89885786		AA	AA	AA	AB	AA	AA	AA	AB	AB	AB	AB	AA	AA	AA	AB	AA	AA	AA	AA	AB	AA	AA	AA	AA	AB	AA	AA	AA	AA	AA	AA	AA	AA	AA	AB	AA	AA	AA	AB	AB	AA	AB	AA	AA	AA	AB	AB
1680	AX-89832083		BB	BB	BB	AB	BB	BB	BB	AB	BB	BB	BB	BB	BB	BB	AB	AB	AB	BB	AB	BB	BB	AA	AB	AB	BB	AB	AB	AB	BB	BB	BB	BB	BB	AA	BB	AB	AB	AB	BB	BB	BB	AB	BB	AB	BB	BB	AB
1681	AX-89889277		BB	BB	BB	AB	BB	BB	BB	AB	BB	BB	BB	BB	BB	BB	AB	AB	AB	BB	AB	BB	BB	AA	AB	AB	BB	AB	AB	AB	BB	BB	BB	BB	BB	AA	BB	AB	AB	AB	BB	BB	BB	AB	BB	AB	BB	BB	AB
1682	AX-89863535		AA	AA	AA	AB	AA	AA	AA	AB	AA	AA	AA	AA	AA	AA	AB	AB	AB	AA	AB	AA	AA	BB	AB	AB	AA	AB	AB	AB	AA	AA	AA	AA	AA	BB	AA	AB	AB	AB	AA	AA	AA	AB	AA	AB	AA	AA	AB
1683	AX-89788360		BB	BB	BB	AB	BB	BB	BB	AB	BB	BB	BB	BB	BB	BB	AB	AB	AB	BB	AB	BB	BB	NC	AB	AB	BB	AB	AB	AB	BB	BB	BB	BB	BB	AA	BB	AB	AB	AB	BB	BB	BB	AB	BB	AB	BB	BB	AB
1684	AX-89791310		AA	AA	AA	AB	AA	AA	AA	AB	AA	AA	AA	AA	AA	AA	AB	AB	AB	AA	AB	AA	AA	AB	AB	AB	AA	AB	AB	AB	AA	AA	AA	AA	AA	BB	AA	AB	AB	AB	AA	AA	AA	AB	AA	AB	AA	AA	AB
1685	AX-89885781		AA	AA	AA	AB	AA	AA	AA	AB	AB	AB	AB	AA	AA	AA	AB	AA	AA	AA	AA	AB	AA	AA	AA	AA	AB	AA	AA	AA	AA	AA	AA	AA	AA	AA	AB	AA	AA	AA	AB	AB	AA	AB	AA	AA	AA	AB	AB
1686	AX-89889201		BB	BB	BB	AB	BB	BB	BB	AB	BB	BB	BB	BB	BB	BB	AB	AB	AB	BB	AB	BB	BB	AB	AB	AB	BB	AB	AB	AB	BB	BB	BB	BB	BB	AA	BB	AB	AB	AB	BB	BB	BB	AB	BB	AB	BB	BB	AB
1687	AX-89828545		BB	BB	BB	AB	BB	BB	BB	AB	BB	BB	BB	BB	BB	BB	AB	AB	AB	BB	AB	BB	BB	BB	AB	AB	BB	BB	BB	AB	BB	BB	BB	BB	BB	AB	BB	AB	AB	BB	BB	BB	BB	AB	BB	AB	BB	BB	AB
1688	AX-89791062		AA	AA	AB	AB	AB	BB	BB	AB	AB	AA	AB	AB	AB	BB	AB	AB	BB	BB	BB	AB	AA	AB	AB	AB	NC	AB	AB	AB	BB	AB	AB	AB	AB	AB	AB	AB	AB	AB	AB	AB	BB	AB	BB	BB	AB	AB	AB
1689	AX-89888803		BB	BB	AB	AB	AB	AA	AA	AB	AB	BB	AB	AB	AB	NC	AB	AB	AA	AA	AA	AB	BB	AB	AB	AB	AB	AB	AB	AB	AA	AB	AB	AB	AB	AB	AB	AB	AB	AB	AB	AB	AA	AB	AA	AA	AB	AB	AB
1690	AX-89831707		AA	AA	AB	AB	AB	BB	BB	AB	AB	AA	AB	AB	AB	BB	AB	AB	BB	BB	BB	AB	AA	AB	AB	AB	AB	AB	AB	AB	BB	AB	AB	AB	AB	AB	AB	AB	AB	AB	AB	AB	BB	AB	BB	BB	AB	AB	AB
1691	AX-89848721		AA	AA	AA	AB	AA	AA	AA	AB	AB	AA	AA	AB	AA	AB	AB	AB	AB	AB	AB	AA	AA	AB	AB	AB	AB	AA	AA	AB	AB	AB	AB	AA	AA	AB	AA	AB	AB	AA	AA	AB	AB	AB	AB	BB	AA	AA	AA
1692	AX-89913270		AA	AA	AB	AB	AB	BB	BB	AB	AB	AA	AB	AB	AB	BB	AB	AB	BB	BB	BB	AB	AA	AB	AB	AB	AB	AB	AB	AB	BB	AB	AB	AB	AB	AB	AB	AB	AB	AB	AB	AB	BB	AB	BB	BB	AB	AB	AB
1693	AX-89848717		AA	AA	AB	AA	AB	BB	BB	AA	AA	AA	AB	AA	AB	AB	AA	AA	AB	AB	AB	AB	AA	AB	AA	AA	AA	AB	AB	AA	AB	AA	AA	AB	AB	AA	AB	AA	AA	AB	AB	AA	AB	AA	AB	AA	AB	AB	AB
1694	AX-89791125		AA	AA	NC	AA	AB	NC	BB	AA	AA	AA	AB	AA	NC	AB	AA	AA	AB	NC	AB	AB	AA	AA	AA	AA	AA	AB	AB	AA	AB	AA	AA	AB	AB	AA	AB	AA	AA	AB	AB	AA	AB	AA	AB	AA	AB	AB	AB
1695	AX-89888864		BB	BB	AB	BB	AB	AA	AA	BB	BB	BB	AB	BB	AB	AB	BB	BB	AB	AB	AB	AB	BB	BB	BB	BB	BB	AB	AB	BB	AB	BB	BB	AB	AB	BB	AB	BB	BB	AB	AB	BB	AB	BB	AB	BB	NC	AB	AB
1696	AX-89886885		AB	AB	BB	AB	BB	AB	BB	AB	BB	BB	BB	AB	BB	BB	AB	AB	AB	BB	AB	AB	BB	AA	AB	AB	BB	AB	AB	AB	BB	BB	BB	AB	BB	AA	BB	AB	AB	AB	BB	BB	BB	AB	BB	AB	BB	AB	AB
1697	AX-89788237		AB	AB	BB	AA	BB	AB	AB	AA	AB	AB	AB	AB	BB	BB	AA	AB	AB	BB	AB	AA	BB	AA	AB	AB	AB	AB	AB	AB	BB	BB	BB	AB	BB	AA	AB	AB	AB	AB	AB	AB	BB	AA	BB	AB	BB	AB	AA
1698	AX-89885741		AB	AB	BB	AA	BB	AB	AB	AA	AB	AB	AB	AB	BB	BB	AA	AB	AB	BB	AB	AA	BB	AA	AB	AB	AB	AB	AB	AB	BB	BB	BB	AB	BB	AA	AB	AB	AB	AB	AB	AB	BB	AA	BB	AB	BB	AB	AA
1699	AX-89788274		BB	BB	BB	AB	BB	BB	BB	AB	AB	AB	AB	BB	BB	BB	AB	BB	BB	BB	BB	AB	BB	BB	BB	BB	AB	BB	BB	BB	BB	BB	BB	BB	BB	BB	AB	BB	BB	BB	AB	AB	BB	AB	BB	BB	BB	AB	AB
1700	AX-89829634		AB	AB	AA	AB	AA	AB	AA	AB	AA	AA	AA	AB	AA	AA	AB	AB	AB	AA	AB	AB	AA	BB	AB	AB	AA	AB	AB	AB	AA	AA	AA	AB	AA	BB	AA	AB	AB	AB	AA	AA	AA	AB	AA	AB	AA	AB	AB
1701	AX-89886830		AB	AB	AA	AB	AA	AB	AA	AB	AA	AA	AA	AB	AA	AA	AB	AB	AB	AA	AB	AB	AA	BB	AB	AB	AA	AB	AB	AB	AA	AA	AA	AB	AA	BB	AA	AB	AB	AB	AA	AA	AA	AB	AA	AB	AA	AB	AB
1702	AX-89829644		AB	AB	BB	AB	BB	AB	BB	AB	BB	BB	BB	AB	BB	BB	AB	AB	AB	BB	AB	AB	BB	AA	AB	AB	BB	AB	AB	AB	BB	BB	BB	AB	BB	AA	BB	AB	AB	AB	BB	BB	BB	AB	BB	AB	BB	AB	AB
1703	AX-89804448		AB	AB	BB	AB	BB	AB	BB	AB	BB	BB	BB	AB	BB	BB	AB	AB	AB	BB	AB	AB	BB	AA	AB	AB	BB	AB	AB	AB	BB	BB	BB	AB	BB	AA	BB	AB	AB	AB	BB	BB	BB	AB	BB	AB	BB	AB	AB
1704	AX-89789187		AB	AB	BB	AB	BB	AB	BB	AB	BB	BB	BB	AB	BB	BB	AB	AB	AB	BB	AB	AB	BB	AA	AB	AB	BB	AB	AB	AB	BB	BB	BB	AB	BB	AA	BB	AB	AB	AB	BB	BB	BB	AB	BB	AB	BB	AB	AB
1705	AX-89829675		AB	AB	AA	AB	NC	AB	AA	AB	AA	AA	AA	AB	AA	AA	AB	AB	AB	AA	AB	AB	AA	AB	AB	AB	AB	AB	AB	AB	AA	AA	AA	AB	AA	AB	AA	AB	AB	AB	AA	AA	AA	AB	AA	AB	NC	AB	AB
1706	AX-89829635		AB	AB	AA	AB	AA	AB	AA	AB	AA	AA	AA	AB	AA	AA	AB	AB	AB	AA	AB	AB	AA	BB	AB	AB	AA	AB	AB	AB	AA	AA	AA	AB	AA	BB	AA	AB	AB	AB	AA	AA	AA	AB	AA	AB	AA	AB	AB
1707	AX-89848414		AB	AB	BB	AB	BB	AB	BB	AB	BB	BB	BB	AB	BB	BB	AB	AB	AB	BB	AB	AB	BB	AA	AB	AB	BB	AB	AB	AB	BB	BB	BB	AB	BB	AA	BB	AB	AB	AB	BB	BB	BB	AB	BB	AB	BB	AB	AB
1708	AX-89829656		AB	AB	AA	AB	AA	AB	AA	AB	AA	AA	AA	AB	AA	AA	AB	AB	AB	AA	AB	AB	AA	BB	AB	AB	AA	AB	AB	AB	AA	AA	AA	AB	AA	BB	AA	AB	AB	AB	AA	AA	AA	AB	AA	AB	AA	AB	AB
1709	AX-89829636		AB	AB	BB	AB	BB	AB	BB	AB	BB	BB	BB	AB	BB	BB	AB	AB	AB	BB	AB	AB	BB	AA	AB	AB	BB	AB	AB	AB	BB	BB	BB	AB	BB	AA	BB	AB	AB	AB	BB	BB	BB	AB	BB	AB	BB	AB	AB
1710	AX-89789213		AB	AB	AA	AB	AA	AB	AA	AB	AA	AA	AA	AB	AA	AA	AB	AB	AB	AA	AB	AB	AA	BB	AB	AB	AA	AB	AB	AB	AA	AA	AA	AB	AA	NC	AA	AB	AB	AB	AA	AA	AA	AB	AA	AB	AA	AB	AB
1711	AX-89829431		AA	AB	AA	AB	AA	AB	AA	AB	AA	AA	AA	AB	AA	AB	AB	AA	AB	AA	AB	AB	AA	AB	AA	AA	AA	BB	BB	AA	AA	AA	AA	BB	AB	BB	AB	AA	AA	AB	AA	AA	AB	AA	AB	AB	AB	AB	AB
1712	AX-89829637		AB	AB	BB	AB	BB	AB	BB	AB	BB	BB	BB	AB	BB	BB	AB	AB	AB	BB	AB	AB	BB	AA	AB	AB	BB	AB	AB	AB	BB	BB	BB	AB	BB	AA	BB	AB	AB	AB	BB	BB	BB	AB	BB	AB	BB	AB	AB
1713	AX-89886809		AB	AB	BB	AB	BB	AB	BB	AB	BB	BB	BB	AB	BB	BB	AB	AB	AB	BB	AB	AB	BB	AA	AB	AB	BB	AB	AB	AB	BB	BB	BB	AB	BB	AA	BB	AB	AB	AB	BB	BB	BB	AB	BB	AB	BB	AB	AB
1714	AX-89829682		AB	AB	AA	AB	AA	AB	AA	AB	AA	AA	AA	AB	AA	AA	AB	AB	AB	AA	AB	AB	AA	BB	AB	AB	AA	AB	AB	AB	AA	AA	AA	AB	AA	BB	AA	AB	AB	AB	AA	AA	AA	AB	AA	AB	AA	AB	AB
1715	AX-89789216		AB	AB	BB	AB	BB	AB	BB	AB	BB	BB	BB	AB	BB	BB	AB	AB	AB	BB	AB	AB	BB	AA	AB	AB	BB	AB	AB	AB	BB	BB	BB	AB	BB	AA	BB	AB	AB	AB	BB	BB	BB	AB	BB	AB	BB	AB	AB
1716	AX-89829505		AA	AB	AA	AB	AA	AB	AA	AB	AA	AA	AA	AB	AA	AA	AB	AB	AB	AA	AB	AB	AA	NC	AB	AB	AA	AB	AB	AB	AA	AA	AA	AB	AA	AB	AA	AB	AB	AB	AA	AA	AA	AB	AA	AB	AA	AB	AB
1717	AX-89789135		AB	AB	BB	AB	BB	AB	BB	AB	BB	BB	BB	AB	BB	BB	AB	AB	AB	BB	AB	AB	BB	AA	AB	AB	BB	AB	AB	AB	BB	BB	BB	AB	BB	AA	BB	AB	AB	AB	BB	BB	BB	AB	BB	AB	BB	AB	AB
1718	AX-89863540		AA	AB	AA	AB	AA	AB	AA	AB	AA	AA	AA	AB	AA	AA	AB	AA	AB	AA	AA	AB	AA	AB	AA	AA	AA	AB	AB	AA	AA	AA	AA	AB	AA	BB	AA	AA	AA	AB	AA	AA	AA	AA	AB	AB	AA	AB	AB
1719	AX-89905164		AB	AB	AB	AB	AB	AB	AA	AB	AA	AB	AB	AB	AA	AB	AB	AB	AB	AB	AB	AB	AB	BB	BB	BB	AA	BB	BB	AB	AA	AA	BB	BB	AB	BB	AB	AB	AB	AB	AA	AA	AB	AB	AB	AB	AB	AB	AB
1720	AX-89824419		BB	AB	BB	AB	BB	AB	BB	AB	BB	BB	BB	AB	BB	BB	AB	AB	AB	BB	AB	AB	BB	AB	BB	BB	BB	AB	AB	BB	BB	BB	BB	AB	BB	AA	BB	AB	AB	AB	BB	BB	BB	AB	AB	AB	BB	AB	AB
1721	AX-89789162		AB	AB	BB	AB	BB	AB	BB	AB	BB	BB	BB	AB	BB	BB	AB	AB	AB	BB	AB	AB	BB	AA	AB	AB	BB	AB	AB	AB	BB	BB	BB	AB	BB	AA	BB	AB	AB	AB	BB	BB	BB	AB	BB	AB	BB	AB	AB
1722	AX-89886759		AB	AB	AA	AB	AA	AB	AA	AB	AA	AA	AA	AB	AA	AA	AB	AB	AB	AA	AB	AB	AA	AB	AB	AB	AA	AB	AB	AB	AA	AA	AA	AB	AA	AB	AA	AB	AB	AB	AA	AA	AA	AB	AA	AB	AA	AB	AB
1723	AX-89829417		BB	AB	BB	AB	BB	AB	BB	AB	BB	BB	BB	AB	BB	AB	AB	BB	AB	BB	AB	AB	BB	AB	BB	BB	BB	NC	AA	BB	BB	BB	BB	AA	AB	AA	AB	BB	BB	AB	BB	BB	AB	BB	AB	AB	AB	AB	AB
1724	AX-89863177		AB	AA	AB	AA	AB	AA	AA	AA	AA	AB	AB	AA	AA	AB	AA	AA	AA	AB	AA	AA	AB	AA	AB	AB	AA	AB	AB	AA	AA	AA	AB	AB	AB	AA	AB	AA	AA	AA	AA	AA	AB	AA	AA	AA	AB	AA	AA
1725	AX-89905167		AB	AA	AB	AA	AB	AA	AA	AA	AA	AB	AB	AA	AA	AB	AA	AA	AA	AB	AA	AA	AB	AA	AB	AB	AA	AB	AB	AA	AA	AA	BB	AB	AB	AA	AB	AA	AA	AA	AA	AA	AB	AA	AB	AA	AB	AA	AA
1726	AX-89886442		BB	AB	BB	AB	BB	AB	BB	AB	BB	BB	BB	AB	BB	AB	AB	BB	AB	BB	AB	AB	BB	AB	BB	BB	BB	AA	AA	BB	BB	BB	BB	AA	AB	AA	AB	BB	BB	AB	BB	BB	AB	BB	AB	AB	AB	AB	AB
1727	AX-89829516		BB	AB	BB	AB	BB	AB	BB	AB	BB	BB	BB	AB	BB	BB	AB	AB	AB	BB	AB	AB	BB	AA	AB	AB	BB	AB	AB	AB	BB	BB	BB	AB	BB	AA	BB	AB	AB	AB	BB	BB	BB	AB	BB	AB	BB	AB	AB
1728	AX-89905155		AA	AB	AA	AB	AA	AB	AA	AB	AA	AA	AA	AB	AB	AB	AB	AA	AB	AA	BB	AB	AA	AB	AA	AA	AA	BB	BB	AA	AA	AA	AA	BB	AB	BB	AB	AA	AA	AB	AA	AA	AB	AA	AB	AB	AB	AB	AB
1729	AX-89789158		AB	AB	BB	AB	BB	AB	BB	AB	BB	BB	BB	AB	BB	BB	AB	AB	AB	BB	AB	AB	BB	AA	AB	AB	BB	AB	AB	AB	BB	BB	BB	AB	BB	AA	BB	AB	AB	AB	BB	BB	BB	AB	BB	AB	BB	AB	AB
1730	AX-89789302		BB	AB	BB	AB	BB	AB	BB	AB	BB	BB	BB	AB	BB	BB	AB	AB	AB	BB	AB	AB	BB	AA	AB	AB	BB	AB	AB	AB	BB	BB	BB	AB	BB	NC	BB	AB	AB	AB	BB	BB	BB	AB	BB	AB	BB	AB	AB
1731	AX-89788887		AA	AB	AA	AB	AA	AB	AA	AB	AA	AA	AA	AB	AA	AB	AB	AA	AB	AA	AB	AB	AA	AB	AA	AA	AA	BB	BB	AA	AA	AA	AA	NC	AB	BB	AB	AA	AA	AB	AA	AA	AB	AA	AB	AB	AB	AB	AB
1732	AX-89788390		AA	AB	AA	NC	AA	AB	AA	AB	AA	AA	AA	AB	AA	AA	AB	AA	AB	AA	AA	AB	AA	AB	AA	AA	AA	AB	AB	AA	AA	AA	AA	AB	AA	BB	AA	AA	AA	AB	AA	AA	AA	AA	AB	AB	AA	AB	AB
1733	AX-89829306		BB	AB	BB	AB	BB	AB	BB	AB	BB	BB	BB	AB	BB	AB	AB	BB	AB	BB	AB	AB	BB	AB	BB	BB	BB	AB	AB	BB	BB	BB	BB	AB	AB	AB	AB	BB	BB	AB	BB	BB	AB	BB	AB	AB	AB	AB	AB
1734	AX-89886474		BB	AB	BB	AB	BB	AB	BB	AB	BB	BB	BB	AB	BB	AB	AB	BB	AB	BB	AB	AB	BB	AB	BB	BB	BB	AA	AA	BB	BB	BB	BB	AA	AB	AA	AB	BB	BB	AB	BB	BB	AB	BB	AB	AB	AB	AB	AB
1735	AX-89828825		AA	AB	AA	AB	AA	AB	AA	AB	AA	AA	AA	AB	AA	AA	AB	AA	AB	AA	AA	AB	AA	AB	AA	AA	AA	AB	AB	AA	AA	AA	AA	AB	AA	AB	AA	AA	AA	AB	AA	AA	AA	AA	AB	AB	AA	AB	AB
1736	AX-89788889		AA	AB	AA	AB	AA	AB	AA	AB	AA	AA	AA	AB	AB	AB	AB	AA	AB	AA	BB	AB	AA	AB	AA	AA	AA	BB	BB	AA	AA	AA	AA	BB	AB	BB	AB	AA	AA	NC	AA	AA	AB	AA	AB	AB	AB	AB	AB
1737	AX-89829316		BB	AB	BB	AB	BB	AB	BB	AB	BB	BB	BB	AB	BB	AB	AB	BB	AB	BB	AB	AB	BB	AB	BB	BB	BB	AA	AA	BB	BB	BB	BB	AA	AB	AA	AB	BB	BB	AB	BB	BB	AB	BB	AB	AB	AB	AB	AB
1738	AX-89789043		BB	AB	BB	AB	BB	AB	BB	AB	BB	BB	BB	AB	BB	BB	AB	AB	AB	BB	AB	AB	BB	AA	AB	AB	BB	AB	AB	AB	BB	BB	BB	AB	BB	AB	BB	AB	AB	AB	BB	BB	BB	AB	BB	AB	BB	AB	AB
1739	AX-89789064		AB	AB	AB	AB	AB	AB	AA	AB	AA	AB	AB	AB	AA	AB	AB	AB	AB	AB	AB	AB	AB	BB	BB	BB	AA	BB	BB	AB	AA	AA	BB	BB	AB	BB	AB	AB	AB	AB	AA	AA	AB	AB	AB	AB	AB	AB	AB
1740	AX-89886667		BB	AB	BB	AB	BB	AB	BB	AB	BB	BB	BB	AB	BB	BB	AB	AB	AB	BB	AB	AB	BB	AA	AB	AB	BB	AB	AB	AB	BB	BB	BB	AB	BB	AA	BB	AB	AB	AB	BB	BB	BB	AB	BB	AB	BB	AB	AB
1741	AX-89829398		AA	AB	AA	AB	AA	AB	AA	AB	AA	AA	AA	AB	AA	AB	AB	AA	AB	AA	AB	AB	AA	AB	AA	AA	AA	BB	BB	AA	AA	AA	AA	BB	AB	BB	AB	AA	AA	AB	AA	AA	AB	AA	AB	AB	AB	AB	AB
1742	AX-89886580		BB	AB	BB	AB	BB	AB	BB	AB	BB	BB	BB	AB	AB	AB	AB	BB	AB	BB	AA	AB	BB	AB	BB	BB	BB	AA	AA	BB	BB	BB	BB	AA	AB	AA	AB	BB	BB	AB	BB	BB	AB	BB	AB	AB	AB	AB	AB
1743	AX-89886736		AA	AB	AA	AB	AA	AB	AA	AB	AA	AA	AA	AB	AA	AA	AB	AB	AB	AA	AB	AB	AA	BB	AB	AB	AA	AB	AB	AB	AA	AA	AA	AB	AA	BB	AA	AB	AB	AB	AA	AA	AA	AB	AA	AB	AA	AB	AB
1744	AX-89807461		BB	AB	BB	AB	BB	AB	BB	AB	BB	BB	BB	AB	BB	BB	AB	AB	AB	BB	AB	AB	BB	AA	AB	AB	BB	AB	AB	AB	BB	BB	BB	AB	BB	AA	BB	AB	AB	AB	BB	BB	BB	AB	BB	AB	BB	AB	AB
1745	AX-89789166		AB	AB	AA	AB	AA	AB	AA	AB	AA	AA	AA	AB	AA	AA	AB	AB	AB	AA	AB	AB	AA	BB	AB	AB	AA	AB	AB	AB	AA	AA	AA	AB	AA	BB	AA	AB	AB	AB	AA	AA	AA	AB	AA	AB	AA	AB	AB
1746	AX-89885933		AA	AB	AA	AB	AA	AB	AA	AB	AA	AA	AA	BB	AA	AA	AB	AA	AB	AA	AB	AB	AA	AB	AA	AA	AA	AB	AB	AA	AA	AA	AA	AB	AA	AB	AA	AA	AA	AB	AA	AA	AA	AA	AB	AB	AA	AB	AB
1747	AX-89886447		AA	AB	AA	AB	AA	AB	AA	AB	AA	AA	AA	AB	AA	AB	AB	AA	AB	AA	AB	AB	AA	AB	AA	AA	AA	BB	BB	AA	AA	AA	AA	BB	AB	BB	AB	AA	AA	AB	AA	AA	AB	AA	AB	AB	AB	AB	AB
1748	AX-89868170		AB	AB	AB	AB	AB	AB	BB	AB	BB	AB	AB	AB	BB	AB	AB	AB	AB	AB	AB	AB	AB	AA	AA	AA	BB	AA	AA	AB	BB	BB	AA	AA	AB	AA	AB	AB	AB	AB	BB	BB	AB	AB	AB	AB	AB	AB	AB
1749	AX-89886669		AA	AB	AA	AB	AA	AB	AA	AB	AA	AA	AA	AB	AA	AA	AB	AB	AB	AA	AB	AB	AA	BB	AB	AB	AA	AB	AB	AB	AA	AA	AA	AB	AA	BB	AA	AB	NC	AB	AA	AA	AA	AB	AA	AB	AA	AB	NC
1750	AX-89824421		AB	BB	AB	BB	AB	BB	BB	BB	BB	AB	AB	BB	BB	AB	BB	BB	BB	AB	BB	BB	AB	BB	AB	AB	BB	AB	AB	BB	BB	BB	AB	AB	AB	BB	AB	BB	BB	BB	BB	BB	AB	BB	BB	BB	AB	BB	BB
1751	AX-89829463		BB	AB	BB	AB	BB	AB	BB	AB	BB	BB	BB	AB	BB	AB	AB	BB	AB	BB	AB	AB	BB	AB	BB	BB	BB	AA	AA	BB	BB	BB	BB	AA	AB	AA	AB	BB	BB	AB	BB	BB	AB	BB	AB	AB	AB	AB	AB
1752	AX-89886636		AA	AB	AA	AB	AA	AB	AA	AB	AA	AA	AA	AB	AA	AB	AB	AA	AB	AA	AB	AB	AA	AB	AA	AA	AA	BB	BB	AA	AA	AA	AA	BB	AB	BB	AB	AA	AA	AB	AA	AA	AB	AA	AB	AB	AB	AB	AB
1753	AX-89886956		AA	AB	AA	AB	AA	AB	AA	AB	AA	AA	AA	AB	AA	AB	AB	AA	AB	AA	AB	AB	AA	AB	AA	AA	AA	BB	BB	AA	AA	AA	AA	BB	AB	BB	AB	AA	AA	AB	AA	AA	AB	AA	NC	AB	AB	AB	AB
1754	AX-89887053		AA	AA	AA	AA	AA	AA	AA	AB	AB	AA	AB	AA	AA	AA	AB	AA	AB	AA	AA	AA	AA	AA	AA	AA	AA	AA	AA	AA	AA	AA	AA	AA	AA	AA	AA	AA	AA	AA	AB	AB	AA	AA	AA	AA	AA	AB	AA
1755	AX-89887059		AA	AB	AA	AB	AA	AB	AA	AB	AB	AA	AA	BB	AA	AB	AB	AB	AB	AA	AB	AB	AA	BB	AB	AB	AB	BB	BB	AB	NC	AB	AB	BB	AB	BB	AB	AB	AB	AB	AA	AA	BB	NC	BB	BB	BB	BB	BB
1756	AX-89887150		AA	AA	AA	AA	AA	AA	AA	AA	AB	AA	AA	AB	AA	AA	AB	AB	AB	AA	AA	AA	AA	AB	AB	AB	AB	AA	AA	AB	AB	AB	AB	AA	AA	AA	AA	AB	AB	AA	AA	AA	AB	AB	AB	AB	AB	AB	AB
1757	AX-89789572		BB	BB	BB	BB	BB	BB	BB	BB	AB	BB	BB	AB	BB	BB	AB	AB	AB	BB	BB	BB	BB	AB	AB	AB	AB	BB	BB	AB	AB	AB	AB	BB	BB	BB	BB	AB	BB	BB	BB	BB	AB	AB	AB	AB	AB	AB	AB
1758	AX-89830020		BB	BB	BB	BB	BB	BB	BB	BB	AB	BB	BB	AB	BB	BB	AB	AB	AB	BB	BB	BB	BB	AB	AB	AB	AB	BB	BB	AB	AB	AB	AB	BB	BB	BB	BB	AB	BB	BB	BB	BB	AB	AB	AB	AB	AB	AB	AB
1759	AX-89887201		BB	BB	BB	BB	BB	BB	BB	BB	AB	BB	BB	AB	BB	BB	AB	AB	AB	BB	BB	BB	BB	AB	AB	AB	AB	BB	BB	AB	AB	AB	AB	BB	BB	BB	BB	AB	BB	BB	BB	BB	AB	AB	AB	AB	AB	AB	AB
1760	AX-89863622		AA	AA	AA	AA	AA	AA	AA	AA	AB	AA	AA	AB	AA	AA	AB	AB	AB	AA	AA	AA	AA	AB	AB	AB	AB	AA	AA	AB	AB	AB	AB	AA	AA	AA	AA	AB	AA	AA	AA	AA	AB	AB	AB	AB	AB	AB	AB
1761	AX-89789561		BB	BB	BB	BB	BB	BB	BB	BB	AB	BB	BB	AB	BB	BB	AB	AB	AB	BB	BB	BB	BB	AB	AB	AB	AB	BB	BB	AB	AB	AB	AB	BB	BB	BB	BB	AB	BB	BB	BB	BB	AB	AB	AB	AB	AB	AB	AB
1762	AX-89863624		AA	AA	AA	AA	AA	AA	AA	AA	AB	AA	AA	BB	AA	AA	AB	AB	AB	AA	AA	AA	AA	AB	AB	AB	AB	AA	AA	AB	AB	AB	AB	AA	AA	AA	AA	AB	AA	AA	AA	AA	AB	AB	AB	AB	AB	AB	AB
1763	AX-89887232		AA	AA	AA	AA	AA	AA	AA	AA	AB	AA	AA	AB	AA	AA	AB	AB	AB	AA	AA	AA	AA	AB	AB	AB	AB	AA	AA	AB	AB	AB	AB	AA	AA	AA	AA	AB	AA	AA	AA	AA	AB	AB	AB	AB	AB	AB	AB
1764	AX-89887233		BB	BB	BB	BB	BB	BB	BB	BB	AB	BB	BB	AB	BB	BB	AB	AB	AB	BB	BB	BB	BB	AB	AB	AB	AB	BB	BB	AB	AB	AB	AB	BB	BB	BB	BB	AB	BB	BB	BB	BB	AB	AB	AB	AB	AB	AB	AB
1765	AX-89807558		AA	AA	AA	AA	AA	AA	AA	AA	AB	AA	AA	AB	AA	AA	AA	AB	AA	AA	AA	AA	AA	AB	AB	AB	AB	AA	AA	AB	AB	AB	AB	AA	AA	AA	AA	AB	AA	AA	AA	AA	AB	AB	AB	AB	AB	AB	AB
1766	AX-89830534		AB	AB	BB	BB	AB	BB	BB	BB	AB	BB	BB	AB	BB	BB	BB	AB	BB	BB	BB	BB	AB	BB	BB	BB	AB	BB	BB	AB	AB	AB	BB	BB	AB	BB	BB	AB	BB	BB	BB	BB	AB	AB	AB	AB	AB	AB	AB
1767	AX-89807548		AB	AB	AA	AA	AB	AA	AA	AA	AB	AA	AA	AB	AA	AA	AA	AB	AA	AA	AA	AA	AB	AA	AA	AA	AB	AA	AA	AB	AB	AB	AA	AA	AB	AA	AA	AB	AA	AA	AA	AA	AB	AB	AB	AB	AB	AB	AB
1768	AX-89830486		AB	AB	BB	BB	AB	BB	BB	BB	AB	BB	BB	AB	BB	BB	BB	AB	BB	BB	BB	BB	AB	BB	BB	BB	AB	BB	BB	AB	AB	AB	BB	BB	AB	BB	BB	AB	BB	BB	BB	BB	AB	AB	AB	AB	AB	AB	AB
1769	AX-89804536		AB	AB	BB	BB	AB	BB	BB	BB	AB	BB	BB	AB	BB	BB	BB	AB	BB	AB	BB	BB	AB	BB	BB	BB	AB	BB	BB	AB	AB	AB	BB	BB	AB	BB	BB	AB	BB	BB	BB	BB	AB	AB	AB	AB	AB	AB	AB
1770	AX-89848510		AB	AB	AA	AA	AB	AA	AA	AA	AB	AA	AA	AB	AA	AA	AA	AB	AA	AA	AA	AA	AB	AA	AA	AA	AB	AA	AA	AB	AB	AB	AA	AA	AB	AA	AA	AB	AA	AA	AA	AA	AB	AB	AB	AB	AB	AB	AB
1771	AX-89863646		BB	AB	AB	AA	BB	AA	AB	AA	AB	AB	AB	AB	AB	AB	AA	AB	AA	AB	AB	AB	AB	AA	AB	AB	AB	AA	AA	AB	AB	AB	AB	AA	AB	AA	AA	AB	AA	AA	AA	AA	AB	AB	AB	AB	AB	AB	AB
1772	AX-89830423		BB	AB	AB	AA	BB	AA	AB	AA	AB	AB	AB	AB	AB	AB	AA	AB	AA	AB	AB	AB	AB	AA	NC	AB	AB	AA	AA	AB	AB	AB	AB	AA	AB	AA	AA	AB	AA	AA	AA	AA	AB	AB	AB	AB	AB	AB	AB
1773	AX-89887520		AA	AB	AB	BB	AA	BB	AB	BB	AB	AB	AB	AB	AB	AB	BB	AB	BB	AB	AB	AB	AB	BB	AB	AB	AB	BB	BB	AB	AB	AB	AB	BB	AB	BB	BB	AB	BB	BB	BB	BB	AB	AB	AB	AB	AB	AB	AB
1774	AX-89807538		BB	AB	AB	AA	BB	AA	AB	AA	AB	AB	AB	AB	AB	AB	AA	AB	AA	AB	AB	AB	AB	AA	AB	AB	AB	AA	AA	AB	AB	AB	AB	AA	AB	AA	AA	AB	AA	AA	AA	AA	AB	AB	AB	AB	AB	AB	AB
1775	AX-89887573		BB	AB	AB	AA	BB	AA	AB	AA	AB	AB	AB	AB	AB	AB	AA	AB	AA	AB	AB	AB	AB	AA	AB	AB	AB	AA	AA	AB	AB	AB	AB	AA	AB	AA	AA	AB	AA	AA	AA	AA	AB	AB	AB	AB	AB	AB	AB
1776	AX-89830152		BB	AB	AB	AA	BB	AA	AB	AA	AB	AB	AB	AB	AB	AB	AA	AB	AA	AB	AB	AB	AB	AB	AB	AB	AB	AA	AA	AB	AB	AB	AB	AA	AB	AA	AA	AB	AA	AA	AA	AA	AB	AB	AB	AB	AB	AB	AB
1777	AX-89789736		AA	AB	AB	BB	AB	BB	AB	BB	AB	AB	AB	AB	AB	AB	BB	AB	BB	AB	AB	AB	AB	BB	AB	AB	AB	BB	BB	AB	AB	AB	AB	BB	AB	BB	BB	AB	BB	BB	BB	BB	AB	AB	AB	AB	AB	AB	AB
1778	AX-89789812		BB	AB	AB	AA	BB	AA	AB	AA	AB	AB	AB	AB	AB	AB	AA	AB	AA	AB	AB	AB	AB	AA	AB	AB	AB	AA	AA	AB	AB	AB	AB	AA	AB	AA	AA	AB	AA	AA	AA	AA	AB	AB	AB	AB	AB	AB	AB
1779	AX-89861413		AA	AB	AB	BB	AA	BB	AB	BB	AB	AB	AB	AB	AB	AB	BB	AB	BB	AB	AB	AB	AB	AB	AB	AB	AB	BB	BB	AB	AB	AB	AB	BB	AB	BB	BB	AB	BB	BB	BB	BB	AB	AB	AB	AB	AB	AB	AB
1780	AX-89848482		AA	AB	AB	BB	AA	BB	AB	BB	AB	AB	AB	AB	AB	AB	BB	AB	BB	AB	AB	AB	AB	AB	AB	AB	AB	BB	BB	AB	AB	AB	AB	BB	AB	BB	BB	AB	BB	BB	BB	BB	AB	AB	AB	AB	AB	AB	AB
1781	AX-89887490		BB	AB	AB	AA	BB	AA	AB	AA	AB	AB	AB	AB	AB	AB	AA	AB	AA	AB	AB	AB	AB	AA	AB	AB	AB	AA	AA	AB	AB	AB	AB	AA	AB	AA	AA	AB	AA	AA	AA	AA	AB	AB	AB	AB	AB	AB	AB
1782	AX-89887304		AB	AB	BB	BB	AB	BB	BB	BB	AB	BB	BB	AB	BB	BB	BB	AB	BB	BB	BB	BB	AB	BB	BB	BB	AB	BB	BB	AB	AB	AB	BB	BB	AB	BB	BB	AB	BB	BB	BB	BB	AB	AB	AB	AB	AB	AB	AB
1783	AX-89886000		AB	AB	AA	AB	AA	AA	AB	AB	AA	AA	AB	AA	AB	AA	AA	AB	AA	AB	AA	AA	AB	AB	AB	AB	AA	AA	AA	AB	AB	AB	AB	BB	AA	BB	AA	AA	AB	BB	AB	AB	AA	AA	AB	AB	AA	AB	AA
1784	AX-89790192		AB	AB	AA	AB	AB	AB	AB	AB	AB	AA	AB	AB	AB	AB	AA	BB	AA	AB	AB	AB	BB	AB	AB	AB	AB	BB	NC	BB	BB	BB	AB	BB	BB	BB	AB	AB	AB	BB	AB	AB	BB	AB	BB	BB	BB	BB	BB
1785	AX-89905259		AB	AB	BB	AB	AB	AB	AB	AB	AB	BB	AB	AB	AB	AB	BB	AB	BB	AB	AB	AB	AA	AB	AB	AB	AB	AA	AA	AB	AA	AA	AB	AB	AB	AB	AB	AB	AB	AB	AB	AB	AB	AB	AA	AB	AB	AB	AB
1786	AX-89863678		AB	AB	AA	AB	AA	AB	AB	AB	AA	AA	AB	AA	AB	AB	AA	BB	AA	AB	AB	AB	AB	AB	AB	AB	AA	BB	BB	AB	AB	AB	AB	BB	AB	BB	AB	AB	AB	BB	AB	AB	AB	AB	AB	AB	AB	AB	AB
1787	AX-89807579		AA	AA	AA	AB	BB	AB	AA	AA	BB	AA	AA	AB	AA	AA	AB	AA	AB	AA	AA	AA	AB	AA	AA	AA	AB	AA	AA	AB	AB	AB	AA	AA	AB	AA	AB	AB	AB	AA	AB	AB	AB	AB	AB	AB	AB	AB	AB
1788	AX-89848560		AB	AB	BB	AB	BB	AB	AB	AB	BB	BB	AB	BB	AB	AB	BB	AA	BB	AB	AB	AB	AB	AB	AB	AB	BB	AA	AA	AB	AB	AB	AB	AA	AB	AA	AB	AB	AB	AA	AB	AB	AB	AB	AB	AB	AB	AB	AB
1789	AX-89848572		BB	BB	BB	AB	AB	AB	BB	BB	AA	BB	BB	AB	BB	BB	AB	BB	AB	BB	BB	BB	AB	BB	BB	BB	AB	BB	BB	AB	AB	AB	BB	BB	AB	BB	AB	AB	AB	BB	AB	AB	AB	AB	AB	AB	AB	AB	AB
1790	AX-89848566		AA	AA	AA	AB	AB	AB	AA	AA	BB	AA	AA	AB	AA	AA	AB	AA	AB	AA	AA	AA	AB	AA	AA	AA	AB	AA	AA	AB	AB	AB	AA	AA	AB	AA	AB	AB	AB	AA	AB	AB	AB	AB	AB	AB	AB	AB	AB
1791	AX-89790334		BB	BB	BB	AB	AB	AB	BB	BB	AA	BB	BB	AB	BB	BB	AB	BB	AB	BB	BB	BB	AB	BB	BB	BB	AB	BB	BB	AB	AB	AB	BB	BB	AB	BB	AB	AB	AB	BB	AB	AB	AB	AB	AB	AB	AB	AB	AB
1792	AX-89848562		AB	AB	AA	AB	AB	AB	AB	AB	AA	AA	AB	AA	AB	AB	AA	BB	AA	AB	AB	AB	AB	AB	AB	AB	AA	BB	BB	AB	AB	AB	AB	BB	AB	BB	AB	AB	AB	BB	AB	AB	AB	AB	AB	AB	AB	AB	AB
1793	AX-89888090		AB	AB	AA	AB	AA	AB	AB	AB	AA	AA	AB	AA	AB	AB	AA	BB	AA	AB	AB	AB	AB	AB	AB	AB	AA	BB	BB	AB	AB	AB	AB	BB	AB	BB	AB	AB	AB	BB	AB	AB	AB	AB	AB	AB	AB	AB	AB
1794	AX-89905272		AB	AB	AA	AB	AA	AB	AB	AB	AA	AA	AB	AA	AB	AB	AA	BB	AA	AB	AB	AB	AB	AB	AB	AB	AA	BB	BB	AB	AB	AB	AB	BB	AB	BB	AB	BB	BB	BB	AB	AB	AB	AB	AB	AB	AB	AB	AB
1795	AX-89905275		AA	AA	AB	AA	AA	AA	AA	AA	AA	AB	AA	AB	AA	AA	AA	AA	AA	AA	AA	AA	AA	AA	AA	AA	AB	AA	AA	AA	AA	AA	AA	AA	AA	AA	AA	AA	AA	AA	AA	AA	AA	AA	AA	AA	AA	AA	AA
1796	AX-89888106		AB	AB	BB	AA	AB	AB	AB	AB	AB	BB	AB	BB	AB	AB	AB	AA	AB	AB	AB	AB	AB	AB	AB	AB	BB	AA	AA	AB	AB	AB	AB	AA	AB	AA	AA	AB	AB	AA	AA	AA	AB	AA	AB	AA	AB	AB	AB
1797	AX-89848577		BB	BB	BB	BB	BB	AB	BB	BB	AB	BB	BB	AB	BB	BB	BB	BB	BB	BB	BB	BB	AB	BB	BB	BB	AB	BB	BB	AB	AB	AB	BB	BB	AB	BB	BB	AB	AB	BB	BB	BB	AB	BB	AB	BB	AB	AB	AB
1798	AX-89848584		AA	AA	AA	AA	AA	AB	AA	AA	AB	AA	AA	AB	AA	AA	AA	AA	AA	AA	AA	AA	AB	AA	AA	AA	AB	NC	AA	AB	AB	AB	AA	AA	AB	AA	AA	AB	AB	AA	AA	AA	AB	AA	AB	AA	AB	AB	AB
1799	AX-89830976		AB	AB	BB	AA	AB	AB	AB	AB	AB	BB	AB	BB	AB	AB	AB	AA	AB	AB	AB	AB	AB	AB	AB	AB	BB	AA	AA	AB	AB	AB	AB	AA	AB	AA	AA	AB	AB	AA	AA	AA	AB	AA	AB	AA	AB	AB	AB
1800	AX-89888148		AB	AB	BB	AA	AA	AB	AB	AB	AB	BB	AB	BB	AB	AB	AB	AA	AB	AB	AB	AB	AB	AB	AB	AB	BB	AA	AA	AB	AB	AB	AB	AA	AB	AA	AA	AB	AB	AA	AA	AA	AB	AA	AB	AA	AB	AB	AB
1801	AX-89905281		BB	BB	BB	BB	BB	AB	BB	BB	AB	BB	BB	AB	BB	BB	BB	BB	BB	BB	BB	BB	AB	BB	BB	BB	AB	BB	BB	AB	AB	AB	BB	BB	AB	BB	BB	AB	AB	BB	BB	BB	AB	BB	AB	BB	AB	AB	AB
1802	AX-89790548		AB	AB	AB	AB	AB	AB	AB	AB	AB	AB	AB	AB	AB	AB	AB	AB	AB	AB	AB	AA	AB	AA	AA	AA	AB	AA	AA	AB	BB	AB	AA	AA	AB	AA	AA	AB	AB	AA	AA	AA	AB	AA	AB	AA	AB	AB	AB
1803	AX-89905304		AA	AA	AA	AA	AA	AB	AA	AA	AB	AA	AA	AB	AB	AA	AA	AA	AA	AA	AB	AA	AB	AA	AA	AA	AB	AA	AA	AB	BB	AB	AA	AA	AB	AA	AA	AB	AB	AA	AA	AA	AB	AA	AB	AA	AB	AB	AB
1804	AX-89831076		BB	BB	BB	BB	BB	AB	BB	BB	AB	BB	BB	AB	AB	BB	BB	BB	BB	BB	AB	BB	AB	BB	BB	BB	AB	BB	BB	AB	AA	AB	BB	BB	NC	BB	BB	AB	AB	BB	BB	BB	AB	BB	AB	BB	AB	AB	AB
1805	AX-89888377		AA	AA	AA	AA	AA	AB	AA	AA	AB	AA	AA	AB	AB	AA	AA	AA	AA	AA	AB	AA	AB	AA	AA	AA	AB	AA	AA	AB	BB	AB	AA	AA	AB	AA	AA	AB	AB	AA	AA	AA	AB	AA	AB	AA	AB	AB	AB
1806	AX-89831231		BB	BB	BB	BB	BB	AB	BB	BB	AB	BB	BB	AB	AB	BB	BB	BB	BB	BB	AB	BB	AB	BB	BB	BB	AB	BB	BB	AB	AB	AB	BB	BB	AB	BB	BB	BB	BB	BB	BB	BB	AB	BB	AB	BB	AB	AB	AB
1807	AX-89905290		AA	AA	AA	AA	AB	AB	AB	NC	AB	AA	AA	AB	AB	NC	NC	AA	AA	AA	AB	AA	AB	AA	AA	AA	AB	AA	AA	AB	BB	AB	AA	AA	AB	AA	AA	AB	AB	AA	AA	AA	AB	AA	AB	AA	AB	AB	AB
1808	AX-89848592		BB	BB	BB	BB	BB	AB	BB	BB	AB	BB	BB	AB	BB	BB	BB	BB	BB	BB	BB	BB	AB	BB	BB	BB	AB	BB	BB	AB	AB	AB	BB	BB	AB	BB	BB	AB	AB	BB	BB	BB	AB	BB	AB	BB	AB	AB	AB
1809	AX-89831108		AA	AA	AA	AA	AB	AB	AA	AA	AB	AA	AA	AB	AB	AA	AA	AA	AA	AA	AB	AA	AB	AA	AA	AA	AB	AA	AA	AB	BB	AB	AA	AA	AB	AA	AA	AB	AB	AA	AA	AA	AB	AA	AB	AA	AB	AB	AB
1810	AX-89831177		AA	AA	AA	AA	AA	AB	AA	AA	AB	AA	AA	AB	AB	AA	AA	AA	AA	AA	AB	AA	AB	AA	AA	AA	AA	AA	AA	AB	BB	AB	AA	AA	AB	AA	AA	AB	AB	AA	AA	AA	AB	AA	AB	AA	AB	AB	AB
1811	AX-89848606		BB	BB	BB	BB	BB	AB	BB	BB	AB	BB	BB	AB	AB	BB	BB	BB	BB	BB	AB	BB	AB	BB	BB	BB	AB	BB	BB	AB	AA	AB	BB	BB	AB	BB	BB	AB	AB	BB	BB	BB	AB	BB	AB	BB	AB	AB	AB
1812	AX-89848594		AA	AA	AA	AA	AB	AB	AA	AA	AB	AA	AA	AB	AB	AA	AA	AA	AA	AA	AB	AA	AB	AA	AA	AA	AB	AA	AA	AB	BB	AB	AA	AA	AB	AA	AA	AB	AB	AA	AA	AA	AB	AA	AB	AA	AB	AB	AB
1813	AX-89790632		AA	AA	AA	AA	AA	AB	AA	AA	AB	AA	AA	AB	AB	AA	AA	AA	AA	AA	AB	AA	AB	AA	AA	AA	AB	AA	AA	AB	BB	AB	AA	AA	AB	AA	AA	AB	AB	AA	AA	AA	AB	AA	AB	AA	AB	AB	AB
1814	AX-89905295		BB	BB	BB	BB	BB	AB	BB	BB	AB	BB	BB	AB	AB	BB	BB	BB	BB	BB	AB	BB	AB	BB	BB	BB	AB	BB	BB	AB	AA	AB	BB	BB	AB	BB	BB	AB	AB	BB	BB	BB	AB	BB	AB	BB	AB	AB	AB
1815	AX-89888283		AA	AA	AA	AA	AB	AB	AA	AA	AB	AA	AA	AB	AB	AA	AA	AA	AA	AA	AB	AA	AB	AA	AA	AA	AB	AA	AA	AB	BB	AB	AA	AA	AB	AA	AA	AB	AB	AA	AA	AA	AB	AA	AB	AA	AB	AB	AB
1816	AX-89872577		BB	BB	BB	BB	AB	AB	BB	BB	AB	BB	BB	AB	AB	BB	BB	BB	BB	BB	AB	BB	AB	BB	BB	BB	AB	BB	BB	AB	AA	AB	BB	BB	AB	BB	BB	AB	AB	BB	BB	BB	AB	BB	AB	BB	AB	AB	AB
1817	AX-89848609		AA	AA	AA	AA	AA	AB	AA	AA	AB	AA	AA	AB	AB	AA	AA	AA	AA	AA	AB	AA	AB	AA	AA	AA	AB	AA	AA	AB	BB	AB	AA	AA	AB	AA	AA	AB	AB	AA	AA	AA	AB	AA	AB	AA	AB	AB	AB
1818	AX-89831114		BB	BB	BB	BB	AB	AB	BB	BB	AB	BB	BB	AB	AB	BB	BB	BB	BB	BB	AB	BB	AB	BB	BB	BB	AB	BB	BB	AB	AA	AB	BB	BB	AB	BB	BB	AB	AB	BB	BB	BB	AB	BB	AB	BB	NC	NC	AB
1819	AX-89831204		BB	BB	BB	BB	BB	AB	BB	BB	AB	BB	BB	AB	AB	BB	BB	BB	BB	BB	AB	BB	AB	BB	BB	BB	AB	BB	BB	AB	AA	AB	BB	BB	AB	BB	BB	AB	AB	BB	BB	BB	AB	BB	AB	BB	AB	AB	AB
1820	AX-89888237		BB	BB	BB	BB	BB	AB	BB	BB	AB	BB	BB	AB	AB	BB	BB	BB	BB	BB	AB	BB	AB	BB	BB	BB	NC	BB	BB	AB	AA	AB	BB	BB	AB	BB	BB	AB	AB	BB	BB	BB	AB	BB	AB	BB	AB	AB	AB
1821	AX-89790543		AA	AA	AA	AA	AB	AB	AA	AA	AB	AA	AA	AB	AB	AA	AA	AA	AA	AA	AB	AA	AB	AA	AA	AA	NC	AA	AA	AB	BB	AB	AA	AA	AB	AA	AA	AB	AB	AA	AA	AA	AB	AA	AB	AA	AB	AB	AB
1822	AX-89790569		AA	AA	AA	AA	AA	AB	AA	AA	AB	AA	AA	AB	AB	AA	AA	AA	AA	AA	AB	AA	AB	AA	AA	AA	AB	AA	AA	AB	BB	AB	AA	AA	AB	AA	AA	AB	AB	AA	AA	AA	AB	AA	AB	AA	AB	AB	AB
1823	AX-89848618		BB	BB	BB	BB	BB	AB	BB	BB	AB	BB	BB	AB	AB	BB	BB	BB	BB	BB	AB	BB	AB	BB	BB	BB	AB	BB	BB	AB	AA	AB	BB	BB	AB	BB	BB	AB	AB	BB	BB	BB	AB	BB	AB	BB	AB	AB	AB
1824	AX-89905284		BB	BB	BB	BB	AB	AB	BB	BB	AB	BB	BB	AB	BB	BB	BB	BB	BB	BB	BB	BB	AB	BB	BB	BB	AB	BB	BB	AB	AB	AB	BB	BB	AB	BB	BB	AB	AB	BB	BB	BB	AB	BB	AB	BB	AB	AB	AB
1825	AX-89848587		AA	AA	AA	AA	AA	AB	AA	AA	AB	AA	AA	AB	AA	AA	AA	AA	AA	AA	AA	AA	AB	AA	AA	AA	AB	AA	AA	AB	AB	AB	AA	AA	AB	AA	AA	AB	AB	AA	AA	AA	AB	AA	AB	AA	AB	AB	AB
1826	AX-89905294		AA	AA	AA	AA	AA	AB	AA	AA	AB	AA	AA	AB	AB	AA	AA	AA	AA	AA	AB	AA	AB	AA	AA	AA	AB	AA	AA	AB	BB	AB	AA	AA	AB	AA	AA	AB	AB	AA	AA	AA	AB	AA	AB	AA	AB	AB	AB
1827	AX-89888326		BB	BB	BB	BB	BB	AB	BB	BB	AB	BB	BB	AB	AB	BB	BB	BB	BB	BB	AB	BB	AB	BB	BB	BB	AB	BB	BB	AB	NC	AB	BB	BB	AB	BB	BB	AB	AB	BB	BB	BB	AB	BB	AB	BB	AB	AB	AB
1828	AX-89905296		AA	AA	AA	AA	AA	AB	AA	AA	AB	AA	AA	AB	AB	AA	AA	AA	AA	AA	AB	AA	AB	AA	AA	AA	AB	AA	AA	AB	BB	AB	AA	AA	AB	AA	AA	AB	AB	AA	AA	AA	AB	AA	AB	AA	AB	AB	AB
1829	AX-89848595		AA	AA	AA	AA	AB	AB	AA	AA	AB	AA	AA	AB	AB	AA	AA	AA	AA	AA	AB	AA	AB	AA	AA	AA	AB	AA	AA	AB	BB	AB	AA	AA	AB	AA	AA	AB	AB	AA	AA	AA	AB	AA	AB	AA	AB	AB	AB
1830	AX-89789996		BB	BB	AB	BB	AB	BB	AB	AB	BB	AB	BB	BB	AB	AB	BB	BB	AB	AB	AB	AB	BB	BB	BB	BB	AB	AA	AA	BB	BB	BB	BB	AA	AB	AA	BB	BB	BB	BB	BB	BB	AB	AB	AB	BB	BB	AB	AB
1831	AX-89829999		AA	AA	AB	AA	AB	AB	AA	AA	AB	AB	AB	AB	AB	AA	AB	AB	AA	AA	AA	AB	AA	AB	AA	AA	AA	AA	AA	AA	AA	AB	AA	AA	AA	AA	AB	AB	AB	AB	AA	AB	AA	AA	AA	AA	AA	AA	AA
1832	AX-89887741		BB	BB	AB	BB	AB	BB	AB	AB	BB	AB	BB	BB	AB	AB	BB	BB	AB	AB	AB	AB	BB	BB	BB	BB	AB	AA	AA	BB	BB	BB	BB	AA	AB	AA	BB	BB	BB	BB	BB	BB	AB	AB	AB	BB	BB	AB	AB
1833	AX-89789558		NC	AA	AB	AA	AB	AA	AB	BB	AB	AB	AB	AB	AB	AB	AB	AB	BB	AB	AB	BB	AA	AB	AA	AA	AA	BB	BB	AA	AA	AB	AA	BB	AB	BB	AB	AB	AB	AB	AA	BB	AB	AB	AB	AA	NC	AB	AB
1834	AX-89848522		BB	BB	AB	BB	AB	BB	AB	AB	BB	AB	BB	BB	AB	AB	BB	BB	AB	AB	AB	AB	BB	BB	BB	BB	AB	AA	AA	BB	BB	BB	BB	AA	AB	AA	BB	BB	BB	BB	BB	BB	AB	AB	AB	BB	BB	AB	AB
1835	AX-89789559		BB	BB	AB	BB	AB	AB	AB	AA	AB	AB	AB	AB	AB	AB	AB	AB	AA	AB	AB	AA	BB	AB	BB	BB	BB	AA	AA	BB	BB	AB	BB	AA	AB	AA	AB	AB	AB	AB	BB	AA	AB	AB	AB	BB	BB	AB	AB
1836	AX-89857160		AB	BB	AB	AB	AB	AB	AB	BB	AB	AB	AB	AB	AB	BB	BB	AB	BB	BB	BB	AB	BB	AB	BB	BB	BB	BB	BB	BB	BB	AB	BB	BB	BB	BB	AB	AB	AB	AB	BB	BB	BB	AB	BB	BB	BB	BB	BB
1837	AX-89905231		AA	AA	AA	AA	AB	AA	AA	AA	AB	AA	AA	AA	AA	AA	AA	AA	AA	AA	AA	AB	AA	AA	AA	AA	AA	AA	AA	AA	AA	AB	AA	AA	AA	AA	AB	AB	AB	AB	AA	AA	AA	AA	AA	AA	AA	AA	AA
1838	AX-89830340		BB	BB	BB	BB	AB	BB	BB	BB	AB	BB	BB	BB	BB	BB	BB	BB	BB	BB	BB	AB	BB	BB	BB	BB	BB	BB	BB	BB	BB	AB	BB	BB	BB	BB	AB	AB	AB	AB	BB	BB	BB	BB	BB	BB	BB	BB	BB
1839	AX-89830391		BB	BB	BB	BB	AB	BB	BB	BB	AB	BB	BB	BB	BB	BB	BB	BB	BB	BB	BB	AB	BB	BB	BB	BB	BB	BB	BB	BB	BB	AB	BB	BB	BB	BB	AB	AB	AB	AB	BB	BB	BB	BB	BB	BB	BB	BB	BB
1840	AX-89905257		AA	AA	AB	AA	AB	AA	AA	AA	AA	AB	AA	AA	AB	AA	AB	AA	AA	AA	AA	AA	AA	AA	AA	AA	AB	AA	AA	AA	AA	AA	AA	AA	AA	AA	AA	AA	AA	AA	AA	AA	AA	AA	AA	AA	AA	AA	AA
1841	AX-89848631		BB	BB	AB	BB	AB	BB	AB	BB	BB	BB	BB	BB	AB	BB	AB	BB	AB	AB	BB	AB	BB	BB	BB	BB	AB	AB	AB	BB	BB	BB	BB	AB	BB	AB	BB	BB	BB	BB	BB	AB	BB	BB	BB	BB	BB	BB	BB
1842	AX-89790291		BB	BB	AB	BB	AA	BB	AB	BB	AB	AB	BB	BB	AB	BB	AB	BB	AB	AB	BB	AA	BB	BB	BB	BB	AB	AB	AB	BB	BB	BB	BB	AB	BB	AB	AB	BB	BB	BB	BB	AB	BB	AB	BB	BB	BB	BB	BB
1843	AX-89781839		BB	AB	AB	AB	AB	AB	AA	AB	BB	BB	AB	BB	AB	AB	AB	BB	AB	BB	AB	AB	AB	BB	AB	AB	BB	AA	AA	AB	BB	BB	AB	AA	AB	AA	AB	BB	BB	BB	AB	AA	AB	AB	AB	AB	AB	AB	AB
1844	AX-89807420		AA	AA	AA	AA	AA	AA	AA	AB	AA	AA	AA	AA	AA	AB	AA	AB	AB	AA	AB	AB	AA	AA	AA	AA	AA	BB	BB	AA	NC	AA	AA	AB	AA	BB	AA	AA	AA	AB	AA	AA	AB	AB	AB	AA	AA	AB	AB
1845	AX-89886215		AB	AB	BB	BB	AB	AB	AB	AB	AA	BB	BB	AB	AB	NC	AB	AA	AB	AB	AA	AA	AB	AB	AB	AB	AB	AA	AA	AB	AA	AA	AB	AB	AB	AA	AB	AA	AA	AA	BB	BB	AA	AA	AA	AB	AB	AA	AA
1846	AX-89788763		AB	AA	AB	AB	AA	AA	AA	AA	AA	BB	AB	AB	AA	AA	AA	AA	AA	AB	AA	AA	AA	AB	AA	AA	AB	AA	AA	AA	AA	AA	AA	AA	AA	AA	AA	AA	AA	AA	AB	AA	AA	AA	AA	AA	AA	AA	AA
1847	AX-89886239		AB	BB	AB	AB	BB	BB	BB	BB	BB	AA	AB	AB	BB	BB	BB	BB	BB	AB	BB	BB	BB	AB	BB	BB	AB	BB	BB	BB	BB	BB	BB	BB	BB	BB	BB	BB	BB	BB	AB	BB	BB	BB	BB	BB	BB	BB	BB
1848	AX-89790715		AB	BB	AB	AB	BB	BB	BB	AB	BB	AA	AB	AB	BB	AB	BB	BB	BB	AB	AB	AB	BB	NC	BB	BB	AB	AA	AA	BB	BB	BB	BB	AB	BB	AA	BB	BB	BB	BB	AB	BB	AB	AB	AB	BB	BB	AB	AB
1849	AX-89829253		AB	BB	AA	AB	BB	AB	AB	BB	AB	AA	AA	AB	BB	AB	BB	BB	BB	AB	BB	BB	BB	AB	BB	BB	AB	AB	BB	BB	BB	BB	BB	AB	BB	AB	AB	BB	AB	AB	AB	BB	AB	AB	AB	AB	AA	AB	AB
1850	AX-89886391		AB	AB	BB	BB	AB	AB	AB	BB	AA	BB	BB	AB	AB	AB	AB	AA	AB	AB	AB	AB	AB	AB	AB	AB	AB	BB	BB	AB	AA	AA	AB	BB	AB	BB	AB	AA	AA	AA	BB	BB	AB	AB	AB	AB	AB	AB	AB
1851	AX-89829105		AB	BB	AB	AB	BB	BB	BB	BB	BB	AB	AB	AB	BB	BB	BB	BB	BB	NC	BB	BB	BB	AB	BB	BB	AB	BB	BB	BB	NC	BB	BB	BB	BB	BB	BB	BB	BB	BB	AB	BB	BB	BB	BB	BB	BB	BB	BB
1852	AX-89788636		AB	BB	AB	AB	BB	BB	BB	BB	BB	AB	AB	AB	BB	BB	BB	BB	BB	AB	BB	BB	BB	AB	BB	BB	AB	BB	BB	BB	BB	BB	BB	BB	BB	BB	BB	BB	BB	BB	AB	BB	BB	BB	BB	BB	BB	BB	BB
1853	AX-89829209		AB	AB	AA	AA	AB	AB	AB	AA	BB	AA	AA	AB	AB	AB	AB	AB	AA	AB	AB	AB	AB	AB	NC	AB	AB	AA	AA	AB	BB	BB	AB	AA	AB	AA	AB	BB	BB	AB	AA	AA	AB	AB	AB	AB	AB	AB	AB
1854	AX-89829164		AB	AB	BB	BB	AB	AB	AB	BB	AA	BB	BB	AB	AB	AB	AB	AB	BB	AB	AB	AB	AB	AB	AB	AB	AB	BB	BB	AB	AA	AA	AB	BB	AB	BB	AB	AA	AA	AB	BB	BB	AB	AB	AB	AB	AB	AB	AB
1855	AX-89829035		BB	BB	BB	BB	BB	BB	BB	AB	BB	BB	BB	BB	BB	AB	BB	AB	AB	BB	AB	AB	BB	BB	BB	BB	BB	AA	AA	BB	BB	BB	BB	AB	BB	AA	BB	BB	BB	AB	BB	BB	AB	AB	AB	BB	BB	AB	AB
1856	AX-89789054		AA	AA	AA	AB	AA	AB	AB	BB	AB	AB	BB	BB	AA	AA	AA	BB	AA	AA	AB	AB	BB	AB	AB	AB	AB	AB	BB	AB	BB	BB	AB	BB	BB	BB	AB	BB	BB	BB	AA	AA	BB	BB	BB	AA	AB	AB	AA
1857	AX-89830002		AB	AB	BB	BB	AB	BB	BB	BB	BB	BB	BB	BB	AA	AB	BB	BB	AB	AB	BB	BB	BB	BB	BB	BB	BB	BB	BB	BB	BB	BB	BB	BB	BB	BB	BB	BB	BB	BB	BB	BB	BB	BB	BB	BB	BB	BB	BB
1858	AX-89887132		BB	BB	BB	AB	BB	AB	AB	AA	AB	AB	NC	AA	BB	BB	BB	AA	BB	BB	AB	AB	NC	AB	AB	AB	AB	AB	AA	AB	NC	AA	AB	AA	AA	AA	AB	AA	AA	NC	BB	BB	AA	AA	AA	BB	AB	AB	BB
1859	AX-89888680		AB	AB	AA	AB	AB	AB	AB	BB	AB	AB	BB	BB	BB	AB	AA	BB	AB	AB	AB	AB	BB	AB	AB	AB	AB	AB	BB	AB	BB	BB	AB	BB	BB	BB	AB	BB	BB	BB	AA	NC	BB	BB	BB	AA	AB	AB	AA
1860	AX-89791499		AB	AB	AA	AB	AB	AB	AB	BB	AB	AB	BB	BB	BB	AB	AA	BB	AB	AB	AB	AB	BB	AB	AB	AB	AB	AB	BB	AB	BB	BB	AB	BB	BB	BB	AB	BB	BB	BB	AA	AA	BB	BB	BB	AA	AB	AB	AA
1861	AX-89790981		AB	AB	BB	AB	AB	AB	AB	BB	BB	BB	AA	AB	AA	AB	BB	AB	AB	AB	BB	AB	AB	BB	AB	AB	BB	AB	AB	AB	BB	BB	BB	BB	BB	BB	BB	NC	BB	AB	BB	BB	BB	AB	BB	BB	BB	BB	BB
1862	AX-89790866		AB	AB	BB	AB	AB	AB	AB	AA	AB	AB	AA	AA	AA	AB	BB	AA	AB	AB	AB	AB	AA	AB	AB	AB	AB	AB	AA	AB	AA	AA	AB	AA	AA	AA	AB	AA	AA	AA	BB	BB	AA	AA	AA	BB	AB	AB	BB
1863	AX-89831548		AB	AB	BB	BB	AB	AB	BB	BB	BB	BB	AB	AB	AA	AB	BB	AB	AB	AB	BB	AB	AB	BB	AB	AB	BB	AB	AB	AB	AB	BB	BB	BB	BB	BB	NC	BB	BB	AB	BB	BB	BB	AB	BB	BB	BB	BB	BB
1864	AX-89790835		AB	AB	AA	AA	AB	AA	AA	AA	AA	AA	AA	AA	BB	AB	AA	AA	NC	AB	AA	AA	AA	AA	AA	AA	AA	AA	AA	AA	AA	AA	AA	AA	AA	AA	AA	AA	AA	AA	AA	AA	AA	AA	AA	AA	AA	AA	AA
1865	AX-89791500		AB	AB	AA	AA	AB	AA	AA	AA	AA	AA	AA	AA	BB	AB	AA	AA	AB	AB	AA	AA	AA	AA	AA	AA	AA	AA	AA	AA	AA	AA	AA	AA	AA	AA	AA	AA	AA	AA	AA	AA	AA	AA	AA	AA	AA	AA	AA
1866	AX-89888679		AB	AB	BB	AB	AB	AB	AB	AA	AB	AB	AA	AA	AA	AB	BB	AA	AB	AB	AB	AB	AA	AB	AB	AB	AB	AB	AA	AB	AA	AA	AB	AA	AA	AA	AB	AA	AA	AA	BB	BB	AA	AA	AA	BB	AB	AB	BB
1867	AX-89807637		AB	AB	NC	AB	AB	AB	NC	AA	AB	AB	AA	AA	AA	AB	BB	AA	AB	AB	AB	AB	AA	NC	AB	AB	AB	AB	AA	AB	AA	AA	AB	AA	AA	AA	AB	AA	AA	AA	BB	BB	AA	AA	AA	BB	AB	AB	BB
1868	AX-89831438		AB	AB	BB	AB	AB	AB	AB	AA	AB	AB	AA	AA	AA	AB	BB	AA	AB	AB	AB	AB	AA	AB	AB	AB	AB	AB	AA	AB	AA	AA	AB	AA	AA	AA	AB	AA	AA	AA	BB	BB	AA	AA	AA	BB	AB	AB	BB
1869	AX-89793551		AA	AA	AA	AA	AA	AA	AA	AA	AB	AA	AA	AB	AA	AA	AA	AA	AA	AA	AA	AA	AA	AA	AA	AA	AA	AA	AA	AA	AB	AB	AB	AA	AB	AA	AA	AB	AB	AB	AA	AA	AA	AA	AB	AA	AB	AA	AA
1870	AX-89828608		AB	AB	BB	BB	AB	BB	BB	BB	BB	BB	BB	BB	AA	AB	BB	BB	AB	AB	BB	BB	BB	BB	BB	BB	BB	BB	BB	BB	BB	BB	BB	BB	BB	BB	BB	BB	BB	BB	BB	BB	BB	BB	BB	BB	BB	BB	BB
1871	AX-89831534		AB	AB	AA	AA	AB	AB	AA	AA	AA	AA	AB	AB	BB	AB	AA	AB	AB	AB	AA	AB	AB	AA	AB	AB	AA	AB	AB	AB	AA	AA	AA	AA	AA	AA	AA	AA	AA	AB	AA	AA	AA	AB	AA	AA	AA	AA	AA
1872	AX-89828553		AB	AB	AA	AB	AB	AB	AB	BB	AB	AB	BB	BB	BB	AB	AA	BB	AB	AB	AB	AB	BB	AB	AB	AB	AB	AB	BB	AB	BB	BB	AB	BB	BB	BB	AB	BB	BB	BB	AA	AA	BB	BB	BB	AA	AB	AB	AA
1873	AX-89892176		AB	AB	AB	AB	AB	BB	AA	AB	AB	AB	BB	BB	BB	AB	AB	BB	AB	AB	AB	AB	AB	AA	NC	AB	AB	AB	AA	AB	AB	BB	AB	AA	AB	AA	AA	AB	BB	BB	AA	AA	AA	AB	AB	AA	AB	AA	AA
1874	AX-89789088		AA	NC	BB	AA	BB	AA	AA	AB	AB	BB	AB	AA	AB	BB	BB	BB	AB	AB	AA	BB	AB	BB	AB	AB	AB	BB	BB	AB	AB	AB	AB	NC	AB	AB	BB	BB	BB	BB	AB	AB	AB	AB	AB	AB	BB	AB	AA
1875	AX-89887104		BB	BB	AA	BB	AA	BB	AB	AB	AB	AA	AB	BB	BB	AA	AA	AA	AB	AB	AB	AA	AB	AA	AB	AB	AB	AA	AA	AB	AB	AB	AB	AB	AB	AB	AA	AA	AA	AA	AB	AB	AB	AB	AB	AB	AA	AB	BB
1876	AX-89848614		BB	BB	BB	BB	BB	BB	BB	BB	BB	AB	AB	BB	BB	AB	AB	BB	BB	AB	BB	AB	BB	BB	BB	BB	AB	AA	AB	BB	BB	BB	BB	AB	AB	BB	AB	BB	BB	BB	BB	AB	AB	BB	AB	BB	AB	BB	BB
1877	AX-89886649		BB	BB	AA	BB	AA	BB	BB	AB	AB	AB	BB	BB	BB	AB	AB	AA	AB	BB	BB	AB	AB	AA	AB	AB	BB	BB	AB	AB	AB	AB	AB	BB	BB	AB	AB	AA	AA	NC	AB	BB	BB	AB	BB	AB	AB	AB	BB
1878	AX-89905338		BB	BB	BB	BB	BB	BB	BB	BB	BB	AB	AB	BB	BB	AB	AB	BB	BB	AB	BB	AB	BB	BB	BB	BB	AB	AA	AB	BB	BB	BB	BB	AB	AB	BB	AB	BB	BB	BB	BB	AB	AB	BB	AB	BB	AB	BB	BB
1879	AX-89848674		AA	AA	AA	AA	AA	AA	AA	AA	AA	AB	AB	AA	AA	AB	AB	AA	AA	AB	AA	AB	AA	AA	AA	AA	AB	BB	AB	AA	AA	AA	AA	AB	AB	AA	AB	AA	AA	AA	AA	AB	AB	AA	AB	AA	AB	AA	AA
1880	AX-89905335		AA	AA	AA	AA	AA	AA	AA	AA	AA	AB	AB	AA	AA	AB	AB	AA	AA	AB	AA	AB	AA	AA	AA	AA	AB	BB	AB	AA	AA	AA	AA	AB	AB	AA	AB	AA	AA	AA	AA	AB	AB	AA	AB	AA	AB	AA	AA
1881	AX-89848677		AA	AA	AA	AA	AA	AA	AA	AA	AA	AB	AB	AA	AA	AB	AB	AA	AA	AB	AA	AB	AA	AA	AA	AA	AB	BB	AB	AA	AA	AA	AA	AB	AB	AA	AB	AA	AA	AA	AA	AB	AB	AA	AB	AA	AB	AA	AA
1882	AX-89831529		BB	BB	BB	BB	BB	BB	BB	BB	BB	AB	AB	BB	BB	AB	AB	BB	BB	AB	BB	AB	BB	BB	BB	BB	AB	AA	AB	BB	BB	BB	BB	AB	AB	BB	AB	BB	BB	BB	BB	AB	AB	BB	AB	BB	AB	BB	BB
1883	AX-89905332		AA	AA	AA	AA	AA	AA	AB	AA	AA	AB	AB	AA	AA	AA	AB	AA	AA	AB	AA	AA	AA	AA	AA	AA	AB	AA	AA	AA	AA	AA	AA	AA	AA	AA	AA	AA	AA	AA	AA	AB	AA	AA	AA	AA	AA	AA	AA
1884	AX-89831565		BB	BB	BB	BB	BB	BB	AB	BB	BB	AB	AB	BB	BB	BB	AB	BB	BB	AB	BB	BB	BB	BB	BB	BB	AB	BB	BB	BB	BB	BB	BB	BB	BB	BB	BB	BB	BB	BB	BB	AB	BB	BB	BB	BB	BB	BB	BB
1885	AX-89791541		BB	BB	BB	BB	BB	BB	BB	BB	BB	BB	AB	BB	BB	BB	AB	BB	BB	AB	BB	BB	BB	BB	BB	BB	AB	BB	BB	BB	BB	BB	BB	BB	BB	BB	BB	BB	BB	BB	BB	AB	BB	BB	BB	BB	BB	BB	BB
1886	AX-89788189		AA	AA	AA	AA	AA	AA	AA	AA	AA	AA	AB	AA	AA	AA	AB	AA	AA	AB	AA	AA	AA	AA	AA	AA	AB	AA	AA	AA	AA	AA	AA	AA	AA	AA	AA	AA	AA	AA	AA	AB	AA	AA	AA	AA	AA	AA	AA
1887	AX-89889224		AA	AA	AA	AA	AA	AA	AB	AA	AA	AA	AB	AB	AA	AB	AA	AA	AA	AB	AA	AB	AA	AA	AA	AA	AB	BB	AB	AA	AA	AA	AA	AB	AB	AA	BB	AA	AA	AA	AA	AB	AB	AA	AB	AA	AB	AA	AA
1888	AX-89847564		AA	AA	AA	AA	AA	AA	AB	AA	AA	AA	AA	AB	AA	AB	AA	AA	AA	AB	AA	AB	AA	AA	AA	AA	AA	BB	AB	AA	AA	AA	AA	AB	AB	AA	BB	AA	AA	AA	AA	AB	AB	AA	AB	AA	AB	AA	AA
1889	AX-89905351		BB	BB	NC	BB	AA	AB	AB	BB	AB	BB	AB	AB	BB	AB	BB	AB	BB	AB	BB	AB	AB	AA	AB	AB	BB	AA	AA	BB	AA	BB	BB	AB	AB	AB	AA	AB	AB	AA	BB	AB	AB	BB	AB	AB	AA	BB	BB
1890	AX-89889193		BB	BB	BB	BB	BB	BB	AB	BB	BB	BB	AB	AB	BB	AB	BB	BB	BB	AB	BB	AB	BB	BB	BB	BB	BB	NC	NC	BB	BB	BB	BB	AB	AB	BB	NC	BB	BB	BB	BB	NC	AB	BB	NC	BB	AB	BB	BB
1891	AX-89888790		BB	BB	BB	BB	BB	BB	BB	BB	BB	BB	BB	AB	BB	AB	BB	BB	BB	BB	BB	AB	BB	BB	BB	BB	BB	AA	AB	BB	BB	BB	BB	AB	AB	BB	NC	BB	BB	BB	BB	BB	AB	BB	AB	BB	AB	BB	BB
1892	AX-89888940		AA	AA	AB	AB	BB	AB	AB	AB	AB	AA	BB	AB	AA	AB	AB	BB	BB	AB	AA	BB	AB	BB	AB	AB	AB	BB	BB	AA	BB	AA	AA	AB	AB	AB	BB	BB	AB	BB	BB	BB	AB	BB	AB	AB	BB	AA	AA
1893	AX-89828538		AA	AA	AB	AA	BB	AB	AA	AA	AB	AA	AB	AA	AA	AA	AA	AB	AA	AB	AA	AA	AB	BB	AB	AB	AA	AA	AB	AA	BB	AA	AA	AA	AA	AB	AB	AB	AB	BB	AA	AB	AA	AA	AA	AB	AB	AA	AA
1894	AX-89885860		BB	BB	BB	AB	BB	BB	AB	AB	BB	BB	AB	AB	BB	AB	AB	AB	AA	BB	BB	AA	BB	BB	BB	BB	AB	AA	AB	BB	BB	BB	BB	AB	AB	BB	AB	AB	BB	BB	AA	AB	AB	AA	AB	BB	AB	BB	BB
1895	AX-89791214		AA	AA	AB	AB	BB	AB	AB	AB	AB	AA	BB	AB	AA	AB	AB	BB	BB	AB	AA	BB	AB	BB	AB	AB	AB	BB	BB	AA	BB	AA	AA	AB	AB	AB	BB	BB	AB	BB	BB	BB	AB	BB	AB	AB	BB	AA	AA
1896	AX-89885667		AA	AA	AB	AA	BB	NC	AA	AA	AB	AA	AB	AA	AA	AA	AA	AB	AA	AB	AA	AA	AB	NC	AB	AB	AA	AA	AB	AA	BB	AA	AA	AA	AA	AB	AB	AB	AB	BB	AA	AB	AA	AA	AA	AB	AB	AA	AA
1897	AX-89791161		BB	BB	AB	BB	AA	AB	BB	BB	AB	BB	AB	BB	BB	BB	BB	AB	BB	AB	BB	BB	AB	AA	AB	AB	BB	BB	AB	BB	AA	BB	BB	BB	BB	AB	AB	AB	AB	AA	BB	AB	BB	BB	BB	AB	AB	BB	BB
1898	AX-89791191		BB	BB	AB	BB	AA	AB	BB	BB	AB	BB	AB	BB	BB	BB	BB	AB	BB	AB	BB	BB	AB	AA	AB	AB	BB	BB	AB	BB	NC	BB	BB	BB	BB	AB	AB	AB	AB	AA	BB	NC	BB	BB	BB	AB	AB	BB	BB
1899	AX-89888905		AA	AA	AB	AA	BB	AB	AA	AA	AB	AA	AB	AA	AA	AA	AA	AB	AA	AB	AA	AA	AB	BB	AB	AB	AA	AA	AB	AA	BB	AA	AA	AA	AA	AB	AB	AB	AB	BB	AA	AB	AA	AA	AA	AB	AB	AA	AA
1900	AX-89848416		AA	AA	AA	AB	AA	AA	AB	AB	AA	AA	AB	AB	AA	AB	AB	AB	BB	AA	AA	BB	AA	AA	AA	AA	AB	BB	AB	AA	AA	AA	AA	AB	AB	AA	AB	AB	AA	AA	BB	AB	AA	BB	AB	AA	AB	AA	AA
1901	AX-89886893		BB	BB	BB	AB	BB	BB	AB	AB	BB	BB	AB	AB	BB	AB	AB	AB	AA	BB	BB	AA	BB	BB	BB	BB	AB	AA	AB	BB	BB	BB	BB	AB	AB	BB	AB	AB	BB	BB	AA	AB	AB	AA	AB	BB	AB	BB	BB
1902	AX-89788333		AB	AB	AB	BB	AA	AB	BB	BB	AB	AB	AB	BB	AB	BB	AB	AB	BB	AB	BB	BB	AB	AA	AB	AB	BB	BB	AB	AB	AA	BB	AB	BB	BB	AB	AB	AB	AB	AA	BB	AB	BB	BB	BB	AB	AB	BB	BB
1903	AX-89791334		AB	AB	AB	BB	AA	AB	BB	BB	AB	AB	AB	BB	AB	BB	AB	AB	BB	AB	BB	BB	AB	AA	AB	AB	BB	BB	AB	AB	AA	BB	AB	BB	BB	AB	AB	AB	AB	NC	BB	AB	BB	BB	BB	AB	AB	BB	BB
1904	AX-89861530		AB	AB	AB	AA	BB	AB	AA	AA	AB	AB	AB	AA	AB	AA	AB	AB	AA	AB	AA	AA	AB	BB	AB	AB	AA	AA	AB	AB	BB	AA	AB	AA	AA	AB	AB	AB	AB	BB	AA	AB	AA	AA	AA	AB	AB	AA	AA
1905	AX-89905097		AB	AB	AB	AB	AA	AB	AB	AB	AB	AB	AA	AB	AB	AB	AA	AA	NC	AB	BB	AA	AB	AA	AB	AB	AB	AA	AA	AB	AA	BB	AB	AB	AB	AB	AA	AA	AB	AA	AA	AA	AB	AA	AB	AB	AA	BB	BB
1906	AX-89791353		AB	NC	AB	AA	BB	AB	AA	AA	AB	AB	AB	AA	AB	AA	AB	AB	AA	AB	AA	AA	AB	BB	AB	AB	AA	AA	AB	AB	BB	AA	AB	AA	AA	AB	AB	AB	AB	BB	AA	AB	AA	AA	AA	AB	AB	AA	AA
1907	AX-89831924		AB	AB	AB	AA	BB	AB	AA	AA	AB	AB	AB	AA	AB	AA	AB	AB	AA	AB	AA	AA	AB	BB	AB	AB	AA	AA	AB	AB	BB	AA	AB	AA	AA	AB	AB	AB	AB	BB	AA	AB	AA	AA	AA	AB	AB	AA	AA
1908	AX-89868322		AB	AB	AB	BB	AA	AB	BB	BB	AB	AB	AB	BB	AB	BB	AB	AB	BB	AB	BB	BB	AB	AA	AB	AB	BB	BB	AB	AB	AA	BB	AB	BB	BB	AB	AB	AB	AB	AA	BB	AB	BB	BB	BB	AB	AB	BB	BB
1909	AX-89888829		BB	BB	BB	AB	BB	BB	AA	AB	BB	BB	AB	AB	BB	AB	AB	AB	AA	BB	BB	AA	BB	BB	BB	BB	AB	NC	AB	BB	BB	BB	BB	AB	AB	BB	AB	AB	BB	BB	AA	AB	AB	AA	AB	BB	AB	BB	BB
1910	AX-89828658		AA	AA	AA	AB	AA	AA	AB	AB	AA	AA	AB	AB	AA	AB	AB	AB	AB	AA	AA	BB	AA	AA	AA	AA	NC	BB	AB	AA	AA	AA	AA	AB	AB	AA	AB	AB	AA	AA	BB	AB	AB	BB	AB	AA	AB	AA	AA
1911	AX-89778735		BB	BB	BB	AB	BB	BB	AB	AB	BB	BB	AA	AB	BB	AB	AA	AB	AA	BB	BB	AB	BB	BB	BB	BB	AB	AB	AB	BB	BB	BB	BB	AB	AB	BB	AB	AB	BB	BB	AB	AB	AB	AB	AB	BB	AB	BB	BB
1912	AX-89791359		AB	AB	AB	AB	AA	AB	AB	AB	AB	AB	AA	AB	AB	AB	AA	AA	AA	AB	BB	AA	AB	AA	AB	AB	NC	AA	AA	AB	AA	BB	AB	AB	AB	AB	AA	AA	AB	AA	AA	AA	AB	AA	AB	AB	AA	BB	BB
1913	AX-89831760		AA	AA	AB	AB	BB	AB	AB	AB	AB	AA	BB	AB	AA	AB	AB	BB	BB	AB	AA	BB	AB	BB	AB	AB	AB	BB	BB	AA	BB	AA	NC	AB	AB	AB	BB	BB	AB	BB	BB	BB	AB	BB	AB	AB	BB	AA	NC
1914	AX-89804445		AB	AB	AB	AB	BB	AB	AB	AB	AB	AB	BB	AB	AB	AB	BB	BB	BB	AB	AA	BB	AB	AB	AB	AB	AB	BB	AB	AB	BB	AA	AB	AB	AB	AA	BB	BB	AB	BB	BB	BB	AA	BB	AB	AB	BB	AA	AA
1915	AX-89789204		AB	AB	AB	AB	AA	AB	AB	BB	AB	AB	AA	AB	AB	AB	AA	AA	AA	AB	BB	AA	AB	AB	AB	AB	AB	AA	AB	AB	AA	BB	AB	AB	AB	BB	AA	AA	AB	AA	AA	AA	BB	AA	AB	AB	AA	BB	BB
1916	AX-89789237		AB	AB	AB	AB	AA	AB	AB	AB	AB	AB	AA	AB	AB	AB	AA	AA	AA	AB	BB	AA	AB	AB	AB	AB	AB	AA	AB	AB	AA	AB	AB	AB	AB	BB	AA	AA	AB	AA	AA	AA	BB	AA	AB	AB	AA	NC	BB
1917	AX-89886689		AB	AB	AB	AB	AA	AB	AB	AB	AB	AB	AA	AB	AB	AB	AA	AA	AA	AB	BB	AA	AB	AB	AB	AB	AB	AA	AB	AA	AA	AB	AB	AB	AA	AB	AA	AB	AB	AA	AA	AA	AB	AA	AB	AB	AA	AB	AB
1918	AX-89852352		AB	AB	AA	AB	AA	AB	AB	AA	AB	AB	AA	AB	AB	AA	AA	AA	AA	AB	BB	AA	AB	AB	AB	AB	AB	AA	AB	AA	AA	AB	AB	AB	AA	BB	AA	AA	AA	AA	AA	AA	BB	AA	AB	AB	AA	BB	BB
1919	AX-89788405		AB	AB	AB	AB	AA	AB	AB	AB	AB	AB	AA	AB	AB	AB	AA	AA	AA	AB	BB	AA	AB	AB	AB	AB	AB	AA	AB	AA	AB	BB	AB	AB	AA	AB	AA	AB	AB	AB	AA	AA	BB	AA	AB	AB	AA	BB	BB
1920	AX-89829743		AB	AB	AA	BB	AA	AB	BB	AB	AB	AB	AB	BB	AB	AB	AB	AB	BB	AB	BB	BB	AB	AB	AB	AB	BB	BB	BB	AA	AA	AB	AB	BB	AB	BB	AB	AB	AA	AA	BB	AB	BB	BB	BB	AB	AB	BB	BB
1921	AX-89886450		AB	AB	AB	AB	BB	AB	AB	AB	AB	AB	BB	AB	AB	AB	BB	BB	BB	AB	AA	BB	AB	AB	AB	AB	AB	BB	AB	BB	AB	AA	AB	AB	BB	AA	BB	AB	AB	AB	BB	BB	AA	BB	AB	AB	BB	AA	AA
1922	AX-89788920		AB	AB	AB	AB	AA	AB	AB	AA	AB	AB	AA	AB	AB	AA	AA	AA	AA	AB	BB	AA	AB	AB	AB	AB	AB	AA	AB	AA	AB	AB	AB	AB	AA	BB	AA	AA	AA	AB	AA	AA	BB	AA	AB	AB	AA	BB	BB
1923	AX-89886513		AB	AB	AB	AB	AA	AB	AB	AA	AB	AB	AA	AB	AB	AA	AA	AA	AA	AB	BB	AA	AB	AB	AB	AB	AB	AA	AB	AA	AB	AB	AB	AB	AA	BB	AA	AA	AA	AB	AA	AA	BB	AA	AB	AB	AA	BB	BB
1924	AX-89905161		AB	AB	AB	AB	BB	AB	AA	AB	AB	AB	BB	AB	AB	BB	AB	AB	AA	AB	AA	AB	AB	AB	AB	AB	AB	BB	AB	BB	AB	AB	AB	AB	BB	AA	BB	AB	BB	AB	AB	AB	AA	AA	AB	AB	BB	AA	AA
1925	AX-89887054		AA	AA	AA	AA	AA	AA	AA	AB	AA	AA	AA	AB	AA	BB	AA	AA	AA	AA	AA	AB	AA	AA	AA	AA	AA	BB	AB	AA	AA	AA	AA	AB	AB	AA	AB	AA	AA	AA	AA	AA	AA	AA	AB	AA	AB	AA	AA
1926	AX-89789352		BB	BB	BB	BB	BB	BB	BB	AB	BB	BB	BB	AB	BB	AA	BB	BB	BB	BB	BB	AB	BB	BB	BB	BB	BB	AA	AB	BB	BB	BB	BB	AB	AB	BB	AB	BB	BB	BB	BB	BB	BB	BB	AB	BB	AB	BB	BB
1927	AX-89789414		AB	AA	AB	AB	AB	AB	AA	AA	AB	AA	BB	AA	AB	AA	AA	AB	AA	AB	AA	AA	AB	AB	AB	AB	AB	AA	AA	BB	AB	AA	AB	AA	AB	AA	AB	AA	AB	AB	AB	BB	AA	AA	AA	AB	AB	AA	AA
1928	AX-89829803		BB	BB	BB	BB	BB	BB	BB	AB	BB	AB	BB	AB	BB	NC	AB	BB	BB	BB	BB	AB	BB	BB	NC	BB	BB	AA	AB	BB	BB	AB	BB	AB	AB	BB	AB	AB	AB	BB	BB	BB	BB	BB	AB	BB	AB	BB	BB
1929	AX-89887018		BB	BB	BB	BB	BB	BB	BB	AB	BB	BB	BB	AB	BB	AA	BB	BB	BB	BB	BB	AB	BB	BB	BB	BB	BB	AA	AB	BB	BB	BB	BB	AB	AB	BB	AB	BB	BB	BB	BB	BB	BB	BB	AB	BB	AB	BB	BB
1930	AX-89789353		AB	AB	AB	AB	AB	AB	BB	BB	AB	BB	AA	BB	AB	BB	BB	AB	BB	AB	BB	BB	AB	AB	AB	AB	AB	BB	BB	AA	AB	BB	AB	BB	AB	BB	AB	BB	AB	NC	AB	AB	BB	BB	BB	AB	AB	BB	BB
1931	AX-89789435		AB	AA	AB	AB	AB	AB	AA	AA	AB	AA	BB	AA	AB	AA	AA	AB	AA	AB	AA	AA	AB	AB	AB	AB	BB	AA	AA	BB	AB	AA	AB	AA	AB	AA	AB	AA	AB	AB	AB	BB	AA	AA	AA	AB	AB	AA	AA
1932	AX-89848467		BB	BB	AB	AB	AA	AB	AB	AB	AB	BB	AA	BB	BB	BB	BB	AB	AB	AB	BB	AB	AB	BB	AB	AB	AB	BB	BB	AA	AB	BB	AB	BB	AB	BB	AB	BB	AB	AB	AA	AA	BB	AB	BB	AB	AB	BB	BB
1933	AX-89789506		AA	AA	AB	AB	BB	AB	AB	AB	AB	AA	BB	AA	AB	AA	AA	AB	AB	AB	AA	AB	AB	AB	AB	AB	AB	AA	AA	BB	AB	AA	AB	AA	AB	AA	AB	AA	AB	AB	BB	BB	AA	AB	AA	AB	AB	AA	AA
1934	AX-89887511		AA	AA	AA	AA	AA	AA	AA	AA	AA	AB	AA	AB	AB	AB	AB	AA	AA	AA	AA	AA	AA	AB	AA	AA	AA	AB	AB	AA	AA	AA	AA	AB	AB	AB	AB	AA	AA	AA	AA	AA	AA	AA	AB	AA	AA	AA	AA
1935	AX-89830305		BB	BB	BB	BB	BB	BB	BB	BB	BB	AB	BB	AB	AB	AB	AB	BB	BB	BB	BB	BB	BB	AB	BB	BB	AB	AB	AB	BB	BB	BB	BB	AB	AB	AB	AB	BB	BB	BB	BB	BB	BB	BB	AB	BB	BB	BB	BB
1936	AX-89789800		AA	AA	AA	AA	AA	AA	AA	AA	AA	AB	AA	AB	AB	AB	AB	AA	AA	AA	AA	AA	AA	AB	AA	AA	AA	BB	AB	AA	AA	AA	AA	AB	AB	AB	AB	AA	AA	AA	AA	AA	AA	AA	AB	AA	AA	AA	AA
1937	AX-89887415		AA	AA	AA	AA	AA	AA	AA	AA	AA	AB	AA	AB	AB	AB	AB	AA	AA	AA	AA	AA	AA	AB	AA	AA	AA	BB	AB	AA	AA	AA	AA	AB	AB	AB	AB	AA	AA	AA	AA	AA	AA	AA	AB	AA	AA	AA	AA
1938	AX-89830248		AA	AA	AA	AA	AA	AA	AA	AA	AA	AB	AA	AB	AB	AB	AB	AA	AA	AA	AA	AA	AA	AB	AA	AA	AA	BB	AB	AA	AA	AA	AA	AB	AB	AB	AB	AA	AA	AA	AA	AA	AA	AA	AB	AA	AA	AA	AA
1939	AX-89789721		BB	BB	BB	BB	BB	BB	BB	BB	BB	AB	BB	AB	AB	AB	AB	BB	BB	BB	BB	BB	BB	AB	BB	BB	BB	AB	AB	BB	BB	BB	BB	AB	AB	AB	AB	BB	BB	BB	BB	BB	BB	BB	AB	BB	BB	BB	BB
1940	AX-89789742		BB	BB	AB	AB	AB	BB	BB	BB	AB	AB	AA	AB	AB	AB	AB	AB	BB	AB	BB	BB	BB	AB	BB	BB	NC	AA	AB	AB	BB	BB	BB	AB	AA	AB	AB	BB	AB	AB	AB	AA	BB	BB	AB	AB	AB	BB	BB
1941	AX-89861412		AB	AB	AB	AB	AB	AB	AB	AA	AB	AB	BB	AB	AB	AB	AB	AB	AA	AB	AB	AB	AB	AB	AB	AB	AB	BB	AB	AB	AB	AB	AB	AB	BB	AB	AB	AB	AB	AB	AB	BB	AB	AB	AB	AB	AB	AB	AB
1942	AX-89789782		BB	BB	AB	AB	AB	BB	BB	BB	AB	AB	AA	AB	AB	AB	AB	AB	NC	AB	BB	BB	BB	AB	NC	AB	AB	AA	AB	AB	BB	BB	BB	AB	AA	AB	AB	BB	AB	AB	AB	AA	BB	BB	AB	AB	AB	BB	BB
1943	AX-89830168		AA	AA	AB	AB	AB	AB	AA	AA	AB	AB	BB	AB	AB	AB	AB	AB	NC	AB	AA	AA	AA	AB	AA	AA	AB	BB	AB	AB	AA	AA	AA	AB	BB	AB	AB	AA	AB	AB	AB	BB	AA	AA	AB	AB	AB	AA	AA
1944	AX-89789639		AA	AA	AB	AB	AB	AB	AB	AA	AB	AB	BB	AB	AB	AB	AB	AB	AA	AB	AA	AA	AA	AB	NC	AA	AB	BB	AB	AB	AA	AA	AA	AB	BB	AB	AB	AA	AB	AB	AB	BB	AA	AA	AB	AB	AB	AA	AA
1945	AX-89848484		AA	AA	AB	AB	AB	AB	AB	AA	AB	AB	BB	AB	AB	AB	AB	AB	AA	AB	AA	AA	AA	AB	AA	AA	AB	BB	AB	AB	AA	AA	AA	AB	BB	AB	AB	AA	AB	AB	AB	BB	AA	AA	AB	AB	AB	AA	AA
1946	AX-89848557		AA	AA	AB	AB	AA	AB	AB	AA	AB	AB	AB	BB	AB	AB	BB	BB	AB	AB	AB	AA	AA	AB	AA	AA	AA	BB	AB	AB	AA	AA	AA	BB	BB	BB	BB	AA	AB	AB	AA	BB	AB	AB	AB	AB	BB	AB	AB
1947	AX-89848558		BB	BB	AB	BB	BB	AB	AB	BB	AB	BB	AB	BB	BB	BB	BB	AB	BB	AB	BB	BB	BB	BB	BB	BB	BB	BB	BB	AB	BB	BB	BB	AB	AB	AB	AB	BB	AB	AB	BB	AB	AB	AB	BB	AB	AA	AB	AB
1948	AX-89888031		AA	AA	AA	AB	AA	AA	AA	AA	AA	AB	AA	BB	AB	AB	BB	AB	AB	AA	AB	AA	AA	AB	AA	AA	AA	NC	AB	AA	AA	AA	AA	AB	AB	AB	AB	AA	AA	AA	AA	AB	AA	AA	AB	AA	AA	AA	AA
1949	AX-89790401		AA	AA	AA	AB	NC	AA	BB	AB	AA	AA	AB	AA	AA	AA	AA	AA	AB	AB	AA	AB	AA	AA	AA	AA	AB	AA	AA	AB	AA	AA	AB	AA	AA	AA	AA	AA	AA	AA	BB	AA	AA	AA	AA	AA	AA	AA	AA
1950	AX-89830936		BB	BB	BB	AB	AB	BB	AA	AB	BB	BB	AB	BB	BB	BB	BB	BB	AB	AB	BB	AB	BB	BB	BB	BB	AB	BB	BB	AB	BB	BB	AB	BB	BB	BB	BB	BB	BB	BB	AA	BB	BB	BB	BB	BB	BB	BB	BB
1951	AX-89888192		BB	BB	BB	AA	AB	BB	AB	AB	BB	AB	AB	AA	AB	BB	AA	AB	NC	BB	AB	AB	BB	AB	BB	BB	AB	AB	AB	AB	BB	AB	AB	AB	AB	AB	AB	AB	AB	BB	AA	AB	BB	BB	AB	BB	BB	BB	BB
1952	AX-89848593		AA	AA	AA	BB	AB	AA	BB	AB	AA	AB	AB	BB	AB	AA	BB	AB	BB	AA	AB	AB	AA	AA	AA	AA	AB	AB	AB	AB	AA	AB	AB	AB	AB	AB	AB	AB	AB	AA	BB	AB	AA	AA	AB	AA	AA	AA	AA
1953	AX-89908442		BB	BB	BB	AB	AB	BB	AB	AB	BB	BB	AB	BB	BB	BB	BB	BB	AB	BB	BB	AB	BB	BB	BB	BB	AB	BB	BB	AB	BB	BB	AB	BB	BB	BB	BB	BB	BB	BB	AA	BB	BB	BB	BB	BB	BB	BB	BB
1954	AX-89831134		BB	BB	BB	AA	AB	BB	AB	AB	BB	AB	AB	AA	AB	BB	AA	AB	AA	BB	AB	AB	BB	BB	BB	BB	AB	AB	AB	AB	BB	AB	AB	AB	AB	AB	AB	AB	AB	BB	AA	AB	BB	BB	AB	BB	BB	BB	BB
1955	AX-89831050		AA	AA	AA	BB	AB	AA	AB	AB	AA	AB	AB	BB	AB	AA	BB	AB	BB	AA	AB	AB	AA	AA	AA	AA	AB	AB	AB	AB	AA	AB	AB	AB	AB	AB	AB	AB	AB	AA	BB	AB	AA	AA	AB	AA	AA	AA	AA
1956	AX-89831090		AA	AA	AA	BB	AB	AA	AB	AB	AA	AB	AB	BB	AB	AA	BB	AB	BB	AA	AB	AB	AA	AA	AA	AA	AB	AB	AB	AB	AA	AB	AB	AB	AB	AB	AB	AB	AB	AA	BB	AB	AA	AA	AB	AA	NC	AA	AA
1957	AX-89831333		AB	AA	AA	AB	AB	AA	AA	AA	AA	AA	AA	AB	AB	AA	AB	AA	AA	AA	AB	AA	AA	AA	AA	AA	AA	AB	AB	AA	AA	AB	AA	AA	AB	AB	AB	AB	AA	AA	AA	AB	AA	AA	AB	AA	AA	AA	AA
1958	AX-89831395		AB	BB	BB	NC	AB	BB	BB	BB	BB	BB	AB	AA	AB	BB	AB	BB	BB	BB	AB	BB	BB	BB	BB	BB	AB	AB	AB	AB	BB	AB	BB	BB	AB	AB	AB	AB	BB	BB	AB	AB	BB	BB	AB	BB	BB	BB	BB
1959	AX-89829234		AB	AB	BB	BB	BB	BB	BB	AB	AB	AB	BB	BB	AB	AB	BB	AB	BB	AB	AB	AB	AA	AA	NC	AA	AB	BB	AB	BB	AA	AB	AA	AB	BB	BB	BB	AB	AB	AB	NC	BB	AB	AB	BB	AB	BB	AB	AB
1960	AX-89788597		AB	AB	BB	BB	AB	AB	AB	AA	AB	AA	BB	BB	AB	AB	AB	AA	AA	AA	AB	AA	AA	AA	AA	AA	AB	BB	AB	AB	AA	AB	AA	AB	AB	BB	BB	AB	AB	AB	AB	AB	AB	AB	BB	AB	BB	AB	AB
1961	AX-89886384		AB	BB	BB	AB	AB	BB	BB	BB	BB	BB	BB	AA	AB	BB	AB	BB	BB	BB	AB	BB	BB	BB	BB	BB	BB	AB	AB	BB	BB	AB	BB	BB	AB	AB	AB	AB	BB	BB	BB	AB	BB	BB	AB	BB	BB	BB	BB
1962	AX-89788832		AB	AB	BB	AB	AB	BB	BB	BB	BB	BB	BB	AA	AB	BB	AB	BB	BB	BB	AB	BB	BB	BB	BB	BB	BB	AB	AB	BB	BB	AB	BB	BB	AB	AB	AB	AB	BB	BB	BB	AB	BB	BB	AB	BB	BB	BB	BB
1963	AX-89829166		AB	BB	BB	AB	NC	BB	BB	BB	BB	BB	BB	AA	AB	BB	AB	BB	BB	BB	AB	BB	BB	BB	BB	BB	BB	AB	BB	BB	BB	AB	BB	BB	NC	AB	NC	NC	BB	BB	BB	AB	BB	BB	AB	BB	BB	BB	BB
1964	AX-89886192		AB	AA	AA	AB	AB	AA	AA	AA	AA	AA	AA	BB	AB	AA	AB	AA	AA	AA	AB	AA	AA	AA	AA	AA	AA	AB	AB	AA	AA	AB	AA	AA	AB	AB	AB	AB	AA	AA	AA	AB	AA	AA	AB	AA	AA	AA	AA
1965	AX-89788641		AB	BB	BB	AB	AB	BB	BB	BB	BB	BB	BB	AB	AB	BB	AB	BB	BB	BB	AB	BB	BB	BB	BB	BB	BB	AB	AB	BB	BB	AB	BB	BB	AB	AB	AB	AB	BB	BB	BB	AB	BB	BB	AB	BB	BB	BB	BB
1966	AX-89788681		AB	BB	BB	AB	AB	BB	BB	BB	BB	BB	BB	AA	AB	BB	AB	BB	BB	BB	AB	BB	BB	BB	BB	BB	BB	AB	AB	BB	BB	AB	BB	BB	AB	AB	AB	AB	BB	BB	BB	AB	BB	BB	AB	BB	BB	BB	BB
1967	AX-89886316		AB	AA	BB	BB	AB	AB	AB	AA	AB	AA	BB	BB	AB	AB	AB	AA	AA	AA	AB	AA	AA	AA	AB	AA	AB	BB	AB	AB	NC	AB	AA	AB	AB	BB	BB	AB	AB	AB	AB	AB	AB	AB	BB	AB	BB	AB	NC
1968	AX-89807969		AA	AA	AA	AB	AA	AB	AB	AA	AB	AA	AA	AA	AA	AA	AA	AA	AA	AA	AA	AB	AA	AA	AA	AA	AA	AA	AA	AA	AB	AA	AA	AA	AA	AA	AA	AB	AB	AA	BB	AB	AA	AA	AB	AB	AA	AA	AB
1969	AX-89836464		AA	AA	AA	AA	BB	AA	AB	AB	AA	AB	AA	AB	AB	AB	AA	AB	AB	AB	BB	AA	AA	AA	AB	AB	AA	AA	AB	AB	AA	AA	AB	AB	AA	AA	AB	AA	AB	AB	AA	AA	AB	AB	AA	AB	AA	AB	AB
1970	AX-89893164		BB	BB	BB	BB	AA	BB	AB	AB	BB	AB	BB	AB	AB	AB	BB	AB	AB	AB	AA	BB	BB	BB	AB	AB	BB	BB	AB	AB	BB	BB	AB	AB	BB	BB	AB	BB	AB	AB	BB	BB	AB	AB	BB	AB	BB	AB	AB
1971	AX-89836010		BB	BB	BB	BB	AA	BB	AB	AB	BB	AB	BB	AB	AB	AB	BB	AB	AB	AB	AA	BB	BB	BB	AB	AB	BB	BB	AB	AB	BB	BB	AB	AB	BB	BB	AB	BB	AB	AB	BB	BB	AB	AB	BB	AB	BB	AB	AB
1972	AX-89794381		BB	BB	BB	BB	AA	BB	AB	AB	BB	AB	BB	AB	AB	AB	BB	AB	AB	AB	AA	BB	BB	BB	AB	AB	BB	BB	AB	AB	BB	BB	AB	AB	BB	BB	AB	BB	AB	AB	BB	BB	AB	AB	BB	AB	BB	AB	AB
1973	AX-89893248		BB	BB	BB	BB	AA	BB	AB	AB	BB	AB	BB	AB	AB	AB	BB	AB	AB	AB	AA	BB	BB	BB	AB	AB	BB	BB	AB	AB	BB	BB	AB	AB	BB	BB	AB	BB	AB	AB	BB	BB	AB	AB	BB	AB	BB	AB	AB
1974	AX-89794972		AA	AA	AA	AA	BB	AA	AB	AB	AA	AB	AA	AB	AB	AB	AA	AB	AB	AB	BB	AA	AA	AA	AB	AB	AA	AA	AB	AB	AA	AA	AB	AB	AA	AA	AB	AA	AB	AB	AA	AA	AB	AB	AA	AB	AA	AB	AB
1975	AX-89849486		BB	BB	BB	AB	AA	AB	AA	AB	AB	AB	BB	AB	AB	AB	BB	AB	AB	AB	AA	AB	BB	BB	AB	AB	BB	BB	AB	AB	AB	BB	AB	AB	BB	BB	AB	AB	AA	AB	AA	AB	AB	AB	AB	AA	BB	AB	AA
1976	AX-89889401		AB	AA	AA	AB	BB	AB	BB	AB	AB	AB	AA	AB	AB	AB	AA	AB	AB	AB	BB	AB	AA	AA	AB	AB	AA	AA	AB	AB	AB	AA	AB	AB	AA	AA	AB	AB	BB	AB	BB	AB	AB	AB	AB	BB	AA	AB	BB
1977	AX-89832270		AA	AA	AA	AB	AA	AB	AB	AB	AB	AA	AA	AA	AA	AA	AB	AA	AA	AA	AA	BB	AA	AB	AB	AB	AB	AA	AA	AB	BB	AA	AB	AB	NC	AA	AB	BB	AB	AA	BB	AB	AA	AB	AB	AB	AA	AA	NC
1978	AX-89905491		AB	BB	BB	AB	AA	AB	AA	AB	AB	AB	BB	AB	AB	AB	BB	AB	AB	AB	AA	AB	BB	BB	AB	AB	BB	BB	AB	AB	AB	BB	AB	AB	BB	BB	AB	AB	AA	AB	AA	AB	AB	AB	AB	AA	BB	AB	AA
1979	AX-89792080		AA	AB	BB	AB	AA	AB	AA	AB	AA	AB	BB	AB	AB	AA	BB	AB	AA	AB	AA	AB	AB	AB	AB	AB	BB	BB	AB	AB	AB	AA	AB	AB	BB	BB	AB	AB	AA	AA	AA	AB	AA	AB	AB	AA	AB	AA	AA
1980	AX-89905523		BB	BB	BB	AB	BB	AB	AB	BB	AB	BB	BB	BB	AB	NC	BB	BB	AB	BB	AB	AB	BB	BB	BB	BB	BB	BB	BB	BB	AB	BB	BB	BB	BB	BB	BB	AB	AB	BB	AA	AB	BB	BB	AB	AB	BB	BB	AB
1981	AX-89807776		AB	AA	AA	AA	BB	AA	AB	AB	AA	AB	AA	AB	AB	AB	AA	AB	AB	AB	BB	AA	AA	AA	AB	AB	AA	AA	AB	AB	AA	AA	AB	AB	AA	AA	AB	AA	AB	AB	AA	AA	AB	AB	AA	AB	AA	AB	AB
1982	AX-89804852		AA	AB	BB	BB	AA	BB	AB	AB	AB	AB	BB	BB	BB	AB	BB	AB	AB	AB	BB	BB	AB	AB	BB	BB	BB	BB	BB	AB	BB	AA	AB	BB	BB	BB	BB	BB	AB	AA	BB	BB	AB	AB	BB	BB	AB	AB	BB
1983	AX-89905677		AB	AB	AA	AA	AA	AA	AA	AA	AB	AA	AA	AB	AA	AB	AB	AB	AB	AA	AA	AA	AB	AB	AA	AA	AA	AA	AA	AA	AA	AB	AA	AA	AA	AA	AA	AA	AA	AA	AA	AA	AB	AA	AA	AA	AB	AB	AA
1984	AX-89792433		AB	BB	BB	BB	AA	BB	AB	AB	BB	AB	BB	BB	BB	BB	BB	AB	BB	AB	BB	BB	BB	BB	BB	BB	BB	BB	BB	AB	BB	BB	AB	BB	BB	BB	BB	BB	AB	AB	BB	BB	BB	AB	BB	BB	BB	BB	BB
1985	AX-89792112		AA	AB	BB	AB	AA	AB	AA	AB	AA	AB	BB	AB	AB	AA	BB	AB	AA	AB	AA	AB	AB	AB	AB	AB	NC	BB	AB	AB	AB	AA	AB	AB	NC	BB	AB	AB	AA	AA	AA	AB	AA	AB	AB	AA	AB	AA	AA
1986	AX-89833568		AB	AB	BB	AB	BB	AB	AB	BB	AA	BB	BB	BB	AB	AB	BB	BB	AA	BB	AB	AB	AB	AB	BB	BB	BB	BB	BB	BB	AB	AA	BB	BB	BB	BB	BB	AB	AB	AB	AA	AB	AB	BB	AB	AB	AB	AB	NC
1987	AX-89833637		BB	BB	BB	AB	BB	AB	AB	BB	AB	BB	BB	BB	AB	BB	BB	BB	AB	BB	AB	AB	BB	BB	BB	BB	BB	BB	BB	BB	AB	BB	BB	BB	BB	BB	BB	AB	AB	BB	AA	AB	BB	BB	AB	AB	BB	BB	AB
1988	AX-89807792		AA	AB	BB	AB	AA	AB	AA	AB	AA	AB	BB	BB	AB	AB	BB	AB	AA	AB	AB	AB	AB	AB	BB	BB	BB	BB	BB	AB	AB	AA	AB	BB	BB	BB	BB	AB	AA	AA	AA	AB	AB	AB	AB	AB	AB	AB	AB
1989	AX-89905610		AB	AB	AA	AB	AA	AB	AB	AA	BB	AA	AA	AB	AB	AB	AB	AB	BB	AA	AB	AB	AB	AB	AA	AA	AA	AA	AA	AA	AB	BB	AA	AA	AA	AA	AA	AB	AB	AB	BB	AB	AB	AA	AB	AB	AB	AB	AB
1990	AX-89792825		AA	AA	AA	AB	AA	AB	AB	AA	AB	AA	AA	AA	AB	AA	AA	AA	AB	AA	AB	AB	AA	AA	AA	AA	AA	AA	AA	AA	AB	AA	AA	AA	AA	AA	AA	AB	AB	AA	AB	AB	AA	AA	AB	AB	AA	AA	AB
1991	AX-89793090		BB	BB	BB	AB	BB	AB	AB	BB	AB	BB	BB	BB	AB	BB	BB	BB	AB	BB	AB	AB	BB	BB	BB	BB	BB	BB	BB	BB	AB	BB	BB	BB	BB	BB	BB	AB	AB	BB	AB	AB	BB	BB	BB	AB	BB	BB	AB
1992	AX-89793396		AA	AA	AA	AB	AA	AB	AB	AB	AB	AA	AA	AA	AB	AA	AA	AA	AB	AA	AB	BB	AA	AB	AA	AA	AB	AA	AA	AA	BB	AA	AA	AB	AA	AA	AA	BB	AB	AA	BB	AB	AA	AB	AB	AB	AA	AA	AB
1993	AX-89892031		BB	BB	BB	AB	BB	AB	AB	BB	AB	BB	BB	BB	AB	BB	BB	BB	AB	BB	AB	AB	BB	BB	BB	BB	BB	BB	BB	BB	AB	BB	BB	BB	BB	BB	BB	AB	AB	BB	AA	AB	BB	BB	AB	AB	BB	BB	AB
1994	AX-89905730		AB	AB	BB	AB	BB	AB	AB	AB	AA	BB	BB	AB	AB	AB	AB	AB	AA	BB	AB	AA	AB	AA	BB	BB	AB	BB	BB	BB	AA	AB	BB	AB	BB	BB	BB	AA	AB	BB	AA	AB	AB	AB	AB	AB	AB	AB	AB
1995	AX-89872638		AB	AB	AA	AB	AA	AB	AB	AB	BB	AA	AA	AB	AB	AB	AB	AB	BB	AA	AB	BB	AB	BB	AA	AA	AB	AA	AA	AA	BB	AB	AA	AB	AA	AA	AA	BB	AB	AA	BB	AB	AB	AB	AB	AB	AB	AB	AB
1996	AX-89857913		BB	BB	BB	AB	BB	AB	AB	AB	AB	BB	BB	BB	AB	BB	BB	BB	AB	BB	AB	AA	BB	AB	BB	BB	AB	BB	BB	BB	AA	BB	BB	AB	BB	BB	BB	AA	AB	BB	AA	AB	BB	AB	AB	AB	BB	BB	AB
1997	AX-89892441		AB	BB	BB	BB	BB	BB	BB	AB	AB	BB	BB	AB	BB	AB	AB	AB	AB	BB	BB	AB	AB	NC	BB	BB	AB	BB	BB	BB	AB	AB	BB	AB	BB	BB	BB	AB	BB	BB	BB	BB	AB	AB	BB	BB	AB	AB	BB
1998	AX-89788429		BB	AB	NC	BB	AB	AB	BB	BB	BB	AB	AB	BB	BB	AB	BB	BB	BB	AB	NC	AB	AB	AB	BB	BB	BB	AB	AB	AB	BB	BB	BB	AB	AB	AA	BB	BB	BB	BB	BB	BB	BB	BB	BB	BB	AB	AB	BB
[truncated: 1,801 more rows]
[truncated: 226 more columns]
