# Supplementary material for: Pedigree-Based Analysis in a Multiparental Population of Octoploid Strawberry Reveals QTL Alleles Conferring Resistance to Phytophthora cactorum
Source: G3 (Bethesda). 2017 Jun 5;7(6):1707–19. doi: 10.1534/g3.117.042119 (PMC5473751; doi:10.1534/g3.117.042119)
Supplement: Supplementary file 16 [file 1707FileS5.csv]

NA=Not available
SN	Category	Individual	FemaleParent	MaleParent	Diplotype	AUDPC
1	2013-14Discovery	13.1-48	FL_10-47	FL_09-46	H3H1	8.2
2	2013-14Discovery	13.1-49	FL_10-47	FL_09-46	H3H1	0
3	2013-14Discovery	13.1-18	FL_10-47	FL_09-46	H3H1	0
4	2013-14Discovery	13.1-25	FL_10-47	FL_09-46	H4H1	0
5	2013-14Discovery	13.1-146	FL_10-47	FL_09-46	H3H1	0
6	2013-14Discovery	13.1-16	FL_10-47	FL_09-46	H3H1	0
7	2013-14Discovery	13.1-74	FL_10-47	FL_09-46	H4H1	3.5
8	2013-14Discovery	13.1-187	FL_10-47	FL_09-46	H4H1	92.7
9	2013-14Discovery	13.1-73	FL_10-47	FL_09-46	H4H1	35.8
10	2013-14Discovery	13.1-161	FL_10-47	FL_09-46	H4H1	0
11	2013-14Discovery	13.2-18	FL_10-47	FL_06-38	H3H1	0
12	2013-14Discovery	13.2-68	FL_10-47	FL_06-38	H4H1	8.2
13	2013-14Discovery	13.2-4	FL_10-47	FL_06-38	H4H1	33.5
14	2013-14Discovery	13.2-118	FL_10-47	FL_06-38	H3H2	26.5
15	2013-14Discovery	13.2-109	FL_10-47	FL_06-38	H3H2	0
16	2013-14Discovery	13.2-97	FL_10-47	FL_06-38	H4H2	26.5
17	2013-14Discovery	13.2-94	FL_10-47	FL_06-38	H3H1	0
18	2013-14Discovery	13.2-25	FL_10-47	Florida127	H4H1	83.3
19	2013-14Discovery	13.2-1	FL_10-47	Florida127	H4H2	3.5
20	2013-14Discovery	13.2-84	FL_10-47	Florida127	H3H2	0
21	2013-14Discovery	13.2-47	FL_10-47	Florida127	H3H2	NA
22	2013-14Discovery	13.3-19	WinterDawn	FL_06-38	H1H2	0
23	2013-14Discovery	13.3-1	WinterDawn	FL_06-38	H1H2	33.5
24	2013-14Discovery	13.3-65	WinterDawn	Florida127	H1H2	3.5
25	2013-14Discovery	13.3-104	WinterDawn	Florida127	H1H1	70.5
26	2013-14Discovery	13.3-68	WinterDawn	Florida127	H1H1	71.7
27	2013-14Discovery	13.3-22	WinterDawn	Florida127	H1H2	0
28	2013-14Discovery	13.3-126	WinterDawn	Florida127	H1H2	30
29	2013-14Discovery	13.3-106	WinterDawn	Florida127	H1H1	44
30	2013-14Discovery	13.3-84	WinterDawn	Florida127	H1H1	84.5
31	2013-14Discovery	13.4-115	FL_09-57	FL_09-46	H2H1	17.5
32	2013-14Discovery	13.4-62	FL_09-57	FL_09-46	H2H1	35.8
33	2013-14Discovery	13.4-9	FL_09-57	FL_09-46	H2H1	0
34	2013-14Discovery	13.4-131	FL_09-57	FL_09-46	H2H1	33.5
35	2013-14Discovery	13.4-100	FL_09-57	FL_09-46	H2H1	0
36	2013-14Discovery	13.4-88	FL_09-57	FL_09-46	H2H1	48.5
37	2013-14Discovery	13.4-107	FL_09-57	FL_09-46	H2H1	0
38	2013-14Discovery	13.4-1	FL_09-57	FL_09-46	H2H1	28.8
39	2013-14Discovery	13.4-120	FL_09-57	FL_09-46	H2H1	0
40	2013-14Discovery	13.5-66	Florida127	FL_10-94	H2H1	NA
41	2013-14Discovery	13.5-63	Florida127	FL_10-94	H1H1	44
42	2013-14Discovery	13.5-19	Florida127	FL_10-94	H2H1	0
43	2013-14Discovery	13.5-59	Florida127	FL_10-94	H1H1	65
44	2013-14Discovery	13.5-56	Florida127	FL_10-94	H2H1	0
45	2013-14Discovery	13.5-125	Florida127	FL_10-94	H2H1	46.8
46	2013-14Discovery	13.5-21	Florida127	FL_10-94	H2H1	0
47	2013-14Discovery	13.5-36	Florida127	FL_10-94	H2H2	26.5
48	2013-14Discovery	13.6-69	FL_09-46	Florida127	H1H2	0
49	2013-14Discovery	13.6-185	FL_09-46	Florida127	H1H1	64.3
50	2013-14Discovery	13.6-113	FL_09-46	Florida127	H1H1	77.5
51	2013-14Discovery	13.6-167	FL_09-46	Florida127	H1H13	8.2
52	2013-14Discovery	13.6-97	FL_09-46	Florida127	H1H2	0
53	2013-14Discovery	13.6-8	FL_09-46	Florida127	H1H2	0
54	2013-14Discovery	13.6-58	FL_09-46	Florida127	H1H2	7
55	2013-14Discovery	13.6-75	FL_09-46	Florida127	H1H1	26.5
56	2013-14Discovery	13.6-80	FL_09-46	Florida127	H1H2	44
57	2013-14Discovery	13.6-186	FL_09-46	Florida127	H1H1	60.8
58	2013-14Discovery	13.6-48	FL_09-46	Florida127	H1H1	27.7
59	2013-14Discovery	13.7-125	FL_10-24	FL_09-134	H3H2	0
60	2013-14Discovery	13.7-45	FL_10-24	FL_09-134	H3H2	0
61	2013-14Discovery	13.7-2	FL_10-24	FL_09-134	H3H1	3.5
62	2013-14Discovery	13.7-3	FL_10-24	FL_09-134	H3H1	3.5
63	2013-14Discovery	13.7-20	FL_10-24	FL_09-134	H3H1	17.5
64	2013-14Discovery	13.7-70	FL_10-24	FL_09-134	H3H1	3.5
65	2013-14Discovery	13.7-13	FL_10-24	FL_09-134	H1H2	0
66	2013-14Discovery	13.7-162	FL_10-24	FL_09-134	H1H1	31.2
67	2013-14Discovery	13.7-156	FL_10-24	FL_09-134	H3H1	0
68	2013-14Discovery	13.8-103	FL_10-94	FL_10-97	H1H2	0
69	2013-14Discovery	13.8-21	FL_10-94	FL_10-97	H1H2	0
70	2013-14Discovery	13.8-1	FL_10-94	FL_10-97	H1H2	8.2
71	2013-14Discovery	13.8-46	FL_10-94	FL_10-97	H1H2	33.5
72	2013-14Discovery	13.8-83	FL_10-94	FL_10-97	H1H2	33.5
73	2013-14Discovery	13.8-63	FL_10-94	FL_10-97	H1H2	0
74	2013-14Discovery	13.9-14	FL_09-134	FL_10-51	H1H1	116.8
75	2013-14Discovery	13.9-41	FL_09-134	FL_10-51	H1H3	0
76	2013-14Discovery	13.9-1	FL_09-134	FL_10-51	H2H1	0
77	2013-14Discovery	13.9-5	FL_09-134	FL_10-51	H1H3	0
78	2013-14Discovery	13.9-17	FL_09-134	FL_10-51	H1H1	24.2
79	2013-14Discovery	13.9-2	FL_09-134	FL_10-51	H2H3	0
80	2013-14Discovery	13.9-12	FL_09-134	FL_10-51	H1H1	0
81	2013-14Discovery	13.9-33	FL_09-134	FL_10-51	H2H3	0
82	2013-14Discovery	13.9-7	FL_09-134	FL_10-51	H2H3	3.5
83	2013-14Discovery	13.9-42	FL_09-134	FL_10-51	H1H1	0
84	2013-14Discovery	13.10-24	unknown	unknown	H1H1	8.2
85	2013-14Discovery	13.10-14	unknown	unknown	H6H7	3.5
86	2013-14Discovery	13.10-3	unknown	unknown	H1H1	0
87	2013-14Discovery	13.10-1	unknown	unknown	H6H7	28
88	2013-14Discovery	13.10-12	unknown	unknown	H1H1	82.2
89	2013-14Discovery	13.10-45	unknown	unknown	H1H1	38.2
90	2013-14Discovery	13.10-3a	unknown	unknown	H6H7	NA
91	2013-14Discovery	13.10-43	unknown	unknown	H6H7	0
92	2013-14Discovery	13.12-75	FL_06-89	FL_09-46	H1H1	122.7
93	2013-14Discovery	13.12-71	FL_06-89	FL_09-46	H2H1	15.2
94	2013-14Discovery	13.12-65	FL_06-89	FL_09-46	H2H1	0
95	2013-14Discovery	13.12-1	FL_06-89	FL_09-46	H1H1	0
96	2013-14Discovery	13.12-79	FL_06-89	FL_09-46	H1H1	0
97	2013-14Discovery	13.12-48	FL_06-89	FL_09-46	H2H1	0
98	2013-14Discovery	13.12-42	FL_06-89	FL_09-46	H2H1	3.5
99	2013-14Discovery	13.12-61	FL_06-89	FL_09-46	H1H1	26.5
100	2013-14Discovery	13.12-1a	FL_06-89	FL_09-46	H2H1	NA
101	2013-14Discovery	13.13-26	Florida127	unknown	H2H5	47.5
102	2013-14Discovery	13.13-56	Florida127	unknown	H2H1	0
103	2013-14Discovery	13.13-38	Florida127	unknown	H5H2	0
104	2013-14Discovery	13.13-87	Florida127	unknown	H2H5	3.5
105	2013-14Discovery	13.13-23	Florida127	unknown	H1H1	58
106	2013-14Discovery	13.13-60	Florida127	unknown	H2H5	17.5
107	2013-14Discovery	13.13-36	Florida127	unknown	H2H1	34.7
108	2013-14Discovery	13.13-83	Florida127	unknown	H2H1	10.5
109	2013-14Discovery	13.13-71	Florida127	unknown	H1H1	0
110	2013-14Discovery	13.13-68	Florida127	unknown	H2H1	34.7
111	2013-14Discovery	13.14-62	FL_10-51	FL_10-47	H1H4	0
112	2013-14Discovery	13.14-11	FL_10-51	FL_10-47	H1H3	0
113	2013-14Discovery	13.14-10	FL_10-51	FL_10-47	H1H3	8.2
114	2013-14Discovery	13.14-31	FL_10-51	FL_10-47	H3H4	3.5
115	2013-14Discovery	13.14-28	FL_10-51	FL_10-47	H1H3	0
116	2013-14Discovery	13.14-23	FL_10-51	FL_10-47	H3H3	0
117	2013-14Discovery	13.14-7	FL_10-51	FL_10-47	H3H3	0
118	2013-14Discovery	13.14-19	FL_10-51	FL_10-47	H3H3	31.2
119	2013-14Discovery	13.14-36	FL_10-51	FL_10-47	H3H3	0
120	2013-14Discovery	13.14-34	FL_10-51	FL_10-47	H1H4	53.3
121	2013-14Discovery	13.14-33	FL_10-51	FL_10-47	H1H4	0
122	2013-14Discovery	13.17-16	FL_09-46	FL_06-38	H1H1	86.8
123	2013-14Discovery	13.17-78	FL_09-46	FL_06-38	H1H2	25.5
124	2013-14Discovery	13.17-127	FL_09-46	FL_06-38	H1H1	39.3
125	2013-14Discovery	13.17-72	FL_09-46	FL_06-38	H1H1	31.2
126	2013-14Discovery	13.17-17	FL_09-46	FL_06-38	H1H1	10.5
127	2013-14Discovery	13.17-65	FL_09-46	Florida127	H1H1	0
128	2013-14Discovery	13.17-60	FL_09-46	Florida127	H1H2	0
129	2013-14Discovery	13.17-66	FL_09-46	Florida127	H1H1	56.5
130	2013-14Discovery	13.18-20	Florida127	unknown	H2H1	19.8
131	2013-14Discovery	13.18-37	Florida127	unknown	H1H2	0
132	2013-14Discovery	13.18-36	Florida127	unknown	H2H5	3.5
133	2013-14Discovery	13.18-98	Florida127	unknown	H2H14	0
134	2013-14Discovery	13.18-49	Florida127	unknown	H2H1	0
135	2013-14Discovery	13.18-10	Florida127	unknown	H2H5	3.5
136	2013-14Discovery	13.18-90	Florida127	unknown	H2H1	21
137	2013-14Discovery	13.19-7	FL_06-134	FL_10-51	H2H1	0
138	2013-14Discovery	13.19-1	FL_06-134	FL_10-51	H2H1	0
139	2013-14Discovery	13.19-63	FL_06-134	FL_10-51	H2H3	0
140	2013-14Discovery	13.19-64	FL_06-134	FL_10-51	H2H3	0
141	2013-14Discovery	13.19-16	FL_06-134	FL_10-51	H2H3	0
142	2013-14Discovery	13.19-66	FL_06-134	FL_10-51	H2H1	0
143	2013-14Discovery	13.19-56	FL_06-134	FL_10-51	H2H1	0
144	2013-14Discovery	13.19-37	FL_06-134	FL_10-51	H2H3	0
145	2013-14Discovery	13.19-17	FL_06-134	FL_10-51	H2H3	0
146	2013-14Discovery	13.20-15	FL_10-24	FL_10-64	H3H1	0
147	2013-14Discovery	13.20-31	FL_10-24	FL_10-64	H3H1	0
148	2013-14Discovery	13.20-19	FL_10-24	FL_10-64	H1H2	0
149	2013-14Discovery	13.20-24	FL_10-24	FL_10-64	H1H2	0
150	2013-14Discovery	13.20-78	FL_10-24	FL_10-64	H3H2	0
151	2013-14Discovery	13.20-88	FL_10-24	FL_10-64	H3H1	0
152	2013-14Discovery	13.20-108	FL_10-24	FL_10-64	H1H1	25.7
153	2013-14Discovery	13.21-11	FL_07-102	FL_06-134	H1H2	0
154	2013-14Discovery	13.21-68	FL_07-102	FL_06-134	H2H2	0
155	2013-14Discovery	13.21-90	FL_07-102	FL_06-134	H1H2	0
156	2013-14Discovery	13.21-32	FL_07-102	FL_06-134	H1H2	42.8
157	2013-14Discovery	13.21-63	FL_07-102	FL_06-134	H1H2	0
158	2013-14Discovery	13.21-73	FL_07-102	FL_06-134	H1H2	0
159	2013-14Discovery	13.21-30	FL_07-102	FL_06-134	H1H2	0
160	2013-14Discovery	13.22-316	Florida127	11.28-34	H1H1	88
161	2013-14Discovery	13.22-249	Florida127	11.28-34	H2H1	0
162	2013-14Discovery	13.22-317	Florida127	11.28-34	H2H1	0
163	2013-14Discovery	13.22-288	Florida127	11.28-34	H1H3	0
164	2013-14Discovery	13.22-55	Florida127	11.28-34	H2H3	0
165	2013-14Discovery	13.22-303	Florida127	11.28-34	H1H3	0
166	2013-14Discovery	13.22-150	Florida127	11.28-34	H1H3	0
167	2013-14Discovery	13.22-312	Florida127	11.28-34	H8H1	0
168	2013-14Discovery	13.22-6	Florida127	11.28-34	H1H3	0
169	2013-14Discovery	13.22-298	Florida127	11.28-34	H2H1	53
170	2013-14Discovery	13.23-21	FL_10-153	FL_10-97	H1H2	72.8
171	2013-14Discovery	13.23-69	FL_10-153	FL_10-97	H3H2	24.2
172	2013-14Discovery	13.23-9	FL_10-153	FL_10-97	H1H2	26.5
173	2013-14Discovery	13.23-71	FL_10-153	FL_10-97	H1H2	39.3
174	2013-14Discovery	13.23-75	FL_10-153	FL_10-97	H1H2	50.7
175	2013-14Discovery	13.23-18	FL_10-153	FL_10-97	H3H3	0
176	2013-14Discovery	13.23-38	FL_10-153	FL_10-97	H3H2	0
177	2013-14Discovery	13.23-35	FL_10-153	FL_10-97	H3H2	88
178	2013-14Discovery	13.23-3	FL_10-153	FL_10-97	H3H3	3.5
179	2013-14Discovery	13.23-52	FL_10-153	FL_10-97	H3H3	0
180	2013-14Discovery	13.23-6	FL_10-153	FL_10-97	H3H2	3.5
181	2013-14Discovery	13.23-85	FL_10-153	FL_10-97	H3H2	40.8
182	2013-14Discovery	13.24-187	unknown	FL_07-102	H2H10	0
183	2013-14Discovery	13.24-192	unknown	FL_07-102	H2H5	0
184	2013-14Discovery	13.24-123	unknown	FL_07-102	H1H1	76.3
185	2013-14Discovery	13.24-66	unknown	FL_07-102	H1H1	111
186	2013-14Discovery	13.24-61	unknown	FL_07-102	H1H2	0
187	2013-14Discovery	13.24-53	unknown	FL_07-102	H1H2	55.3
188	2013-14Discovery	13.24-135	unknown	FL_07-102	H1H2	0
189	2013-14Discovery	13.24-168	unknown	FL_07-102	H2H1	14
190	2013-14Discovery	13.24-189	unknown	FL_07-102	H1H1	84.5
191	2013-14Discovery	13.24-127	unknown	FL_07-102	H2H1	3.5
192	2013-14Discovery	13.25-71	FL_06-134	FL_06-89	H2H1	44
193	2013-14Discovery	13.25-68	FL_06-134	FL_06-89	H2H2	3.5
194	2013-14Discovery	13.25-63	FL_06-134	FL_06-89	H2H2	0
195	2013-14Discovery	13.25-65	FL_06-134	FL_06-89	H2H1	0
196	2013-14Discovery	13.25-57	FL_06-134	FL_06-89	H2H1	32.3
197	2013-14Discovery	13.25-60	FL_06-134	FL_06-89	H2H2	0
198	2013-14Discovery	13.25-70	FL_06-134	FL_06-89	H2H1	44
199	2013-14Discovery	13.25-33	FL_06-134	FL_06-89	H2H1	46.3
200	2013-14Discovery	13.25-66	FL_06-134	FL_06-89	H2H2	0
201	2013-14Discovery	13.26-55	Florida127	FL_10-153	H2H1	42.8
202	2013-14Discovery	13.26-144	Florida127	FL_10-153	H2H1	0
203	2013-14Discovery	13.26-149	Florida127	FL_10-153	H1H3	0
204	2013-14Discovery	13.26-47	Florida127	FL_10-153	H2H3	0
205	2013-14Discovery	13.26-3	Florida127	FL_10-153	H2H3	0
206	2013-14Discovery	13.26-39	Florida127	FL_10-153	H1H3	10.5
207	2013-14Discovery	13.26-115	Florida127	FL_10-153	H1H3	47.5
208	2013-14Discovery	13.26-17	Florida127	FL_10-153	H1H3	0
209	2013-14Discovery	13.26-143	Florida127	FL_10-153	H2H3	0
210	2013-14Discovery	13.26-65	Florida127	FL_10-153	H1H1	7
211	2013-14Discovery	13.27-109	FL_06-89	FL_10-47	H1H3	40.8
212	2013-14Discovery	13.27-98	FL_06-89	FL_10-47	H2H3	0
213	2013-14Discovery	13.27-9	FL_06-89	FL_10-47	H2H4	8.2
214	2013-14Discovery	13.27-180	FL_06-89	FL_10-47	H1H3	0
215	2013-14Discovery	13.27-20	FL_06-89	FL_10-47	H2H4	79.8
216	2013-14Discovery	13.27-192	FL_06-89	FL_10-47	H2H4	51
217	2013-14Discovery	13.27-184	FL_06-89	FL_10-47	H2H4	0
218	2013-14Discovery	13.27-160	FL_06-89	FL_10-47	H1H3	3.5
219	2013-14Discovery	13.27-174	FL_06-89	FL_10-47	H2H3	3.5
220	2013-14Discovery	13.27-126	FL_06-89	FL_10-47	H1H3	31.2
221	2013-14Discovery	13.28-43	Winterstar	FL_10-24	H1H1	58
222	2013-14Discovery	13.28-49	Winterstar	FL_10-24	H1H3	0
223	2013-14Discovery	13.28-42	Winterstar	FL_10-24	H1H3	0
224	2013-14Discovery	13.28-18	Winterstar	FL_10-24	H1H1	0
225	2013-14Discovery	13.28-36	Winterstar	FL_10-24	H1H3	0
226	2013-14Discovery	13.28-56	Winterstar	FL_10-24	H1H1	0
227	2013-14Discovery	13.28-116	Winterstar	FL_10-24	H1H3	0
228	2013-14Discovery	13.28-45	Winterstar	FL_10-24	H1H3	0
229	2013-14Discovery	13.28-108	Winterstar	FL_10-24	H1H3	0
230	2013-14Discovery	13.28-17	Winterstar	FL_10-24	H1H1	3.5
231	2013-14Discovery	13.28-44	Winterstar	FL_10-24	H1H3	0
232	2013-14Discovery	13.29-147	FL_10-97	FL_10-24	H3H3	0
233	2013-14Discovery	13.29-144	FL_10-97	FL_10-24	H3H3	0
234	2013-14Discovery	13.29-88	FL_10-97	FL_10-24	H2H1	10.5
235	2013-14Discovery	13.29-100	FL_10-97	FL_10-24	H3H1	0
236	2013-14Discovery	13.29-137	FL_10-97	FL_10-24	H3H1	0
237	2013-14Discovery	13.29-139	FL_10-97	FL_10-24	H2H1	15.2
238	2013-14Discovery	13.29-140	FL_10-97	FL_10-24	H3H1	0
239	2013-14Discovery	13.29-48	FL_10-97	FL_10-24	H3H1	10.5
240	2013-14Discovery	13.29-183	FL_10-97	FL_10-24	H2H3	0
241	2013-14Discovery	13.29-16	FL_10-97	FL_10-24	H2H3	33.5
242	2013-14Discovery	13.29-4	FL_10-97	FL_10-24	H3H3	0
243	2013-14Discovery	13.29-135	FL_10-97	FL_10-24	H2H11	0
244	2013-14Discovery	13.30-223	WinterDawn	FL_09-46	H1H1	84.5
245	2013-14Discovery	13.30-7	WinterDawn	FL_09-46	H1H1	28
246	2013-14Discovery	13.30-112	WinterDawn	FL_09-46	H1H1	3.5
247	2013-14Discovery	13.30-72	WinterDawn	FL_09-46	H1H1	3.5
248	2013-14Discovery	13.30-78	WinterDawn	FL_09-46	H1H1	0
249	2013-14Discovery	13.30-222	WinterDawn	FL_09-46	H1H1	47.5
250	2013-14Discovery	13.30-5	WinterDawn	FL_09-46	H1H1	90.3
251	2013-14Discovery	13.30-65	WinterDawn	FL_09-46	H1H1	44
252	2013-14Discovery	13.30-146	WinterDawn	FL_09-46	H1H1	68.2
253	2013-14Discovery	13.30-86	WinterDawn	FL_09-46	H1H1	19.8
254	2013-14Discovery	13.30-182	WinterDawn	FL_09-46	H1H1	72.8
255	2013-14Discovery	13.31-9	FL_10-51	WinterDawn	H3H1	0
256	2013-14Discovery	13.31-114	FL_10-51	WinterDawn	H1H1	0
257	2013-14Discovery	13.31-107	FL_10-51	WinterDawn	H1H1	44
258	2013-14Discovery	13.31-2	FL_10-51	WinterDawn	H3H1	0
259	2013-14Discovery	13.31-6	FL_10-51	WinterDawn	H1H1	41.7
260	2013-14Discovery	13.31-10	FL_10-51	WinterDawn	H3H1	0
261	2013-14Discovery	13.31-18	FL_10-51	WinterDawn	H3H1	0
262	2013-14Discovery	13.31-77	FL_10-51	WinterDawn	H1H1	112.2
263	2013-14Discovery	13.31-82	FL_10-51	WinterDawn	H3H1	0
264	2013-14Discovery	13.31-1	FL_10-51	WinterDawn	H3H1	0
265	2013-14Discovery	13.31-55	FL_10-51	WinterDawn	H3H1	0
266	2013-14Discovery	13.31-44	FL_10-51	WinterDawn	H3H1	19.8
267	2013-14Discovery	13.32-2	Florida127	FL_10-97	H1H2	0
268	2013-14Discovery	13.32-16	Florida127	FL_10-97	H1H3	28
269	2013-14Discovery	13.32-20	Florida127	FL_10-97	H1H2	8.2
270	2013-14Discovery	13.32-9	Florida127	FL_10-97	H2H2	44
271	2013-14Discovery	13.32-1	Florida127	FL_10-97	H1H3	97.3
272	2013-14Discovery	13.32-17	Florida127	FL_10-97	H1H2	10.5
273	2013-14Discovery	13.32-7	Florida127	FL_10-97	H2H2	0
274	2013-14Discovery	13.32-6	Florida127	FL_10-97	H1H2	88
275	2013-14Discovery	13.33-4	FL_10-47	FL_10-94	H4H2	0
276	2013-14Discovery	13.33-31	FL_10-47	FL_10-94	H3H2	0
277	2013-14Discovery	13.33-14	FL_10-47	FL_10-94	H3H1	0
278	2013-14Discovery	13.33-42	FL_10-47	FL_10-94	H3H2	33.5
279	2013-14Discovery	13.33-127	FL_10-47	FL_10-94	H3H1	0
280	2013-14Discovery	13.33-130	FL_10-47	FL_10-94	H4H1	82.2
281	2013-14Discovery	13.33-113	FL_10-47	FL_10-94	H3H2	0
282	2013-14Discovery	13.33-11	FL_10-47	FL_10-94	H3H1	0
283	2013-14Discovery	13.34-64	FL_09-46	FL_10-94	H1H2	0
284	2013-14Discovery	13.34-41	FL_09-46	FL_10-94	H1H1	39.3
285	2013-14Discovery	13.34-25	FL_09-46	FL_10-94	H1H1	3.5
286	2013-14Discovery	13.34-66	FL_09-46	FL_10-94	H1H1	48.7
287	2013-14Discovery	13.34-162	FL_09-46	FL_10-94	H1H2	31.2
288	2013-14Discovery	13.34-180	FL_09-46	FL_10-94	H1H2	0
289	2013-14Discovery	13.34-179	FL_09-46	FL_10-94	H1H1	8.2
290	2013-14Discovery	13.34-44	FL_09-46	FL_10-94	H1H2	0
291	2013-14Discovery	13.34-35	FL_09-46	FL_10-94	H1H2	0
292	2013-14Discovery	13.34-55	FL_09-46	FL_10-94	H1H2	63.8
293	2013-14Discovery	13.35-114	FL_10-97	unknown	H2H3	0
294	2013-14Discovery	13.35-103	FL_10-97	unknown	H2H1	0
295	2013-14Discovery	13.35-89	FL_10-97	unknown	H2H5	0
296	2013-14Discovery	13.35-183	FL_10-97	unknown	H3H1	30
297	2013-14Discovery	13.35-164	FL_10-97	unknown	H2H1	26.5
298	2013-14Discovery	13.35-37	FL_10-97	unknown	H2H1	9.3
299	2013-14Discovery	13.35-2	FL_10-97	unknown	H3H1	26.8
300	2013-14Discovery	13.35-239	FL_10-97	unknown	H3H2	0
301	2013-14Discovery	13.35-253	FL_10-97	unknown	H3H2	0
302	2013-14Discovery	13.35-1	FL_10-97	unknown	H3H1	0
303	2013-14Discovery	13.35-98	FL_10-97	unknown	H3H1	3.5
304	2013-14Discovery	13.36-67	FL_09-134	WinterDawn	H1H1	12.8
305	2013-14Discovery	13.36-19	FL_09-134	WinterDawn	H1H1	89.2
306	2013-14Discovery	13.36-86	FL_09-134	WinterDawn	H1H1	82.2
307	2013-14Discovery	13.36-57	FL_09-134	WinterDawn	H2H1	19.8
308	2013-14Discovery	13.36-46	FL_09-134	WinterDawn	H1H1	103.2
309	2013-14Discovery	13.36-22	FL_09-134	WinterDawn	H2H1	0
310	2013-14Discovery	13.36-56	FL_09-134	Winterstar	H2H1	8.2
311	2013-14Discovery	13.37-216	FL_09-46	11.28-34	H1H1	0
312	2013-14Discovery	13.37-305	FL_09-46	11.28-34	H1H3	0
313	2013-14Discovery	13.37-152	FL_09-46	11.28-34	H1H3	0
314	2013-14Discovery	13.37-211	FL_09-46	11.28-34	H1H3	8.2
315	2013-14Discovery	13.37-20	FL_09-46	11.28-34	H1H1	44
316	2013-14Discovery	13.37-206	FL_09-46	11.28-34	H1H3	0
317	2013-14Discovery	13.37-39	FL_09-46	11.28-34	H1H3	0
318	2013-14Discovery	13.37-25	FL_09-46	11.28-34	H1H1	52.2
319	2013-14Discovery	13.37-198	FL_09-46	11.28-34	H1H1	0
320	2013-14Discovery	13.37-51	FL_09-46	11.28-34	H1H1	0
321	2013-14Discovery	13.38-127	FL_10-97	FL_08-10	H3H3	3.5
322	2013-14Discovery	13.38-36	FL_10-97	FL_08-10	H3H3	0
323	2013-14Discovery	13.38-114	FL_10-97	FL_08-10	H3H3	31.2
324	2013-14Discovery	13.38-179	FL_10-97	FL_08-10	H3H3	0
325	2013-14Discovery	13.38-110	FL_10-97	FL_08-10	H2H3	3.5
326	2013-14Discovery	13.38-151	FL_10-97	FL_08-10	H3H3	0
327	2013-14Discovery	13.38-117	FL_10-97	unknown	H2H3	30
328	2013-14Discovery	13.38-59	FL_10-97	unknown	H2H1	39.3
329	2013-14Discovery	13.38-181	FL_10-97	unknown	H2H3	0
330	2013-14Discovery	13.38-119	FL_10-97	unknown	H2H3	0
331	2013-14Discovery	13.38-63	FL_10-97	unknown	H2H3	40.5
332	2013-14Discovery	13.39-123	Winterstar	unknown	H1H2	28.8
333	2013-14Discovery	13.39-14	Winterstar	unknown	H1H1	40.5
334	2013-14Discovery	13.40-73	unknown	FL_06-134	H5H2	0
335	2013-14Discovery	13.40-96	unknown	FL_06-134	H5H2	0
336	2013-14Discovery	13.40-61	unknown	FL_06-134	H1H2	10.5
337	2013-14Discovery	13.40-24	unknown	FL_06-134	H1H2	41.8
338	2013-14Discovery	13.40-80	unknown	FL_06-134	H5H2	0
339	2013-14Discovery	13.40-71	unknown	FL_06-134	H1H2	33.5
340	2013-14Discovery	13.40-74	unknown	FL_06-134	H5H2	0
341	2013-14Discovery	13.40-109	unknown	FL_06-134	H1H2	3.5
342	2013-14Discovery	13.40-76	unknown	FL_06-134	H1H2	0
343	2013-14Discovery	13.41-109	FL_09-46	FL_10-153	H1H3	3.5
344	2013-14Discovery	13.41-121	FL_09-46	FL_10-153	H1H3	0
345	2013-14Discovery	13.41-61	FL_09-46	FL_10-153	H1H3	0
346	2013-14Discovery	13.41-128	FL_09-46	FL_10-153	H1H1	102.8
347	2013-14Discovery	13.41-96	FL_09-46	FL_10-153	H1H1	16.3
348	2013-14Discovery	13.41-119	FL_09-46	FL_10-153	H1H3	3.5
349	2013-14Discovery	13.41-106	FL_09-46	FL_10-153	H1H3	3.5
350	2013-14Discovery	13.41-131	FL_09-46	FL_10-153	H1H3	7
351	2013-14Discovery	13.41-93	FL_09-46	FL_10-153	H1H3	44
352	2013-14Discovery	13.41-107	FL_09-46	FL_10-153	H1H3	0
353	2013-14Discovery	13.41-105	FL_09-46	FL_10-153	H1H1	0
354	2013-14Discovery	13.42-75	FL_10-47	unknown	H3H1	0
355	2013-14Discovery	13.42-126	FL_10-47	unknown	H3H1	0
356	2013-14Discovery	13.42-11	FL_10-47	unknown	H3H1	0
357	2013-14Discovery	13.42-91	FL_10-47	unknown	H4H1	92.7
358	2013-14Discovery	13.42-39	FL_10-47	unknown	H3H1	3.5
359	2013-14Discovery	13.42-98	FL_10-47	unknown	H3H1	8.2
360	2013-14Discovery	13.42-77	FL_10-47	unknown	H3H1	3.5
361	2013-14Discovery	13.42-111	FL_10-47	unknown	H3H1	0
362	2013-14Discovery	13.43-16	FL_10-153	FL_10-94	H1H1	78.7
363	2013-14Discovery	13.43-91	FL_10-153	FL_10-94	H3H2	0
364	2013-14Discovery	13.43-95	FL_10-153	FL_10-94	H1H2	3.5
365	2013-14Discovery	13.43-66	FL_10-153	FL_10-94	H3H2	0
366	2013-14Discovery	13.43-67	FL_10-153	FL_10-94	H3H1	0
367	2013-14Discovery	13.43-42	FL_10-153	FL_10-94	H1H2	0
368	2013-14Discovery	13.43-63	FL_10-153	FL_10-94	H3H1	15.2
369	2013-14Discovery	13.44-25	FL_07-102	FL_10-51	H1H1	44
370	2013-14Discovery	13.44-11	FL_07-102	FL_10-51	H1H3	0
371	2013-14Discovery	13.44-51	FL_07-102	FL_10-51	H2H1	0
372	2013-14Discovery	13.44-114	FL_07-102	FL_10-51	H1H3	0
373	2013-14Discovery	13.44-146	FL_07-102	FL_10-51	H1H3	3.5
374	2013-14Discovery	13.44-16	FL_07-102	FL_10-51	H1H3	0
375	2013-14Discovery	13.44-9	FL_07-102	FL_10-51	H2H3	0
376	2013-14Discovery	13.44-10	FL_07-102	FL_10-51	H1H1	128.5
377	2013-14Discovery	13.44-8	FL_07-102	FL_10-51	H2H3	0
378	2013-14Discovery	13.45-60	FL_10-97	Winterstar	H3H1	0
379	2013-14Discovery	13.45-30	FL_10-97	Winterstar	H2H1	0
380	2013-14Discovery	13.45-54	FL_10-97	Winterstar	H2H1	0
381	2013-14Discovery	13.45-71	FL_10-97	Winterstar	H2H1	10.5
382	2013-14Discovery	13.45-75	FL_10-97	Winterstar	H3H1	0
383	2013-14Discovery	13.45-86	FL_10-97	Winterstar	H3H1	17.5
384	2013-14Discovery	13.45-65	FL_10-97	Winterstar	H3H1	0
385	2013-14Discovery	13.45-97	FL_10-97	Winterstar	H3H1	31.2
386	2013-14Discovery	13.45-96	FL_10-97	Winterstar	H2H1	17.5
387	2013-14Discovery	13.46-171	unknown	FL_10-24	H3H1	3.5
388	2013-14Discovery	13.46-172	unknown	FL_10-24	H1H1	97.3
389	2013-14Discovery	13.46-43	unknown	FL_10-24	H3H1	0
390	2013-14Discovery	13.46-42	unknown	FL_10-24	H1H1	23.3
391	2013-14Discovery	13.46-85	unknown	FL_10-24	H2H3	0
392	2013-14Discovery	13.47-116	FL_10-24	FL_07-102	H1H4	66
393	2013-14Discovery	13.47-117	FL_10-24	FL_07-102	H3H1	26.5
394	2013-14Discovery	13.47-83	FL_10-24	FL_07-102	H3H2	0
395	2013-14Discovery	13.47-87	FL_10-24	FL_07-102	H3H2	0
396	2013-14Discovery	13.47-4	FL_10-24	FL_07-102	H3H1	0
397	2013-14Discovery	13.47-23	FL_10-24	FL_07-102	H3H2	0
398	2013-14Discovery	13.47-3	FL_10-24	FL_07-102	H3H2	0
399	2013-14Discovery	13.47-45	FL_10-24	FL_07-102	H3H2	0
400	2013-14Discovery	13.20-16	FL_10-24	FL_07-102	H3H2	0
401	2013-14Discovery	13.48-54	FL_10-94	Florida127	H2H2	33.5
402	2013-14Discovery	13.48-70	FL_10-94	Florida127	H1H1	91.2
403	2013-14Discovery	13.48-53	FL_10-94	Florida127	H2H1	60.2
404	2013-14Discovery	13.48-88	FL_10-94	Florida127	H1H2	39.3
405	2013-14Discovery	13.48-108	FL_10-94	Florida127	H2H2	0
406	2013-14Discovery	13.48-190	FL_10-94	Florida127	H2H1	0
407	2013-14Discovery	13.48-123	FL_10-94	Florida127	H2H1	0
408	2013-14Discovery	13.48-44	FL_10-94	Florida127	H2H1	3.5
409	2013-14Discovery	13.48-49	FL_10-94	Florida127	H1H1	41.7
410	2013-14Discovery	13.46-179	FL_10-94	Florida127	H2H1	44
411	2013-14Discovery	13.38-68	FL_10-94	Florida127	H1H2	0
412	2013-14Discovery	13.49-90	FL_06-134	FL_09-134	H2H1	3.5
413	2013-14Discovery	13.49-75	FL_06-134	FL_09-134	H2H12	0
414	2013-14Discovery	13.49-48	FL_06-134	FL_09-134	H2H1	0
415	2013-14Discovery	13.49-49	FL_06-134	FL_09-134	H2H1	0
416	2013-14Discovery	13.49-31	FL_06-134	FL_09-134	H2H2	0
417	2013-14Discovery	13.49-119	FL_06-134	FL_09-134	H2H2	17.5
418	2013-14Discovery	13.49-84	FL_06-134	FL_09-134	H2H2	0
419	2013-14Discovery	13.49-122	FL_06-134	FL_09-134	H2H1	10.5
420	2013-14Discovery	13.49-61	FL_06-134	FL_09-134	H2H1	0
421	2013-14Discovery	13.50-137	Florida127	FL_10-97	H2H3	17.5
422	2013-14Discovery	13.50-67	Florida127	FL_10-97	H1H3	30
423	2013-14Discovery	13.50-140	Florida127	FL_10-97	H2H2	0
424	2013-14Discovery	13.50-147	Florida127	FL_10-97	H1H3	15.2
425	2013-14Discovery	13.50-99	Florida127	FL_10-97	H2H2	24.2
426	2013-14Discovery	13.50-57	Florida127	FL_10-97	H2H2	44
427	2013-14Discovery	13.50-59	Florida127	FL_10-97	H1H3	3.5
428	2013-14Discovery	13.50-74	Florida127	FL_10-97	H1H3	34.7
429	2013-14Discovery	13.51-25	Florida127	FL_10-47	H1H3	40.5
430	2013-14Discovery	13.51-72	Florida127	FL_10-47	H8H4	107.5
431	2013-14Discovery	13.51-127	Florida127	FL_10-47	H2H4	0
432	2013-14Discovery	13.51-128	Florida127	FL_10-47	H2H4	0
433	2013-14Discovery	13.51-230	Florida127	FL_10-47	H2H3	3.5
434	2013-14Discovery	13.51-8	Florida127	FL_10-47	H1H4	91.5
435	2013-14Discovery	13.51-73	Florida127	FL_10-47	H1H4	27.7
436	2013-14Discovery	13.51-57	Florida127	FL_10-47	H2H4	28.8
437	2013-14Discovery	13.51-22	Florida127	FL_10-47	H1H3	0
438	2013-14Discovery	13.51-34	Florida127	FL_10-47	H2H3	37.3
439	2013-14Discovery	13.51-38	Florida127	FL_10-47	H2H3	30
440	2013-14Discovery	13.5-124	Florida127	FL_10-47	H2H4	37
441	2013-14Discovery	13.50-76	Florida127	FL_10-47	H2H4	31.2
442	2013-14Discovery	13.50-79	Florida127	FL_10-47	H2H4	0
443	2013-14Discovery	13.52-51	FL_09-57	FL_10-47	H2H4	38.2
444	2013-14Discovery	13.52-60	FL_09-57	FL_10-47	H2H3	0
445	2013-14Discovery	13.52-27	FL_09-57	FL_10-47	H2H4	0
446	2013-14Discovery	13.52-7	FL_09-57	FL_10-47	H2H4	0
447	2013-14Discovery	13.52-18	FL_09-57	FL_10-47	H2H3	10.5
448	2013-14Discovery	13.52-5	FL_09-57	FL_10-47	H2H4	14
449	2013-14Discovery	13.52-13	FL_09-57	FL_10-47	H2H4	19.8
450	2013-14Discovery	13.52-57	FL_09-57	FL_10-47	H2H3	24.2
451	2013-14Discovery	13.52-50	FL_09-57	FL_10-47	H2H4	0
452	2013-14Discovery	13.52-9	FL_09-57	FL_10-47	H2H4	23.3
453	2013-14Discovery	13.52-15	FL_09-57	FL_10-47	H2H4	0
454	2013-14Discovery	13.53-13	WinterDawn	FL_10-47	H1H3	0
455	2013-14Discovery	13.53-23	WinterDawn	FL_10-47	H1H4	70.5
456	2013-14Discovery	13.53-28	WinterDawn	FL_10-47	H1H4	65.8
457	2013-14Discovery	13.53-15	WinterDawn	FL_10-47	H1H4	45.2
458	2013-14Discovery	13.53-27	WinterDawn	FL_10-47	H1H3	0
459	2013-14Discovery	13.53-4	WinterDawn	FL_10-47	H1H3	23.3
460	2013-14Discovery	13.53-43	WinterDawn	FL_10-47	H1H4	88
461	2013-14Discovery	13.53-87	WinterDawn	FL_10-47	H1H4	17.5
462	2013-14Discovery	13.53-24	WinterDawn	FL_10-47	H1H3	0
463	2013-14Discovery	13.54-25	Florida127	Florida127	H1H1	128.5
464	2013-14Discovery	13.54-54	Florida127	Florida127	H1H2	23.3
465	2013-14Discovery	13.54-185	Florida127	Florida127	H2H2	30.3
466	2013-14Discovery	13.54-162	Florida127	Florida127	H2H1	119.2
467	2013-14Discovery	13.54-137	Florida127	Florida127	H2H2	0
468	2013-14Discovery	13.54-57	Florida127	unknown	H1H2	8.2
469	2013-14Discovery	13.55-43	FL_10-47	FL_10-153	H3H1	44
470	2013-14Discovery	13.55-12	FL_10-47	FL_10-153	H3H1	33.5
471	2013-14Discovery	13.55-84	FL_10-47	FL_10-153	H3H1	0
472	2013-14Discovery	13.55-10	FL_10-47	FL_10-153	H4H1	8.2
473	2013-14Discovery	13.55-40	FL_10-47	FL_10-153	H3H3	0
474	2013-14Discovery	13.55-50	FL_10-47	FL_10-153	H4H3	3.5
475	2013-14Discovery	13.55-94	FL_10-47	FL_10-153	H3H1	0
476	2013-14Discovery	13.55-83	FL_10-47	FL_10-153	H4H3	0
477	2013-14Discovery	13.55-165	FL_10-47	FL_10-153	H3H3	3.5
478	2013-14Discovery	13.55-37	FL_10-47	FL_10-153	H3H1	24.2
479	2013-14Discovery	13.56-64	FL_10-47	FL_07-193	H4H1	67
480	2013-14Discovery	13.56-32	FL_10-47	FL_07-193	H4H1	118
481	2013-14Discovery	13.56-53	FL_10-47	FL_07-193	H3H1	89
482	2013-14Discovery	13.56-61	FL_10-47	FL_07-193	H3H1	0
483	2013-14Discovery	13.56-40	FL_10-47	FL_07-193	H4H1	3.5
484	2013-14Discovery	13.56-29	FL_10-47	FL_07-193	H4H1	0
485	2013-14Discovery	13.56-59	FL_10-47	FL_07-193	H4H1	84.5
486	2013-14Discovery	13.56-69	FL_10-47	FL_07-193	H4H1	46.2
487	2013-14Discovery	13.56-35	FL_10-47	FL_07-193	H4H1	15.2
488	2013-14Discovery	13.56-24	FL_10-47	unknown	H4H2	44
489	2013-14Discovery	13.60-65	FL_06-134	FL_09-57	H2H2	0
490	2013-14Discovery	13.60-47	FL_06-134	FL_09-57	H2H5	0
491	2013-14Discovery	13.60-64	FL_06-134	FL_09-57	H2H5	0
492	2013-14Discovery	13.60-2	FL_06-134	FL_09-57	H2H5	0
493	2013-14Discovery	13.60-76	FL_06-134	FL_09-57	H2H5	0
494	2013-14Discovery	13.60-23	FL_06-134	FL_09-57	H2H5	0
495	2013-14Discovery	13.60-51	FL_06-134	FL_09-57	H2H5	0
496	2013-14Discovery	13.60-79	FL_06-134	FL_09-57	H2H2	0
497	2013-14Discovery	13.60-71	FL_06-134	FL_09-57	H2H5	0
498	2013-14Discovery	13.61-65	FL_07-193	FL_06-134	H1H2	0
499	2013-14Discovery	13.61-75	FL_07-193	FL_06-134	H1H2	26.5
500	2013-14Discovery	13.61-79	FL_07-193	FL_06-134	H1H2	5.8
501	2013-14Discovery	13.61-56	FL_07-193	FL_06-134	H1H2	0
502	2013-14Discovery	13.61-54	FL_07-193	FL_06-134	H1H2	0
503	2013-14Discovery	13.61-59	FL_07-193	FL_06-134	H1H2	0
504	2013-14Discovery	13.61-71	FL_07-193	FL_06-134	H1H2	0
505	2013-14Discovery	13.49-67	FL_07-193	FL_06-134	H1H2	3.5
506	2013-14Discovery	13.49-120	FL_07-193	FL_06-134	H1H2	0
507	2013-14Discovery	13.62-15	unknown	FL_07-193	H2H1	3.5
508	2013-14Discovery	13.62-51	unknown	FL_07-193	H1H1	85.7
509	2013-14Discovery	13.62-12	unknown	FL_07-193	H1H1	47.5
510	2013-14Discovery	13.62-104	unknown	FL_07-193	H1H1	17.5
511	2013-14Discovery	13.62-44	unknown	FL_07-193	H1H1	25.7
512	2013-14Discovery	13.62-117	unknown	FL_07-193	H1H1	0
513	2013-14Discovery	13.63-49	FL_10-24	FL_06-134	H1H2	24.2
514	2013-14Discovery	13.63-48	FL_10-24	FL_06-134	H9H2	0
515	2013-14Discovery	13.63-56	FL_10-24	FL_06-134	H1H2	0
516	2013-14Discovery	13.63-51	FL_10-24	FL_06-134	H1H2	0
517	2013-14Discovery	13.63-13	FL_10-24	FL_06-134	H1H2	0
518	2013-14Discovery	13.63-12	FL_10-24	FL_06-134	H3H2	0
519	2013-14Discovery	13.63-38	FL_10-24	FL_06-134	H1H2	0
520	2013-14Discovery	13.63-47	FL_10-24	FL_06-134	H3H2	0
521	2013-14Discovery	13.63-53	FL_10-24	FL_06-134	H3H2	0
522	2013-14Discovery	13.63-44	FL_10-24	FL_06-134	H3H2	0
523	2013-14Discovery	13.64-115	FL_09-46	FL_10-24	H1H1	9.3
524	2013-14Discovery	13.64-99	FL_09-46	FL_10-24	H1H1	0
525	2013-14Discovery	13.64-118	FL_09-46	FL_10-24	H1H3	0
526	2013-14Discovery	13.64-63	FL_09-46	FL_10-24	H1H3	0
527	2013-14Discovery	13.64-70	FL_09-46	FL_10-24	H1H3	7
528	2013-14Discovery	13.65-26	Florida127	FL_10-24	H1H1	67.3
529	2013-14Discovery	13.65-61	Florida127	FL_10-24	H1H1	16.3
530	2013-14Discovery	13.65-20	Florida127	FL_10-24	H1H3	3.5
531	2013-14Discovery	13.65-46	Florida127	FL_10-24	H2H1	0
532	2013-14Discovery	13.65-69	Florida127	FL_10-24	H1H3	8.2
533	2013-14Discovery	13.65-40	Florida127	FL_10-24	H1H1	15.2
534	2013-14Discovery	13.65-32	Florida127	FL_10-24	H2H1	0
535	2013-14Discovery	13.65-160	Florida127	FL_10-24	H2H3	0
536	2013-14Discovery	13.66-14	FL_08-10	FL_10-24	H3H3	0
537	2013-14Discovery	13.66-84	FL_08-10	FL_10-24	H3H1	0
538	2013-14Discovery	13.66-30	FL_08-10	FL_10-24	H3H3	0
539	2013-14Discovery	13.66-59	FL_08-10	FL_10-24	H3H3	3.5
540	2013-14Discovery	13.66-70	FL_08-10	FL_10-24	H3H1	0
541	2013-14Discovery	13.67-4	FL_08-10	unknown	H3H1	17.5
542	2013-14Discovery	13.67-15	FL_08-10	unknown	H3H2	0
543	2013-14Discovery	13.67-46	FL_08-10	unknown	H3H2	0
544	2013-14Discovery	13.67-37	FL_08-10	unknown	H3H1	8.2
545	2013-14Discovery	13.67-10	FL_08-10	unknown	H3H2	0
546	2013-14Discovery	13.67-7	FL_08-10	unknown	H3H2	0
547	2013-14Discovery	13.68-47	FL_07-193	FL_10-51	H1H3	0
548	2013-14Discovery	13.68-23	FL_07-193	FL_10-51	H1H3	0
549	2013-14Discovery	13.68-24	FL_07-193	FL_10-51	H1H1	0
550	2013-14Discovery	13.68-9	FL_07-193	FL_10-51	H1H1	0
551	2013-14Discovery	13.68-25	FL_07-193	FL_10-51	H1H1	0
552	2013-14Validation	10.133-103	unknown	MaradesBois	NA	NA
553	2013-14Validation	10.133-98	unknown	MaradesBois	NA	NA
554	2013-14Validation	11.105-1	FL_07-193	FL_10-16	H1H1	11.9
555	2013-14Validation	11.107-24	Winterstar	FL_10-19	H1H3	0
556	2013-14Validation	11.107-5	Winterstar	FL_10-19	H1H3	0
557	2013-14Validation	11.108-5	Winterstar	FL_10-22	H1H1	36.4
558	2013-14Validation	11.116-56	Florida127	FL_10-24	H1H1	NA
559	2013-14Validation	11.116-58	Florida127	FL_10-24	H1H3	4.2
560	2013-14Validation	11.116-68	unknown	Winterstar	H2H1	10.2
561	2013-14Validation	11.13-54	Winterstar	unknown	H1H2	0
562	2013-14Validation	11.13-58	unknown	unknown	NA	0
563	2013-14Validation	11.139-10	unknown	FL_10-1	H3H1	0
564	2013-14Validation	11.20-22	unknown	unknown	H3H3	4.7
565	2013-14Validation	11.21-6	unknown	FL_08-50	H2H3	0
566	2013-14Validation	11.23-8	unknown	Winterstar	H2H1	4
567	2013-14Validation	11.28-12	unknown	unknown	H1H3	NA
568	2013-14Validation	11.28-34	unknown	unknown	H1H3	NA
569	2013-14Validation	11.28-34a	unknown	unknown	NA	NA
570	2013-14Validation	11.29-24	unknown	FL_08-108	NA	0
571	2013-14Validation	11.31-14	Winterstar	FL_07-193	H1H1	30.2
572	2013-14Validation	11.31-36	Winterstar	FL_07-193	H1H1	32.7
573	2013-14Validation	11.31-43	Winterstar	FL_07-193	H1H1	47.5
574	2013-14Validation	11.31-47	Winterstar	FL_07-193	H1H1	NA
575	2013-14Validation	11.31-54	Winterstar	FL_07-193	H1H1	19.8
576	2013-14Validation	11.34-47	unknown	FL_09-110	H3H3	5.3
577	2013-14Validation	11.34-51	F_11.34	FL_09-110	H1H3	0
578	2013-14Validation	11.40-12	FL_09-57	FL_07-193	H2H1	23.3
579	2013-14Validation	11.40-44	Florida127	FL_07-193	H2H1	20
580	2013-14Validation	11.43-15	unknown	FL_08-78	H1H3	20.5
581	2013-14Validation	11.46-86	unknown	unknown	NA	0
582	2013-14Validation	11.46-99	unknown	unknown	NA	13.8
583	2013-14Validation	11.58-72	Florida127	FL_09-57	H2H5	9.5
584	2013-14Validation	11.62-18	FL_09-150	unknown	NA	3.3
585	2013-14Validation	11.66-1	FL_06-45	unknown	H3H1	0
586	2013-14Validation	11.71-9	FL_06-38	FL_07-193	H1H1	NA
587	2013-14Validation	11.77-96	unknown	FL_06-134	H5H2	0
588	2013-14Validation	11.83-20	FL_06-38	FL_08-10	H1H3	0
589	2013-14Validation	11.85-105	FL_09-57	Winterstar	H2H1	31.5
590	2013-14Validation	11.85-58	FL_09-57	Winterstar	H2H1	0
591	2013-14Validation	11.88-10	FL_09-46	FL_06-89	H1H2	12
592	2013-14Validation	11.93-21	FL_07-193	FL_06-89	H1H1	63
593	2013-14Validation	11.98-41	FL_08-78	Florida127	H1H1	NA
594	2013-14Validation	12.10-120	10.133-98	unknown	NA	NA
595	2013-14Validation	12.10-71	10.133-98	unknown	H3H3	0
596	2013-14Validation	12.10-75	10.133-98	unknown	NA	0
597	2013-14Validation	12.11-129	Florida127	FL_09-134	H1H2	31.7
598	2013-14Validation	12.11-51	Florida127	FL_09-134	H1H1	4.2
599	2013-14Validation	12.115-10	10.133-98	11.141-36	H3H2	3.7
600	2013-14Validation	12.119-23	AU_2008-011	StrawberryFestival	H1H3	0
601	2013-14Validation	12.119-49	AU_2008-011	StrawberryFestival	H3H3	0
602	2013-14Validation	12.120-51	AU_2010-092	FL_07-102	NA	14
603	2013-14Validation	12.12-105	10.133-42	Winterstar	H3H1	0
604	2013-14Validation	12.12-22	10.133-42	Winterstar	H3H1	4
605	2013-14Validation	12.121-18	AU_2010-119	unknown	H1H1	64.8
606	2013-14Validation	12.121-28	AU_2010-119	unknown	H1H3	NA
607	2013-14Validation	FloridaBeauty	AU_2010-119	unknown	H1H3	0
608	2013-14Validation	12.122-18	AU_2008-173	unknown	NA	65.9
609	2013-14Validation	12.125-19	11.143-11	11.159-2	H1H1	12.4
610	2013-14Validation	12.125-21	11.143-11	11.159-2	H1H4	0
611	2013-14Validation	12.127-6	11.169-15	11.159-2	NA	0
612	2013-14Validation	12.129-11	11.144-10	11.156-15	NA	0
613	2013-14Validation	12.13-89	FL_06-89	FL_06-38	H2H1	18.9
614	2013-14Validation	12.15-105	FL_07-102	FL_09-150	H2H2	0
615	2013-14Validation	12.15-107	FL_07-102	FL_09-150	H1H2	18.7
616	2013-14Validation	12.15-8	FL_07-102	FL_09-150	H1H3	0
617	2013-14Validation	12.17-11	FL_06-38	FL_07-193	H1H1	0
618	2013-14Validation	12.17-19	FL_06-38	FL_07-193	H2H1	19.4
619	2013-14Validation	12.17-36	FL_06-38	FL_07-193	H1H1	53.9
620	2013-14Validation	12.17-62	FL_06-38	FL_07-193	H2H1	0
621	2013-14Validation	12.18-136	Winterstar	FL_06-38	H1H2	4.4
622	2013-14Validation	12.18-153	Winterstar	FL_06-38	H1H1	59
623	2013-14Validation	12.18-177	Winterstar	FL_06-38	H1H2	0
624	2013-14Validation	12.18-75	Winterstar	FL_06-38	H1H2	3.9
625	2013-14Validation	12.19-114	FL_10-187	FL_09-150	H1H3	0
626	2013-14Validation	12.19-56	FL_10-187	FL_09-150	H3H2	0
627	2013-14Validation	12.19-63	FL_10-187	FL_09-150	H1H3	3.5
628	2013-14Validation	12.20-128	FL_10-175	FL_10-47	NA	0.5
629	2013-14Validation	12.20-31	FL_10-175	FL_10-47	H2H3	0
630	2013-14Validation	12.21-28	FL_06-38	FL_10-140	H1H1	79.5
631	2013-14Validation	12.22-10	FL_06-89	11.47-41	H2H1	NA
632	2013-14Validation	12.23-127	FL_09-89	FL_09-148	H3H2	0
633	2013-14Validation	12.23-67	FL_09-89	FL_09-148	H3H3	0
634	2013-14Validation	12.23-71	FL_09-89	FL_09-148	H2H3	0
635	2013-14Validation	12.24-51	FL_07-102	FL_09-76	H2H1	14.4
636	2013-14Validation	12.24-60	FL_07-102	FL_09-76	H1H1	103.6
637	2013-14Validation	12.25-60	unknown	Florida127	H2H1	10.1
638	2013-14Validation	12.26-100	unknown	unknown	NA	0
639	2013-14Validation	12.26-133	Florida127	unknown	H2H3	0
640	2013-14Validation	12.26-135	Florida127	unknown	H1H3	7
641	2013-14Validation	12.26-162	Florida127	FL_10-47	H1H4	0
642	2013-14Validation	12.26-180	Florida127	unknown	H2H3	6.1
643	2013-14Validation	12.26-192	Florida127	unknown	H1H2	0
644	2013-14Validation	12.26-248	Florida127	unknown	H1H3	0
645	2013-14Validation	12.26-49	Florida127	11.34-51	H2H3	7
646	2013-14Validation	12.27-16	FL_09-148	FL_10-187	H2H1	0
647	2013-14Validation	12.27-45	FL_09-148	FL_10-187	H3H1	0
648	2013-14Validation	12.27-89	FL_09-148	FL_10-187	H2H1	0
649	2013-14Validation	12.28-26	FL_10-139	FL_07-193	H3H1	0
650	2013-14Validation	12.28-50	FL_10-139	FL_07-193	H3H1	0
651	2013-14Validation	12.28-77	FL_10-139	FL_07-193	H3H1	7.4
652	2013-14Validation	12.30-19	Winterstar	FL_07-193	H1H1	32
653	2013-14Validation	12.30-22	Winterstar	FL_07-193	H1H1	14.6
654	2013-14Validation	12.3-112	FL_10-140	unknown	NA	14.7
655	2013-14Validation	12.31-104	FL_06-134	unknown	H2H1	0
656	2013-14Validation	12.32-14	Winterstar	FL_07-68	H1H2	13.5
657	2013-14Validation	12.32-31	Florida127	FL_10-47	H2H3	0.5
658	2013-14Validation	12.32-91	Winterstar	FL_07-68	H1H2	4.9
659	2013-14Validation	12.33-30	unknown	FL_07-68	H3H2	0
660	2013-14Validation	12.33-71	unknown	FL_10-47	NA	0
661	2013-14Validation	12.33-90	unknown	FL_07-68	NA	0
662	2013-14Validation	12.34-2	FL_10-139	FL_06-38	H3H2	8.1
663	2013-14Validation	12.35-2	FL_10-47	FL_09-148	H3H3	0
664	2013-14Validation	12.35-32	FL_10-47	FL_09-148	H4H2	0
665	2013-14Validation	12.35-66	FL_10-47	FL_09-148	H4H2	3.7
666	2013-14Validation	12.35-89	FL_10-47	FL_09-148	H4H2	0
667	2013-14Validation	12.37-37	FL_09-89	FL_10-163	H3H2	0
668	2013-14Validation	12.39-60	FL_10-163	FL_10-187	H1H1	103.3
669	2013-14Validation	12.4-9	FL_10-132	FL_09-100	H1H3	0
670	2013-14Validation	12.42-41	FL_07-68	FL_07-122	NA	30.8
671	2013-14Validation	12.43-40	FL_07-193	FL_10-140	H1H1	30.9
672	2013-14Validation	12.43-65	F_12.43-65	FL_10-105	NA	8.4
673	2013-14Validation	12.45-11	Florida127	FL_07-68	H2H2	0
674	2013-14Validation	12.45-85	Florida127	FL_07-68	H1H2	0
675	2013-14Validation	12.47-115	FL_10-47	FL_10-163	H4H2	8.5
676	2013-14Validation	12.47-116	FL_10-47	FL_10-163	H3H1	0
677	2013-14Validation	12.47-5	FL_10-47	FL_10-163	H3H2	0
678	2013-14Validation	12.47-68	FL_10-47	FL_10-163	H4H1	6.8
679	2013-14Validation	12.50-94	FL_07-122	FL_10-157	H2H1	18.2
680	2013-14Validation	12.5-103	Florida127	FL_09-100	H2H1	16
681	2013-14Validation	12.5-110	Florida127	FL_09-100	H2H1	0
682	2013-14Validation	12.5-130	Florida127	FL_09-100	H2H1	0
683	2013-14Validation	12.5-85	Florida127	FL_09-100	H1H1	102.4
684	2013-14Validation	12.5-97	Florida127	FL_09-100	H2H1	21.9
685	2013-14Validation	12.52-20	FL_07-122	FL_09-89	NA	8.1
686	2013-14Validation	12.52-22	FL_07-122	FL_09-89	H2H3	0
687	2013-14Validation	12.52-35	FL_07-122	FL_09-89	NA	NA
688	2013-14Validation	12.53-120	FL_10-175	Florida127	NA	0
689	2013-14Validation	12.54-130	FL_10-157	FL_10-47	H1H3	2.9
690	2013-14Validation	12.54-22	FL_10-157	FL_10-47	H1H3	0
691	2013-14Validation	12.54-49	FL_10-157	FL_10-47	H1H3	8.8
692	2013-14Validation	12.54-72	FL_10-157	FL_10-47	H1H3	16.8
693	2013-14Validation	12.54-9	FL_10-157	FL_10-47	H1H3	2.6
694	2013-14Validation	12.55-100	FL_10-47	Florida127	H3H1	25.4
695	2013-14Validation	12.55-101	FL_10-47	Florida127	H3H2	1.2
696	2013-14Validation	12.55-137	StrawberryFestival	12.119-49	NA	0
697	2013-14Validation	12.55-140	FL_10-47	Florida127	H4H1	37.1
698	2013-14Validation	12.55-187	FL_10-47	Florida127	H4H2	4.7
699	2013-14Validation	12.55-214	FL_10-47	Florida127	H4H1	9.1
700	2013-14Validation	12.55-220	FL_10-47	Florida127	H3H1	0
701	2013-14Validation	12.55-230	FL_10-47	Florida127	H3H1	15.2
702	2013-14Validation	12.55-29	FL_10-47	Florida127	H4H1	26.1
703	2013-14Validation	12.55-64	unknown	Florida127	H3H2	24.3
704	2013-14Validation	12.55-69	FL_10-47	Florida127	H3H1	2.6
705	2013-14Validation	12.55-72	FL_10-47	Florida127	H4H1	0
706	2013-14Validation	12.55-78	FL_10-47	Florida127	H3H2	0
707	2013-14Validation	12.55-88	FL_10-47	Florida127	H4H2	0
708	2013-14Validation	12.56-24	FL_09-100	FL_10-175	H3H2	0
709	2013-14Validation	12.57-25	FL_09-76	FL_09-134	H1H1	121.6
710	2013-14Validation	12.59-1	FL_10-175	Winterstar	H1H1	15.8
711	2013-14Validation	12.59-39	FL_10-175	Winterstar	H1H1	47.8
712	2013-14Validation	12.60-34	FL_10-157	unknown	H1H1	0.9
713	2013-14Validation	12.6-38	FL_07-193	FL_10-131	H1H1	84.4
714	2013-14Validation	12.61-11	FL_07-102	12.15-105	NA	10.2
715	2013-14Validation	12.61-96	FL_07-68	FL_10-157	H2H1	0
716	2013-14Validation	12.62-22	FL_09-148	FL_10-163	H2H1	0
717	2013-14Validation	12.62-23	FL_09-148	FL_10-163	H3H2	0
718	2013-14Validation	12.65-2	WhiteJpn	WhiteJpn	NA	0
719	2013-14Validation	12.66-56	FL_10-140	11.93-21	NA	65.1
720	2013-14Validation	12.67-25	FL_09-76	FL_09-150	H3H2	0
721	2013-14Validation	12.68-11	FL_10-157	FL_09-89	H1H2	0
722	2013-14Validation	12.68-12	FL_10-157	FL_09-89	H1H3	8.1
723	2013-14Validation	12.70-47	FL_07-68	FL_10-47	H2H3	0
724	2013-14Validation	12.70-54	FL_07-68	FL_10-47	H2H4	0
725	2013-14Validation	12.70-55	FL_07-68	FL_10-47	H2H3	0
726	2013-14Validation	12.70-64	FL_07-68	FL_10-47	H2H3	0
727	2013-14Validation	12.71-62	FL_06-89	FL_10-139	H1H3	0.9
728	2013-14Validation	12.74-39	FL_06-89	11.63-41	H2H3	0
729	2013-14Validation	12.75-19	FL_09-150	FL_09-100	H3H1	11.4
730	2013-14Validation	12.75-77	FL_09-150	FL_09-100	H3H3	0
731	2013-14Validation	12.76-35	FL_10-131	Florida127	H2H1	43.5
732	2013-14Validation	12.76-69	FL_10-131	Florida127	H1H1	71.6
733	2013-14Validation	12.77-11	FL_10-47	Winterstar	H4H1	13.1
734	2013-14Validation	12.77-151	FL_10-47	Winterstar	H3H1	0
735	2013-14Validation	12.77-238	FL_10-47	Winterstar	H4H1	27.7
736	2013-14Validation	12.77-45	FL_10-47	Winterstar	H3H1	12.8
737	2013-14Validation	12.77-68	FL_10-47	Winterstar	H4H1	28.1
738	2013-14Validation	12.77-82	FL_10-47	Winterstar	H4H1	0.9
739	2013-14Validation	12.82-31	FL_09-53	unknown	NA	6.3
740	2013-14Validation	12.82-44	FL_09-53	unknown	H1H1	29.6
741	2013-14Validation	12.85-57	FL_10-15	FL_10-47	H1H3	8.2
742	2013-14Validation	12.86-70	FL_06-89	11.122-36	H2H1	4.4
743	2013-14Validation	12.86-80	FL_06-89	11.122-36	NA	0.7
744	2013-14Validation	12.87-42	Winterstar	11.64-32	H1H2	6.3
745	2013-14Validation	12.88-28	FL_10-15	FL_10-19	H1H3	29.8
746	2013-14Validation	12.88-61	FL_10-15	FL_10-19	H3H3	0
747	2013-14Validation	12.88-83	FL_10-15	FL_10-19	H1H3	14.2
748	2013-14Validation	12.88-9	FL_10-15	FL_10-19	H1H3	15.4
749	2013-14Validation	12.89-35	FL_10-15	unknown	H1H1	95.6
750	2013-14Validation	12.89-91	FL_10-15	unknown	H1H3	6.3
751	2013-14Validation	12.90-2	FL_10-24	11.106-44	H1H1	19.8
752	2013-14Validation	12.90-38	FL_10-24	11.106-44	H1H1	104.7
753	2013-14Validation	12.90-39	FL_10-24	11.106-44	H3H1	28.1
754	2013-14Validation	12.90-43	FL_10-24	11.106-44	H3H1	66.2
755	2013-14Validation	12.90-53	FL_10-24	11.106-44	H3H1	12.1
756	2013-14Validation	12.90-62	FL_10-24	11.106-44	H1H1	89.8
757	2013-14Validation	12.9-4	10.133-87	FL_09-148	H3H2	0
758	2013-14Validation	12.91-75	10.133-98	11.106-63	NA	3.9
759	2013-14Validation	12.91-92	10.133-98	11.106-63	NA	84.9
760	2013-14Validation	12.91-93	10.133-98	11.106-63	H3H1	1
761	2013-14Validation	12.92-42	StrawberryFestival	11.64-32	H3H2	0
762	2013-14Validation	12.93-2	FL_10-24	11.107-5	H3H1	0
763	2013-14Validation	12.93-4	FL_10-24	11.107-5	H3H1	11.8
764	2013-14Validation	12.94-109	Winterstar	11.89-32	H1H2	11.9
765	2013-14Validation	12.94-43	Winterstar	11.89-32	H1H2	25.6
766	2013-14Validation	12.94-58	Winterstar	11.89-32	H1H1	83.1
767	2013-14Validation	12.94-66	Winterstar	11.89-32	H1H2	3.5
768	2013-14Validation	12.94-86	Winterstar	11.89-32	H1H2	0
769	2013-14Validation	StrawberryFestival	RosaLinda	OsoGrande	H3H1	1.2
770	2013-14Validation	FL_09-46	Winterstar	FL_05-131	H1H1	10.1
771	2013-14Validation	FL_09-57	FL_07-68	FL_06-38	H2H5	NA
772	2013-14Validation	FL_09-68	FL_05-85	FL_05-150	NA	3.3
773	2013-14Validation	FL_10-128	Pelican	Treasure	NA	0
774	2013-14Validation	FL_10-129	NCH_09-68	WinterDawn	NA	0
775	2013-14Validation	FL_10-143	FL_07-122	Winterstar	H2H1	0
776	2013-14Validation	FL_10-153	FL_06-45	Winterstar	H3H1	NA
777	2013-14Validation	FL_10-166	FL_06-89	M_FL_10-166	H2H1	NA
778	2013-14Validation	FL_10-24	FL_07-193	FL_07-168	H1H3	0
779	2013-14Validation	FL_10-46	unknown	FL_07-68	H3H4	NA
780	2013-14Validation	FL_10-51	AU_2006-475	AU_2004-290	H1H3	NA
781	2013-14Validation	FL_10-64	FL_06-38	unknown	H2H1	0
782	2013-14Validation	FL_10-72	FL_06-45	Winterstar	H1H1	9.8
783	2013-14Validation	FL_10-89	unknown	Winterstar	H2H1	NA
784	2013-14Validation	FL_10-92	unknown	FL_07-193	H2H1	1.6
785	2013-14Validation	FL_10-97	FL_06-38	FL_08-50	H2H3	NA
786	2013-14Validation	MaradesBois	unknown	unknown	NA	NA
787	2013-14Validation	FL_07-193	FL_05-190	FL_04-61	H1H1	26.6
788	2013-14Validation	FL_08-10	FL_04-73	FL_05-190	H3H3	NA
789	2013-14Validation	FL_09-76	Winterstar	FL_05-183	H1H3	0
790	2013-14Validation	FL_10-120	FL_07-68	FL_08-50	H16H2	4.9
791	2013-14Validation	FL_10-121	FL_07-68	FL_08-50	H4H48	0
792	2013-14Validation	FL_10-47	FL_10-47	FL_07-68	H4H3	NA
793	2013-14Validation	Florida127	Winterstar	FL_02-58	H1H2	46.8
794	2013-14Validation	11.121-19	unknown	FL_10-15	H1H1	39.4
795	2014-15Discovery	14.6-104	11.34-47	11.28-34	H3H1	0
796	2014-15Discovery	14.6-12	11.34-47	11.28-34	H3H1	0
797	2014-15Discovery	14.6-22	11.34-47	11.28-34	H3H3	0
798	2014-15Discovery	14.6-4	11.34-47	11.28-34	H3H3	0
799	2014-15Discovery	14.6-88	11.34-47	11.28-34	H3H1	10.5
800	2014-15Discovery	14.6-83	11.34-47	11.28-34	H3H1	0
801	2014-15Discovery	14.6-85	11.34-47	11.28-34	H3H1	0
802	2014-15Discovery	14.6-6	11.34-47	11.28-34	H3H1	0
803	2014-15Discovery	14.6-82	11.34-47	11.28-34	H3H1	0
804	2014-15Discovery	14.6-74	11.34-47	11.28-34	H3H1	1.2
805	2014-15Discovery	14.7-100	11.77-96	FL_10-24	H2H1	0
806	2014-15Discovery	14.7-126	11.77-96	FL_10-24	H2H1	1.2
807	2014-15Discovery	14.7-123	11.77-96	FL_10-24	H2H1	0
808	2014-15Discovery	14.7-94	11.77-96	FL_10-24	H2H1	3.5
809	2014-15Discovery	14.7-92	11.77-96	FL_10-24	H2H3	0
810	2014-15Discovery	14.7-86	11.77-96	FL_10-24	H2H3	0
811	2014-15Discovery	14.7-113	11.77-96	FL_10-24	H2H3	0
812	2014-15Discovery	14.7-114	11.77-96	FL_10-24	H2H3	0
813	2014-15Discovery	14.7-110	11.77-96	FL_10-24	H2H1	0
814	2014-15Discovery	14.7-95	11.77-96	FL_10-24	H2H3	0
815	2014-15Discovery	14.81-25	11.77-96	FL_10-24	H2H1	0
816	2014-15Discovery	14.9-116a	FL_10-89	FL_10-46	H2H3	NA
817	2014-15Discovery	14.9-116	FL_10-89	FL_10-46	H2H3	0
818	2014-15Discovery	14.9-106	FL_10-89	FL_10-46	H2H4	29.2
819	2014-15Discovery	14.9-34	FL_10-89	FL_10-46	H2H3	0
820	2014-15Discovery	14.9-102	FL_10-89	FL_10-46	H1H4	61.5
821	2014-15Discovery	14.9-38	FL_10-89	FL_10-46	H2H3	0
822	2014-15Discovery	14.9-63	FL_10-89	FL_10-46	H1H3	29.2
823	2014-15Discovery	14.9-9	FL_10-89	FL_10-46	H2H4	0
824	2014-15Discovery	14.9-77	FL_10-89	FL_10-46	H2H3	0
825	2014-15Discovery	14.9-55	FL_10-89	FL_10-46	H1H3	0
826	2014-15Discovery	14.11-23b	FL_09-46	11.34-47	H1H3	NA
827	2014-15Discovery	14.11-29	FL_09-46	11.34-47	H1H3	35
828	2014-15Discovery	14.11-36	FL_09-46	11.34-47	H1H3	0
829	2014-15Discovery	14.11-99	FL_09-46	11.34-47	H1H3	11.7
830	2014-15Discovery	14.11-4	FL_09-46	11.34-47	H1H3	0
831	2014-15Discovery	14.11-66	FL_09-46	11.34-47	H1H3	0
832	2014-15Discovery	14.11-49	FL_09-46	11.34-47	H1H3	0
833	2014-15Discovery	14.11-41	FL_09-46	11.34-47	H1H3	0
834	2014-15Discovery	14.11-11	FL_09-46	11.34-47	H1H3	0
835	2014-15Discovery	14.31-14	FL_09-46	11.34-47	H1H3	58.3
836	2014-15Discovery	14.12-22	FL_10-97	FL_10-92	H3H2	0
837	2014-15Discovery	14.12-1	FL_10-97	FL_10-92	H3H1	0
838	2014-15Discovery	14.12-25	FL_10-97	FL_10-92	H2H2	22.2
839	2014-15Discovery	14.12-34	FL_10-97	FL_10-92	H3H2	43.2
840	2014-15Discovery	14.12-11	FL_10-97	FL_10-92	H2H1	90.8
841	2014-15Discovery	14.12-26	FL_10-97	FL_10-92	H3H1	26.8
842	2014-15Discovery	14.12-8	FL_10-97	FL_10-92	H3H1	56
843	2014-15Discovery	14.12-19	FL_10-97	FL_10-92	H2H1	0
844	2014-15Discovery	14.12-12	FL_10-97	FL_10-92	H3H1	0
845	2014-15Discovery	14.12-41	FL_10-97	FL_10-92	H2H2	32.7
846	2014-15Discovery	14.16-37	FL_10-97	FL_10-92	H3H2	0
847	2014-15Discovery	14.13-65	FL_10-97	11.83-20	H3H1	42
848	2014-15Discovery	14.13-57	FL_10-97	11.83-20	H3H1	17.5
849	2014-15Discovery	14.13-4	FL_10-97	11.83-20	H3H3	24.5
850	2014-15Discovery	14.13-62	FL_10-97	11.83-20	H2H3	65.3
851	2014-15Discovery	14.13-49	FL_10-97	11.83-20	H2H1	110.8
852	2014-15Discovery	14.13-38	FL_10-97	11.83-20	H3H1	50.2
853	2014-15Discovery	14.13-16	FL_10-97	11.83-20	H3H1	17.5
854	2014-15Discovery	14.13-70	FL_10-97	11.83-20	H2H3	5.8
855	2014-15Discovery	14.13-54	FL_10-97	11.83-20	H2H67	17.5
856	2014-15Discovery	14.72-16	FL_10-97	11.83-20	H2H3	26.8
857	2014-15Discovery	14.13-33	FL_10-97	FL_10-97	H59H61	26.8
858	2014-15Discovery	14.14-3	FL_10-120	11.13-54	H2H1	74.7
859	2014-15Discovery	14.14-1	FL_10-120	11.13-54	H2H1	58.3
860	2014-15Discovery	14.14-52	FL_10-120	11.13-54	H16H2	92.2
861	2014-15Discovery	14.14-6	FL_10-120	11.13-54	H16H1	38.5
862	2014-15Discovery	14.14-7	FL_10-120	11.31-14	H2H1	68.8
863	2014-15Discovery	14.14-2	FL_10-120	11.31-14	H2H1	0
864	2014-15Discovery	14.14-42	FL_10-120	11.31-14	H16H1	65.3
865	2014-15Discovery	14.14-9	FL_10-120	11.31-14	H2H1	0
866	2014-15Discovery	14.14-21	FL_10-120	11.31-14	H16H1	36.2
867	2014-15Discovery	14.15-47	FL_10-24	FL_10-121	H1H4	72.3
868	2014-15Discovery	14.15-57	FL_10-24	FL_10-121	H3H4	0
869	2014-15Discovery	14.15-11	FL_10-24	FL_10-121	H1H4	73.5
870	2014-15Discovery	14.15-73	FL_10-24	FL_10-121	H1H48	26.8
871	2014-15Discovery	14.15-44	FL_10-24	FL_10-121	H3H48	0
872	2014-15Discovery	14.15-14	FL_10-24	FL_10-121	H60H48	0
873	2014-15Discovery	14.15-52	FL_10-24	FL_10-121	H1H48	12.8
874	2014-15Discovery	14.15-1	FL_10-24	FL_10-121	H1H4	81.7
875	2014-15Discovery	14.15-21	FL_10-24	FL_10-121	H1H4	46.7
876	2014-15Discovery	14.15-45	FL_10-24	FL_10-121	H3H4	0
877	2014-15Discovery	14.16-13	FL_10-89	11.43-15	H2H1	94.5
878	2014-15Discovery	14.16-23	FL_10-89	11.43-15	H2H3	12.8
879	2014-15Discovery	14.16-24	FL_10-89	11.43-15	H2H3	0
880	2014-15Discovery	14.16-9	FL_10-89	11.43-15	H2H3	0
881	2014-15Discovery	14.16-26	FL_10-89	11.43-15	H2H3	0
882	2014-15Discovery	14.16-35	FL_10-89	11.43-15	H1H3	47.8
883	2014-15Discovery	14.16-21	FL_10-89	11.43-15	H2H1	3.5
884	2014-15Discovery	14.16-36	FL_10-89	11.43-15	H1H3	24.5
885	2014-15Discovery	14.16-42	FL_10-89	11.43-15	H2H1	15.2
886	2014-15Discovery	14.17-88	11.85-58	FL_09-46	H1H1	0
887	2014-15Discovery	14.17-67	11.85-58	FL_09-46	H2H1	36.2
888	2014-15Discovery	14.17-1	11.85-58	FL_09-46	H1H1	74.7
889	2014-15Discovery	14.17-30	11.85-58	FL_09-46	H2H1	0
890	2014-15Discovery	14.17-56	11.85-58	FL_09-46	H2H1	0
891	2014-15Discovery	14.17-41	11.85-58	FL_09-46	H2H1	0
892	2014-15Discovery	14.17-97	11.85-58	FL_09-46	H2H1	0
893	2014-15Discovery	14.17-78	11.85-58	FL_09-46	H2H1	0
894	2014-15Discovery	14.17-83	11.85-58	FL_09-46	H2H1	0
895	2014-15Discovery	14.17-90	11.85-58	FL_09-46	H2H1	0
896	2014-15Discovery	14.18-31	FL_10-153	11.13-54	H3H2	0
897	2014-15Discovery	14.18-25	FL_10-153	11.13-54	H1H1	5.8
898	2014-15Discovery	14.18-33	FL_10-153	11.13-54	H3H1	0
899	2014-15Discovery	14.18-30	FL_10-153	11.13-54	H3H1	0
900	2014-15Discovery	14.18-18	FL_10-153	11.13-54	H1H2	15.2
901	2014-15Discovery	14.18-9	FL_10-153	11.13-54	H1H2	1.2
902	2014-15Discovery	14.18-10	FL_10-153	11.31-14	H1H1	0
903	2014-15Discovery	14.18-15	FL_10-153	11.31-14	H3H1	8.2
904	2014-15Discovery	14.18-36	FL_10-153	11.31-14	H3H1	0
905	2014-15Discovery	14.19-57	11.139-10	11.28-34	H1H3	0
906	2014-15Discovery	14.19-101	11.139-10	11.28-34	H3H3	0
907	2014-15Discovery	14.19-51	11.139-10	11.28-34	H3H3	0
908	2014-15Discovery	14.19-61	11.139-10	11.28-34	H3H3	0
909	2014-15Discovery	14.19-12	11.139-10	11.28-34	H1H1	63
910	2014-15Discovery	14.19-79	11.139-10	11.28-34	H1H1	70
911	2014-15Discovery	14.19-38	11.139-10	11.28-34	H3H3	0
912	2014-15Discovery	14.19-88	11.139-10	11.28-34	H3H3	15.2
913	2014-15Discovery	14.19-105	11.139-10	11.28-34	H3H1	0
914	2014-15Discovery	14.19-71	11.139-10	11.28-34	H1H3	0
915	2014-15Discovery	14.22-7	FL_10-46	FL_09-46	H3H1	19.8
916	2014-15Discovery	14.22-5	FL_10-46	FL_09-46	H3H1	0
917	2014-15Discovery	14.22-19	FL_10-46	FL_09-46	H4H1	94.5
918	2014-15Discovery	14.22-13	FL_10-46	FL_09-46	H3H1	0
919	2014-15Discovery	14.22-17	FL_10-46	FL_09-46	H3H1	1.2
920	2014-15Discovery	14.22-20	FL_10-46	FL_09-46	H3H1	0
921	2014-15Discovery	14.22-6	FL_10-46	FL_09-46	H3H1	0
922	2014-15Discovery	14.22-8	FL_10-46	FL_09-46	H3H1	17.5
923	2014-15Discovery	14.22-15	FL_10-46	FL_09-46	H3H1	0
924	2014-15Discovery	14.9-47	FL_10-46	FL_09-46	H4H1	0
925	2014-15Discovery	14.23-18	11.58-72	11.28-34	H2H3	0
926	2014-15Discovery	14.23-14	11.58-72	11.28-34	H2H3	0
927	2014-15Discovery	14.23-12	11.58-72	11.28-34	H2H3	36.2
928	2014-15Discovery	14.23-17	11.58-72	11.28-34	H2H3	42
929	2014-15Discovery	14.23-52	11.58-72	11.28-34	H2H1	0
930	2014-15Discovery	14.23-5	11.58-72	11.28-34	H2H3	0
931	2014-15Discovery	14.23-53	11.58-72	11.28-34	H2H1	89.8
932	2014-15Discovery	14.23-22	11.58-72	11.28-34	H2H3	0
933	2014-15Discovery	14.23-57	11.58-72	11.28-34	H2H1	0
934	2014-15Discovery	14.25-2a	Florida127	FL_10-120	H1H16	NA
935	2014-15Discovery	14.25-2	Florida127	FL_10-120	H1H16	81.7
936	2014-15Discovery	14.25-4	Florida127	FL_10-120	H2H2	38.5
937	2014-15Discovery	14.25-13	Florida127	FL_10-120	H2H16	113.2
938	2014-15Discovery	14.25-6	Florida127	FL_10-120	H2H16	38.5
939	2014-15Discovery	14.25-17	Florida127	FL_10-120	H2H4	24.5
940	2014-15Discovery	14.25-5	Florida127	FL_10-120	H1H2	53.7
941	2014-15Discovery	14.25-41	Florida127	FL_10-120	H1H2	68.8
942	2014-15Discovery	14.25-1	Florida127	FL_10-120	H1H2	101.5
943	2014-15Discovery	14.25-7	Florida127	FL_10-120	NA	0
944	2014-15Discovery	14.27-72	11.139-10	FL_10-143	H1H1	96.8
945	2014-15Discovery	14.27-63	11.139-10	FL_10-143	H3H1	0
946	2014-15Discovery	14.27-18	11.139-10	FL_10-143	H11H1	0
947	2014-15Discovery	14.27-54	11.139-10	FL_10-143	H3H1	40.8
948	2014-15Discovery	14.27-67	11.139-10	FL_10-143	H3H1	0
949	2014-15Discovery	14.27-84	11.139-10	FL_10-143	H3H1	53.7
950	2014-15Discovery	14.27-78	11.139-10	FL_10-143	H3H1	0
951	2014-15Discovery	14.27-82	11.139-10	FL_10-143	H3H1	0
952	2014-15Discovery	14.27-77	11.139-10	FL_10-143	H1H1	31.5
953	2014-15Discovery	14.28.3	11.34-47	FL_10-166	NA	NA
954	2014-15Discovery	14.28-21	11.34-47	FL_10-166	H3H1	36.2
955	2014-15Discovery	14.28-2	11.34-47	FL_10-166	H3H2	0
956	2014-15Discovery	14.28-4	11.34-47	FL_10-166	H3H1	22.2
957	2014-15Discovery	14.28-3	11.34-47	FL_10-166	H3H2	0
958	2014-15Discovery	14.28-9	11.34-47	FL_10-166	H3H1	0
959	2014-15Discovery	14.28-8	11.34-47	FL_10-166	H3H1	0
960	2014-15Discovery	14.28-1	11.34-47	FL_10-166	H3H1	0
961	2014-15Discovery	14.28-5	11.34-47	FL_10-166	H3H1	0
962	2014-15Discovery	14.85-16	11.34-47	FL_10-166	H3H1	115.5
963	2014-15Discovery	14.44-35	11.34-47	FL_10-166	H3H2	26.8
964	2014-15Discovery	14.31-8	11.98-41	FL_10-166	H1H1	82.8
965	2014-15Discovery	14.31-34	11.98-41	FL_10-166	H1H1	58.3
966	2014-15Discovery	14.31-4	11.98-41	FL_10-166	H1H1	35
967	2014-15Discovery	14.31-21	11.98-41	FL_10-166	H1H1	120.2
968	2014-15Discovery	14.31-24	11.98-41	FL_10-166	H1H1	29.2
969	2014-15Discovery	14.31-27	11.98-41	FL_10-166	H1H1	94.5
970	2014-15Discovery	14.31-13	11.98-41	FL_10-166	H1H1	65.3
971	2014-15Discovery	14.31-6	11.98-41	FL_10-166	H1H2	0
972	2014-15Discovery	14.31-16	11.98-41	FL_10-166	H1H1	46.7
973	2014-15Discovery	14.33-22	FL_10-166	11.77-96	H2H2	0
974	2014-15Discovery	14.33-4	FL_10-166	11.77-96	H1H2	0
975	2014-15Discovery	14.33-15	FL_10-166	11.77-96	H1H2	0
976	2014-15Discovery	14.33-7	FL_10-166	11.77-96	H2H2	0
977	2014-15Discovery	14.33-19	FL_10-166	11.77-96	H2H2	36.2
978	2014-15Discovery	14.33-18	FL_10-166	11.77-96	H1H2	0
979	2014-15Discovery	14.33-10	FL_10-166	11.77-96	H2H2	0
980	2014-15Discovery	14.33-17	FL_10-166	11.77-96	H1H2	0
981	2014-15Discovery	14.33-1	FL_10-166	11.77-96	H1H2	37.3
982	2014-15Discovery	14.33-2	FL_10-166	11.77-96	H1H2	0
983	2014-15Discovery	14.34-13	FL_10-89	FL_07-193	H2H1	40.8
984	2014-15Discovery	14.34-11	FL_10-89	FL_07-193	H2H1	42
985	2014-15Discovery	14.34-5	FL_10-89	FL_07-193	H2H1	0
986	2014-15Discovery	14.34-7	FL_10-89	FL_07-193	H2H1	31.5
987	2014-15Discovery	14.34-18	FL_10-89	FL_07-193	H1H1	29.2
988	2014-15Discovery	14.34-40	FL_10-89	FL_07-193	H2H1	0
989	2014-15Discovery	14.34-21	FL_10-89	FL_07-193	H2H1	22.2
990	2014-15Discovery	14.34-39	FL_10-89	FL_07-193	H2H1	56
991	2014-15Discovery	14.34-29	FL_10-89	FL_07-193	H2H1	0
992	2014-15Discovery	14.35-76	11.58-72	FL_10-143	H2H2	0
993	2014-15Discovery	14.35-54	11.58-72	FL_10-143	H2H1	24.5
994	2014-15Discovery	14.35-11	11.58-72	FL_10-143	H2H2	0
995	2014-15Discovery	14.35-89	11.58-72	FL_10-143	H2H2	0
996	2014-15Discovery	14.35-1	11.58-72	FL_10-143	H2H1	51.3
997	2014-15Discovery	14.35-78	11.58-72	FL_10-143	H2H2	0
998	2014-15Discovery	14.35-98	11.58-72	FL_10-143	H2H2	0
999	2014-15Discovery	14.35-53	11.58-72	FL_10-143	H2H2	0
1000	2014-15Discovery	14.37-48	FL_10-24	FL_10-89	H1H2	0
1001	2014-15Discovery	14.37-27	FL_10-24	FL_10-89	H1H1	81.3
1002	2014-15Discovery	14.37-2	FL_10-24	FL_10-89	H1H2	0
1003	2014-15Discovery	14.37-85	FL_10-24	FL_10-89	H3H62	19.8
1004	2014-15Discovery	14.37-72	FL_10-24	FL_10-89	H3H1	79
1005	2014-15Discovery	14.37-64	FL_10-24	FL_10-89	H1H1	87.5
1006	2014-15Discovery	14.37-22	FL_10-24	FL_10-89	H1H1	11.7
1007	2014-15Discovery	14.37-34	FL_10-24	FL_10-89	H3H2	0
1008	2014-15Discovery	14.37-23	FL_10-24	FL_10-89	H1H1	0
1009	2014-15Discovery	14.11-23a	FL_10-24	FL_10-89	H3H2	NA
1010	2014-15Discovery	14.38-42	FL_10-89	11.83-20	H2H3	5.8
1011	2014-15Discovery	14.38-83	FL_10-89	11.83-20	H2H3	37.3
1012	2014-15Discovery	14.38-36	FL_10-89	11.83-20	H2H1	77
1013	2014-15Discovery	14.38-24	FL_10-89	11.83-20	H1H3	15.2
1014	2014-15Discovery	14.38-5	FL_10-89	11.83-20	H2H1	0
1015	2014-15Discovery	14.38-82	FL_10-89	11.83-20	H1H3	0
1016	2014-15Discovery	14.38-65	FL_10-89	11.83-20	H2H1	26.8
1017	2014-15Discovery	14.38-92	FL_10-89	11.83-20	H1H1	26.8
1018	2014-15Discovery	14.38-25	FL_10-89	11.83-20	H1H3	0
1019	2014-15Discovery	14.38-73	FL_10-89	11.83-20	H2H3	47.7
1020	2014-15Discovery	14.39-30	11.28-34	FL_10-166	H3H2	0
1021	2014-15Discovery	14.39-31	11.28-34	FL_10-166	H1H1	0
1022	2014-15Discovery	14.39-26	11.28-34	FL_10-166	H3H2	0
1023	2014-15Discovery	14.39-14	11.28-34	FL_10-166	H1H2	0
1024	2014-15Discovery	14.39-2	11.28-34	FL_10-166	H3H2	0
1025	2014-15Discovery	14.39-4	11.28-34	FL_10-166	H3H2	0
1026	2014-15Discovery	14.39-35	11.28-34	FL_10-166	H3H1	22.2
1027	2014-15Discovery	14.39-19	11.28-34	FL_10-166	H1H2	0
1028	2014-15Discovery	14.39-15	11.28-34	FL_10-166	H1H1	29.2
1029	2014-15Discovery	14.41-63	FL_10-121	FL_10-89	H48H1	0
1030	2014-15Discovery	14.41-5	FL_10-121	FL_10-89	H4H2	0
1031	2014-15Discovery	14.41-26	FL_10-121	FL_10-89	H48H1	0
1032	2014-15Discovery	14.41-44	FL_10-121	FL_10-89	H4H63	36.2
1033	2014-15Discovery	14.41-57	FL_10-121	FL_10-89	H4H2	0
1034	2014-15Discovery	14.41-74	FL_10-121	FL_10-89	H48H1	0
1035	2014-15Discovery	14.41-75	FL_10-121	FL_10-89	H48H1	80.5
1036	2014-15Discovery	14.41-73	FL_10-121	FL_10-89	H48H1	24.5
1037	2014-15Discovery	14.41-25	FL_10-121	FL_10-89	H48H2	0
1038	2014-15Discovery	14.41-1	FL_10-121	FL_10-89	H48H1	0
1039	2014-15Discovery	14.44-30	11.31-54	FL_10-97	H1H3	53.7
1040	2014-15Discovery	14.44-13	11.31-54	FL_10-97	H1H2	38.5
1041	2014-15Discovery	14.44-28	11.31-54	FL_10-97	H1H3	24.5
1042	2014-15Discovery	14.44-42	11.31-54	FL_10-97	H1H2	77
1043	2014-15Discovery	14.44-27	11.31-54	FL_10-97	H1H2	89.8
1044	2014-15Discovery	14.44-36	11.31-54	FL_10-97	H1H2	36.2
1045	2014-15Discovery	14.44-20	11.31-54	FL_10-97	H1H3	0
1046	2014-15Discovery	14.27-61	11.31-54	FL_10-97	H1H2	26.8
1047	2014-15Discovery	14.28-20	11.31-54	FL_10-97	H1H3	0
1048	2014-15Discovery	14.45-13	11.71-9	11.34-47	H1H3	0
1049	2014-15Discovery	14.45-39	11.71-9	11.34-47	H1H3	0
1050	2014-15Discovery	14.45-19	11.71-9	11.34-47	H1H3	0
1051	2014-15Discovery	14.45-9	11.71-9	11.34-47	H1H3	82.8
1052	2014-15Discovery	14.45-29	11.71-9	11.34-47	H1H3	8.2
1053	2014-15Discovery	14.45-58	11.71-9	11.34-47	H1H3	0
1054	2014-15Discovery	14.45-36	11.71-9	11.34-47	H1H3	0
1055	2014-15Discovery	14.45-4	11.71-9	11.34-47	H1H3	26.8
1056	2014-15Discovery	14.47-1	11.28-34	FL_10-24	H3H48	0
1057	2014-15Discovery	14.47-24	11.28-34	FL_10-24	H1H1	127
1058	2014-15Discovery	14.47-22	11.28-34	FL_10-24	H3H1	0
1059	2014-15Discovery	14.47-2	11.28-34	FL_10-24	H3H1	0
1060	2014-15Discovery	14.47-55	11.28-34	FL_10-24	H3H1	0
1061	2014-15Discovery	14.47-90	11.28-34	FL_10-24	H1H1	22.2
1062	2014-15Discovery	14.47-91	11.28-34	FL_10-24	H3H48	47.7
1063	2014-15Discovery	14.47-36	11.28-34	FL_10-24	H1H3	0
1064	2014-15Discovery	14.47-94	11.28-34	FL_10-24	H3H1	15.2
1065	2014-15Discovery	14.47-44	11.28-34	FL_10-24	H1H1	73.5
1066	2014-15Discovery	14.48-35	11.13-54	11.108-5	H1H1	0
1067	2014-15Discovery	14.48-8	11.13-54	11.108-5	H1H1	5.8
1068	2014-15Discovery	14.48-28	11.13-54	11.108-5	H1H1	0
1069	2014-15Discovery	14.48-29	11.13-54	11.108-5	H2H1	0
1070	2014-15Discovery	14.48-25	11.13-54	11.108-5	H1H1	23.3
1071	2014-15Discovery	14.48-43	11.13-54	11.108-5	H2H1	0
1072	2014-15Discovery	14.48-47	11.13-54	11.108-5	H2H1	67.7
1073	2014-15Discovery	14.48-19	11.13-54	11.107-5	H1H3	0
1074	2014-15Discovery	14.48-4	11.13-54	11.107-5	H1H1	24.5
1075	2014-15Discovery	14.50-121	11.28-34	11.31-54	H3H1	0
1076	2014-15Discovery	14.50-71	11.28-34	11.31-54	H1H1	0
1077	2014-15Discovery	14.50-106	11.28-34	11.31-54	H1H1	96.8
1078	2014-15Discovery	14.50-78	11.28-34	11.31-54	H3H1	19.8
1079	2014-15Discovery	14.50-67	11.28-34	11.31-54	H3H1	0
1080	2014-15Discovery	14.50-84	11.28-34	11.31-54	H1H1	44.3
1081	2014-15Discovery	14.50-111	11.28-34	11.31-54	H1H1	0
1082	2014-15Discovery	14.50-83	11.28-34	11.31-54	H1H1	10.5
1083	2014-15Discovery	14.50-82	11.28-34	11.31-54	H1H1	7
1084	2014-15Discovery	14.50-92	11.28-34	11.31-54	H1H1	87.5
1085	2014-15Discovery	14.51-12	11.28-34	11.77-96	H1H2	0
1086	2014-15Discovery	14.51-2	11.28-34	11.77-96	H3H2	0
1087	2014-15Discovery	14.51-23	11.28-34	11.77-96	H3H2	3.5
1088	2014-15Discovery	14.51-1	11.28-34	11.77-96	H3H2	29.2
1089	2014-15Discovery	14.51-33	11.28-34	11.77-96	H3H2	0
1090	2014-15Discovery	14.51-6	11.28-34	11.77-96	H3H2	0
1091	2014-15Discovery	14.51-19	11.28-34	11.77-96	H1H2	0
1092	2014-15Discovery	14.51-40	11.28-34	11.77-96	H3H2	0
1093	2014-15Discovery	14.51-37	11.28-34	11.77-96	H1H2	0
1094	2014-15Discovery	14.51-3	11.28-34	11.77-96	H3H2	0
1095	2014-15Discovery	14.52-171	11.98-41	FL_10-24	H1H3	0
1096	2014-15Discovery	14.52-30	11.98-41	FL_10-24	H1H1	60.7
1097	2014-15Discovery	14.52-38	11.98-41	FL_10-24	H1H3	0
1098	2014-15Discovery	14.52-122	11.98-41	FL_10-24	H1H3	12.8
1099	2014-15Discovery	14.52-135	11.98-41	FL_10-24	H1H1	57.2
1100	2014-15Discovery	14.52-60	11.98-41	FL_10-24	H1H3	0
1101	2014-15Discovery	14.22-18	11.98-41	FL_10-24	H1H3	36.2
1102	2014-15Discovery	14.52-89	11.98-41	11.28-34	H1H1	0
1103	2014-15Discovery	14.52-143	11.98-41	11.28-34	H1H3	0
1104	2014-15Discovery	14.52-21	11.98-41	11.28-34	H1H3	0
1105	2014-15Discovery	14.53-13	11.85-58	11.34-47	H1H3	0
1106	2014-15Discovery	14.53-20	11.85-58	11.34-47	H1H3	24.5
1107	2014-15Discovery	14.53-12	11.85-58	11.34-47	H2H3	0
1108	2014-15Discovery	14.53-9	11.85-58	11.34-47	H1H3	0
1109	2014-15Discovery	14.53-31	11.85-58	11.34-47	H1H3	0
1110	2014-15Discovery	14.53-10	11.85-58	11.34-47	H2H3	0
1111	2014-15Discovery	14.53-1	11.85-58	11.34-47	H1H3	61.3
1112	2014-15Discovery	14.53-24	11.85-58	11.34-47	H2H3	0
1113	2014-15Discovery	14.53-18	11.85-58	11.34-47	H2H3	0
1114	2014-15Discovery	14.53-29	11.85-58	11.34-47	H2H3	0
1115	2014-15Discovery	14.55-31	FL_10-121	Florida127	H48H1	0
1116	2014-15Discovery	14.55-6	FL_10-121	Florida127	H48H1	22.2
1117	2014-15Discovery	14.55-12	FL_10-121	Florida127	H4H1	49
1118	2014-15Discovery	14.55-34	FL_10-121	Florida127	H48H1	0
1119	2014-15Discovery	14.55-15	FL_10-121	Florida127	H4H1	113.2
1120	2014-15Discovery	14.55-8	FL_10-121	Florida127	H4H2	24.5
1121	2014-15Discovery	14.55-25	FL_10-121	Florida127	H4H1	51.3
1122	2014-15Discovery	14.55-2	FL_10-121	Florida127	H4H2	39.7
1123	2014-15Discovery	14.55-3	FL_10-121	Florida127	H4H1	95.3
1124	2014-15Discovery	14.35-2	FL_10-121	Florida127	H4H2	0
1125	2014-15Discovery	14.56-76	FL_10-89	11.71-9	H1H1	26.8
1126	2014-15Discovery	14.56-71	FL_10-89	11.71-9	H1H1	81.7
1127	2014-15Discovery	14.56-44	FL_10-89	11.71-9	H1H1	48.7
1128	2014-15Discovery	14.56-22	FL_10-89	11.71-9	H1H1	79.3
1129	2014-15Discovery	14.56-74	FL_10-89	11.71-9	H2H1	0
1130	2014-15Discovery	14.56-18	FL_10-89	11.71-9	H2H1	67.7
1131	2014-15Discovery	14.56-73	FL_10-89	11.71-9	H2H1	0
1132	2014-15Discovery	14.56-64	FL_10-89	11.71-9	H1H1	22.2
1133	2014-15Discovery	14.56-4	FL_10-89	11.71-9	H1H1	42
1134	2014-15Discovery	14.58-9	FL_10-89	11.71-9	H1H1	0
1135	2014-15Discovery	14.57-44	11.77-96	FL_10-121	H2H4	0
1136	2014-15Discovery	14.57-17	11.77-96	FL_10-121	H2H4	0
1137	2014-15Discovery	14.57-14	11.77-96	FL_10-121	H2H48	0
1138	2014-15Discovery	14.57-3	11.77-96	FL_10-121	H2H4	15.2
1139	2014-15Discovery	14.57-1	11.77-96	FL_10-121	H2H4	0
1140	2014-15Discovery	14.57-26	11.77-96	FL_10-121	H2H4	0
1141	2014-15Discovery	14.57-12	11.77-96	FL_10-121	H2H64	0
1142	2014-15Discovery	14.57-27	11.77-96	FL_10-121	H2H4	0
1143	2014-15Discovery	14.57-6	11.77-96	FL_10-121	H2H4	0
1144	2014-15Discovery	14.58-20	11.98-41	11.77-96	H1H2	5.8
1145	2014-15Discovery	14.58-21	11.98-41	11.77-96	H1H2	0
1146	2014-15Discovery	14.58-3	11.98-41	11.77-96	H1H2	68.5
1147	2014-15Discovery	14.58-4	11.98-41	11.77-96	H1H2	0
1148	2014-15Discovery	14.58-29	11.98-41	11.77-96	H1H2	0
1149	2014-15Discovery	14.58-2	11.98-41	11.77-96	H1H2	0
1150	2014-15Discovery	14.58-1	11.98-41	11.77-96	H1H2	8.2
1151	2014-15Discovery	14.58-13	11.98-41	11.77-96	H1H2	0
1152	2014-15Discovery	14.58-28	11.98-41	11.77-96	H1H2	56
1153	2014-15Discovery	14.62-3	FL_10-120	FL_08-10	H16H3	87.5
1154	2014-15Discovery	14.62-16	FL_10-120	FL_08-10	H2H3	0
1155	2014-15Discovery	14.62-20	FL_10-120	FL_08-10	H2H3	0
1156	2014-15Discovery	14.62-45	FL_10-120	FL_08-10	H16H3	0
1157	2014-15Discovery	14.62-43	FL_10-120	FL_08-10	H2H3	0
1158	2014-15Discovery	14.62-53	FL_10-120	FL_08-10	H16H3	51.3
1159	2014-15Discovery	14.62-8	FL_10-120	FL_08-10	H2H3	26.8
1160	2014-15Discovery	14.62-55	FL_10-120	FL_08-10	H2H3	0
1161	2014-15Discovery	14.65-13	11.21-6	FL_10-121	H2H48	65.3
1162	2014-15Discovery	14.65-64	11.21-6	FL_10-121	H2H48	0
1163	2014-15Discovery	14.65-76	11.21-6	FL_10-121	H2H4	0
1164	2014-15Discovery	14.65-49	11.21-6	FL_10-121	H3H4	8.2
1165	2014-15Discovery	14.65-38	11.21-6	FL_10-121	H3H4	0
1166	2014-15Discovery	14.65-66	11.21-6	FL_10-121	H3H4	10.5
1167	2014-15Discovery	14.65-34	11.21-6	FL_10-121	H3H48	15.2
1168	2014-15Discovery	14.65-73	11.21-6	FL_10-121	H3H48	0
1169	2014-15Discovery	14.65-25	11.21-6	FL_10-121	H3H48	0
1170	2014-15Discovery	14.65-12	11.21-6	FL_10-121	H2H65	0
1171	2014-15Discovery	14.67-24	FL_10-46	11.85-58	H4H2	0
1172	2014-15Discovery	14.67-2	FL_10-46	11.85-58	H3H1	0
1173	2014-15Discovery	14.67-10	FL_10-46	11.85-58	H4H2	40.8
1174	2014-15Discovery	14.67-5	FL_10-46	11.85-58	H3H2	0
1175	2014-15Discovery	14.67-11	FL_10-46	11.85-58	H4H2	31.5
1176	2014-15Discovery	14.67-19	FL_10-46	11.85-58	H4H2	3.5
1177	2014-15Discovery	14.67-15	FL_10-46	11.85-58	H4H2	0
1178	2014-15Discovery	14.67-23	FL_10-46	11.85-58	H4H2	0
1179	2014-15Discovery	14.67-1	FL_10-46	11.85-58	H3H2	0
1180	2014-15Discovery	14.83-8	FL_10-46	11.85-58	H3H1	103.8
1181	2014-15Discovery	14.72-30	FL_10-97	FL_10-120	H3H16	77
1182	2014-15Discovery	14.72-1	FL_10-97	FL_10-120	H3H2	0
1183	2014-15Discovery	14.72-24	FL_10-97	FL_10-120	H2H2	103.8
1184	2014-15Discovery	14.72-35	FL_10-97	FL_10-120	H3H16	115.5
1185	2014-15Discovery	14.72-52	FL_10-97	FL_10-120	H3H2	0
1186	2014-15Discovery	14.72-48	FL_10-97	FL_10-120	H3H16	0
1187	2014-15Discovery	14.72-58	FL_10-97	FL_10-120	H3H16	31.5
1188	2014-15Discovery	14.72-46	FL_10-97	FL_10-120	H2H2	42
1189	2014-15Discovery	14.72-62	FL_10-97	FL_10-120	H2H2	63
1190	2014-15Discovery	14.74-12	FL_10-166	11.31-54	H2H1	36.2
1191	2014-15Discovery	14.74-21	FL_10-166	11.31-54	H1H1	77
1192	2014-15Discovery	14.74-10	FL_10-166	11.31-54	H2H1	0
1193	2014-15Discovery	14.74-9	FL_10-166	11.31-54	H1H1	108.5
1194	2014-15Discovery	14.74-6	FL_10-166	11.31-54	H2H1	36.2
1195	2014-15Discovery	14.74-16	FL_10-166	11.31-54	H1H1	38.5
1196	2014-15Discovery	14.74-7	FL_10-166	11.31-54	H1H1	60.7
1197	2014-15Discovery	14.74-4	FL_10-166	11.31-54	H2H1	19.8
1198	2014-15Discovery	14.74-22	FL_10-166	11.31-54	H2H1	77
1199	2014-15Discovery	14.74-13	FL_10-166	11.31-54	H1H1	67.7
1200	2014-15Discovery	14.75-84	11.83-20	Florida127	H1H1	30.3
1201	2014-15Discovery	14.75-85	11.83-20	Florida127	H1H1	65.3
1202	2014-15Discovery	14.75-87	11.83-20	Florida127	H3H1	10.5
1203	2014-15Discovery	14.75-98	11.83-20	Florida127	H1H2	38.5
1204	2014-15Discovery	14.75-94	11.83-20	Florida127	H1H2	64.8
1205	2014-15Discovery	14.75-69	11.83-20	Florida127	H1H2	0
1206	2014-15Discovery	14.75-33	11.83-20	Florida127	H1H2	63
1207	2014-15Discovery	14.75-63	11.83-20	Florida127	H3H2	31.5
1208	2014-15Discovery	14.75-29	11.83-20	Florida127	H3H2	8.2
1209	2014-15Discovery	14.76-12	FL_10-46	11.71-9	H3H1	0
1210	2014-15Discovery	14.76-13	FL_10-46	11.71-9	H4H1	36.2
1211	2014-15Discovery	14.76-35	FL_10-46	11.71-9	H4H1	77
1212	2014-15Discovery	14.76-26	FL_10-46	11.71-9	H3H1	16.3
1213	2014-15Discovery	14.76-23	FL_10-46	11.71-9	H4H1	40.8
1214	2014-15Discovery	14.76-30	FL_10-46	11.71-9	H3H1	38.5
1215	2014-15Discovery	14.76-11	FL_10-46	11.71-9	H3H1	0
1216	2014-15Discovery	14.76-8	FL_10-46	11.71-9	H4H1	74.7
1217	2014-15Discovery	14.76-5	FL_10-46	11.71-9	H3H1	29.2
1218	2014-15Discovery	14.76-7	FL_10-46	11.71-9	H4H1	51.3
1219	2014-15Discovery	14.77-72	FL_10-120	FL_10-153	H2H3	36.2
1220	2014-15Discovery	14.77-2	FL_10-120	FL_10-153	H2H1	0
1221	2014-15Discovery	14.77-15	FL_10-120	FL_10-153	H16H1	115.5
1222	2014-15Discovery	14.77-56	FL_10-120	FL_10-153	H16H1	74.7
1223	2014-15Discovery	14.77-1	FL_10-120	FL_10-153	H16H1	124.8
1224	2014-15Discovery	14.77-3	FL_10-120	FL_10-153	H16H3	0
1225	2014-15Discovery	14.77-106	FL_10-120	FL_10-153	H16H1	81.7
1226	2014-15Discovery	14.77-50	FL_10-120	FL_10-153	H16H3	36.2
1227	2014-15Discovery	14.77-87	FL_10-120	FL_10-153	H2H1	49
1228	2014-15Discovery	14.77-65	FL_10-120	FL_10-153	H16H3	0
1229	2014-15Discovery	14.78-30	11.13-54	FL_10-46	H1H4	0
1230	2014-15Discovery	14.78-15	11.13-54	FL_10-46	H2H3	0
1231	2014-15Discovery	14.78-47	11.13-54	FL_10-46	H1H4	77
1232	2014-15Discovery	14.78-10	11.13-54	FL_10-46	H1H3	26.8
1233	2014-15Discovery	14.78-36	11.13-54	FL_10-46	H2H3	0
1234	2014-15Discovery	14.78-45	11.13-54	FL_10-46	H2H3	0
1235	2014-15Discovery	14.78-50	11.13-54	FL_10-46	H1H4	43.2
1236	2014-15Discovery	14.78-29	11.13-54	FL_10-46	H1H4	1.2
1237	2014-15Discovery	14.78-3	11.13-54	FL_10-46	H2H4	1.2
1238	2014-15Discovery	14.48-6	11.13-54	FL_10-46	H1H4	47.8
1239	2014-15Discovery	14.78-46	FL_10-153	FL_10-47	H3H66	45.5
1240	2014-15Discovery	14.81-9	Florida127	FL_09-76	H1H1	96.3
1241	2014-15Discovery	14.81-63	Florida127	FL_09-76	H1H3	5.8
1242	2014-15Discovery	14.81-65	Florida127	FL_09-76	H2H3	15.2
1243	2014-15Discovery	14.81-10	Florida127	FL_09-76	H1H3	0
1244	2014-15Discovery	14.81-21	Florida127	FL_09-76	H2H1	8.2
1245	2014-15Discovery	14.81-60	Florida127	FL_09-76	H1H3	0
1246	2014-15Discovery	14.81-73	Florida127	FL_09-76	H1H3	0
1247	2014-15Discovery	14.81-32	Florida127	FL_09-76	H2H3	5.8
1248	2014-15Discovery	14.81-3	Florida127	FL_10-92	H1H2	0
1249	2014-15Discovery	14.82-52	11.71-9	FL_09-46	H1H1	51.3
1250	2014-15Discovery	14.82-10	11.71-9	FL_09-46	H1H1	16.3
1251	2014-15Discovery	14.82-8	11.71-9	FL_09-46	H1H1	92.2
1252	2014-15Discovery	14.82-59	11.71-9	FL_09-46	H1H1	120.2
1253	2014-15Discovery	14.82-23	11.71-9	FL_09-46	H1H1	40.8
1254	2014-15Discovery	14.82-7	11.71-9	FL_09-46	H1H1	63
1255	2014-15Discovery	14.82-14	11.71-9	FL_09-46	H1H1	15.2
1256	2014-15Discovery	14.82-25	11.71-9	FL_09-46	H1H1	54.8
1257	2014-15Discovery	14.82-31	11.71-9	FL_09-46	H1H1	72.3
1258	2014-15Discovery	14.82-28	11.71-9	FL_09-46	H1H1	74.7
1259	2014-15Discovery	14.83-49	FL_10-121	FL_07-193	H4H1	36.2
1260	2014-15Discovery	14.83-18	FL_10-121	FL_07-193	H4H1	0
1261	2014-15Discovery	14.83-23	FL_10-121	FL_07-193	H48H1	0
1262	2014-15Discovery	14.83-5	FL_10-121	FL_07-193	H4H1	80.5
1263	2014-15Discovery	14.83-14	FL_10-121	FL_07-193	H4H1	45.5
1264	2014-15Discovery	14.83-6	FL_10-121	FL_07-193	H48H1	0
1265	2014-15Discovery	14.83-30	FL_10-121	FL_07-193	H48H1	77
1266	2014-15Discovery	14.83-12	FL_10-121	FL_07-193	H48H1	0
1267	2014-15Discovery	14.84-7	FL_10-121	FL_07-193	H4H1	1.2
1268	2014-15Discovery	14.84-3	FL_08-10	11.13-54	H3H2	0
1269	2014-15Discovery	14.84-58	FL_08-10	11.13-54	H3H1	0
1270	2014-15Discovery	14.84-11	FL_08-10	11.13-54	H3H1	0
1271	2014-15Discovery	14.84-27	FL_08-10	11.13-54	H3H1	0
1272	2014-15Discovery	14.84-2	FL_08-10	11.13-54	H3H1	1.2
1273	2014-15Discovery	14.84-1	FL_08-10	11.13-54	H3H2	0
1274	2014-15Discovery	14.84-31	FL_08-10	11.13-54	H3H1	19.8
1275	2014-15Discovery	14.84-29	FL_08-10	11.13-54	H3H1	0
1276	2014-15Discovery	14.84-33	FL_08-10	11.31-14	H3H1	1.2
1277	2014-15Discovery	14.85-13	FL_10-121	11.31-14	H48H1	0
1278	2014-15Discovery	14.85-9	FL_10-121	11.31-14	H4H1	0
1279	2014-15Discovery	14.85-3	FL_10-121	11.31-14	H48H1	38.5
1280	2014-15Discovery	14.85-8	FL_10-121	11.31-14	H48H1	0
1281	2014-15Discovery	14.85-18	FL_10-121	11.31-14	H4H1	0
1282	2014-15Discovery	14.85-35	FL_10-121	11.31-14	H48H1	0
1283	2014-15Discovery	14.85-48	FL_10-121	11.31-14	H4H1	36.2
1284	2014-15Discovery	14.85-46	FL_10-121	11.31-14	H4H1	85.2
1285	2014-15Discovery	14.28-14	FL_10-121	11.31-14	H4H1	10.5
1286	2014-15Discovery	14.87-34	FL_10-121	11.31-14	H48H1	19.3
1287	2014-15Discovery	14.86-5	FL_09-46	11.77-96	H1H2	22.2
1288	2014-15Discovery	14.86-39	FL_09-46	11.77-96	H1H2	0
1289	2014-15Discovery	14.86-33	FL_09-46	11.77-96	H1H2	74.7
1290	2014-15Discovery	14.86-57	FL_09-46	11.77-96	H1H2	29.2
1291	2014-15Discovery	14.86-48	FL_09-46	11.77-96	H1H2	24.5
1292	2014-15Discovery	14.86-23	FL_09-46	11.77-96	H1H2	24.5
1293	2014-15Discovery	14.86-42	FL_09-46	11.77-96	H1H2	0
1294	2014-15Discovery	14.86-22	FL_09-46	11.77-96	H1H2	29.2
1295	2014-15Discovery	14.86-21	FL_09-46	11.77-96	H1H2	0
1296	2014-15Discovery	14.87-18	11.85-58	FL_10-24	H1H3	0
1297	2014-15Discovery	14.87-8	11.85-58	FL_10-24	H2H3	0
1298	2014-15Discovery	14.87-21	11.85-58	FL_10-24	H1H3	0
1299	2014-15Discovery	14.87-22	11.85-58	FL_10-24	H1H1	70
1300	2014-15Discovery	14.87-40	11.85-58	FL_10-24	H2H1	0
1301	2014-15Discovery	14.87-52	11.85-58	FL_10-24	H2H3	0
1302	2014-15Discovery	14.87-28	11.85-58	FL_10-24	H1H3	51.3
1303	2014-15Discovery	14.87-37	11.85-58	FL_10-24	H1H3	31.5
1304	2014-15Discovery	14.87-29	11.85-58	FL_10-24	H1H1	113.2
1305	2014-15Discovery	14.88-14	FL_10-121	11.116-56	H4H1	3.5
1306	2014-15Discovery	14.88-1	FL_10-121	11.116-56	H48H1	63
1307	2014-15Discovery	14.88-40	FL_10-121	11.116-56	H48H1	0
1308	2014-15Discovery	14.88-2	FL_10-121	11.116-56	H48H1	26.8
1309	2014-15Discovery	14.88-26	FL_10-121	11.116-56	H48H1	29.2
1310	2014-15Discovery	14.88-4	FL_10-121	11.116-56	H48H1	5.8
1311	2014-15Discovery	14.88-9	FL_10-121	11.116-56	H4H1	74.7
1312	2014-15Discovery	14.88-16	FL_10-121	11.116-56	H48H1	0
1313	2014-15Discovery	14.88-44	FL_10-121	11.116-56	H4H1	90.7
1314	2014-15Discovery	14.92-23	FL_10-121	11.116-56	H4H1	1.2
1315	2014-15Discovery	14.88-22	11.108-5	11.77-96	H1H2	0
1316	2014-15Discovery	14.89-2a	FL_10-121	11.107-24	H48H3	NA
1317	2014-15Discovery	14.89-2	FL_10-121	11.107-24	H48H3	0
1318	2014-15Discovery	14.89-31	FL_10-121	11.107-24	H4H21	0
1319	2014-15Discovery	14.89-33	FL_10-121	11.107-24	H4H3	3.5
1320	2014-15Discovery	14.89-11	FL_10-121	11.107-24	H48H3	0
1321	2014-15Discovery	14.89-19	FL_10-121	11.107-24	H4H3	0
1322	2014-15Discovery	14.89-13	FL_10-121	11.107-24	H4H3	0
1323	2014-15Discovery	14.89-49	FL_10-121	11.107-24	H48H1	22.2
1324	2014-15Discovery	14.89-5	FL_10-121	11.107-24	H4H1	22.2
1325	2014-15Discovery	14.89-9	FL_10-121	11.107-24	H4H1	65.3
1326	2014-15Discovery	14.89-29	FL_10-121	11.107-24	H48H3	1.2
1327	2014-15Discovery	14.90-60	FL_10-89	11.121-19	H2H1	29.2
1328	2014-15Discovery	14.90-79	FL_10-89	11.121-19	H1H1	64.2
1329	2014-15Discovery	14.90-27	FL_10-89	11.121-19	H2H1	36.2
1330	2014-15Discovery	14.90-57	FL_10-89	11.121-19	H2H1	91
1331	2014-15Discovery	14.90-85	FL_10-89	11.121-19	H2H1	65.3
1332	2014-15Discovery	14.90-9	FL_10-89	11.121-19	H2H1	32.7
1333	2014-15Discovery	14.90-109	FL_10-89	11.121-19	H1H1	84
1334	2014-15Discovery	14.90-21	FL_10-89	11.121-19	H1H1	87.2
1335	2014-15Discovery	14.90-35	FL_10-89	11.121-19	H1H1	56
1336	2014-15Discovery	14.91-20	11.108-5	FL_10-46	H1H4	63
1337	2014-15Discovery	14.91-33	11.108-5	FL_10-46	H1H3	0
1338	2014-15Discovery	14.91-28	11.108-5	FL_10-46	H1H4	38.5
1339	2014-15Discovery	14.91-44	11.108-5	FL_10-46	H1H3	0
1340	2014-15Discovery	14.91-38	11.108-5	FL_10-46	H1H3	45.5
1341	2014-15Discovery	14.67-32	11.108-5	FL_10-46	H1H4	38.5
1342	2014-15Discovery	14.91-4	FL_09-46	Florida127	H1H1	97.3
1343	2014-15Discovery	14.91-42	11.107-5	FL_10-46	H3H4	46.7
1344	2014-15Discovery	14.91-25	11.107-5	FL_10-46	H3H3	10.5
1345	2014-15Discovery	14.92-45	11.77-96	11.107-5	H2H3	17.5
1346	2014-15Discovery	14.92-31	11.77-96	11.107-5	H2H3	0
1347	2014-15Discovery	14.92-84	11.77-96	11.107-5	H2H3	0
1348	2014-15Discovery	14.92-73	11.77-96	11.107-5	H2H1	29.2
1349	2014-15Discovery	14.92-74	11.77-96	11.107-5	H2H3	0
1350	2014-15Discovery	14.93-39	11.77-96	11.107-5	H2H3	0
1351	2014-15Discovery	14.93-101	11.77-96	FL_07-193	H2H1	0
1352	2014-15Discovery	14.93-122	11.77-96	FL_07-193	H2H1	56.8
1353	2014-15Discovery	14.93-115	11.77-96	FL_07-193	H2H1	0
1354	2014-15Discovery	14.93-61	11.77-96	FL_07-193	H2H1	0
1355	2014-15Discovery	14.93-77	11.77-96	FL_07-193	H2H1	0
1356	2014-15Discovery	14.93-78	11.77-96	FL_07-193	H2H1	0
1357	2014-15Discovery	14.92-22	11.77-96	FL_07-193	H2H1	17.5
1358	2014-15Discovery	14.92-3	11.77-96	FL_07-193	H2H1	19.8
1359	2014-15Discovery	14.92-11	11.77-96	FL_07-193	H2H1	0
1360	2014-15Discovery	14.92-65	11.77-96	FL_07-193	H2H1	0
1361	2014-15Discovery	14.93-67	11.77-96	11.107-24	H2H3	15.2
1362	2014-15Discovery	14.94-1	11.21-6	11.121-19	H2H1	12.8
1363	2014-15Discovery	14.94-33	11.21-6	11.121-19	H2H1	0
1364	2014-15Discovery	14.94-63	11.21-6	11.121-19	H2H1	0
1365	2014-15Discovery	14.94-3	11.21-6	11.121-19	H3H1	38.5
1366	2014-15Discovery	14.94-42	11.21-6	11.121-19	H2H1	29.2
1367	2014-15Discovery	14.94-31	11.21-6	11.121-19	H3H1	40.8
1368	2014-15Discovery	14.94-12	11.21-6	11.121-19	H3H1	10.5
1369	2014-15Discovery	14.94-16	11.21-6	11.121-19	H2H1	0
1370	2014-15Discovery	14.94-72	11.21-6	11.121-19	H3H1	0
1390	2014-15Validation	13.10-32	unknown	11.116-68	H1H1	73.8
1391	2014-15Validation	13.1-77	FL_10-47	FL_09-46	H4H1	59.6
1392	2014-15Validation	13.11-2	unknown	12.74-39	H2H3	NA
1393	2014-15Validation	13.12-146	FL_06-89	FL_09-46	H1H1	93.9
1394	2014-15Validation	13.12-148	FL_06-89	FL_09-46	H1H1	66.4
1395	2014-15Validation	13.12-160	FL_07-193	FL_10-47	H1H4	NA
1396	2014-15Validation	13.13-179	Florida127	unknown	H1H2	14.1
1397	2014-15Validation	13.13-2	Florida127	unknown	H2H1	NA
1398	2014-15Validation	13.13-93	FL_09-46	unknown	H1H2	37.8
1399	2014-15Validation	13.14-14	FL_10-51	FL_10-47	H3H4	2.1
1400	2014-15Validation	13.14-18	FL_10-51	FL_10-47	H1H3	0.2
1401	2014-15Validation	13.14-152	FL_09-46	unknown	H1H2	19.2
1402	2014-15Validation	13.14-93	Florida127	unknown	NA	NA
1403	2014-15Validation	13.17-187	FL_09-46	Florida127	H1H2	NA
1404	2014-15Validation	13.18-105	Florida127	unknown	NA	NA
1405	2014-15Validation	13.18-68	Florida127	FL_10-94	NA	NA
1406	2014-15Validation	13.19-137	FL_06-134	FL_10-51	H2H1	8.4
1407	2014-15Validation	13.19-143	FL_06-134	FL_10-51	H2H3	16.7
1408	2014-15Validation	13.19-86	FL_06-134	FL_10-51	H2H1	6
1409	2014-15Validation	13.20-109	FL_10-24	FL_10-64	H3H2	8.5
1410	2014-15Validation	13.20-138	FL_10-24	FL_10-64	H1H1	43.8
1411	2014-15Validation	13.2-83	FL_10-47	Florida127	H4H2	NA
1412	2014-15Validation	13.21-173	FL_07-102	FL_06-134	H2H2	0
1413	2014-15Validation	13.22-121	Florida127	11.28-34	H2H1	27.6
1414	2014-15Validation	13.22-158	Florida127	11.28-34	H2H1	5.5
1415	2014-15Validation	13.22-200	Florida127	11.28-34	H1H1	4.9
1416	2014-15Validation	13.22-222	Florida127	11.28-34	H1H3	13.5
1417	2014-15Validation	13.22-327	Florida127	11.28-34	H2H1	9.3
1418	2014-15Validation	13.22-330	Florida127	11.28-34	H1H1	18.4
1419	2014-15Validation	13.22-336	Florida127	11.28-34	H1H1	72.9
1420	2014-15Validation	13.22-397	Florida127	11.28-34	H1H3	44.1
1421	2014-15Validation	13.22-403	Florida127	11.28-34	H2H1	2.7
1422	2014-15Validation	13.22-407	Florida127	11.28-34	H2H3	0.2
1423	2014-15Validation	13.22-412	Florida127	11.28-34	H2H3	1.7
1424	2014-15Validation	13.22-445	Florida127	11.28-34	H2H1	23.4
1425	2014-15Validation	13.22-46	Florida127	11.28-34	H2H1	44.3
1426	2014-15Validation	13.22-499	Florida127	11.28-34	H2H3	6.5
1427	2014-15Validation	13.22-51	Florida127	11.28-34	H1H3	7.6
1428	2014-15Validation	13.22-549	Florida127	11.28-34	H2H3	0.7
1429	2014-15Validation	13.22-62	Florida127	11.28-34	H1H1	65.7
1430	2014-15Validation	13.22-64	Florida127	11.28-34	H2H1	41.9
1431	2014-15Validation	13.22-566	FL_10-89	FL_10-24	H2H1	2.8
1432	2014-15Validation	13.22-191	FL_10-47	11.31-36	H3H1	6.6
1433	2014-15Validation	13.23-32	FL_10-153	FL_10-97	H1H2	68.8
1434	2014-15Validation	13.23-48	FL_10-153	FL_10-97	H3H2	10.8
1435	2014-15Validation	13.22-32	FL_10-153	FL_10-97	H1H2	16.7
1436	2014-15Validation	13.23-106	FL_10-153	FL_10-97	H1H2	86.2
1437	2014-15Validation	13.23-107	FL_10-166	11.98-41	H1H1	0.6
1438	2014-15Validation	13.24-148	unknown	FL_07-102	H2H1	1.9
1439	2014-15Validation	13.24-63	unknown	FL_07-102	H1H1	88.8
1440	2014-15Validation	13.24-64	unknown	FL_07-102	NA	NA
1441	2014-15Validation	13.25-289	FL_06-134	FL_06-89	H2H2	1.5
1442	2014-15Validation	13.25-35	FL_06-134	FL_06-89	H2H1	0
1443	2014-15Validation	13.26-124	Florida127	FL_10-153	H2H1	13.5
1444	2014-15Validation	13.26-126	Florida127	FL_10-153	H1H1	57.1
1445	2014-15Validation	13.26-131	Florida127	FL_10-153	H2H1	26.3
1446	2014-15Validation	13.26-162	Florida127	FL_10-153	H1H3	16
1447	2014-15Validation	13.26-90	Florida127	FL_10-153	H2H1	11.9
1448	2014-15Validation	13.27-142	FL_06-89	FL_10-47	H2H4	6.3
1449	2014-15Validation	13.28-24	Winterstar	FL_10-24	H1H1	51.5
1450	2014-15Validation	13.28-6	Winterstar	FL_10-24	H1H1	67
1451	2014-15Validation	13.28-60	Winterstar	FL_10-24	NA	NA
1452	2014-15Validation	13.29-61	FL_10-97	FL_10-24	H2H1	30.8
1453	2014-15Validation	13.29-66	FL_10-97	FL_10-24	H3H3	59.5
1454	2014-15Validation	13.30-173	WinterDawn	FL_09-46	H1H1	22.3
1455	2014-15Validation	13.30-225	WinterDawn	FL_09-46	H1H1	38.6
1456	2014-15Validation	13.3-77	WinterDawn	Florida127	H1H1	NA
1457	2014-15Validation	13.32-13	Florida127	FL_10-97	H2H2	0.5
1458	2014-15Validation	13.34-102	FL_09-46	FL_10-94	H1H2	2.9
1459	2014-15Validation	13.34-95	FL_09-46	FL_10-94	H1H1	41.2
1460	2014-15Validation	13.35-105	FL_10-97	unknown	H2H1	35
1461	2014-15Validation	13.37-127	FL_09-46	11.28-34	H1H3	7.9
1462	2014-15Validation	13.37-144	FL_09-46	11.28-34	H1H3	0
1463	2014-15Validation	13.37-173	FL_09-46	11.28-34	H1H1	43.2
1464	2014-15Validation	13.37-203	FL_09-46	11.28-34	H1H1	53.3
1465	2014-15Validation	13.37-212	FL_09-46	11.28-34	H1H3	0.5
1466	2014-15Validation	13.37-399	FL_09-46	11.28-34	H1H3	9.1
1467	2014-15Validation	13.38-141	FL_10-97	unknown	H2H1	13.1
1468	2014-15Validation	13.38-185	11.85-58	Winterstar	H2H1	15.1
1469	2014-15Validation	13.38-46	Florida127	unknown	H1H1	39.8
1470	2014-15Validation	13.39-35	unknown	unknown	NA	NA
1471	2014-15Validation	13.40-62	unknown	unknown	NA	NA
1472	2014-15Validation	13.4-119	FL_09-57	FL_09-46	H2H1	29.1
1473	2014-15Validation	13.4-122	FL_09-57	FL_09-46	H2H1	27
1474	2014-15Validation	13.4-130	FL_09-57	FL_09-46	H2H1	10
1475	2014-15Validation	13.4-135	FL_09-57	FL_09-46	H2H1	14
1476	2014-15Validation	13.4-151	FL_09-57	FL_09-46	H2H1	23.3
1477	2014-15Validation	13.4-191	FL_09-57	FL_09-46	H2H1	14.1
1478	2014-15Validation	13.4-31	FL_09-57	FL_09-46	H2H1	30.5
1479	2014-15Validation	13.4-53	FL_09-57	FL_09-46	H2H1	53.1
1480	2014-15Validation	13.4-56	FL_09-57	FL_09-46	H2H1	13.2
1481	2014-15Validation	13.4-83	FL_09-57	FL_09-46	H2H1	14.2
1482	2014-15Validation	13.4-86	FL_09-57	FL_09-46	H2H1	48.1
1483	2014-15Validation	13.4-79	FL_09-57	FL_09-46	H2H1	25.4
1484	2014-15Validation	13.41-67	FL_09-46	FL_10-153	H1H3	10.5
1485	2014-15Validation	13.41-7	FL_09-46	FL_10-153	H1H1	1.2
1486	2014-15Validation	13.41-75	FL_09-46	FL_10-153	H1H1	46.4
1487	2014-15Validation	13.41-8	FL_09-46	FL_10-153	H1H3	0.4
1488	2014-15Validation	13.41-108	FL_09-46	FL_10-153	H1H1	0.4
1489	2014-15Validation	13.41-181	FL_09-46	FL_10-153	H1H3	0.4
1490	2014-15Validation	13.42-1	FL_10-47	11.31-36	H4H1	23.6
1491	2014-15Validation	13.42-113	FL_10-47	11.31-36	H3H1	1.9
1492	2014-15Validation	13.42-171	FL_10-47	11.31-36	H4H1	13.7
1493	2014-15Validation	13.42-257	FL_10-47	11.31-36	H4H1	8.3
1494	2014-15Validation	13.42-37	FL_10-47	11.31-36	H3H1	1.5
1495	2014-15Validation	13.42-5	FL_10-47	11.31-36	H3H1	5.1
1496	2014-15Validation	13.42-78	FL_10-47	11.31-36	H4H1	32.4
1497	2014-15Validation	13.44-60	FL_07-102	FL_10-51	H1H3	7.7
1498	2014-15Validation	13.44-77	FL_07-102	FL_10-51	H1H3	0.4
1499	2014-15Validation	13.44-82	FL_07-102	FL_10-51	H1H3	24.3
1500	2014-15Validation	13.46-137	FL_07-102	FL_10-51	H1H3	11.8
1501	2014-15Validation	13.45-10	FL_10-97	Winterstar	H3H1	5
1502	2014-15Validation	13.45-106	FL_10-97	Winterstar	H3H1	5.6
1503	2014-15Validation	13.45-13	FL_10-97	Winterstar	H3H1	55.1
1504	2014-15Validation	13.45-211	FL_10-97	Winterstar	H3H1	1
1505	2014-15Validation	13.45-73	FL_10-97	Winterstar	H3H1	11.1
1506	2014-15Validation	13.46-178	Florida127	FL_10-24	H2H1	17.9
1507	2014-15Validation	13.46-88	Florida127	FL_10-24	H1H3	24.7
1508	2014-15Validation	13.46-98	Florida127	FL_10-24	H2H1	32.2
1509	2014-15Validation	13.47-140	FL_10-24	FL_07-102	H3H2	6
1510	2014-15Validation	13.47-145	FL_10-24	FL_07-102	H1H1	66.7
1511	2014-15Validation	13.47-177	FL_10-24	FL_07-102	H1H2	16.6
1512	2014-15Validation	13.47-183	FL_10-24	FL_07-102	H1H1	96.8
1513	2014-15Validation	13.47-188	FL_10-24	FL_07-102	H1H2	11.8
1514	2014-15Validation	13.47-210	FL_10-24	FL_07-102	H3H2	0.6
1515	2014-15Validation	13.47-232	FL_10-24	FL_07-102	H1H2	16.5
1516	2014-15Validation	13.47-58	FL_10-24	FL_07-102	H3H2	14.9
1517	2014-15Validation	13.20-149	FL_10-24	FL_07-102	H1H2	2.9
1518	2014-15Validation	13.20-70	FL_10-24	FL_07-102	H1H1	54.1
1519	2014-15Validation	13.48-205	FL_10-94	Florida127	H1H1	74.7
1520	2014-15Validation	13.48-252	FL_10-94	Florida127	H1H1	33.8
1521	2014-15Validation	13.48-242	unknown	FL_10-24	H1H3	75.1
1522	2014-15Validation	13.48-244	unknown	10.133-98	NA	NA
1523	2014-15Validation	13.49-51	FL_06-134	FL_09-134	H2H2	NA
1524	2014-15Validation	13.5-61	Florida127	FL_10-94	H1H1	54.3
1525	2014-15Validation	13.50-124	Florida127	FL_10-97	H1H3	103.8
1526	2014-15Validation	13.50-214	Florida127	FL_10-97	H2H3	14.1
1527	2014-15Validation	13.50-226	Florida127	FL_10-97	H1H3	23.8
1528	2014-15Validation	13.51-103	Florida127	FL_10-47	H2H4	26.5
1529	2014-15Validation	13.51-134	Florida127	FL_10-47	H1H3	28.9
1530	2014-15Validation	13.51-134a	Florida127	FL_10-47	H1H3	NA
1531	2014-15Validation	13.51-135	Florida127	FL_10-47	H2H3	2.1
1532	2014-15Validation	13.51-141	Florida127	FL_10-47	H9H3	NA
1533	2014-15Validation	13.51-157	Florida127	FL_10-47	H2H4	28.8
1534	2014-15Validation	13.51-162	Florida127	FL_10-47	H2H3	0.5
1535	2014-15Validation	13.51-186	Florida127	FL_10-47	H1H3	21.5
1536	2014-15Validation	13.51-207	Florida127	FL_10-47	H2H3	11.9
1537	2014-15Validation	13.51-35	Florida127	FL_10-47	H2H3	6.8
1538	2014-15Validation	13.51-64	Florida127	FL_10-47	H2H3	13.5
1539	2014-15Validation	13.50-258	Florida127	FL_10-47	H2H3	5
1540	2014-15Validation	13.51-154	unknown	FL_10-47	H1H3	1.8
1541	2014-15Validation	13.51-175	Florida127	unknown	NA	NA
1542	2014-15Validation	13.52-19	FL_09-57	FL_10-47	H2H3	2.3
1543	2014-15Validation	13.52-65	FL_09-57	FL_10-47	H2H3	88
1544	2014-15Validation	13.53-98	WinterDawn	FL_10-47	H1H4	41.7
1545	2014-15Validation	13.54-161	Florida127	Florida127	NA	NA
1546	2014-15Validation	13.54-165	Florida127	Florida127	H1H1	52.4
1547	2014-15Validation	13.54-171	Florida127	Florida127	H1H2	109.4
1548	2014-15Validation	13.55-124	FL_10-47	FL_10-153	H3H1	4.6
1549	2014-15Validation	13.55-126	FL_10-47	FL_10-153	H4H1	36.6
1550	2014-15Validation	13.55-127	FL_10-47	FL_10-153	H3H1	2.1
1551	2014-15Validation	13.55-154	FL_10-47	FL_10-153	H4H1	27.7
1552	2014-15Validation	13.55-169	FL_10-47	FL_10-153	H4H1	9
1553	2014-15Validation	13.55-178	FL_10-47	FL_10-153	H4H1	95.9
1554	2014-15Validation	13.55-179	FL_10-47	FL_10-153	H3H1	0.2
1555	2014-15Validation	13.55-195	FL_10-47	FL_10-153	H4H3	1.7
1556	2014-15Validation	13.55-20	FL_10-47	FL_10-153	H3H1	19.1
1557	2014-15Validation	13.55-93	FL_10-121	11.116-56	NA	NA
1558	2014-15Validation	13.56-1	FL_10-47	FL_07-193	H4H1	111.3
1559	2014-15Validation	13.56-165	FL_10-47	FL_07-193	H3H1	NA
1560	2014-15Validation	13.56-211	FL_10-47	FL_07-193	H4H1	41.8
1561	2014-15Validation	13.56-222	FL_10-47	FL_07-193	H3H1	15.9
1562	2014-15Validation	13.56-33	FL_10-47	FL_07-193	H4H1	87
1563	2014-15Validation	13.56-83	FL_10-47	FL_07-193	H3H1	1.9
1564	2014-15Validation	13.58-17	FL_10-97	11.107-5	H3H3	0
1565	2014-15Validation	13.58-40	FL_10-97	11.107-5	H2H1	47.3
1566	2014-15Validation	13.58-5	FL_10-97	11.107-5	H2H1	5.3
1567	2014-15Validation	13.58-8	FL_10-97	11.107-5	H2H3	5.5
1568	2014-15Validation	13.59-101	StrawberryFestival	Conejos	NA	NA
1569	2014-15Validation	13.59-167	StrawberryFestival	Conejos	NA	NA
1570	2014-15Validation	13.60-4	FL_06-134	FL_09-57	H2H2	NA
1571	2014-15Validation	13.60-4a	FL_06-134	FL_09-57	H2H2	NA
1572	2014-15Validation	13.60-98	FL_06-134	FL_09-57	H2H2	4.8
1573	2014-15Validation	13.6-199	FL_09-46	Florida127	H1H1	38.5
1574	2014-15Validation	13.6-234	FL_09-46	Florida127	H1H2	32.1
1575	2014-15Validation	13.6-127	unknown	Florida127	H4H1	28.9
1576	2014-15Validation	13.61-70	FL_07-193	FL_06-134	H1H2	9.3
1577	2014-15Validation	13.61-92	FL_07-193	FL_06-134	H1H2	0.5
1578	2014-15Validation	13.62-28	unknown	FL_07-193	H2H1	NA
1579	2014-15Validation	13.63-60	FL_10-24	FL_06-134	H3H2	8.2
1580	2014-15Validation	13.64-133	FL_09-46	FL_10-24	H1H3	6.4
1581	2014-15Validation	13.64-157	FL_09-46	FL_10-24	H1H3	6.7
1582	2014-15Validation	13.64-49	FL_09-46	FL_10-24	H1H1	NA
1583	2014-15Validation	13.64-68	FL_09-46	FL_10-24	H1H3	NA
1584	2014-15Validation	13.64-7	FL_09-46	FL_10-24	H1H3	3.9
1585	2014-15Validation	13.14-69	FL_09-46	FL_10-24	H1H3	0
1586	2014-15Validation	13.65-107	Florida127	FL_10-24	H1H3	0
1587	2014-15Validation	13.65-138	Florida127	FL_10-24	H1H3	NA
1588	2014-15Validation	13.65-140	Florida127	FL_10-24	H1H3	7
1589	2014-15Validation	13.65-143	Florida127	FL_10-24	H2H3	0.4
1590	2014-15Validation	13.65-159	Florida127	FL_10-24	H2H3	3.4
1591	2014-15Validation	13.65-16	Florida127	FL_10-24	H2H1	0
1592	2014-15Validation	13.65-177	Florida127	FL_10-24	H2H1	16.7
1593	2014-15Validation	13.65-180	Florida127	FL_10-24	H2H3	6.9
1594	2014-15Validation	13.65-89	Florida127	FL_10-24	H1H1	66.7
1595	2014-15Validation	13.65-157	FL_09-46	FL_10-24	H1H3	0.4
1596	2014-15Validation	13.66-45	FL_08-10	FL_10-24	H1H3	5
1597	2014-15Validation	13.70-12	unknown	11.121-19	H1H1	89.2
1598	2014-15Validation	13.70-17	unknown	11.121-19	H2H1	43.6
1599	2014-15Validation	13.7-18	FL_10-24	FL_09-134	H1H1	96.9
1600	2014-15Validation	13.7-78	FL_10-24	FL_09-134	H1H1	120.4
1601	2014-15Validation	13.7-186	FL_10-24	FL_09-134	H1H2	4.1
1602	2014-15Validation	13.73-11	Winterstar	12.65-2	NA	NA
1603	2014-15Validation	13.73-3	Winterstar	12.65-2	NA	NA
1604	2014-15Validation	13.78-144	Florida127	K08-17	NA	NA
1605	2014-15Validation	13.79-1	unknown	AU_2006-019	NA	NA
1606	2014-15Validation	13.8-54	FL_10-94	FL_10-97	H1H2	48.3
1607	2014-15Validation	13.8-66	FL_10-94	FL_10-97	H2H3	0
1608	2014-15Validation	13.8-88	FL_10-94	FL_10-97	H2H3	0
1609	2014-15Validation	13.82-19	AU_2008-116	Radiance	NA	NA
1610	2014-15Validation	13.83-45	AU_2010-095	AU_2010-081	NA	NA
1611	2014-15Validation	13.83-58	AU_2010-095	AU_2010-081	NA	NA
1612	2014-15Validation	13.9-59	FL_09-134	FL_10-51	H2H1	6
1625	2014-15Validation	FL_06-134	unknown	unknown	H2H2	0.4
1626	2014-15Validation	FL_06-38	unknown	unknown	H2H1	51.8
1627	2014-15Validation	FL_07-102	unknown	unknown	H2H1	23.5
1629	2014-15Validation	FL_09-134	unknown	unknown	H2H1	1.5
1638	2014-15Validation	FL_10-94	unknown	unknown	H2H1	14.6
1641	2014-15Validation	WinterDawn	unknown	unknown	H1H1	NA
1642	2014-15Validation	Winterstar	unknown	unknown	H1H1	33
