# Supplementary material for: Pedigree-Based Analysis in a Multiparental Population of Octoploid Strawberry Reveals QTL Alleles Conferring Resistance to Phytophthora cactorum
Source: G3 (Bethesda). 2017 Jun 5;7(6):1707–19. doi: 10.1534/g3.117.042119 (PMC5473751; doi:10.1534/g3.117.042119)
Supplement: Supplementary file 17 [file 1707FileS6.csv]

SN	Probeset ID	LG	LG_numeric	Genetic location	Physical location (Fragaria vesca 'Hawaii 4' v1.0)	Physical locations (Fragaria vesca ssp. bracteata (Tennessen et al. 2014))
1	AX-89874757	1A	1	NA	305088	1199162
2	AX-89817638	1A	1	NA	909536	1198840
3	AX-89874719	1A	1	NA	620936	1433989
4	AX-89817584	1A	1	NA	1567959	1464295
5	AX-89846876	1A	1	NA	1632359	2456857
6	AX-89779560	1A	1	NA	1591199	1810846
7	AX-89874281	1A	1	NA	1820926	2137659
8	AX-89873736	1A	1	NA	1992340	2461063
9	AX-89816742	1A	1	NA	2023310	2384819
10	AX-89904219	1A	1	NA	2056662	1819857
11	AX-89847000	1A	1	NA	2111456	2048669
12	AX-89817396	1A	1	NA	2204959	2001506
13	AX-89874602	1A	1	NA	2213970	1913360
14	AX-89778907	1A	1	NA	2404712	2490919
15	AX-89818074	1A	1	NA	2435103	3567104
16	AX-89860604	1A	1	NA	2463577	3507574
17	AX-89780079	1A	1	NA	2825976	2821157
18	AX-89860624	1A	1	NA	2987355	3976838
19	AX-89847092	1A	1	NA	2560521	4050904
20	AX-89780164	1A	1	NA	2542640	4019211
21	AX-89818295	1A	1	NA	2978042	3930274
22	AX-89875422	1A	1	NA	2987232	3929540
23	AX-89875481	1A	1	NA	3160312	4147824
24	AX-89847095	1A	1	NA	3232075	4107550
25	AX-89910550	1A	1	NA	4250353	4325830
26	AX-89875600	1A	1	NA	4278533	4666770
27	AX-89780295	1A	1	NA	4439629	4668413
28	AX-89875615	1A	1	NA	4355603	4704053
29	AX-89803316	1A	1	NA	4378127	4720424
30	AX-89875607	1A	1	NA	4492938	4682866
31	AX-89818634	1A	1	NA	5498837	5220148
32	AX-89806516	1A	1	NA	5635694	4830481
33	AX-89818624	1A	1	NA	5692340	5130091
34	AX-89780461	1A	1	NA	5697228	5412011
35	AX-89875660	1A	1	NA	5732614	4950396
36	AX-89847124	1A	1	NA	5811691	5464841
37	AX-89847119	1A	1	NA	5910620	5294889
38	AX-89875737	1A	1	NA	5922812	5090837
39	AX-89818620	1A	1	NA	5956330	5121462
40	AX-89780343	1A	1	NA	5991921	4929645
41	AX-89818673	1A	1	NA	5983702	5364799
42	AX-89818567	1A	1	NA	6200554	5010409
43	AX-89875723	1A	1	NA	6267656	5054074
44	AX-89806533	1A	1	NA	6293109	5698163
45	AX-89876026	1A	1	NA	6253203	6324786
46	AX-89876029	1A	1	NA	6415271	6341467
47	AX-89876001	1A	1	NA	6523211	6203297
48	AX-89780571	1A	1	NA	6638864	5889753
49	AX-89818870	1A	1	NA	6514435	6204175
50	AX-89851215	1A	1	NA	6675291	6302748
51	AX-89876003	1A	1	NA	6677398	6205453
52	AX-89875955	1A	1	NA	6604961	5990535
53	AX-89806547	1A	1	NA	6706252	6345488
54	AX-89806546	1A	1	NA	6714881	6341061
55	AX-89875965	1A	1	NA	6717522	6064745
56	AX-89875913	1A	1	NA	7051230	5905457
57	AX-89806548	1A	1	NA	7136458	6420947
58	AX-89818916	1A	1	NA	7036258	6365026
59	AX-89841502	1A	1	NA	6808537	9557508
60	AX-89876159	1A	1	NA	7282953	6759177
61	AX-89904305	1A	1	NA	7221467	6550118
62	AX-89803369	1A	1	NA	7298810	6548232
63	AX-89780609	1A	1	NA	7332406	6063381
64	AX-89847157	1A	1	NA	7649535	6646269
65	AX-89847167	1A	1	NA	7365854	7056341
66	AX-89819096	1A	1	NA	7462576	7013635
67	AX-89906401	1A	1	NA	7491310	9586412
68	AX-89841568	1A	1	NA	7575325	9219829
69	AX-89898819	1A	1	NA	7790243	9219752
70	AX-89864513	1A	1	NA	7946337	9414506
71	AX-89850139	1A	1	NA	7882998	9656848
72	AX-89841427	1A	1	NA	8016994	9852506
73	AX-89898666	1A	1	NA	8005737	9893626
74	AX-89859408	1A	1	NA	8055996	9312904
75	AX-89850143	1A	1	NA	8082311	9463563
76	AX-89798561	1A	1	NA	8086303	9229987
77	AX-89898662	1A	1	NA	8133022	9894289
78	AX-89841517	1A	1	NA	8275962	9473434
79	AX-89906403	1A	1	NA	8343967	9474817
80	AX-89876156	1A	1	NA	8347034	6753637
81	AX-89906404	1A	1	NA	8406800	9461748
82	AX-89841545	1A	1	NA	8603864	9308073
83	AX-89805667	1A	1	NA	8675656	9917057
84	AX-89906399	1A	1	NA	8681163	9949535
85	AX-89906396	1A	1	NA	8745358	10099379
86	AX-89906400	1A	1	NA	8768464	9782057
87	AX-89841421	1A	1	NA	9033209	9854348
88	AX-89898669	1A	1	NA	9551484	9893229
89	AX-89841377	1A	1	NA	11175837	10035247
90	AX-89850186	1A	1	NA	11192673	37472984
91	AX-89906395	1A	1	NA	11895506	10184660
92	AX-89898614	1A	1	NA	10431384	10131934
93	AX-89841300	1A	1	NA	10506585	10402434
94	AX-89808449	1A	1	NA	10641693	10402633
95	AX-89906397	1A	1	NA	9948574	10093868
96	AX-89898634	1A	1	NA	12005103	9998230
97	AX-89872254	1A	1	NA	12230143	10726070
98	AX-89904130	1A	1	NA	12776473	10859926
99	AX-89873606	1A	1	NA	12776922	10825513
100	AX-89846862	1A	1	NA	12832888	10884870
101	AX-89862561	1A	1	NA	12159896	15128626
102	AX-89816187	1A	1	NA	12176197	14823321
103	AX-89806351	1A	1	NA	12870492	10938512
104	AX-89816206	1A	1	NA	13078398	14932646
105	AX-89816426	1A	1	NA	13133321	15718663
106	AX-89846877	1A	1	NA	12871439	11664765
107	AX-89778970	1A	1	NA	13038195	11835073
108	AX-89846879	1A	1	NA	13139895	11722588
109	AX-89874199	1A	1	NA	13279521	16909524
110	AX-89779219	1A	1	NA	13864528	16755136
111	AX-89848869	1A	1	NA	14209310	11935111
112	AX-89817117	1A	1	NA	14490697	17198157
113	AX-89817124	1A	1	NA	14859316	17214610
114	AX-89873939	1A	1	NA	14853182	19017476
115	AX-89846943	1A	1	NA	15162750	16768929
116	AX-89874214	1A	1	NA	15146840	17066781
117	AX-89904175	1A	1	NA	15552811	16894560
118	AX-89904176	1A	1	NA	14966181	16994286
119	AX-89904131	1A	1	NA	14975695	10899429
120	AX-89816372	1A	1	NA	15775400	15273631
121	AX-89817098	1A	1	NA	15862742	17071829
122	AX-89778982	1A	1	NA	14927098	17936506
123	AX-89904186	1A	1	NA	15955089	17515536
124	AX-89803090	1A	1	NA	16017653	15475485
125	AX-89846844	1A	1	NA	16039842	15316606
126	AX-89860500	1A	1	NA	16239264	15560321
127	AX-89846965	1A	1	NA	16932435	17457363
128	AX-89854323	1A	1	NA	17048125	17573001
129	AX-89778760	1A	1	NA	17531440	15544286
130	AX-89779297	1A	1	NA	17050152	17554399
131	AX-89806337	1A	1	NA	17169081	15555252
132	AX-89862631	1A	1	NA	17500601	17261495
133	AX-89846967	1A	1	NA	17590403	17468566
134	AX-89817176	1A	1	NA	17612494	17517471
135	AX-89904181	1A	1	NA	17638077	17267491
136	AX-89904184	1A	1	NA	17970300	17405229
137	AX-89817152	1A	1	NA	18104872	17381691
138	AX-89846970	1A	1	NA	17776263	17558605
139	AX-89873483	1A	1	NA	18074224	15487151
140	AX-89904121	1A	1	NA	18179137	15696514
141	AX-89846842	1A	1	NA	18650638	15210470
142	AX-89778611	1A	1	NA	18404494	14997935
143	AX-89846884	1A	1	NA	18250554	17953439
144	AX-89846902	1A	1	NA	18637879	18715890
145	AX-89806374	1A	1	NA	18964607	18821020
146	AX-89806375	1A	1	NA	18867571	19031527
147	AX-89779081	1A	1	NA	19637204	19044153
148	AX-89846905	1A	1	NA	20010786	18811407
149	AX-89904153	1A	1	NA	29393555	18841493
150	AX-89846822	1A	1	NA	20287973	14760388
151	AX-89803082	1A	1	NA	34724268	15214451
152	AX-89846883	1A	1	NA	34734692	17947681
153	AX-89778585	1A	1	NA	34822084	14798527
154	AX-89873781	1A	1	NA	35199999	17938158
155	AX-89816680	1A	1	NA	35331099	17936725
156	AX-89873972	1A	1	NA	34832613	19093495
157	AX-89904103	1A	1	NA	35285711	14848568
158	AX-89778743	1A	1	NA	34832812	15308623
159	AX-89778770	1A	1	NA	35135867	15698801
160	AX-89874023	1A	1	NA	35396918	16008226
161	AX-89873317	1A	1	NA	35397316	15006345
162	AX-89779150	1A	1	NA	35578398	16103515
163	AX-89779122	1A	1	NA	35578871	15948697
164	AX-89778615	1A	1	NA	35337182	15044437
165	AX-89846829	1A	1	NA	35580933	14921874
166	AX-89846831	1A	1	NA	35830958	14965695
167	AX-89816897	1A	1	NA	37321574	15949466
168	AX-89816940	1A	1	NA	282339	16073913
169	AX-89874053	1A	1	NA	296539	16073879
170	AX-89816930	1A	1	NA	304672	16057445
171	AX-89904105	1A	1	NA	312642	15071615
172	AX-89816231	1A	1	NA	319650	15088656
173	AX-89816374	1A	1	NA	374919	15309647
174	AX-89779160	1A	1	NA	397505	16180195
175	AX-89778376	1A	1	NA	398284	8795781
176	AX-89862536	1A	1	NA	443049	8857041
177	AX-89873025	1A	1	NA	687872	8885825
178	AX-89846768	1A	1	NA	876457	8604960
179	AX-89846767	1A	1	NA	1027024	8597566
180	AX-89904061	1A	1	NA	1209306	8648379
181	AX-89779176	1A	1	NA	1512665	16266113
182	AX-89816979	1A	1	NA	1438613	16273425
183	AX-89846766	1A	1	NA	1500919	8591497
184	AX-89779167	1A	1	NA	1574387	16213160
185	AX-89815902	1A	1	NA	1569853	8748094
186	AX-89815892	1A	1	NA	1587910	8660673
187	AX-89904062	1A	1	NA	1631642	8648445
188	AX-89778385	1A	1	NA	1797822	8856756
189	AX-89872996	1A	1	NA	1813292	8648610
190	AX-89904060	1A	1	NA	2139647	8594285
191	AX-89806304	1A	1	NA	2266500	8630659
192	AX-89846932	1A	1	NA	2205545	16479121
193	AX-89797476	1A	1	NA	1832328	29839683
194	AX-89840221	1A	1	NA	2119062	29934442
195	AX-89873206	1A	1	NA	2305804	14166128
196	AX-89779464	1A	1	NA	2339358	17698381
197	AX-89816132	1A	1	NA	2682388	14321920
198	AX-89904209	1A	1	NA	2971722	17698335
199	AX-89873192	1A	1	NA	2866648	14104071
200	AX-89803044	1A	1	NA	4221049	13797620
201	AX-89840227	1A	1	NA	3092106	29953190
202	AX-89846799	1A	1	NA	4158156	13922985
203	AX-89846765	1A	1	NA	4459684	8585472
204	AX-89846800	1A	1	NA	4490043	13924620
205	AX-89847011	1A	1	NA	4523366	17898830
206	AX-89849993	1A	1	NA	4546790	29841134
207	AX-89816070	1A	1	NA	4524294	14087396
208	AX-89779483	1A	1	NA	4547656	17855423
209	AX-89815869	1A	1	NA	5619376	8574389
210	AX-89873198	1A	1	NA	5811524	14135304
211	AX-89778393	1A	1	NA	5774063	8928091
212	AX-89841270	1A	1	NA	5800702	10510978
213	AX-89895307	1A	1	NA	5173358	21918588
214	AX-89780926	1A	1	NA	5824465	13275709
215	AX-89815848	1A	1	NA	6072986	13607046
216	AX-89803031	1A	1	NA	6336426	9123356
217	AX-89838134	1A	1	NA	6629178	22026335
218	AX-89819172	1A	1	NA	6982337	20457648
219	AX-89876346	1A	1	NA	7121306	21020587
220	AX-89876310	1A	1	NA	6937106	20740864
221	AX-89846760	1A	1	NA	7121336	19785091
222	AX-89815992	1A	1	NA	7244339	22349799
223	AX-89815973	1A	1	NA	7361334	22144928
224	AX-89862786	1A	1	NA	7505893	21180865
225	AX-89904324	1A	1	NA	7437075	20913650
226	AX-89895313	1A	1	NA	7557794	21979419
227	AX-89846851	1A	1	NA	7523292	19368648
228	AX-89904338	1A	1	NA	7515514	21323074
229	AX-89846786	1A	1	NA	7544754	19657596
230	AX-89874577	1A	1	NA	7608623	23200431
231	AX-89895315	1A	1	NA	7630194	21999848
232	AX-89876320	1A	1	NA	7747377	20792627
233	AX-89819281	1A	1	NA	7823447	13307428
234	AX-89819179	1A	1	NA	8005154	20492008
235	AX-89847197	1A	1	NA	7948843	19830249
236	AX-89812545	1A	1	NA	7959267	22349223
237	AX-89904323	1A	1	NA	7936626	20904646
238	AX-89856704	1A	1	NA	8099065	13452046
239	AX-89849684	1A	1	NA	8229577	21740995
240	AX-89881978	1A	1	NA	8229406	20151132
241	AX-89904070	1A	1	NA	8326930	21551470
242	AX-89873042	1A	1	NA	8467528	9024219
243	AX-89780857	1A	1	NA	8245303	20749871
244	AX-89895349	1A	1	NA	9950396	15878175
245	AX-89779512	1A	1	NA	9361327	23056136
246	AX-89780870	1A	1	NA	10001278	20820934
247	AX-89876388	1A	1	NA	9613417	21349380
248	AX-89873080	1A	1	NA	8490728	19689575
249	AX-89873135	1A	1	NA	9506394	22643663
250	AX-89815851	1A	1	NA	10429507	13617170
251	AX-89838131	1A	1	NA	10492292	22025232
252	AX-89815856	1A	1	NA	10530808	13640467
253	AX-89874586	1A	1	NA	10540827	23284825
254	AX-89904789	1A	1	NA	10702082	20183949
255	AX-89874583	1A	1	NA	10788247	23281140
256	AX-89819178	1A	1	NA	10795223	20491694
257	AX-89803391	1A	1	NA	10950386	20911482
258	AX-89846758	1A	1	NA	10795675	13516076
259	AX-89779513	1A	1	NA	11081911	23060463
260	AX-89904072	1A	1	NA	11813889	19678855
261	AX-89873088	1A	1	NA	12151993	22255894
262	AX-89846788	1A	1	NA	12322685	19650632
263	AX-89849687	1A	1	NA	11915952	22021059
264	AX-89817400	1A	1	NA	12340539	22734724
265	AX-89806416	1A	1	NA	12349115	23138602
266	AX-89815970	1A	1	NA	12499642	19690318
267	AX-89904218	1A	1	NA	12832431	23221794
268	AX-89838096	1A	1	NA	12501740	21629776
269	AX-89847172	1A	1	NA	12846507	19927379
270	AX-89815826	1A	1	NA	12873472	13454808
271	AX-89904325	1A	1	NA	12909705	21008123
272	AX-89904317	1A	1	NA	13819868	19902097
273	AX-89874537	1A	1	NA	12920520	22827121
274	AX-89904319	1A	1	NA	13857005	20709951
275	AX-89904318	1A	1	NA	14161856	20705328
276	AX-89847182	1A	1	NA	14231818	20762460
277	AX-89795952	1A	1	NA	14487734	21979538
278	AX-89873066	1A	1	NA	14509670	21473344
279	AX-89904076	1A	1	NA	14636754	22359348
280	AX-89862784	1A	1	NA	14769965	21106563
281	AX-89846775	1A	1	NA	14785612	9171423
282	AX-89904052	1A	1	NA	14777880	13412654
283	AX-89817409	1A	1	NA	14794617	22885098
284	AX-89849686	1A	1	NA	14966856	22011132
285	AX-89805309	1A	1	NA	15146805	22073046
286	AX-89872923	1A	1	NA	15730854	13324337
287	AX-89895317	1A	1	NA	15993711	22005741
288	AX-89841440	1A	1	NA	16001845	9841994
289	AX-89819075	1A	1	NA	16515274	6936462
290	AX-89875881	1A	1	NA	16017922	5718017
291	AX-89780669	1A	1	NA	16221611	6363044
292	AX-89780501	1A	1	NA	16241831	5597110
293	AX-89780412	1A	1	NA	16443649	5132732
294	AX-89818434	1A	1	NA	17029522	4508093
295	AX-89904279	1A	1	NA	17109138	4338022
296	AX-89780007	1A	1	NA	17062570	3759288
297	AX-89875423	1A	1	NA	16899529	3929696
298	AX-89780151	1A	1	NA	17259751	3954817
299	AX-89875454	1A	1	NA	17463136	4043033
300	AX-89847082	1A	1	NA	17986886	2713703
301	AX-89849152	1A	1	NA	18178842	2980528
302	AX-89904256	1A	1	NA	17463401	3393044
303	AX-89875092	1A	1	NA	17235227	3244436
304	AX-89847064	1A	1	NA	17671247	3313315
305	AX-89847067	1A	1	NA	18430892	3376748
306	AX-89904254	1A	1	NA	18511482	3293450
307	AX-89874282	1A	1	NA	19609435	2137526
308	AX-89817163	1A	1	NA	18631271	2137287
309	AX-89860579	1A	1	NA	18907390	1379379
310	AX-89779696	1A	1	NA	20063889	864504
311	AX-89874835	1A	1	NA	20185170	866027
312	AX-89778378	1A	1	NA	20383279	635643
313	AX-89874802	1A	1	NA	35200948	440129
314	AX-89779707	1A	1	NA	35511932	792741
315	AX-89874808	1A	1	NA	21899041	437291
316	AX-89780091	1A	1	NA	21689671	221440
317	AX-89780503	1B	2	NA	21796184	22539
318	AX-89874755	1B	2	NA	34723898	460040
319	AX-89818628	1B	2	NA	21869241	68746
320	AX-89779823	1B	2	NA	34944585	344874
321	AX-89817992	1B	2	NA	35578141	308280
322	AX-89874798	1B	2	NA	20854444	1035266
323	AX-89874805	1B	2	NA	35739452	978089
324	AX-89779655	1B	2	NA	35945689	442700
325	AX-89817617	1B	2	NA	35949014	1387193
326	AX-89817759	1B	2	NA	35965212	772104
327	AX-89817509	1B	2	NA	35962676	1719012
328	AX-89817002	1B	2	NA	36926521	2234874
329	AX-89875377	1B	2	NA	720366	2657009
330	AX-89778974	1B	2	NA	876409	2437653
331	AX-89780080	1B	2	NA	1209928	2820426
332	AX-89847081	1B	2	NA	1211543	2736161
333	AX-89875101	1B	2	NA	7729915	3269085
334	AX-89875083	1B	2	NA	1211922	3193685
335	AX-89779931	1B	2	NA	7167465	3474530
336	AX-89818048	1B	2	NA	7127555	3526865
337	AX-89875250	1B	2	NA	7769640	3779614
338	AX-89875253	1B	2	NA	7914418	3807627
339	AX-89780271	1B	2	NA	7966588	4488196
340	AX-89904288	1B	2	NA	8110098	5106647
341	AX-89910602	1B	2	NA	7777402	5536516
342	AX-89904299	1B	2	NA	7931181	5852285
343	AX-89847139	1B	2	NA	7958067	5938502
344	AX-89803350	1B	2	NA	8211234	5974233
345	AX-89818830	1B	2	NA	8257693	6073259
346	AX-89780587	1B	2	NA	8301699	5967777
347	AX-89779113	1B	2	NA	8675319	12570299
348	AX-89778980	1B	2	NA	9310179	11871607
349	AX-89779210	1B	2	NA	8309095	16693028
350	AX-89846938	1B	2	NA	8399392	16624072
351	AX-89817057	1B	2	NA	9310256	16768634
352	AX-89846950	1B	2	NA	10145447	16878147
353	AX-89779278	1B	2	NA	9543150	17277823
354	AX-89815263	1B	2	NA	9565961	17342321
355	AX-89817175	1B	2	NA	10140976	17497182
356	AX-89873857	1B	2	NA	10176385	18439599
357	AX-89904113	1B	2	NA	11491084	15165810
358	AX-89816860	1B	2	NA	11870497	19090513
359	AX-89778549	1B	2	NA	10493801	14429240
360	AX-89778630	1B	2	NA	10950426	15073863
361	AX-89873301	1B	2	NA	12147700	14837205
362	AX-89778629	1B	2	NA	12230436	15070296
363	AX-89846824	1B	2	NA	12371428	14774007
364	AX-89874091	1B	2	NA	12720464	16261837
365	AX-89816971	1B	2	NA	14928155	16261039
366	AX-89779140	1B	2	NA	15157998	16053193
367	AX-89816109	1B	2	NA	15164484	14268039
368	AX-89816121	1B	2	NA	12930979	14284211
369	AX-89873007	1B	2	NA	15032682	8696397
370	AX-89778387	1B	2	NA	14914875	8879203
371	AX-89873215	1B	2	NA	14633678	14243459
372	AX-89910148	1B	2	NA	12814017	14284629
373	AX-89778473	1B	2	NA	14624211	13843452
374	AX-89873139	1B	2	NA	15172456	22667901
375	AX-89847181	1B	2	NA	15176509	20748780
376	AX-89874566	1B	2	NA	15483202	23136294
377	AX-89873063	1B	2	NA	15734319	21429355
378	AX-89916388	1B	2	NA	15736448	13602936
379	AX-89778431	1B	2	NA	15994189	22300892
380	AX-89904327	1B	2	NA	16141692	21071902
381	AX-89874588	1B	2	NA	16115274	23292998
382	AX-89818853	1C	3	NA	16153117	6151277
383	AX-89904303	1C	3	NA	16308642	6174830
384	AX-89780708	1C	3	NA	18194549	6522479
385	AX-89780713	1C	3	NA	20689698	6536624
386	AX-89818869	1C	3	NA	18431421	6192612
387	AX-89910670	1C	3	NA	35053731	6377246
388	AX-89818893	1C	3	NA	35199860	6298124
389	AX-89780807	1C	3	NA	35154195	7090529
390	AX-89876238	1C	3	NA	35238218	7096314
391	AX-89876216	1C	3	NA	35271375	7012951
392	AX-89819091	1C	3	NA	35340393	7012908
393	AX-89876111	1C	3	NA	35330609	6587502
394	AX-89806566	1C	3	NA	35336893	7100325
395	AX-89846945	1C	3	NA	35331717	16784341
396	AX-89846887	1C	3	NA	35341428	18123067
397	AX-89846854	1C	3	NA	35381214	10606009
398	AX-89873658	1C	3	NA	35529878	11019875
399	AX-89873586	1C	3	NA	35380108	10596542
400	AX-89860508	1C	3	NA	35551858	11136815
401	AX-89846867	1C	3	NA	35673383	11144787
402	AX-89778797	1C	3	NA	35769076	10566943
403	AX-89860547	1C	3	NA	195507	17560316
404	AX-89873799	1C	3	NA	238545	18002182
405	AX-89778992	1C	3	NA	243246	18001414
406	AX-89779080	1C	3	NA	578020	19042857
407	AX-89846908	1C	3	NA	401809	18927486
408	AX-89873786	1C	3	NA	557130	17975564
409	AX-89780591	1C	3	NA	591532	5975725
410	AX-89818792	1C	3	NA	299625	5923918
411	AX-89819107	1C	3	NA	471086	7030142
412	AX-89819007	1C	3	NA	602677	6707806
413	AX-89780715	1C	3	NA	975773	6583403
414	AX-89818995	1C	3	NA	1362399	6665554
415	AX-89818953	1C	3	NA	1278933	6506589
416	AX-89819054	1C	3	NA	1475685	6872981
417	AX-89875853	1C	3	NA	1583838	5582675
418	AX-89818998	1C	3	NA	1510424	6671211
419	AX-89818978	1C	3	NA	1743239	6627672
420	AX-89780781	1C	3	NA	1746779	7001890
421	AX-89873295	1C	3	NA	2041733.133	14823270
422	AX-89867407	1C	3	NA	2181124.012	15002971
423	AX-89874006	1C	3	NA	2320514.891	15947781
424	AX-89846828	1C	3	NA	2459905.77	14858479
425	AX-89803147	1C	3	NA	2599296.648	16091922
426	AX-89778374	1C	3	NA	2738687.527	8770370
427	AX-89846807	1C	3	NA	2878078.406	14288019
428	AX-89817687	1D	4	NA	305088	442754
429	AX-89874411	1D	4	NA	909536	546872
430	AX-89874801	1D	4	NA	620936	1016526
431	AX-89817304	1D	4	NA	1567959	2057597
432	AX-89847025	1D	4	NA	1632359	1841962
433	AX-89803174	1D	4	NA	1591199	2101329
434	AX-89817205	1D	4	NA	1820926	2108104
435	AX-89779557	1D	4	NA	1992340	1818291
436	AX-89817497	1D	4	NA	2023310	1769835
437	AX-89779044	1D	4	NA	2056662	2336793
438	AX-89875081	1D	4	NA	2111456	3192782
439	AX-89817985	1D	4	NA	2204959	3312080
440	AX-89780111	1D	4	NA	2213970	2699724
441	AX-89875087	1D	4	NA	2404712	3229307
442	AX-89847069	1D	4	NA	2435103	3530139
443	AX-89816758	1D	4	NA	2463577	2379165
444	AX-89847103	1D	4	NA	2825976	4499891
445	AX-89875475	1D	4	NA	2987355	4137082
446	AX-89847101	1D	4	NA	2560521	4464237
447	AX-89847105	1D	4	NA	2542640	4531305
448	AX-89860683	1DII	5	NA	2978042	21104772
449	AX-89780922	1DII	5	NA	2987232	13265268
450	AX-89873147	1DII	5	NA	3160312	13804842
451	AX-89847602	2A	6	NA	3232075	11609093
452	AX-89904639	2A	6	NA	4250353	10896223
453	AX-89860972	2A	6	NA	4278533	11953710
454	AX-89783766	2A	6	NA	4439629	10897751
455	AX-89880337	2A	6	NA	4355603	10921231
456	AX-89882241	2A	6	NA	4378127	5890634
457	AX-89863227	2A	6	NA	4492938	5887772
458	AX-89863225	2A	6	NA	5498837	5869800
459	AX-89882331	2A	6	NA	5635694	6327111
460	AX-89882280	2A	6	NA	5692340	6107540
461	AX-89847851	2A	6	NA	5697228	5945687
462	AX-89785400	2A	6	NA	5732614	5948652
463	AX-89847852	2A	6	NA	5811691	6090440
464	AX-89825176	2A	6	NA	5910620	6227632
465	AX-89882275	2A	6	NA	5922812	6095181
466	AX-89825107	2A	6	NA	5956330	5898477
467	AX-89882261	2A	6	NA	5991921	5972196
468	AX-89882238	2A	6	NA	5983702	5868798
469	AX-89879876	2A	6	NA	6200554	8319915
470	AX-89822764	2A	6	NA	6267656	8719716
471	AX-89860935	2A	6	NA	6293109	8079957
472	AX-89847542	2A	6	NA	6253203	8677477
473	AX-89785442	2A	6	NA	6415271	6214647
474	AX-89879894	2A	6	NA	6523211	8456195
475	AX-89783502	2A	6	NA	6638864	8679388
476	AX-89822715	2A	6	NA	6514435	8339995
477	AX-89907633	2A	6	NA	6675291	8803487
478	AX-89880176	2A	6	NA	6677398	9987758
479	AX-89819480	2A	6	NA	6604961	3516748
480	AX-89784020	2A	6	NA	6706252	3392855
481	AX-89847302	2A	6	NA	6714881	3941903
482	AX-89904387	2A	6	NA	6717522	3779481
483	AX-89847355	2A	6	NA	7051230	4243900
484	AX-89782148	2A	6	NA	7136458	4186805
485	AX-89904458	2A	6	NA	7036258	4166647
486	AX-89821200	2A	6	NA	6808537	4357662
487	AX-89821149	2A	6	NA	7282953	4343043
488	AX-89782421	2A	6	NA	7221467	4347183
489	AX-89878291	2A	6	NA	7298810	4346639
490	AX-89847373	2A	6	NA	7332406	4350990
491	AX-89878402	2A	6	NA	7649535	4383088
492	AX-89822887	2A	6	NA	7365854	9319686
493	AX-89847561	2A	6	NA	7462576	9416855
494	AX-89815353	2A	6	NA	7491310	9081426
495	AX-89904508	2A	6	NA	7575325	4460190
496	AX-89822950	2A	6	NA	7790243	9637951
497	AX-89847507	2A	6	NA	7946337	13092134
498	AX-89806832	2A	6	NA	7882998	9898918
499	AX-89803624	2A	6	NA	8016994	4404739
500	AX-89879973	2A	6	NA	8005737	8953612
501	AX-89904618	2A	6	NA	8055996	9478637
502	AX-89904607	2A	6	NA	8082311	8884384
503	AX-89822961	2A	6	NA	8086303	9732678
504	AX-89904502	2A	6	NA	8133022	4411040
505	AX-89879635	2A	6	NA	8275962	13091934
506	AX-89823502	2A	6	NA	8343967	13967470
507	AX-89904663	2A	6	NA	8347034	13974259
508	AX-89823505	2A	6	NA	8406800	13978385
509	AX-89847204	2A	6	NA	8603864	14206313
510	AX-89847212	2A	6	NA	8675656	14460857
511	AX-89847215	2A	6	NA	8681163	14623986
512	AX-89876538	2A	6	NA	8745358	14711360
513	AX-89876540	2A	6	NA	8768464	14748121
514	AX-89904347	2A	6	NA	9033209	14658383
515	AX-89819453	2A	6	NA	9551484	14961265
516	AX-89781132	2A	6	NA	11175837	15661646
517	AX-89781148	2A	6	NA	11192673	15721760
518	AX-89819554	2A	6	NA	11895506	15723754
519	AX-89819557	2A	6	NA	10431384	15731910
520	AX-89819528	2A	6	NA	10506585	15582364
521	AX-89820005	2A	6	NA	10641693	18038666
522	AX-89860710	2A	6	NA	9948574	16019313
523	AX-89862816	2A	6	NA	12005103	15950790
524	AX-89877105	2A	6	NA	12230143	18038598
525	AX-89806595	2A	6	NA	12776473	15827651
526	AX-89876745	2A	6	NA	12776922	16157140
527	AX-89781407	2A	6	NA	12832888	17537848
528	AX-89877019	2A	6	NA	12159896	17652266
529	AX-89876966	2A	6	NA	12176197	17436329
530	AX-89803467	2A	6	NA	12870492	17368289
531	AX-89876984	2A	6	NA	13078398	17484447
532	AX-89876926	2A	6	NA	13133321	17197375
533	AX-89876988	2A	6	NA	12871439	17491253
534	AX-89862832	2A	6	NA	13038195	17479035
535	AX-89819688	2A	6	NA	13139895	16582716
536	AX-89781281	2A	6	NA	13279521	16771952
537	AX-89877208	2A	6	NA	13864528	18356056
538	AX-89803456	2A	6	NA	14209310	16913778
539	AX-89781289	2A	6	NA	14490697	16872708
540	AX-89820117	2A	6	NA	14859316	18328599
541	AX-89781605	2A	6	NA	14853182	18306245
542	AX-89819660	2A	6	NA	15162750	16363500
543	AX-89781590	2A	6	NA	15146840	18354898
544	AX-89819662	2A	6	NA	15552811	16366970
545	AX-89820163	2A	6	NA	14966181	19094164
546	AX-89877196	2A	6	NA	14975695	18435637
547	AX-89781566	2A	6	NA	15775400	18446400
548	AX-89820146	2A	6	NA	15862742	18991481
549	AX-89860740	2A	6	NA	14927098	18899576
550	AX-89781637	2A	6	NA	15955089	18979819
551	AX-89781735	2A	6	NA	16017653	19723120
552	AX-89904420	2A	6	NA	16039842	19715675
553	AX-89781685	2A	6	NA	16239264	19432879
554	AX-89877295	2A	6	NA	16932435	19246461
555	AX-89904423	2A	6	NA	17048125	20271130
556	AX-89847301	2A	6	NA	17531440	19355816
557	AX-89877385	2A	6	NA	17050152	19682539
558	AX-89806640	2A	6	NA	17169081	19764332
559	AX-89781650	2A	6	NA	17500601	19110263
560	AX-89877416	2A	6	NA	17590403	20125343
561	AX-89820232	2A	6	NA	17612494	19480644
562	AX-89803506	2A	6	NA	17638077	19493520
563	AX-89820196	2A	6	NA	17970300	19246500
564	AX-89877403	2A	6	NA	18104872	19724952
565	AX-89847303	2A	6	NA	17776263	19441804
566	AX-89877568	2A	6	NA	18074224	20917997
567	AX-89904439	2A	6	NA	18179137	21146511
568	AX-89847329	2A	6	NA	18650638	21129456
569	AX-89820580	2A	6	NA	18404494	21471215
570	AX-89823339	2A	6	NA	18250554	3285235
571	AX-89783274	2A	6	NA	18637879	2685891
572	AX-89880300	2A	6	NA	18964607	10685166
573	AX-89823157	2A	6	NA	18867571	10795383
574	AX-89783690	2A	6	NA	19637204	10225948
575	AX-89879884	2A	6	NA	20010786	2866809
576	AX-89880573	2A	6	NA	29393555	12875650
577	AX-89823162	2A	6	NA	20287973	10829166
578	AX-89823038	2A	6	NA	34724268	10079197
579	AX-89877932	2A	6	NA	34734692	2595336
580	AX-89880227	2A	6	NA	34822084	10222678
581	AX-89823017	2A	6	NA	35199999	9977275
582	AX-89892819	2A	6	NA	35331099	7898028
583	AX-89783397	2A	6	NA	34832613	7127233
584	AX-89847532	2A	6	NA	35285711	7370741
585	AX-89879762	2A	6	NA	34832812	7126593
586	AX-89822426	2A	6	NA	35135867	6783571
587	AX-89904597	2A	6	NA	35396918	7452515
588	AX-89863082	2A	6	NA	35397316	12578477
589	AX-89879609	2A	6	NA	35578398	6866108
590	AX-89783416	2A	6	NA	35578871	7993754
591	AX-89823380	2A	6	NA	35337182	12734584
592	AX-89822595	2A	6	NA	35580933	7175018
593	AX-89806801	2A	6	NA	35830958	8076476
594	AX-89783279	2A	6	NA	37321574	6803943
595	AX-89879805	2A	6	NA	282339	7543835
596	AX-89849350	2A	6	NA	296539	7902679
597	AX-89847621	2A	6	NA	304672	12741841
598	AX-89879837	2A	6	NA	312642	8079995
599	AX-89783398	2A	6	NA	319650	7128628
600	AX-89794045	2A	6	NA	374919	7648478
601	AX-89807774	2A	6	NA	397505	20802730
602	AX-89879833	2A	6	NA	398284	8066304
603	AX-89847622	2A	6	NA	443049	12743955
604	AX-89837580	2A	6	NA	687872	23056505
605	AX-89795610	2A	6	NA	876457	23434260
606	AX-89782253	2A	6	NA	1027024	24099224
607	AX-89820875	2A	6	NA	1209306	24181866
608	AX-89782159	2A	6	NA	1512665	24536133
609	AX-89911313	2A	6	NA	1438613	25048267
610	AX-89782718	2A	6	NA	1500919	25501815
611	AX-89851515	2A	6	NA	1574387	26466123
612	AX-89806718	2A	6	NA	1569853	26413158
613	AX-89878416	2A	6	NA	1587910	26614616
614	AX-89878335	2A	6	NA	1631642	26932789
615	AX-89904485	2A	6	NA	1797822	27081222
616	AX-89821141	2A	6	NA	1813292	27111681
617	AX-89821174	2A	6	NA	2139647	27042886
618	AX-89821160	2A	6	NA	2266500	27059889
619	AX-89847372	2A	6	NA	2205545	27090318
620	AX-89878242	2A	6	NA	1832328	27228519
621	AX-89847361	2A	6	NA	2119062	27537807
622	AX-89847360	2A	6	NA	2305804	27545447
623	AX-89904477	2A	6	NA	2339358	27460066
624	AX-89904482	2A	6	NA	2682388	27318234
625	AX-89821031	2A	6	NA	2971722	27527517
626	AX-89904474	2A	6	NA	2866648	27599685
627	AX-89878214	2A	6	NA	4221049	27338445
628	AX-89782345	2A	6	NA	3092106	27469709
629	AX-89904476	2A	6	NA	4158156	27538890
630	AX-89904478	2A	6	NA	4459684	27444958
631	AX-89904479	2A	6	NA	4490043	27412398
632	AX-89911410	2A	6	NA	4523366	27708375
633	AX-89904545	2A	6	NA	4546790	27872881
634	AX-89879247	2A	6	NA	4524294	27730013
635	AX-89822051	2A	6	NA	4547656	27862977
636	AX-89847448	2A	6	NA	5619376	27868152
637	AX-89847451	2A	6	NA	5811524	27736717
638	AX-89782982	2A	6	NA	5774063	28139800
639	AX-89847447	2A	6	NA	5800702	27977891
640	AX-89847421	2A	6	NA	5173358	28843228
641	AX-89815340	2A	6	NA	5824465	28674563
642	AX-89803675	2A	6	NA	6072986	28499579
643	AX-89782866	2A	6	NA	6336426	28690551
644	AX-89799113	2B	7	NA	6629178	82212
645	AX-89783925	2B	7	NA	6982337	12201233
646	AX-89799116	2B	7	NA	7121306	98646
647	AX-89882266	2B	7	NA	6937106	6037874
648	AX-89822692	2B	7	NA	7121336	8239507
649	AX-89905819	2B	7	NA	7244339	7885893
650	AX-89783417	2B	7	NA	7361334	7997159
651	AX-89879963	2B	7	NA	7505893	8832058
652	AX-89835615	2B	7	NA	7437075	7933922
653	AX-89822413	2B	7	NA	7557794	6673213
654	AX-89823410	2B	7	NA	7523292	12860640
655	AX-89820122	2B	7	NA	7515514	3878852
656	AX-89823164	2B	7	NA	7544754	10833685
657	AX-89823064	2B	7	NA	7608623	10209532
658	AX-89880239	2B	7	NA	7630194	10280814
659	AX-89783860	2B	7	NA	7747377	3221937
660	AX-89819645	2B	7	NA	7823447	3623640
661	AX-89822632	2B	7	NA	8005154	2822007
662	AX-89783379	2B	7	NA	7948843	2764384
663	AX-89783740	2B	7	NA	7959267	10674633
664	AX-89879693	2B	7	NA	7936626	2744447
665	AX-89781652	2B	7	NA	8099065	3916385
666	AX-89847533	2B	7	NA	8229577	7515332
667	AX-89904651	2B	7	NA	8229406	12719964
668	AX-89781801	2B	7	NA	8326930	4018115
669	AX-89904585	2B	7	NA	8467528	13251279
670	AX-89822505	2B	7	NA	8245303	13311442
671	AX-89822486	2B	7	NA	9950396	13256838
672	AX-89783591	2B	7	NA	9361327	9479607
673	AX-89783567	2B	7	NA	10001278	9264126
674	AX-89783308	2B	7	NA	9613417	13178321
675	AX-89880114	2B	7	NA	8490728	9690725
676	AX-89879705	2B	7	NA	9506394	13447035
677	AX-89783987	2B	7	NA	10429507	13657250
678	AX-89904657	2B	7	NA	10492292	13589992
679	AX-89904340	2B	7	NA	10530808	14138777
680	AX-89819858	2B	7	NA	10540827	17442071
681	AX-89876958	2B	7	NA	10702082	17380005
682	AX-89781374	2B	7	NA	10788247	17380764
683	AX-89876821	2B	7	NA	10795223	16686344
684	AX-89847289	2B	7	NA	10950386	18434290
685	AX-89867615	2B	7	NA	10795675	18627729
686	AX-89781539	2B	7	NA	11081911	18588664
687	AX-89781694	2B	7	NA	11813889	19477152
688	AX-89781693	2B	7	NA	12151993	19477006
689	AX-89820186	2B	7	NA	12322685	19207010
690	AX-89910994	2B	7	NA	11915952	20199331
691	AX-89781728	2B	7	NA	12340539	19696081
692	AX-89877434	2B	7	NA	12349115	20227848
693	AX-89867638	2B	7	NA	12499642	19692010
694	AX-89877819	2B	7	NA	12832431	21847094
695	AX-89862886	2B	7	NA	12501740	21838994
696	AX-89877804	2B	7	NA	305088	21706303
697	AX-89877398	2B	7	NA	909536	19713396
698	AX-89781802	2B	7	NA	620936	20444829
699	AX-89820579	2B	7	NA	1567959	21470473
700	AX-89782066	2B	7	NA	1632359	21654779
701	AX-89782015	2B	7	NA	1591199	21530084
702	AX-89907400	2B	7	NA	1820926	21407350
703	AX-89847328	2B	7	NA	1992340	21043076
704	AX-89796840	2B	7	NA	2023310	24280567
705	AX-89782036	2B	7	NA	2056662	21560709
706	AX-89877480	2B	7	NA	2111456	20433404
707	AX-89820316	2B	7	NA	2204959	20257324
708	AX-89781929	2B	7	NA	2213970	21130916
709	AX-89781765	2B	7	NA	2404712	20240815
710	AX-89782087	2B	7	NA	2435103	21828941
711	AX-89781915	2B	7	NA	2463577	21062641
712	AX-89781814	2B	7	NA	2825976	20540967
713	AX-89781949	2B	7	NA	2987355	21177511
714	AX-89877805	2B	7	NA	2560521	21711370
715	AX-89820502	2B	7	NA	2542640	21207928
716	AX-89781987	2B	7	NA	2978042	21386944
717	AX-89904445	2B	7	NA	2987232	21338013
718	AX-89782012	2B	7	NA	3160312	21522001
719	AX-89877708	2B	7	NA	3232075	21435188
720	AX-89904449	2B	7	NA	4250353	21499247
721	AX-89820566	2B	7	NA	4278533	21404767
722	AX-89820327	2B	7	NA	4439629	20293094
723	AX-89847324	2B	7	NA	4355603	20924523
724	AX-89781821	2B	7	NA	4378127	20578130
725	AX-89795559	2B	7	NA	4492938	23239404
726	AX-89795603	2B	7	NA	5498837	23417275
727	AX-89878673	2BII	8	NA	5635694	25782942
728	AX-89878253	2BII	8	NA	5692340	27147656
729	AX-89847366	2BII	8	NA	5697228	27213000
730	AX-89782318	2BII	8	NA	5732614	27610575
731	AX-89879085	2BII	8	NA	5811691	28243000
732	AX-89783015	2BII	8	NA	5910620	27985355
733	AX-89782979	2BII	8	NA	5922812	28142402
734	AX-89821012	2BII	8	NA	5956330	27599786
735	AX-89783029	2BII	8	NA	5991921	27945652
736	AX-89878129	2BII	8	NA	5983702	27653669
737	AX-89822055	2BII	8	NA	6200554	27854549
738	AX-89783055	2BII	8	NA	6267656	27777790
739	AX-89821856	2BII	8	NA	6293109	28586713
740	AX-89821834	2BII	8	NA	6253203	28650331
741	AX-89803668	2BII	8	NA	6415271	28656505
742	AX-89815363	2C	9	NA	6523211	12605866
743	AX-89822627	2C	9	NA	6638864	7514004
744	AX-89911501	2C	9	NA	6514435	7246121
745	AX-89822635	2C	9	NA	6675291	7547215
746	AX-89794046	2C	9	NA	6677398	7667067
747	AX-89847534	2C	9	NA	6604961	7550825
748	AX-89867786	2C	9	NA	6706252	8106258
749	AX-89904600	2C	9	NA	6714881	8147665
750	AX-89847540	2C	9	NA	6717522	8206128
751	AX-89904577	2C	9	NA	7051230	6897177
752	AX-89794061	2C	9	NA	7136458	7900468
753	AX-89783280	2C	9	NA	7036258	6806161
754	AX-89849663	2C	9	NA	6808537	14922341
755	AX-89880258	2C	9	NA	7282953	10484337
756	AX-89878481	2C	9	NA	7221467	4410519
757	AX-89878262	2C	9	NA	7298810	4339016
758	AX-89878257	2C	9	NA	7332406	4338335
759	AX-89781606	2C	9	NA	7649535	3876735
760	AX-89820188	2C	9	NA	7365854	3926181
761	AX-89878288	2C	9	NA	7462576	4345890
762	AX-89783715	2C	9	NA	7491310	10484400
763	AX-89823166	2C	9	NA	7575325	10835612
764	AX-89878318	2C	9	NA	7790243	4352342
765	AX-89822658	2C	9	NA	7946337	8052186
766	AX-89783478	2C	9	NA	7882998	8476883
767	AX-89811743	2C	9	NA	8016994	6190763
768	AX-89882247	2C	9	NA	8005737	5901599
769	AX-89825142	2C	9	NA	8055996	6128100
770	AX-89882250	2C	9	NA	8082311	5924444
771	AX-89882319	2C	9	NA	8086303	6262856
772	AX-89812086	2C	9	NA	8133022	314416
773	AX-89811742	2C	9	NA	8275962	6173189
774	AX-89825165	2C	9	NA	8343967	6201652
775	AX-89882325	2C	9	NA	8347034	6316779
776	AX-89825173	2C	9	NA	8406800	6218162
777	AX-89904601	2C	9	NA	8603864	8242535
778	AX-89882295	2C	9	NA	8675656	6172159
779	AX-89825213	2C	9	NA	8681163	6516216
780	AX-89825098	2C	9	NA	8745358	5868486
781	AX-89882272	2C	9	NA	8768464	6083063
782	AX-89904644	2C	9	NA	9033209	11380378
783	AX-89823267	2C	9	NA	9551484	11544446
784	AX-89781537	2CII	10	NA	11175837	18591549
785	AX-89820063	2CII	10	NA	11192673	18580597
786	AX-89781218	2CII	10	NA	11895506	16367595
787	AX-89781726	2CII	10	NA	10431384	19695301
788	AX-89781651	2CII	10	NA	10506585	19124063
789	AX-89877293	2CII	10	NA	10641693	19234558
790	AX-89894813	2CII	10	NA	9948574	23295595
791	AX-89795567	2CII	10	NA	12005103	23263269
792	AX-89837575	2CII	10	NA	12230143	23053043
793	AX-89894767	2CII	10	NA	12776473	23053289
794	AX-89803527	2CII	10	NA	12776922	20829269
795	AX-89782014	2CII	10	NA	12832888	21529900
796	AX-89820526	2CII	10	NA	12159896	21317088
797	AX-89877659	2CII	10	NA	12176197	21318365
798	AX-89877684	2CII	10	NA	12870492	21352536
799	AX-89820583	2CII	10	NA	13078398	21478416
800	AX-89858539	2CII	10	NA	13133321	23642517
801	AX-89820558	2CII	10	NA	12871439	21392115
802	AX-89782811	2CII	10	NA	13038195	24973439
803	AX-89894835	2CII	10	NA	13139895	23378970
804	AX-89820769	2CII	10	NA	13279521	24496635
805	AX-89820733	2CII	10	NA	13864528	24641743
806	AX-89894843	2CII	10	NA	14209310	23404641
807	AX-89877885	2CII	10	NA	14490697	24542187
808	AX-89821706	2CII	10	NA	14859316	25125221
809	AX-89877912	2CII	10	NA	14853182	24465448
810	AX-89878019	2CII	10	NA	15162750	24163466
811	AX-89879396	2CII	10	NA	15146840	22910959
812	AX-89782698	2CII	10	NA	15552811	25594337
813	AX-89878705	2CII	10	NA	14966181	25694775
814	AX-89821517	2CII	10	NA	14975695	25872849
815	AX-89782680	2CII	10	NA	15775400	25694292
816	AX-89782713	2CII	10	NA	15862742	25559171
817	AX-89847395	2CII	10	NA	14927098	25981746
818	AX-89821277	2CII	10	NA	15955089	26622788
819	AX-89867660	2D	11	NA	16017653	21068323
820	AX-89781853	2D	11	NA	16039842	20725315
821	AX-89781859	2D	11	NA	16239264	20773153
822	AX-89781803	2D	11	NA	16932435	20445290
823	AX-89877426	2D	11	NA	17048125	20190389
824	AX-89904422	2D	11	NA	17531440	20196488
825	AX-89820147	2D	11	NA	17050152	18997343
826	AX-89781633	2D	11	NA	17169081	18977904
827	AX-89784368	2D	11	NA	17500601	11590816
828	AX-89877229	2D	11	NA	17590403	18232959
829	AX-89876545	2D	11	NA	17612494	14752011
830	AX-89821622	2D	11	NA	17638077	4503839
831	AX-89821939	2D	11	NA	17970300	4633747
832	AX-89783368	2D	11	NA	18104872	13488077
833	AX-89879697	2D	11	NA	17776263	13400021
834	AX-89783983	2D	11	NA	18074224	13624178
835	AX-89847566	2D	11	NA	18179137	9643940
836	AX-89822977	2D	11	NA	18650638	9777138
837	AX-89784027	2D	11	NA	18404494	13984207
838	AX-89819284	2D	11	NA	18250554	14143302
839	AX-89878056	2D	11	NA	18637879	4243431
840	AX-89822826	2D	11	NA	18964607	9023514
841	AX-89782111	2D	11	NA	18867571	4172940
842	AX-89847515	2D	11	NA	19637204	13351538
843	AX-89879885	2D	11	NA	20010786	8378376
844	AX-89847250	2D	11	NA	29393555	3660257
845	AX-89876702	2D	11	NA	20287973	3595424
846	AX-89781087	2D	11	NA	34724268	3547083
847	AX-89819505	2D	11	NA	34734692	3546590
848	AX-89847585	2D	11	NA	34822084	10472102
849	AX-89904634	2D	11	NA	35199999	10479914
850	AX-89823062	2D	11	NA	35331099	10171951
851	AX-89822447	2D	11	NA	34832613	6905186
852	AX-89822579	2D	11	NA	35285711	7084516
853	AX-89847625	2D	11	NA	34832812	12786632
854	AX-89783476	2D	11	NA	35135867	8473925
855	AX-89878797	2D	11	NA	35396918	4509809
856	AX-89825203	2D	11	NA	35397316	6461270
857	AX-89904817	2D	11	NA	35578398	5960189
858	AX-89799149	2D	11	NA	35578871	363126
859	AX-89894792	2D	11	NA	35337182	23220366
860	AX-89782112	2D	11	NA	35580933	24692985
861	AX-89877985	2D	11	NA	35830958	24244587
862	AX-89872327	2D	11	NA	37321574	24591636
863	AX-89820949	2D	11	NA	282339	23863521
864	AX-89847412	2D	11	NA	296539	25306569
865	AX-89878844	2D	11	NA	304672	25169217
866	AX-89878786	2D	11	NA	312642	25433889
867	AX-89904507	2D	11	NA	319650	25966064
868	AX-89782729	2D	11	NA	374919	25452729
869	AX-89821395	2D	11	NA	397505	26233350
870	AX-89878607	2D	11	NA	398284	26051969
871	AX-89821460	2D	11	NA	443049	26048970
872	AX-89821500	2D	11	NA	687872	25941983
873	AX-89821463	2D	11	NA	876457	26043688
874	AX-89821464	2D	11	NA	1027024	26043576
875	AX-89904513	2D	11	NA	1209306	25779257
876	AX-89821436	2D	11	NA	1512665	26093753
877	AX-89821306	2D	11	NA	1438613	26494424
878	AX-89782543	2D	11	NA	1500919	26372737
879	AX-89821230	2D	11	NA	1574387	26811138
880	AX-89782590	2D	11	NA	1569853	26141369
881	AX-89878458	2D	11	NA	1587910	26466222
882	AX-89821352	2D	11	NA	1631642	26387547
883	AX-89878484	2D	11	NA	1797822	26407104
884	AX-89821221	2D	11	NA	1813292	26884554
885	AX-89821340	2D	11	NA	2139647	26407636
886	AX-89821328	2D	11	NA	2266500	26445982
887	AX-89878482	2D	11	NA	2205545	26407690
888	AX-89878305	2D	11	NA	1832328	27030807
889	AX-89878273	2D	11	NA	2119062	27098919
890	AX-89878304	2D	11	NA	2305804	27030845
891	AX-89821184	2D	11	NA	2339358	26998863
892	AX-89878206	2D	11	NA	2682388	27375091
893	AX-89821078	2D	11	NA	2971722	27374973
894	AX-89821042	2D	11	NA	2866648	27500920
895	AX-89783058	2D	11	NA	4221049	27774436
896	AX-89878177	2D	11	NA	3092106	27460865
897	AX-89904542	2D	11	NA	4158156	28116082
898	AX-89879143	2D	11	NA	4459684	28073530
899	AX-89821811	2D	11	NA	4490043	28726398
900	AX-89821754	2D	11	NA	4523366	28887137
901	AX-89803663	2D	11	NA	4546790	28767419
902	AX-89821810	2D	11	NA	4524294	28730586
903	AX-89884895	3A	12	NA	4547656	851239
904	AX-89784697	3A	12	NA	5619376	38384
905	AX-89881406	3A	12	NA	5811524	81987
906	AX-89784634	3A	12	NA	5774063	74242
907	AX-89861016	3A	12	NA	5800702	317663
908	AX-89788020	3A	12	NA	5173358	558470
909	AX-89881074	3A	12	NA	5824465	272687
910	AX-89904700	3A	12	NA	6072986	247319
911	AX-89807315	3A	12	NA	6336426	841749
912	AX-89828022	3A	12	NA	6629178	745391
913	AX-89787547	3A	12	NA	6982337	829915
914	AX-89804287	3A	12	NA	7121306	709395
915	AX-89787303	3A	12	NA	6937106	993258
916	AX-89884630	3A	12	NA	7121336	986657
917	AX-89787290	3A	12	NA	7244339	998170
918	AX-89787223	3A	12	NA	7361334	1035703
919	AX-89828362	3A	12	NA	7505893	1402878
920	AX-89807084	3A	12	NA	7437075	1266952
921	AX-89863285	3A	12	NA	7557794	1252023
922	AX-89848148	3A	12	NA	7523292	1696619
923	AX-89884193	3A	12	NA	7515514	1831724
924	AX-89786942	3A	12	NA	7544754	1852643
925	AX-89827048	3A	12	NA	7608623	1834393
926	AX-89904890	3A	12	NA	7630194	2273333
927	AX-89785241	3A	12	NA	7747377	3005497
928	AX-89882022	3A	12	NA	7823447	3046152
929	AX-89882026	3A	12	NA	8005154	3042810
930	AX-89847791	3A	12	NA	7948843	3195761
931	AX-89787162	3A	12	NA	7959267	3616808
932	AX-89904839	3A	12	NA	7936626	26255740
933	AX-89847880	3A	12	NA	8099065	25990245
934	AX-89904837	3A	12	NA	8229577	26190099
935	AX-89904831	3A	12	NA	8229406	25720526
936	AX-89785628	3A	12	NA	8326930	26054251
937	AX-89904844	3A	12	NA	8467528	26347671
938	AX-89785568	3A	12	NA	8245303	25790955
939	AX-89847873	3A	12	NA	9950396	25721453
940	AX-89904886	3A	12	NA	9361327	24243409
941	AX-89826121	3A	12	NA	10001278	24076782
942	AX-89847975	3A	12	NA	9613417	24400567
943	AX-89904895	3A	12	NA	8490728	25018454
944	AX-89847988	3A	12	NA	9506394	24897913
945	AX-89826164	3A	12	NA	10429507	24364671
946	AX-89882385	3A	12	NA	10492292	25421661
947	AX-89847968	3A	12	NA	10530808	24212118
948	AX-89847974	3A	12	NA	10540827	24399721
949	AX-89826217	3A	12	NA	10702082	24776427
950	AX-89882422	3A	12	NA	10788247	25628498
951	AX-89881921	3A	12	NA	10795223	18041775
952	AX-89863307	3A	12	NA	10950386	23898411
953	AX-89904830	3A	12	NA	10795675	25658681
954	AX-89804114	3A	12	NA	11081911	23977427
955	AX-89884459	3A	12	NA	11813889	4159962
956	AX-89881876	3A	12	NA	12151993	17554306
957	AX-89895219	3A	12	NA	12322685	15570311
958	AX-89824747	3A	12	NA	11915952	17555891
959	AX-89881703	3A	12	NA	12340539	16139630
960	AX-89824737	3A	12	NA	12349115	17515468
961	AX-89906025	3A	12	NA	12499642	15559761
962	AX-89904781	3A	12	NA	12832431	17532129
963	AX-89881704	3A	12	NA	12501740	16139898
964	AX-89784964	3A	12	NA	305088	16972566
965	AX-89905224	3A	12	NA	909536	21161530
966	AX-89904758	3A	12	NA	620936	16015493
967	AX-89847782	3A	12	NA	1567959	16963590
968	AX-89830369	3A	12	NA	1632359	21321770
969	AX-89884773	3A	12	NA	1591199	5499774
970	AX-89784831	3A	12	NA	1820926	15484471
971	AX-89784834	3A	12	NA	1992340	15550782
972	AX-89786990	3A	12	NA	2023310	31840424
973	AX-89904984	3A	12	NA	2056662	31705838
974	AX-89884207	3A	12	NA	2111456	31649688
975	AX-89787403	3A	12	NA	2204959	5409138
976	AX-89824296	3A	12	NA	2213970	13668622
977	AX-89885395	3A	12	NA	2404712	6376519
978	AX-89791292	3A	12	NA	2435103	8422653
979	AX-89879746	3A	12	NA	2463577	6977282
980	AX-89848231	3A	12	NA	2825976	7489611
981	AX-89807326	3A	12	NA	2987355	7656208
982	AX-89905042	3A	12	NA	2560521	7182214
983	AX-89825682	3A	12	NA	2542640	19115901
984	AX-89785900	3A	12	NA	2978042	19229606
985	AX-89882943	3A	12	NA	2987232	19726438
986	AX-89883126	3A	12	NA	3160312	10226900
987	AX-89786120	3A	12	NA	3232075	10277855
988	AX-89786081	3A	12	NA	4250353	10121226
989	AX-89806157	3A	12	NA	4278533	9086926
990	AX-89786124	3A	12	NA	4439629	10331386
991	AX-89845875	3A	12	NA	4355603	9353891
992	AX-89861250	3A	12	NA	4378127	8497059
993	AX-89827832	3A	12	NA	4492938	8339813
994	AX-89826010	3A	12	NA	5498837	10342694
995	AX-89845873	3A	12	NA	5635694	9353378
996	AX-89825846	3A	12	NA	5692340	9562634
997	AX-89786103	3A	12	NA	5697228	10216061
998	AX-89802499	3A	12	NA	5732614	9354066
999	AX-89827883	3A	12	NA	5811691	8097809
1000	AX-89832960	3A	12	NA	5910620	20012720
1001	AX-89890254	3A	12	NA	5922812	19920437
1002	AX-89833028	3A	12	NA	5956330	19854977
1003	AX-89890269	3A	12	NA	5991921	19858035
1004	AX-89890205	3A	12	NA	5983702	20012667
1005	AX-89890230	3A	12	NA	6200554	19963011
1006	AX-89832984	3A	12	NA	6267656	19965386
1007	AX-89833044	3A	12	NA	6293109	19780837
1008	AX-89833033	3A	12	NA	6253203	19850853
1009	AX-89832975	3A	12	NA	6415271	19980840
1010	AX-89792160	3A	12	NA	6523211	20020392
1011	AX-89785919	3A	12	NA	6638864	19356017
1012	AX-89882927	3A	12	NA	6514435	19612812
1013	AX-89825663	3A	12	NA	6675291	19011597
1014	AX-89785867	3A	12	NA	6677398	19040731
1015	AX-89904854	3A	12	NA	6604961	18736191
1016	AX-89863257	3A	12	NA	6706252	18415645
1017	AX-89868457	3A	12	NA	6714881	23655417
1018	AX-89807089	3A	12	NA	6717522	18455603
1019	AX-89831869	3A	12	NA	7051230	8425150
1020	AX-89831866	3A	12	NA	7136458	8415030
1021	AX-89882666	3A	12	NA	7036258	18357332
1022	AX-89865784	3A	12	NA	6808537	10910894
1023	AX-89885495	3A	12	NA	7282953	10854124
1024	AX-89880924	3A	12	NA	7221467	23167076
1025	AX-89784366	3A	12	NA	7298810	11573971
1026	AX-89881402	3A	12	NA	7332406	13386365
1027	AX-89784346	3A	12	NA	7649535	11515030
1028	AX-89803924	3A	12	NA	7365854	13364293
1029	AX-89784478	3A	12	NA	7462576	12417391
1030	AX-89881204	3A	12	NA	7491310	12238459
1031	AX-89824133	3A	12	NA	7575325	12707215
1032	AX-89784596	3A	12	NA	7790243	13276240
1033	AX-89824243	3A	12	NA	7946337	13343708
1034	AX-89784571	3A	12	NA	7882998	13009514
1035	AX-89824164	3A	12	NA	8016994	12880759
1036	AX-89881289	3A	12	NA	8005737	12716505
1037	AX-89784523	3A	12	NA	8055996	12788483
1038	AX-89881331	3A	12	NA	8082311	12976778
1039	AX-89863153	3A	12	NA	8086303	13120479
1040	AX-89867111	3A	12	NA	8133022	12403255
1041	AX-89847723	3A	12	NA	8275962	13341259
1042	AX-89784434	3A	12	NA	8343967	11974609
1043	AX-89784560	3A	12	NA	8347034	12963443
1044	AX-89784669	3A	12	NA	8406800	13724484
1045	AX-89824292	3A	12	NA	8603864	13656457
1046	AX-89847727	3A	12	NA	8675656	13480312
1047	AX-89784656	3A	12	NA	8681163	13659811
1048	AX-89803929	3A	12	NA	8745358	13675869
1049	AX-89855884	3A	12	NA	8768464	13563436
1050	AX-89863165	3A	12	NA	9033209	13696984
1051	AX-89881492	3A	12	NA	9551484	13889528
1052	AX-89784643	3A	12	NA	11175837	13563529
1053	AX-89847734	3A	12	NA	11192673	13669754
1054	AX-89879504	3A	12	NA	11895506	21286240
1055	AX-89881628	3A	12	NA	10431384	15066906
1056	AX-89847470	3A	12	NA	10506585	21446697
1057	AX-89904569	3A	12	NA	10641693	20924507
1058	AX-89904555	3A	12	NA	9948574	21615847
1059	AX-89783233	3A	12	NA	12005103	21052095
1060	AX-89784718	3A	12	NA	12230143	14288489
1061	AX-89824368	3A	12	NA	12776473	14148748
1062	AX-89822279	3A	12	NA	12776922	21496827
1063	AX-89904566	3A	12	NA	12832888	21254206
1064	AX-89879490	3A	12	NA	12159896	21365712
1065	AX-89824504	3A	12	NA	12176197	15128242
1066	AX-89904570	3A	12	NA	12870492	20783195
1067	AX-89847478	3A	12	NA	13078398	21213126
1068	AX-89824502	3A	12	NA	13133321	15124548
1069	AX-89904557	3A	12	NA	12871439	21539927
1070	AX-89822250	3A	12	NA	13038195	21661842
1071	AX-89904565	3A	12	NA	13139895	21268598
1072	AX-89847471	3A	12	NA	13279521	21440786
1073	AX-89822280	3A	12	NA	13864528	21493688
1074	AX-89806991	3A	12	NA	14209310	15124999
1075	AX-89820637	3A	12	NA	14490697	21575326
1076	AX-89783166	3A	12	NA	14859316	21614125
1077	AX-89811696	3A	12	NA	14853182	21031354
1078	AX-89847475	3A	12	NA	15162750	21347997
1079	AX-89847463	3A	12	NA	15146840	21719604
1080	AX-89822380	3A	12	NA	15552811	20986577
1081	AX-89904549	3A	12	NA	14966181	22601505
1082	AX-89904550	3A	12	NA	14975695	22404212
1083	AX-89783126	3A	12	NA	15775400	22006972
1084	AX-89822110	3A	12	NA	15862742	22521489
1085	AX-89904777	3A	12	NA	14927098	17399804
1086	AX-89783088	3A	12	NA	15955089	22454169
1087	AX-89847747	3A	12	NA	16017653	14273351
1088	AX-89822379	3A	12	NA	16039842	20991891
1089	AX-89785050	3A	12	NA	16239264	17426517
1090	AX-89784992	3A	12	NA	16932435	17201584
1091	AX-89785006	3A	12	NA	17048125	17306872
1092	AX-89824666	3A	12	NA	17531440	17106620
1093	AX-89804199	3A	12	NA	17050152	31850774
1094	AX-89786862	3AII	13	NA	17169081	31202181
1095	AX-89848099	3AII	13	NA	17500601	32942342
1096	AX-89786387	3AII	13	NA	17590403	32421458
1097	AX-89848096	3AII	13	NA	17612494	32859394
1098	AX-89848004	3AII	13	NA	17638077	32346279
1099	AX-89848117	3AII	13	NA	17970300	31176564
1100	AX-89811234	3AII	13	NA	18104872	30430864
1101	AX-89848062	3AII	13	NA	17776263	29910316
1102	AX-89904920	3AII	13	NA	18074224	29416661
1103	AX-89852053	3AII	13	NA	18179137	29145012
1104	AX-89847825	3AII	13	NA	18650638	27905186
1105	AX-89847847	3AII	13	NA	18404494	27075904
1106	AX-89904896	3B	14	NA	18250554	2231241
1107	AX-89786418	3B	14	NA	18637879	2161864
1108	AX-89883013	3B	14	NA	18964607	2480522
1109	AX-89785613	3B	14	NA	18867571	2785700
1110	AX-89881780	3B	14	NA	19637204	3242852
1111	AX-89827285	3B	14	NA	20010786	3735807
1112	AX-89787139	3B	14	NA	29393555	3690637
1113	AX-89787167	3B	14	NA	20287973	3594055
1114	AX-89904746	3B	14	NA	34724268	3393089
1115	AX-89787132	3B	14	NA	34734692	3701921
1116	AX-89787116	3B	14	NA	34822084	3786887
1117	AX-89787165	3B	14	NA	35199999	3600794
1118	AX-89787121	3B	14	NA	35331099	3770136
1119	AX-89827258	3B	14	NA	34832613	3889756
1120	AX-89787119	3B	14	NA	35285711	3782504
1121	AX-89884399	3B	14	NA	34832812	3764835
1122	AX-89872492	3B	14	NA	35135867	4242870
1123	AX-89827441	3B	14	NA	35396918	4772136
1124	AX-89807289	3B	14	NA	35397316	4704338
1125	AX-89787336	3B	14	NA	35578398	4335842
1126	AX-89884508	3B	14	NA	35578871	5012861
1127	AX-89787212	3B	14	NA	35337182	4979568
1128	AX-89787229	3B	14	NA	35580933	4918620
1129	AX-89877154	3B	14	NA	35830958	18638650
1130	AX-89787362	3B	14	NA	37321574	5193240
1131	AX-89787513	3B	14	NA	282339	5878643
1132	AX-89804259	3B	14	NA	296539	5891735
1133	AX-89827685	3B	14	NA	304672	5603017
1134	AX-89827761	3B	14	NA	312642	5936575
1135	AX-89807296	3B	14	NA	319650	5457494
1136	AX-89787430	3B	14	NA	374919	5594544
1137	AX-89848199	3B	14	NA	397505	6091333
1138	AX-89828285	3B	14	NA	398284	6438295
1139	AX-89848252	3B	14	NA	443049	6583245
1140	AX-89787924	3B	14	NA	687872	6519231
1141	AX-89828208	3B	14	NA	876457	6714809
1142	AX-89885360	3B	14	NA	1027024	6515015
1143	AX-89828203	3B	14	NA	1209306	6720518
1144	AX-89787916	3B	14	NA	1512665	6557656
1145	AX-89868096	3B	14	NA	1438613	6965886
1146	AX-89828162	3B	14	NA	1500919	6890184
1147	AX-89787857	3B	14	NA	1574387	6903565
1148	AX-89828094	3B	14	NA	1569853	7219210
1149	AX-89885062	3B	14	NA	1587910	7714123
1150	AX-89787615	3B	14	NA	1631642	7914450
1151	AX-89868079	3B	14	NA	1797822	7979810
1152	AX-89785993	3B	14	NA	1813292	9529968
1153	AX-89787575	3B	14	NA	2139647	8186696
1154	AX-89825892	3B	14	NA	2266500	9912492
1155	AX-89825577	3B	14	NA	2205545	18705086
1156	AX-89825673	3B	14	NA	1832328	19045215
1157	AX-89825701	3B	14	NA	2119062	19180761
1158	AX-89825584	3B	14	NA	2305804	18729082
1159	AX-89831871	3B	14	NA	2339358	8431665
1160	AX-89784246	3B	14	NA	2682388	22917539
1161	AX-89823811	3B	14	NA	2971722	22887704
1162	AX-89791258	3B	14	NA	2866648	8313268
1163	AX-89847679	3B	14	NA	4221049	22933684
1164	AX-89885535	3B	14	NA	3092106	11046126
1165	AX-89881340	3B	14	NA	4158156	12999775
1166	AX-89881047	3B	14	NA	4459684	11400443
1167	AX-89847668	3B	14	NA	4490043	23256182
1168	AX-89881021	3B	14	NA	4523366	11216814
1169	AX-89784615	3B	14	NA	4546790	13416488
1170	AX-89881025	3B	14	NA	4524294	11225899
1171	AX-89822249	3B	14	NA	4547656	21680410
1172	AX-89872399	3B	14	NA	5619376	23007114
1173	AX-89824193	3B	14	NA	5811524	13009450
1174	AX-89784490	3B	14	NA	5774063	12453757
1175	AX-89881157	3B	14	NA	5800702	11959568
1176	AX-89824104	3B	14	NA	5173358	12450249
1177	AX-89784474	3B	14	NA	5824465	12408784
1178	AX-89822343	3B	14	NA	6072986	#N/A
1179	AX-89847464	3B	14	NA	6336426	#N/A
1180	AX-89855849	3B	14	NA	6629178	12501402
1181	AX-89822234	3B	14	NA	6982337	21721312
1182	AX-89879493	3B	14	NA	7121306	21357204
1183	AX-89822339	3B	14	NA	6937106	21250881
1184	AX-89881613	3B	14	NA	7121336	14912025
1185	AX-89784568	3B	14	NA	7244339	12999833
1186	AX-89904684	3B	14	NA	7361334	23033142
1187	AX-89784986	3B	14	NA	7505893	17169050
1188	AX-89847715	3B	14	NA	7437075	12711911
1189	AX-89880930	3B	14	NA	7557794	23160365
1190	AX-89822373	3B	14	NA	7523292	21005107
1191	AX-89884237	3B	14	NA	7515514	31797868
1192	AX-89904775	3B	14	NA	7544754	17312425
1193	AX-89786932	3B	14	NA	7608623	31306569
1194	AX-89824691	3B	14	NA	7630194	17276335
1195	AX-89904778	3B	14	NA	7747377	17459829
1196	AX-89904780	3B	14	NA	7823447	17470339
1197	AX-89847483	3B	14	NA	8005154	21106066
1198	AX-89784851	3B	14	NA	7948843	15803322
1199	AX-89784889	3B	14	NA	7959267	16103125
1200	AX-89787517	3B	14	NA	7936626	5766745
1201	AX-89824551	3B	14	NA	8099065	16010000
1202	AX-89848131	3B	14	NA	8229577	31396144
1203	AX-89824744	3B	14	NA	8229406	17553153
1204	AX-89895218	3B	14	NA	8326930	15569689
1205	AX-89881877	3B	14	NA	8467528	17555920
1206	AX-89881661	3B	14	NA	8245303	15586718
1207	AX-89887552	3B	14	NA	9950396	21346652
1208	AX-89883161	3B	14	NA	9361327	23180668
1209	AX-89826022	3B	14	NA	10001278	23180702
1210	AX-89800585	3B	14	NA	9613417	14778704
1211	AX-89786152	3B	14	NA	8490728	23555772
1212	AX-89838011	3B	14	NA	9506394	15569418
1213	AX-89904769	3B	14	NA	10429507	16902073
1214	AX-89884888	3B	14	NA	10492292	5783919
1215	AX-89881871	3B	14	NA	10530808	17539543
1216	AX-89784896	3B	14	NA	10540827	16144259
1217	AX-89883294	3B	14	NA	10702082	24402535
1218	AX-89786334	3B	14	NA	10788247	25048486
1219	AX-89881918	3B	14	NA	10795223	18037075
1220	AX-89826194	3B	14	NA	10950386	24648311
1221	AX-89847771	3B	14	NA	10795675	16144598
1222	AX-89904764	3B	14	NA	11081911	16343479
1223	AX-89803968	3B	14	NA	11813889	17517083
1224	AX-89824762	3B	14	NA	12151993	17910419
1225	AX-89883291	3B	14	NA	12322685	24398481
1226	AX-89786286	3B	14	NA	11915952	24775379
1227	AX-89904897	3B	14	NA	12340539	25037553
1228	AX-89826218	3B	14	NA	12349115	24776499
1229	AX-89786333	3B	14	NA	12499642	25045888
1230	AX-89883407	3B	14	NA	12832431	25032775
1231	AX-89824771	3B	14	NA	12501740	17948324
1232	AX-89881944	3B	14	NA	305088	18212278
1233	AX-89786331	3B	14	NA	909536	25042833
1234	AX-89881933	3B	14	NA	620936	18114075
1235	AX-89826290	3B	14	NA	1567959	25075914
1236	AX-89867133	3B	14	NA	1632359	24674922
1237	AX-89826216	3B	14	NA	1591199	24765365
1238	AX-89786326	3B	14	NA	1820926	24985138
1239	AX-89883426	3B	14	NA	1992340	25077141
1240	AX-89825462	3B	14	NA	2023310	26649563
1241	AX-89785078	3B	14	NA	2056662	17948833
1242	AX-89911918	3B	14	NA	2111456	18275542
1243	AX-89847796	3B	14	NA	2204959	17516648
1244	AX-89825461	3B	14	NA	2213970	26638774
1245	AX-89872656	3B	14	NA	2404712	16120298
1246	AX-89892576	3B	14	NA	2435103	16117219
1247	AX-89785734	3B	14	NA	2463577	26883616
1248	AX-89904851	3B	14	NA	2825976	26825621
1249	AX-89847901	3B	14	NA	2987355	26771079
1250	AX-89904885	3B	14	NA	2560521	24023866
1251	AX-89882366	3B	14	NA	2542640	25283894
1252	AX-89882613	3B	14	NA	2978042	26736417
1253	AX-89785740	3B	14	NA	2987232	26903811
1254	AX-89825220	3B	14	NA	3160312	25251996
1255	AX-89785680	3B	14	NA	3232075	26413173
1256	AX-89882445	3B	14	NA	4250353	25729116
1257	AX-89785346	3B	14	NA	4278533	27083384
1258	AX-89847876	3B	14	NA	4439629	25825965
1259	AX-89785259	3B	14	NA	4355603	27472702
1260	AX-89828061	3C	15	NA	4378127	732823
1261	AX-89784630	3C	15	NA	4492938	75409
1262	AX-89828388	3C	15	NA	5498837	545509
1263	AX-89784653	3C	15	NA	5635694	58616
1264	AX-89881128	3C	15	NA	5692340	249248
1265	AX-89824237	3C	15	NA	5697228	90606
1266	AX-89823851	3C	15	NA	5732614	312629
1267	AX-89784365	3C	15	NA	5811691	265668
1268	AX-89884732	3C	15	NA	5910620	941628
1269	AX-89847707	3C	15	NA	5922812	212560
1270	AX-89804316	3C	15	NA	5956330	505867
1271	AX-89824251	3C	15	NA	5991921	82236
1272	AX-89863101	3C	15	NA	5983702	491763
1273	AX-89784707	3C	15	NA	6200554	21981
1274	AX-89787677	3C	15	NA	6267656	760397
1275	AX-89881390	3C	15	NA	6293109	89874
1276	AX-89787681	3C	15	NA	6253203	758374
1277	AX-89905039	3C	15	NA	6415271	735340
1278	AX-89784660	3C	15	NA	6523211	54131
1279	AX-89828111	3C	15	NA	6638864	714140
1280	AX-89861277	3C	15	NA	6514435	688158
1281	AX-89823912	3C	15	NA	6675291	273811
1282	AX-89827466	3C	15	NA	6677398	1008525
1283	AX-89827786	3C	15	NA	6604961	867024
1284	AX-89787675	3C	15	NA	6706252	761141
1285	AX-89827249	3C	15	NA	6714881	1115249
1286	AX-89827022	3C	15	NA	6717522	1181451
1287	AX-89825960	3C	15	NA	7051230	2457522
1288	AX-89825809	3C	15	NA	7136458	2525263
1289	AX-89785966	3C	15	NA	7036258	2537564
1290	AX-89851954	3C	15	NA	6808537	2647657
1291	AX-89825677	3C	15	NA	7282953	2591216
1292	AX-89882614	3C	15	NA	7221467	2713628
1293	AX-89785627	3C	15	NA	7298810	2783079
1294	AX-89785626	3C	15	NA	7332406	2783139
1295	AX-89865542	3C	15	NA	7649535	2913510
1296	AX-89882175	3C	15	NA	7365854	2968682
1297	AX-89784950	3C	15	NA	7462576	3244616
1298	AX-89824596	3C	15	NA	7491310	3275002
1299	AX-89784827	3C	15	NA	7575325	3381757
1300	AX-89848160	3C	15	NA	7790243	3993379
1301	AX-89884608	3C	15	NA	7946337	4611278
1302	AX-89863444	3C	15	NA	7882998	5336723
1303	AX-89884482	3C	15	NA	8016994	5081248
1304	AX-89884690	3C	15	NA	8005737	5161684
1305	AX-89848187	3C	15	NA	8055996	5166336
1306	AX-89804243	3C	15	NA	8082311	5392255
1307	AX-89848198	3C	15	NA	8086303	6137471
1308	AX-89905054	3C	15	NA	8133022	6711211
1309	AX-89905055	3C	15	NA	8275962	6701282
1310	AX-89885373	3C	15	NA	8343967	6464385
1311	AX-89787474	3C	15	NA	8347034	6018288
1312	AX-89827727	3C	15	NA	8406800	6087790
1313	AX-89848251	3C	15	NA	8603864	6607880
1314	AX-89884844	3C	15	NA	8675656	6068955
1315	AX-89848202	3C	15	NA	8681163	5908648
1316	AX-89787450	3C	15	NA	8745358	6111953
1317	AX-89884851	3C	15	NA	8768464	5996820
1318	AX-89787770	3C	15	NA	9033209	7261511
1319	AX-89828095	3C	15	NA	9551484	7218851
1320	AX-89787813	3C	15	NA	11175837	7074266
1321	AX-89848229	3C	15	NA	11192673	7524973
1322	AX-89787680	3C	15	NA	11895506	7587707
1323	AX-89848230	3C	15	NA	10431384	7503663
1324	AX-89885080	3C	15	NA	10506585	7542914
1325	AX-89828006	3C	15	NA	10641693	7501170
1326	AX-89848228	3C	15	NA	9948574	7585937
1327	AX-89787587	3C	15	NA	12005103	8111556
1328	AX-89827931	3C	15	NA	12230143	7861853
1329	AX-89884972	3C	15	NA	12776473	8107660
1330	AX-89827953	3C	15	NA	12776922	7786600
1331	AX-89787573	3C	15	NA	12832888	8194524
1332	AX-89885009	3C	15	NA	12159896	7928333
1333	AX-89848219	3C	15	NA	12176197	8015995
1334	AX-89827916	3C	15	NA	12870492	7905189
1335	AX-89787540	3C	15	NA	13078398	8337258
1336	AX-89848214	3C	15	NA	13133321	8278276
1337	AX-89906821	3C	15	NA	12871439	9110269
1338	AX-89785986	3C	15	NA	13038195	9489625
1339	AX-89785987	3C	15	NA	13139895	9495760
1340	AX-89785845	3C	15	NA	13279521	18958334
1341	AX-89792191	3C	15	NA	13864528	19887489
1342	AX-89826015	3C	15	NA	14209310	10392731
1343	AX-89882890	3C	15	NA	14490697	19400788
1344	AX-89890259	3C	15	NA	14859316	19887408
1345	AX-89867951	3C	15	NA	14853182	19298785
1346	AX-89865577	3C	15	NA	15162750	9998506
1347	AX-89825930	3C	15	NA	15146840	10057048
1348	AX-89785926	3C	15	NA	15552811	19377186
1349	AX-89893699	3C	15	NA	14966181	8005642
1350	AX-89885526	3C	15	NA	14975695	11006149
1351	AX-89788071	3C	15	NA	15775400	11154507
1352	AX-89881208	3C	15	NA	15862742	12243118
1353	AX-89831838	3C	15	NA	14927098	8275804
1354	AX-89784409	3C	15	NA	15955089	11884356
1355	AX-89824161	3C	15	NA	16017653	12840394
1356	AX-89824255	3C	15	NA	16039842	13416817
1357	AX-89904707	3C	15	NA	16239264	12676608
1358	AX-89881267	3C	15	NA	16932435	12615687
1359	AX-89881410	3C	15	NA	17048125	13420764
1360	AX-89881353	3C	15	NA	17531440	13124071
1361	AX-89847741	3C	15	NA	17050152	14003854
1362	AX-89824357	3C	15	NA	17169081	13938191
1363	AX-89784495	3C	15	NA	17500601	12513204
1364	AX-89784590	3C	15	NA	17590403	13240714
1365	AX-89881239	3C	15	NA	17612494	12418806
1366	AX-89824218	3C	15	NA	17638077	13240245
1367	AX-89881260	3C	15	NA	17970300	12513158
1368	AX-89784441	3C	15	NA	18104872	12198531
1369	AX-89823947	3C	15	NA	17776263	11614936
1370	AX-89824256	3C	15	NA	18074224	13420680
1371	AX-89867870	3C	15	NA	18179137	14088067
1372	AX-89904738	3C	15	NA	18650638	14848636
1373	AX-89881449	3C	15	NA	18404494	13688872
1374	AX-89822350	3C	15	NA	18250554	21183329
1375	AX-89847735	3C	15	NA	18637879	13743544
1376	AX-89784623	3C	15	NA	18964607	13461287
1377	AX-89824487	3C	15	NA	18867571	15035708
1378	AX-89904741	3C	15	NA	19637204	14915451
1379	AX-89879350	3C	15	NA	20010786	21970112
1380	AX-89879529	3C	15	NA	29393555	21149449
1381	AX-89784632	3C	15	NA	20287973	13476354
1382	AX-89783082	3C	15	NA	34724268	22520615
1383	AX-89847455	3C	15	NA	34734692	22165558
1384	AX-89904554	3C	15	NA	34822084	22168959
1385	AX-89879318	3C	15	NA	35199999	22178550
1386	AX-89847733	3C	15	NA	35331099	13667563
1387	AX-89881657	3C	15	NA	34832613	15534755
1388	AX-89847779	3C	15	NA	35285711	16625555
1389	AX-89822358	3C	15	NA	34832812	21127691
1390	AX-89879328	3C	15	NA	35135867	22160385
1391	AX-89784689	3C	15	NA	35396918	13774219
1392	AX-89867970	3C	15	NA	35397316	24519186
1393	AX-89826180	3C	15	NA	35578398	24542340
1394	AX-89786250	3C	15	NA	35578871	24512142
1395	AX-89826075	3C	15	NA	35337182	23850606
1396	AX-89883210	3C	15	NA	35580933	23872751
1397	AX-89892578	3C	15	NA	35830958	16151987
1398	AX-89826073	3C	15	NA	37321574	23818177
1399	AX-89793881	3C	15	NA	282339	16161200
1400	AX-89786158	3C	15	NA	296539	23707617
1401	AX-89904852	3C	15	NA	304672	26846384
1402	AX-89904824	3C	15	NA	312642	25345098
1403	AX-89825306	3C	15	NA	319650	25743902
1404	AX-89785543	3C	15	NA	374919	25666261
1405	AX-89847885	3C	15	NA	397505	26257124
1406	AX-89785647	3C	15	NA	398284	26149679
1407	AX-89785685	3C	15	NA	443049	26423894
1408	AX-89847884	3C	15	NA	687872	26256632
1409	AX-89882574	3C	15	NA	876457	26393987
1410	AX-89785365	3C	15	NA	1027024	27035822
1411	AX-89882211	3C	15	NA	1209306	27053819
1412	AX-89847897	3C	15	NA	1512665	26541039
1413	AX-89785246	3C	15	NA	1438613	27561906
1414	AX-89785234	3C	15	NA	1500919	27605924
1415	AX-89785296	3C	15	NA	1574387	27323313
1416	AX-89882152	3C	15	NA	1569853	27277666
1417	AX-89847821	3C	15	NA	1587910	27965486
1418	AX-89882058	3C	15	NA	1631642	27725537
1419	AX-89785194	3C	15	NA	1797822	27800797
1420	AX-89826502	3C	15	NA	1813292	29103716
1421	AX-89848028	3C	15	NA	2139647	29003600
1422	AX-89786454	3C	15	NA	2266500	28924091
1423	AX-89904910	3C	15	NA	2205545	29029920
1424	AX-89883628	3C	15	NA	1832328	29071807
1425	AX-89786503	3C	15	NA	2119062	29280327
1426	AX-89883653	3C	15	NA	2305804	29254497
1427	AX-89826596	3C	15	NA	2339358	29557799
1428	AX-89883700	3C	15	NA	2682388	29445248
1429	AX-89883862	3C	15	NA	2971722	30141235
1430	AX-89883923	3C	15	NA	2866648	30463564
1431	AX-89786755	3C	15	NA	4221049	30501208
1432	AX-89826383	3C	15	NA	3092106	32548499
1433	AX-89848125	3C	15	NA	4158156	31011103
1434	AX-89884115	3C	15	NA	4459684	31051680
1435	AX-89786900	3C	15	NA	4490043	31052589
1436	AX-89826415	3C	15	NA	4523366	32665903
1437	AX-89884014	3C	15	NA	4546790	32912746
1438	AX-89884008	3C	15	NA	4524294	32896380
1439	AX-89884012	3C	15	NA	4547656	32908751
1440	AX-89904969	3C	15	NA	5619376	31064705
1441	AX-89883489	3C	15	NA	5811524	32277355
1442	AX-89786431	3D	16	NA	5774063	2155435
1443	AX-89904999	3D	16	NA	5800702	3743491
1444	AX-89807272	3D	16	NA	5173358	3597300
1445	AX-89882990	3D	16	NA	5824465	2498900
1446	AX-89904752	3D	16	NA	6072986	3357610
1447	AX-89904823	3D	16	NA	6336426	2857790
1448	AX-89904748	3D	16	NA	6629178	3384570
1449	AX-89785340	3D	16	NA	6982337	2959935
1450	AX-89824674	3D	16	NA	7121306	3199870
1451	AX-89787286	3D	16	NA	6937106	4622003
1452	AX-89787419	3D	16	NA	7121336	5472977
1453	AX-89848201	3D	16	NA	7244339	5949567
1454	AX-89827607	3D	16	NA	7361334	5331526
1455	AX-89827634	3D	16	NA	7505893	5418117
1456	AX-89828224	3D	16	NA	7437075	6632046
1457	AX-89787762	3D	16	NA	7557794	7273626
1458	AX-89885077	3D	16	NA	7523292	7571180
1459	AX-89885075	3D	16	NA	7515514	7585434
1460	AX-89787657	3D	16	NA	7544754	7769769
1461	AX-89787643	3D	16	NA	7608623	7796258
1462	AX-89885005	3D	16	NA	7630194	7967024
1463	AX-89827806	3D	16	NA	7747377	8422266
1464	AX-89905027	3D	16	NA	7823447	8365380
1465	AX-89872441	3D	16	NA	8005154	9779692
1466	AX-89847941	3D	16	NA	7948843	9810775
1467	AX-89906889	3D	16	NA	7959267	9432356
1468	AX-89802411	3D	16	NA	7936626	9282225
1469	AX-89845527	3D	16	NA	8099065	9089123
1470	AX-89785838	3D	16	NA	8229577	18905367
1471	AX-89847933	3D	16	NA	8229406	9481455
1472	AX-89883067	3D	16	NA	8326930	10075410
1473	AX-89825979	3D	16	NA	8467528	10204701
1474	AX-89825996	3D	16	NA	8245303	10277711
1475	AX-89905493	3D	16	NA	9950396	19995983
1476	AX-89792176	3D	16	NA	9361327	19996933
1477	AX-89832942	3D	16	NA	10001278	20121858
1478	AX-89785924	3D	16	NA	9613417	19376407
1479	AX-89825742	3D	16	NA	8490728	19358869
1480	AX-89825732	3D	16	NA	9506394	19315704
1481	AX-89785906	3D	16	NA	10429507	19259373
1482	AX-89885472	3D	16	NA	10492292	10794039
1483	AX-89788026	3D	16	NA	10530808	10797611
1484	AX-89885471	3D	16	NA	10540827	10793824
1485	AX-89788027	3D	16	NA	10702082	10799536
1486	AX-89872429	3D	16	NA	10788247	18358475
1487	AX-89880965	3D	16	NA	10795223	22889710
1488	AX-89861017	3D	16	NA	10950386	11218054
1489	AX-89806917	3D	16	NA	10795675	23058620
1490	AX-89785753	3D	16	NA	11081911	18457066
1491	AX-89880974	3D	16	NA	11813889	22878768
1492	AX-89880932	3D	16	NA	12151993	23138921
1493	AX-89848262	3D	16	NA	12322685	8615028
1494	AX-89784234	3D	16	NA	11915952	23005617
1495	AX-89823785	3D	16	NA	12340539	23033109
1496	AX-89803886	3D	16	NA	12349115	23058666
1497	AX-89784466	3D	16	NA	12499642	12355988
1498	AX-89847482	3D	16	NA	12832431	21107582
1499	AX-89824383	3D	16	NA	12501740	14375705
1500	AX-89847736	3D	16	NA	5774063	13751676
1501	AX-89824300	3D	16	NA	5800702	13689672
1502	AX-89872413	3D	16	NA	5173358	13711649
1503	AX-89824337	3D	16	NA	5824465	13846162
1504	AX-89847737	3D	16	NA	6072986	13863251
1505	AX-89824389	3D	16	NA	6336426	14416152
1506	AX-89824494	3D	16	NA	6629178	15084133
1507	AX-89784662	3D	16	NA	6982337	13690784
1508	AX-89881471	3D	16	NA	7121306	13752236
1509	AX-89881487	3D	16	NA	6937106	13845881
1510	AX-89904718	3D	16	NA	7121336	13476692
1511	AX-89881420	3D	16	NA	7244339	13483401
1512	AX-89784616	3D	16	NA	7361334	13417064
1513	AX-89904709	3D	16	NA	7505893	12734363
1514	AX-89847708	3D	16	NA	7437075	12209848
1515	AX-89824074	3D	16	NA	7557794	12352996
1516	AX-89824026	3D	16	NA	7523292	12130121
1517	AX-89784515	3D	16	NA	7515514	12727183
1518	AX-89881177	3D	16	NA	7544754	12129461
1519	AX-89783097	3D	16	NA	7608623	22350842
1520	AX-89784463	3D	16	NA	7630194	12353335
1521	AX-89822130	3D	16	NA	7747377	22354760
1522	AX-89785011	3D	16	NA	7823447	17332019
1523	AX-89912411	3D	16	NA	8005154	31841189
1524	AX-89884247	3D	16	NA	7948843	31878206
1525	AX-89828336	3D	16	NA	7959267	10041507
1526	AX-89826024	3D	16	NA	7936626	23233336
1527	AX-89904762	3D	16	NA	8099065	16230996
1528	AX-89847865	3D	16	NA	8229577	25383835
1529	AX-89785706	3D	16	NA	8229406	26700649
1530	AX-89789849	3D	16	NA	8326930	21154580
1531	AX-89883413	3D	16	NA	8467528	25042523
1532	AX-89826260	3D	16	NA	8245303	24966257
1533	AX-89868518	3D	16	NA	9950396	16117318
1534	AX-89786164	3D	16	NA	9361327	23820556
1535	AX-89786179	3D	16	NA	10001278	23915270
1536	AX-89825488	3D	16	NA	9613417	26784080
1537	AX-89825407	3D	16	NA	8490728	26216430
1538	AX-89825448	3D	16	NA	9506394	26511225
1539	AX-89882179	3D	16	NA	10429507	27190002
1540	AX-89883631	3D	16	NA	10492292	29077002
1541	AX-89786399	3D	16	NA	10530808	32524288
1542	AX-89823897	3D	16	NA	10540827	11455953
1543	AX-89807106	3D	16	NA	10702082	19132872
1544	AX-89872430	3D	16	NA	10788247	18358475
1545	AX-89880949	3D	16	NA	10795223	23005568
1546	AX-89784303	3D	16	NA	10950386	11255064
1547	AX-89882744	3D	16	NA	10795675	18801213
1548	AX-89786851	3D	16	NA	11081911	33126065
1549	AX-89786839	3D	16	NA	11813889	33094328
1550	AX-89826443	3D	16	NA	12151993	32731889
1551	AX-89825750	3D	16	NA	12322685	19397955
1552	AX-89786784	3D	16	NA	11915952	30605706
1553	AX-89786708	3D	16	NA	12340539	30303517
1554	AX-89786903	3D	16	NA	12349115	31025596
1555	AX-89884084	3D	16	NA	12499642	31127682
1556	AX-89826690	3D	16	NA	12832431	30101818
1557	AX-89786654	3D	16	NA	12501740	29999302
1558	AX-89786645	3D	16	NA	305088	29972691
1559	AX-89826606	3D	16	NA	909536	29586509
1560	AX-89824769	3D	16	NA	620936	17946016
1561	AX-89815431	3D	16	NA	1567959	29399062
1562	AX-89786544	3D	16	NA	1632359	29400799
1563	AX-89885218	3D	16	NA	1591199	7050123
1564	AX-89807329	3D	16	NA	1820926	7348225
1565	AX-89824940	3D	16	NA	1992340	27641624
1566	AX-89786502	3D	16	NA	2023310	29277220
1567	AX-89885372	3D	16	NA	2056662	6465115
1568	AX-89848257	3D	16	NA	2111456	6439112
1569	AX-89848197	3D	16	NA	2204959	6157450
1570	AX-89829752	4A	17	NA	2213970	582335
1571	AX-89829754	4A	17	NA	2404712	583442
1572	AX-89791522	4A	17	NA	2435103	10732832
1573	AX-89892081	4A	17	NA	2463577	4680975
1574	AX-89790935	4A	17	NA	2825976	3508695
1575	AX-89807497	4A	17	NA	2987355	757153
1576	AX-89888086	4A	17	NA	2560521	2278229
1577	AX-89789494	4A	17	NA	2542640	721428
1578	AX-89872570	4A	17	NA	2978042	2255540
1579	AX-89804654	4A	17	NA	2987232	1030829
1580	AX-89829588	4A	17	NA	3160312	485502
1581	AX-89790347	4A	17	NA	3232075	2263868
1582	AX-89905083	4A	17	NA	4250353	1741680
1583	AX-89789502	4A	17	NA	4278533	722908
1584	AX-89888057	4A	17	NA	4439629	2262851
1585	AX-89831609	4A	17	NA	4355603	1031559
1586	AX-89788211	4A	17	NA	4378127	1776912
1587	AX-89788183	4A	17	NA	4492938	1758943
1588	AX-89789303	4A	17	NA	5498837	582769
1589	AX-89790345	4A	17	NA	5635694	2263083
1590	AX-89834872	4A	17	NA	5692340	4689978
1591	AX-89793604	4A	17	NA	5697228	5065672
1592	AX-89834989	4A	17	NA	5732614	5569491
1593	AX-89791154	4A	17	NA	5811691	7518247
1594	AX-89791096	4A	17	NA	5910620	7008742
1595	AX-89831723	4A	17	NA	5922812	7514684
1596	AX-89885704	4A	17	NA	5956330	13250726
1597	AX-89848744	4A	17	NA	5991921	9360292
1598	AX-89791415	4A	17	NA	5983702	28522719
1599	AX-89852547	4A	17	NA	6200554	6374270
1600	AX-89885837	4A	17	NA	6267656	14039508
1601	AX-89885894	4A	17	NA	6293109	14283564
1602	AX-89868125	4A	17	NA	6253203	14038933
1603	AX-89788157	4A	17	NA	6415271	12180729
1604	AX-89791082	4A	17	NA	6523211	6707907
1605	AX-89821360	4A	17	NA	6638864	26371047
1606	AX-89788329	4A	17	NA	6514435	14173853
1607	AX-89905082	4A	17	NA	6675291	13027703
1608	AX-89828773	4A	17	NA	6677398	14399756
1609	AX-89828710	4A	17	NA	6604961	14040075
1610	AX-89889196	4A	17	NA	6706252	28455618
1611	AX-89885882	4A	17	NA	6714881	14245908
1612	AX-89889260	4A	17	NA	6717522	9649246
1613	AX-89791346	4A	17	NA	7051230	9195495
1614	AX-89789198	4A	17	NA	7136458	15109415
1615	AX-89788222	4A	17	NA	7036258	13425737
1616	AX-89886805	4A	17	NA	6808537	15223082
1617	AX-89886772	4A	17	NA	7282953	15336408
1618	AX-89828600	4A	17	NA	7221467	13386200
1619	AX-89788231	4A	17	NA	7298810	13470190
1620	AX-89807389	4A	17	NA	7332406	13692375
1621	AX-89886806	4A	17	NA	7649535	15222848
1622	AX-89789171	4A	17	NA	7365854	15224462
1623	AX-89789154	4A	17	NA	7462576	15319075
1624	AX-89789150	4A	17	NA	7491310	15336326
1625	AX-89807474	4A	17	NA	7575325	14807182
1626	AX-89829321	4A	17	NA	7790243	17184898
1627	AX-89829411	4A	17	NA	7946337	16491436
1628	AX-89829956	4A	17	NA	7882998	20324931
1629	AX-89811830	4A	17	NA	8016994	20299878
1630	AX-89848470	4A	17	NA	8005737	20810786
1631	AX-89789003	4A	17	NA	8055996	16308458
1632	AX-89887162	4A	17	NA	8082311	20576627
1633	AX-89789027	4A	17	NA	8086303	16040353
1634	AX-89848465	4A	17	NA	8133022	20640875
1635	AX-89830510	4A	17	NA	8275962	22345646
1636	AX-89830478	4A	17	NA	8343967	22237521
1637	AX-89887622	4A	17	NA	8347034	21933948
1638	AX-89887578	4A	17	NA	8406800	21674570
1639	AX-89789900	4A	17	NA	8603864	21706222
1640	AX-89830872	4A	17	NA	8675656	26523942
1641	AX-89913290	4B	18	NA	8681163	1143393
1642	AX-89832055	4B	18	NA	8745358	1495263
1643	AX-89848575	4B	18	NA	8768464	2279132
1644	AX-89830975	4B	18	NA	9033209	2317199
1645	AX-89888593	4B	18	NA	9551484	2575686
1646	AX-89790363	4B	18	NA	11175837	2269693
1647	AX-89905267	4B	18	NA	11192673	2256861
1648	AX-89848537	4B	18	NA	11895506	2145198
1649	AX-89848294	4B	18	NA	10431384	13337915
1650	AX-89906218	4B	18	NA	10506585	4578813
1651	AX-89892090	4B	18	NA	10641693	4710842
1652	AX-89793560	4B	18	NA	9948574	4759923
1653	AX-89892123	4B	18	NA	12005103	4822508
1654	AX-89905753	4B	18	NA	12230143	5359404
1655	AX-89791127	4B	18	NA	12776473	7209027
1656	AX-89791153	4B	18	NA	12776922	7511934
1657	AX-89831712	4B	18	NA	12832888	7374711
1658	AX-89791157	4B	18	NA	12159896	7556911
1659	AX-89888951	4B	18	NA	12176197	7819046
1660	AX-89831776	4B	18	NA	12870492	7875396
1661	AX-89848680	4B	18	NA	13078398	930254
1662	AX-89889108	4B	18	NA	13133321	9080638
1663	AX-89831939	4B	18	NA	12871439	9186911
1664	AX-89791313	4B	18	NA	13038195	8730238
1665	AX-89807392	4B	18	NA	13139895	13840023
1666	AX-89828551	4B	18	NA	13279521	12385167
1667	AX-89788318	4B	18	NA	13864528	14033318
1668	AX-89831950	4B	18	NA	14209310	9233076
1669	AX-89807401	4B	18	NA	14490697	14399013
1670	AX-89791400	4B	18	NA	14859316	9425664
1671	AX-89791379	4B	18	NA	14853182	9310092
1672	AX-89807475	4B	18	NA	15162750	14783258
1673	AX-89889266	4B	18	NA	15146840	9661237
1674	AX-89885854	4B	18	NA	15552811	14148114
1675	AX-89861541	4B	18	NA	14966181	9661312
1676	AX-89791336	4B	18	NA	14975695	9163478
1677	AX-89791477	4B	18	NA	15775400	10282820
1678	AX-89848310	4B	18	NA	15862742	14258259
1679	AX-89885786	4B	18	NA	14927098	13776736
1680	AX-89832083	4B	18	NA	15955089	9838239
1681	AX-89889277	4B	18	NA	16017653	9838124
1682	AX-89863535	4B	18	NA	16039842	14279680
1683	AX-89788360	4B	18	NA	16239264	14360131
1684	AX-89791310	4B	18	NA	16932435	8720302
1685	AX-89885781	4B	18	NA	17048125	13760016
1686	AX-89889201	4B	18	NA	17531440	28497080
1687	AX-89828545	4B	18	NA	17050152	12278528
1688	AX-89791062	4B	18	NA	17169081	6412456
1689	AX-89888803	4B	18	NA	17500601	6213810
1690	AX-89831707	4B	18	NA	17590403	7322426
1691	AX-89848721	4B	18	NA	17612494	7280875
1692	AX-89913270	4B	18	NA	17638077	6071604
1693	AX-89848717	4B	18	NA	17970300	7167696
1694	AX-89791125	4B	18	NA	18104872	7203404
1695	AX-89888864	4B	18	NA	17776263	7103457
1696	AX-89886885	4B	18	NA	18074224	14880228
1697	AX-89788237	4B	18	NA	18179137	13498017
1698	AX-89885741	4B	18	NA	18650638	13459133
1699	AX-89788274	4B	18	NA	18404494	13730701
1700	AX-89829634	4B	18	NA	18250554	15199859
1701	AX-89886830	4B	18	NA	18637879	15125950
1702	AX-89829644	4B	18	NA	18964607	15172486
1703	AX-89804448	4B	18	NA	18867571	15196433
1704	AX-89789187	4B	18	NA	19637204	15173118
1705	AX-89829675	4B	18	NA	20010786	15039500
1706	AX-89829635	4B	18	NA	29393555	15198518
1707	AX-89848414	4B	18	NA	20287973	15188679
1708	AX-89829656	4B	18	NA	34724268	15109838
1709	AX-89829636	4B	18	NA	34734692	15198482
1710	AX-89789213	4B	18	NA	34822084	15053624
1711	AX-89829431	4B	18	NA	35199999	16317760
1712	AX-89829637	4B	18	NA	35331099	15193849
1713	AX-89886809	4B	18	NA	34832613	15211419
1714	AX-89829682	4B	18	NA	35285711	15012207
1715	AX-89789216	4B	18	NA	34832812	15047427
1716	AX-89829505	4B	18	NA	35135867	15803612
1717	AX-89789135	4B	18	NA	35396918	15401081
1718	AX-89863540	4B	18	NA	35397316	17910449
1719	AX-89905164	4B	18	NA	35578398	15743125
1720	AX-89824419	4B	18	NA	35578871	18345489
1721	AX-89789162	4B	18	NA	35337182	15273057
1722	AX-89886759	4B	18	NA	35580933	15400105
1723	AX-89829417	4B	18	NA	35830958	16472587
1724	AX-89863177	4B	18	NA	37321574	18342786
1725	AX-89905167	4B	18	NA	282339	15619266
1726	AX-89886442	4B	18	NA	296539	17351614
1727	AX-89829516	4B	18	NA	304672	15736927
1728	AX-89905155	4B	18	NA	312642	16605963
1729	AX-89789158	4B	18	NA	319650	15290793
1730	AX-89789302	4B	18	NA	374919	18877091
1731	AX-89788887	4B	18	NA	397505	17110566
1732	AX-89788390	4B	18	NA	398284	17916125
1733	AX-89829306	4B	18	NA	443049	17276499
1734	AX-89886474	4B	18	NA	687872	17218611
1735	AX-89828825	4B	18	NA	876457	18085047
1736	AX-89788889	4B	18	NA	1027024	17103582
1737	AX-89829316	4B	18	NA	1209306	17218734
1738	AX-89789043	4B	18	NA	1512665	15928160
1739	AX-89789064	4B	18	NA	1438613	15779477
1740	AX-89886667	4B	18	NA	1500919	15903967
1741	AX-89829398	4B	18	NA	1574387	16720663
1742	AX-89886580	4B	18	NA	1569853	16485353
1743	AX-89886736	4B	18	NA	1587910	15553041
1744	AX-89807461	4B	18	NA	1631642	15488341
1745	AX-89789166	4B	18	NA	1797822	15246687
1746	AX-89885933	4B	18	NA	1813292	17561918
1747	AX-89886447	4B	18	NA	2139647	17330437
1748	AX-89868170	4B	18	NA	2266500	15425280
1749	AX-89886669	4B	18	NA	2205545	15892819
1750	AX-89824421	4B	18	NA	1832328	18345416
1751	AX-89829463	4B	18	NA	2119062	16060966
1752	AX-89886636	4B	18	NA	2305804	16060008
1753	AX-89886956	4B	18	NA	2339358	18960507
1754	AX-89887053	4B	18	NA	2682388	19636926
1755	AX-89887059	4B	18	NA	2971722	19664681
1756	AX-89887150	4B	18	NA	2866648	20394258
1757	AX-89789572	4B	18	NA	4221049	20688062
1758	AX-89830020	4B	18	NA	3092106	20677991
1759	AX-89887201	4B	18	NA	4158156	20677574
1760	AX-89863622	4B	18	NA	4459684	20685493
1761	AX-89789561	4B	18	NA	4490043	20648651
1762	AX-89863624	4B	18	NA	4523366	20746549
1763	AX-89887232	4B	18	NA	4546790	20915540
1764	AX-89887233	4B	18	NA	4524294	20915724
1765	AX-89807558	4B	18	NA	4547656	22713767
1766	AX-89830534	4B	18	NA	5619376	22411789
1767	AX-89807548	4B	18	NA	5811524	22253895
1768	AX-89830486	4B	18	NA	5774063	22282960
1769	AX-89804536	4B	18	NA	5800702	22303484
1770	AX-89848510	4B	18	NA	5173358	21999641
1771	AX-89863646	4B	18	NA	5824465	21831124
1772	AX-89830423	4B	18	NA	6072986	21748002
1773	AX-89887520	4B	18	NA	6336426	22830319
1774	AX-89807538	4B	18	NA	6629178	21696184
1775	AX-89887573	4B	18	NA	6982337	21600308
1776	AX-89830152	4B	18	NA	7121306	23441243
1777	AX-89789736	4B	18	NA	6937106	23213817
1778	AX-89789812	4B	18	NA	7121336	22951767
1779	AX-89861413	4B	18	NA	7244339	23338153
1780	AX-89848482	4B	18	NA	7361334	23519877
1781	AX-89887490	4B	18	NA	7505893	22873487
1782	AX-89887304	4B	18	NA	7437075	23582797
1783	AX-89886000	4B	18	NA	7557794	3575146
1784	AX-89790192	4B	18	NA	7523292	26057061
1785	AX-89905259	4B	18	NA	7515514	26147482
1786	AX-89863678	4B	18	NA	7544754	26297863
1787	AX-89807579	4B	18	NA	7608623	26336359
1788	AX-89848560	4B	18	NA	7630194	26480325
1789	AX-89848572	4B	18	NA	7747377	26733389
1790	AX-89848566	4B	18	NA	7823447	26625923
1791	AX-89790334	4B	18	NA	8005154	26599831
1792	AX-89848562	4B	18	NA	7948843	26530738
1793	AX-89888090	4B	18	NA	7959267	26850285
1794	AX-89905272	4B	18	NA	7936626	26782880
1795	AX-89905275	4B	18	NA	8099065	26889055
1796	AX-89888106	4B	18	NA	8229577	26925081
1797	AX-89848577	4B	18	NA	8229406	26920587
1798	AX-89848584	4B	18	NA	8326930	27159545
1799	AX-89830976	4B	18	NA	8467528	27178673
1800	AX-89888148	4B	18	NA	8245303	27220802
1801	AX-89905281	4B	18	NA	9950396	27202336
1802	AX-89790548	4B	18	NA	9361327	27843177
1803	AX-89905304	4B	18	NA	10001278	28229452
1804	AX-89831076	4B	18	NA	9613417	27688714
1805	AX-89888377	4B	18	NA	8490728	28193006
1806	AX-89831231	4B	18	NA	9506394	28292633
1807	AX-89905290	4B	18	NA	10429507	27723545
1808	AX-89848592	4B	18	NA	10492292	27484104
1809	AX-89831108	4B	18	NA	10530808	27790997
1810	AX-89831177	4B	18	NA	10540827	28070279
1811	AX-89848606	4B	18	NA	10702082	27889071
1812	AX-89848594	4B	18	NA	10788247	27513003
1813	AX-89790632	4B	18	NA	10795223	28181430
1814	AX-89905295	4B	18	NA	10950386	27968144
1815	AX-89888283	4B	18	NA	10795675	27850535
1816	AX-89872577	4B	18	NA	11081911	27727838
1817	AX-89848609	4B	18	NA	11813889	27957263
1818	AX-89831114	4B	18	NA	12151993	27841996
1819	AX-89831204	4B	18	NA	12322685	28179511
1820	AX-89888237	4B	18	NA	11915952	27669565
1821	AX-89790543	4B	18	NA	12340539	27781476
1822	AX-89790569	4B	18	NA	12349115	27938555
1823	AX-89848618	4B	18	NA	12499642	28086095
1824	AX-89905284	4B	18	NA	12832431	27420596
1825	AX-89848587	4B	18	NA	12501740	27247487
1826	AX-89905294	4B	18	NA	12846507	27895207
1827	AX-89888326	4B	18	NA	12873472	27996413
1828	AX-89905296	4B	18	NA	12909705	28057654
1829	AX-89848595	4B	18	NA	13819868	27538647
1830	AX-89789996	4C	19	NA	12920520	22399647
1831	AX-89829999	4C	19	NA	13857005	20637981
1832	AX-89887741	4C	19	NA	14161856	22538612
1833	AX-89789558	4C	19	NA	14231818	20637153
1834	AX-89848522	4C	19	NA	14487734	22670360
1835	AX-89789559	4C	19	NA	14509670	20637937
1836	AX-89857160	4C	19	NA	14636754	22255031
1837	AX-89905231	4C	19	NA	14769965	21738021
1838	AX-89830340	4C	19	NA	14785612	22829539
1839	AX-89830391	4C	19	NA	14777880	21580589
1840	AX-89905257	4C	19	NA	14794617	26078142
1841	AX-89848631	4C	19	NA	14966856	28329314
1842	AX-89790291	4C	19	NA	15146805	26460010
1843	AX-89781839	4C	19	NA	15730854	20627266
1844	AX-89807420	4C	19	NA	15993711	32172263
1845	AX-89886215	4C	19	NA	16001845	32283278
1846	AX-89788763	4C	19	NA	16515274	31942234
1847	AX-89886239	4C	19	NA	16017922	32218026
1848	AX-89790715	4C	19	NA	16221611	31000544
1849	AX-89829253	4C	19	NA	16241831	31605603
1850	AX-89886391	4C	19	NA	16443649	31675592
1851	AX-89829105	4C	19	NA	17029522	32174364
1852	AX-89788636	4C	19	NA	17109138	32314802
1853	AX-89829209	4C	19	NA	17062570	31822753
1854	AX-89829164	4C	19	NA	16899529	32014328
1855	AX-89829035	4C	19	NA	17259751	32352100
1856	AX-89789054	4CII	20	NA	17463136	440356
1857	AX-89830002	4CII	20	NA	17986886	758282
1858	AX-89887132	4CII	20	NA	18178842	721368
1859	AX-89888680	4CII	20	NA	17463401	3489115
1860	AX-89791499	4CII	20	NA	17235227	1593867
1861	AX-89790981	4CII	20	NA	17671247	3840907
1862	AX-89790866	4CII	20	NA	18430892	3259468
1863	AX-89831548	4CII	20	NA	18511482	3729573
1864	AX-89790835	4CII	20	NA	19609435	2560369
1865	AX-89791500	4CII	20	NA	18631271	1594507
1866	AX-89888679	4CII	20	NA	18907390	3488884
1867	AX-89807637	4CII	20	NA	20063889	3529099
1868	AX-89831438	4CII	20	NA	20185170	3099743
1869	AX-89793551	4CII	20	NA	20383279	4715235
1870	AX-89828608	4CII	20	NA	35200948	1780596
1871	AX-89831534	4CII	20	NA	35511932	3694638
1872	AX-89828553	4CII	20	NA	21899041	1692839
1873	AX-89892176	4CII	20	NA	21689671	5314725
1874	AX-89789088	4D	21	NA	21796184	455721
1875	AX-89887104	4D	21	NA	34723898	698753
1876	AX-89848614	4D	21	NA	21869241	2402335
1877	AX-89886649	4D	21	NA	34944585	423082
1878	AX-89905338	4D	21	NA	35578141	1050339
1879	AX-89848674	4D	21	NA	20854444	2541085
1880	AX-89905335	4D	21	NA	35739452	2913935
1881	AX-89848677	4D	21	NA	35945689	2642950
1882	AX-89831529	4D	21	NA	35949014	3661392
1883	AX-89905332	4D	21	NA	35965212	3764001
1884	AX-89831565	4D	21	NA	35962676	3827352
1885	AX-89791541	4D	21	NA	36926521	10827705
1886	AX-89788189	4D	21	NA	720366	13247994
1887	AX-89889224	4D	21	NA	876409	28741815
1888	AX-89847564	4D	21	NA	1209928	4301332
1889	AX-89905351	4D	21	NA	1211543	6808233
1890	AX-89889193	4D	21	NA	7729915	28450781
1891	AX-89888790	4D	21	NA	1211922	5963497
1892	AX-89888940	4D	21	NA	7167465	7753152
1893	AX-89828538	4D	21	NA	7127555	12176649
1894	AX-89885860	4D	21	NA	7769640	14180811
1895	AX-89791214	4D	21	NA	7914418	7896800
1896	AX-89885667	4D	21	NA	7966588	12180940
1897	AX-89791161	4D	21	NA	8110098	7560992
1898	AX-89791191	4D	21	NA	7777402	7781563
1899	AX-89888905	4D	21	NA	7931181	7508660
1900	AX-89848416	4D	21	NA	7958067	14949388
1901	AX-89886893	4D	21	NA	8211234	14829705
1902	AX-89788333	4D	21	NA	8257693	14177644
1903	AX-89791334	4D	21	NA	8301699	9152743
1904	AX-89861530	4D	21	NA	8675319	9124733
1905	AX-89905097	4D	21	NA	9310179	14380104
1906	AX-89791353	4D	21	NA	8309095	9236602
1907	AX-89831924	4D	21	NA	8399392	9124099
1908	AX-89868322	4D	21	NA	9310256	9177579
1909	AX-89888829	4D	21	NA	10145447	6602502
1910	AX-89828658	4D	21	NA	9543150	13783644
1911	AX-89778735	4D	21	NA	9565961	19421057
1912	AX-89791359	4D	21	NA	10140976	9249681
1913	AX-89831760	4D	21	NA	10176385	7760151
1914	AX-89804445	4D	21	NA	11491084	15302659
1915	AX-89789204	4D	21	NA	11870497	15059395
1916	AX-89789237	4D	21	NA	10493801	14962857
1917	AX-89886689	4D	21	NA	10950426	15742787
1918	AX-89852352	4D	21	NA	12147700	15689378
1919	AX-89788405	4D	21	NA	12230436	18079046
1920	AX-89829743	4D	21	NA	12371428	18790504
1921	AX-89886450	4D	21	NA	12720464	17311723
1922	AX-89788920	4D	21	NA	14928155	16993676
1923	AX-89886513	4D	21	NA	15157998	16985571
1924	AX-89905161	4D	21	NA	15164484	16318321
1925	AX-89887054	4D	21	NA	12930979	19637263
1926	AX-89789352	4D	21	NA	15032682	19225318
1927	AX-89789414	4D	21	NA	14914875	19636613
1928	AX-89829803	4D	21	NA	14633678	19277659
1929	AX-89887018	4D	21	NA	12814017	19357553
1930	AX-89789353	4D	21	NA	14624211	19241138
1931	AX-89789435	4D	21	NA	15172456	19864292
1932	AX-89848467	4D	21	NA	15176509	20646245
1933	AX-89789506	4D	21	NA	15483202	20303236
1934	AX-89887511	4D	21	NA	15734319	22841704
1935	AX-89830305	4D	21	NA	15736448	22873665
1936	AX-89789800	4D	21	NA	15994189	23014749
1937	AX-89887415	4D	21	NA	16141692	23185639
1938	AX-89830248	4D	21	NA	16115274	23159179
1939	AX-89789721	4D	21	NA	16153117	23282476
1940	AX-89789742	4D	21	NA	16308642	23180920
1941	AX-89861412	4D	21	NA	18194549	23423790
1942	AX-89789782	4D	21	NA	20689698	23073096
1943	AX-89830168	4D	21	NA	18431421	23377657
1944	AX-89789639	4D	21	NA	35053731	23656828
1945	AX-89848484	4D	21	NA	35199860	23462624
1946	AX-89848557	4D	21	NA	35154195	26367911
1947	AX-89848558	4D	21	NA	35238218	26369040
1948	AX-89888031	4D	21	NA	35271375	26502520
1949	AX-89790401	4D	21	NA	35340393	26889514
1950	AX-89830936	4D	21	NA	35330609	26909195
1951	AX-89888192	4D	21	NA	35336893	27463938
1952	AX-89848593	4D	21	NA	35331717	27500056
1953	AX-89908442	4D	21	NA	35341428	27230777
1954	AX-89831134	4D	21	NA	35381214	27942700
1955	AX-89831050	4D	21	NA	35529878	27546970
1956	AX-89831090	4D	21	NA	35380108	27734479
1957	AX-89831333	4D	21	NA	35551858	31170358
1958	AX-89831395	4D	21	NA	35673383	31400656
1959	AX-89829234	4D	21	NA	35769076	31680812
1960	AX-89788597	4D	21	NA	195507	32473532
1961	AX-89886384	4D	21	NA	238545	31688454
1962	AX-89788832	4D	21	NA	243246	31594017
1963	AX-89829166	4D	21	NA	578020	32004162
1964	AX-89886192	4D	21	NA	401809	32339754
1965	AX-89788641	4D	21	NA	557130	32298936
1966	AX-89788681	4D	21	NA	591532	32208887
1967	AX-89886316	4D	21	NA	299625	32003923
1968	AX-89807969	5A	22	NA	471086	341862
1969	AX-89836464	5A	22	NA	602677	626281
1970	AX-89893164	5A	22	NA	975773	403218
1971	AX-89836010	5A	22	NA	1362399	430232
1972	AX-89794381	5A	22	NA	1278933	434930
1973	AX-89893248	5A	22	NA	1475685	433316
1974	AX-89794972	5A	22	NA	1583838	772510
1975	AX-89849486	5A	22	NA	1510424	774619
1976	AX-89889401	5A	22	NA	1743239	879380
1977	AX-89832270	5A	22	NA	1746779	917845
1978	AX-89905491	5A	22	NA	2041733.133	1316648
1979	AX-89792080	5A	22	NA	2181124.012	1241606
1980	AX-89905523	5A	22	NA	2320514.891	1490115
1981	AX-89807776	5A	22	NA	2459905.77	1393017
1982	AX-89804852	5A	22	NA	2599296.648	1582660
1983	AX-89905677	5A	22	NA	2738687.527	2063211
1984	AX-89792433	5A	22	NA	2878078.406	1518760
1985	AX-89792112	5A	22	NA	305088	1270296
1986	AX-89833568	5A	22	NA	909536	1658847
1987	AX-89833637	5A	22	NA	620936	1696929
1988	AX-89807792	5A	22	NA	1567959	1532217
1989	AX-89905610	5A	22	NA	1632359	1823160
1990	AX-89792825	5A	22	NA	1591199	1874273
1991	AX-89793090	5A	22	NA	1820926	2045082
1992	AX-89793396	5A	22	NA	1992340	2256685
1993	AX-89892031	5A	22	NA	2023310	2353795
1994	AX-89905730	5A	22	NA	2056662	2290818
1995	AX-89872638	5A	22	NA	2111456	2168616
1996	AX-89857913	5A	22	NA	2204959	2208113
1997	AX-89892441	5A	22	NA	2213970	2591765
1998	AX-89788429	5A	22	NA	2404712	3545864
1999	AX-89805041	5A	22	NA	2435103	2938279
[truncated: 1,800 more rows]
