# Supplementary material for: Pedigree-Based Analysis in a Multiparental Population of Octoploid Strawberry Reveals QTL Alleles Conferring Resistance to Phytophthora cactorum
Source: G3 (Bethesda). 2017 Jun 5;7(6):1707–19. doi: 10.1534/g3.117.042119 (PMC5473751; doi:10.1534/g3.117.042119)
Supplement: Supplementary file 18 [file 1707FileS7.zip]

Archive with 477 entries (348 files):
- File S7/
- File S7/.DS_Store
- __MACOSX/
- __MACOSX/File S7/
- __MACOSX/File S7/._.DS_Store
- File S7/1 Software/
- File S7/1 Software/.DS_Store
- __MACOSX/File S7/1 Software/
- __MACOSX/File S7/1 Software/._.DS_Store
- File S7/1 Software/Genomewide QTL analysis/
- File S7/1 Software/Genomewide QTL analysis/.DS_Store
- __MACOSX/File S7/1 Software/Genomewide QTL analysis/
- __MACOSX/File S7/1 Software/Genomewide QTL analysis/._.DS_Store
- File S7/1 Software/Genomewide QTL analysis/Pc 2013-14 Genomewide/
- File S7/1 Software/Genomewide QTL analysis/Pc 2013-14 Genomewide/.DS_Store
- __MACOSX/File S7/1 Software/Genomewide QTL analysis/Pc 2013-14 Genomewide/
- __MACOSX/File S7/1 Software/Genomewide QTL analysis/Pc 2013-14 Genomewide/._.DS_Store
- File S7/1 Software/Genomewide QTL analysis/Pc 2013-14 Genomewide/rep1/
- File S7/1 Software/Genomewide QTL analysis/Pc 2013-14 Genomewide/rep1/input/
- File S7/1 Software/Genomewide QTL analysis/Pc 2013-14 Genomewide/rep1/input/flexqtl.lic
- __MACOSX/File S7/1 Software/Genomewide QTL analysis/Pc 2013-14 Genomewide/rep1/
- __MACOSX/File S7/1 Software/Genomewide QTL analysis/Pc 2013-14 Genomewide/rep1/input/
- __MACOSX/File S7/1 Software/Genomewide QTL analysis/Pc 2013-14 Genomewide/rep1/input/._flexqtl.lic
- File S7/1 Software/Genomewide QTL analysis/Pc 2013-14 Genomewide/rep1/input/flexqtl.par
- __MACOSX/File S7/1 Software/Genomewide QTL analysis/Pc 2013-14 Genomewide/rep1/input/._flexqtl.par
- File S7/1 Software/Genomewide QTL analysis/Pc 2013-14 Genomewide/rep1/input/flexqtl099130
- __MACOSX/File S7/1 Software/Genomewide QTL analysis/Pc 2013-14 Genomewide/rep1/input/._flexqtl099130
- File S7/1 Software/Genomewide QTL analysis/Pc 2013-14 Genomewide/rep1/input/flexqtl_job.pbs
- __MACOSX/File S7/1 Software/Genomewide QTL analysis/Pc 2013-14 Genomewide/rep1/input/._flexqtl_job.pbs
- File S7/1 Software/Genomewide QTL analysis/Pc 2013-14 Genomewide/rep1/input/FQmap3.8K_2.txt
- __MACOSX/File S7/1 Software/Genomewide QTL analysis/Pc 2013-14 Genomewide/rep1/input/._FQmap3.8K_2.txt
- File S7/1 Software/Genomewide QTL analysis/Pc 2013-14 Genomewide/rep1/input/Geno2013-14FQ_2.txt
- __MACOSX/File S7/1 Software/Genomewide QTL analysis/Pc 2013-14 Genomewide/rep1/input/._Geno2013-14FQ_2.txt
- File S7/1 Software/Genomewide QTL analysis/Pc 2013-14 Genomewide/rep1/input/postqtl099130
- __MACOSX/File S7/1 Software/Genomewide QTL analysis/Pc 2013-14 Genomewide/rep1/input/._postqtl099130
- __MACOSX/File S7/1 Software/Genomewide QTL analysis/Pc 2013-14 Genomewide/rep1/._input
- File S7/1 Software/Genomewide QTL analysis/Pc 2013-14 Genomewide/rep1/output/
- File S7/1 Software/Genomewide QTL analysis/Pc 2013-14 Genomewide/rep1/output/Flex.log
- __MACOSX/File S7/1 Software/Genomewide QTL analysis/Pc 2013-14 Genomewide/rep1/output/
- __MACOSX/File S7/1 Software/Genomewide QTL analysis/Pc 2013-14 Genomewide/rep1/output/._Flex.log
- File S7/1 Software/Genomewide QTL analysis/Pc 2013-14 Genomewide/rep1/output/mhaplotypes.csv
- __MACOSX/File S7/1 Software/Genomewide QTL analysis/Pc 2013-14 Genomewide/rep1/output/._mhaplotypes.csv
- __MACOSX/File S7/1 Software/Genomewide QTL analysis/Pc 2013-14 Genomewide/rep1/._output
- File S7/1 Software/Genomewide QTL analysis/Pc 2013-14 Genomewide/rep1/setting/
- File S7/1 Software/Genomewide QTL analysis/Pc 2013-14 Genomewide/rep1/setting/flexqtl.par
- __MACOSX/File S7/1 Software/Genomewide QTL analysis/Pc 2013-14 Genomewide/rep1/setting/
- __MACOSX/File S7/1 Software/Genomewide QTL analysis/Pc 2013-14 Genomewide/rep1/setting/._flexqtl.par
- __MACOSX/File S7/1 Software/Genomewide QTL analysis/Pc 2013-14 Genomewide/rep1/._setting
- __MACOSX/File S7/1 Software/Genomewide QTL analysis/Pc 2013-14 Genomewide/._rep1
- File S7/1 Software/Genomewide QTL analysis/Pc 2013-14 Genomewide/rep2/
- File S7/1 Software/Genomewide QTL analysis/Pc 2013-14 Genomewide/rep2/inputs/
- File S7/1 Software/Genomewide QTL analysis/Pc 2013-14 Genomewide/rep2/inputs/flexqtl.lic
- __MACOSX/File S7/1 Software/Genomewide QTL analysis/Pc 2013-14 Genomewide/rep2/
- __MACOSX/File S7/1 Software/Genomewide QTL analysis/Pc 2013-14 Genomewide/rep2/inputs/
- __MACOSX/File S7/1 Software/Genomewide QTL analysis/Pc 2013-14 Genomewide/rep2/inputs/._flexqtl.lic
- File S7/1 Software/Genomewide QTL analysis/Pc 2013-14 Genomewide/rep2/inputs/flexqtl.par
- __MACOSX/File S7/1 Software/Genomewide QTL analysis/Pc 2013-14 Genomewide/rep2/inputs/._flexqtl.par
- File S7/1 Software/Genomewide QTL analysis/Pc 2013-14 Genomewide/rep2/inputs/flexqtl099130
- __MACOSX/File S7/1 Software/Genomewide QTL analysis/Pc 2013-14 Genomewide/rep2/inputs/._flexqtl099130
- File S7/1 Software/Genomewide QTL analysis/Pc 2013-14 Genomewide/rep2/inputs/flexqtl_job.pbs
- __MACOSX/File S7/1 Software/Genomewide QTL analysis/Pc 2013-14 Genomewide/rep2/inputs/._flexqtl_job.pbs
- File S7/1 Software/Genomewide QTL analysis/Pc 2013-14 Genomewide/rep2/inputs/FQmap3.8K_2.txt
- __MACOSX/File S7/1 Software/Genomewide QTL analysis/Pc 2013-14 Genomewide/rep2/inputs/._FQmap3.8K_2.txt
- File S7/1 Software/Genomewide QTL analysis/Pc 2013-14 Genomewide/rep2/inputs/Geno2013-14FQ_2.txt
- __MACOSX/File S7/1 Software/Genomewide QTL analysis/Pc 2013-14 Genomewide/rep2/inputs/._Geno2013-14FQ_2.txt
- File S7/1 Software/Genomewide QTL analysis/Pc 2013-14 Genomewide/rep2/inputs/postqtl099130
- __MACOSX/File S7/1 Software/Genomewide QTL analysis/Pc 2013-14 Genomewide/rep2/inputs/._postqtl099130
- __MACOSX/File S7/1 Software/Genomewide QTL analysis/Pc 2013-14 Genomewide/rep2/._inputs
- File S7/1 Software/Genomewide QTL analysis/Pc 2013-14 Genomewide/rep2/outputs/
- File S7/1 Software/Genomewide QTL analysis/Pc 2013-14 Genomewide/rep2/outputs/Flex.log
- __MACOSX/File S7/1 Software/Genomewide QTL analysis/Pc 2013-14 Genomewide/rep2/outputs/
- __MACOSX/File S7/1 Software/Genomewide QTL analysis/Pc 2013-14 Genomewide/rep2/outputs/._Flex.log
- File S7/1 Software/Genomewide QTL analysis/Pc 2013-14 Genomewide/rep2/outputs/mhaplotypes.csv
- __MACOSX/File S7/1 Software/Genomewide QTL analysis/Pc 2013-14 Genomewide/rep2/outputs/._mhaplotypes.csv
- __MACOSX/File S7/1 Software/Genomewide QTL analysis/Pc 2013-14 Genomewide/rep2/._outputs
- File S7/1 Software/Genomewide QTL analysis/Pc 2013-14 Genomewide/rep2/settings/
- File S7/1 Software/Genomewide QTL analysis/Pc 2013-14 Genomewide/rep2/settings/flexqtl.par
- __MACOSX/File S7/1 Software/Genomewide QTL analysis/Pc 2013-14 Genomewide/rep2/settings/
- __MACOSX/File S7/1 Software/Genomewide QTL analysis/Pc 2013-14 Genomewide/rep2/settings/._flexqtl.par
- __MACOSX/File S7/1 Software/Genomewide QTL analysis/Pc 2013-14 Genomewide/rep2/._settings
- __MACOSX/File S7/1 Software/Genomewide QTL analysis/Pc 2013-14 Genomewide/._rep2
- File S7/1 Software/Genomewide QTL analysis/Pc 2013-14 Genomewide/rep3/
- File S7/1 Software/Genomewide QTL analysis/Pc 2013-14 Genomewide/rep3/inputs/
- File S7/1 Software/Genomewide QTL analysis/Pc 2013-14 Genomewide/rep3/inputs/flexqtl.lic
- __MACOSX/File S7/1 Software/Genomewide QTL analysis/Pc 2013-14 Genomewide/rep3/
- __MACOSX/File S7/1 Software/Genomewide QTL analysis/Pc 2013-14 Genomewide/rep3/inputs/
- __MACOSX/File S7/1 Software/Genomewide QTL analysis/Pc 2013-14 Genomewide/rep3/inputs/._flexqtl.lic
- File S7/1 Software/Genomewide QTL analysis/Pc 2013-14 Genomewide/rep3/inputs/flexqtl.par
- __MACOSX/File S7/1 Software/Genomewide QTL analysis/Pc 2013-14 Genomewide/rep3/inputs/._flexqtl.par
- File S7/1 Software/Genomewide QTL analysis/Pc 2013-14 Genomewide/rep3/inputs/flexqtl099130
- __MACOSX/File S7/1 Software/Genomewide QTL analysis/Pc 2013-14 Genomewide/rep3/inputs/._flexqtl099130
- File S7/1 Software/Genomewide QTL analysis/Pc 2013-14 Genomewide/rep3/inputs/flexqtl_job.pbs
- __MACOSX/File S7/1 Software/Genomewide QTL analysis/Pc 2013-14 Genomewide/rep3/inputs/._flexqtl_job.pbs
- File S7/1 Software/Genomewide QTL analysis/Pc 2013-14 Genomewide/rep3/inputs/FQmap3.8K_2.txt
- __MACOSX/File S7/1 Software/Genomewide QTL analysis/Pc 2013-14 Genomewide/rep3/inputs/._FQmap3.8K_2.txt
- File S7/1 Software/Genomewide QTL analysis/Pc 2013-14 Genomewide/rep3/inputs/Geno2013-14FQ_2.txt
- __MACOSX/File S7/1 Software/Genomewide QTL analysis/Pc 2013-14 Genomewide/rep3/inputs/._Geno2013-14FQ_2.txt
- __MACOSX/File S7/1 Software/Genomewide QTL analysis/Pc 2013-14 Genomewide/rep3/._inputs
- File S7/1 Software/Genomewide QTL analysis/Pc 2013-14 Genomewide/rep3/outputs/
- File S7/1 Software/Genomewide QTL analysis/Pc 2013-14 Genomewide/rep3/outputs/Flex.log
- __MACOSX/File S7/1 Software/Genomewide QTL analysis/Pc 2013-14 Genomewide/rep3/outputs/
- __MACOSX/File S7/1 Software/Genomewide QTL analysis/Pc 2013-14 Genomewide/rep3/outputs/._Flex.log
- File S7/1 Software/Genomewide QTL analysis/Pc 2013-14 Genomewide/rep3/outputs/mhaplotypes.csv
- __MACOSX/File S7/1 Software/Genomewide QTL analysis/Pc 2013-14 Genomewide/rep3/outputs/._mhaplotypes.csv
- __MACOSX/File S7/1 Software/Genomewide QTL analysis/Pc 2013-14 Genomewide/rep3/._outputs
- File S7/1 Software/Genomewide QTL analysis/Pc 2013-14 Genomewide/rep3/settings/
- File S7/1 Software/Genomewide QTL analysis/Pc 2013-14 Genomewide/rep3/settings/flexqtl.par
- __MACOSX/File S7/1 Software/Genomewide QTL analysis/Pc 2013-14 Genomewide/rep3/settings/
- __MACOSX/File S7/1 Software/Genomewide QTL analysis/Pc 2013-14 Genomewide/rep3/settings/._flexqtl.par
- __MACOSX/File S7/1 Software/Genomewide QTL analysis/Pc 2013-14 Genomewide/rep3/._settings
- __MACOSX/File S7/1 Software/Genomewide QTL analysis/Pc 2013-14 Genomewide/._rep3
- __MACOSX/File S7/1 Software/Genomewide QTL analysis/._Pc 2013-14 Genomewide
- File S7/1 Software/Genomewide QTL analysis/Pc 2014-15 Genomewide/
- File S7/1 Software/Genomewide QTL analysis/Pc 2014-15 Genomewide/rep1/
- File S7/1 Software/Genomewide QTL analysis/Pc 2014-15 Genomewide/rep1/inputs/
- File S7/1 Software/Genomewide QTL analysis/Pc 2014-15 Genomewide/rep1/inputs/flexqtl.lic
- __MACOSX/File S7/1 Software/Genomewide QTL analysis/Pc 2014-15 Genomewide/
- __MACOSX/File S7/1 Software/Genomewide QTL analysis/Pc 2014-15 Genomewide/rep1/
- __MACOSX/File S7/1 Software/Genomewide QTL analysis/Pc 2014-15 Genomewide/rep1/inputs/
- __MACOSX/File S7/1 Software/Genomewide QTL analysis/Pc 2014-15 Genomewide/rep1/inputs/._flexqtl.lic
- File S7/1 Software/Genomewide QTL analysis/Pc 2014-15 Genomewide/rep1/inputs/flexqtl.par
- __MACOSX/File S7/1 Software/Genomewide QTL analysis/Pc 2014-15 Genomewide/rep1/inputs/._flexqtl.par
- File S7/1 Software/Genomewide QTL analysis/Pc 2014-15 Genomewide/rep1/inputs/flexqtl099130
- __MACOSX/File S7/1 Software/Genomewide QTL analysis/Pc 2014-15 Genomewide/rep1/inputs/._flexqtl099130
- File S7/1 Software/Genomewide QTL analysis/Pc 2014-15 Genomewide/rep1/inputs/flexqtl_job.pbs
- __MACOSX/File S7/1 Software/Genomewide QTL analysis/Pc 2014-15 Genomewide/rep1/inputs/._flexqtl_job.pbs
- File S7/1 Software/Genomewide QTL analysis/Pc 2014-15 Genomewide/rep1/inputs/FQmap3.8K_2.txt
- __MACOSX/File S7/1 Software/Genomewide QTL analysis/Pc 2014-15 Genomewide/rep1/inputs/._FQmap3.8K_2.txt
- File S7/1 Software/Genomewide QTL analysis/Pc 2014-15 Genomewide/rep1/inputs/Geno2014-15FQ_2.txt
- __MACOSX/File S7/1 Software/Genomewide QTL analysis/Pc 2014-15 Genomewide/rep1/inputs/._Geno2014-15FQ_2.txt
- File S7/1 Software/Genomewide QTL analysis/Pc 2014-15 Genomewide/rep1/inputs/postqtl099130
- __MACOSX/File S7/1 Software/Genomewide QTL analysis/Pc 2014-15 Genomewide/rep1/inputs/._postqtl099130
- __MACOSX/File S7/1 Software/Genomewide QTL analysis/Pc 2014-15 Genomewide/rep1/._inputs
- File S7/1 Software/Genomewide QTL analysis/Pc 2014-15 Genomewide/rep1/outputs/
- File S7/1 Software/Genomewide QTL analysis/Pc 2014-15 Genomewide/rep1/outputs/Flex.log
- __MACOSX/File S7/1 Software/Genomewide QTL analysis/Pc 2014-15 Genomewide/rep1/outputs/
- __MACOSX/File S7/1 Software/Genomewide QTL analysis/Pc 2014-15 Genomewide/rep1/outputs/._Flex.log
- File S7/1 Software/Genomewide QTL analysis/Pc 2014-15 Genomewide/rep1/outputs/mhaplotypes.csv
- __MACOSX/File S7/1 Software/Genomewide QTL analysis/Pc 2014-15 Genomewide/rep1/outputs/._mhaplotypes.csv
- __MACOSX/File S7/1 Software/Genomewide QTL analysis/Pc 2014-15 Genomewide/rep1/._outputs
- File S7/1 Software/Genomewide QTL analysis/Pc 2014-15 Genomewide/rep1/settings/
- File S7/1 Software/Genomewide QTL analysis/Pc 2014-15 Genomewide/rep1/settings/flexqtl.par
- __MACOSX/File S7/1 Software/Genomewide QTL analysis/Pc 2014-15 Genomewide/rep1/settings/
- __MACOSX/File S7/1 Software/Genomewide QTL analysis/Pc 2014-15 Genomewide/rep1/settings/._flexqtl.par
- __MACOSX/File S7/1 Software/Genomewide QTL analysis/Pc 2014-15 Genomewide/rep1/._settings
- __MACOSX/File S7/1 Software/Genomewide QTL analysis/Pc 2014-15 Genomewide/._rep1
- File S7/1 Software/Genomewide QTL analysis/Pc 2014-15 Genomewide/rep2/
- File S7/1 Software/Genomewide QTL analysis/Pc 2014-15 Genomewide/rep2/inputs/
- File S7/1 Software/Genomewide QTL analysis/Pc 2014-15 Genomewide/rep2/inputs/flexqtl.lic
- __MACOSX/File S7/1 Software/Genomewide QTL analysis/Pc 2014-15 Genomewide/rep2/
- __MACOSX/File S7/1 Software/Genomewide QTL analysis/Pc 2014-15 Genomewide/rep2/inputs/
- __MACOSX/File S7/1 Software/Genomewide QTL analysis/Pc 2014-15 Genomewide/rep2/inputs/._flexqtl.lic
- File S7/1 Software/Genomewide QTL analysis/Pc 2014-15 Genomewide/rep2/inputs/flexqtl.par
- __MACOSX/File S7/1 Software/Genomewide QTL analysis/Pc 2014-15 Genomewide/rep2/inputs/._flexqtl.par
- File S7/1 Software/Genomewide QTL analysis/Pc 2014-15 Genomewide/rep2/inputs/flexqtl099130
- __MACOSX/File S7/1 Software/Genomewide QTL analysis/Pc 2014-15 Genomewide/rep2/inputs/._flexqtl099130
- File S7/1 Software/Genomewide QTL analysis/Pc 2014-15 Genomewide/rep2/inputs/flexqtl_job.pbs
- __MACOSX/File S7/1 Software/Genomewide QTL analysis/Pc 2014-15 Genomewide/rep2/inputs/._flexqtl_job.pbs
- File S7/1 Software/Genomewide QTL analysis/Pc 2014-15 Genomewide/rep2/inputs/FQmap3.8K_2.txt
- __MACOSX/File S7/1 Software/Genomewide QTL analysis/Pc 2014-15 Genomewide/rep2/inputs/._FQmap3.8K_2.txt
- File S7/1 Software/Genomewide QTL analysis/Pc 2014-15 Genomewide/rep2/inputs/Geno2014-15FQ_2.txt
- __MACOSX/File S7/1 Software/Genomewide QTL analysis/Pc 2014-15 Genomewide/rep2/inputs/._Geno2014-15FQ_2.txt
- File S7/1 Software/Genomewide QTL analysis/Pc 2014-15 Genomewide/rep2/inputs/postqtl099130
- __MACOSX/File S7/1 Software/Genomewide QTL analysis/Pc 2014-15 Genomewide/rep2/inputs/._postqtl099130
- __MACOSX/File S7/1 Software/Genomewide QTL analysis/Pc 2014-15 Genomewide/rep2/._inputs
- File S7/1 Software/Genomewide QTL analysis/Pc 2014-15 Genomewide/rep2/outputs/
- File S7/1 Software/Genomewide QTL analysis/Pc 2014-15 Genomewide/rep2/outputs/Flex.log
- __MACOSX/File S7/1 Software/Genomewide QTL analysis/Pc 2014-15 Genomewide/rep2/outputs/
- __MACOSX/File S7/1 Software/Genomewide QTL analysis/Pc 2014-15 Genomewide/rep2/outputs/._Flex.log
- File S7/1 Software/Genomewide QTL analysis/Pc 2014-15 Genomewide/rep2/outputs/mhaplotypes.csv
- __MACOSX/File S7/1 Software/Genomewide QTL analysis/Pc 2014-15 Genomewide/rep2/outputs/._mhaplotypes.csv
- __MACOSX/File S7/1 Software/Genomewide QTL analysis/Pc 2014-15 Genomewide/rep2/._outputs
- File S7/1 Software/Genomewide QTL analysis/Pc 2014-15 Genomewide/rep2/settings/
- File S7/1 Software/Genomewide QTL analysis/Pc 2014-15 Genomewide/rep2/settings/flexqtl.par
- __MACOSX/File S7/1 Software/Genomewide QTL analysis/Pc 2014-15 Genomewide/rep2/settings/
- __MACOSX/File S7/1 Software/Genomewide QTL analysis/Pc 2014-15 Genomewide/rep2/settings/._flexqtl.par
- __MACOSX/File S7/1 Software/Genomewide QTL analysis/Pc 2014-15 Genomewide/rep2/._settings
- __MACOSX/File S7/1 Software/Genomewide QTL analysis/Pc 2014-15 Genomewide/._rep2
- File S7/1 Software/Genomewide QTL analysis/Pc 2014-15 Genomewide/rep3/
- File S7/1 Software/Genomewide QTL analysis/Pc 2014-15 Genomewide/rep3/inputs/
- File S7/1 Software/Genomewide QTL analysis/Pc 2014-15 Genomewide/rep3/inputs/flexqtl.lic
- __MACOSX/File S7/1 Software/Genomewide QTL analysis/Pc 2014-15 Genomewide/rep3/
- __MACOSX/File S7/1 Software/Genomewide QTL analysis/Pc 2014-15 Genomewide/rep3/inputs/
- __MACOSX/File S7/1 Software/Genomewide QTL analysis/Pc 2014-15 Genomewide/rep3/inputs/._flexqtl.lic
- File S7/1 Software/Genomewide QTL analysis/Pc 2014-15 Genomewide/rep3/inputs/flexqtl.par
- __MACOSX/File S7/1 Software/Genomewide QTL analysis/Pc 2014-15 Genomewide/rep3/inputs/._flexqtl.par
- File S7/1 Software/Genomewide QTL analysis/Pc 2014-15 Genomewide/rep3/inputs/flexqtl099130
- __MACOSX/File S7/1 Software/Genomewide QTL analysis/Pc 2014-15 Genomewide/rep3/inputs/._flexqtl099130
- File S7/1 Software/Genomewide QTL analysis/Pc 2014-15 Genomewide/rep3/inputs/flexqtl_job.pbs
- __MACOSX/File S7/1 Software/Genomewide QTL analysis/Pc 2014-15 Genomewide/rep3/inputs/._flexqtl_job.pbs
- File S7/1 Software/Genomewide QTL analysis/Pc 2014-15 Genomewide/rep3/inputs/FQmap3.8K_2.txt
- __MACOSX/File S7/1 Software/Genomewide QTL analysis/Pc 2014-15 Genomewide/rep3/inputs/._FQmap3.8K_2.txt
- File S7/1 Software/Genomewide QTL analysis/Pc 2014-15 Genomewide/rep3/inputs/Geno2014-15FQ_2.txt
- __MACOSX/File S7/1 Software/Genomewide QTL analysis/Pc 2014-15 Genomewide/rep3/inputs/._Geno2014-15FQ_2.txt
- File S7/1 Software/Genomewide QTL analysis/Pc 2014-15 Genomewide/rep3/inputs/postqtl099130
- __MACOSX/File S7/1 Software/Genomewide QTL analysis/Pc 2014-15 Genomewide/rep3/inputs/._postqtl099130
- __MACOSX/File S7/1 Software/Genomewide QTL analysis/Pc 2014-15 Genomewide/rep3/._inputs
- File S7/1 Software/Genomewide QTL analysis/Pc 2014-15 Genomewide/rep3/outputs/
- File S7/1 Software/Genomewide QTL analysis/Pc 2014-15 Genomewide/rep3/outputs/Flex.log
- __MACOSX/File S7/1 Software/Genomewide QTL analysis/Pc 2014-15 Genomewide/rep3/outputs/
- __MACOSX/File S7/1 Software/Genomewide QTL analysis/Pc 2014-15 Genomewide/rep3/outputs/._Flex.log
- File S7/1 Software/Genomewide QTL analysis/Pc 2014-15 Genomewide/rep3/outputs/mhaplotypes.csv
- __MACOSX/File S7/1 Software/Genomewide QTL analysis/Pc 2014-15 Genomewide/rep3/outputs/._mhaplotypes.csv
- __MACOSX/File S7/1 Software/Genomewide QTL analysis/Pc 2014-15 Genomewide/rep3/._outputs
- File S7/1 Software/Genomewide QTL analysis/Pc 2014-15 Genomewide/rep3/settings/
- File S7/1 Software/Genomewide QTL analysis/Pc 2014-15 Genomewide/rep3/settings/flexqtl.par
- __MACOSX/File S7/1 Software/Genomewide QTL analysis/Pc 2014-15 Genomewide/rep3/settings/
- __MACOSX/File S7/1 Software/Genomewide QTL analysis/Pc 2014-15 Genomewide/rep3/settings/._flexqtl.par
- __MACOSX/File S7/1 Software/Genomewide QTL analysis/Pc 2014-15 Genomewide/rep3/._settings
- __MACOSX/File S7/1 Software/Genomewide QTL analysis/Pc 2014-15 Genomewide/._rep3
- __MACOSX/File S7/1 Software/Genomewide QTL analysis/._Pc 2014-15 Genomewide
- __MACOSX/File S7/1 Software/._Genomewide QTL analysis
- File S7/1 Software/Linkage group 7D specific QTL analysis/
- File S7/1 Software/Linkage group 7D specific QTL analysis/Pc 2013-14 - LG7D/
- File S7/1 Software/Linkage group 7D specific QTL analysis/Pc 2013-14 - LG7D/rep1/
- File S7/1 Software/Linkage group 7D specific QTL analysis/Pc 2013-14 - LG7D/rep1/inputs/
- File S7/1 Software/Linkage group 7D specific QTL analysis/Pc 2013-14 - LG7D/rep1/inputs/flexqtl.lic
- __MACOSX/File S7/1 Software/Linkage group 7D specific QTL analysis/
- __MACOSX/File S7/1 Software/Linkage group 7D specific QTL analysis/Pc 2013-14 - LG7D/
- __MACOSX/File S7/1 Software/Linkage group 7D specific QTL analysis/Pc 2013-14 - LG7D/rep1/
- __MACOSX/File S7/1 Software/Linkage group 7D specific QTL analysis/Pc 2013-14 - LG7D/rep1/inputs/
- __MACOSX/File S7/1 Software/Linkage group 7D specific QTL analysis/Pc 2013-14 - LG7D/rep1/inputs/._flexqtl.lic
- File S7/1 Software/Linkage group 7D specific QTL analysis/Pc 2013-14 - LG7D/rep1/inputs/flexqtl.par
- __MACOSX/File S7/1 Software/Linkage group 7D specific QTL analysis/Pc 2013-14 - LG7D/rep1/inputs/._flexqtl.par
- File S7/1 Software/Linkage group 7D specific QTL analysis/Pc 2013-14 - LG7D/rep1/inputs/flexqtl099130
- __MACOSX/File S7/1 Software/Linkage group 7D specific QTL analysis/Pc 2013-14 - LG7D/rep1/inputs/._flexqtl099130
- File S7/1 Software/Linkage group 7D specific QTL analysis/Pc 2013-14 - LG7D/rep1/inputs/flexqtl_job.sh
- __MACOSX/File S7/1 Software/Linkage group 7D specific QTL analysis/Pc 2013-14 - LG7D/rep1/inputs/._flexqtl_job.sh
- File S7/1 Software/Linkage group 7D specific QTL analysis/Pc 2013-14 - LG7D/rep1/inputs/FQmap7D_1.txt
- __MACOSX/File S7/1 Software/Linkage group 7D specific QTL analysis/Pc 2013-14 - LG7D/rep1/inputs/._FQmap7D_1.txt
- File S7/1 Software/Linkage group 7D specific QTL analysis/Pc 2013-14 - LG7D/rep1/inputs/Geno2013-14_4.txt
- __MACOSX/File S7/1 Software/Linkage group 7D specific QTL analysis/Pc 2013-14 - LG7D/rep1/inputs/._Geno2013-14_4.txt
- File S7/1 Software/Linkage group 7D specific QTL analysis/Pc 2013-14 - LG7D/rep1/inputs/postQTL.xml
- __MACOSX/File S7/1 Software/Linkage group 7D specific QTL analysis/Pc 2013-14 - LG7D/rep1/inputs/._postQTL.xml
- __MACOSX/File S7/1 Software/Linkage group 7D specific QTL analysis/Pc 2013-14 - LG7D/rep1/._inputs
- File S7/1 Software/Linkage group 7D specific QTL analysis/Pc 2013-14 - LG7D/rep1/outputs/
- File S7/1 Software/Linkage group 7D specific QTL analysis/Pc 2013-14 - LG7D/rep1/outputs/Flex.log
- __MACOSX/File S7/1 Software/Linkage group 7D specific QTL analysis/Pc 2013-14 - LG7D/rep1/outputs/
- __MACOSX/File S7/1 Software/Linkage group 7D specific QTL analysis/Pc 2013-14 - LG7D/rep1/outputs/._Flex.log
- File S7/1 Software/Linkage group 7D specific QTL analysis/Pc 2013-14 - LG7D/rep1/outputs/mhaplotypes.csv
- __MACOSX/File S7/1 Software/Linkage group 7D specific QTL analysis/Pc 2013-14 - LG7D/rep1/outputs/._mhaplotypes.csv
- __MACOSX/File S7/1 Software/Linkage group 7D specific QTL analysis/Pc 2013-14 - LG7D/rep1/._outputs
- File S7/1 Software/Linkage group 7D specific QTL analysis/Pc 2013-14 - LG7D/rep1/settings/
- File S7/1 Software/Linkage group 7D specific QTL analysis/Pc 2013-14 - LG7D/rep1/settings/flexqtl.par
- __MACOSX/File S7/1 Software/Linkage group 7D specific QTL analysis/Pc 2013-14 - LG7D/rep1/settings/
- __MACOSX/File S7/1 Software/Linkage group 7D specific QTL analysis/Pc 2013-14 - LG7D/rep1/settings/._flexqtl.par
- __MACOSX/File S7/1 Software/Linkage group 7D specific QTL analysis/Pc 2013-14 - LG7D/rep1/._settings
- __MACOSX/File S7/1 Software/Linkage group 7D specific QTL analysis/Pc 2013-14 - LG7D/._rep1
- File S7/1 Software/Linkage group 7D specific QTL analysis/Pc 2013-14 - LG7D/rep2/
- File S7/1 Software/Linkage group 7D specific QTL analysis/Pc 2013-14 - LG7D/rep2/input/
- File S7/1 Software/Linkage group 7D specific QTL analysis/Pc 2013-14 - LG7D/rep2/input/flexqtl.lic
- __MACOSX/File S7/1 Software/Linkage group 7D specific QTL analysis/Pc 2013-14 - LG7D/rep2/
- __MACOSX/File S7/1 Software/Linkage group 7D specific QTL analysis/Pc 2013-14 - LG7D/rep2/input/
- __MACOSX/File S7/1 Software/Linkage group 7D specific QTL analysis/Pc 2013-14 - LG7D/rep2/input/._flexqtl.lic
- File S7/1 Software/Linkage group 7D specific QTL analysis/Pc 2013-14 - LG7D/rep2/input/flexqtl.par
- __MACOSX/File S7/1 Software/Linkage group 7D specific QTL analysis/Pc 2013-14 - LG7D/rep2/input/._flexqtl.par
- File S7/1 Software/Linkage group 7D specific QTL analysis/Pc 2013-14 - LG7D/rep2/input/flexqtl099130
- __MACOSX/File S7/1 Software/Linkage group 7D specific QTL analysis/Pc 2013-14 - LG7D/rep2/input/._flexqtl099130
- File S7/1 Software/Linkage group 7D specific QTL analysis/Pc 2013-14 - LG7D/rep2/input/flexqtl_job.pbs
- __MACOSX/File S7/1 Software/Linkage group 7D specific QTL analysis/Pc 2013-14 - LG7D/rep2/input/._flexqtl_job.pbs
- File S7/1 Software/Linkage group 7D specific QTL analysis/Pc 2013-14 - LG7D/rep2/input/FQmap7D_1.txt
- __MACOSX/File S7/1 Software/Linkage group 7D specific QTL analysis/Pc 2013-14 - LG7D/rep2/input/._FQmap7D_1.txt
- File S7/1 Software/Linkage group 7D specific QTL analysis/Pc 2013-14 - LG7D/rep2/input/Geno2013-14_4.txt
- __MACOSX/File S7/1 Software/Linkage group 7D specific QTL analysis/Pc 2013-14 - LG7D/rep2/input/._Geno2013-14_4.txt
- File S7/1 Software/Linkage group 7D specific QTL analysis/Pc 2013-14 - LG7D/rep2/input/postqtl099130
- __MACOSX/File S7/1 Software/Linkage group 7D specific QTL analysis/Pc 2013-14 - LG7D/rep2/input/._postqtl099130
- __MACOSX/File S7/1 Software/Linkage group 7D specific QTL analysis/Pc 2013-14 - LG7D/rep2/._input
- File S7/1 Software/Linkage group 7D specific QTL analysis/Pc 2013-14 - LG7D/rep2/output/
- File S7/1 Software/Linkage group 7D specific QTL analysis/Pc 2013-14 - LG7D/rep2/output/Flex.log
- __MACOSX/File S7/1 Software/Linkage group 7D specific QTL analysis/Pc 2013-14 - LG7D/rep2/output/
- __MACOSX/File S7/1 Software/Linkage group 7D specific QTL analysis/Pc 2013-14 - LG7D/rep2/output/._Flex.log
- File S7/1 Software/Linkage group 7D specific QTL analysis/Pc 2013-14 - LG7D/rep2/output/mhaplotypes.csv
- __MACOSX/File S7/1 Software/Linkage group 7D specific QTL analysis/Pc 2013-14 - LG7D/rep2/output/._mhaplotypes.csv
- __MACOSX/File S7/1 Software/Linkage group 7D specific QTL analysis/Pc 2013-14 - LG7D/rep2/._output
- File S7/1 Software/Linkage group 7D specific QTL analysis/Pc 2013-14 - LG7D/rep2/setting/
- File S7/1 Software/Linkage group 7D specific QTL analysis/Pc 2013-14 - LG7D/rep2/setting/flexqtl.par
- __MACOSX/File S7/1 Software/Linkage group 7D specific QTL analysis/Pc 2013-14 - LG7D/rep2/setting/
- __MACOSX/File S7/1 Software/Linkage group 7D specific QTL analysis/Pc 2013-14 - LG7D/rep2/setting/._flexqtl.par
- __MACOSX/File S7/1 Software/Linkage group 7D specific QTL analysis/Pc 2013-14 - LG7D/rep2/._setting
- __MACOSX/File S7/1 Software/Linkage group 7D specific QTL analysis/Pc 2013-14 - LG7D/._rep2
- File S7/1 Software/Linkage group 7D specific QTL analysis/Pc 2013-14 - LG7D/rep3/
- File S7/1 Software/Linkage group 7D specific QTL analysis/Pc 2013-14 - LG7D/rep3/input/
- File S7/1 Software/Linkage group 7D specific QTL analysis/Pc 2013-14 - LG7D/rep3/input/flexqtl.lic
- __MACOSX/File S7/1 Software/Linkage group 7D specific QTL analysis/Pc 2013-14 - LG7D/rep3/
- __MACOSX/File S7/1 Software/Linkage group 7D specific QTL analysis/Pc 2013-14 - LG7D/rep3/input/
- __MACOSX/File S7/1 Software/Linkage group 7D specific QTL analysis/Pc 2013-14 - LG7D/rep3/input/._flexqtl.lic
- File S7/1 Software/Linkage group 7D specific QTL analysis/Pc 2013-14 - LG7D/rep3/input/flexqtl.par
- __MACOSX/File S7/1 Software/Linkage group 7D specific QTL analysis/Pc 2013-14 - LG7D/rep3/input/._flexqtl.par
- File S7/1 Software/Linkage group 7D specific QTL analysis/Pc 2013-14 - LG7D/rep3/input/flexqtl099130
- __MACOSX/File S7/1 Software/Linkage group 7D specific QTL analysis/Pc 2013-14 - LG7D/rep3/input/._flexqtl099130
- File S7/1 Software/Linkage group 7D specific QTL analysis/Pc 2013-14 - LG7D/rep3/input/flexqtl_job.pbs
- __MACOSX/File S7/1 Software/Linkage group 7D specific QTL analysis/Pc 2013-14 - LG7D/rep3/input/._flexqtl_job.pbs
- File S7/1 Software/Linkage group 7D specific QTL analysis/Pc 2013-14 - LG7D/rep3/input/FQmap7D_1.txt
- __MACOSX/File S7/1 Software/Linkage group 7D specific QTL analysis/Pc 2013-14 - LG7D/rep3/input/._FQmap7D_1.txt
- File S7/1 Software/Linkage group 7D specific QTL analysis/Pc 2013-14 - LG7D/rep3/input/Geno2013-14_4.txt
- __MACOSX/File S7/1 Software/Linkage group 7D specific QTL analysis/Pc 2013-14 - LG7D/rep3/input/._Geno2013-14_4.txt
- __MACOSX/File S7/1 Software/Linkage group 7D specific QTL analysis/Pc 2013-14 - LG7D/rep3/._input
- File S7/1 Software/Linkage group 7D specific QTL analysis/Pc 2013-14 - LG7D/rep3/output/
- File S7/1 Software/Linkage group 7D specific QTL analysis/Pc 2013-14 - LG7D/rep3/output/Flex.log
- __MACOSX/File S7/1 Software/Linkage group 7D specific QTL analysis/Pc 2013-14 - LG7D/rep3/output/
[truncated: 177 more entries]
