# Supplementary material for: Pedigree-Based Analysis in a Multiparental Population of Octoploid Strawberry Reveals QTL Alleles Conferring Resistance to Phytophthora cactorum
Source: G3 (Bethesda). 2017 Jun 5;7(6):1707–19. doi: 10.1534/g3.117.042119 (PMC5473751; doi:10.1534/g3.117.042119)
Supplement: Supplementary file 18 [file 1707FileS7.zip › File S7/1 Software/Genomewide QTL analysis/Pc 2013-14 Genomewide/rep1/input/flexqtl.lic]

; flexqtl license file
; licensed to: vwhitaker@ufl.edu
; expiration date: 01-01-2017
; type: regular
69636570E3F1F87C3E9F4F27CBB28D2FF44F160AB3F1223629AADAE9A0841C43132A3225
69636570E4F2F97C3E9F4F271AD4E8CAF9F4823B30462BBA5198E355
69636570E4F2F97C3E9F4F274F50996DDD4C89E1
