# Supplementary material for: Pedigree-Based Analysis in a Multiparental Population of Octoploid Strawberry Reveals QTL Alleles Conferring Resistance to Phytophthora cactorum
Source: G3 (Bethesda). 2017 Jun 5;7(6):1707–19. doi: 10.1534/g3.117.042119 (PMC5473751; doi:10.1534/g3.117.042119)
Supplement: Supplementary file 18 [file 1707FileS7.zip › File S7/1 Software/Genomewide QTL analysis/Pc 2013-14 Genomewide/rep1/input/flexqtl.par]

; Marco Bink                            marco.bink@wur.nl
; Biometris - Wageningen UR             www.biometris.nl
; P.O. Box 100
; 6700 AC  Wageningen
; the Netherlands
;
; Input file for software FlexQTL(tm)
;                         version 0.99112
;                         07.JUN.2014 
;                         www.flexqtl.nl
;
;
; GENERAL COMMENTS
; 1) Sentences (or parts thereof) preceded by a semicolon sign ';' will be
;    interpreted as being comments
; 2) The order of appearance of certain sets of FlexQTL input variables in
;    this file are crucial. These will be indicated for those variables.
; 3) This file is read completely at the start of running FlexQTL and then
;    during the running of FlexQTL partially read to check the variable for
;    the length of the Markov chain.  This allows the user to decrease or
;    increase the initially-defined length of the Markov chain.
; 4) This file is appended with a new seed right after the start of the Markov
;    chain. One may therefore use this file to simulate another independent
;    Markov chain. Also, this implies that the user has to eliminate the last
;    seed from this file to start a Markov chain with the same seed as the
;    previous Markov chain.  FlexQTL uses the last seed found in this file.
;
; COMMENTS on variables
; datafile    File with data on pedigree, phenotypes and marker genotypes
;              NOTE: 18.10.05 if datafile with pre-fix 'CM' is available, then
;                this file will be used, instead of original datafile!
;                'CMflexqtl.dat' == datafile with Consistent Marker genotypes
;                Latter file is NOT checked on consistent of marker scores!
;                NOTE: FlexQTL creates the 'CM'datafile automatically!
; mapfile     File with data on marker linkage map
;-----------------------------------------------------------------------------
datafile      Geno2013-14FQ_2.txt
mapfile       FQmap3.8K_2.txt
;-----------------------------------------------------------------------------
;
; COMMENTS on variables 
; ncolN       Number of columns for nuisance variables in data file. NOTE that
;             this number is excluding the overall mean, the overall mean is
;             assumed to be always in the model and is therefore not included
;             as a column in the data file.  The prior for the overall mean is
;             always assumed to be a Uniform distribution.
; indiN       Indicator(s)for nuisance variables. Possible values are:
;             -1     variable excluded from model
;              0     variable included into model with prior being Uniform
;              1     variable included into model with prior being Normal
;                    NOTE that the variance of this Normal distribution is not
;                    known and estimated from the data as well (prior for the
;                    variance of this Normal distribution is assumed to be an
;                    Inverted Chi-Square distribution).
;              3     variable used to identify individuals whose genotypes to
;                    be written to file (22.07.2005, see also 'writeGTP')
;             NOTE that if ncolN equals 0 then indiN should have empty row!
; namesN      names for nuisance variables (ONLY used for output to Pedimap!) 
;             number of strings must be equal to value of ncolN
; *************************************************
; NOTE : ncolN has to occur prior to indiN & namesN
; *************************************************
; ncolT       Number of columns for trait variables in data file. Note that in
;             case of multiple trait variables a selection of variables to be
;             included into the analysis can be made.
; indiT       Indicator(s) for trait variables. Possible values are:
;             0      variable excluded from the analysis
;             1      variable included into the analysis
; namesT      names for trait variables (ONLY used for output to Pedimap!) 
;             number of strings must be equal to value of ncolT
; *************************************************
; NOTE : ncolT has to occur prior to indiT & namesT
; *************************************************
; misvalT     Strings or values for Missing values of Trait records. Note that
;             FlexQTL implicitly takes '-' as being a missing value for traits
;             [2010.06.01: used to be '*' but changed for consistency reasons]
;             and '-' or '0' for marker alleles.
; scaleT      Indicator for scaling of trait phenotypes. May be of use in case
;             of multiple traits analyses to avoid numerical problems. Possible
;             values are:
;             0      NO scaling
;             1      Scaling to variance equals 1.0 for each trait
;-----------------------------------------------------------------------------
ncolN               1
indiN               3
namesN              DNA  
ncolT               2
indiT               1 0 
namesT              PcDPC CgDPC
misvalT              -
scaleT              0
;-----------------------------------------------------------------------------
;
; COMMENTS on variables
; nchrom      Number of chromosomes in the datafile and mapfile
; indiC       Indicator(s) for chromosome(s) whether to be included in QTL or
;             IBD analysis. Possible values are:
;             0     chromosome excluded
;             1     chromosome included
; nmrkrC      Number of markers per chromosome as in the datafile and mapfile
; ******************************************
; NOTE : nchrom has to occur prior to  indiC
; ******************************************
; NOTE : nchrom has to occur prior to nmrkrC
; ******************************************
;
; ***********************************************
; *EXAMPLE 3 chromosomes in datafile and mapfile*
; ** nchrom        3                           **
; ** indiC         1 0 1                       **
; ** nmrkrC        8 7 9                       **
; *EXAMPLE only chr 1 & 3 analysed (=17 markers)*
; *NOTE that 24 markers are present in datafile!*
; ***********************************************
;-----------------------------------------------------------------------------
nchrom              37
indiC               1 1 1 1 1  1 1 1 1 1 1  1 1 1 1 1  1 1 1 1 1  1 1 1 1 1  1 1 1 1 1 1  1 1 1 1 1 
nmrkrC              316 65 46 20 3  193 83 15 42 35 84 191 12 154 182 128 71 189 26 18 94 281 188 140 13 184 189 17 152 57 66 111 79 43 121 63 128
;-----------------------------------------------------------------------------
;
; COMMENTS on variables
; indicQTL    Indicator for QTL OR IBD analysis. Possible values are:
;             0     excluded
;             1     included QTL analysis with number of QTL unknown
;             2     included IBD analysis with 1 QTL at fixed position
; indicFPM    Indicator for FPM/Major Gene analysis. Possible values are:
;             0     excluded
;             1     included (number of FPM unknown)
;             2     included (number of FPM known/fixed)
; indicTIM    Indicator for TIM analysis. Possible values are:
;             0     excluded
;             1     included
;             NOTE that this Infinitesimal Model for polygenic effects has
;             been devised for OUTBRED populations.
; maximQTL    Maximum number of QTL to be included in the model
; maximFPM    Maximum number of FPM to be included in the model
; priorQTL    Prior distribution for the number of QTL, the variable being
;             the mean of a (truncated) Poisson distribution
; priorFPM    Prior distribution for the number of QTL, the variable being
;             the mean of a (truncated) Poisson distribution
;-----------------------------------------------------------------------------
indicQTL            1
indicFPM            0
indicTIM            0
maximQTL            15
maximFPM            0
priorQTL            3
priorFPM            0
;-----------------------------------------------------------------------------
;
; COMMENTS on variables
; addGENE     Indicator for additive genetic effects for individual QTL
;              and/or FPM. Possible values are:
;             0   Effect excluded
;             1   Effect included with Uniform prior distribution
;             2   Effect included with Normal prior distribution
;                 (Co)Variance matrix RANDOM variable
;             3   Effect included with Normal prior distribution
;                 (Co)Variance matrix FIXED, defined in variable 'varPOA'
;             4   Effect included with Normal prior distribution
;                 (Co)Variance matrix FIXED, defined  in variable 'priorh2QTL'
;                 Total effects variance depends on number of QTLs
;             5   Effect included with Normal prior distribution
;                 (Co)Variance matrix RANDOM, diagonal structure
;                 Total effects variance depends on number of QTLs
; domGENE     Indicator for dominant genetic effects for individual QTL and/or
;             FPM. Possible valures are:
;             0   Effect excluded
;             1   Effect included with Uniform prior distribution
;             2   Effect included with Normal prior distribution
;                 (Co)Variance matrix RANDOM variable
;             3   Effect included with Normal prior distribution
;                 (Co)Variance matrix FIXED, defined in variable 'varPOA'
;             4   Effect included with Normal prior distribution
;                 (Co)Variance matrix FIXED, defined  in variable 'priorh2QTL'
;                 Total effects variance depends on number of QTLs
;             5   Effect included with Normal prior distribution
;                 (Co)Variance matrix RANDOM, diagonal structure
;                 Total effects variance depends on number of QTLs
; priorh2QTL  A priori known heritability of (total) QTL and/or FPM variance.
;             Only relevant IFF 'addGENE ==4' or 'addGENE ==4'
;             possible values between <0.0 - 1.0>
; varPOA      A priori known variance/covariance matrix of (Multivariate)
;             Normal prior distribution of the additive genetic effects.
;             Only relevant if 'addGENE == 3'
; varPOD      A priori known variance/covariance matrix of (Multivariate)
;             Normal prior distribution of the dominance genetic effects.
;             Only relevant if 'domGENE == 3'
;-----------------------------------------------------------------------------
addGENE             5
domGENE             0
priorh2QTL           
varPOA               
varPOD               
;-----------------------------------------------------------------------------
;
; COMMENTS on variables
; length      Length of Markov chain. This integer value may be changed during
;             the simulation proces to increase or decrease the sample size.
; thinning    Thinning of Markov chain w.r.t. writing samples to file
; ess         Effective Sample Size, convergence measure variable to obtain a
;             sufficient number of samples for statistical inference.
;             NOTE that this variable is optional. Non-zero value of variable
;             will supercede the value of length of Markov chain (i.e., chain
;             will be prolonged if ESS criterium has not been reached.
;             Suggested value for ess is > 100.
; lengthUDMax User-Defined Maximum length of chain, overrules ESS convergence!
;             In case of ess > 0 and lengthUDMax equals zero or not defined,
;             then lengthUDMax is taken as 5*length (original)
; FormatMCMC  Indicator variable for Format of output of MCMC samples
;             of QTL variables (files 'iqtl.out' & 'gqtl.out' )
;             0 (default & original) large sparse matrix (based on maximQTL)
;             1 (new) concise (non-zero) output (cf. other MCMC software)
;             NOTE: not relevant when calculating IBD probabilities!
;-----------------------------------------------------------------------------
length               100000
thinning             100
ess                  101
lengthUDMax          0
FormatMCMC           0
;-----------------------------------------------------------------------------
;
; COMMENTS on variables
; markerblock Number of marker loci within a block that are jointly updated
;             with respect to linkage phase among marker (and QTL) alleles.
;             ADVICE:
;             minimum block size == 2 (especially in case of IBD estimation)
;             maximum block size == 5 (may be increased further for high
;             density marker maps, however, sampling process will take longer)
; skipSampleMarkers Indicator variable to skip sampling of marker information
;             in Markov chain: Positive integer values will invoke skipping, 
;             while absence or value <=0 invokes NO skipping (20110222)
; freqmargin  Minimum margin of frequency of QTL and/or FPM alleles to the
;             boundaries of sampling space (i.e., 0 and 1). Extra prevention
;             of 'sticking' to these boundaries.
;             NOTE that if value is set equal to 0.50 then allele frequency is
;             fixed at 0.50 (special case for FPM model)
; distanceQTLs 'double value' for minimal distance between any pair of two
;             QTLs (in Morgan!).  If >0.0 then QTLs are also not allowed to be
;             located in the same marker interval. Suggested values:
;             0.0  (QTLs may be very close to eachother)
;             0.1  (QTLs have minimal distance of 10 cM & different intervals)
;-----------------------------------------------------------------------------
markerblock          5
skipSampleMarkers    100
freqmargin           0.03
distanceQTLs         0.0
;-----------------------------------------------------------------------------
;
; COMMENTS on variables
; MSegAlpha   Sustained probability of segregation errors for marker loci.
;             Suggested values are: 0.00 OR 0.01
; MSegDelta   Neutralizer for Segregation Distortion for marker loci.
;             possible values are: 
;              0 (=> No effect, = default)
;              1 (=> Neutralizer in case of distortion)
; DeleteDR    Indicator varialbe for deleting ALL observed double recombinants
;             possible values are: 
;              0 (=> No effect, = default)
;              1 (=> Deletion)
; PrbHtzInb   Probability of observing heterozygous marker genotype for inbred
;             individuals. Suggested values are: 0.00 OR 0.01
; writeMSI    Indicator for writing Marker Segregation Information (extensive)
;             to file, possible values are:
;             0           Very limited (only errors)
;             1           extensive information
; writeSIP    Indicator variable for writing Segregation Indicator Patterns:
;             default value is 0 (or not specified): NO writing, and a
;             positive integer value implies the minimum number of offspring
;-----------------------------------------------------------------------------
MSegAlpha            0.005
MSegDelta            1
DeleteDR             1
PrbHtzInb            0.00
writeMSI             0
writeSIP             0
;-----------------------------------------------------------------------------
;
; COMMENTS on variables
; pedimapV    Indicator for creating files for visualisation of pedigree and
;             marker and IBD information with software PediMap (R.Voorrips).
;             Possible values are:
;             0           No files created
;             1           Files created, including IBD info (original)
;             2           Files created, EXcluding IBD info (early stop)
; fixQTLpos   Fixed QTL position when calculating IBD probability on founder
;             alleles. Note that IBD probability calculation is completely
;             separated from QTL analysis (requires that variable 'indicQTL==2'
;             and variable 'maximQTL == 1').
;             Possible values are:
;             'double D'   position specified at (chr#)*100+position in Morgan
;             MARKERS      Every marker position of included chromosomes
;             x cM         Every x centiMorgan of included chromosomes
; anchorMarker Indicator for the anchoring (pivoting) marker locus in case of
;             IBD probability calculations, possible values are:
;             0           Founder's first informative marker locus
;             1           Founder's informative marker locus closest to an
;                         IBD position
; lockMPhase  Lock Marker Phases, i.e., treat linkage phase among marker
;             alleles as known.
;             Possible values are:
;             0            No locking of marker phases (sampling if necessary)
;             1            To be locked by FlexQTL, locked phases are written
;                          to file 'lockedphases_new.dat' 
;             2            Locked by user, prior to using FlexQTL
;                          (FlexQTL reads individuals and known phases from
;                           file 'lockedphases.dat' 
;-----------------------------------------------------------------------------
pedimapV             0
fixQTLpos             
anchorMarker         0
lockMPhase           0
;-----------------------------------------------------------------------------
;
; COMMENTS on variables
; writeGTP    STRING variable for writing genotypes of individuals for all
;             genes of FPM and/or QTL models.  Possible values are:
;             NONE/none          none of the individuals
;             ALL/all            all individuals
;             FOUNDERS/founders  founder individuals
;             'integer N'        first N individuals of the datafile
;             NUISANCE/nuisance  individuals identified via nuisance variable
;                                column in data file (see also 'indiN') 
;                    ! This column contains 0 (exclude) or 1 (include) values
;             NOTE: Names of individuals are written to file 'wrtgtp.nms'
; writeNRM    Indicator for writing Numerator Relationship Matrices
;             to file, possible values are:
;             0           no output
;             1           full matrix output
;             2           sparse matrix triplet output
; maxnwrtNUI  INTEGER variable for writing nuisance variable classes to file 
;             for all nuisance variables with LESS than 'maxnwrtNUI' classes
; headerOUT   Indicator for creating header comments to output files,
;             possible values are:
;             0           No header created
;             1           Header created
; REDprint   Indicator for reduced printing of information to output files, 
;            possible values are:
;             0           No suppression (default)
;             1           Reduced output
;-----------------------------------------------------------------------------
writeGTP             nuisance
writeNRM             0
maxnwrtNUI           0
headerOUT            1
REDprint             0
;-----------------------------------------------------------------------------
;
; COMMENTS on variables
; nullalleleP STRING variable for Putative null alleles at marker loci
; nullalleleC STRING variable for Confirmed null alleles (a priori)
; nullalleleHidden Integer value for indicator / threshold to screen for 
;             hidden null alleles (especially for SNP data):
;             threshold value equal to 5 seems to work for SNPs
;             default value is 0 (or not specified): NO checking
;             positive value: threshold & replacing into Putative NullAllele
;             negative value: threshold & replacing into Missing Alleles
;-----------------------------------------------------------------------------
nullalleleP          $
nullalleleC          $$
nullalleleHidden     0
;-----------------------------------------------------------------------------
;
; COMMENTS on variables
; absorbFP   Indicator for absorbing Final Progeny in the FPM model. Possible
;            values are:
;             0     absorption excluded
;             1     absorption included
;            NOTE that absorption is only applicable in pure FPM analysis
; VARgroup   Indicator for calculation additive genetic variance for groups/
;            cohorts, following ideas of Sorensen et al. Genet Res(2001,p.85)
;            groups/cohorts are defined by 1st col of datafile (id of family)
;            possible values are:
;             0           No calculation (default)
;             1           Calculation of Variances
;-----------------------------------------------------------------------------
absorbFP             0
VARgroup             0
;-----------------------------------------------------------------------------
;-----------------------------------------------------------------------------
;
; COMMENTS on variables
; TprobMQTR   Threshold probability for identification of Marked QT Regions
;
;             NOTE that this threshold is only used in PostQTL module!
;
;-----------------------------------------------------------------------------
TprobMQTR            0.05  
;-----------------------------------------------------------------------------
;
; COMMENTS on variables
; seed        Large integer value that is used in generation of random values
;             from uniform, normal, and (inverted) chi-square distributions.
;             NOTE1:
;                   FlexQTL uses the value for 'seed' from the final line!
;             NOTE2:
;                   Last digit of seed determines the number of QTL in the 
;                   initial model of the Markov chain! 
;                   0-4 : initial model has minimum number of QTL! (=0) 
;                   5-9 : initial model has maximum number of QTL! (=3), where
;                         variable 'maximQTL' sets max no. of QTL (see above!)
;                   Example: 1556103 -> initial model has min no. of QTL! 
;                   Example: 5610315 -> initial model has max no. of QTL! 
;-----------------------------------------------------------------------------
seed                357657        ; generated: Tue, 29 Mar 2016, 09:29:13
seed                580579        ; generated: Wed,  6 Apr 2016, 11:48:59
seed                113257        ; generated: Fri,  8 Apr 2016, 13:41:13
seed                55103         ; generated: Tue, 19 Jul 2016, 16:44:11
