# Supplementary material for: Pedigree-Based Analysis in a Multiparental Population of Octoploid Strawberry Reveals QTL Alleles Conferring Resistance to Phytophthora cactorum
Source: G3 (Bethesda). 2017 Jun 5;7(6):1707–19. doi: 10.1534/g3.117.042119 (PMC5473751; doi:10.1534/g3.117.042119)
Supplement: Supplementary file 18 [file 1707FileS7.zip › File S7/1 Software/Genomewide QTL analysis/Pc 2013-14 Genomewide/rep1/input/FQmap3.8K_2.txt]

GROUP 1A
AX-89874757	0
AX-89817638	0
AX-89874719	1.351
AX-89817584	1.351
AX-89846876	4.054
AX-89779560	4.054
AX-89874281	4.054
AX-89873736	4.054
AX-89816742	4.054
AX-89904219	4.054
AX-89847000	4.054
AX-89817396	4.054
AX-89874602	4.054
AX-89778907	7.21
AX-89818074	9.601
AX-89860604	9.601
AX-89780079	10.365
AX-89860624	13.521
AX-89847092	13.521
AX-89780164	13.521
AX-89818295	13.521
AX-89875422	16.676
AX-89875481	16.676
AX-89847095	16.676
AX-89910550	19.496
AX-89875600	23.074
AX-89780295	23.074
AX-89875615	23.074
AX-89803316	23.074
AX-89875607	23.074
AX-89818634	23.749
AX-89806516	23.749
AX-89818624	23.749
AX-89780461	23.749
AX-89875660	23.749
AX-89847124	23.749
AX-89847119	23.749
AX-89875737	23.749
AX-89818620	23.749
AX-89780343	23.749
AX-89818673	23.749
AX-89818567	23.749
AX-89875723	23.749
AX-89806533	25.101
AX-89876026	26.471
AX-89876029	26.471
AX-89876001	26.471
AX-89780571	26.471
AX-89818870	26.471
AX-89851215	26.471
AX-89876003	26.471
AX-89875955	26.471
AX-89806547	26.471
AX-89806546	26.471
AX-89875965	26.471
AX-89875913	26.471
AX-89806548	27.147
AX-89818916	27.147
AX-89841502	27.823
AX-89876159	27.823
AX-89904305	27.823
AX-89803369	27.823
AX-89780609	27.823
AX-89847157	27.823
AX-89847167	28.498
AX-89819096	28.498
AX-89906401	30.625
AX-89841568	30.625
AX-89898819	30.625
AX-89864513	30.625
AX-89850139	30.625
AX-89841427	32.751
AX-89898666	32.751
AX-89859408	32.751
AX-89850143	32.751
AX-89798561	32.751
AX-89898662	32.751
AX-89841517	32.751
AX-89906403	32.751
AX-89876156	32.751
AX-89906404	32.751
AX-89841545	32.751
AX-89805667	33.089
AX-89906399	33.427
AX-89906396	33.427
AX-89906400	33.427
AX-89841421	33.427
AX-89898669	33.427
AX-89841377	33.427
AX-89850186	33.427
AX-89906395	34.469
AX-89898614	34.469
AX-89841300	34.469
AX-89808449	35.512
AX-89906397	35.512
AX-89898634	35.512
AX-89872254	35.85
AX-89904130	36.187
AX-89873606	36.187
AX-89846862	36.525
AX-89862561	36.863
AX-89816187	36.863
AX-89806351	36.863
AX-89816206	38.224
AX-89816426	38.224
AX-89846877	39.585
AX-89778970	39.585
AX-89846879	39.585
AX-89874199	39.585
AX-89779219	39.585
AX-89848869	39.585
AX-89817117	40.261
AX-89817124	40.261
AX-89873939	40.261
AX-89846943	40.261
AX-89874214	40.261
AX-89904175	40.261
AX-89904176	40.261
AX-89904131	40.936
AX-89816372	40.936
AX-89817098	40.936
AX-89778982	40.936
AX-89904186	41.612
AX-89803090	41.612
AX-89846844	41.612
AX-89860500	41.612
AX-89846965	41.612
AX-89854323	41.612
AX-89778760	41.612
AX-89779297	41.612
AX-89806337	41.612
AX-89862631	41.612
AX-89846967	41.612
AX-89817176	41.612
AX-89904181	41.612
AX-89904184	41.612
AX-89817152	41.612
AX-89846970	41.612
AX-89873483	41.612
AX-89904121	41.612
AX-89846842	41.612
AX-89778611	41.95
AX-89846884	42.288
AX-89846902	42.288
AX-89806374	42.288
AX-89806375	42.288
AX-89779081	42.288
AX-89846905	42.288
AX-89904153	42.288
AX-89846822	42.288
AX-89803082	42.288
AX-89846883	42.288
AX-89778585	42.288
AX-89873781	42.288
AX-89816680	42.288
AX-89873972	42.288
AX-89904103	42.288
AX-89778743	42.626
AX-89778770	42.626
AX-89874023	42.963
AX-89873317	42.963
AX-89779150	42.963
AX-89779122	42.963
AX-89778615	42.963
AX-89846829	42.963
AX-89846831	42.963
AX-89816897	42.963
AX-89816940	42.963
AX-89874053	42.963
AX-89816930	42.963
AX-89904105	42.963
AX-89816231	42.963
AX-89816374	43.301
AX-89779160	43.639
AX-89778376	45.666
AX-89862536	45.666
AX-89873025	45.666
AX-89846768	45.666
AX-89846767	45.666
AX-89904061	45.666
AX-89779176	45.666
AX-89816979	45.666
AX-89846766	45.666
AX-89779167	45.666
AX-89815902	45.666
AX-89815892	45.666
AX-89904062	45.666
AX-89778385	45.666
AX-89872996	45.666
AX-89904060	45.666
AX-89806304	45.666
AX-89846932	45.666
AX-89797476	46.004
AX-89840221	46.342
AX-89873206	46.342
AX-89779464	46.342
AX-89816132	46.342
AX-89904209	46.342
AX-89873192	46.342
AX-89803044	46.342
AX-89840227	46.342
AX-89846799	46.342
AX-89846765	46.342
AX-89846800	46.342
AX-89847011	46.342
AX-89849993	46.342
AX-89816070	46.342
AX-89779483	46.342
AX-89815869	46.342
AX-89873198	46.342
AX-89778393	46.342
AX-89841270	49.082
AX-89895307	50.511
AX-89780926	50.511
AX-89815848	50.511
AX-89803031	50.511
AX-89838134	50.511
AX-89819172	50.511
AX-89876346	50.511
AX-89876310	50.511
AX-89846760	50.511
AX-89815992	50.511
AX-89815973	50.511
AX-89862786	50.511
AX-89904324	50.511
AX-89895313	50.511
AX-89846851	50.511
AX-89904338	50.511
AX-89846786	50.511
AX-89874577	50.511
AX-89895315	50.511
AX-89876320	50.511
AX-89819281	50.511
AX-89819179	50.511
AX-89847197	50.511
AX-89812545	50.511
AX-89904323	50.511
AX-89856704	50.511
AX-89849684	50.511
AX-89881978	50.511
AX-89904070	50.511
AX-89873042	50.511
AX-89780857	50.511
AX-89895349	50.511
AX-89779512	50.511
AX-89780870	50.511
AX-89876388	50.511
AX-89873080	50.511
AX-89873135	50.511
AX-89815851	50.511
AX-89838131	50.511
AX-89815856	50.511
AX-89874586	50.511
AX-89904789	50.511
AX-89874583	50.511
AX-89819178	50.511
AX-89803391	50.511
AX-89846758	50.511
AX-89779513	50.511
AX-89904072	50.511
AX-89873088	50.511
AX-89846788	50.511
AX-89849687	50.511
AX-89817400	50.511
AX-89806416	50.511
AX-89815970	50.511
AX-89904218	50.511
AX-89838096	50.511
AX-89847172	50.511
AX-89815826	50.511
AX-89904325	50.511
AX-89904317	50.511
AX-89874537	50.511
AX-89904319	50.511
AX-89904318	50.511
AX-89847182	50.511
AX-89795952	50.511
AX-89873066	50.511
AX-89904076	50.511
AX-89862784	50.511
AX-89846775	50.511
AX-89904052	50.511
AX-89817409	50.511
AX-89849686	50.511
AX-89805309	50.511
AX-89872923	50.511
AX-89895317	50.511
AX-89841440	53.251
AX-89819075	61.969
AX-89875881	63.321
AX-89780669	63.321
AX-89780501	64.672
AX-89780412	64.672
AX-89818434	70.312
AX-89904279	71.663
AX-89780007	74.404
AX-89875423	74.404
AX-89780151	74.404
AX-89875454	74.404
AX-89847082	75.755
AX-89849152	75.755
AX-89904256	75.755
AX-89875092	75.755
AX-89847064	75.755
AX-89847067	75.755
AX-89904254	75.755
AX-89874282	78.495
AX-89817163	78.495
AX-89860579	78.495
AX-89779696	79.847
AX-89874835	79.847
AX-89778378	81.198
AX-89874802	81.198
AX-89779707	81.198
AX-89874808	81.198
AX-89780091	82.55
GROUP 1B
AX-89780503	0.672
AX-89874755	0.672
AX-89818628	0.672
AX-89779823	0.672
AX-89817992	1.357
AX-89874798	1.357
AX-89874805	2.042
AX-89779655	2.042
AX-89817617	3.393
AX-89817759	3.393
AX-89817509	3.746
AX-89817002	6.786
AX-89875377	8.832
AX-89778974	8.832
AX-89780080	10.17
AX-89847081	10.194
AX-89875101	12.472
AX-89875083	12.472
AX-89779931	13.595
AX-89818048	15.873
AX-89875250	16.996
AX-89875253	17.672
AX-89780271	19.042
AX-89904288	25.239
AX-89910602	26.944
AX-89904299	29.983
AX-89847139	31.334
AX-89803350	31.334
AX-89818830	31.334
AX-89780587	31.334
AX-89779113	46.798
AX-89778980	46.798
AX-89779210	48.168
AX-89846938	48.844
AX-89817057	48.844
AX-89846950	48.844
AX-89779278	49.743
AX-89815263	49.743
AX-89817175	51.565
AX-89873857	54.287
AX-89904113	54.287
AX-89816860	57.009
AX-89778549	57.684
AX-89778630	59.036
AX-89873301	59.036
AX-89778629	59.036
AX-89846824	59.036
AX-89874091	59.036
AX-89816971	59.036
AX-89779140	60.055
AX-89816109	61.041
AX-89816121	61.041
AX-89873007	61.074
AX-89778387	61.074
AX-89873215	62.093
AX-89910148	62.093
AX-89778473	63.112
AX-89873139	64.131
AX-89847181	66.17
AX-89874566	68.208
AX-89873063	71.294
AX-89916388	71.294
AX-89778431	71.294
AX-89904327	71.294
AX-89874588	71.294
GROUP 1C
AX-89818853	0
AX-89904303	0
AX-89780708	1.351
AX-89780713	1.351
AX-89818869	1.351
AX-89910670	1.351
AX-89818893	1.351
AX-89780807	2.703
AX-89876238	2.703
AX-89876216	2.703
AX-89819091	2.703
AX-89876111	2.703
AX-89806566	2.703
AX-89846945	6.872
AX-89846887	8.223
AX-89846854	8.899
AX-89873658	8.899
AX-89873586	8.899
AX-89860508	8.899
AX-89846867	8.899
AX-89778797	8.899
AX-89860547	10.251
AX-89873799	12.953
AX-89778992	12.953
AX-89779080	12.953
AX-89846908	12.953
AX-89873786	12.953
AX-89780591	14.539
AX-89818792	14.539
AX-89819107	14.539
AX-89819007	14.539
AX-89780715	14.539
AX-89818995	14.539
AX-89818953	14.539
AX-89819054	14.539
AX-89875853	14.539
AX-89818998	14.539
AX-89818978	14.539
AX-89780781	14.539
AX-89873295	17.122
AX-89867407	18.474
AX-89874006	18.474
AX-89846828	18.474
AX-89803147	19.825
AX-89778374	23.994
AX-89846807	23.994
GROUP 1D
AX-89817687	1.347
AX-89874411	1.347
AX-89874801	1.347
AX-89817304	2.698
AX-89847025	2.698
AX-89803174	2.698
AX-89817205	2.698
AX-89779557	2.698
AX-89817497	2.698
AX-89779044	4.05
AX-89875081	4.05
AX-89817985	4.05
AX-89780111	5.43
AX-89875087	5.43
AX-89847069	6.81
AX-89816758	8.162
AX-89847103	9.07
AX-89875475	9.505
AX-89847101	9.505
AX-89847105	9.505
GROUP 1DII
AX-89860683	0
AX-89780922	0
AX-89873147	1.351
GROUP 2A
AX-89847602	0
AX-89904639	2.741
AX-89860972	2.741
AX-89783766	2.741
AX-89880337	3.754
AX-89882241	12.289
AX-89863227	12.289
AX-89863225	12.289
AX-89882331	13.298
AX-89882280	13.298
AX-89847851	13.298
AX-89785400	13.298
AX-89847852	13.298
AX-89825176	13.298
AX-89882275	13.298
AX-89825107	13.298
AX-89882261	13.298
AX-89882238	13.974
AX-89879876	15.325
AX-89822764	16.001
AX-89860935	16.001
AX-89847542	16.001
AX-89785442	16.001
AX-89879894	16.001
AX-89783502	16.001
AX-89822715	16.339
AX-89907633	16.677
AX-89880176	20.783
AX-89819480	24.889
AX-89784020	24.889
AX-89847302	26.704
AX-89904387	26.704
AX-89847355	28.518
AX-89782148	28.518
AX-89904458	28.518
AX-89821200	30.333
AX-89821149	30.333
AX-89782421	30.333
AX-89878291	30.333
AX-89847373	30.333
AX-89878402	30.333
AX-89822887	32.148
AX-89847561	32.148
AX-89815353	32.148
AX-89904508	32.148
AX-89822950	32.148
AX-89847507	32.148
AX-89806832	32.148
AX-89803624	32.148
AX-89879973	32.148
AX-89904618	32.148
AX-89904607	32.148
AX-89822961	32.148
AX-89904502	32.148
AX-89879635	32.148
AX-89823502	36.506
AX-89904663	36.506
AX-89823505	37.182
AX-89847204	37.858
AX-89847212	39.209
AX-89847215	39.885
AX-89876538	39.885
AX-89876540	39.885
AX-89904347	39.885
AX-89819453	39.885
AX-89781132	41.236
AX-89781148	41.236
AX-89819554	41.236
AX-89819557	41.236
AX-89819528	41.236
AX-89820005	42.588
AX-89860710	42.588
AX-89862816	42.588
AX-89877105	42.588
AX-89806595	42.588
AX-89876745	42.588
AX-89781407	43.939
AX-89877019	43.939
AX-89876966	43.939
AX-89803467	43.939
AX-89876984	43.939
AX-89876926	43.939
AX-89876988	43.939
AX-89862832	43.939
AX-89819688	45.291
AX-89781281	45.291
AX-89877208	45.291
AX-89803456	45.291
AX-89781289	45.291
AX-89820117	45.291
AX-89781605	45.291
AX-89819660	45.291
AX-89781590	45.291
AX-89819662	45.291
AX-89820163	46.642
AX-89877196	46.642
AX-89781566	46.642
AX-89820146	46.642
AX-89860740	46.642
AX-89781637	46.642
AX-89781735	47.994
AX-89904420	47.994
AX-89781685	47.994
AX-89877295	47.994
AX-89904423	47.994
AX-89847301	47.994
AX-89877385	47.994
AX-89806640	47.994
AX-89781650	47.994
AX-89877416	47.994
AX-89820232	47.994
AX-89803506	47.994
AX-89820196	47.994
AX-89877403	47.994
AX-89847303	47.994
AX-89877568	50.696
AX-89904439	52.04
AX-89847329	52.04
AX-89820580	54.78
AX-89823339	55.393
AX-89783274	56.744
AX-89880300	56.744
AX-89823157	56.744
AX-89783690	56.744
AX-89879884	56.744
AX-89880573	56.744
AX-89823162	56.744
AX-89823038	56.744
AX-89877932	56.744
AX-89880227	56.744
AX-89823017	56.744
AX-89892819	58.096
AX-89783397	58.096
AX-89847532	58.096
AX-89879762	58.096
AX-89822426	58.096
AX-89904597	58.096
AX-89863082	58.096
AX-89879609	58.096
AX-89783416	58.096
AX-89823380	58.096
AX-89822595	58.096
AX-89806801	58.096
AX-89783279	58.096
AX-89879805	58.096
AX-89849350	58.096
AX-89847621	58.096
AX-89879837	58.096
AX-89783398	58.096
AX-89794045	58.096
AX-89807774	58.096
AX-89879833	58.096
AX-89847622	58.096
AX-89837580	60.42
AX-89795610	61.771
AX-89782253	63.123
AX-89820875	64.474
AX-89782159	68.528
AX-89911313	71.269
AX-89782718	73.972
AX-89851515	78.064
AX-89806718	78.064
AX-89878416	78.064
AX-89878335	79.415
AX-89904485	80.766
AX-89821141	80.766
AX-89821174	80.766
AX-89821160	80.766
AX-89847372	80.766
AX-89878242	82.118
AX-89847361	83.469
AX-89847360	83.469
AX-89904477	83.469
AX-89904482	83.469
AX-89821031	83.469
AX-89904474	83.469
AX-89878214	83.469
AX-89782345	83.469
AX-89904476	83.469
AX-89904478	83.469
AX-89904479	83.469
AX-89911410	84.821
AX-89904545	84.821
AX-89879247	84.821
AX-89822051	84.821
AX-89847448	84.821
AX-89847451	84.821
AX-89782982	86.172
AX-89847447	86.172
AX-89847421	87.524
AX-89815340	87.524
AX-89803675	87.524
AX-89782866	87.524
GROUP 2B
AX-89799113	6.95
AX-89783925	6.95
AX-89799116	6.95
AX-89882266	7.759
AX-89822692	8.567
AX-89905819	11.062
AX-89783417	11.062
AX-89879963	11.062
AX-89835615	11.062
AX-89822413	11.062
AX-89823410	13.108
AX-89820122	13.108
AX-89823164	13.108
AX-89823064	13.108
AX-89880239	13.108
AX-89783860	13.783
AX-89819645	13.783
AX-89822632	13.783
AX-89783379	13.783
AX-89783740	13.783
AX-89879693	13.783
AX-89781652	13.783
AX-89847533	13.783
AX-89904651	13.783
AX-89781801	15.488
AX-89904585	21.302
AX-89822505	21.302
AX-89822486	21.302
AX-89783591	21.302
AX-89783567	21.302
AX-89783308	21.302
AX-89880114	21.302
AX-89879705	21.977
AX-89783987	22.653
AX-89904657	22.653
AX-89904340	22.653
AX-89819858	30.231
AX-89876958	30.231
AX-89781374	30.231
AX-89876821	32.757
AX-89847289	35.283
AX-89867615	37.809
AX-89781539	37.809
AX-89781694	40.335
AX-89781693	40.335
AX-89820186	40.335
AX-89910994	42.861
AX-89781728	42.861
AX-89877434	42.861
AX-89867638	42.861
AX-89877819	45.387
AX-89862886	45.387
AX-89877804	45.387
AX-89877398	49.587
AX-89781802	50.51
AX-89820579	50.51
AX-89782066	50.51
AX-89782015	50.51
AX-89907400	50.51
AX-89847328	50.51
AX-89796840	50.51
AX-89782036	50.51
AX-89877480	50.51
AX-89820316	50.51
AX-89781929	50.51
AX-89781765	50.51
AX-89782087	50.51
AX-89781915	50.51
AX-89781814	50.51
AX-89781949	50.51
AX-89877805	50.51
AX-89820502	50.51
AX-89781987	50.51
AX-89904445	50.51
AX-89782012	50.51
AX-89877708	50.51
AX-89904449	50.51
AX-89820566	50.51
AX-89820327	50.847
AX-89847324	51.185
AX-89781821	53.45
AX-89795559	55.77
AX-89795603	55.77
GROUP 2BII
AX-89878673	0
AX-89878253	5.397
AX-89847366	6.748
AX-89782318	8.1
AX-89879085	8.1
AX-89783015	8.1
AX-89782979	8.1
AX-89821012	8.1
AX-89783029	8.1
AX-89878129	8.1
AX-89822055	8.1
AX-89783055	8.1
AX-89821856	12.269
AX-89821834	12.269
AX-89803668	12.269
GROUP 2C
AX-89815363	8.115
AX-89822627	8.956
AX-89911501	8.956
AX-89822635	8.956
AX-89794046	8.956
AX-89847534	8.956
AX-89867786	10.327
AX-89904600	10.327
AX-89847540	10.327
AX-89904577	10.327
AX-89794061	10.327
AX-89783280	10.327
AX-89849663	10.327
AX-89880258	11.678
AX-89878481	11.678
AX-89878262	11.678
AX-89878257	11.678
AX-89781606	11.678
AX-89820188	11.678
AX-89878288	11.678
AX-89783715	11.678
AX-89823166	11.678
AX-89878318	11.678
AX-89822658	13.03
AX-89783478	13.03
AX-89811743	14.381
AX-89882247	14.381
AX-89825142	14.381
AX-89882250	14.381
AX-89882319	14.381
AX-89812086	14.381
AX-89811742	14.381
AX-89825165	14.381
AX-89882325	14.381
AX-89825173	14.381
AX-89904601	14.381
AX-89882295	14.381
AX-89825213	14.381
AX-89825098	15.443
AX-89882272	15.443
AX-89904644	24.222
AX-89823267	24.222
GROUP 2CII
AX-89781537	5.406
AX-89820063	5.406
AX-89781218	5.406
AX-89781726	6.757
AX-89781651	6.757
AX-89877293	6.757
AX-89894813	12.238
AX-89795567	12.238
AX-89837575	12.238
AX-89894767	12.238
AX-89803527	12.238
AX-89782014	13.589
AX-89820526	13.589
AX-89877659	13.589
AX-89877684	13.589
AX-89820583	13.589
AX-89858539	14.941
AX-89820558	15.617
AX-89782811	15.617
AX-89894835	16.292
AX-89820769	16.292
AX-89820733	16.292
AX-89894843	16.292
AX-89877885	16.292
AX-89821706	16.292
AX-89877912	16.292
AX-89878019	16.292
AX-89879396	16.292
AX-89782698	21.932
AX-89878705	21.932
AX-89821517	21.932
AX-89782680	21.932
AX-89782713	21.932
AX-89847395	21.932
AX-89821277	21.932
GROUP 2D
AX-89867660	0
AX-89781853	1.351
AX-89781859	1.351
AX-89781803	2.056
AX-89877426	2.693
AX-89904422	2.693
AX-89820147	8.333
AX-89781633	8.333
AX-89784368	8.333
AX-89877229	15.205
AX-89876545	22.077
AX-89821622	23.9
AX-89821939	24.799
AX-89783368	24.799
AX-89879697	24.799
AX-89783983	24.799
AX-89847566	25.474
AX-89822977	25.474
AX-89784027	25.474
AX-89819284	25.474
AX-89878056	25.812
AX-89822826	25.812
AX-89782111	26.15
AX-89847515	26.15
AX-89879885	26.488
AX-89847250	26.488
AX-89876702	26.488
AX-89781087	26.826
AX-89819505	26.826
AX-89847585	28.177
AX-89904634	28.853
AX-89823062	29.529
AX-89822447	29.529
AX-89822579	29.529
AX-89847625	29.529
AX-89783476	29.529
AX-89878797	29.529
AX-89825203	34.801
AX-89904817	34.801
AX-89799149	36.542
AX-89894792	48.928
AX-89782112	54.2
AX-89877985	54.2
AX-89872327	54.2
AX-89820949	54.2
AX-89847412	56.961
AX-89878844	56.961
AX-89878786	57.974
AX-89904507	58.988
AX-89782729	58.988
AX-89821395	58.988
AX-89878607	58.988
AX-89821460	58.988
AX-89821500	58.988
AX-89821463	58.988
AX-89821464	58.988
AX-89904513	58.988
AX-89821436	58.988
AX-89821306	63.157
AX-89782543	63.157
AX-89821230	63.157
AX-89782590	64.518
AX-89878458	65.879
AX-89821352	65.879
AX-89878484	65.879
AX-89821221	65.879
AX-89821340	65.879
AX-89821328	65.879
AX-89878482	65.879
AX-89878305	71.518
AX-89878273	71.518
AX-89878304	71.518
AX-89821184	71.518
AX-89878206	72.87
AX-89821078	72.87
AX-89821042	74.221
AX-89783058	74.221
AX-89878177	74.221
AX-89904542	76.962
AX-89879143	76.962
AX-89821811	78.313
AX-89821754	78.313
AX-89803663	78.313
AX-89821810	78.313
GROUP 3A
AX-89884895	0
AX-89784697	0
AX-89881406	0
AX-89784634	0
AX-89861016	0
AX-89788020	0
AX-89881074	0
AX-89904700	0
AX-89807315	0
AX-89828022	0
AX-89787547	0
AX-89804287	0
AX-89787303	1.351
AX-89884630	1.351
AX-89787290	1.351
AX-89787223	2.703
AX-89828362	4.054
AX-89807084	4.054
AX-89863285	4.054
AX-89848148	5.406
AX-89884193	6.757
AX-89786942	6.757
AX-89827048	6.757
AX-89904890	9.46
AX-89785241	10.811
AX-89882022	12.163
AX-89882026	12.163
AX-89847791	12.163
AX-89787162	13.514
AX-89904839	15.983
AX-89847880	15.983
AX-89904837	15.983
AX-89904831	15.983
AX-89785628	15.983
AX-89904844	15.983
AX-89785568	15.983
AX-89847873	15.983
AX-89904886	17.335
AX-89826121	17.335
AX-89847975	17.335
AX-89904895	17.335
AX-89847988	17.335
AX-89826164	17.335
AX-89882385	17.335
AX-89847968	17.335
AX-89847974	17.335
AX-89826217	17.335
AX-89882422	17.335
AX-89881921	17.335
AX-89863307	17.335
AX-89904830	17.335
AX-89804114	17.335
AX-89884459	17.569
AX-89881876	18.686
AX-89895219	18.686
AX-89824747	18.686
AX-89881703	18.686
AX-89824737	18.686
AX-89906025	18.686
AX-89904781	18.686
AX-89881704	18.686
AX-89784964	20.037
AX-89905224	20.037
AX-89904758	20.037
AX-89847782	20.037
AX-89830369	20.037
AX-89884773	20.272
AX-89784831	21.389
AX-89784834	21.389
AX-89786990	21.389
AX-89904984	22.74
AX-89884207	22.74
AX-89787403	22.974
AX-89824296	25.481
AX-89885395	28.38
AX-89791292	31.121
AX-89879746	31.121
AX-89848231	31.121
AX-89807326	31.121
AX-89905042	31.121
AX-89825682	32.472
AX-89785900	32.472
AX-89882943	32.472
AX-89883126	32.472
AX-89786120	32.472
AX-89786081	32.472
AX-89806157	32.472
AX-89786124	32.472
AX-89845875	32.472
AX-89861250	32.472
AX-89827832	32.472
AX-89826010	32.472
AX-89845873	32.472
AX-89825846	32.472
AX-89786103	32.472
AX-89802499	32.472
AX-89827883	32.472
AX-89832960	33.823
AX-89890254	33.823
AX-89833028	33.823
AX-89890269	33.823
AX-89890205	33.823
AX-89890230	33.823
AX-89832984	33.823
AX-89833044	33.823
AX-89833033	33.823
AX-89832975	33.823
AX-89792160	33.823
AX-89785919	35.175
AX-89882927	35.175
AX-89825663	35.851
AX-89785867	37.202
AX-89904854	39.229
AX-89863257	39.905
AX-89868457	40.243
AX-89807089	40.581
AX-89831869	40.918
AX-89831866	41.256
AX-89882666	41.256
AX-89865784	42.946
AX-89885495	43.283
AX-89880924	43.959
AX-89784366	44.635
AX-89881402	45.311
AX-89784346	45.311
AX-89803924	45.311
AX-89784478	45.311
AX-89881204	45.648
AX-89824133	45.648
AX-89784596	46.662
AX-89824243	46.662
AX-89784571	46.662
AX-89824164	46.662
AX-89881289	47.338
AX-89784523	47.338
AX-89881331	48.013
AX-89863153	48.013
AX-89867111	48.013
AX-89847723	48.013
AX-89784434	48.689
AX-89784560	49.703
AX-89784669	50.716
AX-89824292	50.716
AX-89847727	50.716
AX-89784656	50.716
AX-89803929	50.716
AX-89855884	50.716
AX-89863165	50.716
AX-89881492	50.716
AX-89784643	50.716
AX-89847734	50.716
AX-89879504	53.457
AX-89881628	53.457
AX-89847470	53.457
AX-89904569	53.457
AX-89904555	53.457
AX-89783233	53.457
AX-89784718	53.457
AX-89824368	53.457
AX-89822279	53.457
AX-89904566	53.457
AX-89879490	53.457
AX-89824504	53.457
AX-89904570	53.457
AX-89847478	53.457
AX-89824502	53.457
AX-89904557	53.457
AX-89822250	53.457
AX-89904565	53.457
AX-89847471	53.457
AX-89822280	53.457
AX-89806991	53.457
AX-89820637	53.457
AX-89783166	53.457
AX-89811696	54.132
AX-89847475	54.132
AX-89847463	54.132
AX-89822380	54.132
AX-89904549	54.132
AX-89904550	54.132
AX-89783126	54.132
AX-89822110	54.132
AX-89904777	54.132
AX-89783088	54.132
AX-89847747	54.132
AX-89822379	54.132
AX-89785050	54.132
AX-89784992	54.808
AX-89785006	55.484
AX-89824666	55.484
AX-89804199	57.53
GROUP 3AII
AX-89786862	0
AX-89848099	0
AX-89786387	0
AX-89848096	0
AX-89848004	0
AX-89848117	0
AX-89811234	0
AX-89848062	1.352
AX-89904920	6.758
AX-89852053	10.927
AX-89847825	13.63
AX-89847847	14.981
GROUP 3B
AX-89904896	0
AX-89786418	0
AX-89883013	1.352
AX-89785613	5.444
AX-89881780	9.613
AX-89827285	11.002
AX-89787139	11.002
AX-89787167	11.002
AX-89904746	13.782
AX-89787132	16.522
AX-89787116	16.522
AX-89787165	16.522
AX-89787121	16.522
AX-89827258	16.522
AX-89787119	16.522
AX-89884399	16.522
AX-89872492	16.522
AX-89827441	17.874
AX-89807289	17.874
AX-89787336	17.874
AX-89884508	19.225
AX-89787212	19.225
AX-89787229	19.225
AX-89877154	19.225
AX-89787362	19.225
AX-89787513	21.262
AX-89804259	21.262
AX-89827685	21.262
AX-89827761	21.262
AX-89807296	21.262
AX-89787430	22.287
AX-89848199	23.298
AX-89828285	23.298
AX-89848252	23.298
AX-89787924	23.974
AX-89828208	24.659
AX-89885360	24.659
AX-89828203	25.344
AX-89787916	25.344
AX-89868096	26.358
AX-89828162	26.358
AX-89787857	26.358
AX-89828094	27.371
AX-89885062	28.723
AX-89787615	30.299
AX-89868079	31.876
AX-89785993	33.453
AX-89787575	33.453
AX-89825892	34.468
AX-89825577	40.247
AX-89825673	41.261
AX-89825701	42.275
AX-89825584	44.32
AX-89831871	44.996
AX-89784246	45.672
AX-89823811	45.672
AX-89791258	45.672
AX-89847679	45.672
AX-89885535	45.672
AX-89881340	46.348
AX-89881047	46.348
AX-89847668	46.348
AX-89881021	46.685
AX-89784615	46.685
AX-89881025	47.023
AX-89822249	48.046
AX-89872399	48.046
AX-89824193	49.069
AX-89784490	49.069
AX-89881157	49.069
AX-89824104	49.069
AX-89784474	49.069
AX-89822343	49.745
AX-89847464	49.745
AX-89855849	50.421
AX-89822234	50.759
AX-89879493	51.096
AX-89822339	51.096
AX-89881613	51.096
AX-89784568	51.096
AX-89904684	51.096
AX-89784986	51.096
AX-89847715	51.096
AX-89880930	51.096
AX-89822373	51.434
AX-89884237	51.772
AX-89904775	51.772
AX-89786932	51.772
AX-89824691	51.772
AX-89904778	51.772
AX-89904780	51.772
AX-89847483	51.772
AX-89784851	52.11
AX-89784889	52.11
AX-89787517	52.11
AX-89824551	52.11
AX-89848131	52.448
AX-89824744	52.786
AX-89895218	52.786
AX-89881877	52.786
AX-89881661	53.124
AX-89887552	53.461
AX-89883161	53.799
AX-89826022	53.799
AX-89800585	53.799
AX-89786152	53.799
AX-89838011	54.137
AX-89904769	54.475
AX-89884888	54.475
AX-89881871	54.475
AX-89784896	54.475
AX-89883294	55.826
AX-89786334	55.826
AX-89881918	55.826
AX-89826194	55.826
AX-89847771	55.826
AX-89904764	55.826
AX-89803968	55.826
AX-89824762	55.826
AX-89883291	55.826
AX-89786286	55.826
AX-89904897	55.826
AX-89826218	55.826
AX-89786333	55.826
AX-89883407	55.826
AX-89824771	55.826
AX-89881944	55.826
AX-89786331	55.826
AX-89881933	55.826
AX-89826290	55.826
AX-89867133	55.826
AX-89826216	55.826
AX-89786326	55.826
AX-89883426	55.826
AX-89825462	57.197
AX-89785078	57.197
AX-89911918	57.197
AX-89847796	57.197
AX-89825461	57.534
AX-89872656	57.534
AX-89892576	57.872
AX-89785734	57.872
AX-89904851	57.872
AX-89847901	57.872
AX-89904885	57.872
AX-89882366	57.872
AX-89882613	57.872
AX-89785740	57.872
AX-89825220	58.716
AX-89785680	61.27
AX-89882445	61.27
AX-89785346	61.27
AX-89847876	61.27
AX-89785259	62.621
GROUP 3C
AX-89828061	0
AX-89784630	0
AX-89828388	0
AX-89784653	0
AX-89881128	0
AX-89824237	0
AX-89823851	0
AX-89784365	0
AX-89884732	0
AX-89847707	0
AX-89804316	0
AX-89824251	0
AX-89863101	0
AX-89784707	0
AX-89787677	0
AX-89881390	0
AX-89787681	0
AX-89905039	0
AX-89784660	0
AX-89828111	0
AX-89861277	0
AX-89823912	0
AX-89827466	0
AX-89827786	0
AX-89787675	0
AX-89827249	1.351
AX-89827022	2.703
AX-89825960	2.868
AX-89825809	2.868
AX-89785966	4.22
AX-89851954	4.22
AX-89825677	4.22
AX-89882614	5.571
AX-89785627	5.571
AX-89785626	5.571
AX-89865542	5.571
AX-89882175	5.571
AX-89784950	6.923
AX-89824596	6.923
AX-89784827	8.274
AX-89848160	16.217
AX-89884608	17.569
AX-89863444	18.92
AX-89884482	18.92
AX-89884690	18.92
AX-89848187	18.92
AX-89804243	18.92
AX-89848198	20.272
AX-89905054	20.272
AX-89905055	20.272
AX-89885373	20.272
AX-89787474	20.272
AX-89827727	20.272
AX-89848251	20.272
AX-89884844	20.272
AX-89848202	20.272
AX-89787450	21.892
AX-89884851	21.892
AX-89787770	22.622
AX-89828095	22.622
AX-89787813	23.512
AX-89848229	23.781
AX-89787680	24.94
AX-89848230	26.099
AX-89885080	26.099
AX-89828006	26.099
AX-89848228	26.099
AX-89787587	27.259
AX-89827931	27.259
AX-89884972	27.259
AX-89827953	27.259
AX-89787573	27.259
AX-89885009	27.259
AX-89848219	27.259
AX-89827916	27.259
AX-89787540	28.418
AX-89848214	28.418
AX-89906821	30.667
AX-89785986	30.667
AX-89785987	30.667
AX-89785845	37.477
AX-89792191	37.477
AX-89826015	37.477
AX-89882890	38.847
AX-89890259	38.847
AX-89867951	38.847
AX-89865577	39.572
AX-89825930	39.572
AX-89785926	39.572
AX-89893699	41.667
AX-89885526	42.478
AX-89788071	42.478
AX-89881208	44.911
AX-89831838	45.721
AX-89784409	45.721
AX-89824161	45.721
AX-89824255	45.721
AX-89904707	45.721
AX-89881267	45.721
AX-89881410	45.721
AX-89881353	45.721
AX-89847741	45.721
AX-89824357	45.721
AX-89784495	45.721
AX-89784590	45.721
AX-89881239	45.721
AX-89824218	45.721
AX-89881260	45.721
AX-89784441	45.721
AX-89823947	45.721
AX-89824256	47.279
AX-89867870	47.279
AX-89904738	51.345
AX-89881449	51.683
AX-89822350	52.021
AX-89847735	52.021
AX-89784623	52.358
AX-89824487	52.696
AX-89904741	52.696
AX-89879350	52.696
AX-89879529	52.696
AX-89784632	53.372
AX-89783082	53.372
AX-89847455	53.372
AX-89904554	53.372
AX-89879318	53.372
AX-89847733	53.372
AX-89881657	53.372
AX-89847779	53.372
AX-89822358	53.372
AX-89879328	53.372
AX-89784689	53.372
AX-89867970	60.52
AX-89826180	60.52
AX-89786250	60.52
AX-89826075	64.093
AX-89883210	64.093
AX-89892578	65.455
AX-89826073	65.455
AX-89793881	65.455
AX-89786158	65.455
AX-89904852	65.455
AX-89904824	68.177
AX-89825306	68.177
AX-89785543	68.177
AX-89847885	68.852
AX-89785647	68.852
AX-89785685	68.852
AX-89847884	68.852
AX-89882574	70.495
AX-89785365	71.305
AX-89882211	71.305
AX-89847897	71.305
AX-89785246	72.925
AX-89785234	72.925
AX-89785296	72.925
AX-89882152	73.948
AX-89847821	74.971
AX-89882058	74.971
AX-89785194	74.971
AX-89826502	75.647
AX-89848028	75.647
AX-89786454	75.647
AX-89904910	75.647
AX-89883628	75.647
AX-89786503	77.84
AX-89883653	77.84
AX-89826596	79.248
AX-89883700	79.248
AX-89883862	81.048
AX-89883923	81.048
AX-89786755	83.567
AX-89826383	84.649
AX-89848125	84.649
AX-89884115	84.649
AX-89786900	84.649
AX-89826415	84.649
AX-89884014	84.649
AX-89884008	84.649
AX-89884012	84.649
AX-89904969	84.649
AX-89883489	84.649
GROUP 3D
AX-89786431	4.169
AX-89904999	4.169
AX-89807272	4.169
AX-89882990	5.991
AX-89904752	6.89
AX-89904823	7.228
AX-89904748	7.566
AX-89785340	9.158
AX-89824674	10.749
AX-89787286	12.341
AX-89787419	13.933
AX-89848201	13.933
AX-89827607	13.933
AX-89827634	14.644
AX-89828224	20.072
AX-89787762	21.891
AX-89885077	21.945
AX-89885075	26.827
AX-89787657	27.503
AX-89787643	27.503
AX-89885005	28.178
AX-89827806	29.549
AX-89905027	30.224
AX-89872441	30.9
AX-89847941	30.9
AX-89906889	30.9
AX-89802411	32.946
AX-89845527	32.946
AX-89785838	32.953
AX-89847933	32.959
AX-89883067	33.973
AX-89825979	34.987
AX-89825996	34.987
AX-89905493	35.662
AX-89792176	35.662
AX-89832942	35.662
AX-89785924	36.338
AX-89825742	37.014
AX-89825732	37.014
AX-89785906	37.014
AX-89885472	37.689
AX-89788026	37.689
AX-89885471	38.365
AX-89788027	38.365
AX-89872429	40.444
AX-89880965	40.444
AX-89861017	40.444
AX-89806917	40.444
AX-89785753	40.444
AX-89880974	45.226
AX-89880932	45.226
AX-89848262	45.226
AX-89784234	47.873
AX-89823785	47.873
AX-89803886	47.873
AX-89784466	51.174
AX-89847482	60.35
AX-89824383	60.35
AX-89847736	60.35
AX-89824300	60.35
AX-89872413	60.35
AX-89824337	60.35
AX-89847737	60.35
AX-89824389	60.35
AX-89824494	60.35
AX-89784662	61.038
AX-89881471	61.308
AX-89881487	62.111
AX-89904718	63.739
AX-89881420	63.739
AX-89784616	65.054
AX-89904709	65.054
AX-89847708	65.054
AX-89824074	65.054
AX-89824026	65.054
AX-89784515	65.054
AX-89881177	65.054
AX-89783097	65.128
AX-89784463	66.369
AX-89822130	66.517
AX-89785011	74.931
AX-89912411	80.489
AX-89884247	80.489
AX-89828336	80.489
AX-89826024	81.878
AX-89904762	83.267
AX-89847865	83.267
AX-89785706	83.267
AX-89789849	85.294
AX-89883413	88.711
AX-89826260	89.386
AX-89868518	90.738
AX-89786164	90.738
AX-89786179	90.738
AX-89825488	90.738
AX-89825407	92.089
AX-89825448	96.172
AX-89882179	97.523
AX-89883631	98.875
AX-89786399	109.801
AX-89823897	110.021
AX-89807106	111.372
AX-89872430	111.372
AX-89880949	111.372
AX-89784303	111.372
AX-89882744	111.372
AX-89786851	112.504
AX-89786839	112.504
AX-89826443	112.504
AX-89825750	112.724
AX-89786784	113.855
AX-89786708	113.855
AX-89786903	113.855
AX-89884084	113.855
AX-89826690	115.207
AX-89786654	116.558
AX-89786645	116.558
AX-89826606	117.91
AX-89824769	119.261
AX-89815431	119.261
AX-89786544	119.261
AX-89885218	119.879
AX-89807329	119.879
AX-89824940	120.613
AX-89786502	120.613
AX-89885372	121.23
AX-89848257	121.23
AX-89848197	121.23
GROUP 4A
AX-89829752	1.369
AX-89829754	1.369
AX-89791522	1.369
AX-89892081	1.369
AX-89790935	1.369
AX-89807497	1.369
AX-89888086	1.369
AX-89789494	1.369
AX-89872570	1.369
AX-89804654	1.369
AX-89829588	1.369
AX-89790347	1.369
AX-89905083	1.369
AX-89789502	1.369
AX-89888057	1.369
AX-89831609	1.369
AX-89788211	1.369
AX-89788183	1.369
AX-89789303	1.369
AX-89790345	2.052
AX-89834872	2.545
AX-89793604	2.944
AX-89834989	2.944
AX-89791154	4.52
AX-89791096	4.52
AX-89831723	4.52
AX-89885704	4.911
AX-89848744	6.095
AX-89791415	6.095
AX-89852547	6.095
AX-89885837	6.095
AX-89885894	6.095
AX-89868125	6.095
AX-89788157	6.095
AX-89791082	6.095
AX-89821360	6.095
AX-89788329	6.095
AX-89905082	6.095
AX-89828773	6.095
AX-89828710	6.095
AX-89889196	6.095
AX-89885882	6.095
AX-89889260	6.095
AX-89791346	6.095
AX-89789198	7.456
AX-89788222	8.141
AX-89886805	8.141
AX-89886772	8.479
AX-89828600	8.816
AX-89788231	8.816
AX-89807389	8.816
AX-89886806	8.816
AX-89789171	8.816
AX-89789154	8.816
AX-89789150	9.859
AX-89807474	10.901
AX-89829321	12.068
AX-89829411	18.973
AX-89829956	20.579
AX-89811830	20.579
AX-89848470	20.579
AX-89789003	20.579
AX-89887162	20.579
AX-89789027	20.579
AX-89848465	21.949
AX-89830510	23.3
AX-89830478	24.652
AX-89887622	24.652
AX-89887578	24.652
AX-89789900	24.652
AX-89830872	27.355
GROUP 4B
AX-89913290	0
AX-89832055	2.74
AX-89848575	4.092
AX-89830975	4.092
AX-89888593	4.092
AX-89790363	4.092
AX-89905267	4.092
AX-89848537	4.092
AX-89848294	13.666
AX-89906218	15.018
AX-89892090	16.407
AX-89793560	17.758
AX-89892123	19.11
AX-89905753	20.461
AX-89791127	22.826
AX-89791153	22.826
AX-89831712	23.614
AX-89791157	23.614
AX-89888951	23.614
AX-89831776	23.614
AX-89848680	24.009
AX-89889108	24.009
AX-89831939	24.009
AX-89791313	24.009
AX-89807392	24.009
AX-89828551	24.009
AX-89788318	24.009
AX-89831950	24.009
AX-89807401	24.009
AX-89791400	24.009
AX-89791379	24.009
AX-89807475	24.009
AX-89889266	24.009
AX-89885854	24.009
AX-89861541	24.009
AX-89791336	24.009
AX-89791477	24.009
AX-89848310	24.009
AX-89885786	24.009
AX-89832083	24.009
AX-89889277	24.009
AX-89863535	24.009
AX-89788360	24.009
AX-89791310	24.009
AX-89885781	24.009
AX-89889201	24.009
AX-89828545	24.009
AX-89791062	25.191
AX-89888803	25.191
AX-89831707	25.191
AX-89848721	25.191
AX-89913270	25.191
AX-89848717	25.191
AX-89791125	25.191
AX-89888864	25.191
AX-89886885	28.687
AX-89788237	28.687
AX-89885741	28.687
AX-89788274	28.687
AX-89829634	30.038
AX-89886830	30.038
AX-89829644	30.038
AX-89804448	30.038
AX-89789187	30.038
AX-89829675	30.038
AX-89829635	30.038
AX-89848414	30.038
AX-89829656	30.038
AX-89829636	30.038
AX-89789213	30.038
AX-89829431	30.038
AX-89829637	30.038
AX-89886809	30.038
AX-89829682	30.038
AX-89789216	30.038
AX-89829505	30.714
AX-89789135	30.714
AX-89863540	30.714
AX-89905164	30.714
AX-89824419	30.714
AX-89789162	30.714
AX-89886759	30.714
AX-89829417	30.714
AX-89863177	30.714
AX-89905167	30.714
AX-89886442	30.714
AX-89829516	30.714
AX-89905155	30.714
AX-89789158	30.714
AX-89789302	30.714
AX-89788887	30.714
AX-89788390	30.714
AX-89829306	30.714
AX-89886474	30.714
AX-89828825	30.714
AX-89788889	30.714
AX-89829316	30.714
AX-89789043	30.714
AX-89789064	30.714
AX-89886667	30.714
AX-89829398	30.714
AX-89886580	30.714
AX-89886736	30.714
AX-89807461	30.714
AX-89789166	30.714
AX-89885933	30.714
AX-89886447	30.714
AX-89868170	30.714
AX-89886669	30.714
AX-89824421	30.714
AX-89829463	32.164
AX-89886636	32.164
AX-89886956	32.164
AX-89887053	33.614
AX-89887059	33.614
AX-89887150	35.065
AX-89789572	35.065
AX-89830020	35.065
AX-89887201	35.065
AX-89863622	35.065
AX-89789561	35.065
AX-89863624	38.006
AX-89887232	38.006
AX-89887233	38.006
AX-89807558	39.456
AX-89830534	40.906
AX-89807548	40.906
AX-89830486	40.906
AX-89804536	40.906
AX-89848510	42.357
AX-89863646	42.357
AX-89830423	43.807
AX-89887520	43.807
AX-89807538	43.807
AX-89887573	43.807
AX-89830152	45.257
AX-89789736	45.257
AX-89789812	45.257
AX-89861413	45.257
AX-89848482	45.257
AX-89887490	45.257
AX-89887304	45.257
AX-89886000	48.198
AX-89790192	51.139
AX-89905259	52.589
AX-89863678	52.589
AX-89807579	52.589
AX-89848560	53.265
AX-89848572	53.941
AX-89848566	53.941
AX-89790334	53.941
AX-89848562	53.941
AX-89888090	53.941
AX-89905272	53.941
AX-89905275	55.292
AX-89888106	56.644
AX-89848577	56.644
AX-89848584	59.384
AX-89830976	59.384
AX-89888148	60.736
AX-89905281	60.736
AX-89790548	62.087
AX-89905304	62.087
AX-89831076	62.087
AX-89888377	62.087
AX-89831231	62.087
AX-89905290	62.087
AX-89848592	62.087
AX-89831108	62.087
AX-89831177	62.087
AX-89848606	62.087
AX-89848594	62.087
AX-89790632	62.087
AX-89905295	62.087
AX-89888283	62.087
AX-89872577	62.087
AX-89848609	62.087
AX-89831114	62.087
AX-89831204	62.087
AX-89888237	62.087
AX-89790543	62.087
AX-89790569	62.087
AX-89848618	62.087
AX-89905284	62.087
AX-89848587	62.087
AX-89905294	62.087
AX-89888326	62.087
AX-89905296	62.087
AX-89848595	62.087
GROUP 4C
AX-89789996	0
AX-89829999	0
AX-89887741	0
AX-89789558	0
AX-89848522	0
AX-89789559	0
AX-89857160	1.351
AX-89905231	5.521
AX-89830340	6.872
AX-89830391	6.872
AX-89905257	13.863
AX-89848631	15.215
AX-89790291	18.335
AX-89781839	28.131
AX-89807420	36.981
AX-89886215	36.981
AX-89788763	36.981
AX-89886239	36.981
AX-89790715	36.981
AX-89829253	36.981
AX-89886391	36.981
AX-89829105	36.981
AX-89788636	36.981
AX-89829209	36.981
AX-89829164	36.981
AX-89829035	36.981
GROUP 4CII
AX-89789054	0
AX-89830002	0
AX-89887132	0
AX-89888680	1.351
AX-89791499	1.351
AX-89790981	1.351
AX-89790866	1.351
AX-89831548	1.351
AX-89790835	1.351
AX-89791500	1.351
AX-89888679	1.351
AX-89807637	1.351
AX-89831438	1.351
AX-89793551	1.351
AX-89828608	1.351
AX-89831534	1.351
AX-89828553	1.351
AX-89892176	5.521
GROUP 4D
AX-89789088	0
AX-89887104	1.352
AX-89848614	1.352
AX-89886649	1.352
AX-89905338	1.352
AX-89848674	5.27
AX-89905335	5.27
AX-89848677	5.27
AX-89831529	9.213
AX-89905332	10.709
AX-89831565	11.525
AX-89791541	11.525
AX-89788189	12.34
AX-89889224	13.156
AX-89847564	13.156
AX-89905351	13.156
AX-89889193	13.156
AX-89888790	13.494
AX-89888940	13.831
AX-89828538	13.831
AX-89885860	13.831
AX-89791214	13.831
AX-89885667	13.831
AX-89791161	13.831
AX-89791191	13.831
AX-89888905	13.831
AX-89848416	14.169
AX-89886893	14.169
AX-89788333	14.507
AX-89791334	14.507
AX-89861530	14.507
AX-89905097	14.507
AX-89791353	14.507
AX-89831924	14.507
AX-89868322	14.507
AX-89888829	14.507
AX-89828658	14.507
AX-89778735	14.507
AX-89791359	14.507
AX-89831760	15.183
AX-89804445	17.095
AX-89789204	17.095
AX-89789237	17.095
AX-89886689	19.007
AX-89852352	19.007
AX-89788405	20.919
AX-89829743	20.919
AX-89886450	22.831
AX-89788920	26.655
AX-89886513	26.655
AX-89905161	28.567
AX-89887054	30.094
AX-89789352	30.094
AX-89789414	30.094
AX-89829803	30.094
AX-89887018	30.094
AX-89789353	30.094
AX-89789435	31.139
AX-89848467	31.139
AX-89789506	31.139
AX-89887511	33.229
AX-89830305	34.274
AX-89789800	35.319
AX-89887415	37.438
AX-89830248	37.438
AX-89789721	39.557
AX-89789742	40.602
AX-89861412	40.602
AX-89789782	40.602
AX-89830168	40.602
AX-89789639	40.602
AX-89848484	40.602
AX-89848557	51.217
AX-89848558	51.217
AX-89888031	51.217
AX-89790401	52.736
AX-89830936	52.736
AX-89888192	57.355
AX-89848593	57.355
AX-89908442	57.355
AX-89831134	58.236
AX-89831050	58.236
AX-89831090	58.236
AX-89831333	71.997
AX-89831395	74.893
AX-89829234	74.893
AX-89788597	74.893
AX-89886384	74.893
AX-89788832	74.893
AX-89829166	74.893
AX-89886192	74.893
AX-89788641	74.893
AX-89788681	74.893
AX-89886316	74.893
GROUP 5A
AX-89807969	0
AX-89836464	1.352
AX-89893164	1.352
AX-89836010	1.352
AX-89794381	1.352
AX-89893248	1.352
AX-89794972	1.352
AX-89849486	1.352
AX-89889401	1.352
AX-89832270	1.352
AX-89905491	2.703
[truncated: 1,836 more rows]
