# Supplementary material for: Pedigree-Based Analysis in a Multiparental Population of Octoploid Strawberry Reveals QTL Alleles Conferring Resistance to Phytophthora cactorum
Source: G3 (Bethesda). 2017 Jun 5;7(6):1707–19. doi: 10.1534/g3.117.042119 (PMC5473751; doi:10.1534/g3.117.042119)
Supplement: Supplementary file 18 [file 1707FileS7.zip › File S7/1 Software/Genomewide QTL analysis/Pc 2013-14 Genomewide/rep2/outputs/Flex.log]

Fri,  8 Apr 2016, 13:40:17
*******************************************************************************

FlexQTL
  Quantitative Genetics on Pedigreed Populations
  www.flexqtl.nl

  Version 0.99130             
  Date    16.FEB.2016         

BIOMETRIS
  Wageningen UR
  PO Box 100
  6700 AC  Wageningen
  The Netherlands
  www.biometris.wur.nl

Project directory
  /scratch/lfs/mangandi/PcGW.5A 


Parameter file
  flexqtl.par 

******************************************************************************

 Disclaimer FlexQTL

 This SOFTWARE PRODUCT is provided by THE PROVIDER 'as is' and 'with all 
 faults'. THE PROVIDER makes no representations or warranties of any kind
 concerning the safety, suitability, lack of viruses, inaccuracies, 
 typographical errors, or other harmful components of this SOFTWARE PRODUCT.
 There are inherent dangers in the use of any software, and you are solely 
 responsible for determining whether this SOFTWARE PRODUCT is compatible with
 your equipment and other software installed on your equipment. You are also 
 solely responsible for the protection of your equipment and backup of your 
 data, and THE PROVIDER will not be liable for any damages you may suffer in 
 connection with using, modifying, or distributing this SOFTWARE PRODUCT.
******************************************************************************


Licensed to : vwhitaker@ufl.edu
Expire date : Sun Jan  1 00:00:00 2017
License type: regular

-------------------------------------------------------------------------------
EFFECTIVE CONTENT PARAMETER FILE
/scratch/lfs/mangandi/PcGW.5A/flexqtl.par
-------------------------------------------------------------------------------
datafile      Geno2013-14FQ_2.txt
mapfile       FQmap3.8K_2.txt
ncolN               1
indiN               3
namesN              DNA
ncolT               2
indiT               1 0
namesT              PcDPC CgDPC
misvalT              -
scaleT              0
nchrom              37
indiC               1 1 1 1 1  1 1 1 1 1 1  1 1 1 1 1  1 1 1 1 1  1 1 1 1 1  1 1 1 1 1 1  1 1 1 1 1
nmrkrC              316 65 46 20 3  193 83 15 42 35 84 191 12 154 182 128 71 189 26 18 94 281 188 140 13 184 189 17 152 57 66 111 79 43 121 63 128
indicQTL            1
indicFPM            0
indicTIM            0
maximQTL            15
maximFPM            0
priorQTL            3
priorFPM            0
addGENE             5
domGENE             0
priorh2QTL
varPOA
varPOD
length               100000
thinning             100
ess                  101
lengthUDMax          0
FormatMCMC           0
markerblock          5
skipSampleMarkers    100
freqmargin           0.03
distanceQTLs         0.0
MSegAlpha            0.005
MSegDelta            1
DeleteDR             1
PrbHtzInb            0.00
writeMSI             0
writeSIP             0
pedimapV             0
fixQTLpos
anchorMarker         0
lockMPhase           0
writeGTP             nuisance
writeNRM             0
maxnwrtNUI           0
headerOUT            1
REDprint             0
nullalleleP          $
nullalleleC          $$
nullalleleHidden     0
absorbFP             0
VARgroup             0
TprobMQTR            0.05
seed                873566
seed                360047
-------------------------------------------------------------------------------

INTERPRETATION PARAMETER VARIABLES
/scratch/lfs/mangandi/PcGW.5A/flexqtl.par
-------------------------------------------------------------------------------


NOTE: Nuisance column 1 used for assignment individuals
      whose genotypes will be printed to file
  
618 lines in datafile Geno2013-14FQ_2.txt


WARNING: pattern DeleteNIPH           not in file flexqtl.par
-------------------------------------------------------------------------------
DYNAMIC MEMORY ALLOCATION

-------------------------------------------------------------------------------
DATA FILE
Geno2013-14FQ_2.txt
  IndicTraits   :   1  0
  IndicNuisances:   0  3

-------------------------------------------------------------------------------
MAP FILE - LINKAGE GROUPS
FQmap3.8K_2.txt

chromosomes:   1  2  3  4  5  6  7  8  9 10 11 12 13 14 15 16 17 18 19 20 21 22 23 24 25 26 27 28 29 30 31 32 33 34 35 36 37
in analysis:   1  1  1  1  1  1  1  1  1  1  1  1  1  1  1  1  1  1  1  1  1  1  1  1  1  1  1  1  1  1  1  1  1  1  1  1  1
 # markers : 316 65 46 20  3193 83 15 42 35 84191 12154182128 71189 26 18 94281188140 13184189 17152 57 66111 79 43121 63128

-------------------------------------------------------------------------------
MCMC PARAMETERS
MCMC sweeps  :    100000
MCMC thinning:       100
Thin screen  :      2000
Skip markers :       100		 (updating not every MCMC sweep)
ESS minimum  :       101
Max length   :         0

-------------------------------------------------------------------------------
SEED PARAMETERS
seed written to 'flexqtl.par' (use next run)  :               26601
Mersenne Twister Random Number Generator
   Copyright (C) 1997 - 2002, Makoto Matsumoto and Takuji Nishimura,
   All rights reserved.

-------------------------------------------------------------------------------
READING MAP

/scratch/lfs/mangandi/PcGW.5A/FQmap3.8K_2.txt
first_line
GROUP 1A
last_line
AX-89844769	64.56
..... .....  ..... .....  ..... .....  ..... .....  ..... .....
..... .....  ..... .....  ..... .....  ..... .....  ..... .....
..... .....  ..... .....  ..... .....  ..... .....  ..... .....
..... .....  ..... .....  ..... .....  ..... .....  ..... .....
..... .....  ..... .....  ..... .....  ..... .....  ..... .....
..... .....  ..... .....  ..... .....  ..... .....  ..... .....
..... .....  ..... .....  ..... .....  ..... .....  ..... .....
..... .....  ..... .....  ..... .....  ..... .....  ..... .....
..... .....  ..... .....  ..... .....  ..... .....  ..... .....
..... .....  ..... .....  ..... .....  ..... .....  ..... .....
..... .....  ..... .....  ..... .....  ..... .....  ..... .....
..... .....  ..... .....  ..... .....  ..... .....  ..... .....
..... .....  ..... .....  ..... .....  ..... .....  ..... .....
..... .....  ..... .....  ..... .....  ..... .....  ..... .....
..... .....  ..... .....  ..... .....  ..... .....  ..... .....
..... .....  ..... .....  ..... .....  ..... .....  ..... .....
..... .....  ..... .....  ..... .....  ..... .....  ..... .....
..... .....  ..... .....  ..... .....  ..... .....  ..... .....
..... .....  ..... .....  ..... .....  ..... .....  ..... .....
..... .....  ..... .....  ..... .....  ..... .....  ..... .....
..... .....  ..... .....  ..... .....  ..... .....  ..... .....
..... .....  ..... .....  ..... .....  ..... .....  ..... .....
..... .....  ..... .....  ..... .....  ..... .....  ..... .....
..... .....  ..... .....  ..... .....  ..... .....  ..... .....
..... .....  ..... .....  ..... .....  ..... .....  ..... .....
..... .....  ..... .....  ..... .....  ..... .....  ..... .....
..... .....  ..... .....  ..... .....  ..... .....  ..... .....
..... .....  ..... .....  ..... .....  ..... .....  ..... .....
..... .....  ..... .....  ..... .....  ..... .....  ..... .....
..... .....  ..... .....  ..... .....  ..... .....  ..... .....
..... .....  ..... .....  ..... .....  ..... .....  ..... .....
..... .....  ..... .....  ..... .....  ..... .....  ..... .....
..... .....  ..... .....  ..... .....  ..... .....  ..... .....
..... .....  ..... .....  ..... .....  ..... .....  ..... .....
..... .....  ..... .....  ..... .....  ..... .....  ..... .....
..... .....  ..... .....  ..... .....  ..... .....  ..... .....
..... .....  ..... .....  ..... .....  ..... .....  ..... .....
..... .....  ..... .....  ..... .....  ..... .....  ..... .....
..... .....  ..... .....  ..... .....  ..... .....  ..... .....
..... .....  ..... .....  ..... .....  ..... .....  ..... .....
..... .....  ..... .....  ..... .....  ..... .....  ..... .....
..... .....  ..... .....  ..... .....  ..... .....  ..... .....
..... .....  ..... .....  ..... .....  ..... .....  ..... .....
..... .....  ..... .....  ..... .....  ..... .....  ..... .....
..... .....  ..... .....  ..... .....  ..... .....  ..... .....
..... .....  ..... .....  ..... .....  ..... .....  ..... .....
..... .....  ..... .....  ..... .....  ..... .....  ..... .....
..... .....  ..... .....  ..... .....  ..... .....  ..... .....
..... .....  ..... .....  ..... .....  ..... .....  ..... .....
..... .....  ..... .....  ..... .....  ..... .....  ..... .....
..... .....  ..... .....  ..... .....  ..... .....  ..... .....
..... .....  ..... .....  ..... .....  ..... .....  ..... .....
..... .....  ..... .....  ..... .....  ..... .....  ..... .....
..... .....  ..... .....  ..... .....  ..... .....  ..... .....
..... .....  ..... .....  ..... .....  ..... .....  ..... .....
..... .....  ..... .....  ..... .....  ..... .....  ..... .....
..... .....  ..... .....  ..... .....  ..... .....  ..... .....
..... .....  ..... .....  ..... .....  ..... .....  ..... .....
..... .....  ..... .....  ..... .....  ..... .....  ..... .....
..... .....  ..... .....  ..... .....  ..... .....  ..... .....
..... .....  ..... .....  ..... .....  ..... .....  ..... .....
..... .....  ..... .....  ..... .....  ..... .....  ..... .....
..... .....  ..... .....  ..... .....  ..... .....  ..... .....
..... .....  ..... .....  ..... .....  ..... .....  ..... .....
..... .....  ..... .....  ..... .....  ..... .....  ..... .....
..... .....  ..... .....  ..... .....  ..... .....  ..... .....
..... .....  ..... .....  ..... .....  ..... .....  ..... .....
..... .....  ..... .....  ..... .....  ..... .....  ..... .....
..... .....  ..... .....  ..... .....  ..... .....  ..... .....
..... .....  ..... .....  ..... .....  ..... .....  ..... .....
..... .....  ..... .....  ..... .....  ..... .....  ..... .....
..... .....  ..... .....  ..... .....  ..... .....  ..... .....
..... .....  ..... .....  ..... .....  ..... .....  ..... .....
..... .....  ..... .....  ..... .....  ..... .....  ..... .....
..... .....  ..... .....  ..... .....  ..... .....  ..... .....
..... .....  ..... .....  ..... .....  ..... .....  ..... ....

Total genome length =    19.92 Morgan

Total unnormalized prior mass QTL locations 19.91779
Normalized prior mass QTL location
  37  chromosomes, average distance   0.53 cM
chrom 1A               316 loci,  INcluded   prior mass = 0.041
chrom 1B                65 loci,  INcluded   prior mass = 0.035
chrom 1C                46 loci,  INcluded   prior mass = 0.012
chrom 1D                20 loci,  INcluded   prior mass = 0.004
chrom 1DII               3 loci,  INcluded   prior mass = 0.001
chrom 2A               193 loci,  INcluded   prior mass = 0.044
chrom 2B                83 loci,  INcluded   prior mass = 0.025
chrom 2BII              15 loci,  INcluded   prior mass = 0.006
chrom 2C                42 loci,  INcluded   prior mass = 0.008
chrom 2CII              35 loci,  INcluded   prior mass = 0.008
chrom 2D                84 loci,  INcluded   prior mass = 0.039
chrom 3A               191 loci,  INcluded   prior mass = 0.029
chrom 3AII              12 loci,  INcluded   prior mass = 0.008
chrom 3B               154 loci,  INcluded   prior mass = 0.031
chrom 3C               182 loci,  INcluded   prior mass = 0.042
chrom 3D               128 loci,  INcluded   prior mass = 0.059
chrom 4A                71 loci,  INcluded   prior mass = 0.013
chrom 4B               189 loci,  INcluded   prior mass = 0.031
chrom 4C                26 loci,  INcluded   prior mass = 0.019
chrom 4CII              18 loci,  INcluded   prior mass = 0.003
chrom 4D                94 loci,  INcluded   prior mass = 0.038
chrom 5A               281 loci,  INcluded   prior mass = 0.054
chrom 5B               188 loci,  INcluded   prior mass = 0.039
chrom 5C               140 loci,  INcluded   prior mass = 0.030
chrom 5CII              13 loci,  INcluded   prior mass = 0.003
chrom 5D               184 loci,  INcluded   prior mass = 0.034
chrom 6A               189 loci,  INcluded   prior mass = 0.060
chrom 6AII              17 loci,  INcluded   prior mass = 0.006
chrom 6B               152 loci,  INcluded   prior mass = 0.057
chrom 6C                57 loci,  INcluded   prior mass = 0.019
chrom 6CII              66 loci,  INcluded   prior mass = 0.020
chrom 6D               111 loci,  INcluded   prior mass = 0.064
chrom 7A                79 loci,  INcluded   prior mass = 0.019
chrom 7AII              43 loci,  INcluded   prior mass = 0.020
chrom 7B               121 loci,  INcluded   prior mass = 0.045
chrom 7C                63 loci,  INcluded   prior mass = 0.002
chrom 7D               128 loci,  INcluded   prior mass = 0.032

-------------------------------------------------------------------------------
READING DATA

/scratch/lfs/mangandi/PcGW.5A/Geno2013-14FQ_2.txt
first_line
	1	AU_2004-290	-	-	1	-	-	-	-	-	-	-	-	-	-	-	-	-	-	-	-	-	-	-	-	-	-	-	-	-	-	-	-	-	-	-	-	-	-	-	-	-	-	-	-	-	-	-	-	-	-	-	-	-	-	-	-	-	-	-	-	-	-	-	-	-	-	-	-	-	-	-	-	-	-	-	-	-	-	-	-	-	-	-	-	-	-	-	-	-	-	-	-	-	-	-	-	-	-	-	-	-	-	-	-	-	-	-	-	-	-	-	-	-	-	-	-	-	-	-	-	-	-	-	-	-	-	-	-	-	-	-	-	-	-	-	-	-	-	-	-	-	-	-	-	-	-	-	-	-	-	-	-	-	-	-	-	-	-	-	-	-	-	-	-	-	-	-	-	-	-	-	-	-	-	-	-	-	-	-	-	-	-	-	-	-	-	-	-	-	-	-	-	-	-	-	-	-	-	-	-	-	-	-	-	-	-	-	-	-	-	-	-	-	-	-	-	-	-	-	-	-	-	-	-	-	-	-	-	-	-	-	-	-	-	-	-	-	-	-	-	-	-	-	-	-	-	-	-	-	-	-	-	-	-	-	-	-	-	-	-	-	-	-	-	-	-	-	-	-	-	-	-	-	-	-	-	-	-	-	-	-	-	-	-	-	-	-	-	-	-	-	-	-	-	-	-	-	-	-	-	-	-	-	-	-	-	-	-	-	-	-	-	-	-	-	-	-	-	-	-	-	-	-	-	-	-	-	-	-	-	-	-	-	-	-	-	-	-	-	-	-	-	-	-	-	-	-	-	-	-	-	-	-	-	-	-	-	-	-	-	-	-	-	-	-	-	-	-	-	-	-	-	-	-	-	-	-	-	-	-	-	-	-	-	-	-	-	-	-	-	-	-	-	-	-	-	-	-	-	-	-	-	-	-	-	-	-	-	-	-	-	-	-	-	-	-	-	-	-	-	-	-	-	-	-	-	-	-	-	-	-	-	-	-	-	-	-	-	-	-	-	-	-	-	-	-	-	-	-	-	-	-	-	-	-	-	-	-	-	-	-	-	-	-	-	-	-	-	-	-	-	-	-	-	-	-	-	-	-	-	-	-	-	-	-	-	-	-	-	-	-	-	-	-	-	-	-	-	-	-	-	-	-	-	-	-	-	-	-	-	-	-	-	-	-	-	-	-	-	-	-	-	-	-	-	-	-	-	-	-	-	-	-	-	-	-	-	-	-	-	-	-	-	-	-	-	-	-	-	-	-	-	-	-	-	-	-	-	-	-	-	-	-	-	-	-	-	-	-	-	-	-	-	-	-	-	-	-	-	-	-	-	-	-	-	-	-	-	-	-	-	-	-	-	-	-	-	-	-	-	-	-	-	-	-	-	-	-	-	-	-	-	-	-	-	-	-	-	-	-	-	-	-	-	-	-	-	-	-	-	-	-	-	-	-	-	-	-	-	-	-	-	-	-	-	-	-	-	-	-	-	-	-	-	-	-	-	-	-	-	-	-	-	-	-	-	-	-	-	-	-	-	-	-	-	-	-	-	-	-	-	-	-	-	-	-	-	-	-	-	-	-	-	-	-	-	-	-	-	-	-	-	-	-	-	-	-	-	-	-	-	-	-	-	-	-	-	-	-	-	-	-	-	-	-	-	-	-	-	-	-	-	-	-	-	-	-	-	-	-	-	-	-	-	-	-	-	-	-	-	-	-	-	-	-	-	-	-	-	-	-	-	-	-	-	-	-	-	-	-	-	-	-	-	-	-	-	-	-	-	-	-	-	-	-	-	-	-	-	-	-	-	-	-	-	-	-	-	-	-	-	-	-	-	-	-	-	-	-	-	-	-	-	-	-	-	-	-	-	-	-	-	-	-	-	-	-	-	-	-	-	-	-	-	-	-	-	-	-	-	-	-	-	-	-	-	-	-	-	-	-	-	-	-	-	-	-	-	-	-	-	-	-	-	-	-	-	-	-	-	-	-	-	-	-	-	-	-	-	-	-	-	-	-	-	-	-	-	-	-	-	-	-	-	-	-	-	-	-	-	-	-	-	-	-	-	-	-	-	-	-	-	-	-	-	-	-	-	-	-	-	-	-	-	-	-	-	-	-	-	-	-	-	-	-	-	-	-	-	-	-	-	-	-	-	-	-	-	-	-	-	-	-	-	-	-	-	-	-	-	-	-	-	-	-	-	-	-	-	-	-	-	-	-	-	-	-	-	-	-	-	-	-	-	-	-	-	-	-	-	-	-	-	-	-	-	-	-	-	-	-	-	-	-	-	-	-	-	-	-	-	-	-	-	-	-	-	-	-	-	-	-	-	-	-	-	-	-	-	-	-	-	-	-	-	-	-	-	-	-	-	-	-	-	-	-	-	-	-	-	-	-	-	-	-	-	-	-	-	-	-	-	-	-	-	-	-	-	-	-	-	-	-	-	-	-	-	-	-	-	-	-	-	-	-	-	-	-	-	-	-	-	-	-	-	-	-	-	-	-	-	-	-	-	-	-	-	-	-	-	-	-	-	-	-	-	-	-	-	-	-	-	-	-	-	-	-	-	-	-	-	-	-	-	-	-	-	-	-	-	-	-	-	-	-	-	-	-	-	-	-	-	-	-	-	-	-	-	-	-	-	-	-	-	-	-	-	-	-	-	-	-	-	-	-	-	-	-	-	-	-	-	-	-	-	-	-	-	-	-	-	-	-	-	-	-	-	-	-	-	-	-	-	-	-	-	-	-	-	-	-	-	-	-	-	-	-	-	-	-	-	-	-	-	-	-	-	-	-	-	-	-	-	-	-	-	-	-	-	-	-	-	-	-	-	-	-	-	-	-	-	-	-	-	-	-	-	-	-	-	-	-	-	-	-	-	-	-	-	-	-	-	-	-	-	-	-	-	-	-	-	-	-	-	-	-	-	-	-	-	-	-	-	-	-	-	-	-	-	-	-	-	-	-	-	-	-	-	-	-	-	-	-	-	-	-	-	-	-	-	-	-	-	-	-	-	-	-	-	-	-	-	-	-	-	-	-	-	-	-	-	-	-	-	-	-	-	-	-	-	-	-	-	-	-	-	-	-	-	-	-	-	-	-	-	-	-	-	-	-	-	-	-	-	-	-	-	-	-	-	-	-	-	-	-	-	-	-	-	-	-	-	-	-	-	-	-	-	-	-	-	-	-	-	-	-	-	-	-	-	-	-	-	-	-	-	-	-	-	-	-	-	-	-	-	-	-	-	-	-	-	-	-	-	-	-	-	-	-	-	-	-	-	-	-	-	-	-	-	-	-	-	-	-	-	-	-	-	-	-	-	-	-	-	-	-	-	-	-	-	-	-	-	-	-	-	-	-	-	-	-	-	-	-	-	-	-	-	-	-	-	-	-	-	-	-	-	-	-	-	-	-	-	-	-	-	-	-	-	-	-	-	-	-	-	-	-	-	-	-	-	-	-	-	-	-	-	-	-	-	-	-	-	-	-	-	-	-	-	-	-	-	-	-	-	-	-	-	-	-	-	-	-	-	-	-	-	-	-	-	-	-	-	-	-	-	-	-	-	-	-	-	-	-	-	-	-	-	-	-	-	-	-	-	-	-	-	-	-	-	-	-	-	-	-	-	-	-	-	-	-	-	-	-	-	-	-	-	-	-	-	-	-	-	-	-	-	-	-	-	-	-	-	-	-	-	-	-	-	-	-	-	-	-	-	-	-	-	-	-	-	-	-	-	-	-	-	-	-	-	-	-	-	-	-	-	-	-	-	-	-	-	-	-	-	-	-	-	-	-	-	-	-	-	-	-	-	-	-	-	-	-	-	-	-	-	-	-	-	-	-	-	-	-	-	-	-	-	-	-	-	-	-	-	-	-	-	-	-	-	-	-	-	-	-	-	-	-	-	-	-	-	-	-	-	-	-	-	-	-	-	-	-	-	-	-	-	-	-	-	-	-	-	-	-	-	-	-	-	-	-	-	-	-	-	-	-	-	-	-	-	-	-	-	-	-	-	-	-	-	-	-	-	-	-	-	-	-	-	-	-	-	-	-	-	-	-	-	-	-	-	-	-	-	-	-	-	-	-	-	-	-	-	-	-	-	-	-	-	-	-	-	-	-	-	-	-	-	-	-	-	-	-	-	-	-	-	-	-	-	-	-	-	-	-	-	-	-	-	-	-	-	-	-	-	-	-	-	-	-	-	-	-	-	-	-	-	-	-	-	-	-	-	-	-	-	-	-	-	-	-	-	-	-	-	-	-	-	-	-	-	-	-	-	-	-	-	-	-	-	-	-	-	-	-	-	-	-	-	-	-	-	-	-	-	-	-	-	-	-	-	-	-	-	-	-	-	-	-	-	-	-	-	-	-	-	-	-	-	-	-	-	-	-	-	-	-	-	-	-	-	-	-	-	-	-	-	-	-	-	-	-	-	-	-	-	-	-	-	-	-	-	-	-	-	-	-	-	-	-	-	-	-	-	-	-	-	-	-	-	-	-	-	-	-	-	-	-	-	-	-	-	-	-	-	-	-	-	-	-	-	-	-	-	-	-	-	-	-	-	-	-	-	-	-	-	-	-	-	-	-	-	-	-	-	-	-	-	-	-	-	-	-	-	-	-	-	-	-	-	-	-	-	-	-	-	-	-	-	-	-	-	-	-	-	-	-	-	-	-	-	-	-	-	-	-	-	-	-	-	-	-	-	-	-	-	-	-	-	-	-	-	-	-	-	-	-	-	-	-	-	-	-	-	-	-	-	-	-	-	-	-	-	-	-	-	-	-	-	-	-	-	-	-	-	-	-	-	-	-	-	-	-	-	-	-	-	-	-	-	-	-	-	-	-	-	-	-	-	-	-	-	-	-	-	-	-	-	-	-	-	-	-	-	-	-	-	-	-	-	-	-	-	-	-	-	-	-	-	-	-	-	-	-	-	-	-	-	-	-	-	-	-	-	-	-	-	-	-	-	-	-	-	-	-	-	-	-	-	-	-	-	-	-	-	-	-	-	-	-	-	-	-	-	-	-	-	-	-	-	-	-	-	-	-	-	-	-	-	-	-	-	-	-	-	-	-	-	-	-	-	-	-	-	-	-	-	-	-	-	-	-	-	-	-	-	-	-	-	-	-	-	-	-	-	-	-	-	-	-	-	-	-	-	-	-	-	-	-	-	-	-	-	-	-	-	-	-	-	-	-	-	-	-	-	-	-	-	-	-	-	-	-	-	-	-	-	-	-	-	-	-	-	-	-	-	-	-	-	-	-	-	-	-	-	-	-	-	-	-	-	-	-	-	-	-	-	-	-	-	-	-	-	-	-	-	-	-	-	-	-	-	-	-	-	-	-	-	-	-	-	-	-	-	-	-	-	-	-	-	-	-	-	-	-	-	-	-	-	-	-	-	-	-	-	-	-	-	-	-	-	-	-	-	-	-	-	-	-	-	-	-	-	-	-	-	-	-	-	-	-	-	-	-	-	-	-	-	-	-	-	-	-	-	-	-	-	-	-	-	-	-	-	-	-	-	-	-	-	-	-	-	-	-	-	-	-	-	-	-	-	-	-	-	-	-	-	-	-	-	-	-	-	-	-	-	-	-	-	-	-	-	-	-	-	-	-	-	-	-	-	-	-	-	-	-	-	-	-	-	-	-	-	-	-	-	-	-	-	-	-	-	-	-	-	-	-	-	-	-	-	-	-	-	-	-	-	-	-	-	-	-	-	-	-	-	-	-	-	-	-	-	-	-	-	-	-	-	-	-	-	-	-	-	-	-	-	-	-	-	-	-	-	-	-	-	-	-	-	-	-	-	-	-	-	-	-	-	-	-	-	-	-	-	-	-	-	-	-	-	-	-	-	-	-	-	-	-	-	-	-	-	-	-	-	-	-	-	-	-	-	-	-	-	-	-	-	-	-	-	-	-	-	-	-	-	-	-	-	-	-	-	-	-	-	-	-	-	-	-	-	-	-	-	-	-	-	-	-	-	-	-	-	-	-	-	-	-	-	-	-	-	-	-	-	-	-	-	-	-	-	-	-	-	-	-	-	-	-	-	-	-	-	-	-	-	-	-	-	-	-	-	-	-	-	-	-	-	-	-	-	-	-	-	-	-	-	-	-	-	-	-	-	-	-	-	-	-	-	-	-	-	-	-	-	-	-	-	-	-	-	-	-	-	-	-	-	-	-	-	-	-	-	-	-	-	-	-	-	-	-	-	-	-	-	-	-	-	-	-	-	-	-	-	-	-	-	-	-	-	-	-	-	-	-	-	-	-	-	-	-	-	-	-	-	-	-	-	-	-	-	-	-	-	-	-	-	-	-	-	-	-	-	-	-	-	-	-	-	-	-	-	-	-	-	-	-	-	-	-	-	-	-	-	-	-	-	-	-	-	-	-	-	-	-	-	-	-	-	-	-	-	-	-	-	-	-	-	-	-	-	-	-	-	-	-	-	-	-	-	-	-	-	-	-	-	-	-	-	-	-	-	-	-	-	-	-	-	-	-	-	-	-	-	-	-	-	-	-	-	-	-	-	-	-	-	-	-	-	-	-	-	-	-	-	-	-	-	-	-	-	-	-	-	-	-	-	-	-	-	-	-	-	-	-	-	-	-	-	-	-	-	-	-	-	-	-	-	-	-	-	-	-	-	-	-	-	-	-	-	-	-	-	-	-	-	-	-	-	-	-	-	-	-	-	-	-	-	-	-	-	-	-	-	-	-	-	-	-	-	-	-	-	-	-	-	-	-	-	-	-	-	-	-	-	-	-	-	-	-	-	-	-	-	-	-	-	-	-	-	-	-	-	-	-	-	-	-	-	-	-	-	-	-	-	-	-	-	-	-	-	-	-	-	-	-	-	-	-	-	-	-	-	-	-	-	-	-	-	-	-	-	-	-	-	-	-	-	-	-	-	-	-	-	-	-	-	-	-	-	-	-	-	-	-	-	-	-	-	-	-	-	-	-	-	-	-	-	-	-	-	-	-	-	-	-	-	-	-	-	-	-	-	-	-	-	-	-	-	-	-	-	-	-	-	-	-	-	-	-	-	-	-	-	-	-	-	-	-	-	-	-	-	-	-	-	-	-	-	-	-	-	-	-	-	-	-	-	-	-	-	-	-	-	-	-	-	-	-	-	-	-	-	-	-	-	-	-	-	-	-	-	-	-	-	-	-	-	-	-	-	-	-	-	-	-	-	-	-	-	-	-	-	-	-	-	-	-	-	-	-	-	-	-	-	-	-	-	-	-	-	-	-	-	-	-	-	-	-	-	-	-	-	-	-	-	-	-	-	-	-	-	-	-	-	-	-	-	-	-	-	-	-	-	-	-	-	-	-	-	-	-	-	-	-	-	-	-	-	-	-	-	-	-	-	-	-	-	-	-	-	-	-	-	-	-	-	-	-	-	-	-	-	-	-	-	-	-	-	-	-	-	-	-	-	-	-	-	-	-	-	-	-	-	-	-	-	-	-	-	-	-	-	-	-	-	-	-	-	-	-	-	-	-	-	-	-	-	-	-	-	-	-	-	-	-	-	-	-	-	-	-	-	-	-	-	-	-	-	-	-	-	-	-	-	-	-	-	-	-	-	-	-	-	-	-	-	-	-	-	-	-	-	-	-	-	-	-	-	-	-	-	-	-	-	-	-	-	-	-	-	-	-	-	-	-	-	-	-	-	-	-	-	-	-	-	-	-	-	-	-	-	-	-	-	-	-	-	-	-	-	-	-	-	-	-	-	-	-	-	-	-	-	-	-	-	-	-	-	-	-	-	-	-	-	-	-	-	-	-	-	-	-	-	-	-	-	-	-	-	-	-	-	-	-	-	-	-	-	-	-	-	-	-	-	-	-	-	-	-	-	-	-	-	-	-	-	-	-	-	-	-	-	-	-	-	-	-	-	-	-	-	-	-	-	-	-	-	-	-	-	-	-	-	-	-	-	-	-	-	-	-	-	-	-	-	-	-	-	-	-	-	-	-	-	-	-	-	-	-	-	-	-	-	-	-	-	-	-	-	-	-	-	-	-	-	-	-	-	-	-	-	-	-	-	-	-	-	-	-	-	-	-	-	-	-	-	-	-	-	-	-	-	-	-	-	-	-	-	-	-	-	-	-	-	-	-	-	-	-	-	-	-	-	-	-	-	-	-	-	-	-	-	-	-	-	-	-	-	-	-	-	-	-	-	-	-	-	-	-	-	-	-	-	-	-	-	-	-	-	-	-	-	-	-	-	-	-	-	-	-	-	-	-	-	-	-	-	-	-	-	-	-	-	-	-	-	-	-	-	-	-	-	-	-	-	-	-	-	-	-	-	-	-	-	-	-	-	-	-	-	-	-	-	-	-	-	-	-	-	-	-	-	-	-	-	-	-	-	-	-	-	-	-	-	-	-	-	-	-	-	-	-	-	-	-	-	-	-	-	-	-	-	-	-	-	-	-	-	-	-	-	-	-	-	-	-	-	-	-	-	-	-	-	-	-	-	-	-	-	-	-	-	-	-	-	-	-	-	-	-	-	-	-	-	-	-	-	-	-	-	-	-	-	-	-	-	-	-	-	-	-	-	-	-	-	-	-	-	-	-	-	-	-	-	-	-	-	-	-	-	-	-	-	-	-	-	-	-	-	-	-	-	-	-	-	-	-	-	-	-	-	-	-	-	-	-	-	-	-	-	-	-	-	-	-	-	-	-	-	-	-	-	-	-	-	-	-	-	-	-	-	-	-	-	-	-	-	-	-	-	-	-	-	-	-	-	-	-	-	-	-	-	-	-	-	-	-	-	-	-	-	-	-	-	-	-	-	-	-	-	-	-	-	-	-	-	-	-	-	-	-	-	-	-	-	-	-	-	-	-	-	-	-	-	-	-	-	-	-	-	-	-	-	-	-	-	-	-	-	-	-	-	-	-	-	-	-	-	-	-	-	-	-	-	-	-	-	-	-	-	-	-	-	-	-	-	-	-	-	-	-	-	-	-	-	-	-	-	-	-	-	-	-	-	-	-	-	-	-	-	-	-	-	-	-	-	-	-	-	-	-	-	-	-	-	-	-	-	-	-	-	-	-	-	-	-	-	-	-	-	-	-	-	-	-	-	-	-	-	-	-	-	-	-	-	-	-	-	-	-	-	-	-	-	-	-	-	-	-	-	-	-	-	-	-	-	-	-	-	-	-	-	-	-	-	-	-	-	-	-	-	-	-	-	-	-	-	-	-	-	-	-	-	-	-	-	-	-	-	-	-	-	-	-	-	-	-	-	-	-	-	-	-	-	-	-	-	-	-	-	-	-	-	-	-	-	-	-	-	-	-	-	-	-	-	-	-	-	-	-	-	-	-	-	-	-	-	-	-	-	-	-	-	-	-	-	-	-	-	-	-	-	-	-	-	-	-	-	-	-	-	-	-	-	-	-	-	-	-	-	-	-	-	-	-	-	-	-	-	-	-	-	-	-	-	-	-	-	-	-	-	-	-	-	-	-	-	-	-	-	-	-	-	-	-	-	-	-	-	-	-	-	-	-	-	-	-	-	-	-	-	-	-	-	-	-	-	-	-	-	-	-	-	-	-	-	-	-	-	-	-	-	-	-	-	-	-	-	-	-	-	-	-	-	-	-	-	-	-	-	-	-	-	-	-	-	-	-	-	-	-	-	-	-	-	-	-	-	-	-	-	-	-	-	-	-	-	-	-	-	-	-	-	-	-	-	-	-	-	-	-	-	-	-	-	-	-	-	-	-	-	-	-	-	-	-	-	-	-	-	-	-	-	-	-	-	-	-	-	-	-	-	-	-	-	-	-	-	-	-	-	-	-	-	-	-	-	-	-	-	-	-	-	-	-	-	-	-	-	-	-	-	-	-	-	-	-	-	-	-	-	-	-	-	-	-	-	-	-	-	-	-	-	-	-	-	-	-	-	-	-	-	-	-	-	-	-	-	-	-	-	-	-	-	-	-	-	-	-	-	-	-	-	-	-	-	-	-	-	-	-	-	-	-	-	-	-	-	-	-	-	-	-	-	-	-	-	-	-	-	-	-	-	-	-	-	-	-	-	-	-	-	-	-	-	-	-	-	-	-	-	-	-	-	-	-	-	-	-	-	-	-	-	-	-	-	-	-	-	-	-	-	-	-	-	-	-	-	-	-	-	-	-	-	-	-	-	-	-	-	-	-	-	-	-	-	-	-	-	-	-	-	-	-	-	-	-	-	-	-	-	-	-	-	-	-	-	-	-	-	-	-	-	-	-	-	-	-	-	-	-	-	-	-	-	-	-	-	-	-	-	-	-	-	-	-	-	-	-	-	-	-	-	-	-	-	-	-	-	-	-	-	-	-	-	-	-	-	-	-	-	-	-	-	-	-	-	-	-	-	-	-	-	-	-	-	-	-	-	-	-	-	-	-	-	-	-	-	-	-	-	-	-	-	-	-	-	-	-	-	-	-	-	-	-	-	-	-	-	-	-	-	-	-	-	-	-	-	-	-	-	-	-	-	-	-	-	-	-	-	-	-	-	-	-	-	-	-	-	-	-	-	-	-	-	-	-	-	-	-	-	-	-	-	-	-	-	-	-	-	-	-	-	-	-	-	-	-	-	-	-	-	-	-	-	-	-	-	-	-	-	-	-	-	-	-	-	-	-	-	-	-	-	-	-	-	-	-	-	-	-	-	-	-	-	-	-	-	-	-	-	-	-	-	-	-	-	-	-	-	-	-	-	-	-	-	-	-	-	-	-	-	-	-	-	-	-	-	-	-	-	-	-	-	-	-	-	-	-	-	-	-	-	-	-	-	-	-	-	-	-	-	-	-	-	-	-	-	-	-	-	-	-	-	-	-	-	-	-	-	-	-	-	-	-	-	-	-	-	-	-	-	-	-	-	-	-	-	-	-	-	-	-	-	-	-	-	-	-	-	-	-	-	-	-	-	-	-	-	-	-	-	-	-	-	-	-	-	-	-	-	-	-	-	-	-	-	-	-	-	-	-	-	-	-	-	-	-	-	-	-	-	-	-	-	-	-	-	-	-	-	-	-	-	-	-	-	-	-	-	-	-	-	-	-	-	-	-	-	-	-	-	-	-	-	-	-	-	-	-	-	-	-	-	-	-	-	-	-	-	-	-	-	-	-	-	-	-	-	-	-	-	-	-	-	-	-	-	-	-	-	-	-	-	-	-	-	-	-	-	-	-	-	-	-	-	-	-	-	-	-	-	-	-	-	-	-	-	-	-	-	-	-	-	-	-	-	-	-	-	-	-	-	-	-	-	-	-	-	-	-	-	-	-	-	-	-	-	-	-	-	-	-	-	-	-	-	-	-	-	-	-	-	-	-	-	-	-	-	-	-	-	-	-	-	-	-	-	-	-	-	-	-	-	-	-	-	-	-	-	-	-	-	-	-	-	-	-	-	-	-	-	-	-	-	-	-	-	-	-	-	-	-	-	-	-	-	-	-	-	-	-	-	-	-	-	-	-	-	-	-	-	-	-	-	-	-	-	-	-	-	-	-	-	-	-	-	-	-	-	-	-	-	-	-	-	-	-	-	-	-	-	-	-	-	-	-	-	-	-	-	-	-	-	-	-	-	-	-	-	-	-	-	-	-	-	-	-	-	-	-	-	-	-	-	-	-	-	-	-	-	-	-	-	-	-	-	-	-	-	-	-	-	-	-	-	-	-	-	-	-	-	-	-	-	-	-	-	-	-	-	-	-	-	-	-	-	-	-	-	-	-	-	-	-	-	-	-	-	-	-	-	-	-	-	-	-	-	-	-	-	-	-	-	-	-	-	-	-	-	-	-	-	-	-	-	-	-	-	-	-	-	-	-	-	-	-	-	-	-	-	-	-	-	-	-	-	-	-	-	-	-	-	-	-	-	-	-	-	-	-	-	-	-	-	-	-	-	-	-	-	-	-	-	-	-	-	-	-	-	-	-	-	-	-	-	-	-	-	-	-	-	-	-	-	-	-	-	-	-	-	-	-	-	-	-	-	-	-	-	-	-	-	-	-	-	-	-	-	-	-	-	-	-	-	-	-	-	-	-	-	-	-	-	-	-	-	-	-	-	-	-	-	-	-	-	-	-	-	-	-	-	-	-	-	-	-	-	-	-	-	-	-	-	-	-	-	-	-	-	-	-	-	-	-	-	-	-	-	-	-	-	-	-	-	-	-	-	-	-	-	-	-	-	-	-	-	-	-	-	-	-	-	-	-	-	-	-	-	-	-	-	-	-	-	-	-	-	-	-	-	-	-	-	-	-	-	-	-	-	-	-	-	-	-	-	-	-	-	-	-	-	-	-	-	-	-	-	-	-	-	-	-	-	-	-	-	-	-	-	-	-	-	-	-	-	-	-	-	-	-	-	-	-	-	-	-	-	-	-	-	-	-	-	-	-	-	-	-	-	-	-	-	-	-	-	-	-	-	-	-	-	-	-	-	-	-	-	-	-	-	-	-	-	-	-	-	-	-	-	-	-	-	-	-	-	-	-	-	-	-	-	-	-	-	-	-	-	-	-	-	-	-	-	-	-	-	-	-	-	-	-	-	-	-	-	-	-	-	-	-	-	-	-	-	-	-	-	-	-	-	-	-	-	-	-	-	-	-	-	-	-	-	-	-	-	-	-	-	-	-	-	-	-	-	-	-	-	-	-	-	-	-	-	-	-	-	-	-	-	-	-	-	-	-	-	-	-	-	-	-	-	-	-	-	-	-	-	-	-	-	-	-	-	-	-	-	-	-	-	-	-	-	-	-	-	-	-	-	-	-	-	-	-	-	-	-	-	-	-	-	-	-	-	-	-	-	-	-	-	-	-	-	-	-	-	-	-	-	-	-	-	-	-	-	-	-	-	-	-	-	-	-	-	-	-	-	-	-	-	-	-	-	-	-	-	-	-	-	-	-	-	-	-	-	-	-	-	-	-	-	-	-	-	-	-	-	-	-	-	-	-	-	-	-	-	-	-	-	-	-	-	-	-	-	-	-	-	-	-	-	-	-	-	-	-	-	-	-	-	-	-	-	-	-	-	-	-	-	-	-	-	-	-	-	-	-	-	-	-	-	-	-	-	-	-	-	-	-	-	-	-	-	-	-	-	-	-	-	-	-	-	-	-	-	-	-	-	-	-	-	-	-	-	-	-	-	-	-	-	-	-	-	-	-	-	-	-	-	-	-	-	-	-	-	-	-	-	-	-	-	-	-	-	-	-	-	-	-	-	-	-	-	-	-	-	-	-	-	-	-	-	-	-	-	-	-	-	-	-	-	-	-	-	-	-	-	-	-	-	-	-	-	-	-	-	-	-	-	-	-	-	-	-	-	-	-	-	-	-	-	-	-	-	-	-	-	-	-	-	-	-	-	-	-	-	-	-	-	-	-	-	-	-	-	-	-	-	-	-	-	-	-	-	-	-	-	-	-	-	-	-	-	-	-	-	-	-	-	-	-	-	-	-	-	-	-	-	-	-	-	-	-	-	-	-	-	-	-	-	-	-	-	-	-	-	-	-	-	-	-	-	-	-	-	-	-	-	-	-	-	-	-	-	-	-	-	-	-	-	-	-	-	-	-	-	-	-	-	-	-	-	-	-	-	-	-	-	-	-	-	-	-	-	-	-	-	-	-	-	-	-	-	-	-	-	-	-	-	-	-	-	-	-	-	-	-	-	-	-	-	-	-	-	-	-	-	-	-	-	-	-	-	-	-	-	-	-	-	-	-	-	-	-	-	-	-	-	-	-	-	-	-	-	-	-	-	-	-	-	-	-	-	-	-	-	-	-	-	-	-	-	-	-	-	-	-	-	-	-	-	-	-	-	-	-	-	-	-	-	-	-	-	-	-	-	-	-	-	-	-	-	-	-	-	-	-	-	-	-	-	-	-	-	-	-	-	-	-	-	-	-	-	-	-	-	-	-	-	-	-	-	-	-	-	-	-	-	-	-	-	-	-	-	-	-	-	-	-	-	-	-	-	-	-	-	-	-	-	-	-	-	-	-	-	-	-	-	-	-	-	-	-	-	-	-	-	-	-	-	-	-	-	-	-	-	-	-	-	-	-	-	-	-	-	-	-	-	-	-	-	-	-	-	-	-	-	-	-	-	-	-	-	-	-	-	-	-	-	-	-	-	-	-	-	-	-	-	-	-	-	-	-	-	-	-	-	-	-	-	-	-	-	-	-	-	-	-	-	-	-	-	-	-	-	-	-	-	-	-	-	-	-	-	-	-	-	-	-	-	-	-	-	-	-	-	-	-	-	-	-	-	-	-	-	-	-	-	-	-	-	-	-	-	-	-	-	-	-	-	-	-	-	-	-	-	-	-	-	-	-	-	-	-	-	-	-	-	-	-	-	-	-	-	-	-	-	-	-	-	-	-	-	-	-	-	-	-	-	-	-	-	-	-	-	-	-	-	-	-	-	-	-	-	-	-	-	-	-	-	-	-	-	-	-	-	-	-	-	-	-	-	-	-	-	-	-	-	-	-	-	-	-	-	-	-	-	-	-	-	-	-	-	-	-	-	-	-	-	-	-	-	-	-	-	-	-	-	-	-	-	-	-	-	-	-	-	-	-	-	-	-	-	-	-	-	-	-	-	-	-	-	-	-	-	-	-	-	-	-	-	-	-	-	-	-	-	-	-	-	-	-	-	-	-	-	-	-	-	-	-	-	-	-	-	-	-	-	-	-	-	-	-	-	-	-	-	-	-	-	-	-	-	-	-	-	-	-	-	-	-	-	-	-	-	-	-	-	-	-	-	-	-	-	-	-	-	-	-	-	-	-	-	-	-	-	-	-	-	-	-	-	-	-	-	-	-	-	-	-	-	-	-	-	-	-	-	-	-	-	-	-	-	-	-	-	-	-	-	-	-	-	-	-	-	-	-	-	-	-	-	-	-	-	-	-	-	-	-	-	-	-	-	-	-	-	-	-	-	-	-	-	-	-	-	-	-	-	-	-	-	-	-	-	-	-	-	-	-	-	-	-	-	-	-	-	-	-	-	-	-	-	-	-	-	-	-	-	-	-	-	-	-	-	-	-	-	-	-	-	-	-	-	-	-	-	-	-	-	-	-	-	-	-	-	-	-	-	-	-	-	-	-	-	-	-	-	-	-	-	-	-	-	-	-	-	-	-	-	-	-	-	-	-	-	-	-	-	-	-	-	-	-	-	-	-	-	-	-	-	-	-	-	-	-	-	-	-	-	-	-	-	-	-	-	-	-	-	-	-	-	-	-	-	-	-	-	-	-	-	-	-	-	-	-	-	-	-	-	-	-	-	-	-	-	-	-	-	-	-	-	-	-	-	-	-	-	-	-	-	-	-	-	-	-	-	-	-	-	-	-	-	-	-	-	-	-	-	-	-	-	-	-	-	-	-	-	-	-	-	-	-	-	-	-	-	-	-	-	-	-	-	-	-	-	-	-	-	-	-	-	-	-	-	-	-	-	-	-	-	-	-	-	-	-	-	-	-	-	-	-	-	-	-	-	-	-	-	-	-	-	-	-	-	-	-	-	-	-	-	-	-	-	-	-	-	-	-	-	-	-	-	-	-	-	-	-	-	-	-	-	-	-	-	-	-	-	-	-	-	-	-	-	-	-	-	-	-	-	-	-	-	-	-	-	-	-	-	-	-	-	-	-	-	-	-	-	-	-	-	-	-	-	-	-	-	-	-	-	-	-	-	-	-	-	-	-	-	-	-	-	-	-	-	-	-	-	-	-	-	-	-	-	-	-	-	-	-	-	-	-	-	-	-	-	-	-	-	-	-	-	-	-	-	-	-	-	-	-	-	-	-	-	-	-	-	-	-	-	-	-	-	-	-	-	-	-	-	-	-	-	-	-	-	-	-	-	-	-	-	-	-	-	-	-	-	-	-	-	-	-	-	-	-	-	-	-	-	-	-	-	-	-	-	-	-	-	-	-	-	-	-	-	-	-	-	-	-	-	-	-	-	-	-	-	-	-	-	-	-	-	-	-	-	-	-	-	-	-	-	-	-	-	-	-	-	-	-	-	-	-	-	-	-	-	-	-	-	-	-	-	-	-	-	-	-	-	-	-	-	-	-	-	-	-	-	-	-	-	-	-	-	-	-	-	-	-	-	-	-	-	-	-	-	-	-	-	-	-	-	-	-	-	-	-	-	-	-	-	-	-	-	-	-	-	-	-	-	-	-	-	-	-	-	-	-	-	-	-	-	-	-	-	-	-	-	-	-	-	-	-	-	-	-	-	-	-	-	-	-	-	-	-	-	-	-	-	-	-	-	-	-	-	-	-	-	-	-	-	-	-	-	-	-	-	-	-	-	-	-	-	-	-	-	-	-	-	-	-	-	-	-	-	-	-	-	-	-	-	-	-	-	-	-	-	-	-	-	-	-	-	-	-	-	-	-	-	-	-	-	-	-	-	-	-	-	-	-	-	-	-	-	-	-	-	-	-	-	-	-	-	-	-	-	-	-	-	-	-	-	-	-	-	-	-	-	-	-	-	-	-	-	-	-	-	-	-	-	-	-	-	-	-	-	-	-	-	-	-	-	-	-	-	-	-	-	-	-	-	-	-	-	-	-	-	-	-	-	-	-	-	-	-	-	-	-	-	-	-	-	-	-	-	-	-	-	-	-	-	-	-	-	-	-	-	-	-	-	-	-	-	-	-	-	-	-	-	-	-	-	-	-	-	-	-	-	-	-	-	-	-	-	-	-	-	-	-	-	-	-	-	-	-	-	-	-	-	-	-	-	-	-	-	-	-	-	-	-	-	-	-	-	-	-	-	-	-	-	-	-	-	-	-	-	-	-	-	-	-	-	-	-	-	-	-	-	-	-	-	-	-	-	-	-	-	-	-	-	-	-	-	-	-	-	-	-	-	-	-	-	-	-	-	-	-	-	-	-	-	-	-	-	-	-	-	-	-	-	-	-	-	-	-	-	-	-	-	-	-	-	-	-	-	-	-	-	-	-	-	-	-	-	-	-	-	-	-	-	-	-	-	-	-	-	-	-	-	-	-	-	-	-	-	-	-	-	-	-	-	-	-	-	-	-	-	-	-	-	-	-	-	-	-	-	-	-	-	-	-	-	-	-	-	-	-	-	-	-	-	-	-	-	-	-	-	-	-	-	-	-	-	-	-	-	-	-	-	-	-	-	-	-	-	-	-	-	-	-	-	-	-	-	-	-	-	-	-	-	-	-	-	-	-
last_line
	1	13.65-69	Florida127	FL_10-24	1	8.166666667	19.83333333	B	B	A	A	A	A	A	A	A	A	A	B	A	B	B	B	B	B	A	B	A	B	A	B	A	B	B	B	A	A	B	B	B	B	B	B	A	A	B	B	B	B	B	B	A	A	B	B	B	B	B	B	B	B	B	B	B	B	B	B	B	B	A	A	A	B	A	B	A	B	A	B	A	B	A	B	B	B	A	A	A	B	A	A	B	B	A	B	A	B	A	A	A	B	A	B	B	B	A	B	A	B	A	A	A	B	A	B	A	B	A	A	A	A	A	B	A	A	B	B	A	A	A	B	A	B	A	A	A	A	A	B	A	A	B	B	B	B	A	A	A	A	A	A	A	A	B	B	B	B	B	B	A	A	B	B	B	B	B	B	B	B	B	B	B	B	B	B	B	B	B	B	B	B	B	B	A	A	A	A	B	B	A	A	A	A	B	B	A	A	B	B	B	B	B	B	A	A	A	A	A	A	B	B	B	B	A	A	A	A	B	B	B	B	A	A	B	B	B	B	A	A	A	A	A	A	A	A	A	A	B	B	A	A	B	B	B	B	B	B	A	A	A	A	A	A	A	B	A	B	A	B	B	B	A	B	A	B	A	B	A	B	A	A	B	B	B	B	A	A	B	B	A	A	A	B	A	B	A	B	A	B	B	B	A	B	A	B	A	B	A	B	A	B	A	B	A	B	A	B	B	B	A	B	A	B	A	B	A	B	A	B	A	B	B	B	B	B	A	B	A	B	A	B	A	B	A	B	A	B	A	B	A	B	A	B	A	B	A	B	A	B	A	B	B	B	A	B	A	B	A	A	A	A	A	B	A	B	A	B	A	B	A	B	A	B	B	B	B	B	B	B	A	B	A	A	B	B	A	B	A	B	A	B	B	B	B	B	A	B	A	B	A	B	A	B	A	B	A	B	A	B	A	B	A	B	A	B	A	B	A	B	B	B	A	B	A	A	B	B	A	A	B	B	A	B	A	B	A	B	A	B	A	B	A	B	A	B	A	B	A	B	A	B	A	B	A	B	A	B	A	B	A	B	A	B	A	B	A	B	A	B	A	B	A	B	A	B	A	B	A	B	A	B	A	B	A	B	A	B	A	B	A	B	A	B	A	B	A	B	A	B	A	B	A	B	A	B	A	B	A	B	A	B	A	B	A	B	A	B	A	B	A	B	A	B	A	B	A	B	A	B	A	B	A	B	A	B	A	B	A	B	A	B	A	B	A	B	A	B	A	B	A	B	A	B	A	B	A	B	A	B	A	B	A	B	A	B	A	B	A	B	A	B	A	B	A	B	A	B	A	B	A	B	B	B	A	B	A	B	A	B	A	A	B	B	A	B	A	A	B	B	B	B	B	B	B	B	B	B	B	B	A	A	B	B	B	B	A	A	A	A	A	B	A	B	B	B	B	B	B	B	B	B	A	A	B	B	B	B	B	B	B	B	A	A	B	B	A	A	A	B	A	A	A	A	B	B	B	B	A	A	B	B	B	B	B	B	A	A	B	B	B	B	B	B	A	A	B	B	B	B	A	A	B	B	A	B	A	B	B	B	A	A	B	B	B	B	B	B	B	B	A	A	B	B	B	B	A	A	B	B	A	A	A	A	A	A	A	A	A	A	A	A	A	A	A	B	A	B	A	B	A	B	A	B	A	B	A	B	A	B	A	B	A	B	A	B	A	B	A	B	A	B	A	A	A	A	B	B	A	A	A	A	B	B	A	A	A	A	A	A	A	A	B	B	A	A	A	A	A	B	B	B	A	B	A	A	A	A	A	A	B	B	B	B	A	A	A	B	A	A	B	B	A	B	A	B	B	B	B	B	A	B	A	B	A	B	A	B	A	B	A	B	A	B	A	B	A	A	A	B	A	B	A	B	A	B	A	B	A	B	A	B	A	B	A	B	A	B	A	B	B	B	B	B	A	A	B	B	A	B	A	B	A	A	A	A	A	A	A	B	A	B	A	B	A	B	A	B	A	B	A	B	A	B	A	B	A	B	A	B	A	B	B	B	B	B	B	B	A	A	A	A	B	B	A	A	A	B	B	B	A	B	A	B	A	B	A	B	A	A	A	A	A	A	-	-	A	A	A	A	-	-	A	A	A	A	B	B	B	B	B	B	B	B	B	B	A	A	B	B	A	A	A	A	A	A	A	A	B	B	B	B	A	A	A	A	A	A	B	B	A	A	A	A	A	A	A	A	B	B	A	A	B	B	A	A	A	A	B	B	B	B	B	B	A	A	A	A	B	B	B	B	A	A	A	A	B	B	A	A	B	B	A	A	B	B	B	B	B	B	B	B	B	B	A	B	A	B	A	B	A	B	A	B	A	B	A	B	A	B	B	B	B	B	A	A	B	B	B	B	B	B	A	A	B	B	A	A	B	B	A	A	B	B	A	B	B	B	B	B	B	B	A	A	A	A	B	B	B	B	B	B	B	B	B	B	A	A	B	B	B	B	A	A	B	B	A	B	B	B	A	A	A	B	A	B	A	B	B	B	A	B	A	A	B	B	B	B	A	B	B	B	A	B	A	B	A	A	B	B	B	B	A	B	B	B	A	B	B	B	B	B	A	A	B	B	A	B	B	B	A	A	A	A	A	A	A	A	A	A	A	A	A	A	B	B	B	B	B	B	B	B	B	B	B	B	A	A	A	A	A	A	B	B	A	A	A	A	B	B	B	B	B	B	B	B	A	A	A	A	B	B	A	A	A	A	A	A	B	B	A	A	A	A	B	B	A	A	A	A	B	B	A	A	B	B	B	B	A	A	B	B	B	B	A	A	B	B	B	B	B	B	B	B	B	B	A	A	B	B	B	B	A	A	A	A	A	A	B	B	A	B	B	B	B	B	B	B	A	A	A	A	A	A	B	B	A	A	B	B	B	B	A	A	A	A	A	A	B	B	A	A	A	A	A	A	B	B	B	B	B	B	B	B	B	B	B	B	A	A	A	A	A	A	B	B	B	B	A	A	A	B	A	B	A	A	A	A	A	A	A	A	A	A	B	B	A	A	A	A	A	B	B	B	A	A	A	A	B	B	A	A	A	A	B	B	A	A	B	B	A	A	A	B	B	B	A	B	A	B	A	B	A	B	B	B	A	B	A	B	B	B	A	B	A	B	A	B	A	B	A	B	A	B	A	A	A	A	B	B	A	B	B	B	A	B	A	B	A	B	A	B	A	B	A	A	A	B	A	A	A	B	A	B	A	B	A	B	A	B	A	A	A	B	A	B	A	B	A	B	A	B	B	B	A	B	A	B	A	B	A	B	A	B	B	B	A	A	A	A	A	A	B	B	A	A	A	A	A	B	A	B	A	B	B	B	A	B	B	B	A	B	B	B	A	B	A	B	A	B	A	A	B	B	A	B	A	B	B	B	A	A	B	B	A	B	A	B	B	B	A	B	A	A	A	B	B	B	A	B	A	B	A	B	B	B	A	A	A	B	B	B	B	B	A	B	B	B	A	B	A	B	A	B	A	B	A	B	A	B	B	B	A	B	A	A	A	A	A	A	A	B	-	-	A	B	B	B	B	B	A	A	B	B	A	B	A	B	A	B	B	B	A	B	A	B	B	B	B	B	A	A	A	A	A	A	A	A	A	A	A	A	A	A	A	A	A	A	B	B	B	B	A	B	A	B	A	B	A	B	A	B	A	B	A	B	A	B	A	B	A	B	A	B	A	B	A	B	B	B	A	B	A	B	A	A	B	B	A	A	A	A	A	A	B	B	A	A	B	B	B	B	B	B	A	A	A	B	A	B	A	B	A	B	A	B	A	B	B	B	A	B	A	B	B	B	A	B	A	A	B	B	B	B	A	A	A	B	B	B	A	A	B	B	A	B	A	B	A	A	B	B	A	A	A	A	A	B	A	A	B	B	A	B	A	A	A	A	A	A	A	A	B	B	A	A	B	B	B	B	A	B	A	A	A	B	A	B	A	B	A	B	A	B	A	B	A	A	A	A	A	B	B	B	A	B	A	B	A	B	A	B	B	B	A	B	A	B	A	B	A	B	A	B	A	B	A	B	A	B	A	B	A	B	A	B	B	B	A	B	B	B	A	A	B	B	B	B	B	B	A	A	A	A	A	A	B	B	B	B	B	B	B	B	A	A	B	B	A	A	A	A	B	B	B	B	B	B	B	B	A	A	A	A	B	B	A	A	A	A	A	A	B	B	B	B	B	B	B	B	B	B	A	A	B	B	B	B	B	B	A	A	B	B	A	B	A	B	A	A	B	B	B	B	A	B	B	B	A	A	A	A	A	A	A	A	A	A	A	B	A	A	B	B	A	A	B	B	A	A	A	A	A	B	A	A	B	B	A	A	B	B	A	A	B	B	B	B	A	A	B	B	B	B	B	B	A	A	A	A	B	B	A	A	A	A	B	B	B	B	A	A	B	B	B	B	A	A	A	A	B	B	B	B	B	B	A	A	A	A	A	A	A	A	B	B	B	B	B	B	B	B	A	A	B	B	B	B	B	B	B	B	B	B	A	A	A	A	A	A	B	B	B	B	B	B	B	B	A	A	B	B	A	A	B	B	A	A	B	B	A	A	B	B	A	A	A	A	A	A	B	B	B	B	B	B	B	B	A	A	B	B	A	A	A	A	B	B	B	B	A	A	B	B	B	B	B	B	B	B	A	B	B	B	A	B	B	B	A	B	A	A	A	A	A	B	B	B	A	B	A	B	A	A	A	A	A	B	A	B	B	B	A	B	B	B	B	B	A	B	A	B	A	B	A	B	A	B	A	B	A	B	B	B	A	A	B	B	B	B	A	A	A	B	B	B	A	A	B	B	B	B	A	A	B	B	A	B	B	B	B	B	A	A	A	B	A	B	A	A	B	B	A	A	A	A	A	B	A	B	A	B	A	B	A	B	A	B	A	B	A	B	A	B	A	B	A	A	A	B	A	B	A	B	A	A	B	B	A	B	B	B	B	B	A	A	A	A	B	B	B	B	A	A	A	A	A	A	B	B	A	A	B	B	A	B	A	B	A	A	A	A	B	B	B	B	B	B	A	B	A	B	A	B	B	B	B	B	A	B	A	B	A	A	B	B	A	A	B	B	A	B	A	B	A	A	A	B	A	B	A	A	B	B	B	B	B	B	B	B	B	B	B	B	A	A	A	A	A	A	A	B	A	B	A	B	A	B	B	B	A	B	A	B	B	B	B	B	A	A	B	B	A	A	B	B	A	A	B	B	A	A	B	B	A	A	A	A	B	B	A	A	A	A	A	B	A	B	A	B	A	B	A	B	A	B	B	B	A	B	A	B	A	B	A	A	A	B	B	B	A	B	A	A	B	B	A	A	A	A	A	A	A	B	A	B	B	B	A	A	A	B	A	B	A	B	B	B	A	B	A	B	A	A	A	B	A	B	-	-	A	A	A	A	B	B	A	B	A	B	A	B	A	A	A	B	B	B	B	B	A	B	A	A	A	B	A	B	A	B	A	B	A	A	A	B	A	B	A	B	B	B	B	B	A	B	A	B	A	B	A	B	B	B	A	A	A	B	B	B	A	A	A	B	A	B	A	B	A	B	A	A	A	B	B	B	A	B	A	B	A	B	B	B	A	B	A	B	A	A	B	B	A	A	A	B	A	A	A	B	B	B	B	B	A	B	B	B	A	A	A	B	A	B	A	B	B	B	A	B	A	B	A	B	A	A	A	A	B	B	B	B	A	A	B	B	B	B	A	A	B	B	B	B	A	A	B	B	A	A	A	A	B	B	A	A	B	B	A	A	B	B	B	B	A	A	A	A	A	A	A	A	B	B	A	A	B	B	B	B	A	A	B	B	A	A	A	A	B	B	A	A	A	A	B	B	B	B	B	B	B	B	A	A	A	A	B	B	A	A	B	B	B	B	A	A	A	A	B	B	A	A	B	B	B	B	B	B	B	B	A	B	A	B	A	B	A	B	A	B	A	B	A	B	A	B	A	B	A	B	B	B	-	-	A	B	A	B	A	B	A	B	A	B	A	B	A	B	A	B	A	B	A	B	A	B	A	B	A	B	A	B	A	B	A	B	A	B	A	B	A	B	A	B	A	A	A	B	A	A	A	B	A	B	A	B	A	B	A	B	A	B	A	B	A	B	A	B	A	B	B	B	A	B	A	A	B	B	B	B	A	A	A	A	A	A	A	A	A	B	A	B	B	B	B	B	A	A	A	A	A	A	A	A	A	B	A	A	B	B	B	B	A	A	A	B	A	B	A	B	A	B	A	A	A	B	A	B	A	B	A	B	A	B	A	B	A	B	A	B	A	A	A	B	A	B	A	B	A	B	A	A	A	B	B	B	A	B	B	B	B	B	A	B	B	B	B	B	A	A	A	B	A	B	A	B	B	B	A	B	A	B	A	B	A	B	A	B	A	B	A	B	A	B	A	B	A	B	A	B	A	B	A	B	A	B	A	B	A	B	A	B	A	B	A	B	A	B	A	B	A	B	A	B	B	B	A	A	B	B	A	B	A	B	A	B	A	B	A	B	A	B	A	B	A	B	A	B	A	B	A	B	A	B	A	B	A	B	A	B	A	B	A	B	A	A	A	B	A	A	B	B	A	A	B	B	A	A	A	A	A	B	A	B	A	B	A	B	A	B	A	B	A	B	A	B	A	B	A	B	A	B	A	B	A	B	A	B	A	B	A	B	A	B	A	B	B	B	A	A	A	B	B	B	A	B	A	B	A	B	A	B	A	B	B	B	B	B	A	A	A	B	A	B	A	B	A	B	A	A	A	B	A	B	A	B	A	B	A	B	A	A	A	B	A	B	A	B	A	B	A	B	A	B	A	B	A	B	A	B	A	B	A	B	A	B	A	B	A	B	A	B	B	B	A	A	A	A	B	B	A	A	A	A	A	B	B	B	B	B	B	B	B	B	B	B	A	A	B	B	A	A	A	A	A	A	A	A	B	B	B	B	A	A	A	A	A	A	B	B	B	B	A	A	B	B	A	A	A	A	A	B	A	B	A	A	A	B	A	B	-	-	A	A	B	B	A	A	A	B	A	A	B	B	A	A	A	A	A	A	A	A	A	A	A	A	B	B	A	A	B	B	A	B	A	B	B	B	B	B	A	A	B	B	B	B	B	B	A	A	B	B	A	A	B	B	B	B	B	B	B	B	A	A	A	A	B	B	B	B	A	A	B	B	B	B	B	B	A	A	A	A	A	A	B	B	B	B	B	B	A	A	B	B	B	B	A	A	B	B	A	A	A	A	A	A	B	B	A	A	A	A	B	B	A	A	A	A	B	B	B	B	A	A	A	A	B	B	A	A	A	A	B	B	A	A	B	B	A	A	B	B	B	B	A	A	B	B	A	A	A	A	A	A	A	A	B	B	B	B	B	B	A	A	B	B	B	B	A	A	A	A	B	B	A	B	A	B	A	A	B	B	A	B	A	B	B	B	B	B	B	B	A	A	A	A	A	A	A	A	A	A	A	A	A	A	A	A	A	A	A	A	A	A	A	A	A	A	B	B	A	B	B	B	A	A	A	A	A	B	A	B	A	B	A	B	A	B	A	B	A	B	A	B	A	B	A	B	A	B	A	B	A	B	A	B	A	B	A	B	A	B	A	A	A	B	A	B	A	B	A	B	A	B	A	B	A	B	A	B	A	B	A	B	A	B	A	B	A	B	A	B	A	A	A	A	B	B	A	B	A	A	A	A	A	B	A	B	A	B	A	B	A	B	A	B	A	B	A	B	A	B	A	B	A	B	A	B	A	B	A	B	A	B	A	B	A	B	A	B	A	B	A	B	A	B	A	B	A	B	A	B	A	B	A	A	A	A	A	B	A	B	A	B	A	B	A	B	A	B	A	B	A	B	A	B	A	B	A	B	A	B	A	B	A	B	A	B	A	B	A	B	A	B	A	B	A	B	A	B	A	B	A	B	A	B	B	B	A	B	A	B	A	B	A	A	A	B	A	A	B	B	B	B	B	B	A	A	B	B	A	A	A	A	B	B	A	A	B	B	A	A	B	B	B	B	A	A	A	A	A	A	B	B	A	A	A	A	A	A	B	B	A	A	B	B	B	B	A	A	B	B	A	A	A	B	A	B	A	B	A	B	A	B	A	B	A	B	A	B	A	B	A	B	A	B	A	A	A	A	B	B	A	A	A	A	A	A	B	B	A	B	A	A	B	B	A	A	B	B	A	A	B	B	A	A	A	A	B	B	A	A	A	A	B	B	A	A	B	B	A	A	B	B	B	B	B	B	A	A	A	A	B	B	B	B	A	A	A	A	B	B	A	A	A	A	A	B	A	A	A	B	A	B	A	B	A	B	A	B	A	A	B	B	B	B	A	A	B	B	B	B	A	B	A	B	A	B	A	B	A	B	A	A	A	B	B	B	A	B	A	B	A	A	B	B	A	B	A	A	B	B	B	B	A	B	A	A	A	B	A	B	B	B	A	A	A	A	A	B	A	B	B	B	A	A	B	B	A	A	A	A	A	B	A	A	B	B	B	B	B	B	B	B	A	A	A	A	A	A	B	B	A	A	B	B	B	B	A	A	A	A	A	A	B	B	B	B	B	B	A	B	A	A	A	B	A	B	A	A	B	B	B	B	A	A	A	B	A	B	B	B	B	B	A	A	A	B	A	A	A	A	B	B	A	B	A	B	A	B	A	B	A	B	A	B	A	B	A	B	A	B	A	B	A	B	B	B	A	B	A	A	A	A	A	B	A	B	A	B	A	B	A	B	A	B	B	B	A	B	A	B	A	B	A	B	A	B	A	B	A	B	A	B	A	B	A	A	B	B	A	A	B	B	B	B	B	B	B	B	A	B	A	B	A	A	B	B	A	B	A	B	B	B	A	B	A	B	A	B	A	B	A	B	B	B	A	B	A	B	A	B	A	B	A	B	A	B	A	B	A	B	A	B	A	B	A	B	A	B	A	B	A	B	A	B	A	A	B	B	A	B	A	A	A	A	A	B	A	B	B	B	A	A	B	B	A	A	A	B	A	B	A	B	A	B	A	B	A	B	A	B	A	B	A	B	A	B	A	B	B	B	A	B	B	B	A	B	A	B	A	B	B	B	B	B	B	B	A	B	A	A	A	B	B	B	B	B	A	A	B	B	A	A	A	A	B	B	A	B	B	B	A	A	B	B	A	A	B	B	B	B	A	A	B	B	A	A	B	B	B	B	A	A	B	B	A	A	B	B	B	B	A	A	A	A	B	B	B	B	B	B	A	A	B	B	A	A	B	B	B	B	B	B	B	B	A	A	B	B	B	B	B	B	B	B	B	B	B	B	A	A	B	B	A	A	B	B	B	B	A	A	A	A	A	B	B	B	A	B	A	A	A	A	A	B	A	B	A	B	A	A	A	B	A	B	A	B	A	B	A	B	A	B	A	B	A	B	A	B	A	B	A	B	A	B	A	B	A	B	A	B	A	B	A	B	B	B	A	A	A	A	B	B	B	B	A	B	A	B	A	A	A	A	B	B	B	B	B	B	B	B	A	A	A	A	B	B	B	B	A	A	B	B	A	A	B	B	A	A	A	A	A	A	A	A	A	A	B	B	B	B	B	B	A	A	A	A	B	B	A	A	A	A	A	A	B	B	A	A	B	B	B	B	A	B	B	B	A	B	A	B	A	B	A	A	A	B	A	B	A	A	A	A	B	B	B	B	A	A	A	A	A	A	B	B	A	A	A	A	A	A	B	B	-	-	A	A	B	B	A	A	A	B	A	A	A	A	A	A	A	A	A	A	B	B	B	B	A	B	B	B	A	B	A	B	A	B	A	B	A	B	A	B	A	B	A	B	A	B	A	B	B	B	A	A	A	B	B	B	A	B	B	B	B	B	B	B	A	B	A	B	A	A	A	B	A	B	A	B	A	A	A	B	A	B	A	B	A	B	A	B	A	B	A	B	A	B	A	B	A	B	A	B	A	B	A	B	A	B	A	A	A	A	A	A	A	A	B	B	A	A	B	B	B	B	B	B	B	B	A	A	B	B	B	B	A	A	A	A	B	B	A	A	B	B	B	B	A	A	B	B	B	B	A	A	A	A	B	B	B	B	A	A	B	B	A	A	B	B	B	B	B	B	B	B	A	A	A	A	B	B	A	A	A	A	B	B	A	A	B	B	A	A	A	A	B	B	-	-	B	B	A	A	B	B	B	B	A	A	B	B	A	A	B	B	A	A	B	B	A	A	B	B	A	A	B	B	B	B	B	B	A	A	B	B	A	A	A	A	B	B	A	A	A	A	B	B	B	B	B	B	B	B	B	B	A	A	A	A	A	A	B	B	A	A	A	A	B	B	A	A	B	B	A	A	B	B	A	A	B	B	B	B	A	A	A	A	A	B	B	B	A	A	A	B	A	B	A	B	A	B	A	A	A	B	A	B	A	B	B	B	B	B	B	B	A	B	A	B	A	A	B	B	B	B	B	B	B	B	A	A	B	B	A	B	A	A	A	A	A	B	A	B	A	B	B	B	A	A	A	B	A	B	A	B	A	A	A	B	A	B	A	B	B	B	B	B	B	B	A	B	B	B	A	A	B	B	B	B	A	A	B	B	B	B	B	B	A	A	B	B	A	A	A	A	B	B	A	A	B	B	B	B	B	B	B	B	A	A	B	B	B	B	A	A	A	A	A	A	A	A	B	B	B	B	B	B	B	B	B	B	B	B	A	A	B	B	A	A	A	A	B	B	B	B	A	A	B	B	A	A	B	B	A	A	A	A	B	B	B	B	A	A	B	B	B	B	A	A	B	B	A	A	B	B	B	B	B	B	A	A	B	B	B	B	A	A	A	A	A	A	B	B	B	B	B	B	A	A	A	A	A	B	A	B	A	A	A	A	A	A	A	A	B	B	B	B	A	A	B	B	A	B	A	B	A	A	B	B	A	B	A	B	A	B	B	B	A	A	A	A	B	B	A	A	A	A	A	A	A	A	A	A	A	A	B	B	B	B	A	B	B	B	A	A	A	A	B	B	B	B	B	B	B	B	B	B	B	B	A	A	A	A	A	A	A	A	B	B	A	B	B	B	B	B	B	B	A	A	A	A	A	B	B	B	B	B	A	A	A	A	A	B	A	B	A	B	A	B	B	B	A	B	A	B	-	-	A	B	A	B	A	A	A	A	B	B	A	A	A	A	B	B	A	A	B	B	A	A	A	A	A	A	A	A	-	-	A	A	A	B	A	B	A	A	A	B	A	B	A	B	A	B	A	B	A	B	A	B	A	B	A	B	A	B	A	B	A	B	A	B	A	B	A	B	A	B	A	B	A	B	A	B	A	B	B	B	A	B	A	B	B	B	A	B	A	B	B	B	A	B	A	B	A	B	A	B	A	B	A	B	B	B	A	B	A	B	A	B	A	B	A	B	A	B	A	B	A	B	A	B	A	B	A	B	A	B	A	B	B	B	A	B	A	B	A	B	A	B	A	B	A	B	A	B	A	B	A	B	A	B	A	B	A	A	B	B	B	B	A	A	B	B	A	A	A	A	A	B	B	B	A	B	A	B	A	B	A	B	B	B	A	A	A	B	B	B	A	A	B	B	A	A	A	A	B	B	A	B	A	A	B	B	A	A	A	B	A	B	A	B	A	B	A	B	A	B	A	B	B	B	A	B	A	B	B	B	A	B	A	B	A	B	A	B	A	B	A	B	A	B	A	B	A	B	A	B	A	B	A	B	A	B	A	B	A	B	A	B	A	B	A	A	A	B	B	B	A	A	A	A	A	A	B	B	B	B	B	B	A	A	B	B	A	A	A	B	A	A	A	A	B	B	B	B	A	B	A	B	B	B	A	B	A	B	B	B	A	B	A	B	A	B	A	A	B	B	B	B	B	B	A	A	A	B	A	B	B	B	A	A	A	A	A	A	A	A	B	B	A	A	B	B	B	B	A	A	B	B	B	B	B	B	B	B	B	B	A	A	B	B	A	B	A	B	A	B	A	B	A	A	A	B	A	B	A	A	B	B	B	B	A	B	B	B	A	B	A	B	A	B	A	A	A	B	B	B	A	B	A	A	A	B	B	B	A	B	A	B	A	B	A	B	B	B	B	B	A	A	A	B	A	B	A	B	A	B	A	B	A	B	A	B	A	B	A	B	A	B	A	B	A	B	A	B	A	B	A	A	A	B	A	B	A	A	A	B	A	B	A	B	B	B	A	B	A	B	A	B	A	B	A	B	A	B	A	B	A	B	A	B	A	B	B	B	A	B	A	B	A	B	A	B	A	B	A	B	A	B	A	B	A	B	A	A	A	A	A	B	A	B	A	B	A	B	A	B	A	B	A	A	A	B	A	B	A	A	B	B	A	B	A	A	A	B	A	B	A	B	A	B	B	B	A	B	A	B	A	B	A	B	A	B	A	B	A	B	A	B	A	B	A	B	A	B	A	A	A	A	B	B	A	A	A	A	A	B	B	B	A	B	A	B	A	B	A	B	A	B	A	B	A	B	A	B	A	B	A	B	A	B	A	B	A	B	A	A	B	B	A	B	A	B	A	B	A	B	A	B	A	B	A	B	A	B	A	B	B	B	A	A	A	A	A	B	A	B	A	B	B	B	B	B	A	B	A	B	B	B	A	A	A	B	A	B	A	B	A	B	A	B	A	B	A	B	A	B	A	B	A	B	A	B	A	B	A	B	A	B	A	B	A	B	B	B	A	B	B	B	B	B	B	B	A	A	B	B	B	B	B	B	B	B	A	A	A	A	-	-	A	B	A	B	A	B	A	B	A	B	A	B	A	B	A	B	A	B	A	B	A	B	A	B	A	A	B	B	A	A	A	B	A	A	A	A	A	B	B	B	A	A	B	B	B	B	B	B	A	A	B	B	B	B	A	A	A	B	A	B	A	B	A	B	B	B	B	B	A	A	A	A	B	B	A	A	A	B	A	B	A	B	A	B	A	B	B	B	A	B	A	B	A	B	A	B	A	A	A	B	A	B	A	B	A	B	A	B	A	B	A	B	A	B	A	B	A	B	A	B	A	B	A	B	A	B	A	B	A	B	A	B	A	B	A	B	A	B	A	B	A	B	A	B	A	B	A	B	A	B	A	B	A	B	A	B	A	B	A	B	A	B	A	B	A	B	A	B	A	B	A	B	A	B	A	B	A	B	A	B	A	B	A	B	B	B	B	B	B	B	A	A	A	A	A	A	B	B	A	A	A	B	A	A	A	B	B	B	B	B	A	A	A	B	B	B	A	B	B	B	B	B	B	B	A	B	A	B	A	A	A	B	A	B	A	A	A	B	A	A	A	A	A	B	A	A	A	B	A	B	A	B	B	B	B	B	A	B	A	B	A	B	A	B	A	B	A	B	A	B	A	B	A	B	A	B	A	B	A	B	A	B	B	B	A	A	B	B	B	B	A	A	B	B	A	A	A	A	A	A	B	B	A	A	B	B	B	B	B	B	A	B	B	B	A	A	A	A	B	B	A	A	A	A	B	B	B	B	B	B	A	A	B	B	A	A	A	A	A	A	B	B	B	B	A	A	B	B	A	A	A	A	A	A	A	A	A	A	B	B	B	B	B	B	A	A	A	B	A	B	A	B	A	A	A	B	A	B	A	B	A	B	B	B	A	A	A	A	B	B	B	B	B	B	A	A	B	B	B	B	A	A	A	A	A	A	A	A	B	B	A	B	B	B	A	A	A	A	B	B	B	B	A	A	A	A	A	A	B	B	B	B	B	B	A	A	B	B	A	A	B	B	B	B	B	B	A	A	B	B	B	B	A	A	A	A	A	A	A	A	A	A	B	B	A	A	A	A	B	B	B	B	A	A	B	B	B	B	A	A	B	B	B	B	A	A	B	B	A	A	A	A	A	B	A	A	B	B	B	B	B	B	B	B	A	A	A	A	A	A	A	A	B	B	A	B	A	B	B	B	A	B	A	B	B	B	B	B	B	B	A	A	A	A	A	B	A	B	A	B	A	B	A	B	A	B	A	B	A	B	A	B	A	B	A	B	A	B	A	B	A	B	A	B	A	B	B	B	A	A	A	A	B	B	B	B	A	A	A	A	A	A	B	B	A	B	A	B	A	B	A	A	B	B	A	A	A	A	B	B	A	B	A	A	A	B	B	B	A	B	A	B	B	B	A	B	B	B	B	B	A	B	A	B	A	B	A	B	A	A	B	B	B	B	B	B	B	B	A	A	A	A	B	B	B	B	A	A	A	B	A	A	A	A	B	B	A	B	A	B	A	B	A	B	A	B	A	B	A	B	A	B	A	B	A	B	A	B	A	B	A	B	B	B	A	A	A	B	A	B	A	B	A	A	A	B	A	B	A	A	B	B	B	B	A	B	A	B	A	B	A	B	A	A	A	B	A	A	A	B	A	B	A	A	B	B	A	A	A	A	A	A	B	B	B	B	B	B	B	B	B	B	A	A	B	B	A	A	B	B	A	A	A	A	A	B	A	B	A	B	A	B	A	B	A	B	A	B	A	A	A	B	A	B	A	B	A	B	B	B	A	B	A	A	A	A	A	A	A	A	B	B	A	A	A	B	A	B	B	B	B	B	B	B	A	B	B	B	A	B	A	B	A	B	A	B	B	B	A	B	A	B	B	B	A	B	A	A	A	B	A	B	A	B	A	A	A	B	A	B	A	B	A	B	B	B	A	B	A	B	A	B	A	B	A	B	A	A	B	B	A	B	A	B	A	B	A	B	B	B	A	B	A	B	B	B	A	B	A	B	A	B	A	B	A	B	A	A	A	A	A	A	B	B	B	B	B	B	A	A	-	-	B	B	A	A	B	B	B	B	B	B	A	A	A	B	A	A	A	B	A	B	A	B	A	A	A	B	A	A	A	B	B	B	A	B	B	B	A	B	A	A	A	B	A	A	A	B	B	B	A	B	B	B	A	A	B	B	B	B	A	A	B	B	B	B	A	A	A	A	A	A	A	A	B	B	B	B	A	A	A	A	A	A	B	B	B	B	A	A	A	A	A	A	B	B	A	A	A	B	B	B	B	B	A	A	A	B	A	A	B	B	A	A	B	B	B	B	A	B	B	B	B	B	A	B	A	B	B	B	B	B	B	B	B	B	B	B	A	B	A	A	B	B	B	B	B	B	B	B	A	A	A	A	A	B	B	B	A	A	A	B	A	B	B	B	A	B	B	B	A	B	A	A	A	A	A	B	A	B	B	B	A	B	A	A	A	A	B	B	A	A	A	A	A	A	B	B	B	B	B	B	A	A	B	B	B	B	A	A	B	B	B	B	A	B	A	A	B	B	B	B	B	B	A	A	A	A	A	A	B	B	B	B	A	A	A	A	B	B	B	B	A	A	A	A	B	B	B	B	A	B	A	B	A	B	A	B	A	B	A	B	A	B	A	B	A	B	A	B	A	B	A	B	A	B	A	B	A	B	A	B	A	B	A	B	A	B	A	B	A	B	A	B	B	B	A	B	A	B	A	B	A	B	A	B	A	A	B	B	B	B	B	B	A	A	A	A	B	B	A	A	A	A	B	B	A	A	B	B	A	A	A	B	A	B	A	B	A	B	A	B	A	B	A	A	A	B	A	A	B	B	A	A	B	B	A	A	B	B	B	B	A	A	B	B	B	B	A	A	B	B	A	A	A	A	A	A	A	A	A	A	A	A	B	B	A	A	B	B	A	A	A	A	B	B	B	B	B	B	A	A	B	B	B	B	B	B	A	A	B	B	B	B	A	A	B	B	B	B	B	B	B	B	A	A	A	A	A	A	B	B	A	A	B	B	A	A	A	A	B	B	A	A	A	A	A	A	B	B	A	B	B	B	A	A	A	A	A	A	A	A	A	B	A	A	A	A	A	B	A	B	A	A	B	B	A	A	B	B	A	A	A	B	B	B	A	B	A	A	A	B	A	B	B	B	A	B	A	B	A	B	A	B	A	B	B	B	B	B	A	B	A	B	A	B	A	B	B	B	A	B	A	B	B	B	B	B	B	B	A	B	A	B	A	A	B	B	A	B	A	A	B	B	B	B	A	A	B	B	A	B	A	B	A	A	B	B	A	B	A	B	A	A	A	B	A	B	B	B	A	A	A	B	B	B	A	B	A	B	B	B	A	B	B	B	A	B	A	B	A	B	A	B	B	B	A	B	A	B	A	B	A	B	A	A	A	A	A	B	A	B	A	A	A	B	A	B	A	B	B	B	A	B	A	B	A	B	A	B	A	B	A	B	A	B	A	B	A	B	A	B	A	B	A	B	A	B	A	B	A	B	A	B	A	B	A	B	A	B	A	B	A	B	A	B	A	B	A	A	A	B	B	B	A	B	A	A	A	B	A	A	A	A	B	B	B	B	A	A	B	B	B	B	A	B	A	B	A	B	A	B	A	B	A	B	A	B	A	B	A	B	A	B	A	B	A	B	A	B	A	B	A	B	A	B	A	B	A	B	A	B	A	B	A	B	A	B	A	B	A	B	A	B	A	B	A	B	A	B	A	B	A	B	A	B	A	B	A	B	A	A	A	A	A	B	B	B	A	B	B	B	B	B	B	B	A	B	A	A	B	B	A	A	A	B	A	B	A	B	B	B	A	B	A	B	A	B	A	B	A	B	A	B	A	B	A	B	A	B	A	B	A	B	A	B	A	B	A	B	A	B	A	B	A	B	A	B	A	B	A	A	A	B	A	B	A	B	A	B	A	B	B	B	A	A	A	B	A	A	B	B	B	B	A	A	B	B	B	B	B	B	B	B	A	B	A	A	B	B	A	B	B	B	A	B	A	B	B	B	A	B	A	B	A	A	A	A	B	B	B	B	A	B	A	B	A	B	A	B	B	B	A	A	B	B	A	A	A	A	A	A	A	A	A	A	B	B	A	B	A	B	A	A	A	A	A	B	B	B	B	B	B	B	A	A	B	B	B	B	A	B	A	B	A	B	A	B	A	B	A	B	A	B	A	B	A	B	A	B	A	B	B	B	A	B	A	B	A	B	B	B	B	B	B	B	B	B	B	B	A	A	A	A	A	B	A	A	A	B	B	B	A	A	B	B	B	B	B	B	A	A	A	A	B	B	A	A	A	A	B	B	A	A	B	B	B	B	B	B	B	B	A	B	B	B	A	B	A	B	A	A	B	B	A	B	A	B	A	A	B	B	A	B	B	B	B	B	A	B	B	B	A	B	B	B	A	A	A	A	A	B	A	B	A	B	B	B	B	B	A	A	B	B	A	A

Pedigree sorted OK

..... ..... ..... ..... ..... ..... ..... ..... ..... .....
..... ..... ..... ..... ..... ..... ..... ..... ..... .....

..... ..... ..... ..... ..... ..... ..... ..... ..... .....
..... ..... ..... ..... ..... ..... ..... ..... ..... .....

..... ..... ..... ..... ..... ..... ..... ..... ..... .....
..... ..... ..... ..... ..... ..... ..... ..... ..... .....

..... ..... ..... ..... ..... ..... ..... ..... ..... .....
..... ..... ..... ..... ..... ..... ..... ..... ..... .....

..... ..... ..... ..... ..... ..... ..... ..... ..... .....
..... ..... ..... ..... ..... ..... ..... ..... ..... .....

..... ..... ..... ..... ..... ..... ..... ..... ..... .....
..... ..... ..... ..... ..... ..... ..... ..... ..... .....

..... ..... ..... ...

OUTBRED population
Number of individuals        618 
Number of founders            47 
Number of base families        1 
Max generation coeff.       2.50
Number of cohorts               1      
Number of cohorts with founders 1      

-------------------------------------------------------------------------------
IDENTIFICATION OF DESCENDANTS
    3797 descendants identified

-------------------------------------------------------------------------------
NUISANCE VARIABLES AND ADJUSTMENT PHENOTYPES
No. nuisance classes: 2 
Trait 1
 records         547
    mean           17.699
variance          767.299
 minimum            0.000
 maximum          128.500

-------------------------------------------------------------------------------
SAMPLE RESIDUAL VARIANCE(S)
1    808.389

Likelihood     -2592.87738

-------------------------------------------------------------------------------
NUISANCE VARIABLES
param	M_indic	EF_n	LF_n
    0	    0	    0	    0
    1	   -1	    1	    1

-------------------------------------------------------------------------------
Normal Prior Distribution for Overall Mean
- Diagonal Variances structure
   Trait       Mean   Variance
       1     17.699    767.299

-------------------------------------------------------------------------------
MODEL SPECIFICATION
TIM: excluded
QTL: included	MAX=15 	E(prior)=3   
FPM: excluded
(initial)# QTLs :        15

-------------------------------------------------------------------------------
PRIOR DISTRIBUTION OF GENE EFFECTS (QTL/FPM MODELS)
P(add)= N(random),data-dependent & dependent on Nq   230.18978 (initial values)
P(dom) excluded

-------------------------------------------------------------------------------
PRIOR DISTRIBUTION OF ALLELE FREQ (QTL/FPM MODELS)
P(allele) ~ U[0.03,0.97]

-------------------------------------------------------------------------------
CODE MARKER ALLELES

locus.....           Alleles... .... Counts.... ....
AX-89874757              1    5    .   315  791
AX-89817638              1    5    .   788  326
AX-89874719              1    5    .   824  304
AX-89817584              1    5    .   851  285
AX-89846876              1    5    .   940  196
AX-89779560              1    5    .   273  851
AX-89874281              1    5    .   892  246
AX-89873736              1    5    .   195  941
AX-89816742              1    5    .   135  979
AX-89904219              1    5    .   861  273
AX-89847000              1    5    .   859  271
AX-89817396              1    5    .   346  786
AX-89874602              1    5    .   272  866
AX-89778907              1    5    .   145  983
AX-89818074              1    5    .   991  141
AX-89860604              1    5    .    70 1068
AX-89780079              1    5    .    76 1064
AX-89860624              1    5    .   302  830
AX-89847092              1    5    .   687  449
AX-89780164              1    5    .   301  823
AX-89818295              1    5    .   309  831
AX-89875422              1    5    .   120 1020
AX-89875481              1    5    .   832  308
AX-89847095              1    5    .   426  712
AX-89910550              1    5    .   349  789
AX-89875600              1    5    .   349  787
AX-89780295              1    5    .   330  782
AX-89875615              1    5    .   348  788
AX-89803316              1    5    .   352  788
AX-89875607              1    5    .   352  788
AX-89818634              1    5    .   355  771
AX-89806516              1    5    .   791  337
AX-89818624              1    5    .   394  742
AX-89780461              1    5    .   475  645
AX-89875660              1    5    .   874  264
AX-89847124              1    5    .   513  627
AX-89847119              1    5    .   650  486
AX-89875737              1    5    .   742  386
AX-89818620              1    5    .   411  727
AX-89780343              1    5    .   791  349
AX-89818673              1    5    .   473  635
AX-89818567              1    5    .   703  435
AX-89875723              1    5    .   405  731
AX-89806533              1    5    .   652  486
AX-89876026              1    5    .   450  664
AX-89876029              1    5    .  1007  131
AX-89876001              1    5    .   529  611
AX-89780571              1    5    .   461  637
AX-89818870              1    5    .   132 1008
AX-89851215              1    5    .   628  510
AX-89876003              1    5    .   661  477
AX-89875955              1    5    .  1010  130
AX-89806547              1    5    .   525  581
AX-89806546              1    5    .   663  475
AX-89875965              1    5    .   478  660
AX-89875913              1    5    .  1009  131
AX-89806548              1    5    .   961  135
AX-89818916              1    5    .   530  610
AX-89841502              1    5    .   848  268
AX-89876159              1    5    .   468  650
AX-89904305              1    5    .   655  483
AX-89803369              1    5    .   255  845
AX-89780609              1    5    .   504  598
AX-89847157              1    5    .   657  483
AX-89847167              1    5    .   578  562
AX-89819096              1    5    .   946  178
AX-89906401              1    5    .   994  142
AX-89841568              1    5    .   119 1021
AX-89898819              1    5    .   119 1021
AX-89864513              1    5    .  1020  120
AX-89850139              1    5    .   869  271
AX-89841427              1    5    .   986  152
AX-89898666              1    5    .   986  152
AX-89859408              1    5    .   273  867
AX-89850143              1    5    .   270  866
AX-89798561              1    5    .   118 1020
AX-89898662              1    5    .   987  153
AX-89841517              1    5    .   269  859
AX-89906403              1    5    .   270  868
AX-89876156              1    5    .   133 1005
AX-89906404              1    5    .   270  864
AX-89841545              1    5    .   120 1018
AX-89805667              1    5    .   144  996
AX-89906399              1    5    .   122 1018
AX-89906396              1    5    .   180  946
AX-89906400              1    5    .   141  995
AX-89841421              1    5    .   122 1018
AX-89898669              1    5    .   122 1018
AX-89841377              1    5    .   841  287
AX-89850186              1    5    .  1019  121
AX-89906395              1    5    .   141  993
AX-89898614              1    5    .  1018  122
AX-89841300              1    5    .  1019  121
AX-89808449              1    5    .   186  916
AX-89906397              1    5    .   997  141
AX-89898634              1    5    .   120 1016
AX-89872254              1    5    .    82 1046
AX-89904130              1    5    .   138 1000
AX-89873606              1    5    .   924  202
AX-89846862              1    5    .   983  121
AX-89862561              1    5    .   995  133
AX-89816187              1    5    .   331  807
AX-89806351              1    5    .   202  936
AX-89816206              1    5    .   807  325
AX-89816426              1    5    .  1002  136
AX-89846877              1    5    .   120 1014
AX-89778970              1    5    .   202  934
AX-89846879              1    5    .   935  203
AX-89874199              1    5    .   125 1013
AX-89779219              1    5    .   127 1013
AX-89848869              1    5    .   932  202
AX-89817117              1    5    .   907  233
AX-89817124              1    5    .  1002  138
AX-89873939              1    5    .   804  328
AX-89846943              1    5    .   911  229
AX-89874214              1    5    .   151  989
AX-89904175              1    5    .   910  230
AX-89904176              1    5    .   229  911
AX-89904131              1    5    .   150  990
AX-89816372              1    5    .   145  993
AX-89817098              1    5    .   969  169
AX-89778982              1    5    .   763  367
AX-89904186              1    5    .   911  229
AX-89803090              1    5    .   639  501
AX-89846844              1    5    .   690  446
AX-89860500              1    5    .   430  694
AX-89846965              1    5    .   228  910
AX-89854323              1    5    .   692  436
AX-89778760              1    5    .   693  443
AX-89779297              1    5    .   521  617
AX-89806337              1    5    .   640  480
AX-89862631              1    5    .   911  229
AX-89846967              1    5    .   229  911
AX-89817176              1    5    .   226  908
AX-89904181              1    5    .   909  229
AX-89904184              1    5    .   230  910
AX-89817152              1    5    .   910  228
AX-89846970              1    5    .   693  443
AX-89873483              1    5    .   688  442
AX-89904121              1    5    .   447  693
AX-89846842              1    5    .   696  444
AX-89778611              1    5    .   324  806
AX-89846884              1    5    .   484  656
AX-89846902              1    5    .   527  611
AX-89806374              1    5    .   616  524
AX-89806375              1    5    .   911  227
AX-89779081              1    5    .   226  914
AX-89846905              1    5    .   524  616
AX-89904153              1    5    .   523  615
AX-89846822              1    5    .   609  527
AX-89803082              1    5    .   147  993
AX-89846883              1    5    .   484  656
AX-89778585              1    5    .   270  836
AX-89873781              1    5    .   656  482
AX-89816680              1    5    .   225  915
AX-89873972              1    5    .   613  513
AX-89904103              1    5    .   527  611
AX-89778743              1    5    .   148  992
AX-89778770              1    5    .   148  992
AX-89874023              1    5    .   580  560
AX-89873317              1    5    .   612  528
AX-89779150              1    5    .   531  579
AX-89779122              1    5    .   557  575
AX-89778615              1    5    .   611  525
AX-89846829              1    5    .   527  611
AX-89846831              1    5    .   610  526
AX-89816897              1    5    .   543  559
AX-89816940              1    5    .   561  579
AX-89874053              1    5    .   558  580
AX-89816930              1    5    .   561  579
AX-89904105              1    5    .   528  612
AX-89816231              1    5    .   528  612
AX-89816374              1    5    .   147  991
AX-89779160              1    5    .   467  475
AX-89778376              1    5    .   372  764
AX-89862536              1    5    .   992  148
AX-89873025              1    5    .   945  193
AX-89846768              1    5    .   580  556
AX-89846767              1    5    .   557  579
AX-89904061              1    5    .   556  556
AX-89779176              1    5    .   577  551
AX-89816979              1    5    .   534  580
AX-89846766              1    5    .   555  583
AX-89779167              1    5    .   313  807
AX-89815902              1    5    .   194  946
AX-89815892              1    5    .   148  992
AX-89904062              1    5    .   558  582
AX-89778385              1    5    .   930  204
AX-89872996              1    5    .   146  986
AX-89904060              1    5    .   552  582
AX-89806304              1    5    .   582  556
AX-89846932              1    5    .   562  578
AX-89797476              1    5    .   202  928
AX-89840221              1    5    .   148  992
AX-89873206              1    5    .   580  542
AX-89779464              1    5    .   571  551
AX-89816132              1    5    .   554  584
AX-89904209              1    5    .   556  582
AX-89873192              1    5    .   554  584
AX-89803044              1    5    .   367  771
AX-89840227              1    5    .   580  560
AX-89846799              1    5    .   556  584
AX-89846765              1    5    .   581  557
AX-89846800              1    5    .   584  544
AX-89847011              1    5    .   556  584
AX-89849993              1    5    .   556  580
AX-89816070              1    5    .   149  991
AX-89779483              1    5    .   366  758
AX-89815869              1    5    .   930  208
AX-89873198              1    5    .   214  924
AX-89778393              1    5    .   932  206
AX-89841270              1    5    .    64 1076
AX-89895307              1    5    .   553  577
AX-89780926              1    5    .   581  555
AX-89815848              1    5    .   584  556
AX-89803031              1    5    .   360  770
AX-89838134              1    5    .   557  581
AX-89819172              1    5    .   382  754
AX-89876346              1    5    .   365  771
AX-89876310              1    5    .   558  582
AX-89846760              1    5    .   558  582
AX-89815992              1    5    .   369  771
AX-89815973              1    5    .   559  581
AX-89862786              1    5    .   837  301
AX-89904324              1    5    .   554  584
AX-89895313              1    5    .   369  771
AX-89846851              1    5    .   557  581
AX-89904338              1    5    .   755  385
AX-89846786              1    5    .   558  582
AX-89874577              1    5    .   385  755
AX-89895315              1    5    .   557  581
AX-89876320              1    5    .   583  539
AX-89819281              1    5    .   367  771
AX-89819179              1    5    .   558  580
AX-89847197              1    5    .   582  556
AX-89812545              1    5    .   369  771
AX-89904323              1    5    .   553  583
AX-89856704              1    5    .   583  551
AX-89849684              1    5    .   559  581
AX-89881978              1    5    .   579  533
AX-89904070              1    5    .   755  385
AX-89873042              1    5    .   546  578
AX-89780857              1    5    .   537  575
AX-89895349              1    5    .   559  581
AX-89779512              1    5    .   771  369
AX-89780870              1    5    .   769  369
AX-89876388              1    5    .   381  753
AX-89873080              1    5    .   558  582
AX-89873135              1    5    .   384  756
AX-89815851              1    5    .   583  551
AX-89838131              1    5    .   369  771
AX-89815856              1    5    .   771  369
AX-89874586              1    5    .   759  369
AX-89904789              1    5    .   557  579
AX-89874583              1    5    .   383  753
AX-89819178              1    5    .   340  774
AX-89803391              1    5    .   342  774
AX-89846758              1    5    .   581  557
AX-89779513              1    5    .   360  768
AX-89904072              1    5    .   558  582
AX-89873088              1    5    .   559  581
AX-89846788              1    5    .   558  582
AX-89849687              1    5    .   559  581
AX-89817400              1    5    .   385  755
AX-89806416              1    5    .   755  383
AX-89815970              1    5    .   557  581
AX-89904218              1    5    .   754  384
AX-89838096              1    5    .   369  771
AX-89847172              1    5    .   582  558
AX-89815826              1    5    .   555  583
AX-89904325              1    5    .   556  582
AX-89904317              1    5    .   582  558
AX-89874537              1    5    .   365  769
AX-89904319              1    5    .   556  582
AX-89904318              1    5    .   545  583
AX-89847182              1    5    .   558  582
AX-89795952              1    5    .   576  554
AX-89873066              1    5    .   364  768
AX-89904076              1    5    .   368  770
AX-89862784              1    5    .   771  369
AX-89846775              1    5    .   369  771
AX-89904052              1    5    .   581  557
AX-89817409              1    5    .   378  746
AX-89849686              1    5    .   558  578
AX-89805309              1    5    .   559  581
AX-89872923              1    5    .   368  772
AX-89895317              1    5    .   584  520
AX-89841440              1    5    .   150  986
AX-89819075              1    5    .    97 1021
AX-89875881              1    5    .   498  638
AX-89780669              1    5    .   499  597
AX-89780501              1    5    .  1023  111
AX-89780412              1    5    .   103 1037
AX-89818434              1    5    .   174  954
AX-89904279              1    5    .   675  463
AX-89780007              1    5    .   302  828
AX-89875423              1    5    .   309  829
AX-89780151              1    5    .   281  859
AX-89875454              1    5    .   281  859
AX-89847082              1    5    .   455  681
AX-89849152              1    5    .   143  989
AX-89904256              1    5    .   994  144
AX-89875092              1    5    .   143  995
AX-89847064              1    5    .   143  995
AX-89847067              1    5    .   994  142
AX-89904254              1    5    .   995  143
AX-89874282              1    5    .   892  246
AX-89817163              1    5    .   892  246
AX-89860579              1    5    .   119 1021
AX-89779696              1    5    .    83 1051
AX-89874835              1    5    .    86 1054
AX-89778378              1    5    .    87 1053
AX-89874802              1    5    .  1053   87
AX-89779707              1    5    .   446  666
AX-89874808              1    5    .    87 1051
AX-89780091              1    5    .    87 1037
AX-89780503              1    5    .   395  739
AX-89874755              1    5    .   884  250
AX-89818628              1    5    .   369  743
AX-89779823              1    5    .   742  396
AX-89817992              1    5    .   177  963
AX-89874798              1    5    .  1025  115
AX-89874805              1    5    .   595  531
AX-89779655              1    5    .   109 1025
AX-89817617              1    5    .   113 1025
AX-89817759              1    5    .   744  390
AX-89817509              1    5    .   195  945
AX-89817002              1    5    .   213  915
AX-89875377              1    5    .   372  748
AX-89778974              1    5    .   634  480
AX-89780080              1    5    .   223  911
AX-89847081              1    5    .   148  986
AX-89875101              1    5    .   469  621
AX-89875083              1    5    .   719  395
AX-89779931              1    5    .   156  980
AX-89818048              1    5    .   157  981
AX-89875250              1    5    .   855  191
AX-89875253              1    5    .   158  944
AX-89780271              1    5    .   691  441
AX-89904288              1    5    .   550  570
AX-89910602              1    5    .   441  673
AX-89904299              1    5    .   668  462
AX-89847139              1    5    .   465  675
AX-89803350              1    5    .   458  678
AX-89818830              1    5    .   314  820
AX-89780587              1    5    .   440  680
AX-89779113              1    5    .   975  153
AX-89778980              1    5    .   155  973
AX-89779210              1    5    .   154  978
AX-89846938              1    5    .   980  156
AX-89817057              1    5    .   155  977
AX-89846950              1    5    .   984  156
AX-89779278              1    5    .   969  155
AX-89815263              1    5    .   983  157
AX-89817175              1    5    .   970  156
AX-89873857              1    5    .   922  206
AX-89904113              1    5    .   931  207
AX-89816860              1    5    .   880  174
AX-89778549              1    5    .   217  923
AX-89778630              1    5    .   882  242
AX-89873301              1    5    .   861  265
AX-89778629              1    5    .   263  847
AX-89846824              1    5    .   923  217
AX-89874091              1    5    .   924  216
AX-89816971              1    5    .   216  924
AX-89779140              1    5    .   215  923
AX-89816109              1    5    .   843  291
AX-89816121              1    5    .   842  296
AX-89873007              1    5    .   911  209
AX-89778387              1    5    .   214  912
AX-89873215              1    5    .   835  297
AX-89910148              1    5    .   827  293
AX-89778473              1    5    .   355  779
AX-89873139              1    5    .   354  780
AX-89847181              1    5    .   792  340
AX-89874566              1    5    .   357  769
AX-89873063              1    5    .   339  787
AX-89916388              1    5    .   765  371
AX-89778431              1    5    .   371  749
AX-89904327              1    5    .   373  763
AX-89874588              1    5    .   358  768
AX-89818853              1    5    .   881  247
AX-89904303              1    5    .   473  659
AX-89780708              1    5    .   956  174
AX-89780713              1    5    .   890  244
AX-89818869              1    5    .   344  782
AX-89910670              1    5    .   247  887
AX-89818893              1    5    .   347  777
AX-89780807              1    5    .   907  231
AX-89876238              1    5    .   906  232
AX-89876216              1    5    .   897  203
AX-89819091              1    5    .   231  899
AX-89876111              1    5    .   163  969
AX-89806566              1    5    .   934  200
AX-89846945              1    5    .   687  443
AX-89846887              1    5    .   792  344
AX-89846854              1    5    .   300  836
AX-89873658              1    5    .   811  321
AX-89873586              1    5    .   320  816
AX-89860508              1    5    .   304  808
AX-89846867              1    5    .   333  803
AX-89778797              1    5    .   276  856
AX-89860547              1    5    .   280  856
AX-89873799              1    5    .   650  490
AX-89778992              1    5    .   655  483
AX-89779080              1    5    .   471  659
AX-89846908              1    5    .   329  803
AX-89873786              1    5    .   479  651
AX-89780591              1    5    .  1041   99
AX-89818792              1    5    .   612  458
AX-89819107              1    5    .   147  983
AX-89819007              1    5    .   970  166
AX-89780715              1    5    .   970  164
AX-89818995              1    5    .   170  970
AX-89818953              1    5    .   970  170
AX-89819054              1    5    .   153  987
AX-89875853              1    5    .  1042   98
AX-89818998              1    5    .   970  170
AX-89818978              1    5    .   966  170
AX-89780781              1    5    .   955  171
AX-89873295              1    5    .   600  530
AX-89867407              1    5    .   357  771
AX-89874006              1    5    .   412  724
AX-89846828              1    5    .   773  357
AX-89803147              1    5    .    28 1112
AX-89778374              1    5    .   438  694
AX-89846807              1    5    .   680  456
AX-89817687              1    5    .   695  399
AX-89874411              1    5    .   692  440
AX-89874801              1    5    .   693  439
AX-89817304              1    5    .   730  376
AX-89847025              1    5    .   375  741
AX-89803174              1    5    .   344  792
AX-89817205              1    5    .   343  781
AX-89779557              1    5    .   384  690
AX-89817497              1    5    .   401  701
AX-89779044              1    5    .   793  341
AX-89875081              1    5    .   344  796
AX-89817985              1    5    .   342  794
AX-89780111              1    5    .   327  781
AX-89875087              1    5    .   335  779
AX-89847069              1    5    .   249  725
AX-89816758              1    5    .   327  793
AX-89847103              1    5    .   194  922
AX-89875475              1    5    .   289  819
AX-89847101              1    5    .   926  194
AX-89847105              1    5    .   896  198
AX-89860683              1    5    .    66 1074
AX-89780922              1    5    .  1112   28
AX-89873147              1    5    .   731  375
AX-89847602              1    5    .    30 1064
AX-89904639              1    5    .   998  142
AX-89860972              1    5    .   139  995
AX-89783766              1    5    .   142  998
AX-89880337              1    5    .   997  141
AX-89882241              1    5    .   872  262
AX-89863227              1    5    .   843  297
AX-89863225              1    5    .   836  286
AX-89882331              1    5    .   584  542
AX-89882280              1    5    .   520  618
AX-89847851              1    5    .   509  615
AX-89785400              1    5    .   630  470
AX-89847852              1    5    .   718  422
AX-89825176              1    5    .   521  619
AX-89882275              1    5    .   284  844
AX-89825107              1    5    .   515  611
AX-89882261              1    5    .   292  844
AX-89882238              1    5    .   620  512
AX-89879876              1    5    .    92 1048
AX-89822764              1    5    .   369  769
AX-89860935              1    5    .   558  582
AX-89847542              1    5    .   527  613
AX-89785442              1    5    .   846  294
AX-89879894              1    5    .   618  508
AX-89783502              1    5    .   526  614
AX-89822715              1    5    .   521  615
AX-89907633              1    5    .   425  707
AX-89880176              1    5    .   386  754
AX-89819480              1    5    .   330  808
AX-89784020              1    5    .   326  806
AX-89847302              1    5    .   802  336
AX-89904387              1    5    .   335  805
AX-89847355              1    5    .   713  423
AX-89782148              1    5    .   712  428
AX-89904458              1    5    .   712  428
AX-89821200              1    5    .   428  712
AX-89821149              1    5    .   712  428
AX-89782421              1    5    .   428  712
AX-89878291              1    5    .   707  427
AX-89847373              1    5    .   715  415
AX-89878402              1    5    .   428  712
AX-89822887              1    5    .   417  723
AX-89847561              1    5    .   416  722
AX-89815353              1    5    .   719  415
AX-89904508              1    5    .   720  418
AX-89822950              1    5    .   418  712
AX-89847507              1    5    .   427  713
AX-89806832              1    5    .   712  428
AX-89803624              1    5    .   719  419
AX-89879973              1    5    .   418  720
AX-89904618              1    5    .   698  440
AX-89904607              1    5    .   418  718
AX-89822961              1    5    .   712  416
AX-89904502              1    5    .   419  721
AX-89879635              1    5    .   427  713
AX-89823502              1    5    .   486  646
AX-89904663              1    5    .   491  647
AX-89823505              1    5    .   477  643
AX-89847204              1    5    .   581  509
AX-89847212              1    5    .   585  555
AX-89847215              1    5    .   585  555
AX-89876538              1    5    .   557  579
AX-89876540              1    5    .   580  554
AX-89904347              1    5    .   575  553
AX-89819453              1    5    .   605  523
AX-89781132              1    5    .   415  725
AX-89781148              1    5    .   160  978
AX-89819554              1    5    .   159  979
AX-89819557              1    5    .   979  161
AX-89819528              1    5    .   161  979
AX-89820005              1    5    .   180  960
AX-89860710              1    5    .   178  962
AX-89862816              1    5    .   979  161
AX-89877105              1    5    .   178  960
AX-89806595              1    5    .   979  161
AX-89876745              1    5    .   193  947
AX-89781407              1    5    .   958  182
AX-89877019              1    5    .   182  958
AX-89876966              1    5    .   449  691
AX-89803467              1    5    .   178  958
AX-89876984              1    5    .   161  945
AX-89876926              1    5    .   176  954
AX-89876988              1    5    .   957  183
AX-89862832              1    5    .   959  181
AX-89819688              1    5    .   205  925
AX-89781281              1    5    .   203  937
AX-89877208              1    5    .   225  907
AX-89803456              1    5    .   201  937
AX-89781289              1    5    .   202  938
AX-89820117              1    5    .   912  226
AX-89781605              1    5    .   226  914
AX-89819660              1    5    .   223  913
AX-89781590              1    5    .   909  229
AX-89819662              1    5    .   171  961
AX-89820163              1    5    .   318  794
AX-89877196              1    5    .   221  909
AX-89781566              1    5    .   905  231
AX-89820146              1    5    .   339  789
AX-89860740              1    5    .   289  849
AX-89781637              1    5    .   799  313
AX-89781735              1    5    .   230  910
AX-89904420              1    5    .   326  812
AX-89781685              1    5    .   915  221
AX-89877295              1    5    .   226  914
AX-89904423              1    5    .   209  931
AX-89847301              1    5    .   805  335
AX-89877385              1    5    .   228  912
AX-89806640              1    5    .   812  326
AX-89781650              1    5    .   790  340
AX-89877416              1    5    .   929  209
AX-89820232              1    5    .   225  915
AX-89803506              1    5    .   222  912
AX-89820196              1    5    .   805  335
AX-89877403              1    5    .   230  908
AX-89847303              1    5    .   805  335
AX-89877568              1    5    .   127 1013
AX-89904439              1    5    .   177  963
AX-89847329              1    5    .   963  177
AX-89820580              1    5    .   180  960
AX-89823339              1    5    .   297  819
AX-89783274              1    5    .   416  702
AX-89880300              1    5    .   381  759
AX-89823157              1    5    .   381  759
AX-89783690              1    5    .   382  758
AX-89879884              1    5    .   323  805
AX-89880573              1    5    .   386  754
AX-89823162              1    5    .   381  759
AX-89823038              1    5    .   776  362
AX-89877932              1    5    .   424  712
AX-89880227              1    5    .   756  382
AX-89823017              1    5    .   357  775
AX-89892819              1    5    .   806  328
AX-89783397              1    5    .   354  772
AX-89847532              1    5    .   418  722
AX-89879762              1    5    .   778  358
AX-89822426              1    5    .   329  807
AX-89904597              1    5    .   722  418
AX-89863082              1    5    .   362  778
AX-89879609              1    5    .   332  808
AX-89783416              1    5    .   332  808
AX-89823380              1    5    .   755  385
AX-89822595              1    5    .   408  724
AX-89806801              1    5    .   809  331
AX-89783279              1    5    .   808  330
AX-89879805              1    5    .   328  808
AX-89849350              1    5    .   317  807
AX-89847621              1    5    .   359  781
AX-89879837              1    5    .   331  809
AX-89783398              1    5    .   328  798
AX-89794045              1    5    .   722  418
AX-89807774              1    5    .   808  310
AX-89879833              1    5    .   312  788
AX-89847622              1    5    .   780  360
AX-89837580              1    5    .   357  771
AX-89795610              1    5    .   599  541
AX-89782253              1    5    .   722  402
AX-89820875              1    5    .   213  927
AX-89782159              1    5    .   920  214
AX-89911313              1    5    .   168  966
AX-89782718              1    5    .   183  957
AX-89851515              1    5    .   367  729
AX-89806718              1    5    .   768  372
AX-89878416              1    5    .   757  373
AX-89878335              1    5    .   603  519
AX-89904485              1    5    .   531  603
AX-89821141              1    5    .   508  598
AX-89821174              1    5    .   533  607
AX-89821160              1    5    .   532  606
AX-89847372              1    5    .   531  603
AX-89878242              1    5    .   597  525
AX-89847361              1    5    .   557  581
AX-89847360              1    5    .   558  580
AX-89904477              1    5    .   605  535
AX-89904482              1    5    .   605  535
AX-89821031              1    5    .   582  546
AX-89904474              1    5    .   553  581
AX-89878214              1    5    .   209  925
AX-89782345              1    5    .   524  602
AX-89904476              1    5    .   558  580
AX-89904478              1    5    .   535  605
AX-89904479              1    5    .   601  527
AX-89911410              1    5    .   509  631
AX-89904545              1    5    .   866  254
AX-89879247              1    5    .   608  532
AX-89822051              1    5    .   880  256
AX-89847448              1    5    .   258  882
AX-89847451              1    5    .   608  532
AX-89782982              1    5    .   882  250
AX-89847447              1    5    .   884  256
AX-89847421              1    5    .   886  254
AX-89815340              1    5    .   254  886
AX-89803675              1    5    .   967  111
AX-89782866              1    5    .   743  353
AX-89799113              1    5    .   474  664
AX-89783925              1    5    .   448  662
AX-89799116              1    5    .   473  665
AX-89882266              1    5    .   460  662
AX-89822692              1    5    .   630  506
AX-89905819              1    5    .   856  284
AX-89783417              1    5    .   866  274
AX-89879963              1    5    .   372  762
AX-89835615              1    5    .   269  867
AX-89822413              1    5    .   266  864
AX-89823410              1    5    .   726  400
AX-89820122              1    5    .   582  552
AX-89823164              1    5    .   348  778
AX-89823064              1    5    .   189  947
AX-89880239              1    5    .   959  181
AX-89783860              1    5    .   354  776
AX-89819645              1    5    .   567  563
AX-89822632              1    5    .   333  779
AX-89783379              1    5    .   356  738
AX-89783740              1    5    .   355  779
AX-89879693              1    5    .   778  358
AX-89781652              1    5    .   555  583
AX-89847533              1    5    .   274  866
AX-89904651              1    5    .   225  913
AX-89781801              1    5    .   561  553
AX-89904585              1    5    .   488  650
AX-89822505              1    5    .   471  645
AX-89822486              1    5    .   639  501
AX-89783591              1    5    .   427  709
AX-89783567              1    5    .   470  670
AX-89783308              1    5    .   641  499
AX-89880114              1    5    .   512  610
AX-89879705              1    5    .   653  487
AX-89783987              1    5    .  1047   87
AX-89904657              1    5    .   381  757
AX-89904340              1    5    .   258  882
AX-89819858              1    5    .   391  747
AX-89876958              1    5    .   747  383
AX-89781374              1    5    .   387  747
AX-89876821              1    5    .   474  666
AX-89847289              1    5    .    39 1073
AX-89867615              1    5    .   475  629
AX-89781539              1    5    .   510  624
AX-89781694              1    5    .   135 1001
AX-89781693              1    5    .   824  316
AX-89820186              1    5    .   824  298
AX-89910994              1    5    .   837  299
AX-89781728              1    5    .   274  864
AX-89877434              1    5    .   348  778
AX-89867638              1    5    .   818  316
AX-89877819              1    5    .   834  306
AX-89862886              1    5    .   835  305
AX-89877804              1    5    .   293  835
AX-89877398              1    5    .   552  566
AX-89781802              1    5    .   367  759
AX-89820579              1    5    .   431  675
AX-89782066              1    5    .   435  677
AX-89782015              1    5    .   435  679
AX-89907400              1    5    .   455  685
AX-89847328              1    5    .   682  442
AX-89796840              1    5    .   762  354
AX-89782036              1    5    .   681  453
AX-89877480              1    5    .   761  379
AX-89820316              1    5    .   476  656
AX-89781929              1    5    .   444  676
AX-89781765              1    5    .   485  629
AX-89782087              1    5    .   683  457
AX-89781915              1    5    .   452  680
AX-89781814              1    5    .   754  368
AX-89781949              1    5    .   456  682
AX-89877805              1    5    .   410  666
AX-89820502              1    5    .   683  419
AX-89781987              1    5    .   772  362
AX-89904445              1    5    .   684  454
AX-89782012              1    5    .   283  827
AX-89877708              1    5    .   761  357
AX-89904449              1    5    .   376  736
AX-89820566              1    5    .   773  327
AX-89820327              1    5    .   368  618
AX-89847324              1    5    .   686  454
AX-89781821              1    5    .   379  735
AX-89795559              1    5    .   959  179
AX-89795603              1    5    .   969  169
AX-89878673              1    5    .   877  241
AX-89878253              1    5    .   284  850
AX-89847366              1    5    .   899  241
AX-89782318              1    5    .   605  519
AX-89879085              1    5    .   588  538
AX-89783015              1    5    .   584  512
AX-89782979              1    5    .   538  590
AX-89821012              1    5    .   123 1015
AX-89783029              1    5    .   540  596
AX-89878129              1    5    .   523  615
AX-89822055              1    5    .   539  599
AX-89783055              1    5    .   402  730
AX-89821856              1    5    .   755  369
AX-89821834              1    5    .   893  241
AX-89803668              1    5    .   765  371
AX-89815363              1    5    .  1112   26
AX-89822627              1    5    .   579  551
AX-89911501              1    5    .  1033  103
AX-89822635              1    5    .   441  685
AX-89794046              1    5    .   567  553
AX-89847534              1    5    .   554  586
AX-89867786              1    5    .   588  552
AX-89904600              1    5    .   481  659
AX-89847540              1    5    .   660  480
AX-89904577              1    5    .   587  553
AX-89794061              1    5    .   690  422
AX-89783280              1    5    .   552  582
AX-89849663              1    5    .   102 1038
AX-89880258              1    5    .   547  575
AX-89878481              1    5    .   426  714
AX-89878262              1    5    .   717  423
AX-89878257              1    5    .   716  422
AX-89781606              1    5    .   504  576
AX-89820188              1    5    .   577  557
AX-89878288              1    5    .   717  423
AX-89783715              1    5    .   538  598
AX-89823166              1    5    .   558  562
AX-89878318              1    5    .   419  711
AX-89822658              1    5    .   560  576
AX-89783478              1    5    .   452  686
AX-89811743              1    5    .   664  462
AX-89882247              1    5    .   664  472
AX-89825142              1    5    .   468  662
AX-89882250              1    5    .   664  468
AX-89882319              1    5    .   473  667
AX-89812086              1    5    .   540  574
AX-89811742              1    5    .   673  455
AX-89825165              1    5    .   774  348
AX-89882325              1    5    .   780  360
AX-89825173              1    5    .   779  361
AX-89904601              1    5    .   308  830
AX-89882295              1    5    .   452  648
AX-89825213              1    5    .   669  469
AX-89825098              1    5    .   359  781
AX-89882272              1    5    .   340  784
AX-89904644              1    5    .  1011  129
AX-89823267              1    5    .   529  609
AX-89781537              1    5    .   318  798
AX-89820063              1    5    .   793  331
AX-89781218              1    5    .   750  364
AX-89781726              1    5    .   272  868
AX-89781651              1    5    .   408  732
AX-89877293              1    5    .   392  734
AX-89894813              1    5    .   413  723
AX-89795567              1    5    .   384  730
AX-89837575              1    5    .   987  145
AX-89894767              1    5    .   994  146
AX-89803527              1    5    .   841  289
AX-89782014              1    5    .   685  447
AX-89820526              1    5    .   842  282
AX-89877659              1    5    .   853  287
AX-89877684              1    5    .   870  250
AX-89820583              1    5    .   684  446
AX-89858539              1    5    .  1102   34
AX-89820558              1    5    .   397  733
AX-89782811              1    5    .    33 1103
AX-89894835              1    5    .   698  438
AX-89820769              1    5    .   668  456
AX-89820733              1    5    .   677  411
AX-89894843              1    5    .   439  695
AX-89877885              1    5    .   454  668
AX-89821706              1    5    .   630  508
AX-89877912              1    5    .   473  663
AX-89878019              1    5    .   472  664
AX-89879396              1    5    .   886  250
AX-89782698              1    5    .   651  479
AX-89878705              1    5    .   629  483
AX-89821517              1    5    .   565  565
AX-89782680              1    5    .   489  611
AX-89782713              1    5    .   651  463
AX-89847395              1    5    .   438  702
AX-89821277              1    5    .   660  452
AX-89867660              1    5    .   577  563
AX-89781853              1    5    .   560  568
AX-89781859              1    5    .   576  560
AX-89781803              1    5    .   576  562
AX-89877426              1    5    .   788  350
AX-89904422              1    5    .   351  789
AX-89820147              1    5    .   830  292
AX-89781633              1    5    .   287  837
AX-89784368              1    5    .   296  822
AX-89877229              1    5    .   241  899
AX-89876545              1    5    .   936  204
AX-89821622              1    5    .   510  588
AX-89821939              1    5    .   624  508
AX-89783368              1    5    .   437  703
AX-89879697              1    5    .   651  475
AX-89783983              1    5    .   650  476
AX-89847566              1    5    .   439  701
AX-89822977              1    5    .    91 1039
AX-89784027              1    5    .   388  710
AX-89819284              1    5    .   392  726
AX-89878056              1    5    .    51 1089
AX-89822826              1    5    .   563  553
AX-89782111              1    5    .  1062   78
AX-89847515              1    5    .    69 1069
AX-89879885              1    5    .   305  835
AX-89847250              1    5    .  1063   77
AX-89876702              1    5    .   439  671
AX-89781087              1    5    .    51 1089
AX-89819505              1    5    .  1089   51
AX-89847585              1    5    .   160  980
AX-89904634              1    5    .   632  508
AX-89823062              1    5    .   511  565
AX-89822447              1    5    .   508  618
AX-89822579              1    5    .   578  540
AX-89847625              1    5    .  1043   97
AX-89783476              1    5    .   833  297
AX-89878797              1    5    .   512  590
AX-89825203              1    5    .   711  363
AX-89904817              1    5    .   305  831
AX-89799149              1    5    .   672  466
AX-89894792              1    5    .   624  510
AX-89782112              1    5    .   544  592
AX-89877985              1    5    .   482  644
AX-89872327              1    5    .   597  543
AX-89820949              1    5    .   651  463
AX-89847412              1    5    .   567  569
AX-89878844              1    5    .   571  567
AX-89878786              1    5    .   474  592
AX-89904507              1    5    .   212  926
AX-89782729              1    5    .   563  569
AX-89821395              1    5    .   135 1005
AX-89878607              1    5    .   365  765
AX-89821460              1    5    .   362  768
AX-89821500              1    5    .   356  764
AX-89821463              1    5    .   754  364
AX-89821464              1    5    .   365  775
AX-89904513              1    5    .   961  171
AX-89821436              1    5    .   966  172
AX-89821306              1    5    .   364  770
AX-89782543              1    5    .   200  940
AX-89821230              1    5    .   566  550
AX-89782590              1    5    .   760  366
AX-89878458              1    5    .   359  767
AX-89821352              1    5    .   749  365
AX-89878484              1    5    .   199  939
AX-89821221              1    5    .   773  363
AX-89821340              1    5    .   363  773
AX-89821328              1    5    .   134 1002
AX-89878482              1    5    .  1004  132
AX-89878305              1    5    .   363  763
AX-89878273              1    5    .   394  728
AX-89878304              1    5    .   368  764
AX-89821184              1    5    .   360  750
AX-89878206              1    5    .   412  718
AX-89821078              1    5    .   712  392
AX-89821042              1    5    .   724  406
AX-89783058              1    5    .   569  541
AX-89878177              1    5    .   706  408
AX-89904542              1    5    .   554  586
AX-89879143              1    5    .   753  373
AX-89821811              1    5    .   378  758
AX-89821754              1    5    .   381  757
AX-89803663              1    5    .   362  762
AX-89821810              1    5    .   764  350
AX-89884895              1    5    .   761  373
AX-89784697              1    5    .   867  271
AX-89881406              1    5    .   375  763
AX-89784634              1    5    .   370  758
AX-89861016              1    5    .   367  765
AX-89788020              1    5    .   267  863
AX-89881074              1    5    .   748  330
AX-89904700              1    5    .   376  764
AX-89807315              1    5    .   766  370
AX-89828022              1    5    .   765  373
AX-89787547              1    5    .   370  766
AX-89804287              1    5    .   366  768
AX-89787303              1    5    .   129 1011
AX-89884630              1    5    .   129 1011
AX-89787290              1    5    .  1011  129
AX-89787223              1    5    .  1004  126
AX-89828362              1    5    .   124 1016
AX-89807084              1    5    .  1018  120
AX-89863285              1    5    .  1013  127
AX-89848148              1    5    .   885  255
AX-89884193              1    5    .   133 1007
AX-89786942              1    5    .   133 1007
AX-89827048              1    5    .   133 1007
AX-89904890              1    5    .   151  989
AX-89785241              1    5    .   223  915
AX-89882022              1    5    .   914  222
AX-89882026              1    5    .   224  916
AX-89847791              1    5    .   179  953
AX-89787162              1    5    .   214  926
AX-89904839              1    5    .   958  180
AX-89847880              1    5    .   182  958
AX-89904837              1    5    .   400  740
AX-89904831              1    5    .   698  442
AX-89785628              1    5    .   940  156
AX-89904844              1    5    .   198  942
AX-89785568              1    5    .   167  973
AX-89847873              1    5    .   697  441
AX-89904886              1    5    .   319  791
AX-89826121              1    5    .   931  209
AX-89847975              1    5    .   796  342
AX-89904895              1    5    .   925  213
AX-89847988              1    5    .   924  214
AX-89826164              1    5    .   796  344
AX-89882385              1    5    .   695  443
AX-89847968              1    5    .   798  342
AX-89847974              1    5    .   344  796
AX-89826217              1    5    .   788  340
AX-89882422              1    5    .   132 1006
AX-89881921              1    5    .   811  319
AX-89863307              1    5    .   925  213
AX-89904830              1    5    .   697  443
AX-89804114              1    5    .   714  422
AX-89884459              1    5    .   213  927
AX-89881876              1    5    .   849  241
AX-89895219              1    5    .   242  898
AX-89824747              1    5    .   821  319
AX-89881703              1    5    .   243  897
AX-89824737              1    5    .   242  898
AX-89906025              1    5    .   892  236
AX-89904781              1    5    .   319  821
AX-89881704              1    5    .   243  897
AX-89784964              1    5    .   206  934
AX-89905224              1    5    .   832  306
AX-89904758              1    5    .   834  302
AX-89847782              1    5    .   204  930
AX-89830369              1    5    .   833  305
AX-89884773              1    5    .  1026  112
AX-89784831              1    5    .   117 1023
AX-89784834              1    5    .   165  965
AX-89786990              1    5    .   951  149
AX-89904984              1    5    .   150  988
AX-89884207              1    5    .   150  988
AX-89787403              1    5    .  1005  117
AX-89824296              1    5    .   871  269
AX-89885395              1    5    .   140  998
AX-89791292              1    5    .   301  839
AX-89879746              1    5    .   198  938
AX-89848231              1    5    .   421  717
AX-89807326              1    5    .   977  163
AX-89905042              1    5    .   425  715
AX-89825682              1    5    .   861  271
AX-89785900              1    5    .   272  868
AX-89882943              1    5    .   359  779
AX-89883126              1    5    .    80 1058
AX-89786120              1    5    .    81 1059
AX-89786081              1    5    .  1058   82
AX-89806157              1    5    .   304  828
AX-89786124              1    5    .    74 1054
AX-89845875              1    5    .   309  831
AX-89861250              1    5    .   206  928
AX-89827832              1    5    .   319  817
AX-89826010              1    5    .  1057   81
AX-89845873              1    5    .   555  581
AX-89825846              1    5    .   836  298
AX-89786103              1    5    .    81 1059
AX-89802499              1    5    .   309  831
AX-89827883              1    5    .   275  855
AX-89832960              1    5    .   360  776
AX-89890254              1    5    .   770  360
AX-89833028              1    5    .   135 1005
AX-89890269              1    5    .  1005  135
AX-89890205              1    5    .    83 1057
AX-89890230              1    5    .  1004  134
AX-89832984              1    5    .   135 1005
AX-89833044              1    5    .   752  312
AX-89833033              1    5    .   135 1005
AX-89832975              1    5    .  1053   83
AX-89792160              1    5    .   768  362
AX-89785919              1    5    .   853  267
AX-89882927              1    5    .   357  779
AX-89825663              1    5    .   313  797
AX-89785867              1    5    .    68 1072
AX-89904854              1    5    .   205  931
AX-89863257              1    5    .  1072   68
AX-89868457              1    5    .   304  836
AX-89807089              1    5    .  1064   70
AX-89831869              1    5    .   840  300
AX-89831866              1    5    .   230  902
AX-89882666              1    5    .   271  867
AX-89865784              1    5    .  1072   68
AX-89885495              1    5    .    62 1046
AX-89880924              1    5    .    67 1071
AX-89784366              1    5    .    71 1069
AX-89881402              1    5    .   408  732
AX-89784346              1    5    .   447  669
AX-89803924              1    5    .   408  732
AX-89784478              1    5    .   719  419
AX-89881204              1    5    .   131 1007
AX-89824133              1    5    .   767  373
AX-89784596              1    5    .   731  407
AX-89824243              1    5    .   733  399
AX-89784571              1    5    .   534  602
AX-89824164              1    5    .   128 1008
AX-89881289              1    5    .   418  720
AX-89784523              1    5    .   534  606
AX-89881331              1    5    .  1010  128
AX-89863153              1    5    .  1011  129
AX-89867111              1    5    .   365  757
AX-89847723              1    5    .   323  815
AX-89784434              1    5    .    70 1068
AX-89784560              1    5    .   598  532
AX-89784669              1    5    .   255  845
AX-89824292              1    5    .   267  871
AX-89847727              1    5    .   737  403
AX-89784656              1    5    .   673  465
AX-89803929              1    5    .   465  673
AX-89855884              1    5    .   673  465
AX-89863165              1    5    .   671  467
AX-89881492              1    5    .   670  466
AX-89784643              1    5    .   468  672
AX-89847734              1    5    .   269  871
AX-89879504              1    5    .   848  284
AX-89881628              1    5    .   281  847
AX-89847470              1    5    .   256  884
AX-89904569              1    5    .   848  290
AX-89904555              1    5    .   473  667
AX-89783233              1    5    .   293  845
AX-89784718              1    5    .   847  289
AX-89824368              1    5    .   286  844
AX-89822279              1    5    .   249  879
AX-89904566              1    5    .   846  292
AX-89879490              1    5    .   116 1024
AX-89824504              1    5    .   807  333
AX-89904570              1    5    .   292  846
AX-89847478              1    5    .   283  849
AX-89824502              1    5    .   848  290
AX-89904557              1    5    .   473  667
AX-89822250              1    5    .   679  409
AX-89904565              1    5    .   847  293
AX-89847471              1    5    .   256  884
AX-89822280              1    5    .   886  254
AX-89806991              1    5    .   845  283
AX-89820637              1    5    .   214  926
AX-89783166              1    5    .   666  470
AX-89811696              1    5    .   853  281
AX-89847475              1    5    .   769  369
AX-89847463              1    5    .   667  471
AX-89822380              1    5    .   600  508
AX-89904549              1    5    .   782  356
AX-89904550              1    5    .   636  504
AX-89783126              1    5    .   664  472
AX-89822110              1    5    .   356  784
AX-89904777              1    5    .   416  722
AX-89783088              1    5    .   781  355
AX-89847747              1    5    .   325  805
AX-89822379              1    5    .   614  510
AX-89785050              1    5    .   415  725
AX-89784992              1    5    .   567  569
AX-89785006              1    5    .   273  865
AX-89824666              1    5    .   721  417
AX-89804199              1    5    .   116 1024
AX-89786862              1    5    .   891  249
AX-89848099              1    5    .   878  262
AX-89786387              1    5    .   222  918
AX-89848096              1    5    .   300  840
AX-89848004              1    5    .   878  262
AX-89848117              1    5    .   875  261
AX-89811234              1    5    .   622  518
AX-89848062              1    5    .   497  641
AX-89904920              1    5    .   913  225
AX-89852053              1    5    .   205  935
AX-89847825              1    5    .   845  295
AX-89847847              1    5    .   276  824
AX-89904896              1    5    .   974  152
AX-89786418              1    5    .   987  153
AX-89883013              1    5    .   147  985
AX-89785613              1    5    .   155  985
AX-89881780              1    5    .   178  960
AX-89827285              1    5    .   182  954
AX-89787139              1    5    .   195  943
AX-89787167              1    5    .   629  497
AX-89904746              1    5    .   168  972
AX-89787132              1    5    .   159  971
AX-89787116              1    5    .   801  327
AX-89787165              1    5    .   288  842
AX-89787121              1    5    .   969  163
AX-89827258              1    5    .   166  974
AX-89787119              1    5    .   969  163
AX-89884399              1    5    .   165  957
AX-89872492              1    5    .   340  800
AX-89827441              1    5    .   192  944
AX-89807289              1    5    .   991  149
AX-89787336              1    5    .   376  724
AX-89884508              1    5    .   187  943
AX-89787212              1    5    .   992  148
AX-89787229              1    5    .   148  992
AX-89877154              1    5    .   148  992
AX-89787362              1    5    .   145  987
AX-89787513              1    5    .   177  961
AX-89804259              1    5    .   175  959
AX-89827685              1    5    .   178  962
AX-89827761              1    5    .   859  277
AX-89807296              1    5    .   956  174
AX-89787430              1    5    .   964  176
AX-89848199              1    5    .   249  887
AX-89828285              1    5    .   885  245
AX-89848252              1    5    .   501  637
AX-89787924              1    5    .   237  887
AX-89828208              1    5    .   161  973
AX-89885360              1    5    .   252  888
AX-89828203              1    5    .   247  887
AX-89787916              1    5    .   240  890
AX-89868096              1    5    .   161  975
AX-89828162              1    5    .   977  163
AX-89787857              1    5    .   162  978
AX-89828094              1    5    .  1123   17
AX-89885062              1    5    .    17 1123
AX-89787615              1    5    .  1084   50
AX-89868079              1    5    .    53 1085
AX-89785993              1    5    .  1087   51
AX-89787575              1    5    .    51 1087
AX-89825892              1    5    .  1101   33
AX-89825577              1    5    .  1123   17
AX-89825673              1    5    .    17 1119
AX-89825701              1    5    .  1121   17
AX-89825584              1    5    .  1110   18
AX-89831871              1    5    .   909  225
AX-89784246              1    5    .   218  910
AX-89823811              1    5    .   215  913
AX-89791258              1    5    .   912  216
AX-89847679              1    5    .   911  227
AX-89885535              1    5    .   223  911
AX-89881340              1    5    .   878  262
AX-89881047              1    5    .   224  908
AX-89847668              1    5    .   227  911
AX-89881021              1    5    .   909  223
AX-89784615              1    5    .   382  758
AX-89881025              1    5    .   226  914
AX-89822249              1    5    .   686  442
AX-89872399              1    5    .   913  227
AX-89824193              1    5    .   262  874
AX-89784490              1    5    .   859  275
AX-89881157              1    5    .   295  835
AX-89824104              1    5    .   276  862
AX-89784474              1    5    .   261  839
AX-89822343              1    5    .  1070   70
AX-89847464              1    5    .  1071   69
AX-89855849              1    5    .   861  277
AX-89822234              1    5    .   439  697
AX-89879493              1    5    .   425  703
AX-89822339              1    5    .  1071   69
AX-89881613              1    5    .    69 1071
AX-89784568              1    5    .   847  263
AX-89904684              1    5    .   226  910
AX-89784986              1    5    .   383  753
AX-89847715              1    5    .   275  859
AX-89880930              1    5    .   206  908
AX-89822373              1    5    .   571  323
AX-89884237              1    5    .   379  747
AX-89904775              1    5    .   474  664
AX-89786932              1    5    .   447  679
AX-89824691              1    5    .   679  447
AX-89904778              1    5    .  1067   69
AX-89904780              1    5    .    69 1071
AX-89847483              1    5    .   709  431
AX-89784851              1    5    .   630  506
AX-89784889              1    5    .  1064   72
AX-89787517              1    5    .   497  633
AX-89824551              1    5    .   521  609
AX-89848131              1    5    .   756  384
AX-89824744              1    5    .   605  531
AX-89895218              1    5    .  1068   72
AX-89881877              1    5    .  1066   70
AX-89881661              1    5    .    72 1066
AX-89887552              1    5    .    71 1069
AX-89883161              1    5    .   623  503
AX-89826022              1    5    .   555  581
AX-89800585              1    5    .   552  580
AX-89786152              1    5    .   591  495
AX-89838011              1    5    .   531  609
AX-89904769              1    5    .   528  610
AX-89884888              1    5    .    72 1066
AX-89881871              1    5    .   517  603
AX-89784896              1    5    .   600  528
AX-89883294              1    5    .   516  616
AX-89786334              1    5    .   442  672
AX-89881918              1    5    .   614  498
AX-89826194              1    5    .   623  517
AX-89847771              1    5    .   509  607
AX-89904764              1    5    .   609  531
AX-89803968              1    5    .    72 1068
AX-89824762              1    5    .    71 1067
AX-89883291              1    5    .   526  598
AX-89786286              1    5    .   602  518
AX-89904897              1    5    .   673  463
AX-89826218              1    5    .   618  518
AX-89786333              1    5    .   358  762
AX-89883407              1    5    .  1014  124
AX-89824771              1    5    .  1068   72
AX-89881944              1    5    .   590  546
AX-89786331              1    5    .   373  765
AX-89881933              1    5    .   160  974
AX-89826290              1    5    .   120 1014
AX-89867133              1    5    .   769  355
AX-89826216              1    5    .   344  692
AX-89786326              1    5    .   765  361
AX-89883426              1    5    .   123 1015
AX-89825462              1    5    .   837  299
AX-89785078              1    5    .  1068   72
AX-89911918              1    5    .   512  620
AX-89847796              1    5    .   528  608
AX-89825461              1    5    .   695  431
AX-89872656              1    5    .   141  973
AX-89892576              1    5    .   946  194
AX-89785734              1    5    .   600  508
AX-89904851              1    5    .   620  520
AX-89847901              1    5    .   833  305
AX-89904885              1    5    .   229  911
AX-89882366              1    5    .   569  507
AX-89882613              1    5    .   612  520
AX-89785740              1    5    .   606  520
AX-89825220              1    5    .  1069   71
AX-89785680              1    5    .   853  283
AX-89882445              1    5    .   335  795
AX-89785346              1    5    .   319  819
AX-89847876              1    5    .  1027  113
AX-89785259              1    5    .    60 1072
AX-89828061              1    5    .   334  802
AX-89784630              1    5    .   808  332
AX-89828388              1    5    .   330  806
AX-89784653              1    5    .   323  801
AX-89881128              1    5    .   804  334
AX-89824237              1    5    .   332  800
AX-89823851              1    5    .   801  329
AX-89784365              1    5    .   806  334
AX-89884732              1    5    .   325  783
AX-89847707              1    5    .   805  333
AX-89804316              1    5    .   315  791
AX-89824251              1    5    .   812  284
AX-89863101              1    5    .   606  510
AX-89784707              1    5    .   319  793
AX-89787677              1    5    .   803  329
AX-89881390              1    5    .   798  316
AX-89787681              1    5    .   843  285
AX-89905039              1    5    .   801  333
AX-89784660              1    5    .   331  807
AX-89828111              1    5    .   846  266
AX-89861277              1    5    .   324  800
AX-89823912              1    5    .   334  806
AX-89827466              1    5    .   805  333
AX-89827786              1    5    .   332  806
AX-89787675              1    5    .   804  322
AX-89827249              1    5    .   803  333
AX-89827022              1    5    .   319  801
AX-89825960              1    5    .   799  341
AX-89825809              1    5    .   799  341
AX-89785966              1    5    .   340  798
AX-89851954              1    5    .   341  799
AX-89825677              1    5    .   314  744
AX-89882614              1    5    .   219  919
AX-89785627              1    5    .   795  339
AX-89785626              1    5    .   919  221
AX-89865542              1    5    .   199  939
AX-89882175              1    5    .   919  215
AX-89784950              1    5    .   240  898
AX-89824596              1    5    .   233  891
AX-89784827              1    5    .   895  239
AX-89848160              1    5    .   936  198
AX-89884608              1    5    .   194  944
AX-89863444              1    5    .  1028  112
AX-89884482              1    5    .   175  957
AX-89884690              1    5    .   195  945
AX-89848187              1    5    .   223  915
AX-89804243              1    5    .   103 1037
AX-89848198              1    5    .   406  732
AX-89905054              1    5    .   838  300
AX-89905055              1    5    .   907  225
AX-89885373              1    5    .   839  299
AX-89787474              1    5    .   406  732
AX-89827727              1    5    .   721  395
AX-89848251              1    5    .   820  298
AX-89884844              1    5    .   729  405
AX-89848202              1    5    .   811  325
AX-89787450              1    5    .   719  355
AX-89884851              1    5    .   176  958
AX-89787770              1    5    .   213  897
AX-89828095              1    5    .   221  905
AX-89787813              1    5    .   204  934
AX-89848229              1    5    .   913  225
AX-89787680              1    5    .   226  906
AX-89848230              1    5    .   226  914
AX-89885080              1    5    .   226  914
AX-89828006              1    5    .   227  911
AX-89848228              1    5    .   226  914
AX-89787587              1    5    .   216  916
AX-89827931              1    5    .   220  918
AX-89884972              1    5    .   221  919
AX-89827953              1    5    .   222  912
AX-89787573              1    5    .   918  222
AX-89885009              1    5    .   908  216
AX-89848219              1    5    .   916  218
AX-89827916              1    5    .   221  917
AX-89787540              1    5    .   220  918
AX-89848214              1    5    .   222  914
AX-89906821              1    5    .   478  660
AX-89785986              1    5    .   221  917
AX-89785987              1    5    .   673  411
AX-89785845              1    5    .   412  724
AX-89792191              1    5    .   646  488
AX-89826015              1    5    .   917  221
AX-89882890              1    5    .   788  346
AX-89890259              1    5    .   221  917
AX-89867951              1    5    .   943  197
AX-89865577              1    5    .   219  919
AX-89825930              1    5    .   918  218
AX-89785926              1    5    .   784  336
AX-89893699              1    5    .   284  854
AX-89885526              1    5    .   332  798
AX-89788071              1    5    .   802  330
AX-89881208              1    5    .   134 1006
AX-89831838              1    5    .   911  225
AX-89784409              1    5    .   944  184
AX-89824161              1    5    .   137  997
AX-89824255              1    5    .   134 1000
AX-89904707              1    5    .  1001  139
AX-89881267              1    5    .   998  140
AX-89881410              1    5    .   868  272
AX-89881353              1    5    .   991  125
AX-89847741              1    5    .   195  945
AX-89824357              1    5    .   188  938
AX-89784495              1    5    .   140 1000
AX-89784590              1    5    .   137 1001
AX-89881239              1    5    .  1000  140
AX-89824218              1    5    .  1002  138
AX-89881260              1    5    .  1000  140
AX-89784441              1    5    .   947  189
AX-89823947              1    5    .   172  968
AX-89824256              1    5    .   714  418
AX-89867870              1    5    .   451  687
AX-89904738              1    5    .   306  834
AX-89881449              1    5    .   873  265
AX-89822350              1    5    .   608  518
AX-89847735              1    5    .   333  807
AX-89784623              1    5    .   469  431
AX-89824487              1    5    .   880  258
AX-89904741              1    5    .   822  318
AX-89879350              1    5    .    97 1039
AX-89879529              1    5    .   200  934
AX-89784632              1    5    .   523  599
AX-89783082              1    5    .  1031  107
AX-89847455              1    5    .    98 1042
AX-89904554              1    5    .  1042   98
AX-89879318              1    5    .    97 1039
AX-89847733              1    5    .   534  602
AX-89881657              1    5    .   854  280
AX-89847779              1    5    .   798  338
AX-89822358              1    5    .   617  521
AX-89879328              1    5    .    98 1042
AX-89784689              1    5    .   358  608
AX-89867970              1    5    .  1009  129
AX-89826180              1    5    .   826  304
AX-89786250              1    5    .   125 1003
AX-89826075              1    5    .   920  202
AX-89883210              1    5    .   145  947
AX-89892578              1    5    .   867  271
AX-89826073              1    5    .   150  988
AX-89793881              1    5    .   865  255
AX-89786158              1    5    .   129  937
AX-89904852              1    5    .   286  852
AX-89904824              1    5    .   943  197
AX-89825306              1    5    .   171  957
AX-89785543              1    5    .   174  964
AX-89847885              1    5    .   177  963
AX-89785647              1    5    .   894  234
AX-89785685              1    5    .   234  896
AX-89847884              1    5    .   900  240
AX-89882574              1    5    .   412  720
AX-89785365              1    5    .   410  718
AX-89882211              1    5    .   409  717
AX-89847897              1    5    .   726  412
AX-89785246              1    5    .   912  220
AX-89785234              1    5    .   914  224
AX-89785296              1    5    .   213  915
AX-89882152              1    5    .   932  204
AX-89847821              1    5    .   900  240
AX-89882058              1    5    .   894  232
AX-89785194              1    5    .   913  227
AX-89826502              1    5    .   268  858
AX-89848028              1    5    .   288  846
AX-89786454              1    5    .   899  241
AX-89904910              1    5    .   846  290
AX-89883628              1    5    .   271  859
AX-89786503              1    5    .   833  277
AX-89883653              1    5    .   292  834
AX-89826596              1    5    .   262  866
AX-89883700              1    5    .   835  305
AX-89883862              1    5    .    84 1054
AX-89883923              1    5    .   999  139
AX-89786755              1    5    .   142  986
AX-89826383              1    5    .   196  944
AX-89848125              1    5    .   195  941
AX-89884115              1    5    .   367  759
AX-89786900              1    5    .   370  752
AX-89826415              1    5    .   944  190
AX-89884014              1    5    .   369  771
AX-89884008              1    5    .   941  195
AX-89884012              1    5    .   197  943
AX-89904969              1    5    .   225  913
AX-89883489              1    5    .   192  932
AX-89786431              1    5    .   358  770
AX-89904999              1    5    .   635  499
AX-89807272              1    5    .   589  525
AX-89882990              1    5    .   354  768
AX-89904752              1    5    .   535  603
AX-89904823              1    5    .   559  581
AX-89904748              1    5    .   604  536
AX-89785340              1    5    .  1070   68
AX-89824674              1    5    .   389  703
AX-89787286              1    5    .   985  145
AX-89787419              1    5    .   119 1019
AX-89848201              1    5    .  1018  120
AX-89827607              1    5    .   138  998
AX-89827634              1    5    .   993  139
AX-89828224              1    5    .  1011  115
AX-89787762              1    5    .   576  562
AX-89885077              1    5    .   534  576
AX-89885075              1    5    .   652  486
AX-89787657              1    5    .   531  539
AX-89787643              1    5    .   499  603
AX-89885005              1    5    .   684  450
AX-89827806              1    5    .   539  601
AX-89905027              1    5    .   544  588
AX-89872441              1    5    .   749  391
AX-89847941              1    5    .   192  946
AX-89906889              1    5    .   948  192
AX-89802411              1    5    .   361  775
AX-89845527              1    5    .   360  774
AX-89785838              1    5    .   316  796
AX-89847933              1    5    .   948  192
AX-89883067              1    5    .   203  929
AX-89825979              1    5    .   294  820
AX-89825996              1    5    .   294  838
AX-89905493              1    5    .   294  840
AX-89792176              1    5    .   841  293
AX-89832942              1    5    .   845  295
AX-89785924              1    5    .   231  907
AX-89825742              1    5    .   424  650
AX-89825732              1    5    .   664  458
AX-89785906              1    5    .   473  659
AX-89885472              1    5    .   469  651
AX-89788026              1    5    .   659  469
AX-89885471              1    5    .   236  892
AX-89788027              1    5    .   248  892
AX-89872429              1    5    .   831  285
AX-89880965              1    5    .   380  740
AX-89861017              1    5    .   348  790
AX-89806917              1    5    .   804  312
AX-89785753              1    5    .   733  395
AX-89880974              1    5    .   879  257
AX-89880932              1    5    .   343  777
AX-89848262              1    5    .   384  754
AX-89784234              1    5    .   702  432
AX-89823785              1    5    .   436  702
AX-89803886              1    5    .   427  701
AX-89784466              1    5    .   646  460
AX-89847482              1    5    .   423  717
AX-89824383              1    5    .   374  742
AX-89847736              1    5    .   442  696
AX-89824300              1    5    .   410  698
AX-89872413              1    5    .   627  511
AX-89824337              1    5    .   509  611
AX-89847737              1    5    .   442  698
AX-89824389              1    5    .   745  375
AX-89824494              1    5    .   377  743
AX-89784662              1    5    .   505  627
AX-89881471              1    5    .   700  422
AX-89881487              1    5    .   687  429
AX-89904718              1    5    .   507  633
AX-89881420              1    5    .   627  507
AX-89784616              1    5    .   630  506
AX-89904709              1    5    .   411  711
AX-89847708              1    5    .   871  267
AX-89824074              1    5    .   634  454
AX-89824026              1    5    .   261  875
AX-89784515              1    5    .   703  415
AX-89881177              1    5    .   663  467
AX-89783097              1    5    .   460  680
AX-89784463              1    5    .   267  869
AX-89822130              1    5    .   117 1007
AX-89785011              1    5    .   116 1010
AX-89912411              1    5    .   485  635
AX-89884247              1    5    .   233  875
AX-89828336              1    5    .   892  246
AX-89826024              1    5    .    61 1079
AX-89904762              1    5    .   781  357
AX-89847865              1    5    .   898  234
AX-89785706              1    5    .   664  458
AX-89789849              1    5    .   553  571
AX-89883413              1    5    .   150  986
AX-89826260              1    5    .   152  968
AX-89868518              1    5    .   612  516
AX-89786164              1    5    .   608  492
AX-89786179              1    5    .   610  524
AX-89825488              1    5    .   444  666
AX-89825407              1    5    .   175  957
AX-89825448              1    5    .   996  144
AX-89882179              1    5    .   161  975
AX-89883631              1    5    .   973  165
AX-89786399              1    5    .   595  539
AX-89823897              1    5    .   708  426
AX-89807106              1    5    .   767  363
AX-89872430              1    5    .   832  288
AX-89880949              1    5    .   337  787
AX-89784303              1    5    .   427  707
AX-89882744              1    5    .   356  756
AX-89786851              1    5    .   620  498
AX-89786839              1    5    .   516  616
AX-89826443              1    5    .   618  482
AX-89825750              1    5    .   358  776
AX-89786784              1    5    .   530  598
AX-89786708              1    5    .   424  716
AX-89786903              1    5    .   585  553
AX-89884084              1    5    .   587  541
AX-89826690              1    5    .   977  157
AX-89786654              1    5    .   720  406
AX-89786645              1    5    .   722  412
AX-89826606              1    5    .   783  335
AX-89824769              1    5    .   353  787
AX-89815431              1    5    .   525  611
AX-89786544              1    5    .   224  910
AX-89885218              1    5    .   572  566
AX-89807329              1    5    .   612  486
AX-89824940              1    5    .   224  908
AX-89786502              1    5    .   199  853
AX-89885372              1    5    .  1022  114
AX-89848257              1    5    .   117 1021
AX-89848197              1    5    .   118 1020
AX-89829752              1    5    .   179  961
AX-89829754              1    5    .   961  177
AX-89791522              1    5    .   218  914
AX-89892081              1    5    .   946  186
AX-89790935              1    5    .   173  959
AX-89807497              1    5    .   177  947
AX-89888086              1    5    .   180  960
AX-89789494              1    5    .   179  959
AX-89872570              1    5    .   960  178
AX-89804654              1    5    .   959  179
AX-89829588              1    5    .   178  960
AX-89790347              1    5    .   178  960
AX-89905083              1    5    .   960  178
AX-89789502              1    5    .   178  960
AX-89888057              1    5    .   175  959
AX-89831609              1    5    .   175  963
AX-89788211              1    5    .   961  179
AX-89788183              1    5    .   961  179
AX-89789303              1    5    .   961  177
AX-89790345              1    5    .   172  960
AX-89834872              1    5    .   131 1009
AX-89793604              1    5    .   132  998
AX-89834989              1    5    .  1009  131
AX-89791154              1    5    .   130 1006
AX-89791096              1    5    .   127 1005
AX-89831723              1    5    .  1009  131
AX-89885704              1    5    .   236  886
AX-89848744              1    5    .   966  144
AX-89791415              1    5    .   987  147
AX-89852547              1    5    .  1003  129
AX-89885837              1    5    .   147  991
AX-89885894              1    5    .   977  143
AX-89868125              1    5    .   993  147
AX-89788157              1    5    .   146  992
AX-89791082              1    5    .   991  147
AX-89821360              1    5    .   940  144
AX-89788329              1    5    .   144  988
AX-89905082              1    5    .   149  991
AX-89828773              1    5    .   979  133
AX-89828710              1    5    .   986  146
AX-89889196              1    5    .   148  988
AX-89885882              1    5    .   985  143
AX-89889260              1    5    .   986  144
AX-89791346              1    5    .   137  989
AX-89789198              1    5    .  1038  102
AX-89788222              1    5    .   144  992
AX-89886805              1    5    .  1032   98
AX-89886772              1    5    .   101 1031
AX-89828600              1    5    .   146  990
AX-89788231              1    5    .   985  145
AX-89807389              1    5    .   146  972
AX-89886806              1    5    .  1037  101
AX-89789171              1    5    .  1034  100
AX-89789154              1    5    .  1034  100
AX-89789150              1    5    .  1030  102
AX-89807474              1    5    .   102 1036
AX-89829321              1    5    .   102 1038
AX-89829411              1    5    .   116 1020
AX-89829956              1    5    .  1060   78
AX-89811830              1    5    .    77 1011
AX-89848470              1    5    .   603  535
AX-89789003              1    5    .  1017  113
AX-89887162              1    5    .  1053   77
AX-89789027              1    5    .   116 1024
AX-89848465              1    5    .   160  980
AX-89830510              1    5    .   275  863
AX-89830478              1    5    .   430  708
AX-89887622              1    5    .   705  433
AX-89887578              1    5    .   771  369
AX-89789900              1    5    .   754  370
AX-89830872              1    5    .    60 1080
AX-89913290              1    5    .   184  948
AX-89832055              1    5    .   192  940
AX-89848575              1    5    .   914  224
AX-89830975              1    5    .   911  221
AX-89888593              1    5    .   913  225
AX-89790363              1    5    .   915  225
AX-89905267              1    5    .   915  225
AX-89848537              1    5    .   944  196
AX-89848294              1    5    .   934  204
AX-89906218              1    5    .   935  205
AX-89892090              1    5    .  1101   35
AX-89793560              1    5    .  1105   35
AX-89892123              1    5    .  1101   35
AX-89905753              1    5    .  1104   34
AX-89791127              1    5    .   919  219
AX-89791153              1    5    .   217  921
AX-89831712              1    5    .   549  589
AX-89791157              1    5    .   419  711
AX-89888951              1    5    .   846  280
AX-89831776              1    5    .   857  281
AX-89848680              1    5    .   216  920
AX-89889108              1    5    .   203  929
AX-89831939              1    5    .   214  918
AX-89791313              1    5    .   215  925
AX-89807392              1    5    .   898  230
AX-89828551              1    5    .   150  990
AX-89788318              1    5    .   239  901
AX-89831950              1    5    .   216  924
AX-89807401              1    5    .   924  206
AX-89791400              1    5    .   216  924
AX-89791379              1    5    .   924  216
AX-89807475              1    5    .   838  302
AX-89889266              1    5    .   238  902
AX-89885854              1    5    .   217  923
AX-89861541              1    5    .   217  923
AX-89791336              1    5    .   903  237
AX-89791477              1    5    .   924  214
AX-89848310              1    5    .   455  681
AX-89885786              1    5    .   899  239
AX-89832083              1    5    .   215  923
AX-89889277              1    5    .   217  923
AX-89863535              1    5    .   922  216
AX-89788360              1    5    .   217  921
AX-89791310              1    5    .   925  215
AX-89885781              1    5    .   901  237
AX-89889201              1    5    .   216  924
AX-89828545              1    5    .   145  985
AX-89791062              1    5    .   565  553
AX-89888803              1    5    .   552  586
AX-89831707              1    5    .   583  549
AX-89848721              1    5    .   807  333
AX-89913270              1    5    .   591  545
AX-89848717              1    5    .   921  219
AX-89791125              1    5    .   893  183
AX-89888864              1    5    .   217  919
AX-89886885              1    5    .   391  745
AX-89788237              1    5    .   576  556
AX-89885741              1    5    .   573  559
AX-89788274              1    5    .   238  848
AX-89829634              1    5    .   768  372
AX-89886830              1    5    .   767  371
AX-89829644              1    5    .   368  766
AX-89804448              1    5    .   372  768
AX-89789187              1    5    .   357  769
AX-89829675              1    5    .   717  365
AX-89829635              1    5    .   765  371
AX-89848414              1    5    .   372  766
AX-89829656              1    5    .   766  372
AX-89829636              1    5    .   372  768
AX-89789213              1    5    .   754  362
AX-89829431              1    5    .   817  319
AX-89829637              1    5    .   371  765
AX-89886809              1    5    .   372  768
AX-89829682              1    5    .   751  389
AX-89789216              1    5    .   387  749
AX-89829505              1    5    .   770  348
AX-89789135              1    5    .   358  754
AX-89863540              1    5    .   818  322
AX-89905164              1    5    .   587  553
AX-89824419              1    5    .   363  777
AX-89789162              1    5    .   367  769
AX-89886759              1    5    .   768  338
AX-89829417              1    5    .   317  819
AX-89863177              1    5    .   961  179
AX-89905167              1    5    .   955  175
AX-89886442              1    5    .   393  745
AX-89829516              1    5    .   370  768
AX-89905155              1    5    .   795  345
AX-89789158              1    5    .   371  767
AX-89789302              1    5    .   372  768
AX-89788887              1    5    .   812  302
AX-89788390              1    5    .   817  309
AX-89829306              1    5    .   366  750
AX-89886474              1    5    .   393  747
AX-89828825              1    5    .   821  301
AX-89788889              1    5    .   790  342
AX-89829316              1    5    .   393  747
AX-89789043              1    5    .   363  759
AX-89789064              1    5    .   588  552
AX-89886667              1    5    .   367  765
AX-89829398              1    5    .   816  316
AX-89886580              1    5    .   345  789
AX-89886736              1    5    .   769  371
AX-89807461              1    5    .   371  769
AX-89789166              1    5    .   760  370
AX-89885933              1    5    .   808  296
AX-89886447              1    5    .   747  393
AX-89868170              1    5    .   547  591
AX-89886669              1    5    .   767  367
AX-89824421              1    5    .   180  960
AX-89829463              1    5    .   318  822
AX-89886636              1    5    .   822  318
AX-89886956              1    5    .   808  318
AX-89887053              1    5    .  1016  124
AX-89887059              1    5    .   710  426
AX-89887150              1    5    .  1015  123
AX-89789572              1    5    .   124 1016
AX-89830020              1    5    .   124 1012
AX-89887201              1    5    .   124 1016
AX-89863622              1    5    .  1016  124
AX-89789561              1    5    .   125 1013
AX-89863624              1    5    .  1007  121
AX-89887232              1    5    .  1015  125
AX-89887233              1    5    .   125 1015
AX-89807558              1    5    .  1024  112
AX-89830534              1    5    .   150  988
AX-89807548              1    5    .   991  149
AX-89830486              1    5    .   153  981
AX-89804536              1    5    .   150  990
AX-89848510              1    5    .   992  148
AX-89863646              1    5    .   839  297
AX-89830423              1    5    .   830  262
AX-89887520              1    5    .   295  843
AX-89807538              1    5    .   843  291
AX-89887573              1    5    .   843  289
AX-89830152              1    5    .   843  295
AX-89789736              1    5    .   289  815
AX-89789812              1    5    .   844  292
AX-89861413              1    5    .   290  838
AX-89848482              1    5    .   307  827
AX-89887490              1    5    .   843  295
AX-89887304              1    5    .   183  955
AX-89886000              1    5    .   801  337
AX-89790192              1    5    .   507  627
AX-89905259              1    5    .   562  574
AX-89863678              1    5    .   598  518
AX-89807579              1    5    .   760  378
AX-89848560              1    5    .   527  609
AX-89848572              1    5    .   374  766
AX-89848566              1    5    .   762  374
AX-89790334              1    5    .   375  763
AX-89848562              1    5    .   606  530
AX-89888090              1    5    .   606  532
AX-89905272              1    5    .   563  549
AX-89905275              1    5    .   974   68
AX-89888106              1    5    .   710  416
AX-89848577              1    5    .   190  950
AX-89848584              1    5    .   951  189
AX-89830976              1    5    .   721  419
AX-89888148              1    5    .   722  416
AX-89905281              1    5    .   188  952
AX-89790548              1    5    .   493  535
AX-89905304              1    5    .   931  209
AX-89831076              1    5    .   199  927
AX-89888377              1    5    .   931  209
AX-89831231              1    5    .   177  955
AX-89905290              1    5    .   917  217
AX-89848592              1    5    .   189  919
AX-89831108              1    5    .   912  214
AX-89831177              1    5    .   928  208
AX-89848606              1    5    .   215  919
AX-89848594              1    5    .   924  214
AX-89790632              1    5    .   929  209
AX-89905295              1    5    .   211  929
AX-89888283              1    5    .   925  213
AX-89872577              1    5    .   214  926
AX-89848609              1    5    .   925  213
AX-89831114              1    5    .   211  913
AX-89831204              1    5    .   209  931
AX-89888237              1    5    .   210  928
AX-89790543              1    5    .   925  213
AX-89790569              1    5    .   922  208
AX-89848618              1    5    .   209  931
AX-89905284              1    5    .   189  949
AX-89848587              1    5    .   952  186
AX-89905294              1    5    .   925  213
AX-89888326              1    5    .   206  926
AX-89905296              1    5    .   930  210
AX-89848595              1    5    .   926  214
AX-89789996              1    5    .   257  881
AX-89829999              1    5    .   955  181
AX-89887741              1    5    .   252  878
AX-89789558              1    5    .   596  498
AX-89848522              1    5    .   261  879
AX-89789559              1    5    .   479  627
AX-89857160              1    5    .   265  857
AX-89905231              1    5    .  1052   88
AX-89830340              1    5    .    87 1053
AX-89830391              1    5    .    88 1046
AX-89905257              1    5    .  1118   22
AX-89848631              1    5    .   174  944
AX-89790291              1    5    .   191  921
AX-89781839              1    5    .   450  688
AX-89807420              1    5    .   952  188
AX-89886215              1    5    .   613  511
AX-89788763              1    5    .   967  167
AX-89886239              1    5    .   175  965
AX-89790715              1    5    .   301  831
AX-89829253              1    5    .   345  767
AX-89886391              1    5    .   482  644
AX-89829105              1    5    .   151  983
AX-89788636              1    5    .   151  985
AX-89829209              1    5    .   702  432
AX-89829164              1    5    .   424  692
AX-89829035              1    5    .   186  952
AX-89789054              1    5    .   491  639
AX-89830002              1    5    .   109 1029
AX-89887132              1    5    .   620  488
AX-89888680              1    5    .   367  749
AX-89791499              1    5    .   374  754
AX-89790981              1    5    .   416  670
AX-89790866              1    5    .   751  387
AX-89831548              1    5    .   333  787
AX-89790835              1    5    .  1002   86
AX-89791500              1    5    .  1029  109
AX-89888679              1    5    .   751  387
AX-89807637              1    5    .   748  384
AX-89831438              1    5    .   753  381
AX-89793551              1    5    .  1000  138
AX-89828608              1    5    .   109 1029
AX-89831534              1    5    .   794  342
AX-89828553              1    5    .   371  753
AX-89892176              1    5    .   554  568
AX-89789088              1    5    .   408  714
AX-89887104              1    5    .   719  417
AX-89848614              1    5    .   263  877
AX-89886649              1    5    .   455  681
AX-89905338              1    5    .   262  878
AX-89848674              1    5    .   876  260
AX-89905335              1    5    .   876  262
AX-89848677              1    5    .   877  261
AX-89831529              1    5    .   262  878
AX-89905332              1    5    .   990  150
AX-89831565              1    5    .   150  988
AX-89791541              1    5    .   149  989
AX-89788189              1    5    .  1071   69
AX-89889224              1    5    .   949  175
AX-89847564              1    5    .   965  173
AX-89905351              1    5    .   522  558
AX-89889193              1    5    .   178  946
AX-89888790              1    5    .   112 1024
AX-89888940              1    5    .   378  762
AX-89828538              1    5    .   713  421
AX-89885860              1    5    .   334  796
AX-89791214              1    5    .   379  761
AX-89885667              1    5    .   713  421
AX-89791161              1    5    .   419  715
AX-89791191              1    5    .   420  712
AX-89888905              1    5    .   718  418
AX-89848416              1    5    .   797  339
AX-89886893              1    5    .   335  797
AX-89788333              1    5    .   433  677
AX-89791334              1    5    .   459  681
AX-89861530              1    5    .   679  457
AX-89905097              1    5    .   781  339
AX-89791353              1    5    .   677  443
AX-89831924              1    5    .   677  453
AX-89868322              1    5    .   460  678
AX-89888829              1    5    .   338  802
AX-89828658              1    5    .   797  335
AX-89778735              1    5    .   286  800
AX-89791359              1    5    .   799  341
AX-89831760              1    5    .   355  761
AX-89804445              1    5    .   383  751
AX-89789204              1    5    .   754  382
AX-89789237              1    5    .   751  381
AX-89886689              1    5    .   799  311
AX-89852352              1    5    .   883  257
AX-89788405              1    5    .   757  369
AX-89829743              1    5    .   520  586
AX-89886450              1    5    .   361  763
AX-89788920              1    5    .   857  283
AX-89886513              1    5    .   855  281
AX-89905161              1    5    .   425  711
AX-89887054              1    5    .   969  169
AX-89789352              1    5    .   170  970
AX-89789414              1    5    .   670  444
AX-89829803              1    5    .   285  841
AX-89887018              1    5    .   167  969
AX-89789353              1    5    .   409  721
AX-89789435              1    5    .   681  403
AX-89848467              1    5    .   500  640
AX-89789506              1    5    .   641  493
AX-89887511              1    5    .   946  192
AX-89830305              1    5    .   179  935
AX-89789800              1    5    .   927  211
AX-89887415              1    5    .   930  210
AX-89830248              1    5    .   929  205
AX-89789721              1    5    .   189  923
AX-89789742              1    5    .   562  570
AX-89861412              1    5    .   519  619
AX-89789782              1    5    .   578  546
AX-89830168              1    5    .   569  535
AX-89789639              1    5    .   575  547
AX-89848484              1    5    .   596  544
AX-89848557              1    5    .   526  606
AX-89848558              1    5    .   352  788
AX-89888031              1    5    .   879  237
AX-89790401              1    5    .   960  176
AX-89830936              1    5    .   141  923
AX-89888192              1    5    .   330  804
AX-89848593              1    5    .   804  330
AX-89908442              1    5    .    89 1051
AX-89831134              1    5    .   323  799
AX-89831050              1    5    .   807  333
AX-89831090              1    5    .   805  329
AX-89831333              1    5    .   946  188
AX-89831395              1    5    .   276  850
AX-89829234              1    5    .   358  762
AX-89788597              1    5    .   648  484
AX-89886384              1    5    .   204  934
AX-89788832              1    5    .   204  934
AX-89829166              1    5    .   196  932
AX-89886192              1    5    .   936  204
AX-89788641              1    5    .   188  952
AX-89788681              1    5    .   202  936
AX-89886316              1    5    .   625  483
AX-89807969              1    5    .  1048   90
AX-89836464              1    5    .   764  368
AX-89893164              1    5    .   377  763
AX-89836010              1    5    .   376  762
AX-89794381              1    5    .   374  762
AX-89893248              1    5    .   377  763
AX-89794972              1    5    .   760  368
AX-89849486              1    5    .   468  670
AX-89889401              1    5    .   675  459
AX-89832270              1    5    .   867  253
AX-89905491              1    5    .   464  674
AX-89792080              1    5    .   668  456
AX-89905523              1    5    .   100 1036
AX-89807776              1    5    .   766  374
AX-89804852              1    5    .   477  661
AX-89905677              1    5    .   924  216
AX-89792433              1    5    .   275  865
AX-89792112              1    5    .   666  460
AX-89833568              1    5    .   330  796
AX-89833637              1    5    .    99 1041
AX-89807792              1    5    .   576  562
AX-89905610              1    5    .   797  343
AX-89792825              1    5    .  1042   96
AX-89793090              1    5    .    96 1040
AX-89793396              1    5    .   901  237
AX-89892031              1    5    .   102 1038
AX-89905730              1    5    .   453  685
AX-89872638              1    5    .   688  452
AX-89857913              1    5    .   234  904
AX-89892441              1    5    .   285  855
AX-89788429              1    5    .   256  838
AX-89805041              1    5    .   378  754
AX-89834864              1    5    .   664  440
AX-89893062              1    5    .   301  839
AX-89794224              1    5    .   457  681
AX-89892955              1    5    .   413  725
AX-89794104              1    5    .   226  910
AX-89892956              1    5    .   415  725
AX-89835647              1    5    .   635  505
AX-89864068              1    5    .   995  145
AX-89905845              1    5    .   300  840
AX-89893146              1    5    .   145  995
AX-89794326              1    5    .   145  995
AX-89893313              1    5    .   998  140
AX-89815608              1    5    .   140 1000
AX-89836113              1    5    .  1000  140
AX-89864075              1    5    .  1000  140
AX-89905853              1    5    .   142  998
AX-89892982              1    5    .   487  643
AX-89893428              1    5    .   141  999
AX-89849429              1    5    .   999  141
AX-89836193              1    5    .   141  999
AX-89794514              1    5    .   977  163
AX-89905860              1    5    .   138 1000
AX-89905880              1    5    .   142  998
AX-89864114              1    5    .   998  142
AX-89905882              1    5    .   141  999
AX-89794893              1    5    .   999  141
AX-89849457              1    5    .   140  996
AX-89849467              1    5    .   142  998
AX-89861833              1    5    .   967  143
AX-89849447              1    5    .   141  999
AX-89905877              1    5    .   999  141
AX-89893634              1    5    .   141  999
AX-89808006              1    5    .   164  956
AX-89849437              1    5    .   969  169
AX-89849439              1    5    .   994  146
AX-89849435              1    5    .   145  995
AX-89794632              1    5    .   169  943
AX-89861821              1    5    .    23 1117
AX-89794601              1    5    .   976  164
AX-89905867              1    5    .    23 1117
AX-89864100              1    5    .  1117   23
AX-89905866              1    5    .   142  992
AX-89794573              1    5    .   158  948
AX-89893538              1    5    .   142  998
AX-89864096              1    5    .   164  976
AX-89791730              1    5    .   929  207
AX-89905409              1    5    .   206  928
AX-89832388              1    5    .   211  927
AX-89905408              1    5    .   228  910
AX-89889496              1    5    .   187  947
AX-89832260              1    5    .   178  942
AX-89832235              1    5    .   235  897
AX-89857497              1    5    .   950  188
AX-89832229              1    5    .   187  951
AX-89863798              1    5    .   931  209
AX-89795084              1    5    .   260  880
AX-89836973              1    5    .   237  897
AX-89795147              1    5    .   899  237
AX-89836882              1    5    .   879  259
AX-89889971              1    5    .   702  434
AX-89795072              1    5    .   255  875
AX-89792024              1    5    .   926  202
AX-89894048              1    5    .   878  260
AX-89894055              1    5    .   868  250
AX-89836683              1    5    .   970  156
AX-89889986              1    5    .   161  977
AX-89848846              1    5    .   735  403
AX-89804734              1    5    .   902  238
AX-89890581              1    5    .   562  578
AX-89835320              1    5    .   639  449
AX-89807733              1    5    .   642  494
AX-89848955              1    5    .   633  505
AX-89889628              1    5    .   782  358
AX-89890592              1    5    .   844  296
AX-89905440              1    5    .   499  641
AX-89848811              1    5    .   491  641
AX-89905413              1    5    .   358  782
AX-89833332              1    5    .   280  842
AX-89905424              1    5    .   497  643
AX-89832491              1    5    .   494  640
AX-89890584              1    5    .   290  832
AX-89848801              1    5    .   644  496
AX-89832414              1    5    .   358  782
AX-89861585              1    5    .   681  455
AX-89848817              1    5    .   496  642
AX-89905521              1    5    .   141  999
AX-89905612              1    5    .  1018  118
AX-89849028              1    5    .  1019  121
AX-89905497              1    5    .   212  876
AX-89792747              1    5    .   114 1016
AX-89807813              1    5    .   297  831
AX-89848997              1    5    .   874  266
AX-89780044              1    5    .   948  192
AX-89875309              1    5    .   947  191
AX-89849141              1    5    .   211  913
AX-89780043              1    5    .   208  924
AX-89780046              1    5    .   202  928
AX-89891423              1    5    .   210  930
AX-89890312              1    5    .   925  215
AX-89834233              1    5    .   930  210
AX-89891436              1    5    .   210  930
AX-89818155              1    5    .   212  924
AX-89891517              1    5    .   975  165
AX-89834314              1    5    .   393  731
AX-89834312              1    5    .   734  368
AX-89891820              1    5    .   166  974
AX-89891798              1    5    .   975  165
AX-89793142              1    5    .   745  375
AX-89834351              1    5    .   762  378
AX-89891540              1    5    .   777  355
AX-89891812              1    5    .   974  166
AX-89792482              1    5    .   391  739
AX-89823826              1    5    .   166  974
AX-89834552              1    5    .   179  955
AX-89807853              1    5    .   959  181
AX-89833477              1    5    .   959  181
AX-89890730              1    5    .   181  959
AX-89849155              1    5    .   983  157
AX-89891518              1    5    .   761  379
AX-89848959              1    5    .   939  201
AX-89891734              1    5    .   199  939
AX-89793295              1    5    .   974  166
AX-89823857              1    5    .   339  799
AX-89891533              1    5    .   137 1003
AX-89890852              1    5    .   257  883
AX-89818186              1    5    .   231  909
AX-89868412              1    5    .   277  863
AX-89834011              1    5    .   252  876
AX-89913648              1    5    .   863  273
AX-89890305              1    5    .   904  232
AX-89834032              1    5    .   258  882
AX-89905560              1    5    .   874  266
AX-89818135              1    5    .   907  233
AX-89875281              1    5    .   905  231
AX-89905547              1    5    .   585  555
AX-89792270              1    5    .   519  621
AX-89792335              1    5    .   798  260
AX-89848968              1    5    .   864  276
AX-89833503              1    5    .   860  278
AX-89890742              1    5    .   391  749
AX-89832818              1    5    .   849  249
AX-89890764              1    5    .   897  235
AX-89890106              1    5    .   845  267
AX-89848909              1    5    .   621  519
AX-89792499              1    5    .   853  279
AX-89848921              1    5    .   429  703
AX-89804900              1    5    .   103 1037
AX-89890748              1    5    .   860  278
AX-89792527              1    5    .   334  806
AX-89848974              1    5    .   916  224
AX-89833519              1    5    .   861  279
AX-89833182              1    5    .   423  697
AX-89835388              1    5    .   907  233
AX-89891097              1    5    .  1037  103
AX-89815561              1    5    .   120 1018
AX-89848973              1    5    .   584  554
AX-89905433              1    5    .   642  496
AX-89833494              1    5    .   279  859
AX-89889763              1    5    .   333  769
AX-89905434              1    5    .   779  353
AX-89832566              1    5    .   759  381
AX-89889728              1    5    .   636  490
AX-89848806              1    5    .   639  493
AX-89848819              1    5    .   783  357
AX-89832728              1    5    .   760  362
AX-89848864              1    5    .   975  163
AX-89905463              1    5    .   163  977
AX-89836681              1    5    .   975  163
AX-89836771              1    5    .   260  880
AX-89905899              1    5    .   900  234
AX-89889995              1    5    .   975  163
AX-89848834              1    5    .   199  925
AX-89848836              1    5    .   398  728
AX-89791571              1    5    .   286  838
AX-89905441              1    5    .   198  932
AX-89889856              1    5    .   339  781
AX-89889898              1    5    .   595  543
AX-89848832              1    5    .   355  783
AX-89848829              1    5    .   799  341
AX-89889915              1    5    .   591  543
AX-89848835              1    5    .   454  686
AX-89848841              1    5    .   714  424
AX-89791578              1    5    .   849  287
AX-89890015              1    5    .   931  207
AX-89889976              1    5    .   674  460
AX-89848951              1    5    .   563  575
AX-89848953              1    5    .   361  779
AX-89890583              1    5    .   286  838
AX-89905794              1    5    .   347  763
AX-89807931              1    5    .   781  357
AX-89833393              1    5    .   641  497
AX-89905422              1    5    .   643  497
AX-89905416              1    5    .   359  781
AX-89832477              1    5    .   497  643
AX-89835335              1    5    .   497  643
AX-89905532              1    5    .   643  497
AX-89833346              1    5    .   555  569
AX-89905518              1    5    .   429  627
AX-89889473              1    5    .   917  201
AX-89861638              1    5    .   861  279
AX-89905511              1    5    .   433  705
AX-89836231              1    5    .   189  951
AX-89852629              1    5    .   883  257
AX-89832371              1    5    .   257  869
AX-89807720              1    5    .   257  883
AX-89893476              1    5    .   162  972
AX-89889568              1    5    .   217  889
AX-89832338              1    5    .   882  258
AX-89889569              1    5    .   234  904
AX-89863804              1    5    .   254  886
AX-89836238              1    5    .   974  164
AX-89893450              1    5    .   951  189
AX-89834535              1    5    .   180  960
AX-89880982              1    5    .   972  166
AX-89891663              1    5    .   179  959
AX-89891649              1    5    .   178  958
AX-89793228              1    5    .   960  180
AX-89834497              1    5    .   180  960
AX-89834425              1    5    .   521  603
AX-89891628              1    5    .   596  524
AX-89834502              1    5    .   960  180
AX-89905696              1    5    .   354  786
AX-89875030              1    5    .   167  973
AX-89874896              1    5    .   996  138
AX-89891907              1    5    .   424  716
AX-89849212              1    5    .   942  198
AX-89891909              1    5    .   565  571
AX-89849225              1    5    .   673  467
AX-89834697              1    5    .   120 1020
AX-89793403              1    5    .   199  891
AX-89793386              1    5    .   528  568
AX-89849206              1    5    .   564  560
AX-89863956              1    5    .   565  575
AX-89849303              1    5    .   511  591
AX-89849307              1    5    .   518  604
AX-89849311              1    5    .   546  590
AX-89835259              1    5    .   528  610
AX-89905784              1    5    .   469  639
AX-89905788              1    5    .   526  614
AX-89849312              1    5    .   570  566
AX-89905774              1    5    .   452  666
AX-89892395              1    5    .   621  463
AX-89890150              1    5    .   471  637
AX-89807909              1    5    .   753  355
AX-89892217              1    5    .   425  715
AX-89892319              1    5    .   425  715
AX-89892320              1    5    .   714  424
AX-89892218              1    5    .   372  766
AX-89892309              1    5    .   703  423
AX-89889709              1    5    .    80 1054
AX-89792309              1    5    .   767  367
AX-89793282              1    5    .   123 1007
AX-89794650              1    5    .   427  659
AX-89794361              1    5    .   126 1010
AX-89808008              1    5    .  1010  126
AX-89835447              1    5    .   127 1011
AX-89792515              1    5    .   126 1000
AX-89794895              1    5    .   510  606
AX-89893784              1    5    .   605  531
AX-89893786              1    5    .   534  604
AX-89807978              1    5    .   605  535
AX-89893041              1    5    .  1013  127
AX-89852989              1    5    .   127 1013
AX-89791661              1    5    .   437  649
AX-89832907              1    5    .   475  661
AX-89792322              1    5    .   244  870
AX-89890420              1    5    .   256  878
AX-89890438              1    5    .   226  900
AX-89890068              1    5    .   522  608
AX-89832766              1    5    .   535  597
AX-89890780              1    5    .   888  240
AX-89793192              1    5    .   878  262
AX-89793508              1    5    .   531  601
AX-89905618              1    5    .   261  879
AX-89891306              1    5    .   880  254
AX-89834179              1    5    .   902  218
AX-89793581              1    5    .   357  755
AX-89835411              1    5    .   770  364
AX-89793829              1    5    .   284  842
AX-89835398              1    5    .   773  361
AX-89835086              1    5    .   368  772
AX-89793794              1    5    .   777  343
AX-89892612              1    5    .   293  845
AX-89835374              1    5    .   344  764
AX-89835399              1    5    .   850  254
AX-89793038              1    5    .   912  226
AX-89788433              1    5    .   621  513
AX-89835476              1    5    .   348  774
AX-89849332              1    5    .   772  366
AX-89835533              1    5    .   484  624
AX-89892763              1    5    .   515  621
AX-89835430              1    5    .   380  742
AX-89892753              1    5    .   612  512
AX-89886039              1    5    .   910  142
AX-89885980              1    5    .   616  520
AX-89886051              1    5    .   760  376
AX-89828900              1    5    .   617  499
AX-89886118              1    5    .   230  904
AX-89788578              1    5    .   230  906
AX-89848345              1    5    .   269  871
AX-89788495              1    5    .   614  514
AX-89788499              1    5    .   620  502
AX-89807964              1    5    .   924  186
AX-89893013              1    5    .   231  907
AX-89835841              1    5    .   267  873
AX-89835708              1    5    .   189  947
AX-89810307              1    5    .   170  958
AX-89807963              1    5    .   942  188
AX-89892962              1    5    .   191  949
AX-89905827              1    5    .   579  553
AX-89835683              1    5    .  1002  134
AX-89794295              1    5    .   994  132
AX-89835717              1    5    .   579  549
AX-89794408              1    5    .   596  540
AX-89835906              1    5    .   595  537
AX-89794313              1    5    .    79 1061
AX-89835959              1    5    .   732  392
AX-89905843              1    5    .   273  851
AX-89794345              1    5    .   270  860
AX-89836626              1    5    .   240  896
AX-89858246              1    5    .   897  241
AX-89836073              1    5    .   268  870
AX-89905857              1    5    .   865  273
AX-89836213              1    5    .   241  891
AX-89836597              1    5    .   108 1032
AX-89893794              1    5    .   107 1029
AX-89794690              1    5    .   392  720
AX-89836481              1    5    .   191  943
AX-89893636              1    5    .   108 1030
AX-89794737              1    5    .   543  579
AX-89893639              1    5    .   576  528
AX-89836439              1    5    .   108 1030
AX-89836455              1    5    .   543  591
AX-89836429              1    5    .   594  542
AX-89849430              1    5    .   442  698
AX-89848794              1    5    .   592  548
AX-89893470              1    5    .  1029  109
AX-89889622              1    5    .   110 1030
AX-89849433              1    5    .  1031  109
AX-89889432              1    5    .   788  344
AX-89795135              1    5    .   300  792
AX-89795105              1    5    .  1024  112
AX-89889395              1    5    .   100  982
AX-89836837              1    5    .   413  719
AX-89849492              1    5    .   291  849
AX-89832606              1    5    .   205  927
AX-89889883              1    5    .   579  505
AX-89889795              1    5    .   208  932
AX-89889920              1    5    .   181  897
AX-89791961              1    5    .   783  357
AX-89832500              1    5    .   932  208
AX-89807736              1    5    .   931  207
AX-89889713              1    5    .   945  195
AX-89791798              1    5    .   205  931
AX-89832584              1    5    .   434  700
AX-89889667              1    5    .   364  776
AX-89889761              1    5    .   418  708
AX-89792430              1    5    .   208  930
AX-89792437              1    5    .   208  932
AX-89833394              1    5    .   482  656
AX-89890566              1    5    .   209  927
AX-89890484              1    5    .   930  210
AX-89792079              1    5    .   435  701
AX-89890111              1    5    .   183  957
AX-89890448              1    5    .   210  928
AX-89832870              1    5    .   957  183
AX-89792958              1    5    .   204  924
AX-89793892              1    5    .   992  122
AX-89872610              1    5    .   654  480
AX-89905467              1    5    .   480  660
AX-89792316              1    5    .   927  211
AX-89890510              1    5    .   210  930
AX-89848881              1    5    .   656  480
AX-89792755              1    5    .   414  726
AX-89848923              1    5    .   692  448
AX-89849091              1    5    .   708  432
AX-89833554              1    5    .   430  700
AX-89905544              1    5    .   704  434
AX-89847054              1    5    .   408  732
AX-89891203              1    5    .   696  432
AX-89890321              1    5    .   667  459
AX-89792677              1    5    .   577  533
AX-89890914              1    5    .   915  223
AX-89833750              1    5    .   613  525
AX-89849012              1    5    .   615  525
AX-89792639              1    5    .   533  547
AX-89849192              1    5    .   470  668
AX-89793154              1    5    .   469  665
AX-89849157              1    5    .   669  471
AX-89890868              1    5    .   601  513
AX-89792886              1    5    .   769  365
AX-89891271              1    5    .   419  713
AX-89815281              1    5    .   523  611
AX-89792453              1    5    .   961  171
AX-89904264              1    5    .   199  909
AX-89905499              1    5    .   468  672
AX-89905707              1    5    .   425  715
AX-89834114              1    5    .   917  217
AX-89811907              1    5    .   471  657
AX-89891551              1    5    .   668  468
AX-89848922              1    5    .    45 1095
AX-89817942              1    5    .   460  678
AX-89807785              1    5    .   520  590
AX-89874964              1    5    .   856  282
AX-89904249              1    5    .   856  284
AX-89863951              1    .    .  1140
AX-89860597              1    5    .   654  424
AX-89905485              1    5    .   851  283
AX-89834847              1    5    .   284  842
AX-89862681              1    5    .   283  851
AX-89849158              1    5    .   679  459
AX-89875064              1    5    .   462  674
AX-89834499              1    5    .   424  716
AX-89793257              1    5    .   708  418
AX-89784262              1    5    .   421  705
AX-89863944              1    5    .   419  703
AX-89891657              1    5    .   424  716
AX-89847686              1    5    .   424  716
AX-89849195              1    .    .  1126
AX-89849137              1    5    .   525  607
AX-89818142              1    5    .   659  463
AX-89875272              1    5    .   670  470
AX-89847076              1    5    .   821  297
AX-89849191              1    5    .   670  470
AX-89834151              1    5    .   369  769
AX-89793016              1    5    .   535  581
AX-89818162              1    5    .   662  462
AX-89792923              1    5    .   606  526
AX-89891361              1    5    .   577  511
AX-89834063              1    5    .   753  359
AX-89905650              1    5    .   652  480
AX-89834089              1    5    .   105 1031
AX-89792730              1    5    .   522  532
AX-89849016              1    5    .   992  110
AX-89785168              1    5    .   957  183
AX-89849014              1    5    .   525  615
AX-89905465              1    5    .   656  476
AX-89848334              1    5    .   878  250
AX-89794212              1    5    .   310  786
AX-89835771              1    5    .   323  801
AX-89914088              1    5    .   296  832
AX-89835704              1    5    .   800  332
AX-89794154              1    5    .   806  316
AX-89864045              1    5    .   662  468
AX-89794123              1    5    .   300  828
AX-89893103              1    5    .   184  948
AX-89905844              1    5    .  1008  128
AX-89849400              1    5    .  1010  128
AX-89849402              1    5    .   812  326
AX-89794476              1    5    .   196  940
AX-89905856              1    5    .   326  810
AX-89794475              1    5    .   304  802
AX-89794507              1    5    .   125 1015
AX-89905889              1    5    .   765  359
AX-89893399              1    5    .   334  770
AX-89893778              1    5    .   579  521
AX-89849466              1    5    .   630  510
AX-89909010              1    5    .   766  360
AX-89794842              1    5    .   620  514
AX-89849464              1    5    .   873  267
AX-89836600              1    5    .   127 1013
AX-89836419              1    5    .   578  560
AX-89805128              1    5    .   554  560
AX-89794764              1    5    .   562  564
AX-89794695              1    5    .   579  559
AX-89794685              1    5    .   560  562
AX-89791750              1    5    .   663  467
AX-89794596              1    5    .   677  433
AX-89889601              1    5    .   667  463
AX-89836274              1    5    .   698  436
AX-89894653              1    5    .   620  476
AX-89905410              1    5    .   668  470
AX-89848788              1    5    .   469  667
AX-89889433              1    5    .   531  601
AX-89889952              1    5    .   518  590
AX-89849510              1    5    .   343  787
AX-89894176              1    5    .   237  903
AX-89795064              1    5    .   357  745
AX-89905903              1    5    .   730  408
AX-89893984              1    5    .   700  374
AX-89836748              1    5    .   741  397
AX-89905906              1    5    .   728  410
AX-89905900              1    5    .   291  849
AX-89794939              1    5    .   842  292
AX-89893939              1    5    .   727  387
AX-89794935              1    5    .   847  291
AX-89792017              1    5    .   287  849
AX-89889760              1    5    .   670  470
AX-89868363              1    5    .   745  395
AX-89791883              1    5    .   392  742
AX-89868368              1    5    .   849  291
AX-89889809              1    5    .   289  849
AX-89905425              1    5    .   748  390
AX-89791799              1    5    .   869  261
AX-89791792              1    5    .   264  830
AX-89804838              1    5    .   102 1032
AX-89905428              1    5    .   472  668
AX-89832424              1    5    .   871  267
AX-89833329              1    5    .    94 1044
AX-89792428              1    5    .   672  466
AX-89793902              1    5    .   260  880
AX-89890060              1    5    .   331  809
AX-89890375              1    5    .   881  259
AX-89792313              1    5    .   776  362
AX-89892597              1    5    .   261  879
AX-89890445              1    5    .   348  768
AX-89890507              1    5    .   257  879
AX-89832817              1    5    .   894  238
AX-89832796              1    5    .   263  855
AX-89833924              1    5    .   252  876
AX-89833979              1    5    .   226  908
AX-89891113              1    5    .   879  259
AX-89891123              1    5    .   242  892
AX-89833951              1    5    .   227  903
AX-89833809              1    5    .   409  677
AX-89890882              1    5    .   298  842
AX-89890956              1    5    .   866  264
AX-89810195              1    5    .   587  543
AX-89890963              1    5    .   843  295
AX-89890945              1    5    .   840  296
AX-89913745              1    5    .   844  296
AX-89833731              1    5    .   276  834
AX-89890869              1    5    .   308  828
AX-89792699              1    5    .   273  857
AX-89792562              1    5    .   296  844
AX-89890909              1    5    .   544  590
AX-89905559              1    5    .   298  842
AX-89833768              1    5    .   267  873
AX-89905662              1    5    .   620  504
AX-89848958              1    5    .   501  639
AX-89792231              1    5    .   497  589
AX-89891435              1    5    .   637  493
AX-89904266              1    5    .   490  644
AX-89860613              1    5    .   618  496
AX-89784265              1    5    .   690  442
AX-89834632              1    5    .   415  715
AX-89793344              1    5    .   397  699
AX-89793263              1    5    .   711  425
AX-89793183              1    5    .   431  705
AX-89847049              1    5    .   687  451
AX-89874915              1    5    .   708  432
AX-89868489              1    5    .   697  429
AX-89817806              1    5    .   421  705
AX-89834811              1    5    .   427  707
AX-89905742              1    5    .   310  826
AX-89849243              1    5    .   294  846
AX-89849238              1    5    .   429  711
AX-89904246              1    5    .   529  611
AX-89793424              1    5    .   612  466
AX-89792125              1    5    .   721  379
AX-89891976              1    5    .   509  621
AX-89793788              1    5    .   861  271
AX-89832878              1    5    .   208  932
AX-89793380              1    5    .   654  458
AX-89835233              1    5    .   859  279
AX-89834718              1    5    .   508  606
AX-89793848              1    5    .   411  729
AX-89805029              1    5    .   901  195
AX-89834766              1    5    .   514  624
AX-89835306              1    5    .   658  482
AX-89793418              1    5    .   297  833
AX-89892507              1    5    .   274  848
AX-89793377              1    5    .   276  862
AX-89892439              1    5    .   830  306
AX-89892514              1    5    .   263  873
AX-89834691              1    5    .   848  276
AX-89804797              1    5    .   254  878
AX-89905683              1    5    .   565  575
AX-89905747              1    5    .   847  289
AX-89779765              1    5    .   811  295
AX-89905682              1    5    .   429  709
AX-89891740              1    5    .   234  902
AX-89823859              1    5    .   150  990
AX-89834592              1    5    .   397  731
AX-89847683              1    5    .   147  987
AX-89904693              1    5    .   612  510
AX-89880983              1    5    .   617  519
AX-89905406              1    5    .   682  458
AX-89893372              1    5    .   775  355
AX-89794646              1    5    .   457  681
AX-89905884              1    5    .   681  439
AX-89794496              1    5    .   350  774
AX-89893238              1    5    .   458  682
AX-89905881              1    5    .   683  457
AX-89793708              1    5    .   675  449
AX-89905797              1    5    .   445  689
AX-89892767              1    5    .   881  235
AX-89905810              1    5    .   780  360
AX-89893097              1    5    .   798  334
AX-89892951              1    5    .   459  663
AX-89849074              1    5    .   141  969
AX-89834605              1    5    .   849  287
AX-89834329              1    5    .   828  288
AX-89835237              1    5    .   876  258
AX-89835402              1    5    .   221  891
AX-89892148              1    5    .   276  846
AX-89892667              1    5    .   382  750
AX-89793919              1    5    .   889  249
AX-89793943              1    5    .   385  739
AX-89892636              1    5    .   735  377
AX-89835539              1    5    .   642  476
AX-89835548              1    5    .   901  233
AX-89849338              1    5    .   927  213
AX-89794009              1    5    .   221  891
AX-89886056              1    5    .   311  815
AX-89835547              1    5    .   658  480
AX-89868140              1    5    .   334  806
AX-89788423              1    5    .   236  890
AX-89893069              1    5    .   744  366
AX-89868142              1    5    .   334  804
AX-89835826              1    5    .    88 1034
AX-89794173              1    5    .   461  667
AX-89794309              1    5    .   907  223
AX-89893115              1    5    .   913  223
AX-89835740              1    5    .   964  154
AX-89892990              1    5    .   612  514
AX-89835621              1    5    .   171  967
AX-89794304              1    5    .   603  535
AX-89794439              1    5    .   597  527
AX-89849390              1    5    .   468  672
AX-89905841              1    5    .   436  674
AX-89794337              1    5    .   493  585
AX-89836034              1    5    .   577  557
AX-89794511              1    5    .   837  289
AX-89836107              1    5    .   594  520
AX-89893362              1    5    .   597  531
AX-89893348              1    5    .   528  582
AX-89836162              1    5    .   714  378
AX-89794910              1    5    .   358  776
AX-89836210              1    5    .   420  716
AX-89794870              1    5    .  1022  118
AX-89893819              1    5    .   388  750
AX-89794834              1    5    .   377  751
AX-89836546              1    5    .   352  778
AX-89893686              1    5    .   355  769
AX-89893625              1    5    .   356  772
AX-89794719              1    5    .   776  358
AX-89893598              1    5    .   109 1031
AX-89891375              1    5    .   220  920
AX-89792493              1    5    .   205  929
AX-89891030              1    5    .   590  522
AX-89891370              1    5    .   218  918
AX-89890848              1    5    .   685  427
AX-89834031              1    5    .   653  483
AX-89792720              1    5    .   598  526
AX-89792212              1    5    .   736  372
AX-89891404              1    5    .   411  729
AX-89833662              1    5    .   531  591
AX-89833856              1    5    .   581  529
AX-89833654              1    5    .   539  595
AX-89792991              1    5    .   919  217
AX-89792796              1    5    .   537  593
AX-89792914              1    5    .   918  214
AX-89891343              1    5    .   726  406
AX-89833815              1    5    .   570  524
AX-89891243              1    5    .   409  729
AX-89833824              1    5    .   536  600
AX-89793024              1    5    .   731  349
AX-89792987              1    5    .   217  915
AX-89891406              1    5    .   407  725
AX-89891012              1    5    .   602  524
AX-89792838              1    5    .   562  534
AX-89891164              1    5    .   521  603
AX-89833871              1    5    .   534  604
AX-89828733              1    5    .   416  700
AX-89836254              1    5    .   295  825
AX-89889490              1    5    .  1074   66
AX-89791598              1    5    .   384  748
AX-89832224              1    5    .   743  391
AX-89848855              1    5    .   740  396
AX-89794982              1    5    .   632  500
AX-89863822              1    5    .   746  392
AX-89791658              1    5    .   397  707
AX-89849484              1    5    .   638  502
AX-89848838              1    5    .   396  744
AX-89832166              1    5    .   852  264
AX-89849479              1    5    .   750  386
AX-89832605              1    5    .   743  393
AX-89794952              1    5    .   502  638
AX-89849501              1    5    .   775  361
AX-89832698              1    5    .   390  738
AX-89848843              1    5    .  1075   65
AX-89905448              1    5    .   744  396
AX-89848825              1    5    .   396  744
AX-89836888              1    5    .   985  153
AX-89848826              1    5    .   396  738
AX-89836729              1    5    .   636  502
AX-89848823              1    5    .   741  395
AX-89836686              1    5    .   148  968
AX-89905895              1    5    .   502  638
AX-89889851              1    5    .   743  395
AX-89804766              1    5    .   742  396
AX-89889834              1    5    .   396  738
AX-89832722              1    5    .   739  391
AX-89791936              1    5    .   719  391
AX-89905455              1    5    .   742  396
AX-89848859              1    5    .   688  440
AX-89889704              1    5    .   394  742
AX-89836859              1    5    .   501  633
AX-89888545              1    5    .   213  923
AX-89872692              1    5    .   771  365
AX-89848784              1    5    .   499  641
AX-89894128              1    5    .   793  345
AX-89792306              1    5    .   665  471
AX-89905501              1    5    .   651  487
AX-89848925              1    5    .   485  655
AX-89892546              1    5    .   756  378
AX-89795110              1    5    .   255  879
AX-89905793              1    5    .   394  746
AX-89905512              1    5    .  1031  109
AX-89792347              1    5    .   884  250
AX-89833159              1    5    .   482  644
AX-89833388              1    5    .   649  473
AX-89890516              1    5    .   487  653
AX-89795012              1    5    .   408  726
AX-89849320              1    5    .   652  486
AX-89833525              1    5    .   586  530
AX-89905545              1    5    .   946  188
AX-89848878              1    5    .   602  536
AX-89868411              1    5    .   801  303
AX-89834065              1    5    .   892  238
AX-89905543              1    5    .   250  882
AX-89849004              1    5    .   763  375
AX-89849104              1    5    .   713  427
AX-89834019              1    5    .   916  224
AX-89792676              1    5    .   356  780
AX-89890999              1    5    .   919  221
AX-89890979              1    5    .   597  527
AX-89793001              1    5    .   243  895
AX-89792222              1    5    .   404  736
AX-89891567              1    5    .   204  922
AX-89891630              1    5    .   432  688
AX-89793259              1    5    .   687  445
AX-89792461              1    5    .   217  921
AX-89803275              1    5    .   219  921
AX-89818181              1    5    .   218  918
AX-89834539              1    5    .   682  444
AX-89891523              1    5    .   484  654
AX-89834338              1    5    .   409  699
AX-89891556              1    5    .   232  904
AX-89793218              1    5    .   862  258
AX-89891629              1    5    .   859  273
AX-89834506              1    5    .   262  864
AX-89875062              1    5    .   859  263
AX-89793253              1    5    .   861  263
AX-89784268              1    5    .   443  663
AX-89834431              1    5    .   261  853
AX-89804971              1    5    .   206  932
AX-89793285              1    5    .   441  691
AX-89874960              1    5    .   262  866
AX-89849178              1    5    .   438  690
AX-89834509              1    5    .   690  440
AX-89874998              1    5    .   268  866
AX-89891750              1    5    .   218  922
AX-89881010              1    5    .   206  932
AX-89807856              1    5    .   935  205
AX-89891595              1    5    .   671  459
AX-89891619              1    5    .   213  919
AX-89891604              1    5    .   412  690
AX-89881000              1    5    .   449  685
AX-89874967              1    5    .   855  273
AX-89779742              1    5    .   254  854
AX-89891330              1    5    .   856  264
AX-89905739              1    5    .   638  500
AX-89891951              1    5    .   636  500
AX-89834765              1    5    .   650  474
AX-89905736              1    5    .   638  500
AX-89793438              1    5    .   503  637
AX-89834652              1    5    .   479  607
AX-89892504              1    5    .   212  914
AX-89868511              1    5    .   567  571
AX-89905481              1    5    .   326  798
AX-89849280              1    5    .   853  285
AX-89801915              1    5    .   907  229
AX-89841665              1    5    .   522  606
AX-89850117              1    5    .   417  723
AX-89898582              1    5    .   689  451
AX-89796488              1    5    .   228  876
AX-89849866              1    5    .   249  891
AX-89873372              1    5    .   572  556
AX-89896087              1    5    .   573  553
AX-89849869              1    5    .   249  891
AX-89840026              1    5    .   887  249
AX-89798226              1    5    .   263  875
AX-89778658              1    5    .   557  583
AX-89898422              1    5    .   268  872
AX-89898463              1    5    .   252  876
AX-89816330              1    5    .   142  994
AX-89904106              1    5    .   700  440
AX-89873407              1    5    .   996  144
AX-89906384              1    5    .   449  689
AX-89798459              1    5    .   688  450
AX-89906477              1    5    .   731  409
AX-89850234              1    5    .   527  613
AX-89864555              1    5    .   794  344
AX-89864543              1    5    .   478  656
AX-89850231              1    5    .   409  731
AX-89841669              1    5    .   335  805
AX-89799171              1    5    .   328  810
AX-89842694              1    5    .   331  795
AX-89906546              1    5    .   534  600
AX-89842693              1    5    .   337  801
AX-89906542              1    5    .   352  784
AX-89862247              1    5    .    99 1039
AX-89850329              1    5    .   806  324
AX-89805813              1    5    .   130 1010
AX-89799838              1    5    .   333  807
AX-89799810              1    5    .   328  810
AX-89842575              1    5    .   130 1010
AX-89850306              1    5    .   667  471
AX-89799682              1    5    .  1017  123
AX-89842504              1    5    .   459  641
AX-89842759              1    5    .   323  807
AX-89799226              1    5    .   832  274
AX-89799238              1    5    .   801  317
AX-89799222              1    5    .   317  811
AX-89841980              1    5    .   808  320
AX-89842771              1    5    .   812  312
AX-89842006              1    5    .   319  807
AX-89799302              1    5    .   326  808
AX-89841998              1    5    .   808  328
AX-89841933              1    5    .   810  306
AX-89841973              1    5    .   806  326
AX-89799291              1    5    .   331  805
AX-89842396              1    5    .   540  600
AX-89799566              1    5    .   117 1013
AX-89842390              1    5    .  1013  127
AX-89899451              1    5    .   835  305
AX-89799602              1    5    .  1012  124
AX-89906512              1    5    .  1014  126
AX-89799457              1    5    .   305  829
AX-89842379              1    5    .   124 1014
AX-89842075              1    5    .  1019  117
AX-89906520              1    5    .   447  693
AX-89799407              1    5    .   124 1016
AX-89906494              1    5    .   401  705
AX-89850271              1    5    .   738  402
AX-89868920              1    5    .    90 1048
AX-89841953              1    5    .    76 1018
AX-89906503              1    5    .   720  418
AX-89799243              1    5    .   728  378
AX-89841981              1    5    .   331  805
AX-89799252              1    5    .   809  315
AX-89872836              1    5    .   364  776
AX-89906563              1    5    .   524  614
AX-89849580              1    5    .   512  612
AX-89800053              1    5    .   603  537
AX-89906558              1    5    .   621  519
AX-89905955              1    5    .   354  786
AX-89799951              1    5    .  1054   76
AX-89905957              1    5    .   728  412
AX-89858564              1    5    .   960  180
AX-89849654              1    5    .   444  696
AX-89858565              1    5    .   155  975
AX-89795522              1    5    .   710  430
AX-89850374              1    5    .   522  616
AX-89849592              1    5    .   737  403
AX-89858485              1    5    .   398  734
AX-89849599              1    5    .   400  740
AX-89895021              1    5    .   712  424
AX-89837523              1    5    .   592  548
AX-89796500              1    5    .   506  634
AX-89849877              1    5    .   431  701
AX-89913100              1    5    .   424  714
AX-89887854              1    5    .   561  577
AX-89790077              1    5    .   550  574
AX-89848535              1    5    .   577  563
AX-89830702              1    5    .   425  715
AX-89830686              1    5    .   717  417
AX-89848538              1    5    .   506  622
AX-89790111              1    5    .   422  716
AX-89790168              1    5    .   715  425
AX-89804562              1    5    .   425  705
AX-89790116              1    5    .   717  423
AX-89905246              1    5    .   579  561
AX-89887859              1    5    .   558  578
AX-89790143              1    5    .   712  422
AX-89848542              1    5    .   518  620
AX-89906222              1    5    .   716  424
AX-89848528              1    5    .   577  559
AX-89848534              1    5    .   577  559
AX-89887842              1    5    .   556  576
AX-89852451              1    5    .   421  717
AX-89797026              1    5    .   419  715
AX-89849941              1    5    .   579  559
AX-89897160              1    5    .   477  621
AX-89839792              1    5    .   551  589
AX-89906230              1    5    .   541  597
AX-89849962              1    5    .   587  553
AX-89896938              1    5    .   420  702
AX-89797251              1    5    .   419  705
AX-89849965              1    5    .   548  566
AX-89839789              1    5    .   429  711
AX-89797121              1    5    .   424  710
AX-89839892              1    5    .   546  590
AX-89896920              1    5    .   420  720
AX-89897121              1    5    .   606  502
AX-89896953              1    5    .   712  428
AX-89897079              1    5    .   587  551
AX-89897089              1    5    .   429  709
AX-89839876              1    5    .   431  709
AX-89906247              1    5    .   655  485
AX-89849959              1    5    .   429  709
AX-89906233              1    5    .   549  585
AX-89849996              1    5    .   379  591
AX-89798296              1    5    .    19 1119
AX-89864415              1    5    .   116 1024
AX-89897581              1    5    .  1021  115
AX-89787083              1    5    .  1112   26
AX-89906412              1    5    .  1123   17
AX-89840879              1    5    .    15 1123
AX-89906333              1    5    .  1113   15
AX-89896454              1    5    .   708  432
AX-89895981              1    5    .   712  426
AX-89839016              1    5    .   463  657
AX-89896058              1    5    .   427  711
AX-89849819              1    5    .   427  713
AX-89906174              1    5    .   951  171
AX-89796491              1    5    .   493  617
AX-89849817              1    5    .   426  714
AX-89838896              1    5    .   721  417
AX-89896150              1    5    .   118 1020
AX-89838848              1    5    .   428  712
AX-89796412              1    5    .   427  713
AX-89808201              1    5    .   722  418
AX-89896103              1    5    .   412  712
AX-89849820              1    5    .   713  427
AX-89896138              1    5    .   539  579
AX-89796501              1    5    .   561  577
AX-89850125              1    5    .  1121   19
AX-89849883              1    5    .   430  708
AX-89839204              1    5    .   974  166
AX-89808239              1    5    .   976  164
AX-89906192              1    5    .   732  398
AX-89864317              1    5    .   971  163
AX-89849885              1    5    .   734  400
AX-89839313              1    5    .   649  491
AX-89906197              1    5    .   399  741
AX-89912425              1    5    .    19 1119
AX-89837931              1    5    .    19 1121
AX-89896847              1    5    .   419  715
AX-89896848              1    5    .   709  407
AX-89839639              1    5    .   718  422
AX-89839645              1    5    .   422  718
AX-89896853              1    5    .   579  559
AX-89849947              1    5    .   558  580
AX-89797033              1    5    .   675  417
AX-89896900              1    5    .   719  419
AX-89896912              1    5    .   420  720
AX-89839685              1    5    .   720  420
AX-89797074              1    5    .   420  720
AX-89906227              1    5    .   559  581
AX-89896910              1    5    .   720  420
AX-89797345              1    5    .   226  914
AX-89805513              1    5    .   913  223
AX-89861927              1    5    .   172  954
AX-89798299              1    5    .    19 1109
AX-89787085              1    5    .  1111   19
AX-89797776              1    5    .    19 1117
AX-89906319              1    5    .  1119   19
AX-89864478              1    5    .  1121   19
AX-89840507              1    5    .  1105   19
AX-89898455              1    5    .    19 1121
AX-89815696              1    5    .   878  258
AX-89841682              1    5    .   214  926
AX-89798765              1    5    .   275  865
AX-89906441              1    5    .   140 1000
AX-89866643              1    5    .   961  179
AX-89841777              1    5    .   273  865
AX-89850217              1    5    .  1001  139
AX-89850211              1    5    .   999  139
AX-89850210              1    5    .   443  695
AX-89799103              1    5    .   684  428
AX-89906454              1    5    .  1001  139
AX-89799043              1    5    .   139 1001
AX-89850206              1    5    .   136 1002
AX-89798987              1    5    .   169  971
AX-89798986              1    5    .   695  445
AX-89906465              1    5    .   444  694
AX-89850199              1    5    .   971  169
AX-89842008              1    5    .   877  263
AX-89849521              1    5    .   680  458
AX-89895073              1    5    .   212  920
AX-89894966              1    5    .   216  914
AX-89837307              1    5    .   507  597
AX-89849623              1    5    .   607  533
AX-89900186              1    5    .   530  606
AX-89849624              1    5    .   922  218
AX-89899011              1    5    .   746  376
AX-89839393              1    5    .  1009  127
AX-89817296              1    5    .   811  321
AX-89867471              1    5    .   331  809
AX-89779393              1    5    .   284  834
AX-89874427              1    5    .   327  803
AX-89906354              1    5    .   809  325
AX-89797369              1    5    .   777  321
AX-89797081              1    5    .   363  759
AX-89839245              1    5    .   516  612
AX-89849838              1    5    .   955  175
AX-89872752              1    5    .   754  382
AX-89799783              1    5    .   381  747
AX-89799801              1    5    .   727  379
AX-89868946              1    5    .   378  754
AX-89894982              1    5    .   253  887
AX-89895646              1    5    .   854  280
AX-89838462              1    5    .   854  284
AX-89894919              1    5    .   274  848
AX-89849765              1    5    .   284  852
AX-89849767              1    5    .   284  856
AX-89812010              1    5    .   852  284
AX-89796082              1    5    .   268  868
AX-89838305              1    5    .   243  893
AX-89849755              1    5    .   854  284
AX-89796054              1    5    .   856  268
AX-89849733              1    5    .   871  269
AX-89838455              1    5    .   856  284
AX-89838415              1    5    .   253  885
AX-89901461              1    5    .   717  421
AX-89901457              1    5    .   337  797
AX-89837162              1    5    .   788  340
AX-89895762              1    5    .   782  350
AX-89801042              1    5    .   338  796
AX-89844203              1    5    .   354  786
AX-89838572              1    5    .   786  354
AX-89895758              1    5    .   772  342
AX-89901471              1    5    .   782  352
AX-89805340              1    5    .   330  802
AX-89895698              1    5    .   348  786
AX-89838633              1    5    .   353  785
AX-89838639              1    5    .   782  356
AX-89844189              1    5    .   349  787
AX-89838568              1    5    .   790  326
AX-89895463              1    5    .   339  795
AX-89909130              1    5    .   351  779
AX-89837993              1    5    .   352  786
AX-89795877              1    5    .   785  355
AX-89838067              1    5    .   318  808
AX-89838018              1    5    .   321  819
AX-89894299              1    5    .   782  352
AX-89795252              1    5    .   788  332
AX-89795218              1    5    .   804  334
AX-89894320              1    5    .   759  343
AX-89838744              1    5    .   775  361
AX-89837047              1    5    .   305  833
AX-89895881              1    5    .   805  333
AX-89906127              1    5    .   806  334
AX-89849537              1    5    .   355  785
AX-89796486              1    5    .   507  629
AX-89838856              1    5    .   770  354
AX-89906150              1    5    .   364  776
AX-89861993              1    5    .   502  630
AX-89838907              1    5    .   627  511
AX-89838799              1    5    .   363  775
AX-89864284              1    5    .   499  611
AX-89896152              1    5    .   634  494
AX-89906140              1    5    .   365  775
AX-89838922              1    5    .   637  503
AX-89896048              1    5    .   769  359
AX-89849553              1    5    .   613  467
AX-89808208              1    5    .   640  492
AX-89839015              1    5    .   493  611
AX-89839061              1    5    .   527  603
AX-89796552              1    5    .   425  709
AX-89896208              1    5    .   530  604
AX-89853281              1    5    .   712  424
AX-89896225              1    5    .   600  538
AX-89838986              1    5    .   602  524
AX-89838962              1    5    .   636  496
AX-89796504              1    5    .   501  635
AX-89896415              1    5    .   600  526
AX-89796660              1    5    .   534  604
AX-89866463              1    5    .   226  864
AX-89896586              1    5    .   512  624
AX-89839379              1    5    .   619  513
AX-89848543              1    5    .   113 1025
AX-89839633              1    5    .   113 1027
AX-89862042              1    5    .   113 1023
AX-89797117              1    5    .   944  194
AX-89906235              1    5    .   935  199
AX-89797236              1    5    .   788  346
AX-89840008              1    5    .   345  789
AX-89797287              1    5    .   792  340
AX-89840046              1    5    .   788  332
AX-89906253              1    5    .   352  788
AX-89797404              1    5    .   790  336
AX-89797410              1    5    .   342  774
AX-89797381              1    5    .   306  828
AX-89906262              1    5    .   351  789
AX-89840109              1    5    .   335  779
AX-89797320              1    5    .   787  339
AX-89797420              1    5    .   791  327
AX-89897305              1    5    .   792  346
AX-89840098              1    5    .   307  829
AX-89868801              1    5    .   787  329
AX-89897307              1    5    .   305  831
AX-89797548              1    5    .   482  632
AX-89897414              1    5    .   703  435
AX-89840262              1    5    .   636  426
AX-89797586              1    5    .   467  669
AX-89798340              1    5    .   141  997
AX-89798316              1    5    .   930  202
AX-89812055              1    5    .   938  132
AX-89808411              1    5    .  1027  107
AX-89850106              1    5    .   265  875
AX-89906363              1    5    .   481  657
AX-89898031              1    5    .   499  637
AX-89841004              1    5    .   307  833
AX-89906379              1    5    .   968  172
AX-89841086              1    5    .   174  966
AX-89797931              1    5    .   991  137
AX-89840869              1    5    .  1000  140
AX-89898132              1    5    .   128  998
AX-89798127              1    5    .   834  296
AX-89797907              1    5    .   835  251
AX-89798081              1    5    .   841  285
AX-89898131              1    5    .   136 1000
AX-89898309              1    5    .   378  756
AX-89828535              1    5    .   381  753
AX-89841630              1    5    .   144  992
AX-89850185              1    5    .   519  621
AX-89899084              1    5    .   120 1018
AX-89841758              1    5    .   119 1021
AX-89898977              1    5    .   251  885
AX-89898978              1    5    .   879  249
AX-89906440              1    5    .   575  563
AX-89850170              1    5    .   565  575
AX-89799089              1    5    .   742  352
AX-89850216              1    5    .   376  760
AX-89798984              1    5    .   121 1015
AX-89799065              1    5    .   122 1016
AX-89798931              1    5    .   122 1018
AX-89798962              1    5    .  1015  121
AX-89896809              1    5    .   991  149
AX-89896807              1    5    .   148  990
AX-89796721              1    5    .   146  990
AX-89895998              1    5    .   991  147
AX-89808478              1    5    .   623  515
AX-89815251              1    5    .   982  156
AX-89778708              1    5    .   981  159
AX-89873423              1    5    .   159  981
AX-89841851              1    5    .   624  490
AX-89799015              1    5    .   465  627
AX-89841731              1    5    .   687  451
AX-89799882              1    5    .   476  658
AX-89778722              1    5    .   448  688
AX-89842738              1    5    .   466  662
AX-89812093              1    5    .   659  459
AX-89816318              1    5    .   445  687
AX-89842712              1    5    .   655  471
AX-89873444              1    5    .   688  416
AX-89798624              1    5    .   686  452
AX-89799201              1    5    .   444  680
AX-89842730              1    5    .   477  657
AX-89842723              1    5    .   322  814
AX-89842691              1    5    .   813  323
AX-89868918              1    5    .   684  454
AX-89899846              1    5    .   655  475
AX-89899915              1    5    .   460  646
AX-89799521              1    5    .   795  339
AX-89899892              1    5    .   466  650
AX-89799793              1    5    .   481  659
AX-89842342              1    5    .   797  343
AX-89899627              1    5    .   344  796
AX-89899811              1    5    .   344  794
AX-89808585              1    5    .   641  455
AX-89842591              1    5    .   481  655
AX-89842588              1    5    .   459  657
AX-89799605              1    5    .   826  314
AX-89906517              1    5    .   795  339
AX-89842453              1    5    .   306  828
AX-89906519              1    5    .   795  345
AX-89850314              1    5    .   656  482
AX-89842545              1    5    .   656  478
AX-89899425              1    5    .   779  333
AX-89850269              1    5    .   346  792
AX-89850283              1    5    .   790  346
AX-89850274              1    5    .   795  343
AX-89899414              1    5    .   795  345
AX-89842102              1    5    .   345  791
AX-89899357              1    5    .   347  789
AX-89906495              1    5    .   343  797
AX-89842088              1    5    .   343  781
AX-89850261              1    5    .   343  797
AX-89900039              1    5    .   800  340
AX-89900070              1    5    .   336  802
AX-89842871              1    5    .   905  193
AX-89900239              1    5    .   107 1031
AX-89900197              1    5    .   946  192
AX-89800013              1    5    .   923  155
AX-89897517              1    5    .   513  605
AX-89850013              1    5    .   610  530
AX-89906288              1    5    .   527  607
AX-89850001              1    5    .   590  550
AX-89897549              1    5    .   517  605
AX-89905172              1    5    .   795  343
AX-89897651              1    5    .   666  452
AX-89850045              1    5    .   966  174
AX-89837932              1    5    .   819  307
AX-89897610              1    5    .   830  296
AX-89895154              1    5    .   315  819
AX-89897608              1    5    .   305  813
AX-89850041              1    5    .   173  967
AX-89906309              1    5    .   317  821
AX-89840406              1    5    .   904  234
AX-89840402              1    5    .   966  174
AX-89840380              1    5    .   927  213
AX-89797653              1    5    .   966  174
AX-89797645              1    5    .   172  964
AX-89797640              1    5    .   938  202
AX-89840357              1    5    .   586  554
AX-89895126              1    5    .   339  775
AX-89906022              1    5    .   172  968
AX-89787081              1    5    .   198  942
AX-89827228              1    5    .   178  920
AX-89897760              1    5    .   348  786
AX-89841198              1    5    .   190  934
AX-89840627              1    5    .   971  161
AX-89872774              1    5    .   228  912
AX-89897894              1    5    .   786  354
AX-89797839              1    5    .   969  169
AX-89850065              1    5    .   186  948
AX-89906386              1    5    .   771  325
AX-89841172              1    5    .   168  968
AX-89906388              1    5    .   201  935
AX-89808422              1    5    .   974  164
AX-89859332              1    5    .   939  201
AX-89798345              1    5    .   169  971
AX-89797817              1    5    .   199  937
AX-89840696              1    5    .   345  749
AX-89798285              1    5    .   942  196
AX-89798033              1    5    .   827  311
AX-89841593              1    5    .   782  352
AX-89898210              1    5    .   689  433
AX-89798025              1    5    .   421  681
AX-89840796              1    5    .   178  960
AX-89798102              1    5    .   553  575
AX-89840976              1    5    .   523  561
AX-89850103              1    5    .   316  824
AX-89898270              1    5    .   292  820
AX-89841104              1    5    .   318  750
AX-89849762              1    5    .   916  222
AX-89850173              1    5    .    94 1046
AX-89798820              1    5    .   470  664
AX-89798774              1    5    .   535  593
AX-89808483              1    5    .   745  391
AX-89788151              1    5    .   747  391
AX-89850180              1    5    .    94 1046
AX-89798800              1    5    .   458  648
AX-89841828              1    5    .   563  575
AX-89906107              1    5    .   222  916
AX-89788114              1    5    .   718  382
AX-89850163              1    5    .   744  392
AX-89798866              1    5    .   667  469
AX-89799097              1    5    .   468  662
AX-89798867              1    5    .   461  659
AX-89862132              1    5    .   422  716
AX-89900177              1    5    .   425  695
AX-89805287              1    5    .   418  716
AX-89808108              1    5    .   714  418
AX-89841957              1    5    .   524  574
AX-89795184              1    5    .   536  582
AX-89842887              1    5    .   571  559
AX-89799816              1    5    .   569  525
AX-89842318              1    5    .   576  540
AX-89867472              1    5    .   554  572
AX-89779399              1    5    .   569  557
AX-89779314              1    5    .   559  553
AX-89817198              1    5    .   561  547
AX-89874324              1    5    .   548  532
AX-89897713              1    5    .   321  715
AX-89796341              1    5    .   895  193
AX-89798457              1    5    .   441  675
AX-89846838              1    5    .   434  702
AX-89873400              1    5    .   438  702
AX-89899834              1    5    .   713  385
AX-89841893              1    5    .   453  677
AX-89799887              1    5    .   737  403
AX-89778727              1    5    .   313  825
AX-89796328              1    5    .   279  861
AX-89797370              1    5    .   777  329
AX-89896070              1    5    .   255  883
AX-89896672              1    5    .   786  354
AX-89796610              1    5    .   861  269
AX-89797107              1    5    .   329  803
AX-89896027              1    5    .   879  255
AX-89797108              1    5    .   336  804
AX-89896137              1    5    .   255  885
AX-89899116              1    5    .   320  796
AX-89899957              1    5    .   125 1013
AX-89906535              1    5    .   738  400
AX-89799596              1    5    .   382  752
AX-89799523              1    5    .   383  741
AX-89799606              1    5    .   748  378
AX-89899650              1    5    .   380  744
AX-89799392              1    5    .   319  789
AX-89899514              1    5    .   848  270
AX-89799344              1    5    .   756  334
AX-89894618              1    5    .   994  144
AX-89795419              1    5    .   986  140
AX-89849715              1    5    .    86 1048
AX-89895382              1    5    .    60 1076
AX-89838263              1    5    .  1023   87
AX-89808193              1    5    .   976  160
AX-89838841              1    5    .   917  221
AX-89896575              1    5    .    73 1067
AX-89896010              1    5    .   228  878
AX-89906144              1    5    .   916  222
AX-89896078              1    5    .   879  219
AX-89838912              1    5    .   913  223
AX-89861960              1    5    .    69 1065
AX-89796557              1    5    .  1090   50
AX-89839297              1    5    .   565  573
AX-89896366              1    5    .   382  738
AX-89839363              1    5    .    74 1054
AX-89839306              1    5    .  1067   73
AX-89906214              1    5    .   573  567
AX-89896770              1    5    .  1067   73
AX-89796963              1    5    .    72 1064
AX-89896700              1    5    .  1067   73
AX-89796952              1    5    .    73 1063
AX-89896740              1    5    .    73 1067
AX-89887909              1    5    .   482  616
AX-89849911              1    5    .    73 1067
AX-89862023              1    5    .    73 1067
AX-89830627              1    5    .   899  237
AX-89830664              1    5    .   239  901
AX-89839787              1    5    .    90 1044
AX-89839878              1    5    .    94 1046
AX-89906245              1    5    .    94 1044
AX-89897092              1    5    .    93 1047
AX-89839856              1    5    .    94 1046
AX-89897130              1    5    .   523  583
AX-89834237              1    5    .  1046   92
AX-89897132              1    5    .    82 1046
AX-89797244              1    5    .    91 1049
AX-89897185              1    5    .    95 1033
AX-89906255              1    5    .    93 1047
AX-89895148              1    5    .  1049   87
AX-89906370              1    5    .   885  251
AX-89885608              1    5    .   609  513
AX-89796055              1    5    .   234  904
AX-89828486              1    5    .   917  219
AX-89885631              1    5    .   620  518
AX-89841691              1    5    .   746  392
AX-89885657              1    5    .   223  891
AX-89799050              1    5    .   534  604
AX-89798814              1    5    .   172  968
AX-89899027              1    5    .   478  652
AX-89798999              1    5    .   966  170
AX-89798694              1    5    .   969  163
AX-89850201              1    5    .   430  710
AX-89899062              1    5    .   511  617
AX-89838509              1    5    .   242  894
AX-89838543              1    5    .   518  622
AX-89798167              1    5    .   880  248
AX-89841092              1    5    .   863  245
AX-89898046              1    5    .   252  876
AX-89797947              1    5    .   885  241
AX-89797953              1    5    .   889  251
AX-89898067              1    5    .   902  232
AX-89797955              1    5    .   250  886
AX-89797934              1    5    .   246  870
AX-89795831              1    5    .    88 1048
AX-89906284              1    5    .  1047   93
AX-89849988              1    5    .    93 1047
AX-89897356              1    5    .    91 1047
AX-89802506              1    5    .   955  179
AX-89894476              1    5    .   145  991
AX-89905944              1    5    .   146  992
AX-89780258              1    5    .   173  957
AX-89906926              1    5    .   993  145
AX-89845883              1    5    .   176  954
AX-89846129              1    5    .    94 1036
AX-89906914              1    5    .    93 1047
AX-89903766              1    5    .  1044   94
AX-89795297              1    5    .   989  145
AX-89849562              1    5    .   993  147
AX-89903391              1    5    .    93 1045
AX-89806261              1    5    .    95 1043
AX-89903750              1    5    .   848  280
AX-89903375              1    5    .   720  420
AX-89862490              1    5    .    94 1044
AX-89806251              1    5    .    95 1043
AX-89850890              1    5    .  1046   94
AX-89850885              1    5    .  1045   95
AX-89903752              1    5    .   258  856
AX-89850874              1    5    .   117 1023
AX-89843344              1    5    .   759  381
AX-89850460              1    5    .   373  767
AX-89862284              1    5    .   372  764
AX-89903800              1    5    .   923  217
AX-89843501              1    5    .   389  741
AX-89906941              1    5    .   211  921
AX-89802863              1    5    .   919  213
AX-89843507              1    5    .   427  713
AX-89805920              1    5    .   578  558
AX-89906599              1    5    .   239  901
AX-89850944              1    5    .   216  924
AX-89850947              1    5    .   214  922
AX-89847659              1    5    .   215  903
AX-89823703              1    5    .   888  226
AX-89850954              1    5    .   912  224
AX-89846625              1    5    .   913  225
AX-89847653              1    5    .   975  163
AX-89806290              1    5    .   225  915
AX-89903916              1    5    .   225  913
AX-89847645              1    5    .   978  162
AX-89880778              1    5    .   322  818
AX-89900530              1    5    .   496  644
AX-89880701              1    5    .   485  655
AX-89900524              1    5    .   499  625
AX-89880728              1    5    .   976  164
AX-89843250              1    5    .   655  467
AX-89900502              1    5    .   659  467
AX-89800278              1    5    .   632  498
AX-89915750              1    .    .  1140
AX-89859777              1    5    .   305  795
AX-89900438              5    .    .  1140
AX-89850393              1    5    .   203  935
AX-89843176              1    5    .   779  321
AX-89843133              1    5    .   781  357
AX-89906572              1    5    .   148  992
AX-89904046              1    5    .   782  358
AX-89903063              1    5    .   986  154
AX-89802345              1    5    .    26 1114
AX-89845792              1    5    .   984  154
AX-89850834              1    5    .   172  968
AX-89808935              1    5    .   973  151
AX-89845641              1    5    .   751  379
AX-89802265              1    5    .   560  384
AX-89802184              1    5    .   500  638
AX-89850779              1    5    .   563  575
AX-89802201              1    5    .   473  647
AX-89806169              1    5    .   467  673
AX-89808880              1    5    .   641  497
AX-89802174              1    5    .   637  499
AX-89864875              1    5    .   641  489
AX-89850763              1    5    .   500  640
AX-89802123              1    5    .   511  615
AX-89902802              1    5    .   500  640
AX-89902799              1    5    .   639  499
AX-89902551              1    5    .   498  640
AX-89802017              1    5    .   520  620
AX-89845403              1    5    .   493  645
AX-89806142              1    5    .   500  638
AX-89800786              1    5    .   225  915
AX-89901114              1    5    .   651  489
AX-89808727              1    5    .   243  891
AX-89800769              1    5    .   892  246
AX-89800760              1    5    .   895  245
AX-89843836              1    5    .   910  226
AX-89800803              1    5    .   893  247
AX-89800812              1    5    .   635  471
AX-89800804              1    5    .   885  243
AX-89843878              1    5    .   465  669
AX-89901128              1    5    .   671  467
AX-89906662              1    5    .   245  895
AX-89906664              1    5    .   893  245
AX-89906668              1    5    .   893  247
AX-89906665              1    5    .   225  915
AX-89843907              1    5    .   487  625
AX-89800861              1    5    .   463  671
AX-89901401              1    5    .   867  271
AX-89906693              1    5    .   292  848
AX-89812131              1    5    .   291  845
AX-89906689              1    5    .   291  849
AX-89864742              1    5    .   672  464
AX-89901365              1    5    .   290  844
AX-89850576              1    5    .   272  868
AX-89850573              1    5    .   853  271
AX-89844112              1    5    .   270  868
AX-89850559              1    5    .   281  857
AX-89850665              1    5    .    73 1065
AX-89902765              1    5    .   379  755
AX-89802076              1    5    .   759  377
AX-89802024              1    5    .   935  197
AX-89801963              1    5    .   759  379
AX-89902730              1    5    .   227  913
AX-89862418              1    5    .   772  368
AX-89850735              1    5    .   368  772
AX-89902576              1    5    .  1010  128
AX-89845106              1    5    .   740  386
AX-89906791              1    5    .   158  972
AX-89845114              1    5    .   895  245
AX-89850709              1    5    .   751  387
AX-89902351              1    5    .   741  385
AX-89844901              1    5    .   600  506
AX-89902162              1    5    .   561  575
AX-89903556              1    5    .   415  717
AX-89903679              1    5    .   985  151
AX-89846405              1    5    .   989  147
AX-89802784              1    5    .   962  170
AX-89802768              1    5    .  1010  124
AX-89863698              1    5    .   788  352
AX-89894498              1    5    .   528  608
AX-89795327              1    5    .   723  417
AX-89846409              1    5    .   414  712
AX-89850840              1    5    .   432  704
AX-89846139              1    5    .   665  339
AX-89806221              1    5    .   314  814
AX-89802551              1    5    .   814  322
AX-89894405              1    5    .   323  815
AX-89837264              1    5    .   717  411
AX-89802502              1    5    .   567  553
AX-89900597              1    5    .   157  981
AX-89906916              1    5    .   707  413
AX-89802677              1    5    .   955  181
AX-89906933              1    5    .   533  453
AX-89846450              1    5    .   662  466
AX-89837269              1    5    .   406  712
AX-89802516              1    5    .   501  633
AX-89911693              1    5    .   768  372
AX-89843484              1    5    .   443  689
AX-89800503              1    5    .   612  520
AX-89882896              1    5    .   577  543
AX-89800492              1    5    .   381  749
AX-89843320              1    5    .   310  812
AX-89800510              1    5    .   529  611
AX-89900584              1    5    .   575  557
AX-89802868              1    5    .   549  555
AX-89800391              1    5    .   560  564
AX-89900699              1    5    .   551  577
AX-89784105              1    5    .   687  415
AX-89846617              1    5    .   700  432
AX-89869212              1    5    .   156  980
AX-89802737              1    5    .   189  949
AX-89802642              1    5    .   189  951
AX-89850457              1    5    .   607  527
AX-89802932              1    5    .   691  439
AX-89900762              1    5    .   981  157
AX-89903422              1    5    .   188  946
AX-89903066              1    5    .   318  812
AX-89846587              1    5    .  1000  136
AX-89843468              1    5    .   151  979
AX-89802670              1    5    .   171  967
AX-89800508              1    5    .   977  155
AX-89843072              1    5    .   625  467
AX-89903006              1    5    .   962  176
AX-89801505              1    5    .   681  443
AX-89900868              1    5    .   785  351
AX-89843712              1    5    .   444  694
AX-89864683              1    5    .   795  335
AX-89843183              1    5    .   334  788
AX-89850572              1    5    .   667  465
AX-89801499              1    5    .   677  449
AX-89800728              1    5    .   683  417
AX-89850431              1    5    .   443  697
AX-89850550              1    5    .   673  467
AX-89800729              1    5    .   679  455
AX-89800658              1    5    .   353  779
AX-89846535              1    5    .   794  342
AX-89900852              1    5    .   386  710
AX-89900968              1    5    .   353  777
AX-89802856              1    5    .   324  812
AX-89906654              1    5    .   354  782
AX-89800637              1    5    .   339  795
AX-89843672              1    5    .   429  701
AX-89800623              1    5    .   798  326
AX-89801004              1    5    .   207  919
AX-89846529              1    5    .   343  785
AX-89800758              1    5    .   795  337
AX-89843655              1    5    .   793  343
AX-89800692              1    5    .   337  793
AX-89850601              1    5    .   927  209
AX-89906639              1    5    .   785  355
AX-89901185              1    5    .  1091   49
AX-89901103              1    5    .   341  785
AX-89901169              1    5    .   790  346
AX-89800808              1    5    .   797  343
AX-89800800              1    5    .   443  693
AX-89901146              1    5    .   792  342
AX-89800783              1    5    .   284  824
AX-89901373              1    5    .    47 1093
AX-89801330              1    5    .   477  649
AX-89844458              1    5    .   482  656
AX-89869078              1    5    .   648  480
AX-89906728              1    5    .   652  482
AX-89906754              1    5    .   565  573
AX-89906814              1    5    .   492  648
AX-89906808              1    5    .   548  588
AX-89906813              1    5    .   565  573
AX-89845497              1    5    .   576  564
AX-89801995              1    5    .   667  467
AX-89845277              1    5    .   667  473
AX-89845249              1    5    .   569  545
AX-89845185              1    5    .   470  666
AX-89845221              1    5    .   579  545
AX-89850711              1    5    .   494  644
AX-89844895              1    5    .   570  564
AX-89844811              1    5    .   571  557
AX-89916046              1    5    .   566  532
AX-89801604              1    5    .   566  504
AX-89906760              1    5    .   574  544
AX-89902184              1    5    .   565  569
AX-89902301              1    5    .   548  548
AX-89801601              1    5    .   571  561
AX-89800746              1    5    .   782  358
AX-89802278              1    5    .   295  813
AX-89903541              1    5    .   184  950
AX-89828462              1    5    .   681  441
AX-89900590              1    5    .   980  156
AX-89850418              1    5    .   627  507
AX-89800289              1    5    .   553  579
AX-89846164              1    5    .   948  184
AX-89900664              1    5    .   152  982
AX-89800227              1    5    .   589  547
AX-89846174              1    5    .   950  190
AX-89900465              1    5    .   520  612
AX-89802961              1    5    .   234  894
AX-89837186              1    5    .   153  969
AX-89905940              1    5    .   981  159
AX-89903204              1    5    .   977  153
AX-89845887              1    5    .   158  982
AX-89906901              1    5    .   968  156
AX-89906925              1    5    .   157  979
AX-89905934              1    5    .   970  158
AX-89850908              1    5    .   157  981
AX-89800531              1    5    .   157  975
AX-89850950              1    5    .   982  158
AX-89903303              1    5    .   980  156
AX-89845919              1    5    .   980  156
AX-89900731              1    5    .   156  980
AX-89906879              1    5    .   979  157
AX-89850451              1    5    .   977  155
AX-89843290              1    5    .   940  148
AX-89906896              1    5    .   158  980
AX-89900779              1    5    .   978  156
AX-89850383              1    5    .   566  572
AX-89864903              1    5    .   465  669
AX-89802343              1    5    .   531  587
AX-89903115              1    5    .   439  651
AX-89802492              1    5    .   566  568
AX-89802486              1    5    .   568  566
AX-89864897              1    5    .   594  538
AX-89805874              1    5    .   540  564
AX-89903026              1    5    .   582  522
AX-89903023              1    5    .   575  561
AX-89802394              1    5    .   671  467
AX-89906848              1    5    .   551  589
AX-89845685              1    5    .   655  463
AX-89800195              1    5    .   569  533
AX-89802459              1    5    .   681  437
AX-89867842              1    5    .   950  188
AX-89802968              1    5    .   949  185
AX-89846552              1    5    .   985  155
AX-89869215              1    5    .   185  951
AX-89815796              1    5    .   188  952
AX-89872390              1    5    .   181  953
AX-89802987              1    5    .   189  951
AX-89806292              1    5    .   177  957
AX-89784094              1    5    .   696  444
AX-89904679              1    5    .   953  185
AX-89867835              1    5    .   177  955
AX-89880892              1    5    .   961  175
AX-89823597              1    5    .   437  693
AX-89900509              1    5    .   692  442
AX-89800342              1    5    .   444  696
AX-89823729              1    5    .   170  958
AX-89843278              1    5    .   696  444
AX-89800168              1    5    .   440  694
AX-89843090              1    5    .   570  558
AX-89802477              1    5    .   680  450
AX-89903002              1    5    .   651  477
AX-89903153              1    5    .   436  694
AX-89906866              1    5    .   560  578
AX-89800255              1    5    .   698  438
AX-89815784              1    5    .   685  455
AX-89802366              1    5    .   657  467
AX-89900374              1    5    .   441  699
AX-89800148              1    5    .   696  442
AX-89903143              1    5    .   453  685
AX-89903133              1    5    .   452  676
AX-89845905              1    5    .   675  437
AX-89850860              1    5    .   618  522
AX-89850861              1    5    .   522  618
AX-89849568              1    5    .   518  620
AX-89868634              1    5    .   621  517
AX-89846197              1    5    .  1048   92
AX-89906918              1    5    .   522  618
AX-89903681              1    5    .   583  533
AX-89802801              1    5    .   616  520
AX-89850918              1    5    .   534  606
AX-89850924              1    5    .   385  755
AX-89906932              1    5    .   245  895
AX-89815729              1    5    .   990  148
AX-89906628              1    5    .   385  755
AX-89900822              1    5    .   990  146
AX-89843576              1    5    .   146  988
AX-89843569              1    5    .   244  892
AX-89800545              1    5    .   986  144
AX-89843562              1    5    .   148  990
AX-89815728              1    5    .   149  991
AX-89843540              1    5    .   146  990
AX-89843513              1    5    .   246  886
AX-89812116              1    5    .   662  478
AX-89843370              1    5    .   989  147
AX-89800437              1    5    .   245  891
AX-89900578              1    5    .   513  609
AX-89800407              1    5    .   150  984
AX-89843345              1    5    .   662  476
AX-89843300              1    5    .   347  737
AX-89903796              1    5    .   147  989
AX-89906936              1    5    .   381  759
AX-89802889              1    5    .   831  309
AX-89903886              1    5    .   990  138
AX-89802919              1    5    .   988  146
AX-89846616              1    5    .   240  886
AX-89802926              1    5    .   152  986
AX-89788312              1    5    .   379  761
AX-89903938              1    5    .   677  459
AX-89846645              1    5    .   864  274
AX-89802949              1    5    .   862  274
AX-89903940              1    5    .   153  987
AX-89903980              1    5    .   982  152
AX-89846708              1    5    .   154  986
AX-89823738              1    5    .   984  152
AX-89880894              1    5    .   986  150
AX-89880893              1    5    .   984  152
AX-89872396              1    5    .   984  152
AX-89880882              1    5    .   986  144
AX-89784171              1    5    .   151  985
AX-89872395              1    5    .   643  477
AX-89847661              1    5    .   928  208
AX-89784139              1    5    .   987  147
AX-89784130              1    5    .   982  148
AX-89847655              1    5    .   241  897
AX-89784099              1    5    .   154  982
AX-89784077              1    5    .   153  985
AX-89880739              1    5    .   153  987
AX-89784044              1    5    .   984  152
AX-89823534              1    5    .   151  985
AX-89828465              1    5    .   143  991
AX-89906593              1    5    .   242  898
AX-89843257              1    5    .   393  747
AX-89843260              1    5    .   422  714
AX-89906875              1    5    .   685  455
AX-89806199              1    5    .   643  445
AX-89802400              1    5    .   680  460
AX-89906853              1    5    .   677  461
AX-89845660              1    5    .   391  747
AX-89850778              1    5    .   347  785
AX-89845556              1    5    .   326  792
AX-89906822              1    5    .   795  345
AX-89802137              1    5    .    63 1075
AX-89906811              1    5    .   291  841
AX-89850733              1    5    .   357  781
AX-89902229              1    5    .   727  413
AX-89802934              1    5    .   336  790
AX-89800627              1    5    .   147  991
AX-89800638              1    5    .   259  865
AX-89850497              1    5    .    66 1074
AX-89843698              1    5    .   276  852
AX-89843701              1    5    .   856  278
AX-89869030              1    5    .   858  280
AX-89850528              1    5    .   894  246
AX-89850529              1    5    .   795  343
AX-89843840              1    5    .   242  894
AX-89869034              1    5    .   279  861
AX-89901100              1    .    .  1140
AX-89850560              1    5    .   307  833
AX-89901295              5    .    .  1138
AX-89800896              5    .    .  1138
AX-89850540              1    5    .   798  340
AX-89906700              1    5    .   799  337
AX-89850592              1    5    .   275  863
AX-89906701              1    5    .   860  276
AX-89906702              1    5    .   859  277
AX-89850603              1    5    .   270  860
AX-89906712              1    5    .   859  275
AX-89869072              1    5    .   336  802
AX-89801278              1    5    .   332  800
AX-89801280              1    5    .   324  802
AX-89901831              1    5    .   321  789
AX-89844566              1    5    .   652  482
AX-89902028              1    5    .   335  787
AX-89801918              1    5    .   650  486
AX-89850726              1    5    .   490  646
AX-89801804              1    5    .   846  286
AX-89862403              1    5    .   321  803
AX-89801764              1    5    .   240  896
AX-89845076              1    5    .   238  892
AX-89845054              1    5    .   844  292
AX-89801722              1    5    .   329  809
AX-89902252              1    5    .   899  237
AX-89902241              1    5    .   382  740
AX-89801632              1    5    .   321  817
AX-89844925              1    5    .   899  237
AX-89906771              1    5    .   388  752
AX-89869099              1    5    .   512  628
AX-89801602              1    5    .   384  750
AX-89801600              1    5    .   750  384
AX-89801580              1    5    .   751  369
AX-89906764              1    5    .   241  899
AX-89902115              1    5    .   242  898
AX-89844827              1    5    .   241  895
AX-89844809              1    5    .   372  750
AX-89844806              1    5    .   367  753
AX-89902057              1    5    .   747  355
AX-89850683              1    5    .   386  750
AX-89844769              1    5    .   749  367

-------------------------------------------------------------------------------
SCREEN SUSPICIOUS MARKER ALLELES
OK

-------------------------------------------------------------------------------
MARKER SEGREGATION CHECK
  (0) no modifications, except Confirmed null-alleles
3 putative segregation errors for marker AX-89820327
1 putative segregation errors for marker AX-89821078
4 putative segregation errors for marker AX-89822373
1 putative segregation errors for marker AX-89882366
3 putative segregation errors for marker AX-89784623
1 putative segregation errors for marker AX-89790548
1 putative segregation errors for marker AX-89892441
1 putative segregation errors for marker AX-89848834
1 putative segregation errors for marker AX-89905784
1 putative segregation errors for marker AX-89791661
1 putative segregation errors for marker AX-89893639
1 putative segregation errors for marker AX-89793424
1 putative segregation errors for marker AX-89849996
2 putative segregation errors for marker AX-89897713
1 putative segregation errors for marker AX-89805920
2 putative segregation errors for marker AX-89802265
1 putative segregation errors for marker AX-89846139
6 putative segregation errors for marker AX-89906933

-------------------------------------------------------------------------------
MARKER SEGREGATION CHECK
  (1) with modifications
Augmentation of incomplete marker genotypes (n=32179)
Deletion of erroneous marker genotypes
(see file 'marker.log' for details)

-------------------------------------------------------------------------------
MARKER SEGREGATION CHECK
  (2) prob(MSegError) set to zero
Augmentation of incomplete marker genotypes (n=3937)
Deletion of erroneous marker genotypes
(see file 'marker.log' for details)

-------------------------------------------------------------------------------
NULL ALLELES TO HOMOZYGOTE GENOTYPES
No putative alleles found

-------------------------------------------------------------------------------
DELETION OF PARTIALLY KNOWN MARKER GENOTYPES

-------------------------------------------------------------------------------
MARKER LINKAGE MAP

-------------------------------------------------------------------------------
SET MARKER HETEROZYGOSITY

-------------------------------------------------------------------------------
SET TRACEABILITY MARKER ORIGIN

-------------------------------------------------------------------------------
MARKER PHASES PARENTS (1)
	 - only unambiguous SI-values

-------------------------------------------------------------------------------
UPDATE AMBIGUOUS PHASES OFFSPRING
(see file 'marker.log' for details)
BuildGPOsignal(1): iteration  1, added entries 0 (down) 5 (up)
BuildGPOsignal(1): iteration  2, added entries 0 (down) 0 (up)

-------------------------------------------------------------------------------
MARKER PHASES PARENTS (2)
	 - use ambiguous SI values
BuildGPOsignal(2): iteration  1, added entries 1519249 (down) 3 (up)
BuildGPOsignal(2): iteration  2, added entries 0 (down) 0 (up)

-------------------------------------------------------------------------------
UPDATE AMBIGUOUS PHASES OFFSPRING
(see file 'marker.log' for details)

-------------------------------------------------------------------------------
INFORMATIVE MEIOSES COUNT

markers                 ungenotyped        genotyped       INFORMATIVE MEIOSES
locus                  F    P    NP     F    P    NP    P  w/gpori    NP w/ gpori
AX-89874757            43   43   31      4   24  520       1     2      236   183
AX-89817638            43   43   28      4   24  523       1     2      239   187
AX-89874719            40   40   12      7   27  539       2     2      175   158
AX-89817584            40   40    6      7   27  545       2     2      165   132
AX-89846876            38   38    3      9   29  548       1     1      145   166
AX-89779560            40   40    4      7   27  547       0     0      207   171
AX-89874281            40   40    3      7   27  548       0     0      193   148
AX-89873736            38   38    4      9   29  547       1     1      145   165
AX-89816742            38   38   16      9   29  535       1     1      126   136
AX-89904219            40   40    4      7   27  547       0     0      207   171
AX-89847000            40   40    5      7   27  546       0     0      207   171
AX-89817396            40   40    7      7   27  544       0     0      231   201
AX-89874602            40   40    3      7   27  548       0     0      207   172
AX-89778907            39   39    3      8   28  548       1     1      125   135
AX-89818074            38   38    2      9   29  549       1     1      128   137
AX-89860604            40   40    1      7   27  550       0     0       65    66
AX-89780079            38   38    0      9   29  551       1     1       83    83
AX-89860624            38   38    8      9   29  543       0     2      236   201
AX-89847092            43   43    3      4   24  548       0     1      230   197
AX-89780164            38   38   12      9   29  539       0     2      236   203
AX-89818295            38   38    4      9   29  547       0     2      241   206
AX-89875422            38   38    1      9   29  550       1     1      110   106
AX-89875481            38   38    4      9   29  547       0     2      241   206
AX-89847095            43   43    2      4   24  549       0     1      218   180
AX-89910550            38   38    5      9   29  546       1     2      194   174
AX-89875600            38   38    4      9   29  547       1     2      195   178
AX-89780295            38   38   13      9   29  538       1     2      187   168
AX-89875615            38   38    4      9   29  547       1     2      196   176
AX-89803316            38   38    2      9   29  549       1     2      197   178
AX-89875607            38   38    2      9   29  549       1     2      197   178
AX-89818634            38   38    9      9   29  542       0     2      229   175
AX-89806516            38   38    7      9   29  544       1     2      194   166
AX-89818624            42   42    3      5   25  548       2     0      106   113
AX-89780461            43   43    7      4   24  544       1     1      172   148
AX-89875660            39   39    5      8   28  546       0     0      231   179
AX-89847124            42   42    2      5   25  549       1     1      187   168
AX-89847119            42   42    4      5   25  547       1     1      172   150
AX-89875737            42   42    8      5   25  543       2     0      118   128
AX-89818620            38   38    3      9   29  548       1     2      191   154
AX-89780343            38   38    2      9   29  549       1     2      198   171
AX-89818673            43   43   12      4   24  539       1     1      173   148
AX-89818567            38   38    3      9   29  548       1     2      194   171
AX-89875723            38   38    4      9   29  547       1     2      189   151
AX-89806533            42   42    1      5   25  550       1     1      173   151
AX-89876026            43   43   13      4   24  538       1     1      164   154
AX-89876029            40   40    1      7   27  550       0     0      133   131
AX-89876001            44   44    1      3   23  550       2     1      168   149
AX-89780571            43   43   24      4   24  527       0     1      238   168
AX-89818870            40   40    0      7   27  551       0     0      134   132
AX-89851215            43   43    1      4   24  550       2     1      153   139
AX-89876003            42   42    1      5   25  550       1     1      170   150
AX-89875955            40   40    0      7   27  551       0     0      134   132
AX-89806547            45   45   10      2   22  541       2     1      166   145
AX-89806546            42   42    1      5   25  550       1     1      170   150
AX-89875965            42   42    1      5   25  550       1     1      170   150
AX-89875913            40   40    0      7   27  551       0     0      134   132
AX-89806548            41   41   11      6   26  540       0     0      120   111
AX-89818916            44   44    1      3   23  550       2     1      168   150
AX-89841502            42   42    9      5   25  542       0     0      186   146
AX-89876159            41   41   19      6   26  532       0     1      255   242
AX-89904305            41   41   12      6   26  539       0     1      257   245
AX-89803369            40   40   14      7   27  537       0     0      229   161
AX-89780609            43   43    3      4   24  548       2     1      152   138
AX-89847157            41   41    9      6   26  542       0     1      260   246
AX-89847167            38   38   16      9   29  535       0     1      272   245
AX-89819096            40   40   11      7   27  540       0     0      181   132
AX-89906401            39   39    6      8   28  545       0     0      123    97
AX-89841568            40   40    0      7   27  551       0     0      119   103
AX-89898819            40   40    0      7   27  551       0     0      119   103
AX-89864513            40   40    0      7   27  551       0     0      119   103
AX-89850139            42   42    0      5   25  551       0     0      184   141
AX-89841427            42   42    0      5   25  551       0     0      121    93
AX-89898666            42   42    1      5   25  550       0     0      121    92
AX-89859408            42   42    2      5   25  549       0     0      182   139
AX-89850143            42   42    3      5   25  548       0     0      182   139
AX-89798561            40   40    1      7   27  550       0     0      118   103
AX-89898662            42   42    0      5   25  551       0     0      121    93
AX-89841517            42   42    4      5   25  547       0     0      182   140
AX-89906403            42   42    1      5   25  550       0     0      183   141
AX-89876156            40   40    0      7   27  551       0     0      136   133
AX-89906404            42   42    3      5   25  548       0     0      181   140
AX-89841545            40   40    0      7   27  551       0     0      119   103
AX-89805667            42   42    6      5   25  545       0     0      112    87
AX-89906399            40   40    0      7   27  551       0     0      119   101
AX-89906396            42   42    6      5   25  545       0     0      163   136
AX-89906400            39   39    0      8   28  551       0     0      104    89
AX-89841421            40   40    0      7   27  551       0     0      119   101
AX-89898669            40   40    0      7   27  551       0     0      119   101
AX-89841377            42   42    4      5   25  547       0     0      181   137
AX-89850186            40   40    1      7   27  550       0     0      118   100
AX-89906395            39   39    0      8   28  551       0     0      104    89
AX-89898614            40   40    0      7   27  551       0     0      119   101
AX-89841300            40   40    0      7   27  551       0     0      119   101
AX-89808449            42   42    9      5   25  542       0     0      150   121
AX-89906397            39   39    0      8   28  551       0     0      104    89
AX-89898634            40   40    1      7   27  550       0     0      118   100
AX-89872254            42   42    2      5   25  549       0     0       60    52
AX-89904130            39   39    0      8   28  551       0     0      105    90
AX-89873606            41   41    2      6   26  549       0     0      151   125
AX-89846862            40   40    9      7   27  542       0     0      105    85
AX-89862561            41   41    5      6   26  546       0     0       96   113
AX-89816187            39   39   17      8   28  534       0     1      206   163
AX-89806351            41   41    1      6   26  550       0     0      151   127
AX-89816206            38   38   14      9   29  537       0     1      204   168
AX-89816426            41   41   10      6   26  541       0     0       87   105
AX-89846877            40   40    0      7   27  551       0     0      120   102
AX-89778970            41   41    1      6   26  550       0     0      151   127
AX-89846879            41   41    1      6   26  550       0     0      151   127
AX-89874199            41   41    3      6   26  548       0     0       85    83
AX-89779219            41   41    1      6   26  550       0     0       86    84
AX-89848869            41   41    2      6   26  549       0     0      150   127
AX-89817117            41   41    1      6   26  550       0     0      182   180
AX-89817124            41   41   11      6   26  540       0     0       87   105
AX-89873939            38   38   10      9   29  541       0     1      201   167
AX-89846943            42   42    1      5   25  550       0     0      182   161
AX-89874214            41   41    2      6   26  549       0     0      101   115
AX-89904175            42   42    8      5   25  543       0     0      201   169
AX-89904176            42   42    2      5   25  549       0     0      180   159
AX-89904131            41   41    1      6   26  550       0     0      139   114
AX-89816372            41   41    3      6   26  548       0     0       99   113
AX-89817098            42   42    3      5   25  548       0     0      107   128
AX-89778982            38   38   10      9   29  541       1     2      183   179
AX-89904186            41   41    5      6   26  546       0     0      171   159
AX-89803090            41   41    1      6   26  550       1     1      157   170
AX-89846844            43   43    1      4   24  550       1     1      179   183
AX-89860500            43   43    8      4   24  543       1     1      175   177
AX-89846965            41   41    8      6   26  543       0     0      171   158
AX-89854323            43   43    9      4   24  542       1     1      176   176
AX-89778760            43   43    5      4   24  546       1     1      177   179
AX-89779297            42   42    7      5   25  544       1     1      208   211
AX-89806337            41   41   10      6   26  541       1     1      185   193
AX-89862631            41   41    7      6   26  544       0     0      172   160
AX-89846967            41   41    8      6   26  543       0     0      171   159
AX-89817176            41   41   11      6   26  540       0     0      171   159
AX-89904181            41   41    8      6   26  543       0     0      172   160
AX-89904184            41   41    7      6   26  544       0     0      172   160
AX-89817152            41   41    8      6   26  543       0     0      171   159
AX-89846970            43   43    5      4   24  546       1     1      177   180
AX-89873483            43   43    6      4   24  545       1     1      178   180
AX-89904121            43   43    5      4   24  546       1     1      176   180
AX-89846842            43   43   11      4   24  540       1     1      191   184
AX-89778611            39   39   17      8   28  534       0     1      205   165
AX-89846884            43   43    3      4   24  548       2     2      179   197
AX-89846902            44   44    4      3   23  547       1     1      206   201
AX-89806374            44   44    4      3   23  547       1     1      206   202
AX-89806375            38   38   17      9   29  534       0     0      185   163
AX-89779081            38   38    8      9   29  543       0     0      171   160
AX-89846905            44   44    4      3   23  547       1     1      206   202
AX-89904153            44   44    5      3   23  546       1     1      205   202
AX-89846822            44   44    4      3   23  547       1     1      208   202
AX-89803082            41   41    2      6   26  549       0     0      101   115
AX-89846883            43   43    5      4   24  546       2     2      179   197
AX-89778585            39   39   23      8   28  528       0     0      195   182
AX-89873781            43   43    5      4   24  546       2     2      179   196
AX-89816680            38   38    8      9   29  543       0     0      170   159
AX-89873972            44   44   20      3   23  531       1     1      211   196
AX-89904103            44   44    4      3   23  547       1     1      210   203
AX-89778743            41   41    3      6   26  548       0     0      101   115
AX-89778770            41   41    4      6   26  547       0     0      100   114
AX-89874023            42   42   12      5   25  539       1     1      192   185
AX-89873317            44   44    4      3   23  547       1     1      209   203
AX-89779150            43   43   15      4   24  536       1     1      179   183
AX-89779122            42   42    5      5   25  546       1     1      182   184
AX-89778615            44   44    5      3   23  546       1     1      209   203
AX-89846829            44   44    6      3   23  545       1     1      209   202
AX-89846831            44   44    7      3   23  544       1     1      209   201
AX-89816897            42   42   19      5   25  532       1     1      202   203
AX-89816940            43   43    3      4   24  548       1     1      187   189
AX-89874053            43   43    4      4   24  547       1     1      187   188
AX-89816930            43   43    3      4   24  548       1     1      187   189
AX-89904105            44   44    6      3   23  545       1     1      209   203
AX-89816231            44   44    6      3   23  545       1     1      209   203
AX-89816374            41   41    4      6   26  547       0     0      101   115
AX-89779160            44   44   75      3   23  476       0     0      254   174
AX-89778376            36   36    5     11   31  546       0     0      208   177
AX-89862536            42   42    0      5   25  551       0     0       51    54
AX-89873025            42   42   11      5   25  540       0     1      180   131
AX-89846768            43   43    4      4   24  547       1     1      189   190
AX-89846767            43   43    4      4   24  547       1     1      189   190
AX-89904061            44   44   16      3   23  535       1     1      181   185
AX-89779176            43   43   10      4   24  541       1     1      184   186
AX-89816979            43   43   18      4   24  533       2     2      173   189
AX-89846766            43   43    4      4   24  547       1     1      188   191
AX-89779167            39   39   18      8   28  533       0     1      195   163
AX-89815902            42   42   11      5   25  540       0     1      180   131
AX-89815892            42   42    0      5   25  551       0     0       51    54
AX-89904062            43   43    4      4   24  547       1     1      188   190
AX-89778385            38   38    7      9   29  544       0     1      196   147
AX-89872996            42   42    0      5   25  551       0     0       51    54
AX-89904060            43   43    5      4   24  546       1     1      189   189
AX-89806304            43   43    5      4   24  546       1     1      187   190
AX-89846932            43   43    5      4   24  546       1     1      187   189
AX-89797476            38   38    9      9   29  542       0     1      197   147
AX-89840221            42   42    0      5   25  551       0     0       51    54
AX-89873206            43   43    9      4   24  542       1     1      189   191
AX-89779464            43   43   11      4   24  540       1     1      185   192
AX-89816132            43   43    3      4   24  548       1     1      191   194
AX-89904209            43   43    4      4   24  547       1     1      190   194
AX-89873192            43   43    4      4   24  547       1     1      191   193
AX-89803044            36   36    6     11   31  545       0     0      209   177
AX-89840227            43   43    5      4   24  546       1     1      189   191
AX-89846799            43   43    3      4   24  548       1     1      191   194
AX-89846765            43   43    6      4   24  545       1     1      189   190
AX-89846800            43   43   13      4   24  538       1     1      196   188
AX-89847011            43   43    3      4   24  548       1     1      191   194
AX-89849993            43   43    7      4   24  544       1     1      189   189
AX-89816070            42   42    0      5   25  551       0     0       51    54
AX-89779483            36   36   12     11   31  539       0     0      207   175
AX-89815869            38   38    5      9   29  546       0     1      200   150
AX-89873198            38   38    4      9   29  547       0     1      200   150
AX-89778393            38   38    7      9   29  544       0     1      198   148
AX-89841270            41   41    1      6   26  550       0     0       46    37
AX-89895307            43   43    8      4   24  543       1     1      189   192
AX-89780926            43   43    5      4   24  546       1     1      189   193
AX-89815848            43   43    4      4   24  547       1     1      190   193
AX-89803031            36   36   10     11   31  541       0     0      204   173
AX-89838134            43   43    4      4   24  547       1     1      191   193
AX-89819172            42   42   13      5   25  538       1     1      138   148
AX-89876346            36   36    7     11   31  544       0     0      207   175
AX-89876310            43   43    3      4   24  548       1     1      191   194
AX-89846760            43   43    3      4   24  548       1     1      191   194
AX-89815992            36   36    5     11   31  546       0     0      208   176
AX-89815973            43   43    3      4   24  548       1     1      191   194
AX-89862786            45   45   36      2   22  515       0     0      145   125
AX-89904324            43   43    3      4   24  548       1     1      191   194
AX-89895313            36   36    5     11   31  546       0     0      208   176
AX-89846851            43   43    3      4   24  548       1     1      191   194
AX-89904338            42   42   11      5   25  540       1     1      138   150
AX-89846786            43   43    3      4   24  548       1     1      191   194
AX-89874577            42   42   11      5   25  540       1     1      138   150
AX-89895315            43   43    3      4   24  548       1     1      191   194
AX-89876320            43   44   10      4   23  541       1     1      181   188
AX-89819281            36   36    6     11   31  545       0     0      208   176
AX-89819179            43   43    3      4   24  548       1     1      191   194
AX-89847197            43   43    3      4   24  548       1     1      191   194
AX-89812545            36   36    5     11   31  546       0     0      208   176
AX-89904323            43   43    5      4   24  546       1     1      190   193
AX-89856704            43   43    7      4   24  544       1     1      190   190
AX-89849684            43   43    3      4   24  548       1     1      191   194
AX-89881978            43   43    8      4   24  543       1     1      188   191
AX-89904070            42   42   11      5   25  540       1     1      138   150
AX-89873042            43   43    9      4   24  542       1     1      213   216
AX-89780857            43   43   13      4   24  538       1     1      187   189
AX-89895349            43   43    3      4   24  548       1     1      191   194
AX-89779512            36   36    5     11   31  546       0     0      208   176
AX-89780870            36   36    6     11   31  545       0     0      208   175
AX-89876388            42   42   12      5   25  539       1     1      138   149
AX-89873080            43   43    3      4   24  548       1     1      191   194
AX-89873135            42   42   10      5   25  541       1     1      139   151
AX-89815851            43   43    7      4   24  544       1     1      189   191
AX-89838131            36   36    5     11   31  546       0     0      208   176
AX-89815856            36   36    5     11   31  546       0     0      208   176
AX-89874586            42   42   19      5   25  532       1     1      155   167
AX-89904789            43   43    4      4   24  547       1     1      190   194
AX-89874583            42   42   12      5   25  539       1     1      138   150
AX-89819178            36   36   18     11   31  533       0     0      198   166
AX-89803391            37   37   16     10   30  535       0     0      195   169
AX-89846758            43   43    5      4   24  546       1     1      189   191
AX-89779513            37   37   11     10   30  540       0     0      203   168
AX-89904072            43   43    3      4   24  548       1     1      191   194
AX-89873088            43   43    3      4   24  548       1     1      191   194
AX-89846788            43   43    3      4   24  548       1     1      191   194
AX-89849687            43   43    3      4   24  548       1     1      191   194
AX-89817400            42   42   11      5   25  540       1     1      138   150
AX-89806416            42   42   12      5   25  539       1     1      138   149
AX-89815970            43   43    3      4   24  548       1     1      191   194
AX-89904218            42   42   12      5   25  539       1     1      138   150
AX-89838096            36   36    5     11   31  546       0     0      208   176
AX-89847172            43   43    3      4   24  548       1     1      191   194
AX-89815826            43   43    5      4   24  546       1     1      189   193
AX-89904325            43   43    4      4   24  547       1     1      190   194
AX-89904317            43   43    3      4   24  548       1     1      191   194
AX-89874537            36   36    8     11   31  543       0     0      206   175
AX-89904319            43   43    3      4   24  548       1     1      191   194
AX-89904318            43   43    8      4   24  543       1     1      189   192
AX-89847182            43   43    3      4   24  548       1     1      191   194
AX-89795952            43   43    6      4   24  545       1     1      191   192
AX-89873066            36   36    8     11   31  543       0     0      206   174
AX-89904076            36   36    5     11   31  546       0     0      208   176
AX-89862784            36   36    5     11   31  546       0     0      208   176
AX-89846775            36   36    5     11   31  546       0     0      208   176
AX-89904052            43   43    5      4   24  546       1     1      189   192
AX-89817409            43   43   18      4   24  533       1     1      157   161
AX-89849686            43   43    5      4   24  546       1     1      189   193
AX-89805309            43   43    3      4   24  548       1     1      191   194
AX-89872923            36   36    6     11   31  545       0     0      208   176
AX-89895317            44   44   26      3   23  525       1     1      211   198
AX-89841440            42   42    3      5   25  548       0     0      120    93
AX-89819075            38   38   12      9   29  539       1     1      122    68
AX-89875881            43   43    3      4   24  548       2     1      155   138
AX-89780669            43   43    9      4   24  542       2     1      162   150
AX-89780501            40   40    1      7   27  550       0     0       77   104
AX-89780412            40   40    0      7   27  551       0     0       78    84
AX-89818434            41   41    2      6   26  549       0     0      176   148
AX-89904279            43   43    2      4   24  549       1     1      199   158
AX-89780007            38   38   16      9   29  535       0     2      237   202
AX-89875423            38   38   10      9   29  541       0     2      241   206
AX-89780151            43   43   18      4   24  533       0     2      212   173
AX-89875454            43   43   18      4   24  533       0     2      212   173
AX-89847082            43   43    6      4   24  545       0     0      229   205
AX-89849152            38   38    4      9   29  547       1     1      129   137
AX-89904256            38   38    1      9   29  550       1     1      131   138
AX-89875092            38   38    1      9   29  550       1     1      131   138
AX-89847064            38   38    1      9   29  550       1     1      131   138
AX-89847067            38   38    2      9   29  549       1     1      130   137
AX-89904254            38   38    1      9   29  550       1     1      131   138
AX-89874282            40   40    9      7   27  542       0     0      193   148
AX-89817163            40   40    9      7   27  542       0     0      193   148
AX-89860579            40   40    1      7   27  550       0     1       93   135
AX-89779696            39   39    3      8   28  548       0     1       62   105
AX-89874835            39   39    0      8   28  551       0     1       62   108
AX-89778378            39   39    0      8   28  551       0     1       62   108
AX-89874802            39   39    0      8   28  551       0     1       62   108
AX-89779707            43   43   51      4   24  500       2     0      198   230
AX-89874808            39   39    0      8   28  551       0     1       62   108
AX-89780091            39   39    1      8   28  550       0     1       62   115
AX-89780503            44   44    4      3   23  547       2     1      139   142
AX-89874755            44   44   13      3   23  538       1     0      151   189
AX-89818628            44   44   15      3   23  536       2     1      139   137
AX-89779823            44   44    2      3   23  549       2     1      139   144
AX-89817992            41   41   15      6   26  536       1     0      136   115
AX-89874798            40   40    0      7   27  551       0     0       81   100
AX-89874805            43   43    8      4   24  543       3     0      157   198
AX-89779655            40   40    6      7   27  545       0     0       77    96
AX-89817617            40   40    1      7   27  550       0     0       82   100
AX-89817759            44   44    4      3   23  547       2     1      139   142
AX-89817509            43   43   10      4   24  541       1     0      104   120
AX-89817002            43   43   15      4   24  536       1     0      114   119
AX-89875377            42   42    7      5   25  544       1     1      149   202
AX-89778974            44   44    8      3   23  543       3     0      156   173
AX-89780080            43   43    8      4   24  543       1     0      129   134
AX-89847081            39   39    1      8   28  550       0     0      120   123
AX-89875101            41   41   28      6   26  523       3     1      177   224
AX-89875083            40   40    8      7   27  543       3     1      138   181
AX-89779931            39   39   12      8   28  539       2     0       97    88
AX-89818048            39   39   12      8   28  539       2     0       98    88
AX-89875250            39   39    7      8   28  544       1     0      218   170
AX-89875253            39   39   12      8   28  539       2     0       98    88
AX-89780271            36   36   16     11   31  535       2     1      198   207
AX-89904288            37   37   32     10   30  519       2     1      243   270
AX-89910602            37   37   32     10   30  519       1     1      194   261
AX-89904299            37   37   24     10   30  527       1     1      203   248
AX-89847139            37   37   21     10   30  530       1     1      203   251
AX-89803350            37   37   25     10   30  526       1     1      201   248
AX-89818830            37   37   17     10   30  534       2     1      146   168
AX-89780587            38   38   35      9   29  516       1     1      217   243
AX-89779113            38   38    0      9   29  551       1     1       92    96
AX-89778980            38   38    1      9   29  550       1     1       92    95
AX-89779210            38   38    0      9   29  551       1     1       92    96
AX-89846938            38   38    0      9   29  551       1     1      115   108
AX-89817057            38   38    1      9   29  550       1     1       92    95
AX-89846950            38   38    0      9   29  551       1     1       92    96
AX-89779278            38   38    1      9   29  550       1     1       92    95
AX-89815263            38   38    0      9   29  551       1     1       92    96
AX-89817175            38   38    1      9   29  550       1     1       91    96
AX-89873857            38   38    0      9   29  551       2     1       37    57
AX-89904113            38   38    1      9   29  550       2     1       37    56
AX-89816860            38   38   11      9   29  540       2     1       33    51
AX-89778549            37   37    1     10   30  550       0     1      165   117
AX-89778630            36   36   13     11   31  538       1     0      127   104
AX-89873301            37   37    3     10   30  548       1     1      117    85
AX-89778629            36   36    4     11   31  547       1     1      118    86
AX-89846824            37   37    1     10   30  550       0     1      165   117
AX-89874091            36   36    1     11   31  550       0     1      166   119
AX-89816971            36   36    1     11   31  550       0     1      166   119
AX-89779140            36   36    2     11   31  549       0     1      165   119
AX-89816109            38   38    1      9   29  550       1     1       92    95
AX-89816121            38   38    0      9   29  551       1     1       92    96
AX-89873007            36   36    6     11   31  545       0     1      163   119
AX-89778387            36   36    5     11   31  546       0     1      165   119
AX-89873215            38   38    1      9   29  550       1     1       92    95
AX-89910148            38   38    0      9   29  551       1     1       92    96
AX-89778473            39   39    3      8   28  548       1     1      127   142
AX-89873139            39   39    5      8   28  546       1     1      126   142
AX-89847181            39   39    6      8   28  545       1     1      117   141
AX-89874566            39   39    4      8   28  547       1     1      127   142
AX-89873063            39   39    7      8   28  544       1     1      125   141
AX-89916388            38   38   11      9   29  540       1     1      138   153
AX-89778431            38   38   18      9   29  533       0     1      209   180
AX-89904327            38   38   11      9   29  540       1     1      136   154
AX-89874588            38   38   15      9   29  536       1     1      134   151
AX-89818853            41   41   21      6   26  530       0     1      161   207
AX-89904303            40   40    6      7   27  545       2     2      145   192
AX-89780708            41   41    9      6   26  542       1     1      120   121
AX-89780713            41   41   11      6   26  540       0     1      164   207
AX-89818869            36   36   40     11   31  511       1     0      201   176
AX-89910670            41   41   18      6   26  533       0     1      170   203
AX-89818893            36   36   40     11   31  511       1     0      204   177
AX-89780807            42   42    7      5   25  544       0     0      141   159
AX-89876238            42   42    7      5   25  544       0     0      142   159
AX-89876216            42   42   22      5   25  529       2     1      118   169
AX-89819091            42   42   23      5   25  528       2     1      205   178
AX-89876111            42   42   22      5   25  529       1     1      101   119
AX-89806566            42   42    5      5   25  546       0     0      149   176
AX-89846945            44   44    5      3   23  546       0     0      221   185
AX-89846887            41   41    4      6   26  547       2     0      148   160
AX-89846854            41   41    6      6   26  545       0     0      134   152
AX-89873658            44   44   16      3   23  535       0     1      207   205
AX-89873586            44   44    9      3   23  542       0     1      210   203
AX-89860508            41   41   22      6   26  529       2     0      159   179
AX-89846867            41   41   11      6   26  540       2     0      151   163
AX-89778797            44   44   47      3   23  504       0     1      166   158
AX-89860547            44   44    7      3   23  544       1     1      140   156
AX-89873799            38   38   20      9   29  531       1     0      239   248
AX-89778992            44   44   16      3   23  535       1     1      231   212
AX-89779080            38   38   14      9   29  537       1     1      223   249
AX-89846908            44   44    8      3   23  543       0     1      175   172
AX-89873786            38   38   25      9   29  526       1     0      240   246
AX-89780591            40   40    1      7   27  550       1     0      105    81
AX-89818792            38   38   64      9   29  487       1     1      198   235
AX-89819107            38   38    7      9   29  544       3     1      139   103
AX-89819007            38   38    7      9   29  544       3     0      151   128
AX-89780715            38   38    9      9   29  542       3     0      150   127
AX-89818995            38   38    5      9   29  546       3     0      153   130
AX-89818953            38   38    5      9   29  546       3     0      153   130
AX-89819054            38   38    3      9   29  548       3     1      141   106
AX-89875853            40   40    2      7   27  549       1     0      106    81
AX-89818998            38   38    5      9   29  546       3     0      153   130
AX-89818978            38   38    6      9   29  545       3     0      152   130
AX-89780781            38   38   10      9   29  541       3     1      151   120
AX-89873295            42   42   16      5   25  535       1     1      207   234
AX-89867407            40   40   12      7   27  539       0     0      172   181
AX-89874006            40   40   10      7   27  541       0     0      196   209
AX-89846828            40   40   10      7   27  541       0     0      173   182
AX-89803147            39   39    0      8   28  551       0     0       16    39
AX-89778374            42   42   20      5   25  531       2     1      162   207
AX-89846807            42   42   20      5   25  531       2     1      162   214
AX-89817687            42   42   19      5   25  532       2     0      208   229
AX-89874411            43   43   14      4   24  537       2     0      204   239
AX-89874801            43   43   13      4   24  538       2     0      206   241
AX-89817304            36   36   13     11   31  538       0     1      242   246
AX-89847025            37   37   10     10   30  541       0     1      241   244
AX-89803174            42   42    3      5   25  548       0     0      242   227
AX-89817205            43   43    9      4   24  542       0     0      238   218
AX-89779557            39   39   39      8   28  512       0     1      236   223
AX-89817497            37   37   16     10   30  535       1     0      199   200
AX-89779044            42   42    5      5   25  546       0     0      237   221
AX-89875081            42   42    3      5   25  548       0     0      239   224
AX-89817985            42   42    5      5   25  546       0     0      239   224
AX-89780111            42   42   17      5   25  534       0     0      226   213
AX-89875087            42   42   14      5   25  537       0     0      234   219
AX-89847069            41   41   63      6   26  488       0     0      234   206
AX-89816758            40   40    8      7   27  543       3     1      141   190
AX-89847103            39   39    6      8   28  545       3     3       97    94
AX-89875475            36   36   12     11   31  539       3     2      167   168
AX-89847101            39   39    6      8   28  545       3     3       97    94
AX-89847105            39   39   13      8   28  538       3     3      100    99
AX-89860683            42   42    0      5   25  551       1     1       51    57
AX-89780922            38   38    0      9   29  551       1     1       28    15
AX-89873147            41   41   12      6   26  539       1     1      213   267
AX-89847602            40   40    3      7   27  548       0     0       58    49
AX-89904639            40   40    7      7   27  544       0     0      154   120
AX-89860972            40   40   10      7   27  541       0     0      153   118
AX-89783766            40   40    7      7   27  544       0     0      154   120
AX-89880337            40   40    7      7   27  544       0     0      155   120
AX-89882241            41   41   23      6   26  528       1     1      131   170
AX-89863227            37   37    7     10   30  544       2     1      114   149
AX-89863225            37   37   15     10   30  536       1     1      164   181
AX-89882331            34   34   20     13   33  531       1     1      207   164
AX-89882280            34   34   15     13   33  536       1     1      204   147
AX-89847851            35   35   19     12   32  532       1     1      217   164
AX-89785400            35   35   36     12   32  515       0     0      228   160
AX-89847852            36   36    7     11   31  544       3     1      128   155
AX-89825176            34   34   13     13   33  538       1     1      207   150
AX-89882275            37   37   12     10   30  539       2     1      109   146
AX-89825107            36   36   22     11   31  529       0     0      193   165
AX-89882261            37   37    9     10   30  542       2     1      112   147
AX-89882238            34   34   16     13   33  535       1     1      204   146
AX-89879876            40   40    0      7   27  551       0     0       93    74
AX-89822764            39   39   14      8   28  537       0     0      196   187
AX-89860935            36   36   18     11   31  533       0     0      225   190
AX-89847542            34   34   16     13   33  535       1     1      209   151
AX-89785442            37   37    7     10   30  544       2     1      114   149
AX-89879894            38   38   15      9   29  536       0     0      195   163
AX-89783502            34   34   14     13   33  537       1     1      208   151
AX-89822715            36   36   14     11   31  537       0     0      202   168
AX-89907633            46   46   53      1   21  498       0     0      157   140
AX-89880176            43   43    4      4   24  547       0     0      221   215
AX-89819480            43   43    3      4   24  548       0     1      208   203
AX-89784020            43   43    7      4   24  544       0     1      205   199
AX-89847302            43   43    4      4   24  547       0     1      207   202
AX-89904387            43   43    2      4   24  549       0     1      209   204
AX-89847355            43   43    4      4   24  547       2     1      158   135
AX-89782148            43   43    3      4   24  548       2     1      159   135
AX-89904458            43   43    3      4   24  548       2     1      159   135
AX-89821200            43   43    3      4   24  548       2     1      157   133
AX-89821149            43   43    3      4   24  548       2     1      157   133
AX-89782421            43   43    3      4   24  548       2     1      157   133
AX-89878291            43   43    5      4   24  546       2     1      157   132
AX-89847373            43   43    7      4   24  544       2     1      153   131
AX-89878402            43   43    3      4   24  548       2     1      157   133
AX-89822887            43   43    2      4   24  549       2     1      147   134
AX-89847561            43   43    2      4   24  549       2     1      147   134
AX-89815353            43   43    3      4   24  548       2     1      146   133
AX-89904508            43   43    4      4   24  547       2     1      146   132
AX-89822950            43   43    9      4   24  542       2     1      156   176
AX-89847507            43   43    3      4   24  548       2     1      158   181
AX-89806832            43   43    2      4   24  549       2     1      159   182
AX-89803624            43   43    4      4   24  547       2     1      146   132
AX-89879973            43   43    3      4   24  548       2     1      147   134
AX-89904618            43   43    3      4   24  548       2     1      158   162
AX-89904607            43   43    3      4   24  548       2     1      146   134
AX-89822961            43   43    8      4   24  543       2     1      154   180
AX-89904502            43   43    3      4   24  548       2     1      146   133
AX-89879635            43   43    2      4   24  549       2     1      158   181
AX-89823502            37   37   11     10   30  540       3     2      246   196
AX-89904663            37   37   10     10   30  541       3     2      244   197
AX-89823505            37   37   15     10   30  536       3     2      241   193
AX-89847204            39   39    9      8   28  542       2     1      239   211
AX-89847212            43   43    3      4   24  548       2     1      249   209
AX-89847215            43   43    3      4   24  548       2     1      249   209
AX-89876538            43   43    5      4   24  546       2     1      248   208
AX-89876540            43   43    6      4   24  545       2     1      248   207
AX-89904347            43   43    8      4   24  543       2     1      245   206
AX-89819453            43   43    7      4   24  544       3     1      225   197
AX-89781132            39   39    2      8   28  549       0     1      230   179
AX-89781148            40   40    1      7   27  550       2     0      113   128
AX-89819554            40   40    1      7   27  550       2     0      113   127
AX-89819557            40   40    0      7   27  551       2     0      114   128
AX-89819528            40   40    0      7   27  551       2     0      114   128
AX-89820005            40   40    0      7   27  551       2     0      125   129
AX-89860710            40   40    2      7   27  549       2     0      123   127
AX-89862816            40   40    2      7   27  549       2     0      114   128
AX-89877105            40   40    1      7   27  550       2     0      124   128
AX-89806595            40   40    2      7   27  549       2     0      114   128
AX-89876745            40   40    2      7   27  549       2     0      136   141
AX-89781407            40   40    1      7   27  550       2     0      124   128
AX-89877019            40   40    0      7   27  551       2     0      125   129
AX-89876966            41   41    7      6   26  544       1     1      173   211
AX-89803467            40   40    2      7   27  549       2     0      122   126
AX-89876984            40   40   16      7   27  535       2     0      116   122
AX-89876926            40   40    5      7   27  546       2     0      124   127
AX-89876988            40   40    4      7   27  547       2     0      145   138
AX-89862832            40   40    1      7   27  550       2     0      123   127
AX-89819688            41   41   22      6   26  529       2     0      114   130
AX-89781281            40   40    0      7   27  551       2     0      138   142
AX-89877208            40   40    5      7   27  546       2     0      138   151
AX-89803456            40   40    1      7   27  550       2     0      137   142
AX-89781289            40   40    0      7   27  551       2     0      138   142
AX-89820117            40   40    4      7   27  547       2     0      136   150
AX-89781605            41   41    0      6   26  551       0     1      141   197
AX-89819660            41   41    2      6   26  549       0     1      140   196
AX-89781590            40   40    1      7   27  550       2     0      139   153
AX-89819662            41   41    1      6   26  550       2     0      112   111
AX-89820163            40   40   11      7   27  540       2     1      113   146
AX-89877196            41   41    5      6   26  546       0     1      137   195
AX-89781566            40   40    1      7   27  550       2     0      140   153
AX-89820146            40   40    3      7   27  548       2     1      117   155
AX-89860740            42   42   36      5   25  515       2     0      108   140
AX-89781637            41   41   27      6   26  524       2     1      134   174
AX-89781735            40   40    3      7   27  548       2     0      137   150
AX-89904420            43   43    3      4   24  548       0     0      162   202
AX-89781685            40   40    4      7   27  547       2     0      137   150
AX-89877295            40   40    2      7   27  549       2     0      139   152
AX-89904423            42   42    3      5   25  548       0     1      131   190
AX-89847301            43   43    2      4   24  549       0     0      164   204
AX-89877385            40   40    3      7   27  548       2     0      137   150
AX-89806640            43   43    5      4   24  546       0     0      161   202
AX-89781650            40   40    4      7   27  547       2     1      118   154
AX-89877416            42   42    4      5   25  547       0     1      131   189
AX-89820232            40   40    1      7   27  550       2     0      139   152
AX-89803506            40   40    2      7   27  549       2     0      138   151
AX-89820196            42   42    0      5   25  551       0     0      169   204
AX-89877403            40   40    4      7   27  547       2     0      137   149
AX-89847303            43   43    1      4   24  550       0     0      164   204
AX-89877568            41   41    1      6   26  550       2     0       94    91
AX-89904439            41   41    1      6   26  550       2     0      111   119
AX-89847329            41   41    1      6   26  550       2     0      111   119
AX-89820580            41   41    1      6   26  550       2     0      132   134
AX-89823339            43   43   43      4   24  508       0     1      170   176
AX-89783274            43   43   13      4   24  538       2     1      160   135
AX-89880300            43   43   11      4   24  540       0     0      222   218
AX-89823157            43   43   11      4   24  540       0     0      222   217
AX-89783690            43   43   12      4   24  539       0     0      222   218
AX-89879884            43   43   15      4   24  536       0     1      204   200
AX-89880573            43   43   12      4   24  539       0     0      221   215
AX-89823162            43   43   10      4   24  541       0     0      222   217
AX-89823038            38   38   12      9   29  539       2     1      157   167
AX-89877932            43   43    6      4   24  545       2     1      160   137
AX-89880227            43   43   10      4   24  541       0     0      222   218
AX-89823017            38   38   10      9   29  541       2     1      157   164
AX-89892819            39   39   22      8   28  529       0     0      205   199
AX-89783397            38   38   15      9   29  536       2     1      156   170
AX-89847532            36   36   11     11   31  540       3     2      123   137
AX-89879762            38   38   14      9   29  537       2     1      154   170
AX-89822426            39   39   19      8   28  532       0     0      209   200
AX-89904597            36   36   11     11   31  540       3     2      123   137
AX-89863082            38   38   12      9   29  539       2     1      156   171
AX-89879609            39   39   18      8   28  533       0     0      209   200
AX-89783416            39   39   21      8   28  530       0     0      206   197
AX-89823380            41   41   17      6   26  534       0     0      223   220
AX-89822595            36   36   11     11   31  540       3     2      121   135
AX-89806801            39   39   21      8   28  530       0     0      206   197
AX-89783279            39   39   19      8   28  532       0     0      208   200
AX-89879805            39   39   19      8   28  532       0     0      203   197
AX-89849350            39   39   26      8   28  525       0     0      202   195
AX-89847621            38   38   13      9   29  538       2     1      156   164
AX-89879837            39   39   21      8   28  530       0     0      206   197
AX-89783398            41   41   18      6   26  533       0     0      199   195
AX-89794045            36   36   12     11   31  539       3     2      122   136
AX-89807774            39   39   28      8   28  523       0     0      198   190
AX-89879833            39   39   38      8   28  513       0     0      201   187
AX-89847622            38   38   12      9   29  539       2     1      156   164
AX-89837580            42   42   10      5   25  541       2     2      142   156
AX-89795610            42   42    1      5   25  550       1     1      185   207
AX-89782253            44   44   10      3   23  541       0     0      173   217
AX-89820875            41   41    0      6   26  551       2     0      139   150
AX-89782159            41   41    2      6   26  549       2     0      140   150
AX-89911313            40   40   21      7   27  530       2     0       92   110
AX-89782718            42   42    1      5   25  550       1     1      115   145
AX-89851515            35   35   31     12   32  520       1     1      192   173
AX-89806718            35   35   16     12   32  535       1     1      185   174
AX-89878416            35   35   21     12   32  530       1     1      182   169
AX-89878335            43   43   18      4   24  533       0     0      192   207
AX-89904485            43   43   13      4   24  538       0     0      197   209
AX-89821141            43   43   20      4   24  531       0     0      193   206
AX-89821174            43   43   10      4   24  541       0     0      198   211
AX-89821160            43   43   11      4   24  540       0     0      198   210
AX-89847372            43   43   12      4   24  539       0     0      197   210
AX-89878242            43   43   17      4   24  534       0     0      197   211
AX-89847361            43   43   14      4   24  537       0     0      204   230
AX-89847360            43   43   14      4   24  537       0     0      205   230
AX-89904477            43   43   10      4   24  541       0     0      202   215
AX-89904482            43   43   11      4   24  540       0     0      201   214
AX-89821031            43   43   16      4   24  535       0     0      201   227
AX-89904474            43   43   13      4   24  538       0     0      204   230
AX-89878214            41   41   26      6   26  525       1     0      156   111
AX-89782345            43   43   22      4   24  529       0     0      199   213
AX-89904476            43   43   26      4   24  525       0     0      205   229
AX-89904478            43   43   17      4   24  534       0     0      202   215
AX-89904479            43   43   23      4   24  528       0     0      201   211
AX-89911410            36   36   27     11   31  524       1     1      227   261
AX-89904545            38   38   13      9   29  538       0     0      199   151
AX-89879247            36   36   34     11   31  517       1     1      220   251
AX-89822051            38   38   10      9   29  541       0     0      200   152
AX-89847448            38   38    9      9   29  542       0     0      201   152
AX-89847451            36   36   34     11   31  517       1     1      220   251
AX-89782982            39   39   12      8   28  539       0     0      198   147
AX-89847447            39   39    9      8   28  542       0     0      200   148
AX-89847421            39   39   10      8   28  541       0     0      199   147
AX-89815340            39   39   10      8   28  541       0     0      199   147
AX-89803675            40   40   24      7   27  527       0     0      168   145
AX-89782866            38   38   48      9   29  503       0     0      228   197
AX-89799113            38   38   28      9   29  523       0     0      251   216
AX-89783925            36   36   50     11   31  501       0     0      253   235
AX-89799116            36   36   34     11   31  517       0     0      266   247
AX-89882266            36   36   42     11   31  509       0     0      258   238
AX-89822692            41   41   18      6   26  533       0     0      252   245
AX-89905819            41   41    6      6   26  545       1     1      201   151
AX-89783417            42   42    6      5   25  545       1     1      211   154
AX-89879963            43   43   12      4   24  539       0     0      247   192
AX-89835615            42   42    7      5   25  544       1     1      209   152
AX-89822413            42   42   10      5   25  541       1     1      207   151
AX-89823410            44   44   13      3   23  538       0     0      258   226
AX-89820122            41   41    9      6   26  542       3     0      142   194
AX-89823164            44   44   11      3   23  540       0     0      226   209
AX-89823064            41   41    3      6   26  548       0     0      159   183
AX-89880239            42   42    0      5   25  551       1     0      144   100
AX-89783860            44   44    8      3   23  543       0     0      230   209
AX-89819645            35   35   34     12   32  517       1     2      251   221
AX-89822632            44   44   24      3   23  527       0     0      216   199
AX-89783379            44   44   33      3   23  518       0     0      215   199
AX-89783740            44   44   11      3   23  540       0     0      230   211
AX-89879693            44   44   10      3   23  541       0     0      229   211
AX-89781652            41   41   11      6   26  540       3     0      142   194
AX-89847533            42   42    4      5   25  547       1     1      211   154
AX-89904651            42   42    2      5   25  549       1     0      187   131
AX-89781801            41   41    9      6   26  542       3     0      137   193
AX-89904585            42   42    7      5   25  544       2     2      180   187
AX-89822505            42   42   15      5   25  536       2     2      178   180
AX-89822486            41   41    6      6   26  545       2     2      170   182
AX-89783591            43   43    7      4   24  544       1     0      212   206
AX-89783567            42   42    5      5   25  546       2     0      170   199
AX-89783308            41   41    5      6   26  546       2     2      169   181
AX-89880114            42   42   12      5   25  539       1     0      179   180
AX-89879705            42   42    5      5   25  546       2     2      182   187
AX-89783987            38   38    3      9   29  548       1     1       71    85
AX-89904657            41   41    6      6   26  545       3     2      128   150
AX-89904340            39   39    0      8   28  551       1     1       82   141
AX-89819858            41   41    4      6   26  547       1     1      203   214
AX-89876958            40   40   16      7   27  535       1     1      199   212
AX-89781374            41   41    7      6   26  544       1     1      203   212
AX-89876821            42   42    4      5   25  547       1     0      246   233
AX-89847289            40   40    1      7   27  550       1     1       28    38
AX-89867615            43   43   18      4   24  533       1     1      236   224
AX-89781539            43   43    5      4   24  546       1     1      245   231
AX-89781694            37   37    4     10   30  547       1     1      117   100
AX-89781693            43   43    0      4   24  551       1     1      189   177
AX-89820186            43   43   13      4   24  538       1     1      178   165
AX-89910994            43   43   55      4   24  496       1     1      163   147
AX-89781728            43   43   40      4   24  511       1     1      149   137
AX-89877434            43   43    8      4   24  543       1     1      213   199
AX-89867638            43   43    3      4   24  548       1     1      190   178
AX-89877819            42   42    9      5   25  542       1     1      183   201
AX-89862886            42   42    9      5   25  542       1     1      183   201
AX-89877804            42   42   15      5   25  536       1     1      177   194
AX-89877398            46   46   11      1   21  540       0     0      201   182
AX-89781802            36   36   43     11   31  508       0     0      244   220
AX-89820579            39   39   31      8   28  520       0     0      248   223
AX-89782066            38   38   32      9   29  519       0     0      257   228
AX-89782015            38   38   55      9   29  496       0     0      245   231
AX-89907400            38   38   18      9   29  533       0     0      261   235
AX-89847328            37   37   34     10   30  517       0     0      254   227
AX-89796840            37   37   49     10   30  502       0     0      237   214
AX-89782036            38   38   20      9   29  531       0     0      260   235
AX-89877480            36   36   38     11   31  513       0     0      251   227
AX-89820316            45   45   19      2   22  532       0     1      243   218
AX-89781929            37   37   33     10   30  518       0     0      255   228
AX-89781765            45   45   28      2   22  523       0     0      252   202
AX-89782087            38   38   16      9   29  535       0     0      262   236
AX-89781915            37   37   27     10   30  524       0     0      258   231
AX-89781814            37   37   43     10   30  508       0     0      245   220
AX-89781949            37   37   24     10   30  527       0     0      259   232
AX-89877805            38   38   46      9   29  505       0     0      239   215
AX-89820502            40   40   42      7   27  509       0     0      236   203
AX-89781987            40   40    8      7   27  543       0     0      239   216
AX-89904445            38   38   19      9   29  532       0     0      259   233
AX-89782012            42   42   28      5   25  523       1     1      168   184
AX-89877708            41   41   17      6   26  534       1     1      222   218
AX-89904449            40   40   15      7   27  536       1     1      228   226
AX-89820566            42   42   37      5   25  514       1     1      199   194
AX-89820327            46   47  176      1   20  375       0     1      132   148
AX-89847324            37   37   31     10   30  520       0     0      259   232
AX-89781821            36   36   49     11   31  502       0     0      244   224
AX-89795559            38   38    4      9   29  547       2     2      105   126
AX-89795603            38   38   14      9   29  537       2     2       95   116
AX-89878673            40   40    7      7   27  544       1     1      131   152
AX-89878253            37   37    8     10   30  543       0     1      218   194
AX-89847366            40   40    0      7   27  551       3     2       92   106
AX-89782318            39   39   11      8   28  540       1     1      243   207
AX-89879085            35   35   10     12   32  541       3     2      205   227
AX-89783015            35   35   23     12   32  528       3     2      204   224
AX-89782979            37   37   11     10   30  540       3     2      206   230
AX-89821012            40   40    1      7   27  550       3     1       64   135
AX-89783029            35   35    7     12   32  544       3     2      208   229
AX-89878129            39   39    5      8   28  546       1     1      247   211
AX-89822055            35   35    6     12   32  545       3     2      209   230
AX-89783055            37   37   13     10   30  538       1     2      277   245
AX-89821856            40   40   10      7   27  541       2     2      157   193
AX-89821834            43   44    4      4   23  547       0     0      170   176
AX-89803668            40   40    6      7   27  545       2     2      161   194
AX-89815363            39   39    0      8   28  551       2     0       20    23
AX-89822627            35   35   14     12   32  537       3     3      230   228
AX-89911501            39   39    0      8   28  551       0     0       96    84
AX-89822635            35   35   12     12   32  539       4     3      185   194
AX-89794046            35   35   13     12   32  538       3     3      228   223
AX-89847534            35   35    7     12   32  544       3     3      232   227
AX-89867786            35   35   10     12   32  541       3     3      230   224
AX-89904600            35   35   10     12   32  541       4     3      201   218
AX-89847540            35   35   10     12   32  541       4     3      202   218
AX-89904577            35   35    9     12   32  542       3     3      230   225
AX-89794061            35   35   22     12   32  529       4     3      180   185
AX-89783280            35   35   11     12   32  540       3     3      228   223
AX-89849663            39   39    0      8   28  551       0     0       96    84
AX-89880258            36   36   20     11   31  531       1     2      254   217
AX-89878481            45   45    7      2   22  544       1     1      181   187
AX-89878262            45   45    6      2   22  545       1     1      183   188
AX-89878257            45   45    7      2   22  544       1     1      182   188
AX-89781606            37   38   33     10   29  518       2     2      222   238
AX-89820188            35   35   16     12   32  535       1     2      253   222
AX-89878288            45   45    6      2   22  545       1     1      183   188
AX-89783715            35   35   16     12   32  535       1     2      267   228
AX-89823166            35   36   15     12   31  536       1     2      250   224
AX-89878318            45   45   10      2   22  541       1     1      201   196
AX-89822658            35   35   15     12   32  536       3     3      243   246
AX-89783478            35   35    6     12   32  545       4     3      187   194
AX-89811743            35   35   11     12   32  540       4     3      179   205
AX-89882247            35   35    5     12   32  546       4     3      182   209
AX-89825142            35   35    5     12   32  546       4     3      183   208
AX-89882250            37   37    8     10   30  543       3     2      203   226
AX-89882319            35   35    4     12   32  547       4     3      183   209
AX-89812086            35   35   28     12   32  523       3     3      239   248
AX-89811742            35   35   17     12   32  534       4     3      175   199
AX-89825165            43   43   18      4   24  533       3     2      194   199
AX-89882325            42   42    5      5   25  546       3     2      186   202
AX-89825173            42   42    4      5   25  547       3     1      201   215
AX-89904601            39   39    3      8   28  548       2     0       85   104
AX-89882295            35   35   19     12   32  532       4     3      177   204
AX-89825213            35   35    7     12   32  544       4     3      183   209
AX-89825098            42   42    4      5   25  547       3     2      189   205
AX-89882272            43   43   19      4   24  532       3     2      190   198
AX-89904644            42   42    2      5   25  549       0     0       73   106
AX-89823267            36   36   28     11   31  523       1     2      261   243
AX-89781537            38   38   34      9   29  517       1     0      226   203
AX-89820063            37   37   28     10   30  523       1     0      233   215
AX-89781218            38   38   42      9   29  509       1     0      216   199
AX-89781726            39   39    4      8   28  547       0     1      155   198
AX-89781651            43   43   11      4   24  540       1     0      193   165
AX-89877293            44   44   17      3   23  534       1     0      182   159
AX-89894813            40   40    6      7   27  545       0     0      145   155
AX-89795567            40   40   18      7   27  533       0     0      140   147
AX-89837575            42   42    1      5   25  550       1     0       53    77
AX-89894767            42   42    0      5   25  551       1     0       53    77
AX-89803527            39   39   17      8   28  534       0     1      181   224
AX-89782014            43   44    9      4   23  542       2     1      173   194
AX-89820526            39   39    9      8   28  542       0     1      161   208
AX-89877659            39   39    3      8   28  548       0     1      164   208
AX-89877684            39   39    9      8   28  542       0     1      129   192
AX-89820583            43   43   11      4   24  540       2     1      178   198
AX-89858539            39   39    0      8   28  551       1     1       19    50
AX-89820558            43   44   12      4   23  539       2     1      187   208
AX-89782811            39   39    1      8   28  550       1     1       19    49
AX-89894835            35   35    9     12   32  542       0     0      240   216
AX-89820769            35   35   26     12   32  525       0     0      264   231
AX-89820733            40   40   56      7   27  495       0     0      236   199
AX-89894843            35   35   10     12   32  541       0     0      242   218
AX-89877885            35   35   27     12   32  524       0     0      266   231
AX-89821706            35   35   17     12   32  534       2     1      246   262
AX-89877912            35   35   19     12   32  532       0     0      256   235
AX-89878019            35   35   20     12   32  531       0     0      273   241
AX-89879396            42   42    8      5   25  543       0     0      199   155
AX-89782698            35   35   23     12   32  528       2     1      259   255
AX-89878705            36   36   28     11   31  523       2     1      255   235
AX-89821517            35   35   19     12   32  532       0     0      277   235
AX-89782680            35   35   35     12   32  516       2     1      242   239
AX-89782713            36   36   35     11   31  516       2     1      249   247
AX-89847395            40   40   21      7   27  530       0     1      284   216
AX-89821277            40   40   40      7   27  511       0     1      286   233
AX-89867660            36   36   18     11   31  533       2     1      200   173
AX-89781853            38   38   20      9   29  531       2     1      194   168
AX-89781859            36   36   18     11   31  533       2     1      200   173
AX-89781803            36   36   15     11   31  536       2     1      203   176
AX-89877426            36   36    6     11   31  545       3     2       98   108
AX-89904422            36   36    6     11   31  545       3     2       98   108
AX-89820147            36   36    7     11   31  544       2     1       70    79
AX-89781633            36   36    8     11   31  543       2     1       69    78
AX-89784368            38   38    8      9   29  543       2     1       67    75
AX-89877229            36   36    9     11   31  542       2     0      105   135
AX-89876545            41   41    7      6   26  544       0     0      159   145
AX-89821622            45   45   19      2   22  532       0     0      217   190
AX-89821939            45   45   15      2   22  536       0     0      223   192
AX-89783368            42   42   13      5   25  538       0     0      209   189
AX-89879697            42   42   19      5   25  532       1     0      190   174
AX-89783983            42   42   19      5   25  532       1     0      187   174
AX-89847566            42   42   12      5   25  539       0     0      209   189
AX-89822977            40   40    3      7   27  548       1     0       78    87
AX-89784027            42   42   35      5   25  516       0     1      202   178
AX-89819284            42   42   29      5   25  522       0     1      200   180
AX-89878056            40   40    0      7   27  551       0     0       54    43
AX-89822826            44   44   16      3   23  535       0     0      211   180
AX-89782111            40   40    0      7   27  551       1     0       74    66
AX-89847515            40   40    0      7   27  551       0     0       57    67
AX-89879885            37   37   16     10   30  535       2     1      199   174
AX-89847250            40   40    0      7   27  551       1     0       74    66
AX-89876702            45   45   17      2   22  534       0     0      218   173
AX-89781087            40   40    0      7   27  551       0     0       54    43
AX-89819505            40   40    0      7   27  551       0     0       54    43
AX-89847585            40   40    0      7   27  551       4     3       82   113
AX-89904634            41   41    1      6   26  550       1     1      144   109
AX-89823062            42   42   21      5   25  530       2     2      136   130
AX-89822447            42   42   68      5   25  483       0     0      242   241
AX-89822579            42   42   17      5   25  534       1     0      183   205
AX-89847625            39   39    2      8   28  549       1     1       91    71
AX-89783476            37   37   23     10   30  528       2     1      218   181
AX-89878797            45   45   20      2   22  531       0     0      218   189
AX-89825203            38   38   41      9   29  510       3     2      176   187
AX-89904817            37   37   17     10   30  534       2     1      197   174
AX-89799149            38   38   13      9   29  538       2     0      191   212
AX-89894792            39   39   22      8   28  529       2     1      186   230
AX-89782112            38   38   17      9   29  534       1     2      197   207
AX-89877985            38   38   33      9   29  518       1     0      220   225
AX-89872327            38   38   14      9   29  537       2     2      158   184
AX-89820949            43   43   47      4   24  504       0     1      223   184
AX-89847412            40   40   17      7   27  534       1     2      215   220
AX-89878844            40   40   16      7   27  535       1     2      216   220
AX-89878786            37   38   37     10   29  514       1     1      227   211
AX-89904507            41   41    4      6   26  547       1     0      180   111
AX-89782729            40   40   18      7   27  533       1     2      217   222
AX-89821395            41   41    2      6   26  549       1     0      124    83
AX-89878607            42   42    6      5   25  545       0     0      222   181
AX-89821460            42   42    7      5   25  544       0     0      223   179
AX-89821500            42   42   12      5   25  539       0     0      224   177
AX-89821463            42   42   16      5   25  535       0     0      256   208
AX-89821464            42   42    4      5   25  547       0     0      224   181
AX-89904513            40   40    5      7   27  546       1     1      113   142
AX-89821436            40   40    1      7   27  550       1     1      116   142
AX-89821306            42   42    5      5   25  546       0     0      223   181
AX-89782543            40   40    0      7   27  551       1     1      131   147
AX-89821230            38   38   50      9   29  501       0     1      260   216
AX-89782590            42   42   17      5   25  534       0     0      259   214
AX-89878458            42   42   15      5   25  536       0     0      224   180
AX-89821352            41   41   20      6   26  531       0     0      240   204
AX-89878484            40   40    3      7   27  548       1     1      130   147
AX-89821221            42   42   13      5   25  538       0     0      223   181
AX-89821340            42   42   13      5   25  538       0     0      223   179
AX-89821328            41   41    5      6   26  546       1     0      124    83
AX-89878482            41   41    5      6   26  546       1     0      123    82
AX-89878305            42   42   16      5   25  535       0     0      224   178
AX-89878273            42   42   32      5   25  519       0     0      217   179
AX-89878304            42   42   17      5   25  534       0     0      258   210
AX-89821184            42   42   24      5   25  527       0     0      220   174
AX-89878206            43   43   32      4   24  519       0     0      262   238
AX-89821078            41   41   40      6   26  511       0     0      210   171
AX-89821042            42   42   25      5   25  526       0     0      250   212
AX-89783058            40   40   35      7   27  516       0     0      226   191
AX-89878177            42   42   30      5   25  521       0     0      201   171
AX-89904542            39   39   22      8   28  529       1     1      176   170
AX-89879143            39   39   24      8   28  527       0     0      171   173
AX-89821811            39   39   22      8   28  529       0     0      143   145
AX-89821754            39   39   20      8   28  531       0     0      145   147
AX-89803663            42   42   30      5   25  521       0     0      170   157
AX-89821810            42   42   35      5   25  516       0     0      162   151
AX-89884895            41   41   11      6   26  540       0     0      137   130
AX-89784697            40   40    4      7   27  547       0     0       72    69
AX-89881406            41   41   10      6   26  541       0     0      138   130
AX-89784634            41   41   10      6   26  541       0     0      139   129
AX-89861016            41   41   11      6   26  540       0     0      138   129
AX-89788020            40   40    5      7   27  546       0     0       72    69
AX-89881074            42   42   46      5   25  505       0     0      176   155
AX-89904700            41   41    9      6   26  542       0     0      139   130
AX-89807315            41   41   11      6   26  540       0     0      137   128
AX-89828022            41   41   10      6   26  541       0     0      139   129
AX-89787547            41   41    9      6   26  542       0     0      139   130
AX-89804287            41   41   19      6   26  532       0     0      159   150
AX-89787303            40   40    4      7   27  547       0     0      111   115
AX-89884630            40   40    4      7   27  547       0     0      111   115
AX-89787290            40   40    4      7   27  547       0     0      111   115
AX-89787223            40   40    7      7   27  544       0     0      110   112
AX-89828362            40   40    3      7   27  548       0     0      112   116
AX-89807084            40   40   10      7   27  541       0     0      106   109
AX-89863285            40   40    4      7   27  547       0     0      111   115
AX-89848148            41   41    5      6   26  546       0     0      123   139
AX-89884193            40   40    3      7   27  548       0     0      108   132
AX-89786942            40   40    3      7   27  548       0     0      108   132
AX-89827048            40   40    3      7   27  548       0     0      108   132
AX-89904890            41   41    3      6   26  548       0     0      119   140
AX-89785241            40   40    0      7   27  551       0     0      127   139
AX-89882022            40   40    2      7   27  549       0     0      127   137
AX-89882026            40   40    0      7   27  551       0     0      127   139
AX-89847791            43   43    7      4   24  544       0     0      153   181
AX-89787162            39   39    2      8   28  549       0     0      122   111
AX-89904839            39   39    5      8   28  546       2     0      140   158
AX-89847880            39   39    2      8   28  549       2     0      143   161
AX-89904837            44   44   11      3   23  540       2     0      232   211
AX-89904831            40   40   22      7   27  529       0     1      245   206
AX-89785628            39   39   13      8   28  538       2     0      121   147
AX-89904844            39   39   12      8   28  539       2     0      157   178
AX-89785568            38   38    0      9   29  551       0     0       70    84
AX-89847873            40   40   27      7   27  524       0     1      245   206
AX-89904886            38   38   21      9   29  530       2     1      185   195
AX-89826121            40   40   19      7   27  532       0     0      159   138
AX-89847975            38   38   12      9   29  539       2     1      185   196
AX-89904895            38   38    4      9   29  547       2     1      107   116
AX-89847988            38   38    3      9   29  548       2     1      108   117
AX-89826164            38   38   11      9   29  540       2     1      186   196
AX-89882385            40   40   30      7   27  521       0     1      246   207
AX-89847968            38   38   10      9   29  541       2     1      187   197
AX-89847974            38   38   11      9   29  540       2     1      186   196
AX-89826217            38   38   14      9   29  537       2     1      187   195
AX-89882422            40   40    0      7   27  551       0     0       47    52
AX-89881921            38   38    9      9   29  542       2     0      169   192
AX-89863307            38   38    3      9   29  548       2     1      109   117
AX-89904830            40   40   26      7   27  525       0     1      246   207
AX-89804114            39   39   19      8   28  532       1     1      241   218
AX-89884459            39   39    4      8   28  547       0     0      121   110
AX-89881876            38   38    4      9   29  547       2     0       91   124
AX-89895219            38   38    2      9   29  549       2     0      120   141
AX-89824747            38   38    2      9   29  549       2     0      171   194
AX-89881703            38   38    1      9   29  550       2     0      121   142
AX-89824737            38   38    2      9   29  549       2     0      120   141
AX-89906025            38   38    5      9   29  546       2     0      117   141
AX-89904781            38   38    2      9   29  549       2     0      171   194
AX-89881704            38   38    1      9   29  550       2     0      121   142
AX-89784964            38   38    0      9   29  551       2     0      100   127
AX-89905224            38   38    3      9   29  548       2     0      149   165
AX-89904758            38   38    4      9   29  547       2     0      149   163
AX-89847782            38   38    1      9   29  550       2     0       99   127
AX-89830369            38   38    2      9   29  549       2     0      150   165
AX-89884773            40   40    3      7   27  548       0     0      125    92
AX-89784831            37   37    1     10   30  550       2     0       91   106
AX-89784834            37   37    3     10   30  548       2     0      110   113
AX-89786990            37   37   17     10   30  534       2     0      142   140
AX-89904984            37   37    2     10   30  549       2     0      122   129
AX-89884207            37   37    1     10   30  550       2     0      123   129
AX-89787403            40   40   17      7   27  534       0     0      117    94
AX-89824296            39   39    1      8   28  550       2     1      160   184
AX-89885395            39   39    2      8   28  549       0     0       78    60
AX-89791292            41   41    4      6   26  547       1     1      205   201
AX-89879746            40   40    4      7   27  547       1     1      168   139
AX-89848231            38   38   15      9   29  536       0     0      250   223
AX-89807326            39   39    1      8   28  550       0     0       95    78
AX-89905042            38   38   16      9   29  535       0     0      249   222
AX-89825682            41   41   13      6   26  538       1     1      197   174
AX-89785900            41   41    9      6   26  542       1     1      194   175
AX-89882943            41   41   12      6   26  539       1     1      225   214
AX-89883126            39   39    2      8   28  549       1     1       77    58
AX-89786120            39   39    0      8   28  551       1     1       79    60
AX-89786081            39   39    0      8   28  551       1     1       79    60
AX-89806157            36   36    9     11   31  542       0     0      212   145
AX-89786124            39   39    8      8   28  543       1     1       75    55
AX-89845875            36   36    6     11   31  545       0     0      215   146
AX-89861250            41   41    7      6   26  544       0     0      147   177
AX-89827832            36   36    8     11   31  543       0     0      204   156
AX-89826010            39   39    1      8   28  550       1     1       79    59
AX-89845873            36   36   14     11   31  537       1     0      292   242
AX-89825846            36   36    7     11   31  544       0     0      215   146
AX-89786103            39   39    0      8   28  551       1     1       79    60
AX-89802499            36   36    4     11   31  547       0     0      215   146
AX-89827883            41   41   23      6   26  528       0     0      177   134
AX-89832960            41   41   10      6   26  541       1     1      224   214
AX-89890254            41   41   12      6   26  539       1     1      223   215
AX-89833028            39   39    0      8   28  551       1     1      121   110
AX-89890269            39   39    0      8   28  551       1     1      121   110
AX-89890205            39   39    0      8   28  551       1     1       79    60
AX-89890230            39   39    1      8   28  550       1     1      120   110
AX-89832984            39   39    0      8   28  551       1     1      121   110
AX-89833044            41   41   44      6   26  507       1     1      202   193
AX-89833033            39   39    0      8   28  551       1     1      121   110
AX-89832975            39   39    0      8   28  551       1     1       79    60
AX-89792160            41   41   10      6   26  541       1     1      225   211
AX-89785919            42   42   17      5   25  534       1     1      192   168
AX-89882927            41   41   10      6   26  541       1     1      223   212
AX-89825663            39   39   31      8   28  520       0     0      209   156
AX-89785867            39   39    0      8   28  551       1     1       66    57
AX-89904854            41   41    6      6   26  545       0     0      160   151
AX-89863257            39   39    0      8   28  551       1     1       66    57
AX-89868457            41   41    5      6   26  546       1     1      205   202
AX-89807089            39   39    9      8   28  542       1     1      109   100
AX-89831869            41   41    6      6   26  545       1     1      206   202
AX-89831866            42   42   17      5   25  534       1     0      162   136
AX-89882666            41   41    6      6   26  545       1     1      195   176
AX-89865784            39   39    5      8   28  546       1     1       79    60
AX-89885495            39   39   14      8   28  537       1     1       74    58
AX-89880924            39   39    1      8   28  550       1     1       66    56
AX-89784366            39   39    1      8   28  550       1     1       89    69
AX-89881402            44   44    0      3   23  551       1     1      225   178
AX-89784346            40   40   27      7   27  524       1     2      238   230
AX-89803924            44   44    0      3   23  551       1     1      225   178
AX-89784478            40   40    9      7   27  542       1     2      230   240
AX-89881204            39   39    1      8   28  550       0     1      181   123
AX-89824133            40   40    1      7   27  550       2     3      139   173
AX-89784596            44   44    1      3   23  550       1     1      225   177
AX-89824243            44   44    2      3   23  549       1     1      223   176
AX-89784571            40   40    4      7   27  547       2     2      216   274
AX-89824164            39   39    1      8   28  550       0     1      145    88
AX-89881289            40   40    7      7   27  544       1     2      230   239
AX-89784523            40   40    3      7   27  548       2     2      216   273
AX-89881331            39   39    1      8   28  550       0     1      146    87
AX-89863153            39   39    0      8   28  551       0     1      146    88
AX-89867111            40   40   17      7   27  534       1     3      205   189
AX-89847723            39   39    4      8   28  547       2     1      182   208
AX-89784434            39   39    1      8   28  550       1     1       66    56
AX-89784560            40   40    6      7   27  545       2     2      215   272
AX-89784669            39   39   11      8   28  540       2     1      157   177
AX-89824292            39   39    4      8   28  547       2     1      159   183
AX-89847727            40   40    4      7   27  547       1     2      221   240
AX-89784656            45   45    1      2   22  550       1     1      224   194
AX-89803929            45   45    3      2   22  548       1     1      228   199
AX-89855884            45   45    1      2   22  550       1     1      224   194
AX-89863165            45   45    0      2   22  551       1     1      225   195
AX-89881492            45   45    3      2   22  548       1     1      223   192
AX-89784643            45   45    0      2   22  551       1     1      225   195
AX-89847734            39   39    3      8   28  548       2     1      160   184
AX-89879504            39   39   10      8   28  541       2     1      166   198
AX-89881628            39   39    7      8   28  544       2     1      168   202
AX-89847470            39   39    6      8   28  545       2     1      164   208
AX-89904569            39   39    6      8   28  545       2     1      170   203
AX-89904555            43   43    2      4   24  549       1     0      196   159
AX-89783233            39   39    5      8   28  546       2     1      171   204
AX-89784718            39   39   13      8   28  538       1     1      207   226
AX-89824368            39   39    7      8   28  544       2     1      171   204
AX-89822279            39   39   13      8   28  538       2     1      160   204
AX-89904566            39   39    7      8   28  544       2     1      169   201
AX-89879490            40   40    0      7   27  551       0     0       97   107
AX-89824504            38   38    6      9   29  545       1     2      206   200
AX-89904570            39   39    5      8   28  546       2     1      171   204
AX-89847478            39   39   12      8   28  539       2     1      165   197
AX-89824502            39   39    4      8   28  547       2     1      171   205
AX-89904557            43   43    2      4   24  549       1     0      196   159
AX-89822250            45   45   29      2   22  522       1     0      174   146
AX-89904565            39   39    7      8   28  544       2     1      169   202
AX-89847471            39   39    6      8   28  545       2     1      164   208
AX-89822280            39   39    8      8   28  543       2     1      162   206
AX-89806991            39   39   10      8   28  541       2     1      171   202
AX-89820637            39   39    5      8   28  546       1     2      136   115
AX-89783166            44   44    2      3   23  549       1     0      192   159
AX-89811696            43   43   31      4   24  520       0     0      168   152
AX-89847475            37   37    8     10   30  543       1     2      231   218
AX-89847463            43   43    3      4   24  548       1     0      194   158
AX-89822380            43   43   12      4   24  539       1     0      205   154
AX-89904549            39   39   10      8   28  541       0     0      191   168
AX-89904550            44   44    1      3   23  550       1     0      198   154
AX-89783126            43   43    3      4   24  548       1     0      196   159
AX-89822110            39   39    5      8   28  546       0     0      177   165
AX-89904777            40   40    3      7   27  548       0     0      210   199
AX-89783088            39   39    5      8   28  546       0     0      177   165
AX-89847747            39   39   11      8   28  540       1     2      200   193
AX-89822379            43   43    7      4   24  544       1     0      226   179
AX-89785050            40   40    3      7   27  548       0     0      210   198
AX-89784992            44   44    4      3   23  547       1     0      207   183
AX-89785006            40   40    2      7   27  549       0     0      139   148
AX-89824666            40   40    4      7   27  547       0     0      211   199
AX-89804199            37   37    2     10   30  549       2     0       91   106
AX-89786862            41   41    2      6   26  549       0     0      176   143
AX-89848099            40   40    2      7   27  549       0     0      160   132
AX-89786387            41   41    1      6   26  550       0     0      152   104
AX-89848096            41   41    9      6   26  542       0     0      188   143
AX-89848004            40   40    7      7   27  544       0     0      173   135
AX-89848117            40   40    4      7   27  547       0     0      159   130
AX-89811234            38   38    4      9   29  547       1     1      213   186
AX-89848062            36   36    2     11   31  549       0     0      218   212
AX-89904920            39   39    2      8   28  549       0     0      134   124
AX-89852053            39   39    0      8   28  551       0     0       91    66
AX-89847825            41   41    6      6   26  545       0     0      173   167
AX-89847847            43   43   30      4   24  521       0     0      168   173
AX-89904896            41   41    6      6   26  545       1     1      101   144
AX-89786418            41   41   12      6   26  539       1     1      110   144
AX-89883013            41   41    7      6   26  544       1     1      101   144
AX-89785613            41   41    4      6   26  547       1     1      101   146
AX-89881780            40   40    7      7   27  544       1     1      100   148
AX-89827285            41   41   15      6   26  536       0     0      168   128
AX-89787139            40   40    6      7   27  545       0     0      181   141
AX-89787167            38   38   10      9   29  541       1     0      200   153
AX-89904746            40   40    6      7   27  545       2     1       99   141
AX-89787132            40   40    8      7   27  543       2     1       96   139
AX-89787116            40   40   19      7   27  532       0     0      223   183
AX-89787165            44   44   36      3   23  515       0     0      185   146
AX-89787121            40   40    7      7   27  544       2     1      100   139
AX-89827258            40   40    4      7   27  547       2     1      100   142
AX-89787119            40   40    7      7   27  544       2     1       97   139
AX-89884399            40   40   10      7   27  541       2     1       97   138
AX-89872492            38   38   11      9   29  540       1     1      221   189
AX-89827441            40   40    5      7   27  546       0     0      180   140
AX-89807289            40   40    4      7   27  547       2     1      101   144
AX-89787336            45   45   71      2   22  480       1     1      167   164
AX-89884508            40   40    8      7   27  543       0     0      178   138
AX-89787212            40   40    4      7   27  547       2     1      101   145
AX-89787229            40   40    4      7   27  547       2     1      101   145
AX-89877154            40   40    5      7   27  546       2     1      100   143
AX-89787362            40   40    7      7   27  544       2     1       99   144
AX-89787513            40   40    6      7   27  545       0     0      153   146
AX-89804259            40   40    8      7   27  543       0     0      150   147
AX-89827685            40   40    5      7   27  546       0     0      153   147
AX-89827761            42   42   11      5   25  540       0     0      201   198
AX-89807296            40   40    8      7   27  543       0     0      153   145
AX-89787430            40   40    3      7   27  548       0     0      125   128
AX-89848199            39   39   10      8   28  541       2     1      191   188
AX-89828285            39   39   13      8   28  538       2     1      185   185
AX-89848252            37   37    8     10   30  543       1     2      230   178
AX-89787924            40   40   20      7   27  531       2     1      200   190
AX-89828208            40   40    1      7   27  550       1     0       67    75
AX-89885360            39   39    8      8   28  543       2     1      190   189
AX-89828203            39   39   12      8   28  539       2     1      186   185
AX-89787916            40   40    5      7   27  546       1     0      116   113
AX-89868096            40   40    2      7   27  549       1     0       67    74
AX-89828162            40   40    0      7   27  551       1     0       67    76
AX-89787857            40   40    0      7   27  551       1     0       67    76
AX-89828094            39   39    0      8   28  551       2     1        0    34
AX-89885062            39   39    0      8   28  551       2     1        0    34
AX-89787615            39   39    2      8   28  549       2     1       30    64
AX-89868079            39   39    0      8   28  551       2     1       58    81
AX-89785993            39   39    1      8   28  550       2     1       31    64
AX-89787575            39   39    1      8   28  550       2     1       30    65
AX-89825892            39   39    2      8   28  549       2     1       17    50
AX-89825577            39   39    0      8   28  551       2     1        0    34
AX-89825673            39   39    0      8   28  551       2     1        0    34
AX-89825701            39   39    0      8   28  551       2     1        0    34
AX-89825584            39   39    0      8   28  551       2     1       19    43
AX-89831871            38   38    7      9   29  544       2     1      182   168
AX-89784246            38   38   12      9   29  539       2     1      179   166
AX-89823811            38   38   13      9   29  538       2     1      179   162
AX-89791258            38   38   10      9   29  541       2     1      178   164
AX-89847679            38   38    5      9   29  546       2     1      208   181
AX-89885535            38   38    6      9   29  545       2     1      184   168
AX-89881340            38   38    7      9   29  544       0     0      221   182
AX-89881047            38   38    7      9   29  544       2     1      182   166
AX-89847668            38   38    6      9   29  545       2     1      184   168
AX-89881021            38   38    7      9   29  544       2     1      182   169
AX-89784615            36   36   14     11   31  537       3     2      226   243
AX-89881025            38   38    6      9   29  545       2     1      183   168
AX-89822249            36   36   13     11   31  538       3     1      209   191
AX-89872399            38   38    5      9   29  546       2     1      184   169
AX-89824193            38   38   17      9   29  534       0     0      219   181
AX-89784490            38   38    8      9   29  543       0     0      226   187
AX-89881157            38   38   10      9   29  541       2     1      212   211
AX-89824104            38   38    8      9   29  543       0     0      226   187
AX-89784474            38   38   21      9   29  530       0     0      224   186
AX-89822343            39   39    0      8   28  551       0     0       83    86
AX-89847464            39   39    0      8   28  551       0     0       54    68
AX-89855849            38   38    5      9   29  546       0     0      227   188
AX-89822234            36   36    8     11   31  543       3     1      211   192
AX-89879493            37   37   11     10   30  540       3     1      220   183
AX-89822339            39   39    0      8   28  551       0     0       54    68
AX-89881613            39   39    0      8   28  551       0     0       54    68
AX-89784568            38   38   22      9   29  529       0     0      217   177
AX-89904684            38   38    6      9   29  545       2     1      184   168
AX-89784986            37   37   11     10   30  540       3     1      259   225
AX-89847715            38   38    6      9   29  545       0     0      226   187
AX-89880930            40   40   14      7   27  537       2     1      170   151
AX-89822373            44   44   76      3   23  475       3     1      160   130
AX-89884237            38   38   15      9   29  536       3     1      265   236
AX-89904775            36   36    4     11   31  547       3     1      257   237
AX-89786932            37   37   11     10   30  540       3     1      259   240
AX-89824691            36   36   15     11   31  536       3     1      271   254
AX-89904778            39   39    0      8   28  551       0     0       54    68
AX-89904780            39   39    0      8   28  551       0     0       54    68
AX-89847483            37   37    5     10   30  546       3     1      226   185
AX-89784851            42   42    6      5   25  545       3     2      160   139
AX-89784889            39   39    0      8   28  551       0     0       53    68
AX-89787517            42   42   11      5   25  540       3     2      156   136
AX-89824551            42   42    7      5   25  544       3     2      170   149
AX-89848131            37   37    9     10   30  542       3     1      260   225
AX-89824744            42   42    4      5   25  547       3     2      155   144
AX-89895218            39   39    0      8   28  551       0     0       53    68
AX-89881877            39   39    2      8   28  549       0     0       53    67
AX-89881661            39   39    0      8   28  551       0     0       53    68
AX-89887552            39   39    0      8   28  551       0     0       53    68
AX-89883161            42   42    6      5   25  545       3     2      145   136
AX-89826022            42   42    6      5   25  545       2     2      202   152
AX-89800585            42   42    3      5   25  548       3     2      124   119
AX-89786152            43   43   31      4   24  520       2     2      185   135
AX-89838011            42   42    3      5   25  548       3     2      155   145
AX-89904769            42   42    2      5   25  549       3     2      155   145
AX-89884888            39   39    0      8   28  551       0     0       53    68
AX-89881871            43   43   10      4   24  541       3     1      144   152
AX-89784896            42   42    6      5   25  545       3     2      132   127
AX-89883294            40   40    8      7   27  543       1     1      223   207
AX-89786334            44   44   15      3   23  536       2     1      184   197
AX-89881918            42   42   13      5   25  538       3     2      162   159
AX-89826194            40   40    3      7   27  548       1     1      222   208
AX-89847771            42   42   11      5   25  540       3     2      165   148
AX-89904764            42   42    1      5   25  550       3     2      155   145
AX-89803968            39   39    0      8   28  551       0     0       53    68
AX-89824762            39   39    1      8   28  550       0     0       52    68
AX-89883291            41   41   30      6   26  521       1     1      238   212
AX-89786286            40   40   13      7   27  538       1     1      214   204
AX-89904897            44   44    3      3   23  548       2     1      193   205
AX-89826218            40   41    4      7   26  547       1     1      215   208
AX-89786333            38   38   17      9   29  534       1     1      203   166
AX-89883407            39   39    0      8   28  551       0     0      104   118
AX-89824771            39   39    0      8   28  551       0     0       53    68
AX-89881944            42   42    2      5   25  549       3     2      133   149
AX-89786331            38   38    1      9   29  550       1     1      175   162
AX-89881933            40   40    3      7   27  548       1     1      128   155
AX-89826290            39   39    2      8   28  549       0     0      102   116
AX-89867133            40   40    9      7   27  542       1     1      168   148
AX-89826216            38   38   30      9   29  521       1     1      180   150
AX-89786326            38   38    5      9   29  546       0     1      214   188
AX-89883426            39   39    1      8   28  550       0     0      103   118
AX-89825462            39   39    3      8   28  548       1     0      165   165
AX-89785078            39   39    0      8   28  551       0     0       53    68
AX-89911918            42   42    5      5   25  546       3     2      153   161
AX-89847796            42   42    2      5   25  549       3     2      155   144
AX-89825461            40   40   11      7   27  540       0     1      230   197
AX-89872656            40   40   11      7   27  540       0     0      116   120
AX-89892576            40   40   13      7   27  538       0     0      168   144
AX-89785734            40   40   20      7   27  531       1     1      212   203
AX-89904851            40   40    3      7   27  548       1     1      223   211
AX-89847901            39   39    5      8   28  546       0     0      203   224
AX-89904885            40   40    1      7   27  550       0     0      173   185
AX-89882366            40   40   27      7   27  524       0     0      206   158
AX-89882613            40   40    6      7   27  545       1     1      220   208
AX-89785740            40   41    6      7   26  545       1     1      216   208
AX-89825220            40   40    0      7   27  551       0     0       68    73
AX-89785680            37   37   17     10   30  534       0     0      192   179
AX-89882445            38   38   15      9   29  536       0     0      218   204
AX-89785346            37   37   21     10   30  530       0     0      227   203
AX-89847876            41   41    1      6   26  550       1     1       99   117
AX-89785259            39   39    1      8   28  550       0     0       61    45
AX-89828061            37   37   27     10   30  524       0     0      208   231
AX-89784630            37   37   27     10   30  524       0     0      206   230
AX-89828388            37   37   27     10   30  524       0     0      206   230
AX-89784653            37   37   31     10   30  520       0     0      206   228
AX-89881128            38   38   25      9   29  526       0     0      208   229
AX-89824237            37   37   29     10   30  522       0     0      204   229
AX-89823851            37   37   28     10   30  523       0     0      206   229
AX-89784365            37   37   24     10   30  527       0     0      208   232
AX-89884732            37   37   38     10   30  513       0     0      209   224
AX-89847707            37   37   25     10   30  526       0     0      207   232
AX-89804316            37   37   39     10   30  512       0     0      195   221
AX-89824251            40   40   49      7   27  502       0     0      176   198
AX-89863101            38   38   40      9   29  511       0     1      234   265
AX-89784707            37   37   37     10   30  514       0     0      201   226
AX-89787677            37   37   32     10   30  519       0     0      221   235
AX-89881390            37   37   37     10   30  514       0     0      202   222
AX-89787681            42   42   57      5   25  494       0     0      156   176
AX-89905039            37   37   27     10   30  524       0     0      207   230
AX-89784660            37   37   26     10   30  525       0     0      206   230
AX-89828111            41   41    3      6   26  548       0     1      125   143
AX-89861277            37   37   33     10   30  518       0     0      201   226
AX-89823912            37   37   24     10   30  527       0     0      208   232
AX-89827466            37   37   25     10   30  526       0     0      206   230
AX-89827786            37   37   26     10   30  525       0     0      205   229
AX-89787675            37   37   32     10   30  519       0     0      199   224
AX-89827249            37   37   26     10   30  525       0     0      206   231
AX-89827022            38   38   34      9   29  517       0     0      198   217
AX-89825960            42   42    6      5   25  545       0     1      175   184
AX-89825809            42   42    6      5   25  545       0     1      175   184
AX-89785966            42   42    7      5   25  544       0     1      175   184
AX-89851954            42   42    6      5   25  545       0     1      175   184
AX-89825677            44   44   31      3   23  520       2     2      152   169
AX-89882614            40   40    6      7   27  545       0     0      143   146
AX-89785627            42   42    8      5   25  543       0     1      175   186
AX-89785626            40   40    5      7   27  546       0     0      144   147
AX-89865542            40   40   23      7   27  528       0     0      122   125
AX-89882175            39   39    8      8   28  543       0     0      141   147
AX-89784950            38   38    2      9   29  549       1     0      116   121
AX-89824596            38   38    4      9   29  547       1     0      116   119
AX-89784827            38   38    2      9   29  549       1     0      117   120
AX-89848160            39   39    1      8   28  550       1     0       90   105
AX-89884608            38   38    1      9   29  550       1     0       72    96
AX-89863444            40   40    5      7   27  546       0     0       76    85
AX-89884482            40   40   18      7   27  533       0     0       76   103
AX-89884690            38   38    1      9   29  550       1     0       71    96
AX-89848187            38   38    1      9   29  550       1     0       98   112
AX-89804243            40   40    2      7   27  549       0     0       79    88
AX-89848198            38   38    8      9   29  543       1     1      220   166
AX-89905054            37   37    9     10   30  542       1     1      228   201
AX-89905055            37   37   11     10   30  540       1     1      177   162
AX-89885373            37   37    9     10   30  542       1     1      241   203
AX-89787474            38   38    8      9   29  543       1     1      232   168
AX-89827727            38   38   17      9   29  534       1     1      230   167
AX-89848251            37   37   19     10   30  532       1     1      237   196
AX-89884844            38   38   12      9   29  539       1     1      229   167
AX-89848202            37   37   11     10   30  540       1     1      167   120
AX-89787450            39   39   35      8   28  516       2     1      203   186
AX-89884851            41   41    5      6   26  546       0     0      135   128
AX-89787770            37   37   17     10   30  534       1     1      196   168
AX-89828095            38   38   14      9   29  537       1     1      215   196
AX-89787813            42   42   10      5   25  541       1     1      155   138
AX-89848229            37   37    9     10   30  542       1     1      179   163
AX-89787680            37   37    9     10   30  542       1     1      198   171
AX-89848230            37   37    8     10   30  543       1     1      179   163
AX-89885080            37   37    8     10   30  543       1     1      179   163
AX-89828006            37   37   10     10   30  541       1     1      196   171
AX-89848228            37   37    8     10   30  543       1     1      198   172
AX-89787587            37   37   13     10   30  538       1     1      197   172
AX-89827931            37   37    8     10   30  543       1     1      198   173
AX-89884972            37   37    9     10   30  542       1     1      197   172
AX-89827953            37   37   11     10   30  540       1     1      196   172
AX-89787573            37   37   10     10   30  541       1     1      196   171
AX-89885009            37   37   13     10   30  538       1     1      194   172
AX-89848219            37   37   10     10   30  541       1     1      179   163
AX-89827916            37   37    8     10   30  543       1     1      198   173
AX-89787540            37   37   10     10   30  541       1     1      177   161
AX-89848214            37   37   10     10   30  541       1     1      177   162
AX-89906821            36   36    9     11   31  542       0     1      212   186
AX-89785986            38   38    9      9   29  542       1     1      177   157
AX-89785987            38   38   32      9   29  519       0     0      198   191
AX-89785845            39   39   20      8   28  531       1     1      235   206
AX-89792191            42   42    7      5   25  544       0     0      168   141
AX-89826015            37   37    9     10   30  542       1     1      179   158
AX-89882890            37   37   10     10   30  541       1     1      182   160
AX-89890259            37   37    9     10   30  542       1     1      179   158
AX-89867951            43   43    8      4   24  543       1     1      156   135
AX-89865577            38   38    9      9   29  542       1     1      177   157
AX-89825930            38   38   11      9   29  540       1     1      195   165
AX-89785926            37   37   13     10   30  538       1     1      169   154
AX-89893699            39   39    7      8   28  544       1     1      234   192
AX-89885526            44   44   13      3   23  538       1     1      228   190
AX-89788071            44   44   10      3   23  541       1     1      218   190
AX-89881208            40   40    5      7   27  546       0     0       86   109
AX-89831838            44   44   22      3   23  529       1     1      183   153
AX-89784409            40   40    5      7   27  546       0     0      148   152
AX-89824161            40   40    1      7   27  550       0     0       92   115
AX-89824255            40   40    3      7   27  548       0     0       91   113
AX-89904707            40   40    0      7   27  551       0     0       93   115
AX-89881267            40   40    0      7   27  551       0     0       92   115
AX-89881410            42   42    2      5   25  549       2     1      174   161
AX-89881353            40   40   13      7   27  538       0     0       86   112
AX-89847741            42   42    2      5   25  549       2     1      119   140
AX-89824357            42   42    7      5   25  544       2     1      118   136
AX-89784495            40   40    0      7   27  551       0     0       92   115
AX-89784590            40   40    1      7   27  550       0     0       93   114
AX-89881239            40   40    0      7   27  551       0     0       92   115
AX-89824218            40   40    0      7   27  551       0     0       93   115
AX-89881260            40   40    0      7   27  551       0     0       92   115
AX-89784441            40   40    1      7   27  550       0     0      151   153
AX-89823947            42   42    0      5   25  551       2     1      144   154
AX-89824256            44   44    4      3   23  547       1     1      194   215
AX-89867870            44   44    1      3   23  550       1     1      187   192
AX-89904738            42   42    2      5   25  549       2     1      154   126
AX-89881449            42   42    3      5   25  548       2     1      125   107
AX-89822350            43   43    3      4   24  548       3     0      153   169
AX-89847735            41   41    3      6   26  548       2     0      176   183
AX-89784623            43   43   73      4   24  478       1     0      170   182
AX-89824487            40   40    1      7   27  550       2     0      129   146
AX-89904741            42   42    1      5   25  550       2     1      145   127
AX-89879350            38   38    1      9   29  550       0     0       67    97
AX-89879529            39   39    3      8   28  548       3     1       90   111
AX-89784632            44   44   14      3   23  537       2     0      214   219
AX-89783082            38   38    1      9   29  550       0     0       86   106
AX-89847455            38   38    0      9   29  551       0     0       68    97
AX-89904554            38   38    0      9   29  551       0     0       68    97
AX-89879318            38   38    1      9   29  550       0     0       67    97
AX-89847733            43   43    6      4   24  545       2     0      218   220
AX-89881657            41   41    4      6   26  547       2     1       89   106
AX-89847779            41   41    2      6   26  549       2     1      116   145
AX-89822358            43   43    2      4   24  549       3     0      152   169
AX-89879328            38   38    0      9   29  551       0     0       68    97
AX-89784689            45   45   85      2   22  466       2     0      171   180
AX-89867970            42   42    1      5   25  550       2     0      118   112
AX-89826180            43   43    7      4   24  544       1     1      185   129
AX-89786250            42   42    6      5   25  545       2     0      116   110
AX-89826075            41   41    5      6   26  546       3     1       94    87
AX-89883210            42   42    2      5   25  549       2     0      144   154
AX-89892578            41   41    5      6   26  546       0     0      205   186
AX-89826073            41   41    2      6   26  549       0     0      140   107
AX-89793881            41   41   17      6   26  534       0     0      193   176
AX-89786158            42   42   21      5   25  530       1     0      201   145
AX-89904852            41   41   10      6   26  541       0     0      212   183
AX-89904824            41   41    7      6   26  544       1     1      160   147
AX-89825306            41   41   18      6   26  533       1     1      136   130
AX-89785543            41   41   16      6   26  535       1     1      136   132
AX-89847885            40   40    0      7   27  551       0     0       59    74
AX-89785647            42   42   13      5   25  538       0     1      193   166
AX-89785685            42   42   10      5   25  541       0     1      194   167
AX-89847884            42   42    7      5   25  544       0     1      194   168
AX-89882574            43   43   11      4   24  540       2     2      205   179
AX-89785365            42   42    9      5   25  542       2     2      208   182
AX-89882211            42   42   11      5   25  540       2     2      207   182
AX-89847897            42   42   10      5   25  541       2     2      207   181
AX-89785246            41   41   14      6   26  537       0     1      180   163
AX-89785234            42   42   10      5   25  541       0     1      181   162
AX-89785296            42   42   17      5   25  534       0     1      176   155
AX-89882152            42   42   29      5   25  522       0     1      162   143
AX-89847821            42   42   10      5   25  541       0     1      195   166
AX-89882058            42   42   15      5   25  536       0     1      193   166
AX-89785194            42   42    9      5   25  542       0     1      182   163
AX-89826502            43   43   18      4   24  533       1     1      180   200
AX-89848028            42   42   13      5   25  538       2     2      179   187
AX-89786454            42   42    9      5   25  542       0     1      194   165
AX-89904910            42   42   10      5   25  541       2     2      181   188
AX-89883628            42   42   13      5   25  538       2     2      163   180
AX-89786503            42   42   22      5   25  529       2     2      176   181
AX-89883653            42   42   14      5   25  537       2     2      176   186
AX-89826596            42   42   17      5   25  534       2     2      158   177
AX-89883700            42   42    9      5   25  542       2     1      196   193
AX-89883862            39   39    1      8   28  550       0     0       86    76
AX-89883923            39   39   11      8   28  540       0     1      111   128
AX-89786755            38   38    5      9   29  546       0     0       99   112
AX-89826383            43   43    8      4   24  543       0     0      148   151
AX-89848125            43   43    8      4   24  543       0     0      148   151
AX-89884115            36   36   28     11   31  523       2     1      253   237
AX-89786900            38   38   36      9   29  515       1     0      263   248
AX-89826415            43   43   11      4   24  540       0     0      145   148
AX-89884014            36   36   23     11   31  528       2     1      254   243
AX-89884008            43   43   10      4   24  541       0     0      145   151
AX-89884012            43   43    8      4   24  543       0     0      147   151
AX-89904969            43   43    8      4   24  543       0     0      177   159
AX-89883489            43   43   11      4   24  540       0     0      147   150
AX-89786431            39   39   28      8   28  523       0     0      275   217
AX-89904999            37   37   51     10   30  500       1     1      277   229
AX-89807272            37   37   59     10   30  492       0     0      278   235
AX-89882990            39   39   42      8   28  509       0     0      301   228
AX-89904752            37   37   35     10   30  516       0     0      290   223
AX-89904823            37   37   27     10   30  524       0     0      293   238
AX-89904748            37   37   27     10   30  524       0     0      290   224
AX-89785340            39   39    0      8   28  551       1     1       75    70
AX-89824674            47   49   82      0   18  469       0     0      160   123
AX-89787286            41   41    4      6   26  547       1     0       85   110
AX-89787419            40   40    0      7   27  551       2     2       17    54
AX-89848201            40   40    0      7   27  551       2     2       17    54
AX-89827607            40   40    0      7   27  551       2     2       33    82
AX-89827634            40   40    0      7   27  551       2     2       33    82
AX-89828224            40   40    3      7   27  548       2     2       45    70
AX-89787762            37   37    8     10   30  543       0     0      263   242
AX-89885077            37   37   23     10   30  528       0     0      246   228
AX-89885075            37   37   15     10   30  536       0     0      287   256
AX-89787657            38   38   42      9   29  509       0     0      266   250
AX-89787643            38   38   32      9   29  519       0     0      267   237
AX-89885005            36   36    8     11   31  543       1     1      245   230
AX-89827806            36   36    7     11   31  544       1     1      241   231
AX-89905027            36   36   13     11   31  538       1     1      252   233
AX-89872441            40   40    5      7   27  546       1     0      241   256
AX-89847941            40   40    2      7   27  549       0     0      164   147
AX-89906889            40   40    1      7   27  550       0     0      165   148
AX-89802411            40   40    3      7   27  548       1     0      222   249
AX-89845527            40   40    4      7   27  547       1     0      224   248
AX-89785838            41   41   33      6   26  518       0     0      144   140
AX-89847933            40   40    1      7   27  550       0     0      165   148
AX-89883067            40   40    5      7   27  546       0     0      166   152
AX-89825979            39   39   13      8   28  538       1     0      207   175
AX-89825996            39   39    2      8   28  549       1     0      213   178
AX-89905493            39   39    2      8   28  549       1     0      217   181
AX-89792176            39   39    5      8   28  546       1     0      215   178
AX-89832942            39   39    4      8   28  547       1     0      214   178
AX-89785924            42   42   10      5   25  541       1     0      162   136
AX-89825742            39   39   42      8   28  509       0     1      230   213
AX-89825732            39   39   21      8   28  530       0     1      245   227
AX-89785906            39   39   14      8   28  537       0     1      253   234
AX-89885472            38   38   22      9   29  529       0     1      245   228
AX-89788026            38   38   16      9   29  535       0     1      252   235
AX-89885471            39   39    9      8   28  542       1     0      174   152
AX-89788027            39   39    0      8   28  551       1     0      182   156
AX-89872429            39   39    9      8   28  542       1     0      220   183
AX-89880965            41   41    8      6   26  543       1     0      173   150
AX-89861017            41   41    3      6   26  548       2     0      113    96
AX-89806917            42   42   26      5   25  525       2     0      152   148
AX-89785753            43   43    9      4   24  542       0     0      172   143
AX-89880974            39   39    2      8   28  549       1     0      195   161
AX-89880932            41   41    8      6   26  543       2     0      123    99
AX-89848262            42   42    1      5   25  550       0     0      148   118
AX-89784234            38   38    8      9   29  543       1     1      245   225
AX-89823785            38   38    6      9   29  545       1     1      247   227
AX-89803886            38   38   11      9   29  540       0     1      242   230
AX-89784466            44   44   13      3   23  538       1     1      201   217
AX-89847482            43   43    8      4   24  543       0     0      180   205
AX-89824383            42   42   13      5   25  538       1     1      138   146
AX-89847736            41   41    0      6   26  551       2     2      109   146
AX-89824300            41   42   12      6   25  539       2     2      126   164
AX-89872413            42   42    4      5   25  547       1     1      146   203
AX-89824337            43   43   10      4   24  541       1     1      159   208
AX-89847737            41   41    0      6   26  551       2     2      109   146
AX-89824389            42   42   22      5   25  529       1     1      158   157
AX-89824494            42   42   17      5   25  534       1     1      138   146
AX-89784662            42   42    5      5   25  546       1     1      145   202
AX-89881471            41   41   13      6   26  538       2     2      125   162
AX-89881487            41   41    5      6   26  546       2     2      108   142
AX-89904718            42   42    2      5   25  549       1     1      147   203
AX-89881420            42   42    5      5   25  546       1     1      145   202
AX-89784616            42   42    3      5   25  548       1     1      146   201
AX-89904709            43   43   13      4   24  538       2     1      193   198
AX-89847708            42   42    2      5   25  549       2     0      103   133
AX-89824074            44   44   26      3   23  525       1     1      201   214
AX-89824026            42   42    5      5   25  546       0     0      210   159
AX-89784515            43   43   11      4   24  540       2     1      183   196
AX-89881177            44   44    8      3   23  543       1     1      206   220
AX-89783097            42   42    6      5   25  545       0     0      189   211
AX-89784463            42   42    7      5   25  544       2     0      103   131
AX-89822130            40   40    4      7   27  547       0     0       85   111
AX-89785011            40   40    4      7   27  547       0     0       87   100
AX-89912411            42   42   10      5   25  541       0     0      217   224
AX-89884247            41   41   16      6   26  535       0     0      175   181
AX-89828336            41   41    2      6   26  549       0     0      180   188
AX-89826024            39   39    0      8   28  551       0     0       50    38
AX-89904762            39   39    9      8   28  542       0     0      223   206
AX-89847865            42   42    4      5   25  547       0     0      137   118
AX-89785706            39   39   28      8   28  523       0     0      239   212
AX-89789849            37   37   22     10   30  529       0     0      218   228
AX-89883413            41   41    1      6   26  550       0     0       99   103
AX-89826260            40   40   12      7   27  539       1     1      141   153
AX-89868518            38   38   18      9   29  533       0     0      213   178
AX-89786164            39   39   25      8   28  526       0     0      178   145
AX-89786179            38   38   15      9   29  536       0     0      199   167
AX-89825488            38   38   22      9   29  529       0     0      208   179
AX-89825407            42   42   16      5   25  535       0     0      105   113
AX-89825448            41   41    0      6   26  551       0     0       99   112
AX-89882179            41   41    8      6   26  543       0     0      103   128
AX-89883631            41   41    8      6   26  543       0     0      104   129
AX-89786399            39   39   33      8   28  518       0     1      279   266
AX-89823897            38   38   13      9   29  538       3     0      174   190
AX-89807106            41   41    7      6   26  544       0     0      140   113
AX-89872430            39   39   21      8   28  530       1     0      243   207
AX-89880949            41   41   20      6   26  531       2     0      107    91
AX-89784303            38   38   19      9   29  532       3     0      157   173
AX-89882744            41   41   13      6   26  538       0     0      139   113
AX-89786851            39   39   50      8   28  501       0     1      270   257
AX-89786839            39   39   35      8   28  516       0     1      272   271
AX-89826443            39   39   60      8   28  491       0     1      261   250
AX-89825750            43   43   20      4   24  531       0     0      176   148
AX-89786784            38   38   25      9   29  526       0     1      247   243
AX-89786708            39   39   20      8   28  531       0     2      261   257
AX-89786903            39   39   29      8   28  522       0     1      274   271
AX-89884084            39   39   33      8   28  518       0     1      272   269
AX-89826690            42   42    2      5   25  549       0     0      116   124
AX-89786654            39   39   26      8   28  525       0     2      255   253
AX-89786645            40   40   22      7   27  529       0     2      259   256
AX-89826606            39   39   31      8   28  520       1     2      212   221
AX-89824769            39   39   16      8   28  535       1     2      224   236
AX-89815431            39   39   14      8   28  537       1     1      202   214
AX-89786544            42   42    5      5   25  546       0     0      132   147
AX-89885218            37   37   59     10   30  492       0     0      264   243
AX-89807329            37   37   91     10   30  460       0     1      268   266
AX-89824940            42   42    8      5   25  543       0     0      131   149
AX-89786502            42   42   20      5   25  531       0     0      127   144
AX-89885372            40   40    2      7   27  549       2     2       44    70
AX-89848257            40   40    1      7   27  550       2     2       17    53
AX-89848197            40   40    0      7   27  551       2     2       17    54
AX-89829752            40   40    5      7   27  546       0     0       64    97
AX-89829754            40   40    6      7   27  545       0     0       63    96
AX-89791522            36   36   12     11   31  539       0     0      191   138
AX-89892081            39   39    4      8   28  547       0     0      147   147
AX-89790935            41   41    6      6   26  545       0     0       94   116
AX-89807497            41   41    8      6   26  543       0     0       62    90
AX-89888086            40   40    3      7   27  548       0     0       64    98
AX-89789494            41   41    5      6   26  546       0     0       64    92
AX-89872570            40   40    4      7   27  547       0     0       63    98
AX-89804654            41   41    5      6   26  546       0     0       64    91
AX-89829588            40   40    5      7   27  546       0     0       64    96
AX-89790347            40   40    3      7   27  548       0     0       64    98
AX-89905083            40   40    4      7   27  547       0     0       64    97
AX-89789502            40   40    5      7   27  546       0     0       63    97
AX-89888057            40   40    4      7   27  547       0     0       63    98
AX-89831609            41   41    6      6   26  545       0     0       94   117
AX-89788211            41   41    3      6   26  548       0     0       96   120
AX-89788183            41   41    3      6   26  548       0     0       96   120
AX-89789303            40   40    4      7   27  547       0     0       64    97
AX-89790345            40   40    5      7   27  546       0     0       61    97
AX-89834872            40   40    3      7   27  548       0     0       90   107
AX-89793604            39   39   10      8   28  541       0     0      148   149
AX-89834989            39   39    3      8   28  548       0     0       91   109
AX-89791154            39   39    3      8   28  548       0     0       92   110
AX-89791096            39   39    5      8   28  546       0     0       91   112
AX-89831723            39   39    3      8   28  548       0     0       92   110
AX-89885704            36   36   19     11   31  532       0     0      193   158
AX-89848744            38   38    9      9   29  542       0     0      113   120
AX-89791415            38   38    3      9   29  548       0     0      117   121
AX-89852547            38   38    2      9   29  549       0     0       98   113
AX-89885837            38   38    3      9   29  548       0     0      116   120
AX-89885894            39   39    7      8   28  544       0     0      111   129
AX-89868125            38   38    2      9   29  549       0     0      116   121
AX-89788157            39   39    0      8   28  551       0     0      117   120
AX-89791082            38   38    1      9   29  550       0     0      117   123
AX-89821360            40   40   12      7   27  539       0     0      113   125
AX-89788329            38   38    4      9   29  547       0     0      113   121
AX-89905082            38   38    0      9   29  551       0     0      117   122
AX-89828773            38   38   13      9   29  538       0     0      108   118
AX-89828710            38   38    4      9   29  547       0     0      114   120
AX-89889196            38   38    1      9   29  550       0     0      117   121
AX-89885882            39   39    6      8   28  545       0     0      109   118
AX-89889260            38   38    4      9   29  547       0     0      116   119
AX-89791346            38   38    8      9   29  543       0     0      116   117
AX-89789198            39   39    1      8   28  550       0     0       83    84
AX-89788222            39   39    2      8   28  549       0     0      114   118
AX-89886805            39   39    6      8   28  545       0     0       79    84
AX-89886772            39   39    2      8   28  549       0     0       82    84
AX-89828600            39   39    1      8   28  550       0     0      115   118
AX-89788231            39   39    3      8   28  548       0     0      113   118
AX-89807389            39   39    4      8   28  547       1     1      114   131
AX-89886806            39   39    2      8   28  549       0     0       83    84
AX-89789171            39   39    3      8   28  548       0     0       83    83
AX-89789154            39   39    3      8   28  548       0     0       81    84
AX-89789150            39   39    2      8   28  549       0     0      111   102
AX-89807474            39   39    1      8   28  550       0     0       83    84
AX-89829321            39   39    1      8   28  550       0     0       84    84
AX-89829411            40   40    1      7   27  550       0     0       82    84
AX-89829956            39   39    0      8   28  551       0     0       49    76
AX-89811830            38   38    3      9   29  548       0     0       47    80
AX-89848470            36   36   29     11   31  522       1     1      257   272
AX-89789003            40   40    4      7   27  547       0     0       78    84
AX-89887162            38   38    1      9   29  550       0     0       48    81
AX-89789027            40   40    1      7   27  550       0     0       82    84
AX-89848465            42   42    2      5   25  549       0     0      111   113
AX-89830510            38   38   16      9   29  535       0     0      213   180
AX-89830478            38   38   20      9   29  531       0     0      255   210
AX-89887622            38   38   20      9   29  531       0     0      254   210
AX-89887578            43   43    5      4   24  546       0     0      205   204
AX-89789900            43   43    9      4   24  542       0     0      204   200
AX-89830872            39   39    0      8   28  551       0     0       49    58
AX-89913290            42   42   18      5   25  533       0     0       98   148
AX-89832055            42   42    8      5   25  543       0     0      109   156
AX-89848575            42   42    6      5   25  545       0     0       90   129
AX-89830975            42   42    8      5   25  543       0     0       91   129
AX-89888593            42   42    4      5   25  547       0     0       90   129
AX-89790363            42   42    4      5   25  547       0     0       91   129
AX-89905267            42   42    4      5   25  547       0     0       91   129
AX-89848537            42   42    4      5   25  547       0     0      111   159
AX-89848294            43   43    5      4   24  546       1     0      148   123
AX-89906218            43   43    4      4   24  547       1     0      148   123
AX-89892090            38   38    0      9   29  551       1     1       39    18
AX-89793560            38   38    0      9   29  551       1     1       39    18
AX-89892123            38   38    0      9   29  551       1     1       39    18
AX-89905753            38   38    0      9   29  551       1     1       39    18
AX-89791127            43   43    6      4   24  545       1     1      159   130
AX-89791153            43   43    3      4   24  548       1     1      162   130
AX-89831712            40   40    6      7   27  545       2     0      171   227
AX-89791157            41   41    6      6   26  545       1     0      190   186
AX-89888951            42   42    7      5   25  544       2     1      201   164
AX-89831776            42   42    4      5   25  547       2     1      204   165
AX-89848680            38   38    4      9   29  547       2     1      131   108
AX-89889108            39   39    5      8   28  546       2     1      117   101
AX-89831939            39   39    7      8   28  544       2     1      130   106
AX-89791313            38   38    3      9   29  548       2     1      130   108
AX-89807392            40   40    6      7   27  545       1     1      104   147
AX-89828551            40   40    1      7   27  550       2     1      137   114
AX-89788318            40   40    0      7   27  551       1     1      106   151
AX-89831950            38   38    3      9   29  548       2     1      131   109
AX-89807401            39   39   10      8   28  541       2     1      147   127
AX-89791400            38   38    3      9   29  548       2     1      130   108
AX-89791379            39   39    5      8   28  546       2     1      153   133
AX-89807475            42   42    1      5   25  550       3     1      130   125
AX-89889266            40   40    0      7   27  551       1     1      106   151
AX-89885854            38   38    3      9   29  548       2     1      131   109
AX-89861541            38   38    3      9   29  548       2     1      130   108
AX-89791336            40   40    0      7   27  551       1     1      106   151
AX-89791477            38   38    4      9   29  547       2     1      130   107
AX-89848310            37   37    3     10   30  548       2     0      196   193
AX-89885786            40   40    1      7   27  550       1     1      105   151
AX-89832083            38   38    4      9   29  547       2     1      130   107
AX-89889277            38   38    3      9   29  548       2     1      130   108
AX-89863535            38   38    4      9   29  547       2     1      131   108
AX-89788360            39   39    6      8   28  545       2     1      153   133
AX-89791310            38   38    3      9   29  548       2     1      130   108
AX-89885781            40   40    0      7   27  551       1     1      106   151
AX-89889201            38   38    3      9   29  548       2     1      130   108
AX-89828545            40   40    4      7   27  547       2     1      136   111
AX-89791062            42   42   19      5   25  532       2     0      165   214
AX-89888803            40   40    4      7   27  547       2     0      172   227
AX-89831707            40   40    6      7   27  545       2     0      170   225
AX-89848721            41   41    2      6   26  549       0     0      187   196
AX-89913270            41   41    4      6   26  547       2     0      168   221
AX-89848717            43   43    1      4   24  550       1     1      161   131
AX-89791125            43   43   21      4   24  530       1     2      143   136
AX-89888864            43   43    3      4   24  548       1     1      161   131
AX-89886885            42   42    1      5   25  550       2     0      187   166
AX-89788237            42   42    4      5   25  547       2     0      219   192
AX-89885741            42   42    3      5   25  548       2     0      220   192
AX-89788274            40   40    7      7   27  544       1     1       84   132
AX-89829634            42   42    0      5   25  551       2     1      167   157
AX-89886830            42   42    1      5   25  550       2     1      167   157
AX-89829644            42   42    0      5   25  551       2     1      167   157
AX-89804448            42   42    0      5   25  551       2     1      167   157
AX-89789187            41   41    6      6   26  545       2     1      163   159
AX-89829675            43   43   29      4   24  522       2     0      193   173
AX-89829635            42   42    1      5   25  550       2     1      167   157
AX-89848414            42   42    0      5   25  551       2     1      167   157
AX-89829656            42   42    2      5   25  549       2     1      165   156
AX-89829636            42   42    0      5   25  551       2     1      167   157
AX-89789213            43   43   13      4   24  538       2     0      181   156
AX-89829431            42   42    2      5   25  549       4     1       80   124
AX-89829637            42   42    5      5   25  546       2     1      166   157
AX-89886809            42   42    3      5   25  548       2     1      167   157
AX-89829682            42   42    4      5   25  547       2     0      186   165
AX-89789216            42   42    4      5   25  547       2     0      186   165
AX-89829505            42   42   18      5   25  533       2     1      183   176
AX-89789135            42   42   12      5   25  539       2     1      165   153
AX-89863540            43   43    3      4   24  548       2     1      178   175
AX-89905164            41   41    3      6   26  548       0     1      137   162
AX-89824419            42   42    3      5   25  548       2     1      148   149
AX-89789162            42   42    3      5   25  548       2     1      167   157
AX-89886759            43   43   24      4   24  527       2     1      182   170
AX-89829417            42   42    0      5   25  551       4     1       79   124
AX-89863177            42   42    4      5   25  547       0     1      172    97
AX-89905167            42   42    7      5   25  544       0     1      170    95
AX-89886442            42   42    1      5   25  550       3     1      115   155
AX-89829516            42   42    2      5   25  549       2     1      166   156
AX-89905155            41   41    0      6   26  551       4     2       64   102
AX-89789158            42   42    2      5   25  549       2     1      166   157
AX-89789302            42   42    1      5   25  550       2     1      167   158
AX-89788887            42   42    9      5   25  542       4     1       76   125
AX-89788390            43   43    7      4   24  544       2     1      175   170
AX-89829306            43   43   28      4   24  523       2     1      166   162
AX-89886474            42   42    0      5   25  551       3     1      115   155
AX-89828825            44   44   11      3   23  540       2     1      165   167
AX-89788889            41   41    0      6   26  551       4     2       64   102
AX-89829316            42   42    0      5   25  551       3     1      115   155
AX-89789043            42   42    8      5   25  543       2     1      195   184
AX-89789064            41   41    2      6   26  549       0     1      137   162
AX-89886667            42   42    2      5   25  549       2     1      175   158
AX-89829398            42   42    2      5   25  549       4     1       78   122
AX-89886580            41   41    0      6   26  551       4     2       64   102
AX-89886736            42   42    1      5   25  550       2     1      167   157
AX-89807461            42   42    1      5   25  550       2     1      167   157
AX-89789166            42   42    5      5   25  546       2     1      164   156
AX-89885933            43   43   31      4   24  520       2     1      177   184
AX-89886447            42   42    1      5   25  550       3     1      115   155
AX-89868170            41   41    2      6   26  549       0     1      138   163
AX-89886669            42   42    1      5   25  550       2     1      166   156
AX-89824421            42   42    2      5   25  549       0     1      173    98
AX-89829463            42   42    0      5   25  551       4     1       79   124
AX-89886636            42   42    0      5   25  551       4     1       79   124
AX-89886956            41   41    1      6   26  550       4     1       79   129
AX-89887053            40   40    4      7   27  547       0     0       83   105
AX-89887059            40   40    1      7   27  550       4     1      101   164
AX-89887150            40   40    1      7   27  550       2     1       92   119
AX-89789572            40   40    1      7   27  550       2     1       92   119
AX-89830020            40   40    1      7   27  550       2     1       92   119
AX-89887201            40   40    1      7   27  550       2     1       92   119
AX-89863622            40   40    1      7   27  550       2     1       92   119
AX-89789561            40   40    1      7   27  550       2     1       93   119
AX-89863624            40   40    3      7   27  548       2     1       91   117
AX-89887232            40   40    0      7   27  551       2     1       92   119
AX-89887233            40   40    0      7   27  551       2     1       92   119
AX-89807558            40   40    2      7   27  549       0     0       94   108
AX-89830534            40   40    0      7   27  551       0     0      136   143
AX-89807548            40   40    0      7   27  551       0     0      136   143
AX-89830486            40   40    1      7   27  550       0     0      158   155
AX-89804536            40   40    0      7   27  551       0     0      136   143
AX-89848510            41   41    0      6   26  551       0     0      136   138
AX-89863646            43   43    0      4   24  551       2     0      156   160
AX-89830423            43   43    3      4   24  548       3     0      127   156
AX-89887520            43   43    1      4   24  550       2     0      156   159
AX-89807538            43   43    3      4   24  548       2     0      156   160
AX-89887573            43   43    4      4   24  547       2     0      156   158
AX-89830152            43   43    1      4   24  550       2     0      157   161
AX-89789736            43   43    3      4   24  548       2     0      133   145
AX-89789812            43   43    2      4   24  549       2     0      155   160
AX-89861413            43   43    6      4   24  545       2     0      153   158
AX-89848482            43   43    8      4   24  543       2     0      170   175
AX-89887490            43   43    3      4   24  548       2     0      155   160
AX-89887304            41   41    1      6   26  550       0     0      159   151
AX-89886000            38   38   15      9   29  536       0     0      260   226
AX-89790192            43   43    6      4   24  545       1     0      186   213
AX-89905259            46   46   51      1   21  500       0     0      207   189
AX-89863678            43   43   13      4   24  538       2     0      180   202
AX-89807579            44   44    7      3   23  544       1     1      199   203
AX-89848560            43   43    4      4   24  547       2     0      182   204
AX-89848572            44   44    9      3   23  542       1     1      197   202
AX-89848566            44   44   10      3   23  541       1     1      196   201
AX-89790334            44   44    9      3   23  542       1     1      197   201
AX-89848562            43   43    4      4   24  547       2     0      182   204
AX-89888090            43   43    5      4   24  546       2     0      182   203
AX-89905272            43   43   11      4   24  540       2     0      168   182
AX-89905275            39   39   13      8   28  538       0     0      146   114
AX-89888106            41   41   19      6   26  532       2     0      184   234
AX-89848577            40   40   25      7   27  526       0     0      146   168
AX-89848584            40   40   25      7   27  526       0     0      146   168
AX-89830976            41   41   17      6   26  534       2     0      184   236
AX-89888148            41   41   18      6   26  533       2     0      183   236
AX-89905281            40   40   26      7   27  525       0     0      145   167
AX-89790548            46   46  175      1   21  376       0     0       96   104
AX-89905304            40   40   26      7   27  525       0     0      155   189
AX-89831076            40   40   37      7   27  514       0     0      146   180
AX-89888377            40   40   26      7   27  525       0     0      155   189
AX-89831231            40   40   23      7   27  528       0     0      146   170
AX-89905290            40   40   39      7   27  512       0     0      200   227
AX-89848592            40   40   39      7   27  512       0     0      135   157
AX-89831108            40   40   30      7   27  521       0     0      153   185
AX-89831177            40   40   27      7   27  524       0     0      155   189
AX-89848606            40   40   29      7   27  522       0     0      153   186
AX-89848594            41   41   31      6   26  520       0     0      151   185
AX-89790632            40   40   27      7   27  524       0     0      155   188
AX-89905295            40   40   25      7   27  526       0     0      156   190
AX-89888283            40   40   27      7   27  524       0     0      154   188
AX-89872577            40   40   28      7   27  523       0     0      153   187
AX-89848609            40   40   26      7   27  525       0     0      155   189
AX-89831114            40   40   32      7   27  519       0     0      183   215
AX-89831204            40   40   26      7   27  525       0     0      155   189
AX-89888237            40   40   30      7   27  521       0     0      151   185
AX-89790543            40   40   28      7   27  523       0     0      153   188
AX-89790569            40   40   31      7   27  520       0     0      155   186
AX-89848618            40   40   26      7   27  525       0     0      155   189
AX-89905284            40   40   30      7   27  521       0     0      145   166
AX-89848587            40   40   31      7   27  520       0     0      144   167
AX-89905294            40   40   27      7   27  524       0     0      155   189
AX-89888326            40   40   28      7   27  523       0     0      155   189
AX-89905296            40   40   26      7   27  525       0     0      156   190
AX-89848595            40   40   31      7   27  520       0     0      151   185
AX-89789996            38   38   14      9   29  537       1     0      194   154
AX-89829999            37   37    9     10   30  542       3     1      121   200
AX-89887741            38   38   18      9   29  533       1     0      194   152
AX-89789558            45   45   49      2   22  502       1     1      221   194
AX-89848522            38   38   13      9   29  538       1     0      195   155
AX-89789559            43   43   33      4   24  518       1     1      202   195
AX-89857160            38   38   40      9   29  511       2     0      122   196
AX-89905231            42   42    0      5   25  551       0     0       52    93
AX-89830340            42   42    0      5   25  551       0     0       52    93
AX-89830391            42   42    0      5   25  551       0     0       51    92
AX-89905257            39   39    0      8   28  551       0     0       14    21
AX-89848631            39   39    5      8   28  546       0     0      117   129
AX-89790291            36   36    7     11   31  544       0     0      134   188
AX-89781839            38   38   10      9   29  541       2     1      193   214
AX-89807420            37   37    9     10   30  542       0     0      169   129
AX-89886215            37   37   11     10   30  540       2     1      195   143
AX-89788763            40   40    8      7   27  543       2     1       98   113
AX-89886239            40   40    3      7   27  548       2     1      103   118
AX-89790715            44   44    7      3   23  544       1     1      167   133
AX-89829253            36   36   59     11   31  492       1     1      217   208
AX-89886391            41   41    5      6   26  546       1     1      137   117
AX-89829105            42   42   23      5   25  528       2     1       82    92
AX-89788636            42   42   24      5   25  527       2     1       82    91
AX-89829209            41   41    6      6   26  545       2     1      119   109
AX-89829164            41   41   12      6   26  539       2     1      118   106
AX-89829035            37   37   12     10   30  539       0     0      168   128
AX-89789054            44   44    5      3   23  546       2     2      207   197
AX-89830002            39   39    0      8   28  551       2     2       61    64
AX-89887132            45   45   17      2   22  534       2     2      183   186
AX-89888680            44   44   17      3   23  534       3     2      178   189
AX-89791499            44   44    7      3   23  544       3     2      187   196
AX-89790981            39   39   16      8   28  535       4     2      186   215
AX-89790866            44   44    1      3   23  550       3     2      192   199
AX-89831548            39   39    6      8   28  545       4     3      168   172
AX-89790835            39   39    1      8   28  550       2     2       34    47
AX-89791500            39   39    0      8   28  551       2     2       61    64
AX-89888679            44   44    4      3   23  547       3     2      188   195
AX-89807637            44   44    5      3   23  546       3     2      187   195
AX-89831438            44   44    6      3   23  545       3     2      188   196
AX-89793551            40   40    2      7   27  549       0     0      110   128
AX-89828608            39   39    0      8   28  551       2     2       61    64
AX-89831534            39   39    1      8   28  550       4     3      171   175
AX-89828553            44   44   13      3   23  538       3     2      185   192
AX-89892176            40   40   19      7   27  532       4     2      176   239
AX-89789088            42   42   11      5   25  540       1     0      171   167
AX-89887104            43   43   11      4   24  540       1     0      195   202
AX-89848614            39   39    2      8   28  549       1     0      148   136
AX-89886649            35   35    9     12   32  542       3     0      140   213
AX-89905338            39   39    2      8   28  549       1     0      148   137
AX-89848674            39   39    3      8   28  548       1     0      147   135
AX-89905335            39   39    5      8   28  546       1     0      148   136
AX-89848677            39   39    5      8   28  546       1     0      149   135
AX-89831529            39   39    4      8   28  547       1     0      149   136
AX-89905332            39   39    0      8   28  551       1     0       51    76
AX-89831565            39   39    0      8   28  551       1     0       51    76
AX-89791541            39   39    0      8   28  551       1     0       51    76
AX-89788189            39   39    0      8   28  551       1     0       51    76
AX-89889224            40   40    7      7   27  544       1     0      143   134
AX-89847564            40   40    1      7   27  550       1     0      137   127
AX-89905351            43   43   27      4   24  524       2     0      201   206
AX-89889193            40   40    3      7   27  548       1     0      147   135
AX-89888790            40   40    2      7   27  549       0     0      108    73
AX-89888940            40   40    3      7   27  548       1     1      214   183
AX-89828538            37   37    5     10   30  546       3     0      178   227
AX-89885860            39   39    9      8   28  542       0     1      188   164
AX-89791214            40   40    4      7   27  547       1     1      215   184
AX-89885667            37   37    6     10   30  545       3     0      177   227
AX-89791161            37   37    5     10   30  546       3     0      178   226
AX-89791191            37   37    7     10   30  544       3     0      176   225
AX-89888905            37   37    5     10   30  546       3     0      194   233
AX-89848416            39   39    8      8   28  543       0     1      188   164
AX-89886893            39   39    9      8   28  542       0     1      187   165
AX-89788333            39   39   17      8   28  534       3     0      182   236
AX-89791334            38   38    3      9   29  548       3     0      168   225
AX-89861530            38   38    4      9   29  547       3     0      168   225
AX-89905097            41   41    5      6   26  546       1     1      190   168
AX-89791353            38   38   13      9   29  538       3     0      176   233
AX-89831924            38   38    6      9   29  545       3     0      165   224
AX-89868322            38   38    4      9   29  547       3     0      168   224
AX-89888829            39   39    5      8   28  546       0     1      190   166
AX-89828658            39   39    7      8   28  544       0     1      187   163
AX-89778735            43   43   30      4   24  521       0     1      170   145
AX-89791359            41   41    0      6   26  551       1     1      192   169
AX-89831760            40   40   15      7   27  536       1     1      205   175
AX-89804445            39   39    3      8   28  548       1     1      212   190
AX-89789204            39   39    3      8   28  548       1     1      212   189
AX-89789237            39   39    5      8   28  546       1     1      210   188
AX-89886689            37   37   24     10   30  527       0     1      235   183
AX-89852352            38   38    5      9   29  546       0     1      188   152
AX-89788405            37   37   10     10   30  541       0     1      225   174
AX-89829743            42   42   20      5   25  531       1     1      172   196
AX-89886450            37   37   14     10   30  537       0     1      222   170
AX-89788920            38   38    4      9   29  547       0     1      207   181
AX-89886513            38   38    5      9   29  546       0     1      207   182
AX-89905161            38   38   13      9   29  538       0     2      253   244
AX-89887054            38   38    1      9   29  550       1     1      153   101
AX-89789352            38   38    1      9   29  550       1     1      153   101
AX-89789414            42   42   14      5   25  537       2     0      185   197
AX-89829803            39   39    7      8   28  544       1     1      203   176
AX-89887018            38   38    3      9   29  548       1     1      153    99
AX-89789353            42   42    7      5   25  544       2     0      182   217
AX-89789435            42   42   31      5   25  520       2     0      169   187
AX-89848467            42   42    2      5   25  549       3     0      184   207
AX-89789506            42   42    3      5   25  548       3     0      184   207
AX-89887511            43   43    8      4   24  543       0     0      150   111
AX-89830305            43   43   19      4   24  532       0     0      143   109
AX-89789800            40   40    2      7   27  549       0     0      168   133
AX-89887415            40   40    2      7   27  549       0     0      168   133
AX-89830248            40   40    5      7   27  546       0     0      165   131
AX-89789721            40   40   15      7   27  536       0     0      172   132
AX-89789742            39   39    5      8   28  546       0     0      231   223
AX-89861412            40   41   58      7   26  493       0     0      185   162
AX-89789782            39   39    9      8   28  542       0     0      257   226
AX-89830168            39   39   13      8   28  538       0     0      221   204
AX-89789639            40   40   12      7   27  539       0     0      215   200
AX-89848484            39   39    4      8   28  547       0     0      222   210
AX-89848557            38   38   12      9   29  539       1     0      194   244
AX-89848558            42   42    4      5   25  547       2     1      219   210
AX-89888031            39   39   13      8   28  538       1     1      163   159
AX-89790401            41   41   11      6   26  540       1     0      152   150
AX-89830936            41   41    6      6   26  545       1     0      136   134
AX-89888192            38   38   10      9   29  541       1     1      214   198
AX-89848593            38   38   11      9   29  540       1     1      210   198
AX-89908442            41   41    1      6   26  550       0     0       70    71
AX-89831134            38   38   15      9   29  536       1     1      207   197
AX-89831050            38   38    7      9   29  544       1     1      212   199
AX-89831090            39   39   11      8   28  540       1     1      216   208
AX-89831333            41   41    9      6   26  542       0     1      150   140
AX-89831395            40   40   15      7   27  536       0     1      199   200
AX-89829234            43   43   40      4   24  511       1     0      164   164
AX-89788597            38   38   37      9   29  514       2     1      194   257
AX-89886384            39   39    7      8   28  544       0     1      165   158
AX-89788832            39   39    8      8   28  543       0     1      165   158
AX-89829166            39   39   12      8   28  539       0     1      163   153
AX-89886192            38   38   13      9   29  538       0     1      166   160
AX-89788641            41   41    9      6   26  542       0     1      150   140
AX-89788681            39   39    8      8   28  543       0     1      165   157
AX-89886316            39   39   38      8   28  513       2     1      185   254
AX-89807969            41   41    2      6   26  549       0     0       54    97
AX-89836464            42   42   28      5   25  523       2     2      248   188
AX-89893164            42   42   23      5   25  528       2     2      253   193
AX-89836010            42   42   24      5   25  527       2     2      252   193
AX-89794381            42   42   25      5   25  526       2     2      252   192
AX-89893248            42   42   23      5   25  528       2     2      253   193
AX-89794972            42   42   28      5   25  523       2     2      248   189
AX-89849486            43   43   23      4   24  528       2     2      241   231
AX-89889401            43   43   23      4   24  528       2     2      242   232
AX-89832270            37   37   13     10   30  538       0     0      162   237
AX-89905491            44   45   18      3   22  533       1     1      242   232
AX-89792080            44   44   28      3   23  523       2     2      225   212
AX-89905523            41   41    0      6   26  551       0     0       59   102
AX-89807776            42   42   18      5   25  533       2     2      252   192
AX-89804852            43   43   13      4   24  538       3     1      194   227
AX-89905677            41   41    0      6   26  551       0     0      140   164
AX-89792433            42   42    9      5   25  542       2     1      204   179
AX-89792112            45   45   33      2   22  518       1     1      233   221
AX-89833568            43   43    6      4   24  545       0     0      154   176
AX-89833637            41   41    0      6   26  551       0     0       59   102
AX-89807792            42   42   11      5   25  540       3     2      197   218
AX-89905610            43   43    0      4   24  551       0     0      163   166
AX-89792825            41   41    3      6   26  548       0     0       56    99
AX-89793090            41   41    3      6   26  548       0     0       56    99
AX-89793396            37   37    6     10   30  545       0     0      154   217
AX-89892031            40   40    0      7   27  551       0     0       59   107
AX-89905730            36   36    5     11   31  546       1     1      177   193
AX-89872638            36   36    5     11   31  546       1     1      176   193
AX-89857913            37   37    6     10   30  545       0     0      153   215
AX-89892441            41   41   14      6   26  537       0     0      118   152
AX-89788429            39   39   32      8   28  519       0     0      185   136
AX-89805041            36   36    8     11   31  543       1     1      156   207
AX-89834864            36   36   18     11   31  533       1     1      175   188
AX-89893062            41   41    1      6   26  550       0     0      200   171
AX-89794224            36   36    7     11   31  544       1     1      202   210
AX-89892955            41   41    3      6   26  548       3     2      128   137
AX-89794104            42   42    6      5   25  545       3     2      115   145
AX-89892956            41   41    2      6   26  549       3     2      128   138
AX-89835647            42   42    5      5   25  546       2     2      204   182
AX-89864068            38   38    5      9   29  546       1     1      118   158
AX-89905845            41   41    6      6   26  545       1     0      185   174
AX-89893146            38   38    5      9   29  546       1     1      118   158
AX-89794326            38   38    5      9   29  546       1     1      118   158
AX-89893313            39   39    6      8   28  545       1     1      117   153
AX-89815608            39   39    5      8   28  546       1     1      118   153
AX-89836113            39   39    5      8   28  546       1     1      118   153
AX-89864075            39   39    5      8   28  546       1     1      118   153
AX-89905853            39   39    6      8   28  545       1     1      117   152
AX-89892982            41   41   17      6   26  534       2     1      248   216
AX-89893428            39   39    5      8   28  546       1     1      117   153
AX-89849429            39   39    5      8   28  546       1     1      117   153
AX-89836193            39   39    5      8   28  546       1     1      117   153
AX-89794514            39   39    5      8   28  546       1     1      130   181
AX-89905860            39   39    6      8   28  545       1     1      117   153
AX-89905880            39   39    4      8   28  547       1     1      117   153
AX-89864114            39   39    4      8   28  547       1     1      117   153
AX-89905882            39   39    4      8   28  547       1     1      117   153
AX-89794893            39   39    5      8   28  546       1     1      116   152
AX-89849457            39   39    6      8   28  545       1     1      117   152
AX-89849467            39   39    4      8   28  547       1     1      117   153
AX-89861833            39   39    9      8   28  542       1     1      126   151
AX-89849447            39   39    4      8   28  547       1     1      117   153
AX-89905877            39   39    4      8   28  547       1     1      117   153
AX-89893634            39   39    3      8   28  548       1     1      118   154
AX-89808006            39   39    5      8   28  546       2     2      104   168
AX-89849437            38   38    0      9   29  551       2     2      105   182
AX-89849439            38   38    0      9   29  551       2     2      113   163
AX-89849435            38   38    0      9   29  551       2     2       90   151
AX-89794632            38   38    9      9   29  542       2     2      102   178
AX-89861821            39   39    0      8   28  551       1     1        0    41
AX-89794601            38   38    0      9   29  551       2     2      105   174
AX-89905867            39   39    0      8   28  551       1     1        0    41
AX-89864100            39   39    0      8   28  551       1     1        0    41
AX-89905866            39   39    2      8   28  549       2     2       89   148
AX-89794573            38   38   11      9   29  540       2     2      130   194
AX-89893538            40   40    1      7   27  550       2     2       87   146
AX-89864096            38   38    0      9   29  551       2     2      105   174
AX-89791730            38   38    1      9   29  550       1     2      153   151
AX-89905409            38   38    3      9   29  548       1     2      153   150
AX-89832388            38   38    1      9   29  550       1     2      154   152
AX-89905408            38   38    0      9   29  551       1     1      173   161
AX-89889496            38   38    2      9   29  549       1     1      160   117
AX-89832260            38   38   10      9   29  541       1     1      157   115
AX-89832235            39   39    2      8   28  549       1     1      177   153
AX-89857497            39   39    1      8   28  550       1     1      161   117
[truncated: 267,005 more chars]
