# Supplementary material for: Pedigree-Based Analysis in a Multiparental Population of Octoploid Strawberry Reveals QTL Alleles Conferring Resistance to Phytophthora cactorum
Source: G3 (Bethesda). 2017 Jun 5;7(6):1707–19. doi: 10.1534/g3.117.042119 (PMC5473751; doi:10.1534/g3.117.042119)
Supplement: Supplementary file 18 [file 1707FileS7.zip › File S7/1 Software/Genomewide QTL analysis/Pc 2013-14 Genomewide/rep3/inputs/flexqtl_job.pbs]

#!/bin/bash

#PBS -N PcGW.4A

#PBS -M mangandi@ufl.edu

#PBS -m abe

#PBS -o flexqtl_$PBS_JOBID.out

#PBS -e flexqtl_$PBS_JOBID.err

#PBS -l nodes=1:ppn=1

#PBS -l pmem=8gb

#PBS -l walltime=500:00:00

# set unlimited soft stacksize limit
ulimit -Ss unlimited

cd $PBS_O_WORKDIR

date
hostname


./flexqtl099130 > Flex.log 


./postqtl099130
