# Supplementary material for: Pedigree-Based Analysis in a Multiparental Population of Octoploid Strawberry Reveals QTL Alleles Conferring Resistance to Phytophthora cactorum
Source: G3 (Bethesda). 2017 Jun 5;7(6):1707–19. doi: 10.1534/g3.117.042119 (PMC5473751; doi:10.1534/g3.117.042119)
Supplement: Supplementary file 18 [file 1707FileS7.zip › File S7/1 Software/Genomewide QTL analysis/Pc 2014-15 Genomewide/rep1/inputs/Geno2014-15FQ_2.txt]

;	Pedimap export file
;
;	Source data:
;	Pedimap project file: .pmp
;	Data file : Geno2014-15pmap.ped
;	Data of full population
;
;	PT	Name	Parent1	Parent2	DNA	PcDPC	AX-89874757		AX-89817638		AX-89874719		AX-89817584		AX-89846876		AX-89779560		AX-89874281		AX-89873736		AX-89816742		AX-89904219		AX-89847000		AX-89817396		AX-89874602		AX-89778907		AX-89818074		AX-89860604		AX-89780079		AX-89860624		AX-89847092		AX-89780164		AX-89818295		AX-89875422
	1	F_11.121-9	-	-	1	-	-	-	-	-	-	-	-	-	-	-	-	-	-	-	-	-	-	-	-	-	-	-	-	-	-	-	-	-	-	-	-	-	-	-	-	-	-	-	-	-	-	-	-
	1	F_11.130-10	-	-	1	-	-	-	-	-	-	-	-	-	-	-	-	-	-	-	-	-	-	-	-	-	-	-	-	-	-	-	-	-	-	-	-	-	-	-	-	-	-	-	-	-	-	-	-
	1	F_11.21-6	-	-	1	-	-	-	-	-	-	-	-	-	-	-	-	-	-	-	-	-	-	-	-	-	-	-	-	-	-	-	-	-	-	-	-	-	-	-	-	-	-	-	-	-	-	-	-
	1	M_11.28-34	-	-	1	-	-	-	-	-	-	-	-	-	-	-	-	-	-	-	-	-	-	-	-	-	-	-	-	-	-	-	-	-	-	-	-	-	-	-	-	-	-	-	-	-	-	-	-
	1	F_11.34-47	-	-	1	-	-	-	-	-	-	-	-	-	-	-	-	-	-	-	-	-	-	-	-	-	-	-	-	-	-	-	-	-	-	-	-	-	-	-	-	-	-	-	-	-	-	-	-
	1	F_11.43-15	-	-	1	-	-	-	-	-	-	-	-	-	-	-	-	-	-	-	-	-	-	-	-	-	-	-	-	-	-	-	-	-	-	-	-	-	-	-	-	-	-	-	-	-	-	-	-
	1	F_11.77-96	-	-	1	-	-	-	-	-	-	-	-	-	-	-	-	-	-	-	-	-	-	-	-	-	-	-	-	-	-	-	-	-	-	-	-	-	-	-	-	-	-	-	-	-	-	-	-
	1	F_FL_10-46	-	-	1	-	-	-	-	-	-	-	-	-	-	-	-	-	-	-	-	-	-	-	-	-	-	-	-	-	-	-	-	-	-	-	-	-	-	-	-	-	-	-	-	-	-	-	-
	1	F_FL_10-47	-	-	1	-	-	-	-	-	-	-	-	-	-	-	-	-	-	-	-	-	-	-	-	-	-	-	-	-	-	-	-	-	-	-	-	-	-	-	-	-	-	-	-	-	-	-	-
	1	F_FL_10-89	-	-	1	-	-	-	-	-	-	-	-	-	-	-	-	-	-	-	-	-	-	-	-	-	-	-	-	-	-	-	-	-	-	-	-	-	-	-	-	-	-	-	-	-	-	-	-
	1	F_FL_10-92	-	-	1	-	-	-	-	-	-	-	-	-	-	-	-	-	-	-	-	-	-	-	-	-	-	-	-	-	-	-	-	-	-	-	-	-	-	-	-	-	-	-	-	-	-	-	-
	1	M_11.13-54	-	-	1	-	-	-	-	-	-	-	-	-	-	-	-	-	-	-	-	-	-	-	-	-	-	-	-	-	-	-	-	-	-	-	-	-	-	-	-	-	-	-	-	-	-	-	-
	1	F_11.28-34	-	-	1	-	-	-	-	-	-	-	-	-	-	-	-	-	-	-	-	-	-	-	-	-	-	-	-	-	-	-	-	-	-	-	-	-	-	-	-	-	-	-	-	-	-	-	-
	1	M_FL_10-166	-	-	1	-	-	-	-	-	-	-	-	-	-	-	-	-	-	-	-	-	-	-	-	-	-	-	-	-	-	-	-	-	-	-	-	-	-	-	-	-	-	-	-	-	-	-	-
	1	Winterstar	-	-	1	-	A	B	A	B	A	B	A	B	A	A	B	B	A	A	B	B	B	B	A	A	A	A	B	B	B	B	B	B	A	A	B	B	B	B	A	B	A	B	A	B	A	B	B
	1	FL_06-38	-	-	1	-	B	B	A	A	A	A	A	A	A	A	B	B	A	A	B	B	B	B	-	-	A	A	B	B	B	B	B	B	A	A	B	B	B	B	A	B	A	B	A	B	A	B	B
	1	FL_09-57	-	-	1	-	A	B	A	B	A	B	A	B	A	B	B	B	A	A	A	B	A	B	A	A	A	A	B	B	B	B	A	B	A	B	B	B	A	B	B	B	A	B	B	B	B	B	A
	1	FL_06-134	-	-	1	-	A	B	A	B	A	B	A	B	A	B	-	-	A	A	A	B	A	B	A	A	A	A	A	B	B	B	A	B	A	B	A	B	B	B	A	B	B	B	A	B	A	B	A
	1	FL_02-58	-	-	1	-	A	B	A	B	A	B	-	-	A	B	A	B	A	B	A	B	A	B	A	B	A	B	A	B	A	B	A	B	A	B	B	B	A	B	B	B	A	B	B	B	B	B	A
	1	FL_08-78	-	-	1	-	-	-	-	-	-	-	-	-	-	-	-	-	-	-	-	-	-	-	-	-	-	-	-	-	-	-	-	-	-	-	-	-	-	-	-	-	-	-	-	-	-	-	-
	1	FL_05-190	-	-	1	-	-	-	-	-	-	-	-	-	-	-	-	-	-	-	-	-	-	-	-	-	-	-	-	-	-	-	-	-	-	-	-	-	-	-	-	-	-	-	-	-	-	-	-
	1	FL_04-73	-	-	1	-	-	-	-	-	-	-	-	-	-	-	-	-	-	-	-	-	-	-	-	-	-	-	-	-	-	-	-	-	-	-	-	-	-	-	-	-	-	-	-	-	-	-	-
	1	FL_07-68	-	-	1	-	-	-	-	-	-	-	-	-	-	-	-	-	-	-	-	-	-	-	-	-	-	-	-	-	-	-	-	-	-	-	-	-	-	-	-	-	-	-	-	-	-	-	-
	1	FL_07-122	-	-	1	-	-	-	-	-	-	-	-	-	-	-	-	-	-	-	-	-	-	-	-	-	-	-	-	-	-	-	-	-	-	-	-	-	-	-	-	-	-	-	-	-	-	-	-
	1	FL_06-45	-	-	1	-	-	-	-	-	-	-	-	-	-	-	-	-	-	-	-	-	-	-	-	-	-	-	-	-	-	-	-	-	-	-	-	-	-	-	-	-	-	-	-	-	-	-	-
	1	FL_06-89	-	-	1	-	-	-	-	-	-	-	-	-	-	-	-	-	-	-	-	-	-	-	-	-	-	-	-	-	-	-	-	-	-	-	-	-	-	-	-	-	-	-	-	-	-	-	-
	1	FL_10-19	-	-	1	-	-	-	-	-	-	-	-	-	-	-	-	-	-	-	-	-	-	-	-	-	-	-	-	-	-	-	-	-	-	-	-	-	-	-	-	-	-	-	-	-	-	-	-
	1	FL_10-22	-	-	1	-	-	-	-	-	-	-	-	-	-	-	-	-	-	-	-	-	-	-	-	-	-	-	-	-	-	-	-	-	-	-	-	-	-	-	-	-	-	-	-	-	-	-	-
	1	FL_10-15	-	-	1	-	-	-	-	-	-	-	-	-	-	-	-	-	-	-	-	-	-	-	-	-	-	-	-	-	-	-	-	-	-	-	-	-	-	-	-	-	-	-	-	-	-	-	-
	1	FL_10-1	-	-	1	-	-	-	-	-	-	-	-	-	-	-	-	-	-	-	-	-	-	-	-	-	-	-	-	-	-	-	-	-	-	-	-	-	-	-	-	-	-	-	-	-	-	-	-
	1	FL_08-50	-	-	1	-	-	-	-	-	-	-	-	-	-	-	-	-	-	-	-	-	-	-	-	-	-	-	-	-	-	-	-	-	-	-	-	-	-	-	-	-	-	-	-	-	-	-	-
	1	FL_09-110	-	-	1	-	-	-	-	-	-	-	-	-	-	-	-	-	-	-	-	-	-	-	-	-	-	-	-	-	-	-	-	-	-	-	-	-	-	-	-	-	-	-	-	-	-	-	-
	1	FL_04-61	-	-	1	-	-	-	-	-	-	-	-	-	-	-	-	-	-	-	-	-	-	-	-	-	-	-	-	-	-	-	-	-	-	-	-	-	-	-	-	-	-	-	-	-	-	-	-
	1	FL_05-131	-	-	1	-	-	-	-	-	-	-	-	-	-	-	-	-	-	-	-	-	-	-	-	-	-	-	-	-	-	-	-	-	-	-	-	-	-	-	-	-	-	-	-	-	-	-	-
	1	FL_05-183	-	-	1	-	-	-	-	-	-	-	-	-	-	-	-	-	-	-	-	-	-	-	-	-	-	-	-	-	-	-	-	-	-	-	-	-	-	-	-	-	-	-	-	-	-	-	-
	1	FL_07-168	-	-	1	-	-	-	-	-	-	-	-	-	-	-	-	-	-	-	-	-	-	-	-	-	-	-	-	-	-	-	-	-	-	-	-	-	-	-	-	-	-	-	-	-	-	-	-
	1	11.107-24	Winterstar	FL_10-19	1	-	A	B	A	B	A	B	A	B	A	A	B	B	A	A	B	B	B	B	A	A	A	A	B	B	B	B	B	B	A	A	B	B	B	B	A	B	A	B	A	B	A	B	B
	1	11.107-5	Winterstar	FL_10-19	1	-	A	B	A	B	A	B	A	B	A	A	B	B	A	A	B	B	B	B	A	A	A	A	B	B	B	B	B	B	A	A	B	B	B	B	A	B	A	B	A	B	A	B	B
	1	11.108-5	Winterstar	FL_10-22	1	-	A	B	A	B	A	B	A	B	A	A	B	B	A	A	B	B	B	B	A	A	A	A	B	B	B	B	B	B	A	A	B	B	B	B	A	B	A	B	A	B	A	B	B
	1	11.121-19	F_11.121-9	FL_10-15	1	-	B	B	A	A	A	A	A	A	A	A	B	B	A	A	B	B	B	B	A	A	A	A	B	B	B	B	B	B	A	A	B	B	B	B	B	B	A	A	B	B	B	B	B
	1	11.13-54	Winterstar	M_11.13-54	1	-	-	-	A	B	A	B	A	B	A	B	B	B	A	A	A	B	A	B	A	A	A	A	B	B	B	B	A	B	A	B	B	B	A	B	B	B	A	B	B	B	B	B	A
	1	11.139-10	F_11.130-10	FL_10-1	1	-	B	B	A	A	A	A	A	A	A	A	B	B	A	A	B	B	B	B	A	A	A	A	B	B	B	B	B	B	A	A	B	B	B	B	B	B	A	A	B	B	B	B	B
	1	11.21-6	F_11.21-6	FL_08-50	1	-	A	B	A	B	A	B	A	B	A	B	B	B	A	A	A	B	A	B	A	A	A	A	B	B	B	B	A	B	A	B	B	B	A	B	B	B	A	B	B	B	B	B	A
	1	11.28-34	M_11.28-34	F_11.28-34	1	-	B	B	A	A	A	A	A	A	A	B	B	B	A	A	A	B	A	B	A	A	A	A	A	B	B	B	A	B	A	B	A	B	B	B	B	B	A	B	B	B	B	B	A
	1	11.34-47	F_11.34-47	FL_09-110	1	-	B	B	A	A	A	A	A	A	A	A	A	B	A	B	-	-	B	B	A	B	A	B	A	B	A	B	B	B	A	A	B	B	B	B	B	B	A	A	B	B	B	B	B
	1	11.43-15	F_11.43-15	FL_08-78	1	-	B	B	A	A	A	A	A	A	A	A	B	B	A	A	B	B	B	B	A	A	A	A	B	B	B	B	B	B	A	A	B	B	B	B	A	B	A	B	A	B	A	B	B
	1	11.77-96	F_11.77-96	FL_06-134	1	-	B	B	A	A	A	A	A	A	A	A	B	B	A	A	B	B	B	B	A	A	A	A	B	B	B	B	B	B	A	A	B	B	B	B	A	A	B	B	A	A	A	A	B
	1	11.85-58	FL_09-57	Winterstar	1	-	B	B	A	A	A	A	A	A	A	A	B	B	A	A	B	B	B	B	A	A	A	A	B	B	B	B	B	B	A	A	B	B	B	B	B	B	A	A	B	B	B	B	B
	1	FL_07-193	FL_05-190	FL_04-61	1	-	B	B	A	A	A	A	A	A	-	-	-	-	A	A	B	B	B	B	A	A	A	A	B	B	B	B	B	B	A	A	B	B	B	B	B	B	A	A	B	B	B	B	B
	1	FL_08-10	FL_04-73	FL_05-190	1	-	A	B	A	B	A	B	A	B	A	A	B	B	A	A	B	B	B	B	A	A	A	A	B	B	B	B	-	-	A	A	B	B	B	B	A	B	A	B	A	B	A	B	B
	1	FL_09-46	Winterstar	FL_05-131	1	-	-	-	A	B	A	B	A	B	A	A	A	B	A	B	B	B	B	B	A	B	A	B	A	B	A	B	B	B	A	A	B	B	B	B	A	B	A	B	A	B	A	B	B
	1	FL_09-76	Winterstar	FL_05-183	1	-	B	B	A	A	A	A	A	A	A	B	B	B	A	A	A	B	A	B	A	A	A	A	B	B	B	B	A	B	A	B	B	B	A	B	B	B	A	B	B	B	B	B	A
	1	FL_10-120	FL_07-68	FL_08-50	1	-	A	B	A	B	A	B	A	B	A	A	A	B	A	B	B	B	B	B	A	B	A	B	A	B	A	B	B	B	A	A	B	B	B	B	A	B	A	B	A	B	A	B	B
	1	FL_10-121	FL_07-68	FL_08-50	1	-	B	B	A	A	A	A	A	A	A	A	A	B	A	B	B	B	B	B	A	B	A	B	A	B	A	B	B	B	A	A	B	B	B	B	B	B	A	A	B	B	B	B	B
	1	FL_10-143	FL_07-122	Winterstar	1	-	A	B	A	B	A	B	A	B	A	A	B	B	A	A	B	B	B	B	A	A	A	A	B	B	B	B	B	B	A	A	B	B	B	B	B	B	A	A	B	B	B	B	B
	1	FL_10-153	FL_06-45	Winterstar	1	-	B	B	A	A	A	A	A	A	A	B	B	B	A	A	A	B	A	B	A	A	A	A	B	B	B	B	A	B	A	B	B	B	A	B	B	B	A	A	B	B	B	B	B
	1	FL_10-166	FL_06-89	M_FL_10-166	1	-	A	B	A	B	A	B	A	B	A	B	B	B	A	A	A	B	A	B	A	A	A	A	B	B	B	B	A	B	A	A	B	B	A	B	B	B	A	A	B	B	B	B	B
	1	FL_10-24	FL_07-193	FL_07-168	1	-	B	B	A	A	A	A	A	A	A	A	B	B	A	A	B	B	B	B	A	A	A	A	B	B	B	B	B	B	A	A	B	B	B	B	B	B	A	A	B	B	B	B	B
	1	FL_10-46	F_FL_10-46	FL_07-68	1	-	B	B	A	A	A	A	A	A	A	B	A	B	A	B	A	B	A	B	A	B	A	B	A	A	A	B	A	B	A	B	A	B	B	B	B	B	A	B	B	B	B	B	A
	1	FL_10-47	F_FL_10-47	FL_07-68	1	-	B	B	A	A	A	A	A	A	A	A	A	B	A	B	B	B	B	B	A	B	A	B	A	B	A	B	B	B	A	A	B	B	B	B	B	B	A	A	B	B	B	B	B
	1	FL_10-89	F_FL_10-89	Winterstar	1	-	-	-	A	B	A	B	A	B	A	B	A	B	A	A	A	B	A	B	A	B	A	A	A	B	B	B	A	B	A	B	A	B	B	B	A	B	B	B	A	B	A	B	A
	1	FL_10-92	F_FL_10-92	FL_07-193	1	-	B	B	A	A	A	A	A	A	A	B	A	B	A	A	A	B	A	B	A	B	A	A	A	B	B	B	A	B	A	B	A	B	B	B	B	B	A	B	B	B	B	B	A
	1	FL_10-97	FL_06-38	FL_08-50	1	-	B	B	A	A	A	A	A	A	A	A	B	B	A	A	B	B	B	B	A	A	A	A	B	B	B	B	B	B	A	A	B	B	B	B	A	B	A	B	A	B	A	B	B
	1	Florida127	Winterstar	FL_02-58	1	-	B	B	A	A	A	A	A	A	A	A	A	B	A	B	B	B	B	B	A	B	A	B	A	B	A	B	B	B	A	A	B	B	B	B	A	B	A	B	A	B	A	B	B
	1	14.6-104	11.34-47	11.28-34	1	0	B	B	A	A	A	A	A	A	A	A	A	B	A	B	B	B	B	B	A	B	A	B	A	B	A	B	B	B	A	A	B	B	B	B	B	B	A	A	B	B	B	B	B
	1	14.6-12	11.34-47	11.28-34	1	0	B	B	A	A	A	A	A	A	A	A	B	B	A	A	B	B	B	B	A	A	A	A	B	B	B	B	B	B	A	A	B	B	B	B	B	B	A	A	B	B	B	B	B
	1	14.6-22	11.34-47	11.28-34	1	0	B	B	A	A	A	A	A	A	A	A	A	B	A	B	B	B	B	B	A	B	A	B	A	B	A	B	-	-	A	A	B	B	B	B	B	B	A	A	B	B	B	B	B
	1	14.6-4	11.34-47	11.28-34	1	0	B	B	A	A	A	A	A	A	A	A	A	B	A	B	B	B	B	B	A	B	A	B	A	B	A	B	B	B	A	A	B	B	B	B	B	B	A	A	B	B	B	B	B
	1	14.6-6	11.34-47	11.28-34	1	0	B	B	A	A	A	A	A	A	A	A	B	B	A	A	B	B	B	B	A	A	A	A	B	B	B	B	B	B	A	A	B	B	B	B	B	B	A	A	B	B	B	B	B
	1	14.6-74	11.34-47	11.28-34	1	1.166666667	B	B	A	A	A	A	A	A	A	B	A	B	A	B	A	B	A	B	A	B	A	B	A	A	A	B	A	B	A	B	A	B	B	B	B	B	A	B	B	B	B	B	A
	1	14.6-82	11.34-47	11.28-34	1	0	B	B	A	A	A	A	A	A	A	A	A	B	A	B	B	B	B	B	A	B	A	B	A	B	A	B	B	B	A	A	B	B	B	B	B	B	A	A	B	B	B	B	B
	1	14.6-83	11.34-47	11.28-34	1	0	B	B	A	A	A	A	A	A	A	B	A	B	A	B	A	B	A	B	A	B	A	B	A	A	A	B	A	B	A	B	A	B	B	B	B	B	A	B	B	B	B	B	A
	1	14.6-85	11.34-47	11.28-34	1	0	B	B	A	A	A	A	A	A	A	A	A	B	A	B	B	B	B	B	A	B	A	B	A	B	A	B	A	B	A	A	B	B	B	B	B	B	A	A	B	B	B	B	B
	1	14.6-88	11.34-47	11.28-34	1	10.5	B	B	A	A	A	A	A	A	A	A	B	B	A	A	B	B	B	B	A	A	A	A	B	B	B	B	B	B	A	A	B	B	B	B	B	B	A	A	B	B	B	B	B
	1	14.7-100	11.77-96	FL_10-24	1	0	B	B	A	A	A	A	A	A	A	A	B	B	A	A	B	B	B	B	A	A	A	A	B	B	B	B	-	-	A	A	B	B	B	B	A	B	A	B	A	B	A	B	B
	1	14.7-110	11.77-96	FL_10-24	1	0	B	B	A	A	A	A	A	A	A	A	B	B	A	A	B	B	B	B	A	A	A	A	B	B	B	B	B	B	A	A	B	B	B	B	A	B	A	B	A	B	A	B	B
	1	14.7-113	11.77-96	FL_10-24	1	0	B	B	A	A	A	A	A	A	A	A	B	B	A	A	B	B	B	B	-	-	A	A	B	B	B	B	-	-	A	A	B	B	B	B	A	B	A	B	A	B	A	B	B
	1	14.7-114	11.77-96	FL_10-24	1	0	B	B	A	A	A	A	A	A	A	A	B	B	A	A	B	B	B	B	A	A	A	A	B	B	B	B	B	B	A	A	B	B	B	B	A	B	A	B	A	B	A	B	B
	1	14.7-123	11.77-96	FL_10-24	1	0	B	B	A	A	A	A	A	A	A	A	B	B	A	A	B	B	B	B	A	A	A	A	B	B	B	B	B	B	A	A	B	B	B	B	A	B	A	B	A	B	A	B	B
	1	14.7-126	11.77-96	FL_10-24	1	1.166666667	B	B	A	A	A	A	A	A	A	A	B	B	A	A	B	B	B	B	A	A	A	A	B	B	B	B	-	-	A	A	B	B	B	B	A	B	A	B	A	B	A	B	B
	1	14.7-86	11.77-96	FL_10-24	1	0	B	B	A	A	A	A	A	A	A	A	B	B	A	A	B	B	B	B	A	A	A	A	B	B	B	B	B	B	A	A	B	B	B	B	A	B	A	B	A	B	A	B	B
	1	14.7-92	11.77-96	FL_10-24	1	0	B	B	A	A	A	A	A	A	A	A	B	B	A	A	B	B	B	B	A	A	A	A	B	B	B	B	B	B	A	A	B	B	B	B	A	B	A	B	A	B	A	B	B
	1	14.7-94	11.77-96	FL_10-24	1	3.5	B	B	A	A	A	A	A	A	A	A	B	B	A	A	B	B	B	B	A	A	A	A	B	B	B	B	B	B	A	A	B	B	B	B	A	B	A	B	A	B	A	B	B
	1	14.7-95	11.77-96	FL_10-24	1	0	B	B	A	A	A	A	A	A	A	A	B	B	A	A	B	B	B	B	A	A	A	A	B	B	B	B	B	B	A	A	B	B	B	B	A	B	A	B	A	B	A	B	B
	1	14.81-25	11.77-96	FL_10-24	1	0	B	B	A	A	A	A	A	A	A	A	B	B	A	A	B	B	B	B	A	A	A	A	B	B	B	B	B	B	A	A	B	B	B	B	A	B	A	B	A	B	A	B	B
	1	14.9-102	FL_10-89	FL_10-46	1	61.5	A	B	A	B	A	B	A	B	A	B	B	B	A	A	A	B	A	B	A	A	A	A	A	B	B	B	A	B	A	B	A	B	B	B	A	B	B	B	A	B	A	B	A
	1	14.9-106	FL_10-89	FL_10-46	1	29.16666667	A	A	-	-	A	B	A	B	A	A	A	B	A	B	B	B	B	B	A	B	A	B	A	B	A	B	B	B	A	A	B	B	B	B	A	B	A	B	A	B	A	B	B
	1	14.9-116	FL_10-89	FL_10-46	1	0	A	B	A	B	A	B	A	B	A	A	A	B	A	B	B	B	B	B	A	B	A	B	A	B	A	B	B	B	A	A	B	B	B	B	A	B	A	B	A	B	A	B	B
	1	14.9-116a	FL_10-89	FL_10-46	1	-	A	B	A	B	A	B	A	B	A	A	A	B	A	B	B	B	B	B	A	B	A	B	A	B	A	B	B	B	A	A	B	B	B	B	A	B	A	B	A	B	A	B	B
	1	14.9-34	FL_10-89	FL_10-46	1	0	A	B	A	B	A	B	A	B	A	B	A	B	A	B	A	B	B	B	A	B	A	B	A	B	A	B	A	B	A	B	A	B	B	B	B	B	A	B	B	B	B	B	A
	1	14.9-38	FL_10-89	FL_10-46	1	0	A	B	A	B	A	B	A	B	A	B	B	B	A	A	A	B	A	B	A	A	A	A	A	B	B	B	A	B	A	B	A	B	B	B	A	B	B	B	A	B	A	B	A
	1	14.9-55	FL_10-89	FL_10-46	1	0	A	B	A	B	A	B	A	B	A	B	B	B	A	A	A	B	A	B	A	A	A	A	A	B	B	B	A	B	A	B	A	B	B	B	A	B	B	B	A	B	A	B	A
	1	14.9-63	FL_10-89	FL_10-46	1	29.16666667	A	A	-	-	A	B	A	B	A	A	A	B	A	B	B	B	B	B	A	B	A	B	A	B	A	B	B	B	A	A	B	B	B	B	A	B	A	B	A	B	A	B	B
	1	14.9-77	FL_10-89	FL_10-46	1	0	B	B	A	A	A	A	A	A	B	B	A	B	A	A	A	A	-	-	A	B	A	A	A	A	B	B	A	B	A	B	A	A	B	B	B	B	B	B	B	B	B	B	A
	1	14.9-9	FL_10-89	FL_10-46	1	0	B	B	A	A	A	A	A	A	B	B	A	B	A	A	A	A	A	B	A	B	A	A	A	A	B	B	A	B	A	B	A	A	B	B	B	B	B	B	B	B	B	B	A
	1	14.11-11	FL_09-46	11.34-47	1	0	A	B	A	B	A	B	A	B	A	A	B	B	A	A	B	B	B	B	A	A	-	-	B	B	B	B	-	-	A	A	B	B	B	B	A	B	A	B	A	B	A	B	B
	1	14.11-23b	FL_09-46	11.34-47	1	-	A	B	A	B	A	B	A	B	A	A	B	B	A	B	B	B	B	B	A	A	A	A	B	B	B	B	B	B	A	A	B	B	B	B	B	B	A	A	B	B	B	B	B
	1	14.11-29	FL_09-46	11.34-47	1	35	B	B	A	A	A	A	A	A	A	A	A	B	A	B	B	B	B	B	A	B	A	B	A	B	A	B	B	B	A	A	B	B	B	B	B	B	A	A	B	B	B	B	B
	1	14.11-36	FL_09-46	11.34-47	1	0	A	A	-	-	A	B	A	B	A	A	A	B	A	B	B	B	B	B	A	B	A	B	A	B	A	B	B	B	A	A	B	B	B	B	A	B	A	B	A	B	A	B	B
	1	14.11-4	FL_09-46	11.34-47	1	0	B	B	A	A	A	A	A	A	A	A	B	B	A	A	B	B	B	B	A	A	A	A	B	B	B	B	B	B	A	A	B	B	B	B	A	B	A	B	A	B	A	B	B
	1	14.11-41	FL_09-46	11.34-47	1	0	B	B	A	A	A	A	A	A	A	A	A	B	A	B	B	B	B	B	A	B	A	B	A	B	A	B	B	B	A	A	B	B	B	B	B	B	A	A	B	B	B	B	B
	1	14.11-49	FL_09-46	11.34-47	1	0	B	B	A	A	A	A	A	A	A	A	A	B	A	B	B	B	B	B	A	B	A	B	A	B	A	B	B	B	A	A	B	B	B	B	B	B	A	A	B	B	B	B	B
	1	14.11-66	FL_09-46	11.34-47	1	0	A	B	A	B	A	B	A	B	A	A	B	B	A	A	B	B	B	B	A	A	A	A	B	B	B	B	B	B	A	A	B	B	B	B	A	B	A	B	A	B	A	B	B
	1	14.11-99	FL_09-46	11.34-47	1	11.66666667	A	B	A	B	A	B	A	B	A	A	B	B	A	A	B	B	B	B	A	A	A	A	B	B	B	B	B	B	A	A	B	B	B	B	B	B	A	A	B	B	B	B	B
	1	14.31-14	FL_09-46	11.34-47	1	58.33333333	A	B	A	B	A	B	A	B	A	A	B	B	A	B	B	B	B	B	A	A	A	A	B	B	B	B	B	B	A	A	B	B	B	B	B	B	A	A	B	B	B	B	B
	1	14.12-1	FL_10-97	FL_10-92	1	0	B	B	A	A	A	A	A	A	A	A	B	B	A	A	B	B	B	B	A	A	A	A	B	B	B	B	-	-	A	A	B	B	B	B	B	B	A	A	B	B	B	B	B
	1	14.12-11	FL_10-97	FL_10-92	1	90.83333333	B	B	A	A	A	A	A	A	A	A	B	B	A	A	B	B	B	B	A	A	A	A	B	B	B	B	B	B	A	A	B	B	B	B	A	B	A	B	A	B	A	B	B
	1	14.12-12	FL_10-97	FL_10-92	1	0	B	B	A	A	A	A	A	A	A	B	A	B	A	A	A	B	A	B	A	B	A	A	A	B	B	B	A	B	A	B	A	B	B	B	B	B	A	B	B	B	B	B	A
	1	14.12-19	FL_10-97	FL_10-92	1	0	B	B	A	A	A	A	A	A	A	A	B	B	A	A	B	B	B	B	A	A	A	A	B	B	B	B	B	B	A	A	B	B	B	B	A	B	A	B	A	B	A	B	B
	1	14.12-22	FL_10-97	FL_10-92	1	0	B	B	A	A	A	A	A	A	A	B	A	B	A	A	A	B	A	B	A	B	A	A	A	B	B	B	A	B	A	B	A	B	B	B	A	B	B	B	A	B	A	B	A
	1	14.12-25	FL_10-97	FL_10-92	1	22.16666667	B	B	A	A	A	A	A	A	A	B	A	B	A	A	A	B	A	B	A	B	A	A	A	B	B	B	A	B	A	B	A	B	B	B	B	B	A	B	B	B	B	B	A
	1	14.12-26	FL_10-97	FL_10-92	1	26.83333333	B	B	A	A	A	A	A	A	A	B	A	B	A	A	A	B	A	B	A	B	A	A	A	B	B	B	A	B	A	B	A	B	B	B	A	B	B	B	A	B	A	B	A
	1	14.12-34	FL_10-97	FL_10-92	1	43.16666667	B	B	A	A	A	A	A	A	A	B	A	B	A	A	A	B	A	B	A	B	A	A	A	B	B	B	A	B	A	B	A	B	B	B	B	B	A	B	B	B	B	B	A
	1	14.12-41	FL_10-97	FL_10-92	1	32.66666667	B	B	A	A	A	A	A	A	A	A	B	B	A	A	B	B	B	B	A	A	A	A	B	B	B	B	B	B	A	A	B	B	B	B	A	B	A	B	A	B	A	B	B
	1	14.12-8	FL_10-97	FL_10-92	1	56	B	B	A	A	A	A	A	A	A	A	B	B	A	A	B	B	B	B	A	A	A	A	B	B	B	B	B	B	A	A	B	B	B	B	A	B	B	B	A	B	A	B	A
	1	14.16-37	FL_10-97	FL_10-92	1	0	B	B	A	A	A	A	A	A	A	B	A	B	A	A	A	B	A	B	A	B	A	A	A	B	B	B	A	B	A	B	A	B	B	B	B	B	A	B	B	B	B	B	A
	1	14.13-33	FL_10-97	FL_10-97	1	26.83333333	B	B	A	A	A	A	A	A	A	A	-	-	A	A	B	B	B	B	A	A	A	A	B	B	B	B	B	B	A	A	B	B	B	B	A	B	B	B	A	A	A	A	B
	1	14.14-1	FL_10-120	11.13-54	1	58.33333333	-	-	A	B	A	B	A	B	A	B	B	B	A	A	A	B	A	B	A	A	A	A	B	B	B	B	A	B	A	B	B	B	A	B	B	B	A	B	B	B	B	B	A
	1	14.14-3	FL_10-120	11.13-54	1	74.66666667	B	B	A	A	A	A	A	A	A	B	A	B	A	B	A	B	A	B	A	B	A	B	A	B	A	B	A	B	A	B	B	B	A	B	B	B	A	B	B	B	B	B	A
	1	14.14-6	FL_10-120	11.13-54	1	38.5	A	B	A	B	A	B	A	B	A	A	A	B	A	B	B	B	B	B	A	B	A	B	A	B	A	B	B	B	A	A	B	B	B	B	B	B	A	A	B	B	B	B	B
	1	14.14-52	FL_10-120	11.13-54	1	92.16666667	A	B	A	B	A	B	A	B	A	B	B	B	A	A	A	B	A	B	A	A	A	A	B	B	B	B	A	B	A	B	B	B	A	B	A	B	B	B	A	B	A	B	A
	1	14.15-1	FL_10-24	FL_10-121	1	81.66666667	B	B	A	A	A	A	A	A	A	A	B	B	A	B	B	B	B	B	A	B	A	B	A	B	A	B	B	B	A	A	B	B	B	B	B	B	A	A	B	B	B	B	B
	1	14.15-11	FL_10-24	FL_10-121	1	73.5	B	B	A	A	A	A	A	A	A	A	A	B	A	B	B	B	B	B	A	B	A	B	A	B	A	B	B	B	A	A	B	B	B	B	B	B	A	A	B	B	B	B	B
	1	14.15-14	FL_10-24	FL_10-121	1	0	B	B	A	A	A	A	A	A	A	A	A	B	A	B	B	B	B	B	A	B	A	B	A	B	A	B	B	B	A	A	B	B	B	B	B	B	A	A	B	B	B	B	B
	1	14.15-21	FL_10-24	FL_10-121	1	46.66666667	B	B	A	A	A	A	A	A	A	A	A	B	A	B	B	B	B	B	A	B	A	B	A	B	A	B	B	B	A	A	B	B	B	B	B	B	A	A	B	B	B	B	B
	1	14.15-44	FL_10-24	FL_10-121	1	0	B	B	A	A	A	A	A	A	-	-	B	B	A	A	B	B	B	B	-	-	A	A	B	B	B	B	B	B	A	A	B	B	B	B	B	B	A	A	B	B	B	B	B
	1	14.15-45	FL_10-24	FL_10-121	1	0	B	B	A	A	A	A	A	A	A	A	B	B	A	A	B	B	B	B	A	A	A	A	B	B	B	B	B	B	A	A	B	B	B	B	B	B	A	A	B	B	B	B	B
	1	14.15-47	FL_10-24	FL_10-121	1	72.33333333	B	B	A	A	A	A	A	A	A	A	A	B	A	B	B	B	B	B	A	B	A	B	A	B	A	B	B	B	A	A	B	B	B	B	B	B	A	A	B	B	B	B	B
	1	14.15-52	FL_10-24	FL_10-121	1	12.83333333	B	B	A	A	A	A	A	A	A	A	A	B	A	B	B	B	B	B	A	B	A	B	A	B	A	B	B	B	A	A	B	B	B	B	B	B	A	A	B	B	B	B	B
	1	14.15-57	FL_10-24	FL_10-121	1	0	B	B	A	A	A	A	A	A	A	A	B	B	A	A	B	B	B	B	A	A	A	A	B	B	B	B	B	B	A	A	B	B	B	B	B	B	A	A	B	B	B	B	B
	1	14.15-73	FL_10-24	FL_10-121	1	26.83333333	B	B	A	A	A	A	A	A	A	A	B	B	A	A	B	B	B	B	A	A	A	A	B	B	B	B	B	B	A	A	B	B	B	B	B	B	A	A	B	B	B	B	B
	1	14.16-13	FL_10-89	11.43-15	1	94.5	B	B	A	A	A	A	A	A	A	B	A	B	A	A	A	B	A	B	A	B	A	A	A	B	B	B	A	B	A	B	A	B	B	B	B	B	A	B	B	B	B	B	A
	1	14.16-21	FL_10-89	11.43-15	1	3.5	B	B	A	A	A	A	A	A	A	B	A	B	A	A	A	B	A	B	A	B	A	A	A	B	B	B	A	B	A	B	A	B	B	B	B	B	A	B	B	B	B	B	A
	1	14.16-23	FL_10-89	11.43-15	1	12.83333333	A	B	A	B	A	B	A	B	A	A	B	B	A	A	B	B	B	B	A	A	A	A	B	B	B	B	B	B	A	A	B	B	B	B	A	B	A	B	A	B	A	B	B
	1	14.16-24	FL_10-89	11.43-15	1	0	A	B	A	B	A	B	A	B	A	A	B	B	A	A	B	B	B	B	A	A	A	A	B	B	B	B	-	-	A	A	B	B	B	B	A	B	A	B	A	B	A	B	B
	1	14.16-26	FL_10-89	11.43-15	1	0	A	B	A	B	A	B	A	B	A	A	B	B	A	A	B	B	B	B	A	A	A	A	B	B	B	B	B	B	A	A	B	B	B	B	A	B	A	B	A	B	A	B	B
	1	14.16-35	FL_10-89	11.43-15	1	47.83333333	A	B	A	B	A	B	A	B	A	A	B	B	A	A	B	B	B	B	A	A	A	A	B	B	B	B	B	B	A	A	B	B	B	B	A	B	A	B	A	B	A	B	B
	1	14.16-36	FL_10-89	11.43-15	1	24.5	B	B	A	A	A	A	A	A	A	B	A	B	A	A	A	B	A	B	A	B	A	A	A	B	B	B	A	B	A	B	A	B	B	B	A	B	B	B	A	B	A	B	A
	1	14.16-42	FL_10-89	11.43-15	1	15.16666667	B	B	A	A	A	A	A	A	A	B	A	B	A	A	A	B	A	B	A	B	A	A	A	B	B	B	A	B	A	B	A	B	B	B	B	B	A	B	B	B	B	B	A
	1	14.16-9	FL_10-89	11.43-15	1	0	B	B	A	A	A	A	A	A	A	B	A	B	A	A	A	B	A	B	A	B	A	A	A	B	B	B	A	B	A	B	A	B	B	B	B	B	A	B	B	B	B	B	A
	1	14.17-1	11.85-58	FL_09-46	1	74.66666667	B	B	A	A	A	A	A	A	A	A	A	B	A	B	B	B	B	B	A	B	A	B	A	B	A	B	B	B	A	A	B	B	B	B	B	B	A	A	B	B	B	B	B
	1	14.17-30	11.85-58	FL_09-46	1	0	B	B	A	A	A	A	A	A	A	A	A	B	A	B	B	B	B	B	A	B	A	B	A	B	A	B	B	B	A	A	B	B	B	B	A	B	A	B	A	B	A	B	B
	1	14.17-41	11.85-58	FL_09-46	1	0	A	B	A	B	A	B	A	B	A	A	B	B	A	A	B	B	B	B	A	A	A	A	B	B	B	B	B	B	A	A	B	B	B	B	A	B	A	B	A	B	A	B	B
	1	14.17-56	11.85-58	FL_09-46	1	0	B	B	A	A	A	A	A	A	A	A	B	B	A	A	B	B	B	B	A	A	A	A	B	B	B	B	-	-	A	A	B	B	B	B	A	B	A	B	A	B	A	B	B
	1	14.17-67	11.85-58	FL_09-46	1	36.16666667	B	B	A	A	A	A	A	A	A	A	A	B	A	B	B	B	B	B	A	B	A	B	A	B	A	B	B	B	A	A	B	B	B	B	A	B	A	B	A	B	A	B	B
	1	14.17-78	11.85-58	FL_09-46	1	0	B	B	A	A	A	A	A	A	A	A	A	B	A	B	B	B	B	B	A	B	A	B	A	B	A	B	B	B	A	A	B	B	B	B	B	B	A	A	B	B	B	B	B
	1	14.17-83	11.85-58	FL_09-46	1	0	B	B	A	A	A	A	A	A	A	A	A	B	A	B	B	B	B	B	A	B	A	B	A	B	A	B	B	B	A	A	B	B	B	B	B	B	A	A	B	B	B	B	B
	1	14.17-88	11.85-58	FL_09-46	1	0	B	B	A	A	A	A	A	A	A	A	A	B	A	B	B	B	B	B	A	B	A	B	A	B	A	B	B	B	A	A	B	B	B	B	A	B	A	B	A	B	A	B	B
	1	14.17-90	11.85-58	FL_09-46	1	0	A	B	A	B	A	B	A	B	A	A	B	B	A	A	B	B	B	B	A	A	A	A	B	B	B	B	B	B	A	A	B	B	B	B	A	B	A	B	A	B	A	B	B
	1	14.17-97	11.85-58	FL_09-46	1	0	A	B	A	B	A	B	A	B	A	A	B	B	A	A	B	B	B	B	A	A	A	A	B	B	B	B	B	B	A	A	B	B	B	B	A	B	A	B	A	B	A	B	B
	1	14.18-18	FL_10-153	11.13-54	1	15.16666667	A	B	A	B	A	B	A	B	A	B	B	B	A	A	A	B	A	B	A	A	A	A	B	B	B	B	A	B	A	B	B	B	A	B	B	B	A	A	B	B	B	B	B
	1	14.18-25	FL_10-153	11.13-54	1	5.833333333	A	B	A	B	A	B	A	B	A	B	B	B	A	A	A	B	A	B	A	A	A	A	B	B	B	B	A	B	A	B	B	B	A	B	B	B	A	A	B	B	B	B	B
	1	14.18-30	FL_10-153	11.13-54	1	0	B	B	A	A	A	A	A	A	A	B	B	B	A	A	A	B	A	B	A	A	A	A	B	B	B	B	A	B	A	B	B	B	A	B	B	B	A	B	B	B	B	B	A
	1	14.18-31	FL_10-153	11.13-54	1	0	B	B	A	A	A	A	A	A	B	B	B	B	A	A	A	A	A	B	A	A	A	A	B	B	B	B	A	B	A	B	B	B	A	B	B	B	A	B	B	B	B	B	A
	1	14.18-33	FL_10-153	11.13-54	1	0	B	B	A	A	A	A	A	A	A	B	B	B	A	A	A	B	A	B	A	A	A	A	B	B	B	B	A	B	A	B	B	B	A	B	B	B	A	B	B	B	B	B	A
	1	14.18-9	FL_10-153	11.13-54	1	1.166666667	B	B	A	A	A	A	A	A	B	B	B	B	A	A	A	A	A	B	A	A	A	A	B	B	B	B	A	B	A	B	B	B	A	B	B	B	A	B	B	B	B	B	A
	1	14.19-38	11.139-10	11.28-34	1	0	B	B	A	A	A	A	A	A	A	A	B	B	A	A	B	B	B	B	A	A	A	A	B	B	B	B	B	B	A	A	B	B	B	B	B	B	A	A	B	B	B	B	B
	1	14.19-51	11.139-10	11.28-34	1	0	B	B	A	A	A	A	A	A	A	A	B	B	A	A	B	B	B	B	A	A	A	A	B	B	B	B	B	B	A	A	B	B	B	B	B	B	A	A	B	B	B	B	B
	1	14.19-57	11.139-10	11.28-34	1	0	B	B	A	A	A	A	A	A	A	A	B	B	A	A	B	B	B	B	A	A	A	A	B	B	B	B	B	B	A	A	B	B	B	B	B	B	A	A	B	B	B	B	B
	1	14.19-61	11.139-10	11.28-34	1	0	B	B	A	A	A	A	A	A	A	A	B	B	A	A	B	B	B	B	A	A	A	A	B	B	B	B	B	B	A	A	B	B	B	B	B	B	A	A	B	B	B	B	B
	1	14.19-71	11.139-10	11.28-34	1	0	B	B	A	A	A	A	A	A	A	B	B	B	A	A	A	B	A	B	A	A	A	A	A	B	B	B	A	B	A	B	A	B	B	B	B	B	A	B	B	B	B	B	A
	1	14.19-79	11.139-10	11.28-34	1	70	B	B	A	A	A	A	A	A	A	B	B	B	A	A	A	B	A	B	A	A	A	A	A	B	B	B	A	B	A	B	A	B	B	B	B	B	A	B	B	B	B	B	A
	1	14.19-88	11.139-10	11.28-34	1	15.16666667	B	B	A	A	A	A	A	A	A	B	B	B	A	A	A	B	A	B	A	A	A	A	A	B	B	B	A	B	A	B	A	B	B	B	B	B	A	B	B	B	B	B	A
	1	14.19-101	11.139-10	11.28-34	1	0	B	B	A	A	A	A	A	A	A	A	B	B	A	A	B	B	B	B	A	A	A	A	B	B	B	B	B	B	A	A	B	B	B	B	B	B	A	A	B	B	B	B	B
	1	14.19-12	11.139-10	11.28-34	1	63	B	B	A	A	A	A	A	A	A	A	B	B	A	A	B	B	B	B	A	A	A	A	A	B	B	B	B	B	A	A	B	B	B	B	B	B	A	A	B	B	B	B	B
	1	14.19-105	11.139-10	11.28-34	1	0	B	B	A	A	A	A	A	A	A	A	B	B	A	A	B	B	B	B	A	A	A	A	B	B	B	B	B	B	A	A	B	B	B	B	B	B	A	A	B	B	B	B	B
	1	14.22-13	FL_10-46	FL_09-46	1	0	A	B	A	B	A	B	A	B	A	A	A	B	A	B	B	B	B	B	A	B	A	B	A	B	A	B	B	B	A	A	B	B	B	B	A	B	A	B	A	B	A	B	B
	1	14.22-15	FL_10-46	FL_09-46	1	0	B	B	A	A	A	A	A	A	A	B	A	B	A	B	A	B	A	B	A	B	A	B	A	A	A	B	A	B	A	B	A	B	B	B	B	B	A	B	B	B	B	B	A
	1	14.22-17	FL_10-46	FL_09-46	1	1.166666667	B	B	A	A	A	A	A	A	A	B	A	B	A	B	A	B	A	B	A	B	A	B	A	A	A	B	A	B	A	A	B	B	B	B	B	B	A	A	B	B	B	B	B
	1	14.22-19	FL_10-46	FL_09-46	1	94.5	A	B	A	B	A	B	A	B	A	A	A	B	A	B	B	B	B	B	A	B	A	B	A	B	A	B	B	B	A	A	B	B	B	B	A	B	A	B	A	B	A	B	B
	1	14.22-20	FL_10-46	FL_09-46	1	0	B	B	A	A	A	A	A	A	A	B	A	B	A	B	A	B	A	B	A	B	A	B	A	A	A	B	-	-	A	B	A	B	B	B	B	B	A	B	B	B	B	B	A
	1	14.22-5	FL_10-46	FL_09-46	1	0	B	B	A	A	A	A	A	A	A	B	A	B	A	B	A	B	A	B	A	B	A	B	A	A	A	B	A	B	A	B	A	B	B	B	A	B	B	B	A	B	A	B	A
	1	14.22-6	FL_10-46	FL_09-46	1	0	A	B	A	B	A	B	A	B	A	B	B	B	A	A	-	-	A	B	A	A	A	A	A	B	B	B	A	B	A	B	A	B	B	B	A	B	B	B	A	B	A	B	A
	1	14.22-7	FL_10-46	FL_09-46	1	19.83333333	B	B	A	A	A	A	A	A	A	A	A	A	B	B	B	B	B	B	B	B	B	B	A	A	A	A	B	B	A	A	B	B	B	B	B	B	A	A	B	B	B	B	B
	1	14.22-8	FL_10-46	FL_09-46	1	17.5	B	B	A	A	A	A	A	A	A	A	A	A	B	B	B	B	B	B	B	B	B	B	A	A	A	A	B	B	A	A	B	B	B	B	B	B	A	A	B	B	B	B	B
	1	14.9-47	FL_10-46	FL_09-46	1	0	B	B	A	A	A	A	A	A	A	B	A	B	A	B	A	B	A	B	A	B	A	B	A	A	A	B	A	B	A	B	A	B	B	B	B	B	A	B	B	B	B	B	A
	1	14.25-1	Florida127	FL_10-120	1	101.5	A	B	A	B	A	B	A	B	A	A	A	B	A	B	B	B	B	B	A	B	A	B	A	B	A	B	B	B	A	A	B	B	B	B	A	B	A	B	A	B	A	B	B
	1	14.25-13	Florida127	FL_10-120	1	113.1666667	B	B	A	A	A	A	A	A	A	A	A	A	B	B	B	B	B	B	B	B	B	B	A	A	A	A	B	B	A	A	B	B	B	B	B	B	A	A	B	B	B	B	B
	1	14.25-17	Florida127	FL_10-120	1	24.5	B	B	A	A	A	A	A	A	A	A	A	A	B	B	B	B	B	B	B	B	B	B	A	A	A	A	B	B	A	A	B	B	B	B	B	B	A	A	B	B	B	B	B
	1	14.25-2	Florida127	FL_10-120	1	81.66666667	A	B	A	B	A	B	A	B	A	A	B	B	A	A	B	B	B	B	A	A	A	A	B	B	B	B	B	B	A	A	B	B	B	B	A	A	B	B	A	A	A	A	B
;	1	14.25-20	Florida127	FL_10-120	1	124.1666667	-	-	-	-	A	B	A	B	A	A	A	B	A	B	B	B	B	B	A	B	A	B	A	B	A	B	B	B	A	A	B	B	B	B	A	B	A	B	A	B	A	B	B
	1	14.25-2a	Florida127	FL_10-120	1	-	A	B	A	B	A	B	A	B	A	A	B	B	A	A	B	B	B	B	A	A	A	A	B	B	B	B	B	B	A	A	B	B	B	B	A	B	B	B	A	A	A	A	B
	1	14.25-4	Florida127	FL_10-120	1	38.5	B	B	A	A	A	A	A	A	A	A	A	A	B	B	B	B	B	B	B	B	B	B	A	A	A	A	B	B	A	A	B	B	B	B	B	B	A	A	B	B	B	B	B
	1	14.25-41	Florida127	FL_10-120	1	68.83333333	A	B	A	B	A	B	A	B	A	A	B	B	A	A	B	B	B	B	A	A	A	A	B	B	B	B	B	B	A	A	B	B	B	B	A	A	B	B	A	A	A	A	B
	1	14.25-5	Florida127	FL_10-120	1	53.66666667	B	B	A	A	A	A	A	A	A	A	A	A	B	B	B	B	B	B	B	B	B	B	A	A	A	A	B	B	A	A	B	B	B	B	B	B	A	A	B	B	B	B	B
	1	14.25-6	Florida127	FL_10-120	1	38.5	B	B	A	A	A	A	A	A	A	A	A	A	B	B	B	B	B	B	B	B	B	B	A	A	A	A	B	B	A	A	B	B	B	B	B	B	A	A	B	B	B	B	B
	1	14.25-7	Florida127	FL_10-120	1	0	B	B	A	A	A	A	A	A	A	A	A	B	A	B	B	B	B	B	A	B	A	B	A	B	A	B	B	B	A	A	B	B	B	B	A	B	A	B	A	B	A	B	B
	1	14.27-18	11.139-10	FL_10-143	1	0	B	B	A	A	A	A	A	A	A	A	B	B	A	A	B	B	B	B	-	-	A	A	B	B	B	B	B	B	A	A	B	B	B	B	B	B	A	A	B	B	B	B	B
	1	14.27-54	11.139-10	FL_10-143	1	40.83333333	A	B	A	B	A	B	A	B	A	A	B	B	A	A	B	B	B	B	A	A	A	A	B	B	B	B	B	B	A	A	B	B	B	B	B	B	A	A	B	B	B	B	B
	1	14.27-63	11.139-10	FL_10-143	1	0	B	B	A	A	A	A	A	A	A	A	B	B	A	A	B	B	B	B	A	A	A	A	B	B	B	B	B	B	A	A	B	B	B	B	B	B	A	A	B	B	B	B	B
	1	14.27-67	11.139-10	FL_10-143	1	0	A	B	A	B	A	B	A	B	A	A	B	B	A	A	B	B	B	B	A	A	A	A	B	B	B	B	B	B	A	A	B	B	B	B	B	B	A	A	B	B	B	B	B
	1	14.27-72	11.139-10	FL_10-143	1	96.83333333	B	B	A	A	A	A	A	A	A	A	B	B	A	A	B	B	B	B	A	A	A	A	B	B	B	B	B	B	A	A	B	B	B	B	B	B	A	A	B	B	B	B	B
	1	14.27-77	11.139-10	FL_10-143	1	31.5	B	B	A	A	A	A	A	A	A	A	B	B	A	A	B	B	B	B	-	-	A	A	B	B	B	B	-	-	A	A	B	B	B	B	B	B	A	A	B	B	B	B	B
	1	14.27-78	11.139-10	FL_10-143	1	0	A	B	A	B	A	B	A	B	A	A	B	B	A	A	B	B	B	B	-	-	A	A	B	B	B	B	-	-	A	A	B	B	B	B	B	B	A	A	B	B	B	B	B
	1	14.27-82	11.139-10	FL_10-143	1	0	B	B	A	A	A	A	A	A	A	A	B	B	A	A	B	B	B	B	A	A	A	A	B	B	B	B	B	B	A	A	B	B	B	B	B	B	A	A	B	B	B	B	B
	1	14.27-84	11.139-10	FL_10-143	1	53.66666667	A	B	A	B	A	B	A	B	A	A	B	B	A	A	B	B	B	B	A	A	A	A	B	B	B	B	B	B	A	A	B	B	B	B	B	B	A	A	B	B	B	B	B
	1	14.28.3	11.34-47	FL_10-166	1	-	B	B	A	A	A	A	A	A	A	A	A	B	A	B	B	B	B	B	A	B	A	B	A	B	A	B	B	B	A	A	B	B	B	B	B	B	A	A	B	B	B	B	B
	1	14.28-1	11.34-47	FL_10-166	1	0	B	B	A	A	A	A	A	A	A	A	A	B	A	B	B	B	B	B	A	B	A	B	A	B	A	B	B	B	A	A	B	B	B	B	B	B	A	A	B	B	B	B	B
	1	14.28-2	11.34-47	FL_10-166	1	0	B	B	A	A	A	A	A	A	A	A	A	B	A	B	B	B	B	B	A	B	A	B	A	B	A	B	B	B	A	A	B	B	B	B	B	B	A	A	B	B	B	B	B
	1	14.28-21	11.34-47	FL_10-166	1	36.16666667	-	-	-	-	A	B	A	B	A	B	A	B	A	B	A	B	A	B	A	B	A	B	A	B	A	B	A	B	A	A	B	B	A	B	B	B	A	A	B	B	B	B	B
	1	14.28-3	11.34-47	FL_10-166	1	0	B	B	A	A	A	A	A	A	A	A	A	B	A	B	B	B	B	B	A	B	A	B	A	B	A	B	B	B	A	A	B	B	B	B	B	B	A	A	B	B	B	B	B
	1	14.28-4	11.34-47	FL_10-166	1	22.16666667	B	B	A	A	A	A	A	A	A	B	A	B	A	B	A	B	A	B	A	B	A	B	A	B	A	B	A	B	A	A	B	B	A	B	B	B	A	A	B	B	B	B	B
	1	14.28-5	11.34-47	FL_10-166	1	0	B	B	A	A	A	A	A	A	A	A	A	B	A	B	B	B	B	B	A	B	A	B	A	B	A	B	B	B	A	A	B	B	B	B	B	B	A	A	B	B	B	B	B
	1	14.28-8	11.34-47	FL_10-166	1	0	-	-	-	-	A	B	A	B	A	B	A	B	A	B	A	B	A	B	A	B	A	B	A	B	A	B	A	B	A	A	B	B	A	B	B	B	A	A	B	B	B	B	B
	1	14.28-9	11.34-47	FL_10-166	1	0	A	B	A	B	A	B	A	B	A	B	A	B	A	B	A	B	A	B	A	B	A	B	A	B	A	B	A	B	A	A	B	B	A	B	B	B	A	A	B	B	B	B	B
	1	14.44-35	11.34-47	FL_10-166	1	26.83333333	-	-	-	-	A	B	A	B	A	B	A	B	A	B	A	B	A	B	A	B	A	B	A	B	A	B	A	B	A	A	B	B	A	B	B	B	A	A	B	B	B	B	B
	1	14.85-16	11.34-47	FL_10-166	1	115.5	B	B	A	A	A	A	A	A	A	A	A	B	A	B	B	B	B	B	A	B	A	B	A	B	A	B	B	B	A	A	B	B	B	B	B	B	A	A	B	B	B	B	B
	1	14.33-1	FL_10-166	11.77-96	1	37.33333333	B	B	A	A	A	A	A	A	A	A	B	B	A	A	B	B	B	B	A	A	A	A	B	B	B	B	B	B	A	A	B	B	B	B	A	B	A	B	A	B	A	B	B
	1	14.33-10	FL_10-166	11.77-96	1	0	A	B	A	B	A	B	A	B	A	B	B	B	A	A	A	B	A	B	A	A	A	A	B	B	B	B	A	B	A	A	B	B	A	B	A	B	A	B	A	B	A	B	B
	1	14.33-15	FL_10-166	11.77-96	1	0	A	B	A	B	A	B	A	B	A	B	B	B	A	A	A	B	A	B	A	A	A	A	B	B	B	B	A	B	A	A	B	B	A	B	A	B	A	B	A	B	A	B	B
	1	14.33-17	FL_10-166	11.77-96	1	0	A	B	A	B	A	B	A	B	A	B	B	B	A	A	A	B	A	B	A	A	A	A	B	B	B	B	A	B	A	A	B	B	A	B	A	B	A	B	A	B	A	B	B
	1	14.33-18	FL_10-166	11.77-96	1	0	B	B	A	A	A	A	A	A	A	A	B	B	A	A	B	B	B	B	A	A	A	A	B	B	B	B	B	B	A	A	B	B	B	B	A	B	A	B	A	B	A	B	B
	1	14.33-19	FL_10-166	11.77-96	1	36.16666667	B	B	A	A	A	A	A	A	A	A	B	B	A	A	B	B	B	B	A	A	A	A	B	B	B	B	B	B	A	A	B	B	A	B	A	B	A	B	A	B	A	B	B
	1	14.33-2	FL_10-166	11.77-96	1	0	B	B	A	A	A	A	A	A	A	A	B	B	A	A	B	B	B	B	A	A	-	-	B	B	B	B	B	B	A	A	B	B	B	B	A	B	A	B	A	B	A	B	B
	1	14.33-22	FL_10-166	11.77-96	1	0	B	B	A	A	A	A	A	A	A	A	B	B	A	A	B	B	B	B	A	A	A	A	B	B	B	B	B	B	A	A	B	B	B	B	A	B	A	B	A	B	A	B	B
	1	14.33-4	FL_10-166	11.77-96	1	0	B	B	A	A	A	A	A	A	A	A	B	B	A	A	B	B	B	B	A	A	A	A	B	B	B	B	B	B	A	A	B	B	B	B	A	B	A	B	A	B	A	B	B
	1	14.33-7	FL_10-166	11.77-96	1	0	A	B	A	B	A	B	A	B	A	B	B	B	A	A	A	B	A	B	A	A	A	A	B	B	B	B	A	B	A	A	B	B	A	B	A	B	A	B	A	B	A	B	B
	1	14.34-11	FL_10-89	FL_07-193	1	42	B	B	A	A	A	A	A	A	A	B	A	B	A	A	A	B	A	B	A	B	A	A	A	B	B	B	A	B	A	B	A	B	B	B	B	B	A	B	B	B	B	B	A
	1	14.34-13	FL_10-89	FL_07-193	1	40.83333333	B	B	A	A	A	A	A	A	A	B	A	B	A	A	-	-	A	B	A	B	A	A	A	B	B	B	A	B	A	B	A	B	B	B	B	B	A	B	B	B	B	B	A
	1	14.34-18	FL_10-89	FL_07-193	1	29.16666667	B	B	A	A	A	A	A	A	A	B	A	B	A	A	A	B	A	B	A	B	A	A	A	B	B	B	A	B	A	B	A	B	B	B	B	B	A	B	B	B	B	B	A
	1	14.34-21	FL_10-89	FL_07-193	1	22.16666667	A	B	A	B	A	B	A	B	A	A	B	B	A	A	B	B	B	B	-	-	A	A	B	B	B	B	B	B	A	A	B	B	B	B	A	B	A	B	A	B	A	B	B
	1	14.34-29	FL_10-89	FL_07-193	1	0	B	B	A	A	A	A	A	A	A	B	A	B	A	A	A	B	A	B	A	B	A	A	A	B	B	B	A	B	A	B	A	B	B	B	B	B	A	B	B	B	B	B	A
	1	14.34-39	FL_10-89	FL_07-193	1	56	A	B	A	B	A	B	A	B	A	A	B	B	A	A	B	B	B	B	A	A	A	A	B	B	B	B	B	B	A	A	B	B	B	B	A	B	A	B	A	B	A	B	B
	1	14.34-40	FL_10-89	FL_07-193	1	0	A	B	A	B	A	B	A	B	A	A	B	B	A	A	B	B	B	B	A	A	A	A	B	B	B	B	B	B	A	A	B	B	B	B	A	B	A	B	A	B	A	B	B
	1	14.34-5	FL_10-89	FL_07-193	1	0	B	B	A	A	A	A	A	A	A	B	A	B	A	A	A	B	A	B	A	B	A	A	A	B	B	B	A	B	A	B	A	B	B	B	B	B	A	B	B	B	B	B	A
	1	14.34-7	FL_10-89	FL_07-193	1	31.5	B	B	A	A	A	A	A	A	A	B	A	B	A	A	A	B	A	B	A	B	A	A	A	B	B	B	A	B	A	B	A	B	B	B	B	B	A	B	B	B	B	B	A
	1	14.37-2	FL_10-24	FL_10-89	1	0	A	B	A	B	A	B	A	B	A	A	B	B	A	A	B	B	B	B	A	A	A	A	B	B	B	B	B	B	A	A	B	B	B	B	A	B	A	B	A	B	A	B	B
	1	14.37-22	FL_10-24	FL_10-89	1	11.66666667	A	B	A	B	A	B	A	B	A	A	B	B	A	A	B	B	B	B	A	A	A	A	B	B	B	B	B	B	A	A	B	B	B	B	A	B	A	B	A	B	A	B	B
	1	14.37-23	FL_10-24	FL_10-89	1	0	A	B	A	B	A	B	A	B	A	A	B	B	A	A	B	B	B	B	A	A	A	A	B	B	B	B	B	B	A	A	B	B	B	B	A	B	A	B	A	B	A	B	B
	1	14.37-27	FL_10-24	FL_10-89	1	81.33333333	B	B	A	A	A	A	A	A	A	B	A	B	A	A	-	-	A	B	A	B	A	A	A	B	B	B	A	B	A	B	A	B	B	B	B	B	A	B	B	B	B	B	A
	1	14.37-34	FL_10-24	FL_10-89	1	0	A	B	A	B	A	B	A	B	A	A	B	B	A	A	B	B	B	B	A	A	A	A	B	B	B	B	B	B	A	A	B	B	B	B	A	B	A	B	A	B	A	B	B
	1	14.37-48	FL_10-24	FL_10-89	1	0	B	B	A	A	A	A	A	A	A	B	A	B	A	A	A	B	A	B	A	B	A	A	A	B	B	B	A	B	A	B	A	B	B	B	B	B	A	B	B	B	B	B	A
	1	14.37-64	FL_10-24	FL_10-89	1	87.5	B	B	A	A	A	A	A	A	A	B	A	B	A	A	A	B	A	B	A	B	A	A	A	B	B	B	A	B	A	B	A	B	B	B	B	B	A	B	B	B	B	B	A
	1	14.37-72	FL_10-24	FL_10-89	1	79	A	B	A	B	A	B	A	B	A	A	B	B	A	A	B	B	B	B	A	A	A	A	B	B	B	B	B	B	A	A	B	B	B	B	A	B	A	B	A	B	A	B	B
	1	14.37-85	FL_10-24	FL_10-89	1	19.83333333	A	B	A	B	A	B	A	B	A	A	B	B	A	A	B	B	B	B	A	A	A	A	B	B	B	B	B	B	A	A	B	B	B	B	A	B	A	B	A	B	A	B	B
	1	14.11-23a	FL_10-24	FL_10-89	1	-	B	B	A	A	A	A	A	A	A	B	A	B	-	-	B	B	A	B	A	B	A	A	A	B	B	B	A	B	A	B	A	B	B	B	B	B	A	B	B	B	B	B	A
	1	14.39-14	11.28-34	FL_10-166	1	0	A	B	A	B	A	B	A	B	A	B	B	B	A	A	A	B	A	B	A	A	A	A	B	B	B	B	A	B	A	A	B	B	A	B	B	B	A	A	B	B	B	B	B
	1	14.39-15	11.28-34	FL_10-166	1	29.16666667	A	B	A	B	A	B	A	B	B	B	B	B	A	A	A	A	A	B	A	A	A	A	A	B	B	B	A	B	A	B	A	B	A	B	B	B	A	B	B	B	B	B	A
	1	14.39-19	11.28-34	FL_10-166	1	0	A	B	A	B	A	B	A	B	B	B	B	B	A	A	A	A	A	B	A	A	A	A	A	B	B	B	A	B	A	B	A	B	A	B	B	B	A	B	B	B	B	B	A
	1	14.39-2	11.28-34	FL_10-166	1	0	B	B	A	A	A	A	A	A	A	A	B	B	A	A	B	B	B	B	A	A	A	A	B	B	B	B	B	B	A	A	B	B	B	B	B	B	A	A	B	B	B	B	B
	1	14.39-26	11.28-34	FL_10-166	1	0	B	B	A	A	A	A	A	A	A	B	B	B	A	A	A	B	A	B	A	A	A	A	B	B	B	B	A	B	A	A	B	B	A	B	B	B	A	A	B	B	B	B	B
	1	14.39-30	11.28-34	FL_10-166	1	0	B	B	A	A	A	A	A	A	A	A	B	B	A	A	B	B	B	B	A	A	A	A	B	B	B	B	B	B	A	A	B	B	B	B	B	B	A	A	B	B	B	B	B
	1	14.39-31	11.28-34	FL_10-166	1	0	B	B	A	A	A	A	A	A	A	B	B	B	A	A	A	B	A	B	A	A	A	A	A	B	B	B	A	B	A	B	A	B	B	B	B	B	A	B	B	B	B	B	A
	1	14.39-35	11.28-34	FL_10-166	1	22.16666667	B	B	A	A	A	A	A	A	A	B	B	B	A	A	A	B	A	B	A	A	A	A	A	B	B	B	A	B	A	B	A	B	B	B	B	B	A	B	B	B	B	B	A
	1	14.39-4	11.28-34	FL_10-166	1	0	B	B	A	A	A	A	A	A	A	A	B	B	A	A	B	B	B	B	A	A	A	A	B	B	B	B	B	B	A	A	B	B	B	B	B	B	A	A	B	B	B	B	B
	1	14.41-1	FL_10-121	FL_10-89	1	0	A	B	A	B	A	B	A	B	A	A	B	B	A	A	B	B	B	B	A	A	A	A	B	B	B	B	B	B	A	A	B	B	B	B	A	B	A	B	A	B	A	B	B
	1	14.41-25	FL_10-121	FL_10-89	1	0	A	A	-	-	A	B	A	B	A	A	A	B	A	B	B	B	B	B	A	B	A	B	A	B	A	B	B	B	A	A	B	B	B	B	A	B	A	B	A	B	A	B	B
	1	14.41-26	FL_10-121	FL_10-89	1	0	A	A	-	-	A	B	A	B	A	A	A	B	A	B	B	B	B	B	A	B	A	B	A	B	A	B	B	B	A	A	B	B	B	B	A	B	A	B	A	B	A	B	B
	1	14.41-44	FL_10-121	FL_10-89	1	36.16666667	B	B	A	A	A	A	A	A	A	B	A	B	A	A	A	B	A	B	A	B	A	A	A	B	B	B	A	B	A	B	A	B	B	B	B	B	A	B	B	B	B	B	A
	1	14.41-5	FL_10-121	FL_10-89	1	0	B	B	A	A	A	A	A	A	A	B	A	A	A	B	A	B	A	B	B	B	A	B	A	A	A	B	A	B	A	B	A	B	B	B	B	B	A	B	B	B	B	B	A
	1	14.41-57	FL_10-121	FL_10-89	1	0	B	B	A	A	A	A	A	A	A	B	A	B	A	A	A	B	A	B	A	B	A	A	A	B	B	B	A	B	A	B	A	B	B	B	B	B	A	B	B	B	B	B	A
	1	14.41-63	FL_10-121	FL_10-89	1	0	B	B	A	A	A	A	A	A	A	B	A	A	A	B	A	B	A	B	B	B	A	B	A	A	A	B	A	B	A	B	A	B	B	B	B	B	A	B	B	B	B	B	A
	1	14.41-73	FL_10-121	FL_10-89	1	24.5	A	B	A	B	A	B	A	B	A	A	B	B	A	A	B	B	B	B	A	A	A	A	B	B	B	B	B	B	A	A	B	B	B	B	A	B	A	B	A	B	A	B	B
	1	14.41-74	FL_10-121	FL_10-89	1	0	A	B	A	B	A	B	A	B	A	A	A	B	A	B	B	B	B	B	A	B	A	B	A	B	A	B	B	B	A	A	B	B	B	B	A	B	A	B	A	B	A	B	B
	1	14.41-75	FL_10-121	FL_10-89	1	80.5	A	B	A	B	A	B	A	B	A	A	B	B	A	A	B	B	B	B	A	A	A	A	B	B	B	B	B	B	A	A	B	B	B	B	A	B	A	B	A	B	A	B	B
	1	14.47-1	11.28-34	FL_10-24	1	0	B	B	A	A	A	A	A	A	A	B	B	B	A	A	A	B	A	B	A	A	A	A	A	B	B	B	A	B	A	B	A	B	B	B	B	B	A	B	B	B	B	B	A
	1	14.47-2	11.28-34	FL_10-24	1	0	B	B	A	A	A	A	A	A	A	A	B	B	A	A	B	B	B	B	A	A	A	A	B	B	B	B	-	-	A	A	B	B	B	B	B	B	A	A	B	B	B	B	B
	1	14.47-22	11.28-34	FL_10-24	1	0	B	B	A	A	A	A	A	A	A	A	B	B	A	A	B	B	B	B	A	A	A	A	B	B	B	B	-	-	A	A	B	B	B	B	B	B	A	A	B	B	B	B	B
	1	14.47-24	11.28-34	FL_10-24	1	127	B	B	A	A	A	A	A	A	A	B	B	B	A	A	A	B	A	B	A	A	A	A	A	B	B	B	A	B	A	B	A	B	B	B	B	B	A	B	B	B	B	B	A
	1	14.47-36	11.28-34	FL_10-24	1	0	B	B	A	A	A	A	A	A	A	B	B	B	A	A	A	B	A	B	A	A	A	A	A	B	B	B	A	B	A	B	A	B	B	B	B	B	A	B	B	B	B	B	A
	1	14.47-44	11.28-34	FL_10-24	1	73.5	B	B	A	A	A	A	A	A	A	A	B	B	A	A	B	B	B	B	A	A	A	A	B	B	B	B	B	B	A	A	B	B	B	B	B	B	A	A	B	B	B	B	B
	1	14.47-55	11.28-34	FL_10-24	1	0	B	B	A	A	A	A	A	A	A	B	B	B	A	A	A	B	A	B	A	A	A	A	A	B	B	B	A	B	A	B	A	B	B	B	B	B	A	B	B	B	B	B	A
	1	14.47-90	11.28-34	FL_10-24	1	22.16666667	B	B	A	A	A	A	A	A	A	A	B	B	A	A	B	B	B	B	A	A	A	A	B	B	B	B	B	B	A	A	B	B	B	B	B	B	A	A	B	B	B	B	B
	1	14.47-91	11.28-34	FL_10-24	1	47.66666667	B	B	A	A	A	A	A	A	A	A	B	B	A	A	B	B	B	B	A	A	A	A	B	B	B	B	B	B	A	A	B	B	B	B	B	B	A	A	B	B	B	B	B
	1	14.47-94	11.28-34	FL_10-24	1	15.16666667	B	B	A	A	A	A	A	A	A	B	B	B	A	A	A	B	A	B	A	A	A	A	-	-	B	B	A	B	A	B	A	B	B	B	B	B	A	B	B	B	B	B	A
	1	14.48-25	11.13-54	11.108-5	1	23.33333333	A	A	B	B	A	B	B	B	A	A	B	B	A	A	B	B	B	B	A	A	A	A	B	B	B	B	B	B	A	A	B	B	B	B	A	B	A	B	A	B	A	B	B
	1	14.48-28	11.13-54	11.108-5	1	0	B	B	A	A	A	A	A	A	A	B	B	B	A	A	A	B	A	B	A	A	A	A	B	B	B	B	A	B	A	B	B	B	A	B	B	B	A	B	B	B	B	B	A
	1	14.48-29	11.13-54	11.108-5	1	0	A	B	A	B	A	B	A	B	A	A	B	B	A	A	B	B	B	B	A	A	A	A	B	B	B	B	B	B	A	A	B	B	B	B	B	B	A	A	B	B	B	B	B
	1	14.48-35	11.13-54	11.108-5	1	0	B	B	A	A	A	A	A	A	A	B	B	B	A	A	A	B	A	B	A	A	A	A	B	B	B	B	A	B	A	B	B	B	A	B	B	B	A	B	B	B	B	B	A
	1	14.48-43	11.13-54	11.108-5	1	0	A	A	B	B	A	B	B	B	A	A	B	B	A	A	B	B	B	B	A	A	A	A	B	B	B	B	B	B	A	A	B	B	B	B	A	B	A	A	A	B	A	B	B
	1	14.48-47	11.13-54	11.108-5	1	67.66666667	-	-	B	B	A	B	B	B	A	A	B	B	A	A	B	B	B	B	A	A	A	A	B	B	B	B	B	B	A	A	B	B	B	B	A	B	A	B	A	B	A	B	B
	1	14.48-8	11.13-54	11.108-5	1	5.833333333	A	B	A	B	A	B	A	B	A	B	B	B	A	A	A	B	A	B	A	A	A	A	B	B	B	B	A	B	A	B	B	B	A	B	A	B	B	B	A	B	A	B	A
	1	14.48-19	11.13-54	11.107-5	1	0	B	B	A	A	A	A	A	A	A	B	B	B	A	A	A	B	A	B	A	A	A	A	B	B	B	B	A	B	A	A	B	B	B	B	B	B	A	A	B	B	B	B	B
	1	14.48-4	11.13-54	11.107-5	1	24.5	A	B	A	B	A	B	A	B	A	B	B	B	A	A	A	B	A	B	A	A	A	A	B	B	B	B	A	B	A	B	B	B	A	B	B	B	A	B	B	B	B	B	A
	1	14.51-1	11.28-34	11.77-96	1	29.16666667	B	B	A	A	A	A	A	A	A	B	B	B	A	A	A	B	A	B	A	A	A	A	A	B	B	B	A	B	A	B	A	B	B	B	A	B	B	B	A	B	A	B	A
	1	14.51-12	11.28-34	11.77-96	1	0	B	B	A	A	A	A	A	A	A	A	B	B	A	A	B	B	B	B	A	A	A	A	B	B	B	B	B	B	A	A	B	B	B	B	A	B	A	B	A	B	A	B	B
	1	14.51-19	11.28-34	11.77-96	1	0	B	B	A	A	A	A	A	A	A	A	B	B	A	A	B	B	B	B	A	A	A	A	B	B	B	B	B	B	A	A	B	B	B	B	A	B	A	B	A	B	A	B	B
	1	14.51-2	11.28-34	11.77-96	1	0	B	B	A	A	A	A	A	A	A	A	B	B	A	A	B	B	B	B	A	A	A	A	B	B	B	B	B	B	A	A	B	B	B	B	A	B	A	B	A	B	A	B	B
	1	14.51-23	11.28-34	11.77-96	1	3.5	B	B	A	A	A	A	A	A	A	A	B	B	A	A	B	B	B	B	A	A	A	A	B	B	B	B	B	B	A	A	B	B	B	B	A	B	A	B	A	B	A	B	B
	1	14.51-3	11.28-34	11.77-96	1	0	B	B	A	A	A	A	A	A	A	B	B	B	A	A	A	B	A	B	A	A	A	A	A	B	B	B	A	B	A	B	A	B	B	B	A	B	B	B	A	B	A	B	A
	1	14.51-33	11.28-34	11.77-96	1	0	B	B	A	A	A	A	A	A	A	B	B	B	A	A	A	B	A	B	A	A	A	A	A	B	B	B	A	B	A	B	A	B	B	B	A	B	B	B	A	B	A	B	A
	1	14.51-37	11.28-34	11.77-96	1	0	B	B	A	A	A	A	A	A	A	A	B	B	A	A	B	B	B	B	A	A	-	-	B	B	B	B	B	B	A	A	B	B	B	B	A	B	A	B	A	B	A	B	B
	1	14.51-40	11.28-34	11.77-96	1	0	B	B	A	A	A	A	A	A	A	B	B	B	A	A	A	B	A	B	A	A	A	A	A	B	B	B	A	B	A	B	A	B	B	B	A	B	B	B	A	B	A	B	A
	1	14.51-6	11.28-34	11.77-96	1	0	B	B	A	A	A	A	A	A	A	A	B	B	A	A	B	B	B	B	A	A	A	A	B	B	B	B	B	B	A	A	B	B	B	B	A	B	A	B	A	B	A	B	B
	1	14.53-1	11.85-58	11.34-47	1	61.25	B	B	A	A	A	A	A	A	A	A	B	B	A	A	B	B	B	B	-	-	A	A	B	B	B	B	B	B	A	A	B	B	B	B	B	B	A	A	B	B	B	B	B
	1	14.53-10	11.85-58	11.34-47	1	0	B	B	A	A	A	A	A	A	A	A	B	B	A	A	B	B	B	B	A	A	A	A	B	B	B	B	B	B	A	A	B	B	B	B	B	B	A	A	B	B	B	B	B
	1	14.53-12	11.85-58	11.34-47	1	0	B	B	A	A	A	A	A	A	A	A	-	-	A	B	B	B	B	B	A	B	A	B	A	B	A	B	B	B	A	A	B	B	B	B	B	B	A	A	B	B	B	B	B
	1	14.53-13	11.85-58	11.34-47	1	0	B	B	A	A	A	A	A	A	A	A	B	B	A	A	B	B	B	B	A	A	A	A	B	B	B	B	B	B	A	A	B	B	B	B	B	B	A	A	B	B	B	B	B
	1	14.53-18	11.85-58	11.34-47	1	0	B	B	A	A	A	A	A	A	A	A	B	B	A	A	B	B	B	B	A	A	A	A	B	B	B	B	B	B	A	A	B	B	B	B	B	B	A	A	B	B	B	B	B
	1	14.53-20	11.85-58	11.34-47	1	24.5	B	B	A	A	A	A	A	A	A	A	B	B	A	A	B	B	B	B	A	A	A	A	B	B	B	B	B	B	A	A	B	B	B	B	B	B	A	A	B	B	B	B	B
	1	14.53-24	11.85-58	11.34-47	1	0	B	B	A	A	A	A	A	A	A	A	A	B	A	B	B	B	B	B	A	B	A	B	A	B	A	B	B	B	A	A	B	B	B	B	B	B	A	A	B	B	B	B	B
	1	14.53-29	11.85-58	11.34-47	1	0	B	B	A	A	A	A	A	A	A	A	A	B	A	B	B	B	B	B	A	B	A	B	A	B	A	B	B	B	A	A	B	B	B	B	B	B	A	A	B	B	B	B	B
	1	14.53-31	11.85-58	11.34-47	1	0	B	B	A	A	A	A	A	A	A	A	A	B	A	B	B	B	B	B	A	B	A	B	A	B	A	B	B	B	A	A	B	B	B	B	B	B	A	A	B	B	B	B	B
	1	14.53-9	11.85-58	11.34-47	1	0	B	B	A	A	A	A	A	A	A	A	A	B	A	B	B	B	B	B	A	B	A	B	A	B	A	B	B	B	A	A	B	B	B	B	B	B	A	A	B	B	B	B	B
	1	14.55-12	FL_10-121	Florida127	1	49	B	B	A	A	A	A	A	A	A	A	B	B	A	A	B	B	B	B	A	A	A	A	B	B	B	B	B	B	A	A	B	B	B	B	A	B	A	B	A	B	A	B	B
	1	14.55-15	FL_10-121	Florida127	1	113.1666667	B	B	A	A	A	A	A	A	A	A	A	A	B	B	B	B	B	B	B	B	B	B	A	A	A	A	B	B	A	A	B	B	B	B	B	B	A	A	B	B	B	B	B
	1	14.55-2	FL_10-121	Florida127	1	39.66666667	B	B	A	A	A	A	A	A	A	A	A	B	A	B	B	B	B	B	A	B	A	B	A	B	A	B	B	B	A	A	B	B	B	B	A	B	A	B	A	B	A	B	B
	1	14.55-25	FL_10-121	Florida127	1	51.33333333	B	B	A	A	A	A	A	A	A	A	A	B	A	B	B	B	B	B	A	B	A	B	A	B	A	B	B	B	A	A	B	B	B	B	B	B	A	A	B	B	B	B	B
;	1	14.55-26	FL_10-121	Florida127	1	133.5	B	B	A	A	A	A	A	A	A	A	A	B	A	B	B	B	B	B	A	B	A	B	A	B	A	B	B	B	A	A	B	B	B	B	A	B	A	B	A	B	A	B	B
	1	14.55-3	FL_10-121	Florida127	1	95.33333333	B	B	A	A	A	A	A	A	A	A	A	B	A	B	B	B	B	B	A	B	A	B	A	B	A	B	B	B	A	A	B	B	B	B	A	B	A	B	A	B	A	B	B
	1	14.55-31	FL_10-121	Florida127	1	0	B	B	A	A	A	A	A	A	A	A	A	B	A	B	B	B	B	B	A	B	A	B	A	B	A	B	B	B	A	A	B	B	B	B	A	B	A	B	A	B	A	B	B
	1	14.55-34	FL_10-121	Florida127	1	0	B	B	A	A	A	A	A	A	A	A	A	B	B	B	B	B	B	B	A	B	B	B	A	A	A	A	B	B	A	A	B	B	B	B	B	B	A	A	B	B	B	B	B
	1	14.55-6	FL_10-121	Florida127	1	22.16666667	B	B	A	A	A	A	A	A	A	A	B	B	A	A	B	B	B	B	A	A	A	A	B	B	B	B	B	B	A	A	B	B	B	B	A	B	A	B	A	B	A	B	B
	1	14.55-8	FL_10-121	Florida127	1	24.5	B	B	A	A	A	A	A	A	A	A	A	B	A	B	B	B	B	B	A	B	A	B	A	B	A	B	B	B	A	A	B	B	B	B	A	B	A	B	A	B	A	B	B
	1	14.35-2	FL_10-121	Florida127	1	0	B	B	A	A	A	A	A	A	A	A	A	B	A	B	B	B	B	B	A	B	A	B	A	B	A	B	B	B	A	A	B	B	B	B	A	B	A	B	A	B	A	B	B
	1	14.57-1	11.77-96	FL_10-121	1	0	B	B	A	A	A	A	A	A	A	A	A	B	A	B	B	B	B	B	A	B	A	B	A	B	A	B	B	B	A	A	B	B	B	B	A	B	A	B	A	B	A	B	B
	1	14.57-12	11.77-96	FL_10-121	1	0	B	B	A	A	A	A	A	A	A	A	A	B	A	B	B	B	B	B	A	B	A	B	A	B	A	B	B	B	A	A	B	B	B	B	A	B	A	B	A	B	A	B	B
	1	14.57-14	11.77-96	FL_10-121	1	0	B	B	A	A	A	A	A	A	A	A	B	B	A	A	B	B	B	B	A	A	A	A	B	B	B	B	B	B	A	A	B	B	B	B	A	B	A	B	A	B	A	B	B
	1	14.57-17	11.77-96	FL_10-121	1	0	B	B	A	A	A	A	A	A	A	A	B	B	A	A	B	B	B	B	A	A	A	A	B	B	B	B	B	B	A	A	B	B	B	B	A	B	A	B	A	B	A	B	B
	1	14.57-26	11.77-96	FL_10-121	1	0	B	B	A	A	A	A	A	A	A	A	A	B	A	B	B	B	B	B	A	B	A	B	A	B	A	B	B	B	A	A	B	B	B	B	A	B	A	B	A	B	A	B	B
	1	14.57-27	11.77-96	FL_10-121	1	0	B	B	A	A	A	A	A	A	A	A	B	B	A	A	B	B	B	B	A	A	A	A	B	B	B	B	B	B	A	A	B	B	B	B	A	B	A	B	A	B	A	B	B
	1	14.57-3	11.77-96	FL_10-121	1	15.16666667	B	B	A	A	A	A	A	A	A	A	B	B	A	A	B	B	B	B	A	A	A	A	B	B	B	B	B	B	A	A	B	B	B	B	A	B	A	B	A	B	A	B	B
	1	14.57-44	11.77-96	FL_10-121	1	0	B	B	A	A	A	A	A	A	A	A	B	B	A	A	B	B	B	B	A	A	A	A	B	B	B	B	-	-	A	A	B	B	B	B	A	B	A	B	-	-	A	B	B
	1	14.57-6	11.77-96	FL_10-121	1	0	B	B	A	A	A	A	A	A	A	A	B	B	A	A	B	B	B	B	A	A	A	A	B	B	B	B	B	B	A	A	B	B	B	B	A	B	A	B	A	B	A	B	B
	1	14.62-16	FL_10-120	FL_08-10	1	0	A	B	A	B	A	B	A	B	A	A	B	B	A	A	B	B	B	B	A	A	A	A	B	B	B	B	B	B	A	A	B	B	B	B	A	B	A	B	A	B	A	B	B
	1	14.62-20	FL_10-120	FL_08-10	1	0	B	B	A	A	A	A	A	A	A	A	A	B	A	B	B	B	B	B	A	B	A	B	A	B	A	B	B	B	A	A	B	B	B	B	A	B	A	B	A	B	A	B	B
	1	14.62-3	FL_10-120	FL_08-10	1	87.5	A	B	A	B	A	B	A	B	A	A	A	B	A	B	B	B	B	B	A	B	A	B	A	B	A	B	B	B	A	A	B	B	B	B	A	B	A	B	A	B	A	B	B
	1	14.62-43	FL_10-120	FL_08-10	1	0	B	B	A	A	A	A	A	A	A	A	A	B	A	B	B	B	B	B	A	B	A	B	A	B	A	B	B	B	A	A	B	B	B	B	A	B	A	B	A	B	A	B	B
	1	14.62-45	FL_10-120	FL_08-10	1	0	A	B	A	B	A	B	A	B	A	A	B	B	A	A	B	B	B	B	A	A	A	A	B	B	B	B	B	B	A	A	B	B	B	B	A	A	B	B	A	A	A	A	B
	1	14.62-53	FL_10-120	FL_08-10	1	51.33333333	A	B	-	-	A	B	A	B	A	A	A	B	A	B	B	B	B	B	-	-	A	B	A	B	A	B	B	B	A	A	B	B	B	B	A	B	A	B	A	B	A	B	B
	1	14.62-55	FL_10-120	FL_08-10	1	0	B	B	A	A	A	A	A	A	A	A	A	B	A	B	B	B	B	B	A	B	A	B	A	B	A	B	B	B	A	A	B	B	B	B	B	B	A	A	B	B	B	B	B
	1	14.62-8	FL_10-120	FL_08-10	1	26.83333333	B	B	A	A	A	A	A	A	A	A	A	B	A	B	B	B	B	B	A	B	A	B	A	B	A	B	B	B	A	A	B	B	B	B	B	B	A	A	B	B	B	B	B
	1	14.65-12	11.21-6	FL_10-121	1	0	A	B	A	B	A	B	A	B	A	B	B	B	A	A	-	-	A	B	A	A	A	A	B	B	B	B	A	B	A	B	B	B	A	B	B	B	A	B	B	B	B	B	A
	1	14.65-13	11.21-6	FL_10-121	1	65.33333333	A	B	A	B	A	B	A	B	A	B	B	B	A	A	-	-	A	B	A	A	A	A	B	B	B	B	A	B	A	B	B	B	A	B	B	B	A	B	B	B	B	B	A
	1	14.65-25	11.21-6	FL_10-121	1	0	B	B	A	A	A	A	A	A	A	A	A	B	A	B	B	B	B	B	A	B	A	B	A	B	A	B	B	B	A	A	B	B	B	B	B	B	A	A	B	B	B	B	B
	1	14.65-34	11.21-6	FL_10-121	1	15.16666667	B	B	A	A	A	A	A	A	A	A	A	B	A	B	B	B	B	B	A	B	A	B	A	B	A	B	B	B	A	A	B	B	B	B	B	B	A	A	B	B	B	B	B
	1	14.65-38	11.21-6	FL_10-121	1	0	B	B	A	A	A	A	A	A	A	A	B	B	A	A	B	B	B	B	A	A	A	A	B	B	B	B	B	B	A	A	B	B	B	B	B	B	A	A	B	B	B	B	B
	1	14.65-49	11.21-6	FL_10-121	1	8.166666667	A	B	A	B	A	B	A	B	A	B	A	B	A	B	A	B	A	B	A	B	A	B	A	B	A	B	A	B	A	B	B	B	A	B	B	B	A	B	B	B	B	B	A
	1	14.65-64	11.21-6	FL_10-121	1	0	A	B	A	B	A	B	A	B	A	B	A	B	A	B	A	B	A	B	A	B	A	B	A	B	A	B	A	B	A	B	B	B	A	B	B	B	A	B	B	B	B	B	A
	1	14.65-66	11.21-6	FL_10-121	1	10.5	B	B	A	A	A	A	A	A	A	A	B	B	A	A	B	B	B	B	A	A	A	A	B	B	B	B	B	B	A	A	B	B	B	B	B	B	A	A	B	B	B	B	B
	1	14.65-73	11.21-6	FL_10-121	1	0	A	B	A	B	A	B	A	B	A	B	B	B	A	A	B	B	A	B	A	A	A	B	B	B	B	B	A	B	A	B	B	B	A	B	B	B	A	B	B	B	B	B	A
	1	14.65-76	11.21-6	FL_10-121	1	0	A	B	A	B	A	B	A	B	A	B	B	B	A	A	A	B	A	B	A	A	A	A	B	B	B	B	A	B	A	B	B	B	A	B	B	B	A	B	B	B	B	B	A
	1	14.67-1	FL_10-46	11.85-58	1	0	B	B	A	A	-	-	A	A	A	B	B	B	A	A	-	-	A	B	A	A	A	A	A	B	B	B	A	B	A	B	A	B	B	B	B	B	A	B	B	B	B	B	A
	1	14.67-10	FL_10-46	11.85-58	1	40.83333333	B	B	A	A	A	A	A	A	A	B	B	B	A	A	A	B	A	B	A	A	A	A	A	B	B	B	A	B	A	B	A	B	B	B	B	B	A	B	B	B	B	B	A
	1	14.67-11	FL_10-46	11.85-58	1	31.5	B	B	A	A	A	A	A	A	A	A	A	B	A	B	-	-	B	B	A	B	A	B	A	B	A	B	B	B	A	A	B	B	B	B	B	B	A	A	B	B	B	B	B
	1	14.67-15	FL_10-46	11.85-58	1	0	B	B	A	A	A	A	A	A	A	A	A	B	A	B	B	B	B	B	A	B	A	B	A	B	A	B	B	B	A	A	B	B	B	B	B	B	A	A	B	B	B	B	B
	1	14.67-19	FL_10-46	11.85-58	1	3.5	B	B	A	A	A	A	A	A	A	B	B	B	A	A	A	B	A	B	A	A	A	A	A	B	B	B	A	B	A	B	A	B	B	B	B	B	A	B	B	B	B	B	A
	1	14.67-2	FL_10-46	11.85-58	1	0	B	B	A	A	A	A	A	A	A	A	A	B	A	B	B	B	B	B	A	B	A	B	A	B	A	B	B	B	A	A	B	B	B	B	B	B	A	A	B	B	B	B	B
	1	14.67-23	FL_10-46	11.85-58	1	0	B	B	A	A	A	A	A	A	A	A	A	B	A	B	B	B	B	B	A	B	A	B	A	B	A	B	B	B	A	A	B	B	B	B	B	B	A	A	B	B	B	B	B
	1	14.67-24	FL_10-46	11.85-58	1	0	B	B	A	A	A	A	A	A	A	B	B	B	A	A	A	B	A	B	A	A	A	A	A	B	B	B	A	B	A	B	A	B	B	B	B	B	A	B	B	B	B	B	A
	1	14.67-5	FL_10-46	11.85-58	1	0	B	B	A	A	A	A	A	A	A	A	A	B	A	B	B	B	B	B	A	B	A	B	A	B	A	B	B	B	A	A	B	B	B	B	B	B	A	A	B	B	B	B	B
	1	14.83-8	FL_10-46	11.85-58	1	103.8333333	B	B	A	A	A	A	A	A	A	A	A	B	A	B	B	B	B	B	A	B	A	B	A	B	A	B	B	B	A	A	B	B	B	B	B	B	A	A	B	B	B	B	B
	1	14.72-1	FL_10-97	FL_10-120	1	0	B	B	A	A	A	A	A	A	A	A	A	B	A	B	B	B	B	B	A	B	A	B	A	B	A	B	-	-	A	A	B	B	B	B	A	B	A	B	A	B	A	B	B
	1	14.72-24	FL_10-97	FL_10-120	1	103.8333333	B	B	A	A	A	A	A	A	A	A	A	B	A	B	B	B	B	B	A	B	A	B	A	B	A	B	B	B	A	A	B	B	B	B	A	B	A	B	A	B	A	B	B
	1	14.72-30	FL_10-97	FL_10-120	1	77	A	B	A	B	A	B	A	B	A	A	B	B	A	A	B	B	B	B	A	A	A	A	B	B	B	B	-	-	A	A	B	B	B	B	A	B	A	B	A	B	A	B	B
	1	14.72-35	FL_10-97	FL_10-120	1	115.5	B	B	A	A	A	A	A	A	A	A	A	B	A	B	B	B	B	B	A	B	A	B	A	B	A	B	B	B	A	A	B	B	B	B	B	B	A	A	B	B	B	B	B
	1	14.72-46	FL_10-97	FL_10-120	1	42	A	B	A	B	A	B	A	B	A	A	B	B	A	A	B	B	B	B	A	A	A	A	B	B	B	B	B	B	A	A	B	B	B	B	B	B	A	A	B	B	B	B	B
	1	14.72-48	FL_10-97	FL_10-120	1	0	B	B	A	A	A	A	A	A	A	A	A	B	A	B	B	B	B	B	A	B	A	B	A	B	A	B	B	B	A	A	B	B	B	B	A	B	A	B	A	B	A	B	B
	1	14.72-52	FL_10-97	FL_10-120	1	0	B	B	A	A	A	A	A	A	A	A	A	B	A	B	B	B	B	B	A	B	A	B	A	B	A	B	B	B	A	A	B	B	B	B	A	B	A	B	A	B	A	B	B
	1	14.72-58	FL_10-97	FL_10-120	1	31.5	B	B	A	A	A	A	A	A	A	A	A	B	A	B	B	B	B	B	A	B	A	B	A	B	A	B	B	B	A	A	B	B	B	B	B	B	A	A	B	B	B	B	B
	1	14.72-62	FL_10-97	FL_10-120	1	63	B	B	A	A	A	A	A	A	A	A	-	-	A	B	B	B	B	B	A	B	A	B	A	B	A	B	B	B	A	A	B	B	B	B	A	B	A	B	A	B	A	B	B
	1	14.77-1	FL_10-120	FL_10-153	1	124.8333333	B	B	A	A	A	A	A	A	A	A	A	B	A	B	B	B	B	B	A	B	A	B	A	B	A	B	B	B	A	A	B	B	B	B	B	B	A	A	B	B	B	B	B
	1	14.77-106	FL_10-120	FL_10-153	1	81.66666667	A	B	A	B	A	B	A	B	A	A	B	B	A	A	B	B	B	B	A	A	A	A	B	B	B	B	B	B	A	A	B	B	B	B	A	B	A	B	A	B	A	B	B
	1	14.77-15	FL_10-120	FL_10-153	1	115.5	A	B	A	B	A	B	A	B	A	A	B	B	A	A	B	B	B	B	A	A	A	A	B	B	B	B	B	B	A	A	B	B	B	B	A	B	A	B	A	B	A	B	B
	1	14.77-2	FL_10-120	FL_10-153	1	0	B	B	A	A	A	A	A	A	A	A	A	B	A	B	B	B	B	B	A	B	A	B	A	B	A	B	B	B	A	A	B	B	B	B	B	B	A	A	B	B	B	B	B
	1	14.77-3	FL_10-120	FL_10-153	1	0	B	B	A	A	A	A	A	A	A	A	A	B	A	B	B	B	B	B	A	B	A	B	A	B	A	B	B	B	A	A	B	B	B	B	B	B	A	A	B	B	B	B	B
	1	14.77-50	FL_10-120	FL_10-153	1	36.16666667	A	B	A	B	A	B	A	B	A	A	B	B	A	A	B	B	B	B	A	A	A	A	B	B	B	B	B	B	A	A	B	B	B	B	A	B	A	B	A	B	A	B	B
	1	14.77-56	FL_10-120	FL_10-153	1	74.66666667	A	B	A	B	A	B	A	B	A	B	B	B	A	A	A	B	A	B	A	A	A	A	B	B	B	B	A	B	A	B	B	B	A	B	A	B	A	B	A	B	A	B	B
	1	14.77-65	FL_10-120	FL_10-153	1	0	A	B	A	B	A	B	A	B	A	A	B	B	A	A	B	B	B	B	A	A	A	A	B	B	B	B	B	B	A	A	B	B	B	B	A	B	A	B	A	B	A	B	B
	1	14.77-72	FL_10-120	FL_10-153	1	36.16666667	B	B	A	A	A	A	A	A	A	A	A	B	A	B	B	B	B	B	A	B	A	B	A	B	A	B	B	B	A	A	B	B	B	B	B	B	A	A	B	B	B	B	B
	1	14.77-87	FL_10-120	FL_10-153	1	49	A	B	A	B	-	-	A	B	A	B	B	B	A	A	A	B	A	B	A	A	A	A	B	B	B	B	A	B	A	B	B	B	A	B	A	B	A	B	A	B	A	B	B
	1	14.78-10	11.13-54	FL_10-46	1	26.83333333	B	B	A	A	A	A	A	A	A	B	A	B	A	B	A	B	A	B	A	B	A	B	A	B	A	B	A	B	A	B	B	B	A	B	B	B	A	B	B	B	B	B	A
	1	14.78-15	11.13-54	FL_10-46	1	0	B	B	A	A	A	A	A	A	A	B	A	B	A	B	A	B	A	B	A	B	A	B	A	B	A	B	A	B	A	B	B	B	A	B	B	B	A	B	B	B	B	B	A
	1	14.78-29	11.13-54	FL_10-46	1	1.166666667	A	A	-	-	A	B	A	B	A	B	B	B	A	A	A	B	A	B	A	A	A	A	A	B	B	B	A	B	A	B	A	B	B	B	B	B	A	B	B	B	B	B	A
	1	14.78-3	11.13-54	FL_10-46	1	1.166666667	A	B	A	B	A	B	A	B	A	B	B	B	A	A	A	B	A	B	A	A	A	A	A	B	B	B	A	B	A	B	A	B	B	B	B	B	A	B	B	B	B	B	A
	1	14.78-30	11.13-54	FL_10-46	1	0	A	B	A	B	A	B	A	B	A	B	B	B	A	A	A	B	A	B	A	A	A	A	A	B	B	B	A	B	A	B	A	B	B	B	B	B	A	B	B	B	B	B	A
	1	14.78-36	11.13-54	FL_10-46	1	0	B	B	A	A	A	A	A	A	A	B	A	B	A	B	A	B	A	B	A	B	A	B	A	B	A	B	A	B	A	B	B	B	A	B	B	B	A	B	B	B	B	B	A
	1	14.78-45	11.13-54	FL_10-46	1	0	B	B	A	A	A	A	A	A	B	B	B	B	A	A	A	A	A	A	A	A	A	A	A	B	B	B	A	B	A	B	A	B	A	B	B	B	B	B	B	B	B	B	A
	1	14.78-47	11.13-54	FL_10-46	1	77	A	B	A	B	A	B	A	B	A	B	B	B	A	A	A	B	A	B	A	A	A	A	A	B	B	B	A	B	A	B	A	B	B	B	B	B	A	B	B	B	B	B	A
	1	14.78-50	11.13-54	FL_10-46	1	43.16666667	B	B	A	A	A	A	A	A	A	B	A	B	A	B	A	B	A	B	A	B	A	B	A	B	A	B	A	B	A	B	B	B	A	B	B	B	A	B	B	B	B	B	A
	1	14.48-6	11.13-54	FL_10-46	1	47.83333333	A	B	A	B	A	B	A	B	A	B	B	B	A	A	A	B	A	B	A	A	A	A	A	B	B	B	A	B	A	B	A	B	B	B	B	B	B	B	B	B	B	B	A
	1	14.78-46	FL_10-153	FL_10-47	1	45.5	B	B	A	A	A	A	A	A	A	A	A	B	A	B	B	B	B	B	A	B	A	B	A	B	A	B	B	B	A	A	B	B	B	B	B	B	A	A	B	B	B	B	B
	1	14.81-10	Florida127	FL_09-76	1	0	B	B	A	A	A	A	A	A	A	B	B	B	A	A	A	B	A	B	A	A	A	A	B	B	B	B	A	B	A	B	B	B	A	B	A	B	B	B	A	B	A	B	A
	1	14.81-21	Florida127	FL_09-76	1	8.166666667	B	B	A	A	A	A	A	A	A	A	B	B	A	A	B	B	B	B	A	A	A	A	B	B	B	B	B	B	A	A	B	B	B	B	A	B	A	B	A	B	A	B	B
	1	14.81-32	Florida127	FL_09-76	1	5.833333333	B	B	A	A	A	A	A	A	A	B	A	B	A	B	A	B	A	B	A	B	A	B	A	B	A	B	A	B	A	B	B	B	A	B	B	B	A	B	B	B	B	B	A
	1	14.81-60	Florida127	FL_09-76	1	0	B	B	A	A	A	A	A	A	A	B	B	B	A	A	A	B	A	B	A	A	A	A	B	B	B	B	A	B	A	B	B	B	A	B	A	B	B	B	A	B	A	B	A
	1	14.81-63	Florida127	FL_09-76	1	5.833333333	B	B	A	A	A	A	A	A	A	B	B	B	A	A	A	B	A	B	A	A	A	A	B	B	B	B	A	B	A	B	B	B	A	B	A	B	B	B	A	B	A	B	A
	1	14.81-65	Florida127	FL_09-76	1	15.16666667	B	B	A	A	A	A	A	A	A	A	B	B	A	A	B	B	B	B	A	A	A	A	B	B	B	B	B	B	A	A	B	B	B	B	A	B	A	B	A	B	A	B	B
	1	14.81-73	Florida127	FL_09-76	1	0	B	B	A	A	A	A	A	A	A	A	B	B	A	A	B	B	B	B	A	A	A	A	B	B	B	B	B	B	A	A	B	B	B	B	A	B	A	B	A	B	A	B	B
	1	14.81-9	Florida127	FL_09-76	1	96.33333333	B	B	A	A	A	A	A	A	A	B	B	B	A	A	A	B	A	B	A	A	A	A	B	B	B	B	A	B	A	B	B	B	A	B	A	B	B	B	A	B	A	B	A
	1	14.81-3	Florida127	FL_10-92	1	0	B	B	A	A	A	A	A	A	A	B	A	B	A	A	B	B	A	B	A	B	A	A	A	B	B	B	A	B	A	B	A	B	B	B	A	B	B	B	A	B	A	B	A
	1	14.83-12	FL_10-121	FL_07-193	1	0	B	B	A	A	A	A	A	A	A	A	A	B	A	B	B	B	B	B	A	B	A	B	A	B	A	B	B	B	A	A	B	B	B	B	B	B	A	A	B	B	B	B	B
	1	14.83-14	FL_10-121	FL_07-193	1	45.5	B	B	A	A	A	A	A	A	A	A	B	B	A	A	B	B	B	B	A	A	A	A	B	B	B	B	B	B	A	A	B	B	B	B	B	B	A	A	B	B	B	B	B
	1	14.83-18	FL_10-121	FL_07-193	1	0	B	B	A	A	A	A	A	A	A	A	B	B	A	A	B	B	B	B	A	A	A	A	B	B	B	B	B	B	A	A	B	B	B	B	B	B	A	A	B	B	B	B	B
	1	14.83-23	FL_10-121	FL_07-193	1	0	B	B	A	A	A	A	A	A	A	A	B	B	A	A	B	B	B	B	A	A	A	A	B	B	B	B	B	B	A	A	B	B	B	B	B	B	A	A	B	B	B	B	B
	1	14.83-30	FL_10-121	FL_07-193	1	77	B	B	A	A	A	A	A	A	A	A	B	B	A	A	B	B	B	B	A	A	A	A	B	B	B	B	B	B	A	A	B	B	B	B	B	B	A	A	B	B	B	B	B
	1	14.83-49	FL_10-121	FL_07-193	1	36.16666667	B	B	A	A	A	A	A	A	A	A	A	B	A	B	B	B	B	B	A	B	A	B	A	B	A	B	B	B	A	A	B	B	B	B	B	B	A	A	B	B	B	B	B
	1	14.83-5	FL_10-121	FL_07-193	1	80.5	B	B	A	A	A	A	A	A	A	A	A	B	A	B	B	B	B	B	A	B	A	B	A	B	A	B	B	B	A	A	B	B	B	B	B	B	A	A	B	B	B	B	B
;	1	14.83-53	FL_10-121	FL_07-193	1	141.8333333	B	B	A	A	A	A	A	A	A	A	A	B	A	B	B	B	B	B	A	B	A	B	A	B	A	B	B	B	A	A	B	B	B	B	B	B	A	A	B	B	B	B	B
	1	14.83-6	FL_10-121	FL_07-193	1	0	B	B	A	A	A	A	A	A	A	A	A	B	A	B	B	B	B	B	A	B	A	B	A	B	A	B	B	B	A	A	B	B	B	B	B	B	A	A	B	B	B	B	B
	1	14.84-7	FL_10-121	FL_07-193	1	1.166666667	B	B	A	A	A	A	A	A	A	A	B	B	A	A	B	B	B	B	-	-	A	A	B	B	B	B	B	B	A	A	B	B	B	B	B	B	A	A	B	B	B	B	B
	1	14.84-1	FL_08-10	11.13-54	1	0	A	A	-	-	A	B	B	B	A	A	B	B	A	A	B	B	B	B	A	A	A	A	B	B	B	B	B	B	A	A	B	B	B	B	A	B	A	B	A	B	A	B	B
	1	14.84-11	FL_08-10	11.13-54	1	0	-	-	A	B	A	B	A	B	A	B	B	B	A	A	A	B	A	B	A	A	A	A	B	B	B	B	A	B	A	B	B	B	A	B	A	B	B	B	A	B	A	B	A
	1	14.84-2	FL_08-10	11.13-54	1	1.166666667	B	B	A	A	A	A	A	A	A	B	B	B	A	A	A	B	A	B	-	-	A	A	B	B	B	B	A	B	A	B	B	B	A	B	B	B	A	B	B	B	B	B	A
	1	14.84-27	FL_08-10	11.13-54	1	0	A	B	A	B	A	B	A	B	A	B	B	B	A	A	A	B	A	B	A	A	A	A	B	B	B	B	A	B	A	B	B	B	A	B	A	B	B	B	A	B	A	B	A
	1	14.84-29	FL_08-10	11.13-54	1	0	A	B	A	B	A	B	A	B	A	A	B	B	A	A	B	B	B	B	-	-	A	A	B	B	B	B	B	B	A	A	B	B	B	B	A	B	A	B	A	B	A	B	B
	1	14.84-3	FL_08-10	11.13-54	1	0	A	A	B	B	A	B	B	B	A	B	B	B	A	A	A	B	A	B	A	A	A	A	B	B	B	B	A	B	A	B	B	B	A	B	A	B	B	B	A	B	A	B	A
	1	14.84-31	FL_08-10	11.13-54	1	19.83333333	A	A	B	B	A	B	B	B	A	A	B	B	A	A	B	B	B	B	A	A	A	A	B	B	B	B	-	-	A	A	B	B	B	B	A	B	A	B	A	B	A	B	B
	1	14.84-58	FL_08-10	11.13-54	1	0	A	B	A	B	A	B	A	B	A	B	B	B	A	A	A	B	A	B	-	-	A	A	B	B	B	B	A	B	A	B	B	B	A	B	A	B	B	B	A	B	A	B	A
	1	14.86-21	FL_09-46	11.77-96	1	0	A	B	A	B	A	B	A	B	A	A	B	B	A	A	B	B	B	B	A	A	A	A	B	B	B	B	B	B	A	A	B	B	B	B	A	A	B	B	A	A	A	A	B
	1	14.86-22	FL_09-46	11.77-96	1	29.16666667	B	B	A	A	A	A	A	A	A	A	A	B	A	B	B	B	B	B	A	B	A	B	A	B	A	B	B	B	A	A	B	B	B	B	A	B	A	B	A	B	A	B	B
	1	14.86-23	FL_09-46	11.77-96	1	24.5	B	B	A	A	A	A	A	A	A	A	A	B	A	B	B	B	B	B	A	B	A	B	A	B	A	B	B	B	A	A	B	B	B	B	A	B	A	B	A	B	A	B	B
	1	14.86-33	FL_09-46	11.77-96	1	74.66666667	B	B	A	A	A	A	A	A	A	A	A	B	A	B	B	B	B	B	A	B	A	B	A	B	A	B	B	B	A	A	B	B	B	B	A	B	A	B	A	B	A	B	B
	1	14.86-39	FL_09-46	11.77-96	1	0	B	B	A	A	A	A	A	A	A	A	A	B	A	B	B	B	B	B	A	B	A	B	A	B	A	B	B	B	A	A	B	B	B	B	A	A	B	B	A	A	A	A	B
	1	14.86-42	FL_09-46	11.77-96	1	0	B	B	A	A	A	A	A	A	A	A	A	B	A	B	B	B	B	B	A	B	A	B	A	B	A	B	B	B	A	A	B	B	B	B	A	B	A	B	A	B	A	B	B
	1	14.86-48	FL_09-46	11.77-96	1	24.5	A	B	A	B	A	B	A	B	A	A	B	B	A	A	B	B	B	B	A	A	A	A	B	B	B	B	B	B	A	A	B	B	B	B	A	A	B	B	A	A	A	A	B
	1	14.86-5	FL_09-46	11.77-96	1	22.16666667	A	B	A	B	A	B	A	B	A	A	B	B	A	A	B	B	B	B	A	A	A	A	B	B	B	B	B	B	A	A	B	B	B	B	A	A	B	B	A	A	A	A	B
	1	14.86-57	FL_09-46	11.77-96	1	29.16666667	B	B	A	A	A	A	A	A	A	A	A	B	A	B	B	B	B	B	A	B	A	B	A	B	A	B	B	B	A	A	B	B	B	B	A	B	A	B	A	B	A	B	B
	1	14.87-18	11.85-58	FL_10-24	1	0	B	B	A	A	A	A	A	A	A	A	B	B	A	A	B	B	B	B	A	A	A	A	B	B	B	B	B	B	A	A	B	B	B	B	B	B	A	A	B	B	B	B	B
	1	14.87-21	11.85-58	FL_10-24	1	0	B	B	A	A	A	A	A	A	A	A	B	B	A	A	B	B	B	B	A	A	A	A	B	B	B	B	B	B	A	A	B	B	B	B	B	B	A	A	B	B	B	B	B
	1	14.87-22	11.85-58	FL_10-24	1	70	B	B	A	A	A	A	A	A	A	A	B	B	A	A	B	B	B	B	A	A	A	A	B	B	B	B	B	B	A	A	B	B	B	B	B	B	A	A	B	B	B	B	B
	1	14.87-28	11.85-58	FL_10-24	1	51.33333333	B	B	A	A	A	A	A	A	A	A	B	B	A	A	B	B	B	B	A	A	A	A	B	B	B	B	B	B	A	A	B	B	B	B	B	B	A	A	B	B	B	B	B
	1	14.87-29	11.85-58	FL_10-24	1	113.1666667	B	B	A	A	A	A	A	A	A	A	-	-	A	A	B	B	B	B	A	A	A	A	B	B	B	B	B	B	A	A	B	B	B	B	B	B	A	A	B	B	B	B	B
	1	14.87-37	11.85-58	FL_10-24	1	31.5	B	B	A	A	A	A	A	A	A	A	B	B	A	A	B	B	B	B	A	A	A	A	B	B	B	B	B	B	A	A	B	B	B	B	B	B	A	A	B	B	B	B	B
	1	14.87-40	11.85-58	FL_10-24	1	0	B	B	A	A	A	A	A	A	A	A	B	B	A	A	B	B	B	B	A	A	A	A	B	B	B	B	B	B	A	A	B	B	B	B	B	B	A	A	B	B	B	B	B
	1	14.87-52	11.85-58	FL_10-24	1	0	B	B	A	A	A	A	A	A	A	A	B	B	A	A	B	B	B	B	A	A	A	A	B	B	B	B	B	B	A	A	B	B	B	B	B	B	A	A	B	B	B	B	B
	1	14.87-8	11.85-58	FL_10-24	1	0	B	B	A	A	A	A	A	A	A	A	B	B	A	A	B	B	B	B	A	A	A	A	B	B	B	B	B	B	A	A	B	B	B	B	B	B	A	A	B	B	B	B	B
	1	14.88-22	11.108-5	11.77-96	1	0	A	B	A	B	A	B	A	B	A	A	B	B	A	A	B	B	B	B	A	A	A	A	B	B	B	B	B	B	A	A	B	B	B	B	A	B	A	B	A	B	A	B	B
	1	14.89-11	FL_10-121	11.107-24	1	0	B	B	A	A	A	A	A	A	A	A	A	B	A	B	B	B	B	B	A	B	A	B	A	B	A	B	B	B	A	A	B	B	B	B	B	B	A	A	B	B	B	B	B
	1	14.89-13	FL_10-121	11.107-24	1	0	A	B	A	B	A	B	A	B	A	A	B	B	A	A	B	B	B	B	A	A	A	A	B	B	B	B	B	B	A	A	B	B	B	B	A	B	A	B	A	B	A	B	B
	1	14.89-19	FL_10-121	11.107-24	1	0	B	B	A	A	A	A	A	A	A	A	A	B	A	B	B	B	B	B	A	B	A	B	A	B	A	B	B	B	A	A	B	B	B	B	B	B	A	A	B	B	B	B	B
	1	14.89-2	FL_10-121	11.107-24	1	0	B	B	A	A	A	A	A	A	A	A	B	B	A	A	B	B	B	B	A	A	A	A	B	B	B	B	B	B	A	A	B	B	B	B	B	B	A	A	B	B	B	B	B
	1	14.89-29	FL_10-121	11.107-24	1	1.166666667	B	B	A	A	A	A	A	A	A	A	B	B	A	A	B	B	B	B	A	A	A	A	B	B	B	B	B	B	A	A	B	B	B	B	B	B	A	A	B	B	B	B	B
	1	14.89-2a	FL_10-121	11.107-24	1	-	B	B	A	A	A	A	A	A	A	A	B	B	A	A	B	B	B	B	A	A	A	A	B	B	B	B	B	B	A	A	B	B	B	B	B	B	A	A	B	B	B	B	B
	1	14.89-31	FL_10-121	11.107-24	1	0	A	B	A	B	A	B	A	B	A	A	B	B	A	A	B	B	B	B	A	A	A	A	B	B	B	B	B	B	A	A	B	B	B	B	A	B	A	B	A	B	A	B	B
	1	14.89-33	FL_10-121	11.107-24	1	3.5	A	B	A	B	A	B	A	B	A	A	A	B	A	B	B	B	B	B	A	B	A	B	A	B	A	B	-	-	A	A	B	B	B	B	A	B	A	B	A	B	A	B	B
	1	14.89-49	FL_10-121	11.107-24	1	22.16666667	B	B	A	A	A	A	A	A	A	A	B	B	A	A	B	B	B	B	A	A	A	A	B	B	B	B	B	B	A	A	B	B	B	B	B	B	A	A	B	B	B	B	B
	1	14.89-5	FL_10-121	11.107-24	1	22.16666667	B	B	A	A	A	A	A	A	A	A	A	B	A	B	B	B	B	B	A	B	A	B	A	B	A	B	B	B	A	A	B	B	B	B	B	B	A	A	B	B	B	B	B
	1	14.89-9	FL_10-121	11.107-24	1	65.33333333	B	B	A	A	A	A	A	A	A	A	B	B	A	A	B	B	B	B	A	A	A	A	B	B	B	B	B	B	A	A	B	B	B	B	B	B	A	A	B	B	B	B	B
	1	14.90-109	FL_10-89	11.121-19	1	84	B	B	A	A	A	A	A	A	A	B	A	B	A	A	A	B	A	B	A	B	-	-	A	B	B	B	A	B	A	B	A	B	B	B	B	B	A	B	B	B	B	B	A
	1	14.90-21	FL_10-89	11.121-19	1	87.16666667	A	B	A	B	A	B	A	B	A	A	B	B	A	A	B	B	B	B	A	A	A	A	B	B	B	B	B	B	A	A	B	B	B	B	B	B	A	B	B	B	B	B	A
	1	14.90-27	FL_10-89	11.121-19	1	36.16666667	A	B	A	B	A	B	A	B	A	A	B	B	A	A	B	B	B	B	A	A	A	A	B	B	B	B	B	B	A	A	B	B	B	B	A	B	A	B	A	B	A	B	B
	1	14.90-35	FL_10-89	11.121-19	1	56	B	B	A	A	A	A	A	A	A	B	A	B	A	A	B	B	A	B	A	B	-	-	A	B	B	B	A	B	A	B	A	B	B	B	B	B	A	B	B	B	B	B	A
;	1	14.90-46	FL_10-89	11.121-19	1	144	A	B	A	B	A	B	A	B	A	A	B	B	A	A	B	B	B	B	A	A	A	A	B	B	B	B	B	B	A	B	A	B	B	B	B	B	A	B	B	B	B	B	A
	1	14.90-57	FL_10-89	11.121-19	1	91	B	B	A	A	A	A	A	A	A	A	B	B	A	A	B	B	B	B	A	A	A	A	B	B	B	B	B	B	A	A	B	B	B	B	A	B	A	B	A	B	A	B	B
	1	14.90-60	FL_10-89	11.121-19	1	29.16666667	B	B	A	A	A	A	A	A	A	B	A	B	A	A	A	B	A	B	A	B	A	A	A	B	B	B	A	B	A	B	A	B	B	B	B	B	A	B	B	B	B	B	A
	1	14.90-79	FL_10-89	11.121-19	1	64.16666667	B	B	A	A	A	A	A	A	A	B	A	B	A	A	A	B	A	B	A	B	A	A	A	B	B	B	A	B	A	B	A	B	B	B	B	B	A	B	B	B	B	B	A
	1	14.90-85	FL_10-89	11.121-19	1	65.33333333	B	B	A	A	A	A	A	A	A	B	A	B	A	A	A	B	A	B	A	B	A	A	A	B	B	B	A	B	A	B	A	B	B	B	B	B	A	B	B	B	B	B	A
	1	14.90-9	FL_10-89	11.121-19	1	32.66666667	A	B	A	B	A	B	A	B	A	A	B	B	A	A	B	B	B	B	A	A	A	A	B	B	B	B	B	B	A	A	B	B	B	B	A	B	A	B	A	B	A	B	B
	1	14.91-20	11.108-5	FL_10-46	1	63	B	B	A	A	A	A	A	A	A	B	B	B	A	A	A	B	A	B	A	A	A	A	A	B	B	B	A	B	A	B	A	B	B	B	B	B	A	B	B	B	B	B	A
	1	14.91-28	11.108-5	FL_10-46	1	38.5	A	B	A	B	A	B	A	B	A	A	A	B	A	B	B	B	B	B	A	B	A	B	A	B	A	B	B	B	A	A	B	B	B	B	A	B	A	B	A	B	A	B	B
	1	14.91-33	11.108-5	FL_10-46	1	0	A	B	A	B	A	B	A	B	A	A	A	B	A	B	B	B	B	B	A	B	A	B	A	B	A	B	B	B	A	A	B	B	B	B	A	B	A	B	A	B	A	B	B
	1	14.91-38	11.108-5	FL_10-46	1	45.5	B	B	A	A	A	A	A	A	A	B	B	B	A	A	A	B	A	B	A	A	A	A	A	B	B	B	A	B	A	B	A	B	B	B	A	B	B	B	A	B	A	B	A
	1	14.91-44	11.108-5	FL_10-46	1	0	B	B	A	A	A	A	A	A	A	B	B	B	A	A	A	B	A	B	A	A	A	A	A	B	B	B	A	B	A	B	A	B	B	B	B	B	A	B	B	B	B	B	A
	1	14.67-32	11.108-5	FL_10-46	1	38.5	B	B	A	A	A	A	A	A	A	A	A	B	A	B	B	B	B	B	A	B	A	B	A	B	A	B	B	B	A	A	B	B	B	B	B	B	A	A	B	B	B	B	B
	1	14.91-4	FL_09-46	Florida127	1	97.33333333	A	B	A	B	A	B	A	B	A	A	B	B	A	A	B	B	-	-	A	A	A	A	B	B	B	B	B	B	A	A	B	B	B	B	A	A	B	B	A	A	A	A	B
	1	14.91-25	11.107-5	FL_10-46	1	10.5	A	B	A	B	A	B	A	B	A	A	A	B	A	B	B	B	B	B	A	B	A	B	A	B	A	B	B	B	A	A	B	B	B	B	A	B	A	B	A	B	A	B	B
	1	14.91-42	11.107-5	FL_10-46	1	46.66666667	A	B	A	B	A	B	A	B	A	A	A	B	A	B	B	B	B	B	A	B	A	B	A	B	A	B	B	B	A	A	B	B	B	B	A	B	A	B	A	B	A	B	B
	1	14.92-31	11.77-96	11.107-5	1	0	A	B	A	B	A	B	A	B	A	A	B	B	A	A	B	B	B	B	A	A	A	A	B	B	B	B	B	B	A	A	B	B	B	B	A	A	B	B	A	A	A	A	B
	1	14.92-45	11.77-96	11.107-5	1	17.5	B	B	A	A	A	A	A	A	A	A	B	B	A	A	B	B	B	B	A	A	A	A	B	B	B	B	B	B	A	A	B	B	B	B	A	B	A	B	A	B	A	B	B
	1	14.92-73	11.77-96	11.107-5	1	29.16666667	B	B	A	A	A	A	A	A	A	A	B	B	A	A	B	B	B	B	A	A	A	A	B	B	B	B	B	B	A	A	B	B	B	B	A	B	A	B	A	B	A	B	B
	1	14.92-74	11.77-96	11.107-5	1	0	B	B	A	A	A	A	A	A	A	A	-	-	A	A	B	B	B	B	A	A	A	A	B	B	B	B	B	B	A	A	B	B	B	B	A	B	A	B	A	B	A	B	B
	1	14.92-84	11.77-96	11.107-5	1	0	A	B	A	B	A	B	A	B	A	A	B	B	A	A	B	B	B	B	A	A	A	A	B	B	B	B	B	B	A	A	B	B	B	B	A	A	B	B	A	A	A	A	B
	1	14.93-39	11.77-96	11.107-5	1	0	A	B	A	B	A	B	A	B	A	A	B	B	A	A	B	B	B	B	A	A	A	A	B	B	B	B	-	-	A	A	B	B	B	B	A	B	A	B	A	B	A	B	B
	1	14.93-101	11.77-96	FL_07-193	1	0	B	B	A	A	A	A	A	A	A	A	B	B	A	A	B	B	B	B	A	A	A	A	B	B	B	B	B	B	A	A	B	B	B	B	A	B	A	B	A	B	A	B	B
	1	14.93-115	11.77-96	FL_07-193	1	0	B	B	A	A	A	A	A	A	A	A	B	B	A	A	B	B	B	B	A	A	A	A	B	B	B	B	B	B	A	A	B	B	B	B	A	B	A	B	A	B	A	B	B
	1	14.93-122	11.77-96	FL_07-193	1	56.83333333	B	B	A	A	A	A	A	A	A	A	B	B	A	A	B	B	B	B	A	A	A	A	B	B	B	B	B	B	A	A	B	B	B	B	A	B	A	B	A	B	A	B	B
	1	14.93-61	11.77-96	FL_07-193	1	0	B	B	A	A	A	A	A	A	A	A	B	B	A	A	B	B	B	B	A	A	A	A	B	B	B	B	B	B	A	A	B	B	B	B	A	B	A	B	A	B	A	B	B
	1	14.93-77	11.77-96	FL_07-193	1	0	B	B	A	A	A	A	A	A	A	A	B	B	A	A	B	B	B	B	A	A	A	A	B	B	B	B	B	B	A	A	B	B	B	B	A	B	A	B	A	B	A	B	B
	1	14.93-78	11.77-96	FL_07-193	1	0	B	B	A	A	A	A	A	A	A	A	B	B	A	A	B	B	B	B	A	A	A	A	B	B	B	B	B	B	A	A	B	B	B	B	A	B	A	B	A	B	A	B	B
	1	14.92-11	11.77-96	FL_07-193	1	0	B	B	A	A	A	A	A	A	A	A	B	B	A	A	B	B	B	B	A	A	A	A	B	B	B	B	B	B	A	A	B	B	B	B	A	B	A	B	A	B	A	B	B
	1	14.92-22	11.77-96	FL_07-193	1	17.5	B	B	A	A	A	A	A	A	A	A	B	B	A	A	B	B	B	B	A	A	A	A	B	B	B	B	B	B	A	A	B	B	B	B	A	B	A	B	A	B	A	B	B
	1	14.92-3	11.77-96	FL_07-193	1	19.83333333	B	B	A	A	A	A	A	A	A	A	B	B	A	A	B	B	B	B	A	A	A	A	B	B	B	B	B	B	A	A	B	B	B	B	A	B	A	B	A	B	A	B	B
	1	14.92-65	11.77-96	FL_07-193	1	0	B	B	A	A	A	A	A	A	A	A	B	B	A	A	B	B	B	B	A	A	A	A	B	B	B	B	B	B	A	A	B	B	B	B	A	B	A	B	A	B	A	B	B
	1	14.93-67	11.77-96	11.107-24	1	15.16666667	A	B	A	B	A	B	A	B	A	A	B	B	A	A	B	B	B	B	A	A	A	A	B	B	B	B	B	B	A	A	B	B	B	B	A	A	B	B	A	A	A	A	B
	1	14.94-12	11.21-6	11.121-19	1	10.5	A	B	A	B	A	B	A	B	A	B	B	B	A	A	A	B	A	B	A	A	A	A	B	B	B	B	A	B	A	B	B	B	A	B	B	B	A	B	B	B	B	B	A
	1	14.94-16	11.21-6	11.121-19	1	0	A	B	A	B	A	B	A	B	A	B	B	B	A	A	A	B	A	B	A	A	A	A	B	B	B	B	A	B	A	A	B	B	A	B	B	B	A	A	B	B	B	B	B
	1	14.94-3	11.21-6	11.121-19	1	38.5	A	B	A	B	A	B	A	B	A	B	B	B	A	A	A	B	A	B	A	A	A	A	B	B	B	B	A	B	A	B	B	B	A	B	B	B	A	B	B	B	B	B	A
	1	14.94-31	11.21-6	11.121-19	1	40.83333333	B	B	A	A	A	A	A	A	A	A	B	B	A	A	B	B	B	B	A	A	A	A	B	B	B	B	B	B	A	A	B	B	B	B	B	B	A	A	B	B	B	B	B
	1	14.94-33	11.21-6	11.121-19	1	0	B	B	A	A	A	A	A	A	A	A	B	B	A	A	B	B	B	B	A	A	A	A	B	B	B	B	B	B	A	A	B	B	B	B	B	B	A	A	B	B	B	B	B
	1	14.94-42	11.21-6	11.121-19	1	29.16666667	A	B	A	B	A	B	A	B	A	B	B	B	A	A	A	B	A	B	A	A	A	A	B	B	B	B	A	B	A	B	B	B	A	B	B	B	A	B	B	B	B	B	A
	1	14.94-63	11.21-6	11.121-19	1	0	B	B	A	A	A	A	A	A	A	A	B	B	A	A	B	B	B	B	A	A	A	A	B	B	B	B	B	B	A	A	B	B	B	B	B	B	A	A	B	B	B	B	B
	1	14.94-72	11.21-6	11.121-19	1	0	A	B	A	B	A	B	A	B	A	B	B	B	A	A	A	B	A	B	A	A	A	A	B	B	B	B	A	B	A	B	B	B	A	B	B	B	A	B	B	B	B	B	A
	1	14.94-1	11.21-6	11.121-19	1	12.83333333	A	B	A	B	A	B	A	B	A	B	B	B	A	A	A	B	A	B	A	A	A	A	B	B	B	B	A	B	A	B	B	B	A	B	B	B	A	B	B	B	B	B	A
	1	11.116-56	Florida127	FL_10-24	1	-	B	B	A	A	A	A	A	A	A	A	A	B	A	B	B	B	B	B	A	B	A	B	A	B	A	B	B	B	A	A	B	B	B	B	B	B	A	A	B	B	B	B	B
	1	11.31-14	Winterstar	FL_07-193	1	-	B	B	A	A	A	A	A	A	A	A	B	B	A	A	B	B	B	B	A	A	A	A	B	B	B	B	B	B	A	A	B	B	B	B	B	B	A	A	B	B	B	B	B
	1	11.31-54	Winterstar	FL_07-193	1	-	B	B	A	A	A	A	A	A	A	A	B	B	A	A	B	B	B	B	A	A	A	A	B	B	B	B	B	B	A	A	B	B	B	B	B	B	A	A	B	B	B	B	B
	1	11.58-72	Florida127	FL_09-57	1	-	A	B	A	B	A	B	A	B	A	B	B	B	A	A	A	B	A	B	A	A	A	A	B	B	B	B	A	B	A	B	B	B	A	B	A	B	B	B	A	B	A	B	A
	1	11.71-9	FL_06-38	FL_07-193	1	-	B	B	A	A	A	A	A	A	A	A	B	B	A	A	B	B	B	B	A	A	A	A	B	B	B	B	B	B	A	A	B	B	B	B	A	B	A	B	A	B	A	B	B
	1	11.83-20	FL_06-38	FL_08-10	1	-	A	B	A	B	A	B	A	B	A	A	B	B	A	A	B	B	B	B	A	A	A	A	B	B	B	B	B	B	A	A	B	B	B	B	A	B	A	B	A	B	A	B	B
	1	11.98-41	FL_08-78	Florida127	1	-	B	B	A	A	A	A	A	A	A	A	A	B	A	B	B	B	B	B	A	B	A	B	A	B	A	B	B	B	A	A	B	B	B	B	A	B	A	B	A	B	A	B	B
	1	14.13-16	FL_10-97	11.83-20	1	17.5	A	B	A	B	A	B	A	B	A	A	B	B	A	A	B	B	B	B	-	-	A	A	B	B	B	B	B	B	A	A	B	B	B	B	B	B	A	A	B	B	B	B	B
	1	14.13-38	FL_10-97	11.83-20	1	50.16666667	B	B	A	A	A	A	A	A	A	A	B	B	A	A	B	B	B	B	A	A	A	A	B	B	B	B	B	B	A	A	B	B	B	B	A	B	A	B	A	B	A	B	B
	1	14.13-4	FL_10-97	11.83-20	1	24.5	A	B	A	B	A	B	A	B	A	A	B	B	A	A	B	B	B	B	A	A	A	A	B	B	B	B	B	B	A	A	B	B	B	B	A	B	A	B	A	B	A	B	B
	1	14.13-49	FL_10-97	11.83-20	1	110.8333333	A	B	A	B	A	B	A	B	A	A	B	B	A	A	B	B	B	B	A	A	-	-	B	B	B	B	B	B	A	A	B	B	B	B	A	A	B	B	A	A	A	A	B
	1	14.13-54	FL_10-97	11.83-20	1	17.5	A	B	A	B	A	B	A	B	A	A	B	B	A	A	B	B	B	B	A	A	A	A	B	B	B	B	B	B	A	A	B	B	B	B	A	B	A	B	A	B	A	B	B
	1	14.13-57	FL_10-97	11.83-20	1	17.5	A	B	A	B	A	B	A	B	A	A	B	B	A	A	B	B	B	B	A	A	A	A	B	B	B	B	B	B	A	A	B	B	B	B	A	A	B	B	A	A	A	A	B
	1	14.13-62	FL_10-97	11.83-20	1	65.33333333	A	B	A	B	A	B	A	B	A	A	B	B	A	A	B	B	B	B	A	A	A	A	B	B	B	B	B	B	A	A	B	B	B	B	A	A	B	B	A	A	A	A	B
	1	14.13-65	FL_10-97	11.83-20	1	42	A	B	A	B	A	B	A	B	A	A	B	B	A	A	B	B	B	B	A	A	A	A	B	B	B	B	B	B	A	A	B	B	B	B	A	B	A	B	A	B	A	B	B
	1	14.13-70	FL_10-97	11.83-20	1	5.833333333	B	B	A	A	A	A	A	A	A	A	B	B	A	A	B	B	B	B	A	A	A	A	B	B	B	B	B	B	A	A	B	B	B	B	A	B	A	B	A	B	A	B	B
	1	14.72-16	FL_10-97	11.83-20	1	26.83333333	B	B	A	A	A	A	A	A	A	A	-	-	A	A	-	-	B	B	A	A	A	A	-	-	B	B	B	B	A	A	B	B	B	B	B	B	A	A	B	B	B	B	B
	1	14.14-2	FL_10-120	11.31-14	1	0	B	B	A	A	A	A	A	A	A	A	A	B	A	B	B	B	B	B	A	B	A	B	A	B	A	B	B	B	A	A	B	B	B	B	B	B	A	A	B	B	B	B	B
	1	14.14-21	FL_10-120	11.31-14	1	36.16666667	B	B	A	A	A	A	A	A	A	A	A	B	A	B	B	B	B	B	A	B	A	B	A	B	A	B	B	B	A	A	B	B	B	B	B	B	A	A	B	B	B	B	B
	1	14.14-42	FL_10-120	11.31-14	1	65.33333333	B	B	A	A	A	A	A	A	A	A	A	B	A	B	B	B	B	B	A	B	A	B	A	B	A	B	B	B	A	A	B	B	B	B	A	B	A	B	A	B	A	B	B
	1	14.14-7	FL_10-120	11.31-14	1	68.83333333	B	B	A	A	A	A	A	A	A	A	A	B	A	B	B	B	B	B	A	B	A	B	A	B	A	B	B	B	A	A	B	B	B	B	B	B	A	A	B	B	B	B	B
	1	14.14-9	FL_10-120	11.31-14	1	0	A	B	A	B	A	B	A	B	A	A	B	B	A	A	B	B	B	B	A	A	A	A	B	B	B	B	B	B	A	A	B	B	B	B	A	B	A	B	A	B	A	B	B
	1	14.18-10	FL_10-153	11.31-14	1	0	B	B	A	A	A	A	A	A	A	B	B	B	A	A	A	B	A	B	A	A	A	A	B	B	B	B	A	B	A	B	B	B	A	B	B	B	A	A	B	B	B	B	B
	1	14.18-15	FL_10-153	11.31-14	1	8.166666667	B	B	A	A	A	A	A	A	A	A	B	B	A	A	B	B	B	B	A	A	A	A	B	B	B	B	B	B	A	A	B	B	B	B	B	B	A	A	B	B	B	B	B
	1	14.18-36	FL_10-153	11.31-14	1	0	B	B	A	A	A	A	A	A	A	B	B	B	A	A	A	B	A	B	A	A	A	A	B	B	B	B	A	B	A	B	B	B	A	B	B	B	A	A	B	B	B	B	B
	1	14.23-12	11.58-72	11.28-34	1	36.16666667	B	B	A	A	A	A	A	A	A	B	B	B	A	A	A	B	A	B	A	A	A	A	A	B	B	B	A	B	A	B	A	B	B	B	A	B	B	B	A	B	A	B	A
	1	14.23-14	11.58-72	11.28-34	1	0	A	B	A	B	A	B	A	B	B	B	B	B	A	A	A	A	A	B	A	A	A	A	A	B	B	B	A	B	-	-	A	B	A	B	B	B	B	B	B	B	B	B	A
	1	14.23-17	11.58-72	11.28-34	1	42	B	B	A	A	A	A	A	A	A	B	B	B	A	A	A	B	A	B	A	A	A	A	A	B	B	B	A	B	A	B	A	B	B	B	A	B	B	B	A	B	A	B	A
	1	14.23-18	11.58-72	11.28-34	1	0	A	B	A	B	A	B	A	B	A	B	B	B	A	A	A	B	A	B	A	A	A	A	B	B	B	B	A	B	A	B	B	B	A	B	B	B	A	B	B	B	B	B	A
	1	14.23-22	11.58-72	11.28-34	1	0	A	B	A	B	A	B	A	B	A	B	B	B	A	A	A	B	A	B	A	A	A	A	B	B	B	B	A	B	A	B	B	B	A	B	B	B	A	B	B	B	B	B	A
	1	14.23-5	11.58-72	11.28-34	1	0	B	B	A	A	A	A	A	A	A	A	B	B	A	A	B	B	B	B	A	A	A	A	B	B	B	B	B	B	A	A	B	B	B	B	A	B	A	B	A	B	A	B	B
	1	14.23-52	11.58-72	11.28-34	1	0	B	B	A	A	A	A	A	A	A	B	B	B	A	A	A	B	A	B	A	A	A	A	A	B	B	B	A	B	A	B	A	B	B	B	A	B	B	B	A	B	A	B	A
	1	14.23-53	11.58-72	11.28-34	1	89.83333333	B	B	A	A	A	A	A	A	A	A	B	B	A	A	B	B	B	B	A	A	A	A	B	B	B	B	B	B	A	A	B	B	B	B	A	B	A	B	A	B	A	B	B
	1	14.23-57	11.58-72	11.28-34	1	0	A	B	A	B	A	B	A	B	A	B	B	B	A	A	A	B	A	B	A	A	A	A	B	B	B	B	A	B	A	B	B	B	A	B	B	B	A	B	B	B	B	B	A
	1	14.31-13	11.98-41	FL_10-166	1	65.33333333	A	B	-	-	A	B	A	B	A	B	B	B	A	A	A	B	A	B	A	A	A	A	B	B	B	B	A	B	A	A	B	B	A	B	A	B	A	B	A	B	A	B	B
	1	14.31-16	11.98-41	FL_10-166	1	46.66666667	B	B	A	A	A	A	A	A	A	A	B	B	A	A	B	B	B	B	-	-	-	-	B	B	B	B	B	B	A	A	B	B	B	B	A	B	A	B	A	B	A	B	B
	1	14.31-21	11.98-41	FL_10-166	1	120.1666667	A	B	A	B	A	B	A	B	A	B	B	B	A	A	A	B	A	B	A	A	A	A	B	B	B	B	A	B	A	A	B	B	A	B	A	B	A	B	A	B	A	B	B
	1	14.31-24	11.98-41	FL_10-166	1	29.16666667	B	B	A	A	A	A	A	A	A	A	A	B	A	B	B	B	B	B	A	B	A	B	A	B	A	B	B	B	A	A	B	B	B	B	B	B	A	A	B	B	B	B	B
	1	14.31-27	11.98-41	FL_10-166	1	94.5	A	B	A	B	A	B	A	B	A	B	B	B	A	A	B	B	A	B	A	A	A	A	B	B	B	B	A	B	A	A	B	B	A	B	A	B	A	B	A	B	A	B	B
	1	14.31-34	11.98-41	FL_10-166	1	58.33333333	-	-	-	-	A	B	A	B	A	B	A	B	A	B	A	B	A	B	A	B	A	B	A	B	A	B	A	B	A	A	B	B	A	B	B	B	A	A	B	B	B	B	B
	1	14.31-4	11.98-41	FL_10-166	1	35	B	B	A	A	A	A	A	A	A	B	A	B	A	B	A	B	A	B	A	B	A	B	A	B	A	B	A	B	A	A	B	B	A	B	B	B	A	A	B	B	B	B	B
	1	14.31-6	11.98-41	FL_10-166	1	0	B	B	A	A	A	A	A	A	A	A	A	B	A	B	B	B	B	B	A	B	A	B	A	B	A	B	B	B	A	A	B	B	B	B	B	B	A	A	B	B	B	B	B
	1	14.31-8	11.98-41	FL_10-166	1	82.83333333	A	B	A	B	A	B	A	B	A	B	A	B	A	B	A	B	A	B	A	B	A	B	A	B	A	B	A	B	A	A	B	B	A	B	B	B	A	A	B	B	B	B	B
	1	14.35-1	11.58-72	FL_10-143	1	51.33333333	-	-	B	B	A	B	B	B	A	B	B	B	A	A	A	B	A	B	A	A	A	A	B	B	B	B	A	B	A	B	B	B	A	B	B	B	A	B	B	B	B	B	A
	1	14.35-11	11.58-72	FL_10-143	1	0	A	B	A	B	A	B	A	B	A	A	B	B	A	A	B	B	B	B	A	A	A	A	B	B	B	B	B	B	A	A	B	B	B	B	A	B	A	B	A	B	A	B	B
	1	14.35-53	11.58-72	FL_10-143	1	0	A	B	A	B	A	B	A	B	A	A	B	B	A	A	B	B	B	B	A	A	A	A	B	B	B	B	B	B	A	A	B	B	B	B	A	B	A	B	A	B	A	B	B
	1	14.35-54	11.58-72	FL_10-143	1	24.5	A	A	B	B	A	B	B	B	A	B	B	B	A	A	A	B	A	B	A	A	A	A	B	B	B	B	A	B	A	A	B	B	A	B	A	B	A	B	A	B	A	B	B
	1	14.35-76	11.58-72	FL_10-143	1	0	A	B	A	B	A	B	A	B	A	B	B	B	A	A	A	B	A	B	A	A	A	A	B	B	B	B	A	B	A	B	B	B	A	B	B	B	A	B	B	B	B	B	A
	1	14.35-78	11.58-72	FL_10-143	1	0	A	B	A	B	A	B	A	B	A	A	B	B	A	A	B	B	B	B	A	A	A	A	B	B	B	B	B	B	A	A	B	B	B	B	A	B	A	B	A	B	A	B	B
	1	14.35-89	11.58-72	FL_10-143	1	0	A	B	A	B	A	B	A	B	A	B	B	B	A	A	A	B	A	B	A	A	A	A	B	B	B	B	A	B	A	B	B	B	A	B	B	B	A	B	B	B	B	B	A
	1	14.35-98	11.58-72	FL_10-143	1	0	A	B	A	B	A	B	A	B	A	B	B	B	A	A	A	B	A	B	A	A	A	A	B	B	B	B	A	B	A	B	B	B	A	B	B	B	A	B	B	B	B	B	A
	1	14.38-24	FL_10-89	11.83-20	1	15.16666667	A	A	-	-	A	B	B	B	A	A	B	B	A	A	B	B	B	B	A	A	A	A	B	B	B	B	B	B	A	B	A	B	B	B	B	B	A	B	B	B	B	B	A
	1	14.38-25	FL_10-89	11.83-20	1	0	A	B	A	B	A	B	A	B	A	A	B	B	A	A	B	B	B	B	A	A	A	A	B	B	B	B	B	B	A	A	B	B	B	B	A	B	A	B	A	B	A	B	B
	1	14.38-36	FL_10-89	11.83-20	1	77	B	B	A	A	A	A	A	A	A	B	A	B	A	A	A	B	A	B	A	B	A	A	A	B	B	B	A	B	A	B	A	B	B	B	B	B	A	B	B	B	B	B	A
	1	14.38-42	FL_10-89	11.83-20	1	5.833333333	A	B	A	B	A	B	A	B	A	B	A	B	A	A	-	-	A	B	A	B	A	A	A	B	B	B	A	B	A	B	A	B	B	B	A	B	B	B	A	B	A	B	A
	1	14.38-5	FL_10-89	11.83-20	1	0	A	B	A	B	A	B	A	B	A	A	B	B	A	A	B	B	B	B	A	A	A	A	B	B	B	B	B	B	A	A	B	B	B	B	A	B	A	B	A	B	A	B	B
	1	14.38-65	FL_10-89	11.83-20	1	26.83333333	A	B	A	B	A	B	A	B	A	A	B	B	A	A	B	B	B	B	A	A	A	A	B	B	B	B	B	B	A	A	B	B	B	B	A	B	A	B	A	B	A	B	B
	1	14.38-73	FL_10-89	11.83-20	1	47.66666667	A	B	A	B	A	B	A	B	A	B	A	B	A	A	A	B	A	B	A	B	A	A	A	B	B	B	A	B	A	A	B	B	B	B	A	A	B	B	A	A	A	A	B
	1	14.38-82	FL_10-89	11.83-20	1	0	A	B	A	B	A	B	A	B	A	B	A	B	A	A	A	B	A	B	A	B	A	A	A	B	B	B	A	B	A	B	A	B	B	B	A	B	B	B	A	B	A	B	A
	1	14.38-83	FL_10-89	11.83-20	1	37.33333333	B	B	A	A	A	A	A	A	A	B	A	B	A	A	A	B	A	B	A	B	-	-	A	B	B	B	A	B	A	B	A	B	B	B	A	A	B	B	A	A	A	A	B
	1	14.38-92	FL_10-89	11.83-20	1	26.83333333	A	B	A	B	A	B	A	B	A	A	B	B	A	A	B	B	B	B	A	A	A	A	B	B	B	B	B	B	A	B	A	B	B	B	B	B	A	B	B	B	B	B	A
	1	14.44-13	11.31-54	FL_10-97	1	38.5	B	B	A	A	A	A	A	A	A	A	B	B	A	A	B	B	B	B	A	A	A	A	B	B	B	B	B	B	A	A	B	B	B	B	B	B	A	A	B	B	B	B	B
	1	14.44-20	11.31-54	FL_10-97	1	0	B	B	A	A	A	A	A	A	A	A	B	B	A	A	B	B	B	B	A	A	A	A	B	B	B	B	B	B	A	A	B	B	B	B	A	B	A	B	A	B	A	B	B
	1	14.44-27	11.31-54	FL_10-97	1	89.83333333	B	B	A	A	A	A	A	A	A	A	B	B	A	A	B	B	B	B	A	A	A	A	B	B	B	B	B	B	A	A	B	B	B	B	B	B	A	A	B	B	B	B	B
	1	14.44-28	11.31-54	FL_10-97	1	24.5	B	B	A	A	A	A	A	A	A	A	B	B	A	A	B	B	B	B	A	A	A	A	B	B	B	B	B	B	A	A	B	B	B	B	A	B	A	B	A	B	A	B	B
	1	14.44-30	11.31-54	FL_10-97	1	53.66666667	B	B	A	A	A	A	A	A	A	A	B	B	A	A	B	B	B	B	A	A	A	A	B	B	B	B	B	B	A	A	B	B	B	B	B	B	A	A	B	B	B	B	B
	1	14.44-36	11.31-54	FL_10-97	1	36.16666667	B	B	A	A	A	A	A	A	A	A	B	B	A	A	B	B	B	B	-	-	A	A	B	B	B	B	B	B	A	A	B	B	B	B	A	B	A	B	A	B	A	B	B
	1	14.44-42	11.31-54	FL_10-97	1	77	B	B	A	A	A	A	A	A	A	A	B	B	A	A	B	B	B	B	A	A	A	A	B	B	B	B	B	B	A	A	B	B	B	B	A	B	A	B	A	B	A	B	B
	1	14.27-61	11.31-54	FL_10-97	1	26.83333333	B	B	A	A	A	A	A	A	A	A	B	B	A	A	B	B	B	B	A	A	A	A	B	B	B	B	B	B	A	A	B	B	B	B	B	B	A	A	B	B	B	B	B
	1	14.28-20	11.31-54	FL_10-97	1	0	B	B	A	A	A	A	A	A	A	A	B	B	A	A	B	B	B	B	A	A	A	A	B	B	B	B	B	B	A	A	B	B	B	B	A	B	A	B	A	B	A	B	B
	1	14.45-13	11.71-9	11.34-47	1	0	B	B	A	A	A	A	A	A	A	A	A	B	A	B	B	B	B	B	A	B	A	B	A	B	A	B	B	B	A	A	B	B	B	B	B	B	A	A	B	B	B	B	B
	1	14.45-19	11.71-9	11.34-47	1	0	B	B	A	A	A	A	A	A	A	A	A	B	A	B	B	B	B	B	A	B	A	B	A	B	A	B	B	B	A	A	B	B	B	B	B	B	A	A	B	B	B	B	B
	1	14.45-29	11.71-9	11.34-47	1	8.166666667	B	B	A	A	A	A	A	A	A	A	A	B	A	B	B	B	B	B	A	B	A	B	A	B	A	B	B	B	A	A	B	B	B	B	A	B	A	B	A	B	A	B	B
	1	14.45-36	11.71-9	11.34-47	1	0	B	B	A	A	A	A	A	A	A	A	A	B	A	B	B	B	B	B	A	B	A	B	A	B	A	B	B	B	A	A	B	B	B	B	B	B	A	A	B	B	B	B	B
	1	14.45-39	11.71-9	11.34-47	1	0	B	B	A	A	A	A	A	A	A	A	B	B	A	A	B	B	B	B	A	A	A	A	B	B	B	B	B	B	A	A	B	B	B	B	B	B	A	A	B	B	B	B	B
	1	14.45-4	11.71-9	11.34-47	1	26.83333333	B	B	A	A	A	A	A	A	A	A	A	B	A	B	B	B	B	B	A	B	A	B	A	B	A	B	B	B	A	A	B	B	B	B	A	B	A	B	A	B	A	B	B
	1	14.45-58	11.71-9	11.34-47	1	0	B	B	A	A	A	A	A	A	A	A	A	B	A	B	B	B	B	B	A	B	A	B	A	B	A	B	B	B	A	A	B	B	B	B	B	B	A	A	B	B	B	B	B
	1	14.45-9	11.71-9	11.34-47	1	82.83333333	B	B	A	A	A	A	A	A	A	A	A	B	A	B	B	B	B	B	A	B	A	B	A	B	A	B	B	B	A	A	B	B	B	B	B	B	A	A	B	B	B	B	B
	1	14.50-106	11.28-34	11.31-54	1	96.83333333	B	B	A	A	A	A	A	A	A	B	B	B	A	A	A	B	A	B	A	A	A	A	B	B	B	B	A	B	A	B	A	B	B	B	B	B	A	B	B	B	B	B	A
	1	14.50-111	11.28-34	11.31-54	1	0	B	B	A	A	A	A	A	A	A	A	B	B	A	A	B	B	B	B	A	A	A	A	B	B	B	B	B	B	A	A	B	B	B	B	B	B	A	A	B	B	B	B	B
	1	14.50-121	11.28-34	11.31-54	1	0	B	B	A	A	A	A	A	A	A	A	B	B	A	A	B	B	B	B	A	A	A	A	B	B	B	B	B	B	A	A	B	B	B	B	B	B	A	A	B	B	B	B	B
	1	14.50-67	11.28-34	11.31-54	1	0	B	B	A	A	A	A	A	A	A	B	B	B	A	A	A	B	A	B	A	A	A	A	A	B	B	B	A	B	A	B	A	B	B	B	B	B	A	B	B	B	B	B	A
	1	14.50-71	11.28-34	11.31-54	1	0	B	B	A	A	A	A	A	A	A	A	B	B	A	A	B	B	B	B	-	-	A	A	B	B	B	B	B	B	A	A	B	B	B	B	B	B	A	B	B	B	B	B	A
	1	14.50-78	11.28-34	11.31-54	1	19.83333333	B	B	A	A	A	A	A	A	A	A	B	B	A	A	B	B	B	B	A	A	A	A	B	B	B	B	B	B	A	A	B	B	B	B	B	B	A	A	B	B	B	B	B
	1	14.50-82	11.28-34	11.31-54	1	7	B	B	A	A	A	A	A	A	A	A	B	B	A	A	B	B	B	B	A	A	A	A	B	B	B	B	B	B	A	A	B	B	B	B	B	B	A	A	B	B	B	B	B
	1	14.50-83	11.28-34	11.31-54	1	10.5	B	B	A	A	A	A	A	A	A	B	B	B	A	A	A	B	A	B	A	A	A	A	A	B	B	B	A	B	A	B	A	B	B	B	B	B	A	B	B	B	B	B	A
	1	14.50-84	11.28-34	11.31-54	1	44.33333333	B	B	A	A	A	A	A	A	A	B	B	B	A	A	A	B	A	B	A	A	A	A	A	B	B	B	A	B	A	B	A	B	B	B	B	B	A	B	B	B	B	B	A
	1	14.50-92	11.28-34	11.31-54	1	87.5	B	B	A	A	A	A	A	A	A	B	B	B	A	A	A	B	A	B	-	-	A	A	A	B	B	B	A	B	A	B	A	B	B	B	B	B	A	B	B	B	B	B	A
	1	14.52-122	11.98-41	FL_10-24	1	12.83333333	B	B	A	A	A	A	A	A	A	A	B	B	A	A	B	B	B	B	A	A	-	-	B	B	B	B	B	B	A	A	B	B	B	B	A	B	A	B	A	B	A	B	B
	1	14.52-135	11.98-41	FL_10-24	1	57.16666667	B	B	A	A	A	A	A	A	A	A	A	B	A	B	B	B	B	B	A	B	A	B	A	B	A	B	-	-	A	A	B	B	B	B	B	B	A	A	B	B	B	B	B
	1	14.52-171	11.98-41	FL_10-24	1	0	B	B	A	A	A	A	A	A	A	A	B	B	A	A	B	B	B	B	A	A	A	A	B	B	B	B	B	B	A	A	B	B	B	B	A	B	A	B	A	B	A	B	B
	1	14.52-30	11.98-41	FL_10-24	1	60.66666667	B	B	A	A	A	A	A	A	A	A	B	B	A	A	B	B	B	B	A	A	A	A	B	B	B	B	B	B	A	A	B	B	B	B	A	B	A	B	A	B	A	B	B
	1	14.52-38	11.98-41	FL_10-24	1	0	B	B	A	A	A	A	A	A	A	A	B	B	A	A	B	B	B	B	A	A	A	A	B	B	B	B	B	B	A	A	B	B	B	B	A	B	A	B	A	B	A	B	B
	1	14.52-60	11.98-41	FL_10-24	1	0	B	B	A	A	A	A	A	A	A	A	A	B	A	B	B	B	B	B	A	B	A	B	A	B	A	B	B	B	A	A	B	B	B	B	B	B	A	A	B	B	B	B	B
	1	14.22-18	11.98-41	FL_10-24	1	36.16666667	B	B	A	A	A	A	A	A	A	A	B	B	A	A	B	B	B	B	A	A	A	A	B	B	B	B	B	B	A	A	B	B	B	B	A	B	A	B	A	B	A	B	B
	1	14.52-143	11.98-41	11.28-34	1	0	B	B	A	A	A	A	A	A	A	B	B	B	A	A	A	B	A	B	A	A	A	A	A	B	B	B	A	B	A	B	A	B	B	B	A	B	B	B	A	B	A	B	A
	1	14.52-21	11.98-41	11.28-34	1	0	B	B	A	A	A	A	A	A	A	B	B	B	A	A	A	B	A	B	A	A	A	A	A	B	B	B	A	B	A	B	A	B	B	B	A	B	B	B	A	B	A	B	A
	1	14.52-89	11.98-41	11.28-34	1	0	B	B	A	A	A	A	A	A	A	B	A	B	A	B	A	B	A	B	A	B	A	B	A	A	A	B	A	B	A	B	A	B	B	B	B	B	A	B	B	B	B	B	A
	1	14.56-18	FL_10-89	11.71-9	1	67.66666667	A	B	A	B	A	B	A	B	A	A	B	B	A	A	B	B	B	B	A	A	A	A	B	B	B	B	B	B	A	A	B	B	B	B	A	B	A	B	A	B	A	B	B
	1	14.56-22	FL_10-89	11.71-9	1	79.33333333	A	B	A	B	A	B	A	B	A	A	B	B	A	A	B	B	B	B	A	A	A	A	B	B	B	B	B	B	A	A	B	B	B	B	A	B	A	B	A	B	A	B	B
	1	14.56-4	FL_10-89	11.71-9	1	42	A	B	A	B	A	B	A	B	A	A	B	B	A	A	B	B	B	B	A	A	A	A	B	B	B	B	B	B	A	A	B	B	B	B	A	A	B	B	A	A	A	A	B
	1	14.56-44	FL_10-89	11.71-9	1	48.66666667	A	B	A	B	A	B	A	B	A	A	B	B	A	A	B	B	B	B	A	A	A	A	B	B	B	B	B	B	A	A	B	B	B	B	A	B	A	B	A	B	A	B	B
	1	14.56-64	FL_10-89	11.71-9	1	22.16666667	B	B	A	A	A	A	A	A	A	B	A	B	A	A	A	B	A	B	A	B	A	A	A	B	B	B	A	B	A	B	A	B	B	B	B	B	A	B	B	B	B	B	A
	1	14.56-71	FL_10-89	11.71-9	1	81.66666667	A	B	A	B	A	B	A	B	A	A	B	B	A	A	B	B	B	B	A	A	A	A	B	B	B	B	B	B	A	B	A	B	B	B	A	B	B	B	A	B	A	B	A
	1	14.56-73	FL_10-89	11.71-9	1	0	B	B	A	A	A	A	A	A	A	B	A	B	A	A	A	B	A	B	A	B	A	A	A	B	B	B	A	B	A	B	A	B	B	B	A	B	B	B	A	B	A	B	A
	1	14.56-74	FL_10-89	11.71-9	1	0	B	B	A	A	A	A	A	A	A	B	A	B	A	A	-	-	A	B	A	B	A	A	A	B	B	B	A	B	A	B	A	B	B	B	B	B	A	B	B	B	B	B	A
	1	14.56-76	FL_10-89	11.71-9	1	26.83333333	A	B	A	B	A	B	A	B	A	A	B	B	A	A	B	B	B	B	A	A	A	A	B	B	B	B	B	B	A	A	B	B	B	B	A	B	A	B	A	B	A	B	B
	1	14.58-9	FL_10-89	11.71-9	1	0	B	B	A	A	A	A	A	A	A	B	A	B	A	A	B	B	A	B	A	B	A	A	A	B	B	B	A	B	A	B	A	B	B	B	A	B	B	B	A	B	A	B	A
	1	14.58-1	11.98-41	11.77-96	1	8.166666667	B	B	A	A	A	A	A	A	A	A	A	B	A	B	B	B	B	B	A	B	A	B	A	B	A	B	B	B	A	A	B	B	B	B	A	B	A	B	A	B	A	B	B
	1	14.58-13	11.98-41	11.77-96	1	0	B	B	A	A	A	A	A	A	A	A	A	B	A	A	B	B	B	B	A	B	A	A	B	B	A	B	B	B	A	A	B	B	B	B	A	A	B	B	A	A	A	A	B
	1	14.58-2	11.98-41	11.77-96	1	0	B	B	A	A	A	A	A	A	A	A	B	B	A	A	B	B	B	B	A	A	A	A	B	B	B	B	B	B	A	A	B	B	B	B	A	A	B	B	A	A	A	A	B
	1	14.58-20	11.98-41	11.77-96	1	5.833333333	B	B	A	A	A	A	A	A	A	A	B	B	A	A	B	B	B	B	A	A	-	-	B	B	B	B	-	-	A	A	B	B	B	B	A	A	B	B	A	A	A	A	B
	1	14.58-21	11.98-41	11.77-96	1	0	B	B	A	A	A	A	A	A	A	A	B	B	A	B	B	B	B	B	A	A	-	-	B	B	A	B	B	B	A	A	B	B	B	B	A	B	A	B	A	B	A	B	B
	1	14.58-28	11.98-41	11.77-96	1	56	B	B	A	A	A	A	A	A	A	A	A	B	A	A	-	-	B	B	-	-	-	-	A	B	B	B	B	B	A	A	B	B	B	B	A	B	B	B	A	A	A	A	B
	1	14.58-29	11.98-41	11.77-96	1	0	B	B	A	A	A	A	A	A	A	A	B	B	A	A	B	B	B	B	A	A	A	A	B	B	B	B	B	B	A	A	B	B	B	B	A	A	B	B	A	A	A	A	B
	1	14.58-3	11.98-41	11.77-96	1	68.5	B	B	A	A	A	A	A	A	A	A	A	B	A	B	B	B	B	B	A	B	A	B	A	B	A	B	B	B	A	A	B	B	B	B	A	B	A	B	A	B	A	B	B
	1	14.58-4	11.98-41	11.77-96	1	0	B	B	A	A	A	A	A	A	A	A	A	B	A	B	B	B	B	B	A	B	A	B	A	B	A	B	B	B	A	A	B	B	B	B	A	B	A	B	A	B	A	B	B
	1	14.74-10	FL_10-166	11.31-54	1	0	A	B	A	B	A	B	A	B	A	B	B	B	A	A	A	B	A	B	A	A	A	A	B	B	B	B	A	B	A	A	B	B	A	B	B	B	A	A	B	B	B	B	B
	1	14.74-12	FL_10-166	11.31-54	1	36.16666667	A	B	A	B	A	B	A	B	A	B	B	B	A	A	A	B	A	B	A	A	A	A	B	B	B	B	A	B	A	A	B	B	A	B	B	B	A	A	B	B	B	B	B
	1	14.74-13	FL_10-166	11.31-54	1	67.66666667	B	B	A	A	A	B	A	A	A	A	B	B	A	A	B	B	B	B	A	A	A	A	B	B	B	B	B	B	A	A	B	B	B	B	B	B	A	A	B	B	B	B	B
	1	14.74-16	FL_10-166	11.31-54	1	38.5	B	B	A	A	A	A	A	A	A	B	B	B	A	A	A	B	A	B	A	A	A	A	B	B	B	B	A	B	A	A	B	B	A	B	B	B	A	A	B	B	B	B	B
	1	14.74-21	FL_10-166	11.31-54	1	77	A	B	A	B	A	B	A	B	A	B	B	B	A	A	A	B	A	B	A	A	A	A	B	B	B	B	A	B	A	A	B	B	A	B	B	B	A	A	B	B	B	B	B
	1	14.74-22	FL_10-166	11.31-54	1	77	A	B	A	B	A	B	A	B	A	B	B	B	A	A	A	B	A	B	A	A	A	A	B	B	B	B	A	B	A	A	B	B	A	B	B	B	A	A	B	B	B	B	B
	1	14.74-4	FL_10-166	11.31-54	1	19.83333333	B	B	A	A	A	A	A	A	A	A	B	B	A	A	B	B	B	B	A	A	A	A	B	B	B	B	B	B	A	A	B	B	B	B	B	B	A	A	B	B	B	B	B
	1	14.74-6	FL_10-166	11.31-54	1	36.16666667	A	B	A	B	A	B	A	B	A	B	B	B	A	A	A	B	A	B	A	A	A	A	B	B	B	B	A	B	A	A	B	B	A	B	B	B	A	A	B	B	B	B	B
	1	14.74-7	FL_10-166	11.31-54	1	60.66666667	B	B	A	A	A	A	A	A	A	A	B	B	A	A	B	B	B	B	A	A	A	A	B	B	B	B	B	B	A	A	B	B	B	B	B	B	A	A	B	B	B	B	B
	1	14.74-9	FL_10-166	11.31-54	1	108.5	A	B	A	B	A	B	A	B	-	-	B	B	A	A	B	B	A	B	A	A	A	A	B	B	B	B	A	B	A	A	B	B	A	B	B	B	A	A	B	B	B	B	B
	1	14.75-29	11.83-20	Florida127	1	8.166666667	A	B	A	B	A	B	A	B	A	A	B	B	A	A	B	B	B	B	A	A	A	A	B	B	B	B	B	B	A	A	B	B	B	B	A	B	A	B	A	B	A	B	B
	1	14.75-33	11.83-20	Florida127	1	63	A	B	A	B	A	B	A	B	A	A	B	B	A	A	B	B	B	B	A	A	A	A	B	B	B	B	B	B	A	A	B	B	B	B	A	B	A	B	A	B	A	B	B
	1	14.75-63	11.83-20	Florida127	1	31.5	A	B	A	B	A	B	A	B	A	A	A	B	A	B	B	B	B	B	A	B	A	B	A	B	A	B	B	B	A	A	B	B	B	B	A	A	B	B	A	A	A	A	B
	1	14.75-69	11.83-20	Florida127	1	0	B	B	A	A	A	A	A	A	A	A	B	B	A	A	B	B	B	B	A	A	A	A	B	B	B	B	B	B	A	A	B	B	B	B	A	B	A	B	A	B	A	B	B
	1	14.75-84	11.83-20	Florida127	1	30.33333333	A	B	A	B	A	B	A	B	A	A	B	B	A	A	B	B	B	B	A	A	A	A	B	B	B	B	B	B	A	A	B	B	B	B	A	A	B	B	A	A	A	A	B
	1	14.75-85	11.83-20	Florida127	1	65.33333333	B	B	A	A	A	A	A	A	A	A	A	B	A	B	B	B	B	B	A	B	A	B	A	B	A	B	B	B	A	A	B	B	B	B	B	B	A	A	B	B	B	B	B
	1	14.75-87	11.83-20	Florida127	1	10.5	A	B	A	B	A	B	A	B	A	A	B	B	A	A	B	B	B	B	A	A	A	A	B	B	B	B	B	B	A	A	B	B	B	B	A	A	B	B	A	A	A	A	B
	1	14.75-94	11.83-20	Florida127	1	64.75	A	B	A	B	A	B	A	B	A	A	A	B	A	B	B	B	B	B	A	B	A	B	A	B	A	B	-	-	A	A	B	B	B	B	A	B	A	B	A	B	A	B	B
	1	14.75-98	11.83-20	Florida127	1	38.5	-	-	-	-	A	B	A	B	A	A	A	B	A	B	B	B	B	B	A	B	A	B	A	B	A	B	B	B	A	A	B	B	B	B	A	B	A	B	A	B	A	B	B
	1	14.76-11	FL_10-46	11.71-9	1	0	B	B	A	A	A	A	A	A	A	B	B	B	A	A	A	B	A	B	A	A	A	A	A	B	B	B	A	B	A	B	A	B	B	B	A	B	B	B	A	B	A	B	A
	1	14.76-12	FL_10-46	11.71-9	1	0	B	B	A	A	A	A	A	A	A	A	A	B	A	B	B	B	B	B	A	B	A	B	A	B	A	B	B	B	A	A	B	B	B	B	B	B	A	A	B	B	B	B	B
	1	14.76-13	FL_10-46	11.71-9	1	36.16666667	B	B	A	A	A	A	A	A	A	A	A	B	A	B	B	B	B	B	A	B	A	B	A	B	A	B	B	B	A	A	B	B	B	B	B	B	A	A	B	B	B	B	B
	1	14.76-23	FL_10-46	11.71-9	1	40.83333333	B	B	A	A	A	A	A	A	A	B	B	B	A	A	A	B	A	B	A	A	A	A	A	B	B	B	A	B	A	B	A	B	B	B	A	B	B	B	A	B	A	B	A
	1	14.76-26	FL_10-46	11.71-9	1	16.33333333	B	B	A	A	A	A	A	A	A	B	B	B	A	A	A	B	A	B	A	A	A	A	A	B	B	B	A	B	A	B	A	B	B	B	B	B	A	B	B	B	B	B	A
	1	14.76-30	FL_10-46	11.71-9	1	38.5	B	B	A	A	A	A	A	A	A	B	B	B	A	A	A	B	A	B	A	A	A	A	A	B	B	B	A	B	A	B	A	B	B	B	B	B	A	B	B	B	B	B	A
	1	14.76-35	FL_10-46	11.71-9	1	77	B	B	A	A	A	A	A	A	A	B	B	B	A	A	A	B	A	B	A	A	A	A	A	B	B	B	A	B	A	B	A	B	B	B	B	B	A	B	B	B	B	B	A
	1	14.76-5	FL_10-46	11.71-9	1	29.16666667	B	B	A	A	A	A	A	A	A	A	A	B	A	B	B	B	B	B	A	B	A	B	A	B	A	B	B	B	A	A	B	B	B	B	A	B	A	B	A	B	A	B	B
	1	14.76-7	FL_10-46	11.71-9	1	51.33333333	B	B	A	A	A	A	A	A	A	A	A	B	A	B	B	B	B	B	A	B	A	B	A	B	A	B	B	B	A	A	B	B	B	B	A	B	A	B	A	B	A	B	B
	1	14.76-8	FL_10-46	11.71-9	1	74.66666667	B	B	A	A	A	A	A	A	A	A	A	B	A	B	B	B	B	B	A	B	A	B	A	B	A	B	B	B	A	A	B	B	B	B	A	B	A	B	A	B	A	B	B
	1	14.82-10	11.71-9	FL_09-46	1	16.33333333	A	B	A	B	A	B	A	B	A	A	B	B	A	A	B	B	B	B	A	A	A	A	B	B	B	B	B	B	A	A	B	B	B	B	A	B	A	B	A	B	A	B	B
	1	14.82-14	11.71-9	FL_09-46	1	15.16666667	B	B	A	A	A	A	A	A	A	A	A	B	A	B	B	B	B	B	A	B	A	B	A	B	A	B	B	B	A	A	B	B	B	B	A	B	A	B	A	B	A	B	B
	1	14.82-23	11.71-9	FL_09-46	1	40.83333333	A	B	A	B	A	B	A	B	A	A	B	B	A	A	B	B	B	B	A	A	A	A	B	B	B	B	B	B	A	A	B	B	B	B	A	B	A	B	A	B	A	B	B
	1	14.82-25	11.71-9	FL_09-46	1	54.83333333	B	B	A	A	A	A	A	A	A	A	A	B	A	B	B	B	B	B	A	B	A	B	A	B	A	B	B	B	A	A	B	B	B	B	A	A	B	B	A	A	A	A	B
	1	14.82-28	11.71-9	FL_09-46	1	74.66666667	B	B	A	A	A	A	A	A	A	A	A	B	A	B	B	B	B	B	A	B	A	B	A	B	A	B	B	B	A	A	B	B	B	B	A	B	A	B	A	B	A	B	B
	1	14.82-31	11.71-9	FL_09-46	1	72.33333333	B	B	A	A	A	A	A	A	A	A	A	B	A	B	B	B	B	B	A	B	A	B	A	B	A	B	B	B	A	A	B	B	B	B	A	B	A	B	A	B	A	B	B
	1	14.82-52	11.71-9	FL_09-46	1	51.33333333	A	B	A	B	A	B	A	B	A	A	B	B	A	A	B	B	B	B	A	A	A	A	B	B	B	B	B	B	A	A	B	B	B	B	A	A	B	B	A	A	A	A	B
	1	14.82-59	11.71-9	FL_09-46	1	120.1666667	A	B	A	B	A	B	A	B	A	A	B	B	A	A	B	B	B	B	A	A	A	A	B	B	B	B	B	B	A	A	B	B	B	B	A	B	A	B	A	B	A	B	B
	1	14.82-7	11.71-9	FL_09-46	1	63	B	B	A	A	A	A	A	A	A	A	A	B	A	B	B	B	B	B	A	B	A	B	A	B	A	B	B	B	A	A	B	B	B	B	A	B	A	B	A	B	A	B	B
	1	14.82-8	11.71-9	FL_09-46	1	92.16666667	B	B	A	A	A	A	A	A	A	A	A	B	A	B	B	B	B	B	A	B	A	B	A	B	A	B	B	B	A	A	B	B	B	B	A	B	A	B	A	B	A	B	B
	1	14.84-33	FL_08-10	11.31-14	1	1.166666667	A	B	A	B	A	B	A	B	A	A	B	B	A	A	B	B	B	B	A	A	A	A	B	B	B	B	B	B	A	A	B	B	B	B	A	B	A	B	A	B	A	B	B
	1	14.85-13	FL_10-121	11.31-14	1	0	B	B	A	A	A	A	A	A	A	A	A	B	A	B	B	B	B	B	A	B	A	B	A	B	A	B	B	B	A	A	B	B	B	B	B	B	A	A	B	B	B	B	B
	1	14.85-18	FL_10-121	11.31-14	1	0	B	B	A	A	A	A	A	A	A	A	A	B	A	B	B	B	B	B	A	B	A	B	A	B	A	B	B	B	A	A	B	B	B	B	B	B	A	A	B	B	B	B	B
	1	14.85-3	FL_10-121	11.31-14	1	38.5	B	B	A	A	A	A	A	A	A	A	B	B	A	A	B	B	B	B	A	A	A	A	B	B	B	B	B	B	A	A	B	B	B	B	B	B	A	A	B	B	B	B	B
	1	14.85-35	FL_10-121	11.31-14	1	0	B	B	A	A	A	A	A	A	A	A	B	B	A	A	B	B	B	B	A	A	A	A	B	B	B	B	B	B	A	A	B	B	B	B	B	B	A	A	B	B	B	B	B
	1	14.85-46	FL_10-121	11.31-14	1	85.16666667	B	B	A	A	A	A	A	A	A	A	B	B	A	A	B	B	B	B	A	A	A	A	B	B	B	B	B	B	A	A	B	B	B	B	B	B	A	A	B	B	B	B	B
	1	14.85-48	FL_10-121	11.31-14	1	36.16666667	B	B	A	A	A	A	A	A	A	A	B	B	A	A	B	B	B	B	A	A	A	A	B	B	B	B	B	B	A	A	B	B	B	B	B	B	A	A	B	B	B	B	B
	1	14.85-8	FL_10-121	11.31-14	1	0	B	B	A	A	A	A	A	A	A	A	B	B	A	A	B	B	B	B	A	A	A	A	B	B	B	B	B	B	A	A	B	B	B	B	B	B	A	A	B	B	B	B	B
	1	14.85-9	FL_10-121	11.31-14	1	0	B	B	A	A	A	A	A	A	A	A	A	B	A	B	B	B	B	B	A	B	A	B	A	B	A	B	B	B	A	A	B	B	B	B	B	B	A	A	B	B	B	B	B
	1	14.28-14	FL_10-121	11.31-14	1	10.5	B	B	A	A	A	A	A	A	A	A	B	B	A	A	B	B	B	B	A	A	A	A	B	B	B	B	B	B	A	A	B	B	B	B	B	B	A	A	B	B	B	B	B
	1	14.87-34	FL_10-121	11.31-14	1	19.25	B	B	A	A	A	A	A	A	A	A	A	B	A	B	B	B	B	B	A	B	A	B	A	B	A	B	B	B	A	A	B	B	B	B	B	B	A	A	B	B	B	B	B
	1	14.88-1	FL_10-121	11.116-56	1	63	B	B	A	A	A	A	A	A	A	A	B	B	A	A	B	B	B	B	A	A	A	A	B	B	B	B	B	B	A	A	B	B	B	B	B	B	A	A	B	B	B	B	B
	1	14.88-14	FL_10-121	11.116-56	1	3.5	B	B	A	A	A	A	A	A	A	A	A	B	A	B	B	B	B	B	A	B	A	B	A	B	A	B	B	B	A	A	B	B	B	B	B	B	A	A	B	B	B	B	B
	1	14.88-16	FL_10-121	11.116-56	1	0	B	B	A	A	-	-	A	A	A	A	A	B	A	B	B	B	B	B	A	B	A	B	A	B	A	B	B	B	A	A	B	B	B	B	B	B	A	A	B	B	B	B	B
	1	14.88-2	FL_10-121	11.116-56	1	26.83333333	B	B	A	A	A	A	A	A	A	A	B	B	A	A	B	B	B	B	A	A	A	A	B	B	B	B	B	B	A	A	B	B	B	B	B	B	A	A	B	B	B	B	B
	1	14.88-26	FL_10-121	11.116-56	1	29.16666667	B	B	A	A	A	A	A	A	A	A	B	B	A	A	B	B	B	B	A	A	A	A	B	B	B	B	B	B	A	A	B	B	B	B	B	B	A	A	B	B	B	B	B
	1	14.88-4	FL_10-121	11.116-56	1	5.833333333	B	B	A	A	A	A	A	A	A	A	A	B	A	B	B	B	B	B	A	B	A	B	-	-	A	B	B	B	A	A	B	B	B	B	B	B	A	A	B	B	B	B	B
	1	14.88-40	FL_10-121	11.116-56	1	0	B	B	A	A	A	A	A	A	A	A	B	B	A	A	B	B	B	B	A	A	A	A	B	B	B	B	B	B	A	A	B	B	B	B	B	B	A	A	B	B	B	B	B
	1	14.88-44	FL_10-121	11.116-56	1	90.66666667	B	B	A	A	A	A	A	A	A	A	A	B	A	B	B	B	B	B	A	B	A	B	A	B	A	B	B	B	A	A	B	B	B	B	B	B	A	A	B	B	B	B	B
	1	14.88-9	FL_10-121	11.116-56	1	74.66666667	B	B	A	A	A	A	A	A	A	A	B	B	A	A	B	B	B	B	A	A	A	A	B	B	B	B	B	B	A	A	B	B	B	B	B	B	A	A	B	B	B	B	B
	1	14.92-23	FL_10-121	11.116-56	1	1.166666667	B	B	A	A	A	A	A	A	A	A	A	B	A	B	B	B	B	B	A	B	A	B	A	B	A	B	B	B	A	A	B	B	B	B	B	B	A	A	B	B	B	B	B
[truncated: 5,000 more columns]
