# Supplementary material for: Pedigree-Based Analysis in a Multiparental Population of Octoploid Strawberry Reveals QTL Alleles Conferring Resistance to Phytophthora cactorum
Source: G3 (Bethesda). 2017 Jun 5;7(6):1707–19. doi: 10.1534/g3.117.042119 (PMC5473751; doi:10.1534/g3.117.042119)
Supplement: Supplementary file 18 [file 1707FileS7.zip › File S7/1 Software/Genomewide QTL analysis/Pc 2014-15 Genomewide/rep3/outputs/Flex.log]

Mon,  9 May 2016, 17:19:39
*******************************************************************************

FlexQTL
  Quantitative Genetics on Pedigreed Populations
  www.flexqtl.nl

  Version 0.99130             
  Date    16.FEB.2016         

BIOMETRIS
  Wageningen UR
  PO Box 100
  6700 AC  Wageningen
  The Netherlands
  www.biometris.wur.nl

Project directory
  /scratch/lfs/mangandi/15PcGW.2 


Parameter file
  flexqtl.par 

******************************************************************************

 Disclaimer FlexQTL

 This SOFTWARE PRODUCT is provided by THE PROVIDER 'as is' and 'with all 
 faults'. THE PROVIDER makes no representations or warranties of any kind
 concerning the safety, suitability, lack of viruses, inaccuracies, 
 typographical errors, or other harmful components of this SOFTWARE PRODUCT.
 There are inherent dangers in the use of any software, and you are solely 
 responsible for determining whether this SOFTWARE PRODUCT is compatible with
 your equipment and other software installed on your equipment. You are also 
 solely responsible for the protection of your equipment and backup of your 
 data, and THE PROVIDER will not be liable for any damages you may suffer in 
 connection with using, modifying, or distributing this SOFTWARE PRODUCT.
******************************************************************************


Licensed to : vwhitaker@ufl.edu
Expire date : Sun Jan  1 00:00:00 2017
License type: regular

-------------------------------------------------------------------------------
EFFECTIVE CONTENT PARAMETER FILE
/scratch/lfs/mangandi/15PcGW.2/flexqtl.par
-------------------------------------------------------------------------------
datafile      Geno2014-15FQ_2.txt
mapfile       FQmap3.8K_2.txt
ncolN               1
indiN               3
namesN              DNA
ncolT               1
indiT               1
namesT              PcDPC
misvalT              -
scaleT              0
nchrom              37
indiC               1 1 1 1 1  1 1 1 1 1 1  1 1 1 1 1  1 1 1 1 1  1 1 1 1 1  1 1 1 1 1 1  1 1 1 1 1
nmrkrC              316 65 46 20 3  193 83 15 42 35 84 191 12 154 182 128 71 189 26 18 94 281 188 140 13 184 189 17 152 57 66 111 79 43 121 63 128
indicQTL            1
indicFPM            0
indicTIM            0
maximQTL            15
maximFPM            0
priorQTL            1
priorFPM            0
addGENE             5
domGENE             0
priorh2QTL
varPOA
varPOD
length               100000
thinning             100
ess                  101
lengthUDMax          0
FormatMCMC           0
markerblock          5
skipSampleMarkers    100
freqmargin           0.03
distanceQTLs         0.0
MSegAlpha            0.005
MSegDelta            1
DeleteDR             1
PrbHtzInb            0.00
writeMSI             0
writeSIP             0
pedimapV             0
fixQTLpos
anchorMarker         0
lockMPhase           0
writeGTP             nuisance
writeNRM             0
maxnwrtNUI           0
headerOUT            1
REDprint             0
nullalleleP          $
nullalleleC          $$
nullalleleHidden     0
absorbFP             0
VARgroup             0
TprobMQTR            0.05
seed                873566
seed                360042
seed                534347
seed                485289
seed                9607
-------------------------------------------------------------------------------

INTERPRETATION PARAMETER VARIABLES
/scratch/lfs/mangandi/15PcGW.2/flexqtl.par
-------------------------------------------------------------------------------


NOTE: Nuisance column 1 used for assignment individuals
      whose genotypes will be printed to file
  
647 lines in datafile Geno2014-15FQ_2.txt


WARNING: pattern DeleteNIPH           not in file flexqtl.par
-------------------------------------------------------------------------------
DYNAMIC MEMORY ALLOCATION

-------------------------------------------------------------------------------
DATA FILE
Geno2014-15FQ_2.txt
  IndicTraits   :   1
  IndicNuisances:   0  3

-------------------------------------------------------------------------------
MAP FILE - LINKAGE GROUPS
FQmap3.8K_2.txt

chromosomes:   1  2  3  4  5  6  7  8  9 10 11 12 13 14 15 16 17 18 19 20 21 22 23 24 25 26 27 28 29 30 31 32 33 34 35 36 37
in analysis:   1  1  1  1  1  1  1  1  1  1  1  1  1  1  1  1  1  1  1  1  1  1  1  1  1  1  1  1  1  1  1  1  1  1  1  1  1
 # markers : 316 65 46 20  3193 83 15 42 35 84191 12154182128 71189 26 18 94281188140 13184189 17152 57 66111 79 43121 63128

-------------------------------------------------------------------------------
MCMC PARAMETERS
MCMC sweeps  :    100000
MCMC thinning:       100
Thin screen  :      2000
Skip markers :       100		 (updating not every MCMC sweep)
ESS minimum  :       101
Max length   :         0

-------------------------------------------------------------------------------
SEED PARAMETERS
seed written to 'flexqtl.par' (use next run)  :              225937
Mersenne Twister Random Number Generator
   Copyright (C) 1997 - 2002, Makoto Matsumoto and Takuji Nishimura,
   All rights reserved.

-------------------------------------------------------------------------------
READING MAP

/scratch/lfs/mangandi/15PcGW.2/FQmap3.8K_2.txt
first_line
GROUP 1A
last_line
AX-89844769	64.56
..... .....  ..... .....  ..... .....  ..... .....  ..... .....
..... .....  ..... .....  ..... .....  ..... .....  ..... .....
..... .....  ..... .....  ..... .....  ..... .....  ..... .....
..... .....  ..... .....  ..... .....  ..... .....  ..... .....
..... .....  ..... .....  ..... .....  ..... .....  ..... .....
..... .....  ..... .....  ..... .....  ..... .....  ..... .....
..... .....  ..... .....  ..... .....  ..... .....  ..... .....
..... .....  ..... .....  ..... .....  ..... .....  ..... .....
..... .....  ..... .....  ..... .....  ..... .....  ..... .....
..... .....  ..... .....  ..... .....  ..... .....  ..... .....
..... .....  ..... .....  ..... .....  ..... .....  ..... .....
..... .....  ..... .....  ..... .....  ..... .....  ..... .....
..... .....  ..... .....  ..... .....  ..... .....  ..... .....
..... .....  ..... .....  ..... .....  ..... .....  ..... .....
..... .....  ..... .....  ..... .....  ..... .....  ..... .....
..... .....  ..... .....  ..... .....  ..... .....  ..... .....
..... .....  ..... .....  ..... .....  ..... .....  ..... .....
..... .....  ..... .....  ..... .....  ..... .....  ..... .....
..... .....  ..... .....  ..... .....  ..... .....  ..... .....
..... .....  ..... .....  ..... .....  ..... .....  ..... .....
..... .....  ..... .....  ..... .....  ..... .....  ..... .....
..... .....  ..... .....  ..... .....  ..... .....  ..... .....
..... .....  ..... .....  ..... .....  ..... .....  ..... .....
..... .....  ..... .....  ..... .....  ..... .....  ..... .....
..... .....  ..... .....  ..... .....  ..... .....  ..... .....
..... .....  ..... .....  ..... .....  ..... .....  ..... .....
..... .....  ..... .....  ..... .....  ..... .....  ..... .....
..... .....  ..... .....  ..... .....  ..... .....  ..... .....
..... .....  ..... .....  ..... .....  ..... .....  ..... .....
..... .....  ..... .....  ..... .....  ..... .....  ..... .....
..... .....  ..... .....  ..... .....  ..... .....  ..... .....
..... .....  ..... .....  ..... .....  ..... .....  ..... .....
..... .....  ..... .....  ..... .....  ..... .....  ..... .....
..... .....  ..... .....  ..... .....  ..... .....  ..... .....
..... .....  ..... .....  ..... .....  ..... .....  ..... .....
..... .....  ..... .....  ..... .....  ..... .....  ..... .....
..... .....  ..... .....  ..... .....  ..... .....  ..... .....
..... .....  ..... .....  ..... .....  ..... .....  ..... .....
..... .....  ..... .....  ..... .....  ..... .....  ..... .....
..... .....  ..... .....  ..... .....  ..... .....  ..... .....
..... .....  ..... .....  ..... .....  ..... .....  ..... .....
..... .....  ..... .....  ..... .....  ..... .....  ..... .....
..... .....  ..... .....  ..... .....  ..... .....  ..... .....
..... .....  ..... .....  ..... .....  ..... .....  ..... .....
..... .....  ..... .....  ..... .....  ..... .....  ..... .....
..... .....  ..... .....  ..... .....  ..... .....  ..... .....
..... .....  ..... .....  ..... .....  ..... .....  ..... .....
..... .....  ..... .....  ..... .....  ..... .....  ..... .....
..... .....  ..... .....  ..... .....  ..... .....  ..... .....
..... .....  ..... .....  ..... .....  ..... .....  ..... .....
..... .....  ..... .....  ..... .....  ..... .....  ..... .....
..... .....  ..... .....  ..... .....  ..... .....  ..... .....
..... .....  ..... .....  ..... .....  ..... .....  ..... .....
..... .....  ..... .....  ..... .....  ..... .....  ..... .....
..... .....  ..... .....  ..... .....  ..... .....  ..... .....
..... .....  ..... .....  ..... .....  ..... .....  ..... .....
..... .....  ..... .....  ..... .....  ..... .....  ..... .....
..... .....  ..... .....  ..... .....  ..... .....  ..... .....
..... .....  ..... .....  ..... .....  ..... .....  ..... .....
..... .....  ..... .....  ..... .....  ..... .....  ..... .....
..... .....  ..... .....  ..... .....  ..... .....  ..... .....
..... .....  ..... .....  ..... .....  ..... .....  ..... .....
..... .....  ..... .....  ..... .....  ..... .....  ..... .....
..... .....  ..... .....  ..... .....  ..... .....  ..... .....
..... .....  ..... .....  ..... .....  ..... .....  ..... .....
..... .....  ..... .....  ..... .....  ..... .....  ..... .....
..... .....  ..... .....  ..... .....  ..... .....  ..... .....
..... .....  ..... .....  ..... .....  ..... .....  ..... .....
..... .....  ..... .....  ..... .....  ..... .....  ..... .....
..... .....  ..... .....  ..... .....  ..... .....  ..... .....
..... .....  ..... .....  ..... .....  ..... .....  ..... .....
..... .....  ..... .....  ..... .....  ..... .....  ..... .....
..... .....  ..... .....  ..... .....  ..... .....  ..... .....
..... .....  ..... .....  ..... .....  ..... .....  ..... .....
..... .....  ..... .....  ..... .....  ..... .....  ..... .....
..... .....  ..... .....  ..... .....  ..... .....  ..... ....

Total genome length =    19.92 Morgan

Total unnormalized prior mass QTL locations 19.91779
Normalized prior mass QTL location
  37  chromosomes, average distance   0.53 cM
chrom 1A               316 loci,  INcluded   prior mass = 0.041
chrom 1B                65 loci,  INcluded   prior mass = 0.035
chrom 1C                46 loci,  INcluded   prior mass = 0.012
chrom 1D                20 loci,  INcluded   prior mass = 0.004
chrom 1DII               3 loci,  INcluded   prior mass = 0.001
chrom 2A               193 loci,  INcluded   prior mass = 0.044
chrom 2B                83 loci,  INcluded   prior mass = 0.025
chrom 2BII              15 loci,  INcluded   prior mass = 0.006
chrom 2C                42 loci,  INcluded   prior mass = 0.008
chrom 2CII              35 loci,  INcluded   prior mass = 0.008
chrom 2D                84 loci,  INcluded   prior mass = 0.039
chrom 3A               191 loci,  INcluded   prior mass = 0.029
chrom 3AII              12 loci,  INcluded   prior mass = 0.008
chrom 3B               154 loci,  INcluded   prior mass = 0.031
chrom 3C               182 loci,  INcluded   prior mass = 0.042
chrom 3D               128 loci,  INcluded   prior mass = 0.059
chrom 4A                71 loci,  INcluded   prior mass = 0.013
chrom 4B               189 loci,  INcluded   prior mass = 0.031
chrom 4C                26 loci,  INcluded   prior mass = 0.019
chrom 4CII              18 loci,  INcluded   prior mass = 0.003
chrom 4D                94 loci,  INcluded   prior mass = 0.038
chrom 5A               281 loci,  INcluded   prior mass = 0.054
chrom 5B               188 loci,  INcluded   prior mass = 0.039
chrom 5C               140 loci,  INcluded   prior mass = 0.030
chrom 5CII              13 loci,  INcluded   prior mass = 0.003
chrom 5D               184 loci,  INcluded   prior mass = 0.034
chrom 6A               189 loci,  INcluded   prior mass = 0.060
chrom 6AII              17 loci,  INcluded   prior mass = 0.006
chrom 6B               152 loci,  INcluded   prior mass = 0.057
chrom 6C                57 loci,  INcluded   prior mass = 0.019
chrom 6CII              66 loci,  INcluded   prior mass = 0.020
chrom 6D               111 loci,  INcluded   prior mass = 0.064
chrom 7A                79 loci,  INcluded   prior mass = 0.019
chrom 7AII              43 loci,  INcluded   prior mass = 0.020
chrom 7B               121 loci,  INcluded   prior mass = 0.045
chrom 7C                63 loci,  INcluded   prior mass = 0.002
chrom 7D               128 loci,  INcluded   prior mass = 0.032

-------------------------------------------------------------------------------
READING DATA

/scratch/lfs/mangandi/15PcGW.2/Geno2014-15FQ_2.txt
first_line
	1	F_11.121-9	-	-	1	-	-	-	-	-	-	-	-	-	-	-	-	-	-	-	-	-	-	-	-	-	-	-	-	-	-	-	-	-	-	-	-	-	-	-	-	-	-	-	-	-	-	-	-	-	-	-	-	-	-	-	-	-	-	-	-	-	-	-	-	-	-	-	-	-	-	-	-	-	-	-	-	-	-	-	-	-	-	-	-	-	-	-	-	-	-	-	-	-	-	-	-	-	-	-	-	-	-	-	-	-	-	-	-	-	-	-	-	-	-	-	-	-	-	-	-	-	-	-	-	-	-	-	-	-	-	-	-	-	-	-	-	-	-	-	-	-	-	-	-	-	-	-	-	-	-	-	-	-	-	-	-	-	-	-	-	-	-	-	-	-	-	-	-	-	-	-	-	-	-	-	-	-	-	-	-	-	-	-	-	-	-	-	-	-	-	-	-	-	-	-	-	-	-	-	-	-	-	-	-	-	-	-	-	-	-	-	-	-	-	-	-	-	-	-	-	-	-	-	-	-	-	-	-	-	-	-	-	-	-	-	-	-	-	-	-	-	-	-	-	-	-	-	-	-	-	-	-	-	-	-	-	-	-	-	-	-	-	-	-	-	-	-	-	-	-	-	-	-	-	-	-	-	-	-	-	-	-	-	-	-	-	-	-	-	-	-	-	-	-	-	-	-	-	-	-	-	-	-	-	-	-	-	-	-	-	-	-	-	-	-	-	-	-	-	-	-	-	-	-	-	-	-	-	-	-	-	-	-	-	-	-	-	-	-	-	-	-	-	-	-	-	-	-	-	-	-	-	-	-	-	-	-	-	-	-	-	-	-	-	-	-	-	-	-	-	-	-	-	-	-	-	-	-	-	-	-	-	-	-	-	-	-	-	-	-	-	-	-	-	-	-	-	-	-	-	-	-	-	-	-	-	-	-	-	-	-	-	-	-	-	-	-	-	-	-	-	-	-	-	-	-	-	-	-	-	-	-	-	-	-	-	-	-	-	-	-	-	-	-	-	-	-	-	-	-	-	-	-	-	-	-	-	-	-	-	-	-	-	-	-	-	-	-	-	-	-	-	-	-	-	-	-	-	-	-	-	-	-	-	-	-	-	-	-	-	-	-	-	-	-	-	-	-	-	-	-	-	-	-	-	-	-	-	-	-	-	-	-	-	-	-	-	-	-	-	-	-	-	-	-	-	-	-	-	-	-	-	-	-	-	-	-	-	-	-	-	-	-	-	-	-	-	-	-	-	-	-	-	-	-	-	-	-	-	-	-	-	-	-	-	-	-	-	-	-	-	-	-	-	-	-	-	-	-	-	-	-	-	-	-	-	-	-	-	-	-	-	-	-	-	-	-	-	-	-	-	-	-	-	-	-	-	-	-	-	-	-	-	-	-	-	-	-	-	-	-	-	-	-	-	-	-	-	-	-	-	-	-	-	-	-	-	-	-	-	-	-	-	-	-	-	-	-	-	-	-	-	-	-	-	-	-	-	-	-	-	-	-	-	-	-	-	-	-	-	-	-	-	-	-	-	-	-	-	-	-	-	-	-	-	-	-	-	-	-	-	-	-	-	-	-	-	-	-	-	-	-	-	-	-	-	-	-	-	-	-	-	-	-	-	-	-	-	-	-	-	-	-	-	-	-	-	-	-	-	-	-	-	-	-	-	-	-	-	-	-	-	-	-	-	-	-	-	-	-	-	-	-	-	-	-	-	-	-	-	-	-	-	-	-	-	-	-	-	-	-	-	-	-	-	-	-	-	-	-	-	-	-	-	-	-	-	-	-	-	-	-	-	-	-	-	-	-	-	-	-	-	-	-	-	-	-	-	-	-	-	-	-	-	-	-	-	-	-	-	-	-	-	-	-	-	-	-	-	-	-	-	-	-	-	-	-	-	-	-	-	-	-	-	-	-	-	-	-	-	-	-	-	-	-	-	-	-	-	-	-	-	-	-	-	-	-	-	-	-	-	-	-	-	-	-	-	-	-	-	-	-	-	-	-	-	-	-	-	-	-	-	-	-	-	-	-	-	-	-	-	-	-	-	-	-	-	-	-	-	-	-	-	-	-	-	-	-	-	-	-	-	-	-	-	-	-	-	-	-	-	-	-	-	-	-	-	-	-	-	-	-	-	-	-	-	-	-	-	-	-	-	-	-	-	-	-	-	-	-	-	-	-	-	-	-	-	-	-	-	-	-	-	-	-	-	-	-	-	-	-	-	-	-	-	-	-	-	-	-	-	-	-	-	-	-	-	-	-	-	-	-	-	-	-	-	-	-	-	-	-	-	-	-	-	-	-	-	-	-	-	-	-	-	-	-	-	-	-	-	-	-	-	-	-	-	-	-	-	-	-	-	-	-	-	-	-	-	-	-	-	-	-	-	-	-	-	-	-	-	-	-	-	-	-	-	-	-	-	-	-	-	-	-	-	-	-	-	-	-	-	-	-	-	-	-	-	-	-	-	-	-	-	-	-	-	-	-	-	-	-	-	-	-	-	-	-	-	-	-	-	-	-	-	-	-	-	-	-	-	-	-	-	-	-	-	-	-	-	-	-	-	-	-	-	-	-	-	-	-	-	-	-	-	-	-	-	-	-	-	-	-	-	-	-	-	-	-	-	-	-	-	-	-	-	-	-	-	-	-	-	-	-	-	-	-	-	-	-	-	-	-	-	-	-	-	-	-	-	-	-	-	-	-	-	-	-	-	-	-	-	-	-	-	-	-	-	-	-	-	-	-	-	-	-	-	-	-	-	-	-	-	-	-	-	-	-	-	-	-	-	-	-	-	-	-	-	-	-	-	-	-	-	-	-	-	-	-	-	-	-	-	-	-	-	-	-	-	-	-	-	-	-	-	-	-	-	-	-	-	-	-	-	-	-	-	-	-	-	-	-	-	-	-	-	-	-	-	-	-	-	-	-	-	-	-	-	-	-	-	-	-	-	-	-	-	-	-	-	-	-	-	-	-	-	-	-	-	-	-	-	-	-	-	-	-	-	-	-	-	-	-	-	-	-	-	-	-	-	-	-	-	-	-	-	-	-	-	-	-	-	-	-	-	-	-	-	-	-	-	-	-	-	-	-	-	-	-	-	-	-	-	-	-	-	-	-	-	-	-	-	-	-	-	-	-	-	-	-	-	-	-	-	-	-	-	-	-	-	-	-	-	-	-	-	-	-	-	-	-	-	-	-	-	-	-	-	-	-	-	-	-	-	-	-	-	-	-	-	-	-	-	-	-	-	-	-	-	-	-	-	-	-	-	-	-	-	-	-	-	-	-	-	-	-	-	-	-	-	-	-	-	-	-	-	-	-	-	-	-	-	-	-	-	-	-	-	-	-	-	-	-	-	-	-	-	-	-	-	-	-	-	-	-	-	-	-	-	-	-	-	-	-	-	-	-	-	-	-	-	-	-	-	-	-	-	-	-	-	-	-	-	-	-	-	-	-	-	-	-	-	-	-	-	-	-	-	-	-	-	-	-	-	-	-	-	-	-	-	-	-	-	-	-	-	-	-	-	-	-	-	-	-	-	-	-	-	-	-	-	-	-	-	-	-	-	-	-	-	-	-	-	-	-	-	-	-	-	-	-	-	-	-	-	-	-	-	-	-	-	-	-	-	-	-	-	-	-	-	-	-	-	-	-	-	-	-	-	-	-	-	-	-	-	-	-	-	-	-	-	-	-	-	-	-	-	-	-	-	-	-	-	-	-	-	-	-	-	-	-	-	-	-	-	-	-	-	-	-	-	-	-	-	-	-	-	-	-	-	-	-	-	-	-	-	-	-	-	-	-	-	-	-	-	-	-	-	-	-	-	-	-	-	-	-	-	-	-	-	-	-	-	-	-	-	-	-	-	-	-	-	-	-	-	-	-	-	-	-	-	-	-	-	-	-	-	-	-	-	-	-	-	-	-	-	-	-	-	-	-	-	-	-	-	-	-	-	-	-	-	-	-	-	-	-	-	-	-	-	-	-	-	-	-	-	-	-	-	-	-	-	-	-	-	-	-	-	-	-	-	-	-	-	-	-	-	-	-	-	-	-	-	-	-	-	-	-	-	-	-	-	-	-	-	-	-	-	-	-	-	-	-	-	-	-	-	-	-	-	-	-	-	-	-	-	-	-	-	-	-	-	-	-	-	-	-	-	-	-	-	-	-	-	-	-	-	-	-	-	-	-	-	-	-	-	-	-	-	-	-	-	-	-	-	-	-	-	-	-	-	-	-	-	-	-	-	-	-	-	-	-	-	-	-	-	-	-	-	-	-	-	-	-	-	-	-	-	-	-	-	-	-	-	-	-	-	-	-	-	-	-	-	-	-	-	-	-	-	-	-	-	-	-	-	-	-	-	-	-	-	-	-	-	-	-	-	-	-	-	-	-	-	-	-	-	-	-	-	-	-	-	-	-	-	-	-	-	-	-	-	-	-	-	-	-	-	-	-	-	-	-	-	-	-	-	-	-	-	-	-	-	-	-	-	-	-	-	-	-	-	-	-	-	-	-	-	-	-	-	-	-	-	-	-	-	-	-	-	-	-	-	-	-	-	-	-	-	-	-	-	-	-	-	-	-	-	-	-	-	-	-	-	-	-	-	-	-	-	-	-	-	-	-	-	-	-	-	-	-	-	-	-	-	-	-	-	-	-	-	-	-	-	-	-	-	-	-	-	-	-	-	-	-	-	-	-	-	-	-	-	-	-	-	-	-	-	-	-	-	-	-	-	-	-	-	-	-	-	-	-	-	-	-	-	-	-	-	-	-	-	-	-	-	-	-	-	-	-	-	-	-	-	-	-	-	-	-	-	-	-	-	-	-	-	-	-	-	-	-	-	-	-	-	-	-	-	-	-	-	-	-	-	-	-	-	-	-	-	-	-	-	-	-	-	-	-	-	-	-	-	-	-	-	-	-	-	-	-	-	-	-	-	-	-	-	-	-	-	-	-	-	-	-	-	-	-	-	-	-	-	-	-	-	-	-	-	-	-	-	-	-	-	-	-	-	-	-	-	-	-	-	-	-	-	-	-	-	-	-	-	-	-	-	-	-	-	-	-	-	-	-	-	-	-	-	-	-	-	-	-	-	-	-	-	-	-	-	-	-	-	-	-	-	-	-	-	-	-	-	-	-	-	-	-	-	-	-	-	-	-	-	-	-	-	-	-	-	-	-	-	-	-	-	-	-	-	-	-	-	-	-	-	-	-	-	-	-	-	-	-	-	-	-	-	-	-	-	-	-	-	-	-	-	-	-	-	-	-	-	-	-	-	-	-	-	-	-	-	-	-	-	-	-	-	-	-	-	-	-	-	-	-	-	-	-	-	-	-	-	-	-	-	-	-	-	-	-	-	-	-	-	-	-	-	-	-	-	-	-	-	-	-	-	-	-	-	-	-	-	-	-	-	-	-	-	-	-	-	-	-	-	-	-	-	-	-	-	-	-	-	-	-	-	-	-	-	-	-	-	-	-	-	-	-	-	-	-	-	-	-	-	-	-	-	-	-	-	-	-	-	-	-	-	-	-	-	-	-	-	-	-	-	-	-	-	-	-	-	-	-	-	-	-	-	-	-	-	-	-	-	-	-	-	-	-	-	-	-	-	-	-	-	-	-	-	-	-	-	-	-	-	-	-	-	-	-	-	-	-	-	-	-	-	-	-	-	-	-	-	-	-	-	-	-	-	-	-	-	-	-	-	-	-	-	-	-	-	-	-	-	-	-	-	-	-	-	-	-	-	-	-	-	-	-	-	-	-	-	-	-	-	-	-	-	-	-	-	-	-	-	-	-	-	-	-	-	-	-	-	-	-	-	-	-	-	-	-	-	-	-	-	-	-	-	-	-	-	-	-	-	-	-	-	-	-	-	-	-	-	-	-	-	-	-	-	-	-	-	-	-	-	-	-	-	-	-	-	-	-	-	-	-	-	-	-	-	-	-	-	-	-	-	-	-	-	-	-	-	-	-	-	-	-	-	-	-	-	-	-	-	-	-	-	-	-	-	-	-	-	-	-	-	-	-	-	-	-	-	-	-	-	-	-	-	-	-	-	-	-	-	-	-	-	-	-	-	-	-	-	-	-	-	-	-	-	-	-	-	-	-	-	-	-	-	-	-	-	-	-	-	-	-	-	-	-	-	-	-	-	-	-	-	-	-	-	-	-	-	-	-	-	-	-	-	-	-	-	-	-	-	-	-	-	-	-	-	-	-	-	-	-	-	-	-	-	-	-	-	-	-	-	-	-	-	-	-	-	-	-	-	-	-	-	-	-	-	-	-	-	-	-	-	-	-	-	-	-	-	-	-	-	-	-	-	-	-	-	-	-	-	-	-	-	-	-	-	-	-	-	-	-	-	-	-	-	-	-	-	-	-	-	-	-	-	-	-	-	-	-	-	-	-	-	-	-	-	-	-	-	-	-	-	-	-	-	-	-	-	-	-	-	-	-	-	-	-	-	-	-	-	-	-	-	-	-	-	-	-	-	-	-	-	-	-	-	-	-	-	-	-	-	-	-	-	-	-	-	-	-	-	-	-	-	-	-	-	-	-	-	-	-	-	-	-	-	-	-	-	-	-	-	-	-	-	-	-	-	-	-	-	-	-	-	-	-	-	-	-	-	-	-	-	-	-	-	-	-	-	-	-	-	-	-	-	-	-	-	-	-	-	-	-	-	-	-	-	-	-	-	-	-	-	-	-	-	-	-	-	-	-	-	-	-	-	-	-	-	-	-	-	-	-	-	-	-	-	-	-	-	-	-	-	-	-	-	-	-	-	-	-	-	-	-	-	-	-	-	-	-	-	-	-	-	-	-	-	-	-	-	-	-	-	-	-	-	-	-	-	-	-	-	-	-	-	-	-	-	-	-	-	-	-	-	-	-	-	-	-	-	-	-	-	-	-	-	-	-	-	-	-	-	-	-	-	-	-	-	-	-	-	-	-	-	-	-	-	-	-	-	-	-	-	-	-	-	-	-	-	-	-	-	-	-	-	-	-	-	-	-	-	-	-	-	-	-	-	-	-	-	-	-	-	-	-	-	-	-	-	-	-	-	-	-	-	-	-	-	-	-	-	-	-	-	-	-	-	-	-	-	-	-	-	-	-	-	-	-	-	-	-	-	-	-	-	-	-	-	-	-	-	-	-	-	-	-	-	-	-	-	-	-	-	-	-	-	-	-	-	-	-	-	-	-	-	-	-	-	-	-	-	-	-	-	-	-	-	-	-	-	-	-	-	-	-	-	-	-	-	-	-	-	-	-	-	-	-	-	-	-	-	-	-	-	-	-	-	-	-	-	-	-	-	-	-	-	-	-	-	-	-	-	-	-	-	-	-	-	-	-	-	-	-	-	-	-	-	-	-	-	-	-	-	-	-	-	-	-	-	-	-	-	-	-	-	-	-	-	-	-	-	-	-	-	-	-	-	-	-	-	-	-	-	-	-	-	-	-	-	-	-	-	-	-	-	-	-	-	-	-	-	-	-	-	-	-	-	-	-	-	-	-	-	-	-	-	-	-	-	-	-	-	-	-	-	-	-	-	-	-	-	-	-	-	-	-	-	-	-	-	-	-	-	-	-	-	-	-	-	-	-	-	-	-	-	-	-	-	-	-	-	-	-	-	-	-	-	-	-	-	-	-	-	-	-	-	-	-	-	-	-	-	-	-	-	-	-	-	-	-	-	-	-	-	-	-	-	-	-	-	-	-	-	-	-	-	-	-	-	-	-	-	-	-	-	-	-	-	-	-	-	-	-	-	-	-	-	-	-	-	-	-	-	-	-	-	-	-	-	-	-	-	-	-	-	-	-	-	-	-	-	-	-	-	-	-	-	-	-	-	-	-	-	-	-	-	-	-	-	-	-	-	-	-	-	-	-	-	-	-	-	-	-	-	-	-	-	-	-	-	-	-	-	-	-	-	-	-	-	-	-	-	-	-	-	-	-	-	-	-	-	-	-	-	-	-	-	-	-	-	-	-	-	-	-	-	-	-	-	-	-	-	-	-	-	-	-	-	-	-	-	-	-	-	-	-	-	-	-	-	-	-	-	-	-	-	-	-	-	-	-	-	-	-	-	-	-	-	-	-	-	-	-	-	-	-	-	-	-	-	-	-	-	-	-	-	-	-	-	-	-	-	-	-	-	-	-	-	-	-	-	-	-	-	-	-	-	-	-	-	-	-	-	-	-	-	-	-	-	-	-	-	-	-	-	-	-	-	-	-	-	-	-	-	-	-	-	-	-	-	-	-	-	-	-	-	-	-	-	-	-	-	-	-	-	-	-	-	-	-	-	-	-	-	-	-	-	-	-	-	-	-	-	-	-	-	-	-	-	-	-	-	-	-	-	-	-	-	-	-	-	-	-	-	-	-	-	-	-	-	-	-	-	-	-	-	-	-	-	-	-	-	-	-	-	-	-	-	-	-	-	-	-	-	-	-	-	-	-	-	-	-	-	-	-	-	-	-	-	-	-	-	-	-	-	-	-	-	-	-	-	-	-	-	-	-	-	-	-	-	-	-	-	-	-	-	-	-	-	-	-	-	-	-	-	-	-	-	-	-	-	-	-	-	-	-	-	-	-	-	-	-	-	-	-	-	-	-	-	-	-	-	-	-	-	-	-	-	-	-	-	-	-	-	-	-	-	-	-	-	-	-	-	-	-	-	-	-	-	-	-	-	-	-	-	-	-	-	-	-	-	-	-	-	-	-	-	-	-	-	-	-	-	-	-	-	-	-	-	-	-	-	-	-	-	-	-	-	-	-	-	-	-	-	-	-	-	-	-	-	-	-	-	-	-	-	-	-	-	-	-	-	-	-	-	-	-	-	-	-	-	-	-	-	-	-	-	-	-	-	-	-	-	-	-	-	-	-	-	-	-	-	-	-	-	-	-	-	-	-	-	-	-	-	-	-	-	-	-	-	-	-	-	-	-	-	-	-	-	-	-	-	-	-	-	-	-	-	-	-	-	-	-	-	-	-	-	-	-	-	-	-	-	-	-	-	-	-	-	-	-	-	-	-	-	-	-	-	-	-	-	-	-	-	-	-	-	-	-	-	-	-	-	-	-	-	-	-	-	-	-	-	-	-	-	-	-	-	-	-	-	-	-	-	-	-	-	-	-	-	-	-	-	-	-	-	-	-	-	-	-	-	-	-	-	-	-	-	-	-	-	-	-	-	-	-	-	-	-	-	-	-	-	-	-	-	-	-	-	-	-	-	-	-	-	-	-	-	-	-	-	-	-	-	-	-	-	-	-	-	-	-	-	-	-	-	-	-	-	-	-	-	-	-	-	-	-	-	-	-	-	-	-	-	-	-	-	-	-	-	-	-	-	-	-	-	-	-	-	-	-	-	-	-	-	-	-	-	-	-	-	-	-	-	-	-	-	-	-	-	-	-	-	-	-	-	-	-	-	-	-	-	-	-	-	-	-	-	-	-	-	-	-	-	-	-	-	-	-	-	-	-	-	-	-	-	-	-	-	-	-	-	-	-	-	-	-	-	-	-	-	-	-	-	-	-	-	-	-	-	-	-	-	-	-	-	-	-	-	-	-	-	-	-	-	-	-	-	-	-	-	-	-	-	-	-	-	-	-	-	-	-	-	-	-	-	-	-	-	-	-	-	-	-	-	-	-	-	-	-	-	-	-	-	-	-	-	-	-	-	-	-	-	-	-	-	-	-	-	-	-	-	-	-	-	-	-	-	-	-	-	-	-	-	-	-	-	-	-	-	-	-	-	-	-	-	-	-	-	-	-	-	-	-	-	-	-	-	-	-	-	-	-	-	-	-	-	-	-	-	-	-	-	-	-	-	-	-	-	-	-	-	-	-	-	-	-	-	-	-	-	-	-	-	-	-	-	-	-	-	-	-	-	-	-	-	-	-	-	-	-	-	-	-	-	-	-	-	-	-	-	-	-	-	-	-	-	-	-	-	-	-	-	-	-	-	-	-	-	-	-	-	-	-	-	-	-	-	-	-	-	-	-	-	-	-	-	-	-	-	-	-	-	-	-	-	-	-	-	-	-	-	-	-	-	-	-	-	-	-	-	-	-	-	-	-	-	-	-	-	-	-	-	-	-	-	-	-	-	-	-	-	-	-	-	-	-	-	-	-	-	-	-	-	-	-	-	-	-	-	-	-	-	-	-	-	-	-	-	-	-	-	-	-	-	-	-	-	-	-	-	-	-	-	-	-	-	-	-	-	-	-	-	-	-	-	-	-	-	-	-	-	-	-	-	-	-	-	-	-	-	-	-	-	-	-	-	-	-	-	-	-	-	-	-	-	-	-	-	-	-	-	-	-	-	-	-	-	-	-	-	-	-	-	-	-	-	-	-	-	-	-	-	-	-	-	-	-	-	-	-	-	-	-	-	-	-	-	-	-	-	-	-	-	-	-	-	-	-	-	-	-	-	-	-	-	-	-	-	-	-	-	-	-	-	-	-	-	-	-	-	-	-	-	-	-	-	-	-	-	-	-	-	-	-	-	-	-	-	-	-	-	-	-	-	-	-	-	-	-	-	-	-	-	-	-	-	-	-	-	-	-	-	-	-	-	-	-	-	-	-	-	-	-	-	-	-	-	-	-	-	-	-	-	-	-	-	-	-	-	-	-	-	-	-	-	-	-	-	-	-	-	-	-	-	-	-	-	-	-	-	-	-	-	-	-	-	-	-	-	-	-	-	-	-	-	-	-	-	-	-	-	-	-	-	-	-	-	-	-	-	-	-	-	-	-	-	-	-	-	-	-	-	-	-	-	-	-	-	-	-	-	-	-	-	-	-	-	-	-	-	-	-	-	-	-	-	-	-	-	-	-	-	-	-	-	-	-	-	-	-	-	-	-	-	-	-	-	-	-	-	-	-	-	-	-	-	-	-	-	-	-	-	-	-	-	-	-	-	-	-	-	-	-	-	-	-	-	-	-	-	-	-	-	-	-	-	-	-	-	-	-	-	-	-	-	-	-	-	-	-	-	-	-	-	-	-	-	-	-	-	-	-	-	-	-	-	-	-	-	-	-	-	-	-	-	-	-	-	-	-	-	-	-	-	-	-	-	-	-	-	-	-	-	-	-	-	-	-	-	-	-	-	-	-	-	-	-	-	-	-	-	-	-	-	-	-	-	-	-	-	-	-	-	-	-	-	-	-	-	-	-	-	-	-	-	-	-	-	-	-	-	-	-	-	-	-	-	-	-	-	-	-	-	-	-	-	-	-	-	-	-	-	-	-	-	-	-	-	-	-	-	-	-	-	-	-	-	-	-	-	-	-	-	-	-	-	-	-	-	-	-	-	-	-	-	-	-	-	-	-	-	-	-	-	-	-	-	-	-	-	-	-	-	-	-	-	-	-	-	-	-	-	-	-	-	-	-	-	-	-	-	-	-	-	-	-	-	-	-	-	-	-	-	-	-	-	-	-	-	-	-	-	-	-	-	-	-	-	-	-	-	-	-	-	-	-	-	-	-	-	-	-	-	-	-	-	-	-	-	-	-	-	-	-	-	-	-	-	-	-	-	-	-	-	-	-	-	-	-	-	-	-	-	-	-	-	-	-	-	-	-	-	-	-	-	-	-	-	-	-	-	-	-	-	-	-	-	-	-	-	-	-	-	-	-	-	-	-	-	-	-	-	-	-	-	-	-	-	-	-	-	-	-	-	-	-	-	-	-	-	-	-	-	-	-	-	-	-	-	-	-	-	-	-	-	-	-	-	-	-	-	-	-	-	-	-	-	-	-	-	-	-	-	-	-	-	-	-	-	-	-	-	-	-	-	-	-	-	-	-	-	-	-	-	-	-	-	-	-	-	-	-	-	-	-	-	-	-	-	-	-	-	-	-	-	-	-	-	-	-	-	-	-	-	-	-	-	-	-	-	-	-	-	-	-	-	-	-	-	-	-	-	-	-	-	-	-	-	-	-	-	-	-	-	-	-	-	-	-	-	-	-	-	-	-	-	-	-	-	-	-	-	-	-	-	-	-	-	-	-	-	-	-	-	-	-	-	-	-	-	-	-	-	-	-	-	-	-	-	-	-	-	-	-	-	-	-	-	-	-	-	-	-	-	-	-	-	-	-	-	-	-	-	-	-	-	-	-	-	-	-	-	-	-	-	-	-	-	-	-	-	-	-	-	-	-	-	-	-	-	-	-	-	-	-	-	-	-	-	-	-	-	-	-	-	-	-	-	-	-	-	-	-	-	-	-	-	-	-	-	-	-	-	-	-	-	-	-	-	-	-	-	-	-	-	-	-	-	-	-	-	-	-	-	-	-	-	-	-	-	-	-	-	-	-	-	-	-	-	-	-	-	-	-	-	-	-	-	-	-	-	-	-	-	-	-	-	-	-	-	-	-	-	-	-	-	-	-	-	-	-	-	-	-	-	-	-	-	-	-	-	-	-	-	-	-	-	-	-	-	-	-	-	-	-	-	-	-	-	-	-	-	-	-	-	-	-	-	-	-	-	-	-	-	-	-	-	-	-	-	-	-	-	-	-	-	-	-	-	-	-	-	-	-	-	-	-	-	-	-	-	-	-	-	-	-	-	-	-	-	-	-	-	-	-	-	-	-	-	-	-	-	-	-	-	-	-	-	-	-	-	-	-	-	-	-	-	-	-	-	-	-	-	-	-	-	-	-	-	-	-	-	-	-	-	-	-	-	-	-	-	-	-	-	-	-	-	-	-	-	-	-	-	-	-	-	-	-	-	-	-	-	-	-	-	-	-	-	-	-	-	-	-	-	-	-	-	-	-	-	-	-	-	-	-	-	-	-	-	-	-	-	-	-	-	-	-	-	-	-	-	-	-	-	-	-	-	-	-	-	-	-	-	-	-	-	-	-	-	-	-	-	-	-	-	-	-	-	-	-	-	-	-	-	-	-	-	-	-	-	-	-	-	-	-	-	-	-	-	-	-	-	-	-	-	-	-	-	-	-	-	-	-	-	-	-	-	-	-	-	-	-	-	-	-	-	-	-	-	-	-	-	-	-	-	-	-	-	-	-	-	-	-	-	-	-	-	-	-	-	-	-	-	-	-	-	-	-	-	-	-	-	-	-	-	-	-	-	-	-	-	-	-	-	-	-	-	-	-	-	-	-	-	-	-	-	-	-	-	-	-	-	-	-	-	-	-	-	-	-	-	-	-	-	-	-	-	-	-	-	-	-	-	-	-	-	-	-	-	-	-	-	-	-	-	-	-	-	-	-	-	-	-	-	-	-	-	-	-	-	-	-	-	-	-	-	-	-	-	-	-	-	-	-	-	-	-	-	-	-	-	-	-	-	-	-	-	-	-	-	-	-	-	-	-	-	-	-	-	-	-	-	-	-	-	-	-	-	-	-	-	-	-	-	-	-	-	-	-	-	-	-	-	-	-	-	-	-	-	-	-	-	-	-	-	-	-	-	-	-	-	-	-	-	-	-	-	-	-	-	-	-	-	-	-	-	-	-	-	-	-	-	-	-	-	-	-	-	-	-	-	-	-	-	-	-	-	-	-	-	-	-	-	-	-	-	-	-	-	-	-	-	-	-	-	-	-	-	-	-	-	-	-	-	-	-	-	-	-	-	-	-	-	-	-	-	-	-	-	-	-	-	-	-	-	-	-	-	-	-	-	-	-	-	-	-	-	-	-	-	-	-	-	-	-	-	-	-	-	-	-	-	-	-	-	-	-	-	-	-	-	-	-	-	-	-	-	-	-	-	-	-	-	-	-	-	-	-	-	-	-	-	-	-	-	-	-	-	-	-	-	-	-	-	-	-	-	-	-	-	-	-	-	-	-	-	-	-	-	-	-	-	-	-	-	-	-	-	-	-	-	-	-	-	-	-	-	-	-	-	-	-	-	-	-	-	-	-	-	-	-	-	-	-	-	-	-	-	-	-	-	-	-	-	-	-	-	-	-	-	-	-	-	-	-	-	-	-	-	-	-	-	-	-	-	-	-	-	-	-	-	-	-	-	-	-	-	-	-	-	-	-	-	-	-	-	-	-	-	-	-	-	-	-	-	-	-	-	-	-	-	-	-	-	-	-	-	-	-	-	-	-	-	-	-	-	-	-	-	-	-	-	-	-	-	-	-	-	-	-	-	-	-	-	-	-	-	-	-	-	-	-	-	-	-	-	-	-	-	-	-	-	-	-	-	-	-	-	-	-	-	-	-	-	-	-	-	-	-	-	-	-	-	-	-	-	-	-	-	-	-	-	-	-	-	-	-	-	-	-	-	-	-	-	-	-	-	-	-	-	-	-	-	-	-	-	-	-	-	-	-	-	-	-	-	-	-	-	-	-	-	-	-	-	-	-	-	-	-	-	-	-	-	-	-	-	-	-	-	-	-	-	-	-	-	-	-	-	-	-	-	-	-	-	-	-	-	-	-	-	-	-	-	-	-	-	-	-	-	-	-	-	-	-	-	-	-	-	-	-	-	-	-	-	-	-	-	-	-	-	-	-	-	-	-	-	-	-	-	-	-	-	-	-	-	-	-	-	-	-	-	-	-	-	-	-	-	-	-	-	-	-	-	-	-	-	-	-	-	-	-	-	-	-	-	-	-	-	-	-	-	-	-	-	-	-	-	-	-	-	-	-	-	-	-	-	-	-	-	-	-	-	-	-	-	-	-	-	-	-	-	-	-	-	-	-	-	-	-	-	-	-	-	-	-	-	-	-	-	-	-	-	-	-	-	-	-	-	-	-	-	-	-	-	-	-	-	-	-	-	-	-	-	-	-	-	-	-	-	-	-	-	-	-	-	-	-	-	-	-	-	-	-	-	-	-	-	-	-	-	-	-	-	-	-	-	-	-	-	-	-	-	-	-	-	-	-	-	-	-	-	-	-	-	-	-	-	-	-	-	-	-	-	-	-	-	-	-	-	-	-	-	-	-	-	-	-	-	-	-	-	-	-	-	-	-	-	-	-	-	-	-	-	-	-	-	-	-	-	-	-	-	-	-	-	-	-	-	-	-	-	-	-	-	-	-	-	-	-	-	-	-	-	-	-	-	-	-	-	-	-	-	-	-	-	-	-	-	-	-	-	-	-	-	-	-	-	-	-	-	-	-	-	-	-	-	-	-	-	-	-	-	-	-	-	-	-	-	-	-	-	-	-	-	-	-	-	-	-	-	-	-	-	-	-	-	-	-	-	-	-	-	-	-	-	-	-	-	-	-	-	-	-	-	-	-	-	-	-	-	-	-	-	-	-	-	-	-	-	-	-	-	-	-	-	-	-	-	-	-	-	-	-	-	-	-	-	-	-	-	-	-	-	-	-	-	-	-	-	-	-	-	-	-	-	-	-	-	-	-	-	-	-	-	-	-	-	-	-	-	-	-	-	-	-	-	-	-	-	-	-	-	-	-	-	-	-	-	-	-	-	-	-	-	-	-	-	-	-	-	-	-	-	-	-	-	-	-	-	-	-	-	-	-	-	-	-	-	-	-	-	-	-	-	-	-	-	-	-	-	-	-	-	-	-	-	-	-	-	-	-	-	-	-	-	-	-	-	-	-	-	-	-	-	-	-	-	-	-	-	-	-	-	-	-	-	-	-	-	-	-	-	-	-	-	-	-	-	-	-	-	-	-	-	-	-	-	-	-	-	-	-	-	-	-	-	-	-	-	-	-	-	-	-	-	-	-	-	-	-	-	-	-	-	-	-	-	-	-	-	-	-	-	-	-	-	-	-	-	-	-	-	-	-	-	-	-	-	-	-	-	-	-	-	-	-	-	-	-	-	-	-	-	-	-	-	-	-	-	-	-	-	-	-	-	-	-	-	-	-	-	-	-	-	-	-	-	-	-	-	-	-	-	-	-	-	-	-	-	-	-	-	-	-	-	-	-	-	-	-	-	-	-	-	-	-	-	-	-	-	-	-	-	-	-	-	-	-	-	-	-	-	-	-	-	-	-	-	-	-	-	-	-	-	-	-	-	-	-	-	-	-	-	-	-	-	-	-	-	-	-	-	-	-	-	-	-	-	-	-	-	-	-	-	-	-	-	-	-	-	-	-	-	-	-	-	-	-	-	-	-	-	-	-	-	-	-	-	-	-	-	-	-	-	-	-	-	-	-	-	-	-	-	-	-	-	-	-	-	-	-	-	-	-	-	-	-	-	-	-	-	-	-	-	-	-	-	-	-	-	-	-	-	-	-	-	-	-	-	-	-	-	-	-	-	-	-	-	-	-	-	-	-	-	-	-	-	-	-	-	-	-	-	-	-	-	-	-	-	-	-	-	-	-	-	-	-	-	-	-	-	-	-	-	-	-	-	-	-	-	-	-	-	-	-	-	-	-	-	-	-	-	-	-	-	-	-	-	-	-	-	-	-	-	-	-	-	-	-	-	-	-	-	-	-	-	-	-	-	-	-	-	-	-	-	-	-	-	-	-	-	-	-	-	-	-	-	-	-	-	-	-	-	-	-	-	-	-	-	-	-	-	-	-	-	-	-	-	-	-	-	-	-	-	-	-	-	-	-	-	-	-	-	-	-	-	-	-	-	-	-	-	-	-	-	-	-	-	-	-	-	-	-	-	-	-	-	-	-	-	-	-	-	-	-	-	-	-	-	-	-	-	-	-	-	-	-	-	-	-	-	-	-	-	-	-	-	-	-	-	-	-	-	-	-	-	-	-	-	-	-	-	-	-	-	-	-	-	-	-	-	-	-	-	-	-	-	-	-	-	-	-	-	-	-	-	-	-	-	-	-	-	-	-	-	-	-	-	-	-	-	-	-	-	-	-	-	-	-	-	-	-	-	-	-	-	-	-	-	-	-	-	-	-	-	-	-	-	-	-	-	-	-	-	-	-	-	-	-	-	-	-	-	-	-	-	-	-	-	-	-	-	-	-	-	-	-	-	-	-	-	-	-	-	-	-	-	-	-	-	-	-	-	-	-	-	-	-	-	-	-	-	-	-	-	-	-	-	-	-	-	-	-	-	-	-	-	-	-	-	-	-	-	-	-	-	-	-	-	-	-	-	-	-	-	-	-	-	-	-	-	-	-	-	-	-	-	-	-	-	-	-	-	-	-	-	-	-	-	-	-	-	-	-	-	-	-	-	-	-	-	-	-	-	-	-	-	-	-	-	-	-	-	-	-	-	-	-	-	-	-	-	-	-	-	-	-	-	-	-	-	-	-	-	-	-	-	-	-	-	-	-	-
last_line
	1	14.92-23	FL_10-121	11.116-56	1	1.166666667	B	B	A	A	A	A	A	A	A	A	A	B	A	B	B	B	B	B	A	B	A	B	A	B	A	B	B	B	A	A	B	B	B	B	B	B	A	A	B	B	B	B	B	B	A	A	B	B	B	B	B	B	B	B	B	B	B	B	B	B	B	B	A	A	B	B	A	B	-	-	A	B	A	B	A	A	B	B	A	A	A	B	A	A	-	-	A	B	A	B	A	B	B	B	A	B	A	B	A	A	A	B	A	B	B	B	A	B	A	B	A	B	A	B	B	B	A	B	B	B	A	A	A	A	B	B	A	A	A	A	A	B	A	B	A	B	A	B	A	B	A	B	A	A	A	A	A	B	A	B	A	B	A	A	A	B	A	B	A	B	A	B	A	B	B	B	A	B	A	B	A	B	A	B	A	B	A	B	A	B	A	B	A	B	A	B	A	B	A	B	A	B	B	B	A	B	A	B	A	B	A	A	A	B	A	B	A	B	A	A	A	B	A	B	A	B	B	B	B	B	A	B	A	A	A	A	A	A	A	B	B	B	A	A	B	B	B	B	B	B	A	A	A	A	A	A	A	B	A	B	A	B	B	B	A	B	A	B	A	B	A	B	A	A	B	B	B	B	A	A	B	B	A	A	A	B	A	B	A	B	A	B	A	B	A	B	A	B	A	B	A	B	A	B	A	B	A	B	A	B	B	B	A	B	B	B	A	B	A	B	A	B	A	B	B	B	B	B	A	B	A	B	A	B	A	B	A	B	A	B	A	B	A	B	A	B	A	B	A	B	A	B	A	B	B	B	-	-	A	B	A	B	A	A	A	B	A	B	A	B	A	B	A	B	A	B	A	B	B	B	A	B	A	B	A	A	A	B	A	B	A	B	A	B	B	B	A	B	A	B	A	B	A	B	A	B	A	B	A	B	A	B	A	B	A	B	A	B	A	B	A	B	A	B	A	B	A	A	B	B	A	A	B	B	A	B	A	B	A	B	A	B	A	B	A	B	A	B	A	B	A	B	A	B	A	B	A	B	A	B	A	B	A	B	A	B	A	B	A	B	A	B	A	B	A	B	A	B	A	B	A	B	A	B	A	B	A	B	A	B	A	B	A	B	A	B	A	B	A	B	A	B	A	B	A	B	A	B	A	B	A	B	A	B	A	B	A	B	A	B	A	B	A	B	A	B	A	B	A	B	A	B	A	B	A	B	A	B	A	B	A	B	A	B	A	B	A	B	A	B	A	B	A	B	A	B	A	B	A	B	A	B	A	B	A	B	A	B	A	B	A	B	A	B	A	B	A	B	A	B	A	B	A	B	B	B	A	B	B	B	B	B	A	A	B	B	A	A	A	A	B	B	B	B	B	B	B	B	B	B	B	B	A	A	B	B	B	B	A	A	A	A	A	B	A	B	B	B	B	B	B	B	B	B	A	A	A	B	B	B	B	B	A	B	A	A	A	B	A	B	A	B	A	A	A	B	A	B	B	B	A	B	B	B	B	B	B	B	A	B	B	B	B	B	B	B	A	A	B	B	B	B	A	A	B	B	A	A	A	A	A	A	B	B	A	A	A	A	A	B	A	A	A	A	B	B	B	B	A	A	B	B	A	A	A	A	A	A	A	A	A	A	A	A	A	A	A	B	A	B	A	B	A	B	A	B	B	B	A	A	A	B	B	B	B	B	-	-	A	A	B	B	B	B	A	A	A	A	B	B	A	A	A	A	B	B	A	A	A	A	A	A	A	A	B	B	A	B	A	A	A	A	B	B	A	A	A	A	A	A	A	A	B	B	A	B	A	A	A	A	A	A	B	B	B	B	A	A	B	B	B	B	A	B	A	A	A	A	B	B	A	A	A	A	B	B	A	B	B	B	A	B	A	B	A	B	A	B	A	B	A	B	A	B	A	B	A	B	A	B	B	B	B	B	A	B	A	A	B	B	A	B	A	B	A	B	A	B	A	B	A	B	A	B	A	B	A	B	A	B	A	B	A	B	A	B	A	B	A	B	A	B	A	B	B	B	B	B	B	B	A	A	A	A	B	B	A	A	A	A	B	B	A	B	A	B	A	B	A	B	A	A	A	A	A	A	A	B	A	B	A	B	A	B	A	A	A	B	B	B	A	B	B	B	A	B	B	B	A	B	A	B	A	B	A	A	A	B	A	B	A	B	A	B	A	B	B	B	B	B	A	A	B	B	A	A	A	A	A	A	B	B	A	A	B	B	A	A	A	A	B	B	B	B	B	B	A	A	A	A	B	B	B	B	A	A	A	A	B	B	A	A	B	B	A	A	B	B	B	B	A	A	A	A	A	A	B	B	A	A	A	A	B	B	A	A	A	A	B	B	A	A	B	B	B	B	A	A	B	B	B	B	B	B	A	A	B	B	A	A	B	B	A	A	B	B	A	B	B	B	-	-	B	B	A	A	A	A	B	B	B	B	B	B	B	B	B	B	A	A	B	B	B	B	A	A	B	B	B	B	B	B	A	A	B	B	B	B	A	A	B	B	B	B	A	A	B	B	B	B	A	A	B	B	A	A	A	A	A	A	B	B	B	B	A	A	B	B	A	A	B	B	B	B	A	A	B	B	B	B	B	B	B	B	B	B	A	B	B	B	A	B	B	B	A	A	B	B	A	B	B	B	A	B	B	B	B	B	A	A	A	B	A	A	B	B	A	B	A	B	A	B	B	B	A	B	A	B	A	B	A	B	B	B	A	B	A	B	A	A	A	B	A	B	A	A	A	A	B	B	A	B	B	B	A	A	B	B	A	B	B	B	A	A	A	A	B	B	A	A	A	A	A	A	A	A	A	A	B	B	A	A	A	A	B	B	B	B	B	B	A	A	B	B	A	A	A	A	A	A	B	B	B	B	A	A	A	A	A	A	B	B	A	A	A	A	A	A	A	A	B	B	A	B	A	B	B	B	A	A	-	-	A	A	-	-	A	A	A	A	B	B	B	B	B	B	A	A	B	B	B	B	B	B	A	A	B	B	A	B	B	B	B	B	B	B	A	A	A	A	B	B	B	B	B	B	B	B	B	B	A	A	B	B	A	B	A	A	B	B	A	A	A	A	B	B	B	B	B	B	A	A	B	B	A	B	B	B	A	B	A	B	A	B	A	A	A	A	A	B	B	B	A	B	A	A	A	A	A	A	B	B	A	B	B	B	A	B	A	B	A	B	A	B	A	B	A	A	A	B	A	A	A	B	A	B	A	B	A	B	A	B	A	A	A	B	A	B	A	B	A	B	A	B	B	B	A	B	A	B	A	B	-	-	A	B	B	B	A	A	A	A	A	A	B	B	A	A	A	A	A	B	A	B	A	B	B	B	A	B	B	B	A	B	B	B	A	B	A	B	A	B	A	A	A	B	A	B	B	B	A	B	A	B	B	B	A	B	A	B	B	B	A	B	A	A	A	B	A	B	B	B	A	A	A	A	A	B	A	B	A	A	A	B	A	B	B	B	B	B	A	B	A	B	A	B	A	B	A	B	A	B	B	B	A	B	A	A	A	A	A	A	A	B	A	B	A	B	B	B	B	B	A	B	A	B	A	B	A	B	A	B	B	B	A	B	A	B	B	B	B	B	A	A	A	A	A	A	A	A	A	A	A	A	A	A	A	A	A	A	B	B	B	B	A	B	A	B	A	B	A	B	A	B	A	B	A	B	A	B	A	B	A	B	A	B	A	B	A	B	A	B	A	B	A	B	B	B	A	A	B	B	B	B	A	A	B	B	A	A	B	B	B	B	B	B	A	A	-	-	A	A	B	B	A	A	A	B	B	B	A	B	B	B	B	B	A	B	A	B	A	B	B	B	A	B	A	B	B	B	A	B	A	B	B	B	A	B	A	B	B	B	A	B	A	A	A	B	B	B	A	B	A	B	B	B	A	B	A	B	A	B	A	B	A	B	A	B	A	B	B	B	B	B	A	B	B	B	B	B	B	B	B	B	A	A	B	B	A	A	A	A	B	B	B	B	A	A	A	A	B	B	A	A	B	B	A	A	B	B	B	B	A	A	B	B	B	B	B	B	B	B	B	B	A	A	A	A	B	B	A	A	B	B	A	A	B	B	B	B	B	B	A	A	A	B	A	B	A	B	A	B	A	B	A	B	A	B	A	B	A	B	A	B	A	B	A	B	A	B	A	B	A	B	A	B	A	B	A	B	A	B	A	A	B	B	B	B	B	B	B	B	B	B	A	A	B	B	B	B	B	B	A	A	B	B	A	B	A	B	A	A	B	B	B	B	A	B	B	B	A	A	A	A	A	A	A	A	A	A	A	B	A	A	B	B	A	A	B	B	A	A	A	A	A	B	A	A	B	B	A	A	B	B	A	A	B	B	B	B	A	A	B	B	B	B	B	B	A	A	A	A	B	B	A	A	A	A	B	B	B	B	A	A	B	B	B	B	A	A	A	B	B	B	B	B	B	B	A	B	A	A	A	B	A	A	B	B	B	B	B	B	B	B	A	A	A	A	B	B	A	A	B	B	A	B	A	A	B	B	B	B	B	B	A	A	A	B	B	B	A	A	B	B	A	A	B	B	A	A	B	B	A	A	B	B	A	A	A	A	A	A	B	B	B	B	B	B	B	B	A	A	B	B	A	A	A	A	B	B	B	B	A	A	B	B	B	B	B	B	A	B	B	B	A	B	A	A	A	B	A	B	A	B	A	B	A	B	A	B	B	B	A	B	A	B	A	B	A	B	A	B	B	B	A	B	A	B	A	B	A	A	A	B	A	B	A	B	A	B	A	B	A	B	A	B	A	B	A	B	A	B	A	B	A	B	A	B	A	B	A	B	A	B	A	B	B	B	A	A	A	B	A	B	A	B	A	B	A	B	A	B	A	B	A	B	A	B	B	B	A	B	A	A	A	A	A	B	A	B	A	B	A	B	A	B	A	B	A	B	A	B	B	B	A	B	A	B	A	B	A	B	A	B	B	B	A	B	A	B	A	B	A	B	A	B	A	B	A	B	A	B	A	A	B	B	A	B	A	B	A	A	A	A	B	B	B	B	B	B	A	B	A	B	A	A	B	B	B	B	A	A	B	B	A	A	B	B	A	A	B	B	B	B	A	B	A	A	B	B	-	-	A	A	B	B	B	B	B	B	B	B	B	B	B	B	A	B	A	A	A	A	A	B	A	B	A	A	A	B	A	B	A	B	A	B	A	B	A	B	A	B	A	B	A	A	B	B	A	A	B	B	A	A	B	B	A	A	A	A	B	B	A	A	A	A	A	A	B	B	B	B	A	A	A	A	B	B	A	B	B	B	B	B	A	A	A	B	B	B	A	B	A	A	A	B	A	B	A	B	A	B	A	B	A	A	A	A	A	B	A	B	A	B	A	A	B	B	A	B	B	B	A	B	A	B	B	B	-	-	A	B	A	B	A	B	A	B	A	A	B	B	A	B	A	A	A	A	B	B	A	B	A	B	A	B	A	A	A	A	B	B	B	B	A	A	A	A	A	A	A	B	A	B	A	B	B	B	A	B	A	B	B	B	A	B	A	B	A	A	A	B	A	B	B	B	B	B	B	B	A	A	A	B	-	-	B	B	A	A	A	A	A	B	B	B	B	B	B	B	A	A	B	B	A	A	B	B	A	A	A	A	A	B	A	B	A	A	B	B	A	A	A	A	A	A	A	A	B	B	B	B	A	A	A	A	A	A	A	A	B	B	B	B	A	A	B	B	A	B	A	B	A	B	A	B	A	B	A	B	A	B	A	B	A	B	A	B	A	B	A	B	A	A	A	B	A	B	A	B	A	B	A	B	A	B	A	B	A	B	A	B	A	B	A	B	A	B	A	B	A	B	A	B	A	B	A	B	A	B	A	B	-	-	A	B	A	B	A	B	A	B	A	B	A	B	A	B	A	B	A	B	A	B	A	B	A	B	A	B	A	B	A	B	A	A	A	A	A	A	A	B	A	B	A	A	A	B	A	B	A	B	A	B	B	B	B	B	B	B	A	A	B	B	B	B	B	B	B	B	B	B	B	B	B	B	B	B	B	B	A	A	A	A	A	A	B	B	B	B	B	B	A	B	B	B	A	B	A	B	A	B	A	A	A	A	B	B	A	A	B	B	A	A	A	A	A	B	A	B	A	B	B	B	A	B	A	A	B	B	B	B	A	A	A	A	A	A	A	A	A	B	A	B	B	B	B	B	A	A	A	A	A	A	A	A	A	B	A	A	B	B	B	B	A	A	A	B	A	B	-	-	A	B	A	A	B	B	A	B	A	B	A	A	B	B	A	A	B	B	A	B	A	A	A	A	A	B	B	B	A	B	A	A	B	B	B	B	A	A	B	B	B	B	A	A	A	B	B	B	A	A	B	B	A	A	A	A	B	B	B	B	A	A	B	B	A	A	A	A	A	A	B	B	-	-	-	-	A	A	A	B	B	B	B	B	B	B	-	-	A	A	B	B	B	B	-	-	B	B	A	A	A	A	B	B	A	B	A	B	B	B	A	B	A	B	A	A	A	A	A	B	A	A	A	B	A	B	A	B	A	B	B	B	A	A	A	A	B	B	B	B	B	B	A	A	A	B	A	A	A	B	A	B	A	B	A	B	A	B	A	B	B	B	A	A	A	A	B	B	B	B	A	B	A	B	A	B	A	A	B	B	A	A	B	B	B	B	B	B	A	A	B	B	B	B	B	B	B	B	A	A	A	A	B	B	A	A	B	B	A	A	A	A	B	B	B	B	B	B	A	A	B	B	B	B	A	A	A	A	A	A	B	B	B	B	B	B	A	A	A	A	A	B	A	B	A	B	A	B	A	B	A	B	A	B	A	B	A	B	A	B	A	B	A	B	A	B	A	B	A	B	A	B	A	B	A	B	A	B	B	B	A	B	A	B	A	B	A	B	B	B	B	B	A	B	B	B	A	A	B	B	B	B	A	A	B	B	B	B	B	B	B	B	B	B	B	B	B	B	A	A	B	B	A	A	B	B	A	A	-	-	A	A	A	A	A	A	B	B	B	B	B	B	A	A	B	B	A	A	B	B	A	A	B	B	A	A	A	A	A	A	A	A	A	A	A	A	B	B	A	A	B	B	A	B	A	A	B	B	B	B	A	B	A	B	A	B	B	B	A	A	B	B	A	A	B	B	B	B	B	B	B	B	A	A	A	A	B	B	B	B	A	A	B	B	B	B	B	B	A	A	A	A	A	A	B	B	B	B	B	B	A	A	B	B	B	B	A	A	B	B	A	A	A	A	A	A	B	B	A	A	A	A	B	B	A	A	A	A	B	B	B	B	A	A	A	A	B	B	A	A	A	A	B	B	A	A	B	B	A	A	B	B	B	B	A	A	B	B	A	A	A	A	A	A	A	A	B	B	B	B	B	B	A	A	B	B	A	B	A	A	A	A	B	B	B	B	A	B	A	A	B	B	A	B	A	B	B	B	A	B	A	B	A	B	A	B	A	B	A	B	A	B	A	B	A	B	A	B	A	A	A	A	A	A	A	A	A	B	A	B	A	A	A	B	A	B	A	B	A	B	A	B	A	B	A	B	A	A	A	B	B	B	A	B	A	B	A	B	A	B	A	B	B	B	A	B	A	B	A	A	A	B	A	B	A	A	A	B	A	B	A	B	A	B	A	B	A	A	A	B	A	B	B	B	A	A	B	B	A	B	B	B	A	B	A	B	A	B	A	A	A	A	A	A	B	B	B	B	B	B	A	A	A	A	A	A	A	B	B	B	A	A	B	B	A	A	B	B	A	B	A	A	A	A	B	B	A	A	-	-	A	A	B	B	B	B	A	A	A	A	A	B	A	B	A	A	A	A	A	A	A	A	A	B	A	A	A	A	A	B	A	B	A	B	A	A	A	B	A	B	A	A	A	A	B	B	A	A	A	B	A	B	B	B	A	A	B	B	A	B	B	B	A	A	B	B	B	B	A	B	A	B	-	-	A	A	A	B	A	A	B	B	B	B	B	B	A	A	B	B	A	A	A	A	B	B	A	A	B	B	A	A	B	B	B	B	A	A	A	A	A	A	B	B	A	A	A	A	A	A	B	B	A	A	B	B	B	B	A	A	B	B	A	B	A	B	A	B	A	B	A	A	A	B	B	B	A	A	B	B	A	B	A	B	A	B	A	A	A	B	B	B	A	A	A	B	A	B	B	B	A	A	A	A	B	B	A	A	B	B	A	A	B	B	A	A	A	A	B	B	A	A	A	A	B	B	A	A	B	B	A	A	B	B	B	B	B	B	A	A	A	A	B	B	B	B	A	A	A	A	B	B	A	A	A	A	B	B	A	A	B	B	A	A	B	B	B	B	A	B	A	A	B	B	B	B	A	A	B	B	B	B	B	B	A	A	B	B	A	B	A	B	A	B	A	B	B	B	A	B	A	B	A	A	B	B	B	B	B	B	B	B	A	A	B	B	B	B	A	B	A	A	B	B	A	A	A	A	A	A	A	A	A	A	A	A	B	B	A	A	B	B	A	B	A	B	A	B	A	B	B	B	A	B	A	B	A	B	A	B	A	B	A	B	A	B	A	B	A	A	A	A	A	A	B	B	B	B	B	B	A	B	A	A	A	B	A	B	A	A	B	B	B	B	A	A	A	B	A	B	B	B	B	B	A	A	A	B	A	A	A	A	B	B	A	B	A	B	A	B	A	B	A	B	A	B	A	B	A	B	A	B	A	B	A	B	B	B	A	B	A	B	A	B	A	A	A	A	B	B	A	A	B	B	B	B	B	B	A	A	A	B	A	B	A	A	B	B	A	A	A	A	A	A	B	B	B	B	A	A	B	B	A	A	A	A	A	A	A	B	B	B	A	B	A	B	A	B	A	A	B	B	A	B	A	A	-	-	-	-	A	B	A	B	A	B	A	B	A	B	A	B	A	B	A	B	A	B	A	B	A	B	A	A	A	B	A	B	A	B	A	B	A	B	A	B	A	B	A	B	A	A	A	B	A	B	A	B	A	B	B	B	A	A	B	B	A	B	A	B	A	B	A	B	A	B	A	B	A	B	A	B	A	B	A	B	A	B	A	B	B	B	B	B	B	B	A	B	B	B	B	B	A	B	A	B	A	B	A	B	A	B	B	B	A	B	A	B	A	B	A	B	A	B	A	B	A	B	B	B	A	B	A	B	A	B	A	B	A	B	A	B	A	B	A	B	A	B	A	B	A	B	A	B	A	B	A	B	A	B	B	B	A	A	A	A	B	B	B	B	B	B	A	A	B	B	A	A	B	B	B	B	B	B	B	B	A	B	A	B	A	B	A	B	A	B	A	B	A	B	A	B	A	B	A	B	A	B	A	B	A	B	A	B	A	B	A	B	A	A	A	B	A	B	A	A	B	B	A	A	A	B	A	B	A	A	A	B	A	B	A	A	A	A	B	B	A	B	B	B	B	B	A	B	A	B	B	B	A	B	B	B	A	B	A	B	B	B	A	A	A	A	B	B	B	B	B	B	A	A	A	A	A	A	B	B	B	B	B	B	B	B	A	A	A	A	B	B	B	B	A	A	B	B	A	A	B	B	A	A	A	A	A	A	A	A	A	A	B	B	B	B	B	B	A	A	A	A	B	B	A	A	A	A	A	A	B	B	A	A	B	B	B	B	B	B	B	B	B	B	B	B	A	A	A	A	B	B	A	A	A	A	A	A	B	B	A	B	A	A	A	A	A	A	A	B	A	A	A	A	A	A	A	B	A	A	B	B	B	B	A	A	B	B	A	A	A	A	B	B	A	A	A	A	B	B	B	B	A	B	B	B	B	B	A	A	A	A	A	B	A	B	A	A	A	B	A	A	B	B	A	A	A	B	A	B	A	A	A	B	B	B	A	B	A	B	A	B	A	A	B	B	A	B	A	A	B	B	A	A	A	B	A	A	A	B	A	B	B	B	B	B	B	B	A	A	A	B	A	B	B	B	A	B	A	B	A	B	A	B	B	B	A	B	A	A	B	B	B	B	A	B	A	B	A	B	B	B	A	B	A	B	A	B	A	B	A	A	A	A	B	B	A	A	B	B	B	B	A	A	B	B	B	B	A	A	A	A	B	B	B	B	A	A	A	A	A	A	A	A	A	A	B	B	B	B	B	B	B	B	A	A	B	B	B	B	A	A	B	B	A	A	B	B	B	B	A	A	A	A	A	A	A	B	A	B	A	B	A	B	A	B	A	B	A	B	B	B	B	B	B	B	A	B	A	B	A	B	A	B	A	B	A	B	A	B	A	B	A	B	A	B	B	B	B	B	B	B	B	B	B	B	A	B	A	B	A	A	A	B	A	B	B	B	A	A	A	A	A	B	A	B	A	B	A	B	A	B	A	B	A	B	A	B	A	B	A	A	A	B	A	B	A	B	A	B	A	B	A	B	A	B	A	A	A	B	A	A	A	B	A	B	A	B	A	B	A	B	A	B	A	B	A	B	A	B	A	B	A	B	A	B	A	B	A	B	A	A	A	A	A	B	A	B	A	B	B	B	A	B	B	B	B	B	B	B	A	A	B	B	A	A	B	B	B	B	B	B	A	B	B	B	B	B	B	B	A	A	B	B	B	B	A	A	A	A	B	B	A	A	B	B	A	A	B	B	A	A	A	A	B	B	A	A	A	A	A	B	A	B	A	B	A	B	A	A	A	B	A	B	A	B	A	B	B	B	B	B	B	B	A	B	A	B	A	B	A	B	A	B	A	A	A	B	A	B	A	B	B	B	A	A	B	B	A	A	A	B	A	B	B	B	A	A	A	B	B	B	A	A	B	B	A	A	B	B	B	B	B	B	A	B	B	B	B	B	A	A	A	A	A	A	B	B	B	B	B	B	A	A	A	A	A	B	B	B	A	A	A	A	A	A	A	A	B	B	B	B	A	A	B	B	A	B	A	B	A	A	B	B	A	B	A	B	A	B	B	B	A	A	A	A	B	B	A	A	A	A	A	A	A	A	A	A	A	A	B	B	B	B	B	B	B	B	A	A	A	A	B	B	B	B	B	B	B	B	B	B	B	B	A	A	A	A	A	B	A	A	B	B	A	A	B	B	B	B	B	B	A	A	A	A	A	A	B	B	B	B	A	A	A	A	B	B	A	A	A	A	A	A	B	B	B	B	A	A	A	A	A	A	B	B	A	A	A	A	B	B	A	A	A	A	B	B	A	A	B	B	A	A	A	A	A	A	A	A	A	A	A	A	A	A	B	B	A	B	A	A	A	A	A	A	B	B	B	B	B	B	B	B	A	A	B	B	B	B	B	B	A	A	B	B	B	B	A	A	B	B	A	A	B	B	A	B	A	B	A	B	A	A	A	B	A	B	A	B	A	B	B	B	A	B	A	B	A	B	A	B	A	B	A	B	B	B	A	B	A	B	A	B	A	B	A	B	A	B	A	B	A	B	A	B	A	B	A	B	A	B	A	B	B	B	A	B	A	B	A	B	A	B	A	B	A	B	A	B	A	B	A	B	A	B	A	B	A	B	A	B	A	B	A	B	A	B	A	B	A	B	A	B	A	B	A	B	A	B	A	B	A	B	A	B	A	B	A	B	A	B	A	B	A	B	A	B	A	B	A	B	A	B	A	B	A	B	A	B	A	B	A	B	A	B	A	B	A	B	A	B	A	B	A	B	A	B	A	B	A	B	A	B	A	B	A	B	A	B	A	B	A	B	A	A	B	B	B	B	A	A	A	A	B	B	A	A	A	A	B	B	A	A	A	A	A	A	B	B	B	B	A	B	A	B	A	B	B	B	A	B	B	B	A	A	B	B	A	A	A	A	A	A	A	A	B	B	B	B	A	A	B	B	B	B	A	A	B	B	B	B	B	B	A	A	A	A	A	A	A	A	B	B	A	A	B	B	B	B	B	B	A	A	-	-	B	B	B	B	A	A	-	-	A	A	B	B	B	B	A	A	A	A	A	A	A	A	A	A	-	-	B	B	B	B	A	A	A	B	A	B	A	A	A	A	B	B	A	B	A	A	B	B	B	B	A	B	B	B	B	B	A	B	B	B	A	A	A	B	B	B	A	B	A	A	A	A	B	B	A	B	A	B	A	B	A	B	B	B	A	A	A	A	B	B	A	A	A	A	A	A	A	A	B	B	A	A	B	B	A	A	A	A	A	A	B	B	A	A	B	B	A	A	A	A	B	B	A	A	B	B	A	A	A	A	B	B	B	B	A	A	A	A	B	B	A	A	A	A	A	A	A	A	B	B	B	B	A	B	A	A	B	B	A	A	A	B	A	B	A	B	A	A	B	B	B	B	A	B	A	B	A	B	A	B	A	B	B	B	A	B	A	B	A	B	A	B	A	A	A	A	A	B	A	B	A	A	A	A	B	B	A	A	A	B	B	B	B	B	A	B	A	B	A	B	A	B	A	A	A	A	A	B	B	B	B	B	A	B	A	A	A	A	B	B	A	A	A	A	B	B	B	B	A	B	A	B	A	B	A	B	A	B	A	B	A	B	A	B	A	B	A	B	A	B	A	B	A	B	A	A	-	-	A	B	A	B	A	B	A	B	A	B	A	B	A	B	A	B	A	B	B	B	A	A	A	A	A	A	A	A	B	B	B	B	B	B	A	A	A	A	B	B	A	A	B	B	B	B	B	B	B	B	B	B	A	A	A	A	A	A	B	B	B	B	A	A	A	A	B	B	A	A	B	B	B	B	B	B	B	B	B	B	B	B	B	B	A	A	B	B	B	B	B	B	B	B	A	A	A	A	B	B	B	B	A	A	A	A	B	B	A	A	A	A	B	B	B	B	A	A	A	A	A	A	B	B	A	A	B	B	A	A	A	A	A	A	A	A	A	A	B	B	A	A	B	B	B	B	B	B	A	A	B	B	B	B	A	A	A	A	B	B	A	A	A	B	B	B	B	B	A	A	A	A	B	B	A	A	A	B	A	B	A	B	A	B	A	B	B	B	A	B	A	B	A	B	A	B	A	A	A	B	B	B	B	B	A	A	A	A	B	B	B	B	A	A	B	B	B	B	A	A	B	B	A	A	B	B	A	A	A	A	B	B	A	A	B	B	B	B	A	A	B	B	B	B	B	B	A	A	A	A	A	A	B	B	B	B	B	B	A	A	B	B	B	B	A	A	B	B	A	A	A	A	B	B	B	B	B	B	B	B	B	B	A	A	-	-	A	B	B	B	A	A	-	-	A	A	B	B	A	A	A	A	A	B	B	B	A	B	A	B	A	B	A	B	A	B	A	A	B	B	A	B	A	B	A	A	B	B	A	B	A	B	A	B	A	B	B	B	A	B	A	B	A	A	A	B	A	A	A	A	B	B	A	B	B	B	B	B	A	A	A	A	B	B	B	B	A	A	A	A	A	A	B	B	A	A	B	B	A	A	A	A	B	B	A	A	B	B	A	B	A	B	A	B	A	B	A	B	A	B	A	B	A	A	B	B	B	B	B	B	A	B	B	B	A	A	A	A	B	B	A	A	A	A	B	B	B	B	B	B	A	A	B	B	A	A	A	A	A	B	A	B	A	B	-	-	A	A	B	B	A	B	A	B	A	B	A	B	A	B	A	B	A	B	A	B	A	B	A	B	A	B	A	B	A	B	A	B	A	B	A	B	B	B	A	A	A	A	B	B	B	B	B	B	A	A	B	B	B	B	A	A	A	A	A	A	A	A	B	B	A	B	A	B	A	B	A	B	A	B	A	B	A	B	A	B	A	B	A	B	A	B	A	B	A	B	A	B	A	B	A	B	A	B	A	B	A	B	A	B	A	B	A	B	A	B	A	B	A	B	A	B	A	B	A	B	A	B	A	B	A	B	A	B	A	B	A	B	A	B	A	B	A	B	A	B	A	B	A	B	A	B	A	B	A	B	A	B	A	B	A	B	A	B	A	B	A	B	A	B	A	B	A	B	A	B	A	B	A	B	A	B	A	B	B	B	B	B	B	B	A	B	A	B	A	A	B	B	A	A	A	A	B	B	A	A	B	B	B	B	B	B	B	B	A	A	A	A	A	A	B	B	A	A	B	B	-	-	A	A	A	A	B	B	B	B	A	A	A	A	A	A	A	B	A	B	A	B	A	B	A	A	A	B	A	A	A	B	A	B	A	B	A	A	A	B	A	B	A	A	A	A	A	B	A	A	B	B	B	B	A	B	A	B	A	A	B	B	A	A	B	B	B	B	B	B	B	B	A	A	A	A	B	B	B	B	A	A	A	A	A	A	A	A	B	B	A	A	B	B	A	B	A	B	A	B	A	B	A	B	A	B	A	B	A	B	A	B	A	B	A	B	A	B	A	B	A	B	A	B	A	B	A	B	A	B	A	B	A	B	A	B	A	B	A	B	A	B	A	B	A	A	A	B	B	B	A	B	A	B	A	B	A	B	A	B	A	B	A	B	A	B	A	B	A	B	A	B	A	B	A	B	A	B	A	B	A	A	B	B	A	A	A	A	B	B	A	A	B	B	A	A	A	B	A	B	A	B	A	A	A	B	A	B	A	B	A	B	B	B	A	B	A	A	A	A	A	A	A	A	B	B	A	A	A	B	A	B	B	B	B	B	B	B	A	B	B	B	A	B	B	B	A	B	A	B	B	B	A	B	A	B	B	B	A	B	A	A	A	B	B	B	A	B	A	A	A	A	A	B	A	B	A	B	A	B	A	B	A	B	B	B	B	B	B	B	A	B	B	B	A	B	A	B	A	B	A	B	B	B	A	B	A	B	A	B	A	A	A	B	A	B	A	B	A	B	A	B	A	B	A	B	A	B	A	A	A	B	A	B	A	B	A	A	B	B	A	A	A	A	-	-	B	B	A	B	A	A	A	B	A	B	A	B	A	B	A	B	A	B	B	B	B	B	A	A	B	B	A	A	A	A	B	B	A	A	B	B	B	B	B	B	A	B	A	B	A	B	A	B	A	B	A	B	B	B	A	A	A	A	A	A	A	A	B	B	B	B	A	A	A	A	A	A	B	B	B	B	A	A	A	A	A	B	B	B	A	B	B	B	B	B	B	B	A	A	A	A	A	A	B	B	A	A	B	B	B	B	A	B	B	B	B	B	A	A	B	B	B	B	B	B	B	B	B	B	B	B	A	B	A	A	B	B	B	B	B	B	B	B	A	A	A	A	B	B	B	B	A	A	A	B	A	A	B	B	A	A	B	B	B	B	A	A	A	A	B	B	A	A	B	B	A	A	A	A	A	A	B	B	A	A	A	A	A	A	B	B	B	B	B	B	A	A	B	B	B	B	A	B	A	B	A	B	A	B	A	B	A	B	A	B	A	B	A	B	A	B	A	B	A	B	A	B	A	A	A	B	A	B	A	B	A	B	A	B	B	B	A	B	A	B	A	B	A	B	A	B	A	B	A	B	A	B	A	B	A	B	A	B	A	B	A	B	A	B	A	B	A	B	A	B	A	A	A	B	A	B	A	A	A	B	A	B	A	B	A	B	A	A	A	B	A	B	A	B	A	A	B	B	B	B	B	B	A	A	A	A	B	B	A	A	A	A	B	B	A	A	B	B	A	A	A	A	-	-	B	B	A	A	B	B	B	B	A	A	A	A	A	A	B	B	A	A	B	B	A	A	B	B	B	B	A	A	B	B	B	B	A	B	B	B	A	A	A	A	A	A	A	A	A	B	A	A	A	B	A	B	B	B	A	A	A	A	B	B	A	B	A	B	A	B	A	B	A	B	A	B	A	B	A	B	A	B	A	B	A	B	A	B	B	B	B	B	A	A	A	A	A	A	B	B	A	A	B	B	A	A	A	A	B	B	A	A	A	A	A	A	A	B	B	B	A	B	A	A	A	A	A	A	A	A	A	B	A	B	A	B	A	B	B	B	-	-	B	B	A	A	B	B	A	B	A	A	A	B	A	A	A	B	B	B	A	B	A	B	B	B	A	A	A	B	A	A	B	B	A	B	A	B	B	B	B	B	B	B	A	A	A	A	A	A	A	B	A	B	A	B	A	B	A	A	A	B	A	B	A	B	B	B	A	B	A	B	A	B	A	B	A	A	A	A	A	A	A	B	A	A	A	A	B	B	B	B	A	A	A	A	A	A	B	B	A	A	A	B	A	A	A	B	A	B	A	B	A	B	B	B	A	B	A	A	B	B	A	B	A	A	A	A	B	B	A	A	A	B	A	B	B	B	A	A	A	B	A	B	A	A	B	B	A	B	A	A	A	A	B	B	B	B	A	A	A	A	B	B	A	A	B	B	A	B	A	A	A	A	B	B	A	A	B	B	B	B	A	A	A	A	B	B	B	B	A	A	A	A	B	B	A	B	B	B	A	B	A	A	A	B	A	A	B	B	A	B	A	B	A	A	A	B	A	A	A	B	B	B	A	A	A	A	B	B	A	A	B	B	A	A	B	B	B	B	A	A	A	A	A	A	B	B	A	A	A	A	A	A	B	B	A	A	B	B	B	B	A	A	B	B	A	A	B	B	B	B	A	A	B	B	B	B	A	A	A	A	A	A	B	B	A	A	A	A	A	A	A	A	B	B	B	B	B	B	B	B	B	B	A	B	A	A	B	B	A	A	A	B	A	B	A	B	B	B	A	B	B	B	A	A	A	A	A	A	B	B	A	A	A	A	A	A	A	A	B	B	A	A	B	B	B	B	A	A	A	B	A	B	A	B	A	B	A	A	A	B	A	B	A	B	A	B	A	B	B	B	A	A	A	B	A	A	B	B	B	B	A	A	B	B	B	B	B	B	B	B	A	B	A	A	B	B	A	B	B	B	A	B	A	B	B	B	A	B	A	A	A	A	A	A	B	B	B	B	A	B	A	A	A	A	A	A	B	B	A	A	B	B	A	A	A	A	A	A	A	A	A	A	B	B	A	A	A	A	A	A	A	A	B	B	B	B	B	B	B	B	A	A	B	B	B	B	B	B	B	B	B	B	A	A	A	A	A	A	A	A	B	B	B	B	B	B	A	A	B	B	B	B	B	B	A	A	B	B	B	B	B	B	B	B	B	B	A	A	A	A	A	A	A	A	B	B	B	B	A	A	B	B	B	B	B	B	A	A	A	A	B	B	A	A	A	A	B	B	A	A	B	B	B	B	B	B	B	B	A	A	B	B	A	B	A	B	A	A	B	B	B	B	B	B	A	A	B	B	A	A	A	B	A	B	A	A	A	B	A	B	A	B	A	B	A	B	B	B	B	B	B	B	A	B	-	-	A	B	A	B	A	B

Pedigree sorted OK

..... ..... ..... ..... ..... ..... ..... ..... ..... .....
..... ..... ..... ..... ..... ..... ..... ..... ..... .....

..... ..... ..... ..... ..... ..... ..... ..... ..... .....
..... ..... ..... ..... ..... ..... ..... ..... ..... .....

..... ..... ..... ..... ..... ..... ..... ..... ..... .....
..... ..... ..... ..... ..... ..... ..... ..... ..... .....

..... ..... ..... ..... ..... ..... ..... ..... ..... .....
..... ..... ..... ..... ..... ..... ..... ..... ..... .....

..... ..... ..... ..... ..... ..... ..... ..... ..... .....
..... ..... ..... ..... ..... ..... ..... ..... ..... .....

..... ..... ..... ..... ..... ..... ..... ..... ..... .....
..... ..... ..... ..... ..... ..... ..... ..... ..... .....

..... ..... ..... ..... ..... ..... ..... ..... ..... ..

OUTBRED population
Number of individuals        647 
Number of founders            36 
Number of base families        1 
Max generation coeff.       2.62
Number of cohorts               1      
Number of cohorts with founders 1      

-------------------------------------------------------------------------------
IDENTIFICATION OF DESCENDANTS
    3988 descendants identified

-------------------------------------------------------------------------------
NUISANCE VARIABLES AND ADJUSTMENT PHENOTYPES
No. nuisance classes: 2 
Trait 1
 records         570
    mean           23.547
variance          980.879
 minimum            0.000
 maximum          127.000

-------------------------------------------------------------------------------
SAMPLE RESIDUAL VARIANCE(S)
1    954.859

Likelihood     -2771.59333

-------------------------------------------------------------------------------
NUISANCE VARIABLES
param	M_indic	EF_n	LF_n
    0	    0	    0	    0
    1	   -1	    1	    1

-------------------------------------------------------------------------------
Normal Prior Distribution for Overall Mean
- Diagonal Variances structure
   Trait       Mean   Variance
       1     23.547    980.879

-------------------------------------------------------------------------------
MODEL SPECIFICATION
TIM: excluded
QTL: included	MAX=15 	E(prior)=1   
FPM: excluded
(initial)# QTLs :        15

-------------------------------------------------------------------------------
PRIOR DISTRIBUTION OF GENE EFFECTS (QTL/FPM MODELS)
P(add)= N(random),data-dependent & dependent on Nq   294.26376 (initial values)
P(dom) excluded

-------------------------------------------------------------------------------
PRIOR DISTRIBUTION OF ALLELE FREQ (QTL/FPM MODELS)
P(allele) ~ U[0.03,0.97]

-------------------------------------------------------------------------------
CODE MARKER ALLELES

locus.....           Alleles... .... Counts.... ....
AX-89874757              1    5    .   199 1009
AX-89817638              1    5    .  1012  190
AX-89874719              1    5    .  1028  198
AX-89817584              1    5    .  1024  206
AX-89846876              1    5    .  1030  196
AX-89779560              1    5    .   237  979
AX-89874281              1    5    .  1032  198
AX-89873736              1    5    .   182 1026
AX-89816742              1    5    .   188 1040
AX-89904219              1    5    .   956  238
AX-89847000              1    5    .  1012  196
AX-89817396              1    5    .   300  926
AX-89874602              1    5    .   197 1035
AX-89778907              1    5    .   189  997
AX-89818074              1    5    .  1069  161
AX-89860604              1    5    .   108 1124
AX-89780079              1    5    .    88 1144
AX-89860624              1    5    .   308  924
AX-89847092              1    5    .   760  472
AX-89780164              1    5    .   310  920
AX-89818295              1    5    .   311  921
AX-89875422              1    5    .   161 1071
AX-89875481              1    5    .   921  307
AX-89847095              1    5    .   469  761
AX-89910550              1    5    .   337  895
AX-89875600              1    5    .   333  895
AX-89780295              1    5    .   331  889
AX-89875615              1    5    .   332  896
AX-89803316              1    5    .   336  896
AX-89875607              1    5    .   333  895
AX-89818634              1    5    .   359  869
AX-89806516              1    5    .   894  322
AX-89818624              1    5    .   561  669
AX-89780461              1    5    .   436  784
AX-89875660              1    5    .   924  294
AX-89847124              1    5    .   440  788
AX-89847119              1    5    .   784  444
AX-89875737              1    5    .   665  537
AX-89818620              1    5    .   382  842
AX-89780343              1    5    .   927  305
AX-89818673              1    5    .   444  786
AX-89818567              1    5    .   836  386
AX-89875723              1    5    .   383  815
AX-89806533              1    5    .   789  439
AX-89876026              1    5    .   416  796
AX-89876029              1    5    .  1099  133
AX-89876001              1    5    .   666  564
AX-89780571              1    5    .   421  783
AX-89818870              1    5    .   134 1098
AX-89851215              1    5    .   565  667
AX-89876003              1    5    .   801  427
AX-89875955              1    5    .  1097  135
AX-89806547              1    5    .   655  549
AX-89806546              1    5    .   795  425
AX-89875965              1    5    .   438  794
AX-89875913              1    5    .  1095  137
AX-89806548              1    5    .  1099  133
AX-89818916              1    5    .   665  561
AX-89841502              1    5    .   921  263
AX-89876159              1    5    .   477  745
AX-89904305              1    5    .   747  485
AX-89803369              1    5    .   209 1021
AX-89780609              1    5    .   656  572
AX-89847157              1    5    .   745  487
AX-89847167              1    5    .   558  672
AX-89819096              1    5    .  1151   79
AX-89906401              1    5    .  1089  139
AX-89841568              1    5    .   139 1093
AX-89898819              1    5    .   139 1093
AX-89864513              1    5    .  1089  137
AX-89850139              1    5    .   941  285
AX-89841427              1    5    .  1082  150
AX-89898666              1    5    .  1071  159
AX-89859408              1    5    .   279  947
AX-89850143              1    5    .   280  946
AX-89798561              1    5    .   139 1093
AX-89898662              1    5    .  1071  161
AX-89841517              1    5    .   258  938
AX-89906403              1    5    .   276  946
AX-89876156              1    5    .   132 1098
AX-89906404              1    5    .   277  937
AX-89841545              1    5    .   139 1093
AX-89805667              1    5    .   149 1077
AX-89906399              1    5    .   139 1091
AX-89906396              1    5    .   231  987
AX-89906400              1    5    .   139 1093
AX-89841421              1    5    .   139 1093
AX-89898669              1    5    .   139 1091
AX-89841377              1    5    .   912  280
AX-89850186              1    5    .  1089  137
AX-89906395              1    5    .   136 1090
AX-89898614              1    5    .  1093  137
AX-89841300              1    5    .  1096  136
AX-89808449              1    5    .   238  980
AX-89906397              1    5    .  1095  137
AX-89898634              1    5    .   131 1095
AX-89872254              1    5    .   101 1123
AX-89904130              1    5    .   128 1104
AX-89873606              1    5    .   978  216
AX-89846862              1    5    .  1104  128
AX-89862561              1    5    .  1066  154
AX-89816187              1    5    .   435  793
AX-89806351              1    5    .   229  997
AX-89816206              1    5    .   792  434
AX-89816426              1    5    .  1075  157
AX-89846877              1    5    .   128 1104
AX-89778970              1    5    .   204 1024
AX-89846879              1    5    .   998  226
AX-89874199              1    5    .   163 1069
AX-89779219              1    5    .   158 1064
AX-89848869              1    5    .  1019  203
AX-89817117              1    5    .  1001  225
AX-89817124              1    5    .  1067  149
AX-89873939              1    5    .   776  446
AX-89846943              1    5    .   959  267
AX-89874214              1    5    .   162 1068
AX-89904175              1    5    .  1002  228
AX-89904176              1    5    .   227 1003
AX-89904131              1    5    .   165 1055
AX-89816372              1    5    .   157 1069
AX-89817098              1    5    .  1061  161
AX-89778982              1    5    .   743  479
AX-89904186              1    5    .  1038  192
AX-89803090              1    5    .   687  543
AX-89846844              1    5    .   691  539
AX-89860500              1    5    .   522  688
AX-89846965              1    5    .   191 1039
AX-89854323              1    5    .   716  506
AX-89778760              1    5    .   691  541
AX-89779297              1    5    .   552  676
AX-89806337              1    5    .   700  518
AX-89862631              1    5    .  1037  193
AX-89846967              1    5    .   193 1035
AX-89817176              1    5    .   192 1040
AX-89904181              1    5    .  1024  194
AX-89904184              1    5    .   194 1038
AX-89817152              1    5    .  1029  193
AX-89846970              1    5    .   715  511
AX-89873483              1    5    .   686  536
AX-89904121              1    5    .   538  690
AX-89846842              1    5    .   692  540
AX-89778611              1    5    .   432  794
AX-89846884              1    5    .   585  647
AX-89846902              1    5    .   623  607
AX-89806374              1    5    .   609  623
AX-89806375              1    5    .  1075  157
AX-89779081              1    5    .   157 1075
AX-89846905              1    5    .   623  609
AX-89904153              1    5    .   623  609
AX-89846822              1    5    .   599  631
AX-89803082              1    5    .   158 1070
AX-89846883              1    5    .   584  646
AX-89778585              1    5    .   160 1072
AX-89873781              1    5    .   645  577
AX-89816680              1    5    .   156 1076
AX-89873972              1    5    .   606  598
AX-89904103              1    5    .   630  600
AX-89778743              1    5    .   159 1069
AX-89778770              1    5    .   161 1071
AX-89874023              1    5    .   596  636
AX-89873317              1    5    .   596  632
AX-89779150              1    5    .   578  634
AX-89779122              1    5    .   599  631
AX-89778615              1    5    .   599  631
AX-89846829              1    5    .   615  603
AX-89846831              1    5    .   600  630
AX-89816897              1    5    .   622  596
AX-89816940              1    5    .   596  636
AX-89874053              1    5    .   594  632
AX-89816930              1    5    .   596  634
AX-89904105              1    5    .   632  600
AX-89816231              1    5    .   632  600
AX-89816374              1    5    .   159 1067
AX-89779160              1    5    .   160  778
AX-89778376              1    5    .   316  910
AX-89862536              1    5    .  1085  143
AX-89873025              1    5    .   895  307
AX-89846768              1    5    .   650  578
AX-89846767              1    5    .   579  651
AX-89904061              1    5    .   580  652
AX-89779176              1    5    .   649  577
AX-89816979              1    5    .   580  650
AX-89846766              1    5    .   579  651
AX-89779167              1    5    .   435  751
AX-89815902              1    5    .   294  936
AX-89815892              1    5    .   144 1088
AX-89904062              1    5    .   578  650
AX-89778385              1    5    .   896  330
AX-89872996              1    5    .   143 1085
AX-89904060              1    5    .   577  651
AX-89806304              1    5    .   649  577
AX-89846932              1    5    .   577  649
AX-89797476              1    5    .   324  896
AX-89840221              1    5    .   143 1087
AX-89873206              1    5    .   640  586
AX-89779464              1    5    .   637  579
AX-89816132              1    5    .   585  639
AX-89904209              1    5    .   585  641
AX-89873192              1    5    .   572  644
AX-89803044              1    5    .   310  916
AX-89840227              1    5    .   646  578
AX-89846799              1    5    .   585  641
AX-89846765              1    5    .   650  578
AX-89846800              1    5    .   635  585
AX-89847011              1    5    .   585  639
AX-89849993              1    5    .   578  650
AX-89816070              1    5    .   143 1089
AX-89779483              1    5    .   309  917
AX-89815869              1    5    .   900  330
AX-89873198              1    5    .   333  899
AX-89778393              1    5    .   896  328
AX-89841270              1    5    .   103 1129
AX-89895307              1    5    .   575  637
AX-89780926              1    5    .   644  588
AX-89815848              1    5    .   643  587
AX-89803031              1    5    .   307  917
AX-89838134              1    5    .   583  649
AX-89819172              1    5    .   391  841
AX-89876346              1    5    .   315  915
AX-89876310              1    5    .   586  642
AX-89846760              1    5    .   586  642
AX-89815992              1    5    .   314  912
AX-89815973              1    5    .   582  648
AX-89862786              1    5    .   942  278
AX-89904324              1    5    .   580  640
AX-89895313              1    5    .   313  915
AX-89846851              1    5    .   585  641
AX-89904338              1    5    .   840  390
AX-89846786              1    5    .   586  642
AX-89874577              1    5    .   390  840
AX-89895315              1    5    .   582  646
AX-89876320              1    5    .   644  568
AX-89819281              1    5    .   312  914
AX-89819179              1    5    .   587  645
AX-89847197              1    5    .   644  586
AX-89812545              1    5    .   315  915
AX-89904323              1    5    .   572  636
AX-89856704              1    5    .   642  580
AX-89849684              1    5    .   581  645
AX-89881978              1    5    .   648  556
AX-89904070              1    5    .   840  390
AX-89873042              1    5    .   578  630
AX-89780857              1    5    .   567  635
AX-89895349              1    5    .   581  645
AX-89779512              1    5    .   915  313
AX-89780870              1    5    .   905  305
AX-89876388              1    5    .   389  839
AX-89873080              1    5    .   584  642
AX-89873135              1    5    .   383  839
AX-89815851              1    5    .   643  587
AX-89838131              1    5    .   313  915
AX-89815856              1    5    .   915  305
AX-89874586              1    5    .   839  381
AX-89904789              1    5    .   582  640
AX-89874583              1    5    .   389  839
AX-89819178              1    5    .   303  915
AX-89803391              1    5    .   292  898
AX-89846758              1    5    .   640  584
AX-89779513              1    5    .   307  913
AX-89904072              1    5    .   586  644
AX-89873088              1    5    .   582  648
AX-89846788              1    5    .   586  644
AX-89849687              1    5    .   582  648
AX-89817400              1    5    .   390  840
AX-89806416              1    5    .   841  391
AX-89815970              1    5    .   585  643
AX-89904218              1    5    .   840  390
AX-89838096              1    5    .   313  913
AX-89847172              1    5    .   644  584
AX-89815826              1    5    .   588  642
AX-89904325              1    5    .   587  643
AX-89904317              1    5    .   644  586
AX-89874537              1    5    .   310  910
AX-89904319              1    5    .   586  644
AX-89904318              1    5    .   573  631
AX-89847182              1    5    .   582  638
AX-89795952              1    5    .   644  576
AX-89873066              1    5    .   307  913
AX-89904076              1    5    .   315  915
AX-89862784              1    5    .   915  315
AX-89846775              1    5    .   315  913
AX-89904052              1    5    .   641  587
AX-89817409              1    5    .   361  839
AX-89849686              1    5    .   580  648
AX-89805309              1    5    .   582  648
AX-89872923              1    5    .   312  916
AX-89895317              1    5    .   648  560
AX-89841440              1    5    .   149 1081
AX-89819075              1    5    .    76 1152
AX-89875881              1    5    .   644  578
AX-89780669              1    5    .   662  564
AX-89780501              1    5    .  1132  100
AX-89780412              1    5    .    58 1174
AX-89818434              1    5    .   177 1021
AX-89904279              1    5    .   793  439
AX-89780007              1    5    .   304  918
AX-89875423              1    5    .   310  920
AX-89780151              1    5    .   286  922
AX-89875454              1    5    .   296  926
AX-89847082              1    5    .   528  702
AX-89849152              1    5    .   198 1032
AX-89904256              1    5    .  1035  197
AX-89875092              1    5    .   196 1036
AX-89847064              1    5    .   198 1034
AX-89847067              1    5    .  1034  196
AX-89904254              1    5    .  1034  196
AX-89874282              1    5    .  1032  198
AX-89817163              1    5    .  1034  198
AX-89860579              1    5    .   200 1024
AX-89779696              1    5    .   154 1066
AX-89874835              1    5    .   154 1066
AX-89778378              1    5    .   159 1073
AX-89874802              1    5    .  1072  158
AX-89779707              1    5    .   348  864
AX-89874808              1    5    .   158 1072
AX-89780091              1    5    .   143 1049
AX-89780503              1    5    .   467  755
AX-89874755              1    5    .   990  240
AX-89818628              1    5    .   461  755
AX-89779823              1    5    .   757  473
AX-89817992              1    5    .   282  946
AX-89874798              1    5    .  1049  171
AX-89874805              1    5    .   559  667
AX-89779655              1    5    .   172 1026
AX-89817617              1    5    .   171 1047
AX-89817759              1    5    .   748  478
AX-89817509              1    5    .   130 1102
AX-89817002              1    5    .   130 1080
AX-89875377              1    5    .   376  822
AX-89778974              1    5    .   575  647
AX-89780080              1    5    .   131 1101
AX-89847081              1    5    .   261  961
AX-89875101              1    5    .   623  569
AX-89875083              1    5    .   661  559
AX-89779931              1    5    .   121 1111
AX-89818048              1    5    .   121 1109
AX-89875250              1    5    .  1054  176
AX-89875253              1    5    .   146 1070
AX-89780271              1    5    .   678  544
AX-89904288              1    5    .   583  625
AX-89910602              1    5    .   532  684
AX-89904299              1    5    .   790  430
AX-89847139              1    5    .   448  784
AX-89803350              1    5    .   449  783
AX-89818830              1    5    .   339  889
AX-89780587              1    5    .   420  786
AX-89779113              1    5    .  1116  114
AX-89778980              1    5    .   111 1115
AX-89779210              1    5    .   111 1111
AX-89846938              1    5    .  1114  112
AX-89817057              1    5    .   110 1116
AX-89846950              1    5    .  1117  111
AX-89779278              1    5    .  1107  109
AX-89815263              1    5    .  1120  112
AX-89817175              1    5    .  1110  114
AX-89873857              1    5    .  1059  167
AX-89904113              1    5    .  1092  140
AX-89816860              1    5    .  1037  169
AX-89778549              1    5    .   144 1080
AX-89778630              1    5    .   971  255
AX-89873301              1    5    .  1017  209
AX-89778629              1    5    .   256  950
AX-89846824              1    5    .  1077  153
AX-89874091              1    5    .  1003  227
AX-89816971              1    5    .   223 1003
AX-89779140              1    5    .   226 1000
AX-89816109              1    5    .   959  255
AX-89816121              1    5    .   971  259
AX-89873007              1    5    .   998  218
AX-89778387              1    5    .   223  993
AX-89873215              1    5    .   964  260
AX-89910148              1    5    .   969  259
AX-89778473              1    5    .   321  907
AX-89873139              1    5    .   315  917
AX-89847181              1    5    .   916  316
AX-89874566              1    5    .   319  907
AX-89873063              1    5    .   307  917
AX-89916388              1    5    .   910  292
AX-89778431              1    5    .   286  910
AX-89904327              1    5    .   300  928
AX-89874588              1    5    .   288  926
AX-89818853              1    5    .  1074  156
AX-89904303              1    5    .   387  841
AX-89780708              1    5    .   946  254
AX-89780713              1    5    .  1082  148
AX-89818869              1    5    .   523  687
AX-89910670              1    5    .   150 1080
AX-89818893              1    5    .   516  682
AX-89780807              1    5    .  1071  157
AX-89876238              1    5    .  1072  160
AX-89876216              1    5    .  1066  156
AX-89819091              1    5    .   149 1069
AX-89876111              1    5    .   241  981
AX-89806566              1    5    .  1064  156
AX-89846945              1    5    .   664  564
AX-89846887              1    5    .   950  282
AX-89846854              1    5    .   198 1034
AX-89873658              1    5    .   932  286
AX-89873586              1    5    .   305  927
AX-89860508              1    5    .   282  940
AX-89846867              1    5    .   288  932
AX-89778797              1    5    .   249  947
AX-89860547              1    5    .   273  919
AX-89873799              1    5    .   716  514
AX-89778992              1    5    .   763  465
AX-89779080              1    5    .   650  580
AX-89846908              1    5    .   409  817
AX-89873786              1    5    .   502  716
AX-89780591              1    5    .  1057  175
AX-89818792              1    5    .   762  448
AX-89819107              1    5    .   236  988
AX-89819007              1    5    .   976  246
AX-89780715              1    5    .   976  246
AX-89818995              1    5    .   254  976
AX-89818953              1    5    .   977  249
AX-89819054              1    5    .   247  985
AX-89875853              1    5    .  1054  174
AX-89818998              1    5    .   976  256
AX-89818978              1    5    .   963  249
AX-89780781              1    5    .   995  233
AX-89873295              1    5    .   572  656
AX-89867407              1    5    .   317  911
AX-89874006              1    5    .   419  807
AX-89846828              1    5    .   921  311
AX-89803147              1    5    .   112 1116
AX-89778374              1    5    .   436  792
AX-89846807              1    5    .   755  473
AX-89817687              1    5    .   839  351
AX-89874411              1    5    .   871  361
AX-89874801              1    5    .   862  348
AX-89817304              1    5    .   710  478
AX-89847025              1    5    .   524  698
AX-89803174              1    5    .   493  735
AX-89817205              1    5    .   487  739
AX-89779557              1    5    .   527  677
AX-89817497              1    5    .   409  813
AX-89779044              1    5    .   735  479
AX-89875081              1    5    .   481  751
AX-89817985              1    5    .   478  752
AX-89780111              1    5    .   481  739
AX-89875087              1    5    .   452  752
AX-89847069              1    5    .   341  699
AX-89816758              1    5    .   300  922
AX-89847103              1    5    .   287  937
AX-89875475              1    5    .   324  866
AX-89847101              1    5    .   940  284
AX-89847105              1    5    .   896  288
AX-89860683              1    5    .    86 1144
AX-89780922              1    5    .  1113  113
AX-89873147              1    5    .   744  482
AX-89847602              1    5    .    72 1042
AX-89904639              1    5    .  1079  153
AX-89860972              1    5    .   151 1079
AX-89783766              1    5    .   151 1079
AX-89880337              1    5    .  1089  143
AX-89882241              1    5    .   981  241
AX-89863227              1    5    .   971  261
AX-89863225              1    5    .   969  259
AX-89882331              1    5    .   597  605
AX-89882280              1    5    .   494  736
AX-89847851              1    5    .   487  733
AX-89785400              1    5    .   736  474
AX-89847852              1    5    .   840  390
AX-89825176              1    5    .   571  657
AX-89882275              1    5    .   256  966
AX-89825107              1    5    .   653  545
AX-89882261              1    5    .   260  970
AX-89882238              1    5    .   737  495
AX-89879876              1    5    .    67 1165
AX-89822764              1    5    .   402  830
AX-89860935              1    5    .   583  649
AX-89847542              1    5    .   629  599
AX-89785442              1    5    .   971  261
AX-89879894              1    5    .   680  530
AX-89783502              1    5    .   574  654
AX-89822715              1    5    .   542  690
AX-89907633              1    5    .   461  741
AX-89880176              1    5    .   346  886
AX-89819480              1    5    .   226 1004
AX-89784020              1    5    .   226 1002
AX-89847302              1    5    .  1003  229
AX-89904387              1    5    .   229 1003
AX-89847355              1    5    .   733  499
AX-89782148              1    5    .   734  498
AX-89904458              1    5    .   734  498
AX-89821200              1    5    .   501  725
AX-89821149              1    5    .   731  501
AX-89782421              1    5    .   501  731
AX-89878291              1    5    .   724  486
AX-89847373              1    5    .   731  495
AX-89878402              1    5    .   501  729
AX-89822887              1    5    .   459  771
AX-89847561              1    5    .   452  778
AX-89815353              1    5    .   752  462
AX-89904508              1    5    .   768  464
AX-89822950              1    5    .   405  815
AX-89847507              1    5    .   412  820
AX-89806832              1    5    .   822  410
AX-89803624              1    5    .   761  465
AX-89879973              1    5    .   464  766
AX-89904618              1    5    .   780  452
AX-89904607              1    5    .   464  768
AX-89822961              1    5    .   819  411
AX-89904502              1    5    .   465  763
AX-89879635              1    5    .   412  818
AX-89823502              1    5    .   473  737
AX-89904663              1    5    .   491  741
AX-89823505              1    5    .   474  734
AX-89847204              1    5    .   676  554
AX-89847212              1    5    .   558  674
AX-89847215              1    5    .   559  673
AX-89876538              1    5    .   673  537
AX-89876540              1    5    .   547  673
AX-89904347              1    5    .   553  671
AX-89819453              1    5    .   702  528
AX-89781132              1    5    .   394  836
AX-89781148              1    5    .   160 1072
AX-89819554              1    5    .   159 1065
AX-89819557              1    5    .  1072  160
AX-89819528              1    5    .   159 1073
AX-89820005              1    5    .   191 1039
AX-89860710              1    5    .   191 1041
AX-89862816              1    5    .  1068  164
AX-89877105              1    5    .   187 1039
AX-89806595              1    5    .  1068  164
AX-89876745              1    5    .   190 1040
AX-89781407              1    5    .  1026  196
AX-89877019              1    5    .   192 1040
AX-89876966              1    5    .   517  715
AX-89803467              1    5    .   192 1032
AX-89876984              1    5    .   191  925
AX-89876926              1    5    .   196 1032
AX-89876988              1    5    .  1032  200
AX-89862832              1    5    .  1032  200
AX-89819688              1    5    .   212 1016
AX-89781281              1    5    .   194 1036
AX-89877208              1    5    .   209 1007
AX-89803456              1    5    .   195 1037
AX-89781289              1    5    .   195 1025
AX-89820117              1    5    .  1013  219
AX-89781605              1    5    .   281  947
AX-89819660              1    5    .   284  946
AX-89781590              1    5    .  1010  212
AX-89819662              1    5    .   114 1114
AX-89820163              1    5    .   342  874
AX-89877196              1    5    .   280  940
AX-89781566              1    5    .  1012  218
AX-89820146              1    5    .   371  843
AX-89860740              1    5    .   325  903
AX-89781637              1    5    .   886  324
AX-89781735              1    5    .   193 1039
AX-89904420              1    5    .   416  816
AX-89781685              1    5    .  1035  185
AX-89877295              1    5    .   192 1040
AX-89904423              1    5    .   279  951
AX-89847301              1    5    .   796  434
AX-89877385              1    5    .   193 1039
AX-89806640              1    5    .   816  410
AX-89781650              1    5    .   874  358
AX-89877416              1    5    .   950  278
AX-89820232              1    5    .   191 1039
AX-89803506              1    5    .   189 1039
AX-89820196              1    5    .   784  448
AX-89877403              1    5    .   193 1039
AX-89847303              1    5    .   810  420
AX-89877568              1    5    .    56 1176
AX-89904439              1    5    .   115 1113
AX-89847329              1    5    .  1115  117
AX-89820580              1    5    .    55 1173
AX-89823339              1    5    .   218 1000
AX-89783274              1    5    .   502  706
AX-89880300              1    5    .   340  890
AX-89823157              1    5    .   341  891
AX-89783690              1    5    .   346  886
AX-89879884              1    5    .   230 1002
AX-89880573              1    5    .   343  887
AX-89823162              1    5    .   341  889
AX-89823038              1    5    .   839  391
AX-89877932              1    5    .   504  710
AX-89880227              1    5    .   886  346
AX-89823017              1    5    .   383  831
AX-89892819              1    5    .   846  384
AX-89783397              1    5    .   374  848
AX-89847532              1    5    .   414  816
AX-89879762              1    5    .   845  383
AX-89822426              1    5    .   384  844
AX-89904597              1    5    .   818  410
AX-89863082              1    5    .   333  897
AX-89879609              1    5    .   385  847
AX-89783416              1    5    .   373  839
AX-89823380              1    5    .   888  344
AX-89822595              1    5    .   352  868
AX-89806801              1    5    .   840  390
AX-89783279              1    5    .   840  384
AX-89879805              1    5    .   321  907
AX-89849350              1    5    .   379  845
AX-89847621              1    5    .   330  898
AX-89879837              1    5    .   390  840
AX-89783398              1    5    .   316  906
AX-89794045              1    5    .   871  361
AX-89807774              1    5    .   897  299
AX-89879833              1    5    .   374  820
AX-89847622              1    5    .   837  395
AX-89837580              1    5    .   503  701
AX-89795610              1    5    .   619  611
AX-89782253              1    5    .   828  380
AX-89820875              1    5    .   113 1119
AX-89782159              1    5    .  1117  115
AX-89911313              1    5    .    46 1182
AX-89782718              1    5    .   282  950
AX-89851515              1    5    .   400  802
AX-89806718              1    5    .   817  409
AX-89878416              1    5    .   801  409
AX-89878335              1    5    .   564  648
AX-89904485              1    5    .   663  569
AX-89821141              1    5    .   647  555
AX-89821174              1    5    .   660  570
AX-89821160              1    5    .   655  553
AX-89847372              1    5    .   663  569
AX-89878242              1    5    .   570  656
AX-89847361              1    5    .   668  564
AX-89847360              1    5    .   668  564
AX-89904477              1    5    .   572  656
AX-89904482              1    5    .   572  660
AX-89821031              1    5    .   562  662
AX-89904474              1    5    .   659  563
AX-89878214              1    5    .   256  972
AX-89782345              1    5    .   640  572
AX-89904476              1    5    .   668  564
AX-89904478              1    5    .   658  572
AX-89904479              1    5    .   576  650
AX-89911410              1    5    .   449  783
AX-89904545              1    5    .  1049  153
AX-89879247              1    5    .   783  447
AX-89822051              1    5    .  1072  152
AX-89847448              1    5    .   155 1077
AX-89847451              1    5    .   780  450
AX-89782982              1    5    .  1074  150
AX-89847447              1    5    .  1077  155
AX-89847421              1    5    .  1076  156
AX-89815340              1    5    .   156 1076
AX-89803675              1    5    .  1011  155
AX-89782866              1    5    .   886  326
AX-89799113              1    5    .   436  786
AX-89783925              1    5    .   555  673
AX-89799116              1    5    .   541  673
AX-89882266              1    5    .   559  663
AX-89822692              1    5    .   647  577
AX-89905819              1    5    .   975  249
AX-89783417              1    5    .   982  250
AX-89879963              1    5    .   398  818
AX-89835615              1    5    .   243  985
AX-89822413              1    5    .   249  979
AX-89823410              1    5    .   703  517
AX-89820122              1    5    .   495  731
AX-89823164              1    5    .   486  730
AX-89823064              1    5    .   341  869
AX-89880239              1    5    .  1083  147
AX-89783860              1    5    .   492  734
AX-89819645              1    5    .   726  496
AX-89822632              1    5    .   471  737
AX-89783379              1    5    .   481  711
AX-89783740              1    5    .   494  726
AX-89879693              1    5    .   734  498
AX-89781652              1    5    .   732  496
AX-89847533              1    5    .   261  971
AX-89904651              1    5    .   146 1086
AX-89781801              1    5    .   480  740
AX-89904585              1    5    .   511  717
AX-89822505              1    5    .   496  714
AX-89822486              1    5    .   703  497
AX-89783591              1    5    .   531  697
AX-89783567              1    5    .   580  652
AX-89783308              1    5    .   708  522
AX-89880114              1    5    .   605  609
AX-89879705              1    5    .   721  511
AX-89783987              1    5    .  1044  188
AX-89904657              1    5    .   415  809
AX-89904340              1    5    .   407  821
AX-89819858              1    5    .   491  731
AX-89876958              1    5    .   715  497
AX-89781374              1    5    .   499  727
AX-89876821              1    5    .   520  710
AX-89847289              1    5    .    81 1143
AX-89867615              1    5    .   589  643
AX-89781539              1    5    .   552  658
AX-89781694              1    5    .   197 1033
AX-89781693              1    5    .   874  356
AX-89820186              1    5    .   929  303
AX-89910994              1    5    .   902  328
AX-89781728              1    5    .   304  924
AX-89877434              1    5    .   376  836
AX-89867638              1    5    .   823  365
AX-89877819              1    5    .   860  372
AX-89862886              1    5    .   860  368
AX-89877804              1    5    .   368  858
AX-89877398              1    5    .   471  735
AX-89781802              1    5    .   439  783
AX-89820579              1    5    .   449  769
AX-89782066              1    5    .   440  780
AX-89782015              1    5    .   444  772
AX-89907400              1    5    .   473  759
AX-89847328              1    5    .   773  441
AX-89796840              1    5    .   791  423
AX-89782036              1    5    .   776  452
AX-89877480              1    5    .   783  439
AX-89820316              1    5    .   440  770
AX-89781929              1    5    .   444  770
AX-89781765              1    5    .   449  775
AX-89782087              1    5    .   775  457
AX-89781915              1    5    .   447  775
AX-89781814              1    5    .   789  419
AX-89781949              1    5    .   455  777
AX-89877805              1    5    .   424  776
AX-89820502              1    5    .   770  444
AX-89781987              1    5    .   905  319
AX-89904445              1    5    .   756  470
AX-89782012              1    5    .   349  849
AX-89877708              1    5    .   857  325
AX-89904449              1    5    .   387  841
AX-89820566              1    5    .   841  383
AX-89820327              1    5    .   620  244
AX-89847324              1    5    .   753  459
AX-89781821              1    5    .   462  754
AX-89795559              1    5    .  1089  137
AX-89795603              1    5    .  1089  137
AX-89878673              1    5    .  1069  133
AX-89878253              1    5    .   266  950
AX-89847366              1    5    .   964  266
AX-89782318              1    5    .   661  547
AX-89879085              1    5    .   671  513
AX-89783015              1    5    .   690  514
AX-89782979              1    5    .   510  698
AX-89821012              1    5    .   190 1038
AX-89783029              1    5    .   515  699
AX-89878129              1    5    .   546  676
AX-89822055              1    5    .   504  698
AX-89783055              1    5    .   348  866
AX-89821856              1    5    .   841  367
AX-89821834              1    5    .   974  252
AX-89803668              1    5    .   846  382
AX-89815363              1    5    .  1078  154
AX-89822627              1    5    .   592  624
AX-89911501              1    5    .  1099  129
AX-89822635              1    5    .   497  725
AX-89794046              1    5    .   572  624
AX-89847534              1    5    .   629  603
AX-89867786              1    5    .   657  575
AX-89904600              1    5    .   557  671
AX-89847540              1    5    .   727  505
AX-89904577              1    5    .   602  630
AX-89794061              1    5    .   728  502
AX-89783280              1    5    .   629  601
AX-89849663              1    5    .   126 1104
AX-89880258              1    5    .   466  744
AX-89878481              1    5    .   546  686
AX-89878262              1    5    .   681  547
AX-89878257              1    5    .   686  546
AX-89781606              1    5    .   472  736
AX-89820188              1    5    .   741  483
AX-89878288              1    5    .   685  547
AX-89783715              1    5    .   443  775
AX-89823166              1    5    .   498  712
AX-89878318              1    5    .   544  666
AX-89822658              1    5    .   600  630
AX-89783478              1    5    .   503  725
AX-89811743              1    5    .   708  516
AX-89882247              1    5    .   704  512
AX-89825142              1    5    .   504  694
AX-89882250              1    5    .   709  503
AX-89882319              1    5    .   519  711
AX-89812086              1    5    .   621  599
AX-89811742              1    5    .   712  498
AX-89825165              1    5    .   751  445
AX-89882325              1    5    .   765  465
AX-89825173              1    5    .   763  467
AX-89904601              1    5    .   238  994
AX-89882295              1    5    .   495  697
AX-89825213              1    5    .   705  523
AX-89825098              1    5    .   465  765
AX-89882272              1    5    .   436  776
AX-89904644              1    5    .  1046  184
AX-89823267              1    5    .   500  730
AX-89781537              1    5    .   281  929
AX-89820063              1    5    .   915  287
AX-89781218              1    5    .   974  242
AX-89781726              1    5    .   442  790
AX-89781651              1    5    .   316  916
AX-89877293              1    5    .   309  915
AX-89894813              1    5    .   692  540
AX-89795567              1    5    .   670  542
AX-89837575              1    5    .  1025  199
AX-89894767              1    5    .  1024  206
AX-89803527              1    5    .   781  447
AX-89782014              1    5    .   612  600
AX-89820526              1    5    .   767  437
AX-89877659              1    5    .   779  447
AX-89877684              1    5    .   776  436
AX-89820583              1    5    .   607  613
AX-89858539              1    5    .  1094  138
AX-89820558              1    5    .   586  638
AX-89782811              1    5    .   129 1093
AX-89894835              1    5    .   879  351
AX-89820769              1    5    .   821  403
AX-89820733              1    5    .   826  388
AX-89894843              1    5    .   344  874
AX-89877885              1    5    .   391  819
AX-89821706              1    5    .   686  542
AX-89877912              1    5    .   403  817
AX-89878019              1    5    .   403  823
AX-89879396              1    5    .  1045  175
AX-89782698              1    5    .   716  506
AX-89878705              1    5    .   710  484
AX-89821517              1    5    .   635  591
AX-89782680              1    5    .   507  703
AX-89782713              1    5    .   722  490
AX-89847395              1    5    .   443  789
AX-89821277              1    5    .   779  439
AX-89867660              1    5    .   680  550
AX-89781853              1    5    .   553  669
AX-89781859              1    5    .   661  541
AX-89781803              1    5    .   663  543
AX-89877426              1    5    .   973  255
AX-89904422              1    5    .   254  976
AX-89820147              1    5    .  1023  191
AX-89781633              1    5    .   197 1035
AX-89784368              1    5    .   219  983
AX-89877229              1    5    .   158 1058
AX-89876545              1    5    .  1163   67
AX-89821622              1    5    .   520  674
AX-89821939              1    5    .   695  527
AX-89783368              1    5    .   458  748
AX-89879697              1    5    .   607  619
AX-89783983              1    5    .   711  505
AX-89847566              1    5    .   463  767
AX-89822977              1    5    .   213 1013
AX-89784027              1    5    .   368  850
AX-89819284              1    5    .   321  873
AX-89878056              1    5    .   202 1030
AX-89822826              1    5    .   748  462
AX-89782111              1    5    .  1003  229
AX-89847515              1    5    .   175 1049
AX-89879885              1    5    .   278  954
AX-89847250              1    5    .  1003  229
AX-89876702              1    5    .   511  673
AX-89781087              1    5    .   202 1030
AX-89819505              1    5    .  1028  188
AX-89847585              1    5    .   204 1028
AX-89904634              1    5    .   499  729
AX-89823062              1    5    .   698  520
AX-89822447              1    5    .   557  643
AX-89822579              1    5    .   532  674
AX-89847625              1    5    .  1144   82
AX-89783476              1    5    .   936  264
AX-89878797              1    5    .   532  694
AX-89825203              1    5    .   850  338
AX-89904817              1    5    .   258  974
AX-89799149              1    5    .   681  539
AX-89894792              1    5    .   530  698
AX-89782112              1    5    .   485  741
AX-89877985              1    5    .   450  750
AX-89872327              1    5    .   520  712
AX-89820949              1    5    .   765  447
AX-89847412              1    5    .   560  662
AX-89878844              1    5    .   663  557
AX-89878786              1    5    .   443  717
AX-89904507              1    5    .   180 1048
AX-89782729              1    5    .   563  665
AX-89821395              1    5    .   143 1073
AX-89878607              1    5    .   269  947
AX-89821460              1    5    .   258  956
AX-89821500              1    5    .   271  953
AX-89821463              1    5    .   949  273
AX-89821464              1    5    .   271  959
AX-89904513              1    5    .  1111  119
AX-89821436              1    5    .  1111  121
AX-89821306              1    5    .   265  953
AX-89782543              1    5    .   116 1110
AX-89821230              1    5    .   764  456
AX-89782590              1    5    .   945  269
AX-89878458              1    5    .   270  960
AX-89821352              1    5    .   913  267
AX-89878484              1    5    .   120 1112
AX-89821221              1    5    .   883  337
AX-89821340              1    5    .   270  960
AX-89821328              1    5    .   139 1089
AX-89878482              1    5    .  1084  146
AX-89878305              1    5    .   341  875
AX-89878273              1    5    .   357  859
AX-89878304              1    5    .   346  868
AX-89821184              1    5    .   341  875
AX-89878206              1    5    .   359  851
AX-89821078              1    5    .   849  359
AX-89821042              1    5    .   858  360
AX-89783058              1    5    .   624  574
AX-89878177              1    5    .   852  362
AX-89904542              1    5    .   490  740
AX-89879143              1    5    .   828  370
AX-89821811              1    5    .   394  816
AX-89821754              1    5    .   407  819
AX-89803663              1    5    .   392  826
AX-89821810              1    5    .   817  389
AX-89884895              1    5    .   778  450
AX-89784697              1    5    .   833  395
AX-89881406              1    5    .   447  779
AX-89784634              1    5    .   448  744
AX-89861016              1    5    .   443  777
AX-89788020              1    5    .   396  832
AX-89881074              1    5    .   783  417
AX-89904700              1    5    .   453  779
AX-89807315              1    5    .   776  440
AX-89828022              1    5    .   775  457
AX-89787547              1    5    .   452  778
AX-89804287              1    5    .   437  769
AX-89787303              1    5    .   239  991
AX-89884630              1    5    .   238  992
AX-89787290              1    5    .   993  237
AX-89787223              1    5    .   988  238
AX-89828362              1    5    .   242  988
AX-89807084              1    5    .   985  225
AX-89863285              1    5    .   992  238
AX-89848148              1    5    .  1122  110
AX-89884193              1    5    .   290  926
AX-89786942              1    5    .   298  932
AX-89827048              1    5    .   292  924
AX-89904890              1    5    .   303  929
AX-89785241              1    5    .    78 1154
AX-89882022              1    5    .  1154   78
AX-89882026              1    5    .    78 1154
AX-89847791              1    5    .   304  920
AX-89787162              1    5    .    81 1151
AX-89904839              1    5    .  1002  228
AX-89847880              1    5    .   226 1004
AX-89904837              1    5    .   504  726
AX-89904831              1    5    .   647  585
AX-89785628              1    5    .  1004  228
AX-89904844              1    5    .   228 1002
AX-89785568              1    5    .   180 1052
AX-89847873              1    5    .   647  585
AX-89904886              1    5    .   255  949
AX-89826121              1    5    .  1100  132
AX-89847975              1    5    .   926  306
AX-89904895              1    5    .   979  253
AX-89847988              1    5    .   979  253
AX-89826164              1    5    .   926  306
AX-89882385              1    5    .   648  584
AX-89847968              1    5    .   955  277
AX-89847974              1    5    .   306  926
AX-89826217              1    5    .   907  305
AX-89882422              1    5    .   182 1050
AX-89881921              1    5    .   936  280
AX-89863307              1    5    .  1008  222
AX-89904830              1    5    .   646  582
AX-89804114              1    5    .   878  354
AX-89884459              1    5    .    78 1150
AX-89881876              1    5    .   987  245
AX-89895219              1    5    .   246  986
AX-89824747              1    5    .   938  294
AX-89881703              1    5    .   244  986
AX-89824737              1    5    .   245  983
AX-89906025              1    5    .   985  245
AX-89904781              1    5    .   294  938
AX-89881704              1    5    .   245  987
AX-89784964              1    5    .   161 1071
AX-89905224              1    5    .   941  285
AX-89904758              1    5    .   952  280
AX-89847782              1    5    .   155 1047
AX-89830369              1    5    .   948  284
AX-89884773              1    5    .  1147   83
AX-89784831              1    5    .    82 1150
AX-89784834              1    5    .   113 1107
AX-89786990              1    5    .  1098  106
AX-89904984              1    5    .   113 1117
AX-89884207              1    5    .   158 1068
AX-89787403              1    5    .  1144   40
AX-89824296              1    5    .   974  258
AX-89885395              1    5    .    55 1173
AX-89791292              1    5    .   433  789
AX-89879746              1    5    .   323  893
AX-89848231              1    5    .   400  832
AX-89807326              1    5    .  1171   59
AX-89905042              1    5    .   395  837
AX-89825682              1    5    .   835  385
AX-89785900              1    5    .   396  836
AX-89882943              1    5    .   471  757
AX-89883126              1    5    .   166 1066
AX-89786120              1    5    .   164 1064
AX-89786081              1    5    .  1057  169
AX-89806157              1    5    .   393  829
AX-89786124              1    5    .   166 1034
AX-89845875              1    5    .   400  832
AX-89861250              1    5    .   250  970
AX-89827832              1    5    .   360  852
AX-89826010              1    5    .  1062  170
AX-89845873              1    5    .   532  700
AX-89825846              1    5    .   834  396
AX-89786103              1    5    .   165 1061
AX-89802499              1    5    .   400  830
AX-89827883              1    5    .   406  786
AX-89832960              1    5    .   477  755
AX-89890254              1    5    .   747  463
AX-89833028              1    5    .   229 1003
AX-89890269              1    5    .  1003  229
AX-89890205              1    5    .   162 1070
AX-89890230              1    5    .  1001  231
AX-89832984              1    5    .   231 1001
AX-89833044              1    5    .   757  463
AX-89833033              1    5    .   229 1003
AX-89832975              1    5    .  1069  161
AX-89792160              1    5    .   746  474
AX-89785919              1    5    .   819  389
AX-89882927              1    5    .   469  757
AX-89825663              1    5    .   393  807
AX-89785867              1    5    .   126 1104
AX-89904854              1    5    .   265  965
AX-89863257              1    5    .  1088  140
AX-89868457              1    5    .   436  796
AX-89807089              1    5    .  1090  134
AX-89831869              1    5    .   795  435
AX-89831866              1    5    .   259  957
AX-89882666              1    5    .   402  818
AX-89865784              1    5    .  1107  123
AX-89885495              1    5    .   124 1024
AX-89880924              1    5    .   125 1105
AX-89784366              1    5    .   126 1106
AX-89881402              1    5    .   544  688
AX-89784346              1    5    .   501  707
AX-89803924              1    5    .   544  686
AX-89784478              1    5    .   847  381
AX-89881204              1    5    .   172 1054
AX-89824133              1    5    .   848  382
AX-89784596              1    5    .   690  536
AX-89824243              1    5    .   682  534
AX-89784571              1    5    .   540  684
AX-89824164              1    5    .   164 1068
AX-89881289              1    5    .   390  840
AX-89784523              1    5    .   542  688
AX-89881331              1    5    .  1068  162
AX-89863153              1    5    .  1067  165
AX-89867111              1    5    .   386  826
AX-89847723              1    5    .   311  919
AX-89784434              1    5    .   119 1109
AX-89784560              1    5    .   678  538
AX-89784669              1    5    .   252  964
AX-89824292              1    5    .   253  975
AX-89847727              1    5    .   855  377
AX-89784656              1    5    .   633  597
AX-89803929              1    5    .   596  634
AX-89855884              1    5    .   632  598
AX-89863165              1    5    .   634  598
AX-89881492              1    5    .   631  599
AX-89784643              1    5    .   598  634
AX-89847734              1    5    .   258  974
AX-89879504              1    5    .   953  271
AX-89881628              1    5    .   258  966
AX-89847470              1    5    .   253  979
AX-89904569              1    5    .   957  273
AX-89904555              1    5    .   473  759
AX-89783233              1    5    .   272  960
AX-89784718              1    5    .   979  253
AX-89824368              1    5    .   254  976
AX-89822279              1    5    .   251  977
AX-89904566              1    5    .   959  273
AX-89879490              1    5    .    14 1068
AX-89824504              1    5    .   925  303
AX-89904570              1    5    .   279  951
AX-89847478              1    5    .   260  952
AX-89824502              1    5    .   965  267
AX-89904557              1    5    .   476  756
AX-89822250              1    5    .   759  441
AX-89904565              1    5    .   958  272
AX-89847471              1    5    .   253  979
AX-89822280              1    5    .   979  253
AX-89806991              1    5    .   950  254
AX-89820637              1    5    .   218 1014
AX-89783166              1    5    .   755  461
AX-89811696              1    5    .   943  283
AX-89847475              1    5    .   892  336
AX-89847463              1    5    .   770  462
AX-89822380              1    5    .   690  504
AX-89904549              1    5    .   870  362
AX-89904550              1    5    .   738  490
AX-89783126              1    5    .   770  448
AX-89822110              1    5    .   359  867
AX-89904777              1    5    .   424  806
AX-89783088              1    5    .   868  362
AX-89847747              1    5    .   265  897
AX-89822379              1    5    .   722  500
AX-89785050              1    5    .   423  809
AX-89784992              1    5    .   673  543
AX-89785006              1    5    .   303  927
AX-89824666              1    5    .   807  425
AX-89804199              1    5    .    80 1148
AX-89786862              1    5    .  1009  221
AX-89848099              1    5    .  1009  221
AX-89786387              1    5    .   143 1089
AX-89848096              1    5    .   273  959
AX-89848004              1    5    .  1008  222
AX-89848117              1    5    .  1000  226
AX-89811234              1    5    .   792  440
AX-89848062              1    5    .   519  711
AX-89904920              1    5    .   978  254
AX-89852053              1    5    .   232 1000
AX-89847825              1    5    .   865  367
AX-89847847              1    5    .   322  910
AX-89904896              1    5    .   953  269
AX-89786418              1    5    .   958  272
AX-89883013              1    5    .   257  957
AX-89785613              1    5    .   271  959
AX-89881780              1    5    .   298  932
AX-89827285              1    5    .   257  973
AX-89787139              1    5    .   279  945
AX-89787167              1    5    .   576  622
AX-89904746              1    5    .   315  917
AX-89787132              1    5    .   300  914
AX-89787116              1    5    .   894  332
AX-89787165              1    5    .   291  937
AX-89787121              1    5    .   915  313
AX-89827258              1    5    .   307  917
AX-89787119              1    5    .   912  308
AX-89884399              1    5    .   272  928
AX-89872492              1    5    .   333  899
AX-89827441              1    5    .   270  958
AX-89807289              1    5    .   952  278
AX-89787336              1    5    .   372  834
AX-89884508              1    5    .   268  958
AX-89787212              1    5    .   987  237
AX-89787229              1    5    .   239  993
AX-89877154              1    5    .   227  997
AX-89787362              1    5    .   239  993
AX-89787513              1    5    .   132 1096
AX-89804259              1    5    .   134 1098
AX-89827685              1    5    .   134 1098
AX-89827761              1    5    .   937  291
AX-89807296              1    5    .  1097  133
AX-89787430              1    5    .  1152   76
AX-89848199              1    5    .   394  836
AX-89828285              1    5    .   832  382
AX-89848252              1    5    .   654  578
AX-89787924              1    5    .   371  843
AX-89828208              1    5    .   226 1004
AX-89885360              1    5    .   392  838
AX-89828203              1    5    .   366  864
AX-89787916              1    5    .   255  957
AX-89868096              1    5    .   225 1001
AX-89828162              1    5    .  1004  228
AX-89787857              1    5    .   226 1004
AX-89828094              1    5    .  1148   84
AX-89885062              1    5    .    86 1146
AX-89787615              1    5    .  1086  144
AX-89868079              1    5    .   137 1083
AX-89785993              1    5    .  1077  141
AX-89787575              1    5    .   142 1088
AX-89825892              1    5    .  1139   81
AX-89825577              1    5    .  1152   78
AX-89825673              1    5    .    77 1151
AX-89825701              1    5    .  1154   78
AX-89825584              1    5    .  1151   73
AX-89831871              1    5    .  1015  209
AX-89784246              1    5    .   216 1016
AX-89823811              1    5    .   213 1017
AX-89791258              1    5    .  1019  211
AX-89847679              1    5    .  1015  215
AX-89885535              1    5    .   213 1015
AX-89881340              1    5    .   955  277
AX-89881047              1    5    .   226 1006
AX-89847668              1    5    .   215  997
AX-89881021              1    5    .   992  224
AX-89784615              1    5    .   478  742
AX-89881025              1    5    .   225 1003
AX-89822249              1    5    .   688  542
AX-89872399              1    5    .  1018  214
AX-89824193              1    5    .   276  954
AX-89784490              1    5    .   940  290
AX-89881157              1    5    .   365  865
AX-89824104              1    5    .   291  941
AX-89784474              1    5    .   290  902
AX-89822343              1    5    .  1093  139
AX-89847464              1    5    .  1093  139
AX-89855849              1    5    .   942  290
AX-89822234              1    5    .   544  652
AX-89879493              1    5    .   400  816
AX-89822339              1    5    .  1093  139
AX-89881613              1    5    .   139 1093
AX-89784568              1    5    .   950  278
AX-89904684              1    5    .   214 1018
AX-89784986              1    5    .   413  817
AX-89847715              1    5    .   290  942
AX-89880930              1    5    .   209  993
AX-89822373              1    5    .   214  486
AX-89884237              1    5    .   420  774
AX-89904775              1    5    .   552  678
AX-89786932              1    5    .   551  677
AX-89824691              1    5    .   668  542
AX-89904778              1    5    .  1093  139
AX-89904780              1    5    .   138 1092
AX-89847483              1    5    .   824  406
AX-89784851              1    5    .   621  609
AX-89784889              1    5    .  1088  142
AX-89787517              1    5    .   589  617
AX-89824551              1    5    .   635  583
AX-89848131              1    5    .   816  416
AX-89824744              1    5    .   591  639
AX-89895218              1    5    .  1083  149
AX-89881877              1    5    .  1083  149
AX-89881661              1    5    .   140 1092
AX-89887552              1    5    .   142 1084
AX-89883161              1    5    .   620  608
AX-89826022              1    5    .   478  740
AX-89800585              1    5    .   479  749
AX-89786152              1    5    .   787  415
AX-89838011              1    5    .   634  590
AX-89904769              1    5    .   653  579
AX-89884888              1    5    .   140 1092
AX-89881871              1    5    .   434  784
AX-89784896              1    5    .   769  421
AX-89883294              1    5    .   556  656
AX-89786334              1    5    .   514  690
AX-89881918              1    5    .   629  591
AX-89826194              1    5    .   648  582
AX-89847771              1    5    .   619  581
AX-89904764              1    5    .   593  639
AX-89803968              1    5    .   149 1083
AX-89824762              1    5    .   148 1084
AX-89883291              1    5    .   564  644
AX-89786286              1    5    .   639  565
AX-89904897              1    5    .   693  539
AX-89826218              1    5    .   641  581
AX-89786333              1    5    .   376  844
AX-89883407              1    5    .  1032  200
AX-89824771              1    5    .  1083  149
AX-89881944              1    5    .   740  492
AX-89786331              1    5    .   382  844
AX-89881933              1    5    .   233  995
AX-89826290              1    5    .   198 1032
AX-89867133              1    5    .   869  341
AX-89826216              1    5    .   336  870
AX-89786326              1    5    .   848  368
AX-89883426              1    5    .   200 1032
AX-89825462              1    5    .   968  254
AX-89785078              1    5    .  1082  150
AX-89911918              1    5    .   592  636
AX-89847796              1    5    .   639  591
AX-89825461              1    5    .   749  469
AX-89872656              1    5    .   121 1091
AX-89892576              1    5    .  1013  201
AX-89785734              1    5    .   638  564
AX-89904851              1    5    .   668  562
AX-89847901              1    5    .   875  351
AX-89904885              1    5    .   208 1018
AX-89882366              1    5    .   727  497
AX-89882613              1    5    .   661  559
AX-89785740              1    5    .   619  575
AX-89825220              1    5    .  1155   77
AX-89785680              1    5    .   877  349
AX-89882445              1    5    .   380  824
AX-89785346              1    5    .   352  874
AX-89847876              1    5    .  1065  163
AX-89785259              1    5    .    72 1152
AX-89828061              1    5    .   350  880
AX-89784630              1    5    .   882  344
AX-89828388              1    5    .   341  865
AX-89784653              1    5    .   347  883
AX-89881128              1    5    .   870  336
AX-89824237              1    5    .   344  882
AX-89823851              1    5    .   875  345
AX-89784365              1    5    .   878  348
AX-89884732              1    5    .   332  868
AX-89847707              1    5    .   877  355
AX-89804316              1    5    .   339  871
AX-89824251              1    5    .   880  324
AX-89863101              1    5    .   692  520
AX-89784707              1    5    .   349  881
AX-89787677              1    5    .   876  330
AX-89881390              1    5    .   900  318
AX-89787681              1    5    .   910  316
AX-89905039              1    5    .   874  354
AX-89784660              1    5    .   346  874
AX-89828111              1    5    .   885  341
AX-89861277              1    5    .   342  874
AX-89823912              1    5    .   350  878
AX-89827466              1    5    .   882  344
AX-89827786              1    5    .   343  883
AX-89787675              1    5    .   888  320
AX-89827249              1    5    .   882  344
AX-89827022              1    5    .   346  882
AX-89825960              1    5    .   831  397
AX-89825809              1    5    .   825  393
AX-89785966              1    5    .   397  833
AX-89851954              1    5    .   395  837
AX-89825677              1    5    .   389  827
AX-89882614              1    5    .   258  962
AX-89785627              1    5    .   827  389
AX-89785626              1    5    .   975  257
AX-89865542              1    5    .   252  974
AX-89882175              1    5    .   975  253
AX-89784950              1    5    .   387  841
AX-89824596              1    5    .   376  832
AX-89784827              1    5    .   838  384
AX-89848160              1    5    .   889  335
AX-89884608              1    5    .   325  899
AX-89863444              1    5    .  1045  183
AX-89884482              1    5    .   307  901
AX-89884690              1    5    .   327  905
AX-89848187              1    5    .   371  859
AX-89804243              1    5    .   165 1045
AX-89848198              1    5    .   550  680
AX-89905054              1    5    .   871  359
AX-89905055              1    5    .   898  314
AX-89885373              1    5    .   869  359
AX-89787474              1    5    .   547  679
AX-89827727              1    5    .   667  549
AX-89848251              1    5    .   851  367
AX-89884844              1    5    .   674  546
AX-89848202              1    5    .   720  506
AX-89787450              1    5    .   684  518
AX-89884851              1    5    .   212 1010
AX-89787770              1    5    .   275  945
AX-89828095              1    5    .   277  945
AX-89787813              1    5    .   259  967
AX-89848229              1    5    .   928  292
AX-89787680              1    5    .   269  931
AX-89848230              1    5    .   281  935
AX-89885080              1    5    .   290  940
AX-89828006              1    5    .   270  950
AX-89848228              1    5    .   291  939
AX-89787587              1    5    .   287  939
AX-89827931              1    5    .   288  930
AX-89884972              1    5    .   288  936
AX-89827953              1    5    .   287  931
AX-89787573              1    5    .   937  287
AX-89885009              1    5    .   929  289
AX-89848219              1    5    .   940  292
AX-89827916              1    5    .   285  935
AX-89787540              1    5    .   285  941
AX-89848214              1    5    .   291  939
AX-89906821              1    5    .   433  789
AX-89785986              1    5    .   279  941
AX-89785987              1    5    .   714  476
AX-89785845              1    5    .   518  710
AX-89792191              1    5    .   679  549
AX-89826015              1    5    .   945  283
AX-89882890              1    5    .   790  410
AX-89890259              1    5    .   285  947
AX-89867951              1    5    .   964  268
AX-89865577              1    5    .   289  943
AX-89825930              1    5    .   940  286
AX-89785926              1    5    .   795  411
AX-89893699              1    5    .   413  817
AX-89885526              1    5    .   440  752
AX-89788071              1    5    .   779  451
AX-89881208              1    5    .   229 1001
AX-89831838              1    5    .   828  360
AX-89784409              1    5    .   943  261
AX-89824161              1    5    .   255  965
AX-89824255              1    5    .   263  957
AX-89904707              1    5    .   961  269
AX-89881267              1    5    .   965  265
AX-89881410              1    5    .   999  233
AX-89881353              1    5    .   960  242
AX-89847741              1    5    .   266  966
AX-89824357              1    5    .   264  966
AX-89784495              1    5    .   265  961
AX-89784590              1    5    .   264  966
AX-89881239              1    5    .   965  267
AX-89824218              1    5    .   965  263
AX-89881260              1    5    .   965  265
AX-89784441              1    5    .   939  289
AX-89823947              1    5    .   280  926
AX-89824256              1    5    .   713  485
AX-89867870              1    5    .   506  720
AX-89904738              1    5    .   228 1004
AX-89881449              1    5    .  1026  204
AX-89822350              1    5    .   550  674
AX-89847735              1    5    .   541  683
AX-89784623              1    5    .   211  543
AX-89824487              1    5    .   788  442
AX-89904741              1    5    .   998  234
AX-89879350              1    5    .   190 1042
AX-89879529              1    5    .   441  779
AX-89784632              1    5    .   466  754
AX-89783082              1    5    .  1028  196
AX-89847455              1    5    .   182 1042
AX-89904554              1    5    .  1042  190
AX-89879318              1    5    .   190 1042
AX-89847733              1    5    .   476  752
AX-89881657              1    5    .   908  322
AX-89847779              1    5    .   867  361
AX-89822358              1    5    .   554  676
AX-89879328              1    5    .   183 1039
AX-89784689              1    5    .   468  754
AX-89867970              1    5    .  1089  141
AX-89826180              1    5    .   959  249
AX-89786250              1    5    .   139 1091
AX-89826075              1    5    .   970  248
AX-89883210              1    5    .   166 1064
AX-89892578              1    5    .   983  247
AX-89826073              1    5    .   133 1099
AX-89793881              1    5    .   989  217
AX-89786158              1    5    .   147 1051
AX-89904852              1    5    .   267  963
AX-89904824              1    5    .  1003  227
AX-89825306              1    5    .   200 1024
AX-89785543              1    5    .   199 1025
AX-89847885              1    5    .   154 1078
AX-89785647              1    5    .   986  232
AX-89785685              1    5    .   211 1007
AX-89847884              1    5    .   973  239
AX-89882574              1    5    .   375  851
AX-89785365              1    5    .   376  848
AX-89882211              1    5    .   377  849
AX-89847897              1    5    .   850  378
AX-89785246              1    5    .  1019  205
AX-89785234              1    5    .  1019  203
AX-89785296              1    5    .   207 1011
AX-89882152              1    5    .  1032  194
AX-89847821              1    5    .   966  262
AX-89882058              1    5    .   964  260
AX-89785194              1    5    .  1021  211
AX-89826502              1    5    .   266  950
AX-89848028              1    5    .   333  897
AX-89786454              1    5    .   989  243
AX-89904910              1    5    .   898  334
AX-89883628              1    5    .   285  927
AX-89786503              1    5    .   871  323
AX-89883653              1    5    .   329  893
AX-89826596              1    5    .   301  923
AX-89883700              1    5    .   803  421
AX-89883862              1    5    .   223  991
AX-89883923              1    5    .  1056  172
AX-89786755              1    5    .    92 1122
AX-89826383              1    5    .   197 1035
AX-89848125              1    5    .   198 1032
AX-89884115              1    5    .   493  717
AX-89786900              1    5    .   494  716
AX-89826415              1    5    .  1021  193
AX-89884014              1    5    .   478  754
AX-89884008              1    5    .  1033  195
AX-89884012              1    5    .   197 1035
AX-89904969              1    5    .   318  912
AX-89883489              1    5    .   179 1025
AX-89786431              1    5    .   445  749
AX-89904999              1    5    .   759  473
AX-89807272              1    5    .   686  534
AX-89882990              1    5    .   454  748
AX-89904752              1    5    .   556  674
AX-89904823              1    5    .   585  643
AX-89904748              1    5    .   676  556
AX-89785340              1    5    .  1159   69
AX-89824674              1    5    .   663  563
AX-89787286              1    5    .  1005  211
AX-89787419              1    5    .   187 1041
AX-89848201              1    5    .  1041  191
AX-89827607              1    5    .   191 1035
AX-89827634              1    5    .  1036  196
AX-89828224              1    5    .  1025  185
AX-89787762              1    5    .   532  696
AX-89885077              1    5    .   711  519
AX-89885075              1    5    .   874  356
AX-89787657              1    5    .   434  752
AX-89787643              1    5    .   355  859
AX-89885005              1    5    .   635  591
AX-89827806              1    5    .   627  597
AX-89905027              1    5    .   703  525
AX-89872441              1    5    .   727  505
AX-89847941              1    5    .   151 1081
AX-89906889              1    5    .  1078  150
AX-89802411              1    5    .   370  854
AX-89845527              1    5    .   362  854
AX-89785838              1    5    .   347  861
AX-89847933              1    5    .  1081  151
AX-89883067              1    5    .   136 1088
AX-89825979              1    5    .   412  816
AX-89825996              1    5    .   412  818
AX-89905493              1    5    .   412  808
AX-89792176              1    5    .   821  411
AX-89832942              1    5    .   795  433
AX-89785924              1    5    .   381  827
AX-89825742              1    5    .   438  768
AX-89825732              1    5    .   775  423
AX-89785906              1    5    .   456  776
AX-89885472              1    5    .   495  731
AX-89788026              1    5    .   735  485
AX-89885471              1    5    .   354  860
AX-89788027              1    5    .   363  867
AX-89872429              1    5    .   848  362
AX-89880965              1    5    .   352  840
AX-89861017              1    5    .   300  916
AX-89806917              1    5    .   927  289
AX-89785753              1    5    .   842  374
AX-89880974              1    5    .   906  316
AX-89880932              1    5    .   331  893
AX-89848262              1    5    .   370  846
AX-89784234              1    5    .   722  508
AX-89823785              1    5    .   506  700
AX-89803886              1    5    .   514  710
AX-89784466              1    5    .   596  606
AX-89847482              1    5    .   521  705
AX-89824383              1    5    .   358  856
AX-89847736              1    5    .   585  647
AX-89824300              1    5    .   561  641
AX-89872413              1    5    .   548  676
AX-89824337              1    5    .   659  539
AX-89847737              1    5    .   586  644
AX-89824389              1    5    .   899  323
AX-89824494              1    5    .   372  852
AX-89784662              1    5    .   668  554
AX-89881471              1    5    .   648  582
AX-89881487              1    5    .   643  583
AX-89904718              1    5    .   676  550
AX-89881420              1    5    .   542  674
AX-89784616              1    5    .   550  674
AX-89904709              1    5    .   572  632
AX-89847708              1    5    .   827  405
AX-89824074              1    5    .   594  610
AX-89824026              1    5    .   219 1007
AX-89784515              1    5    .   633  573
AX-89881177              1    5    .   603  617
AX-89783097              1    5    .   580  652
AX-89784463              1    5    .   371  851
AX-89822130              1    5    .   206 1006
AX-89785011              1    5    .   178 1048
AX-89912411              1    5    .   494  722
AX-89884247              1    5    .   256  972
AX-89828336              1    5    .   970  260
AX-89826024              1    5    .   104 1126
AX-89904762              1    5    .   927  301
AX-89847865              1    5    .  1000  224
AX-89785706              1    5    .   871  343
AX-89789849              1    5    .   679  535
AX-89883413              1    5    .   209 1011
AX-89826260              1    5    .   216  998
AX-89868518              1    5    .   885  343
AX-89786164              1    5    .   881  319
AX-89786179              1    5    .   886  344
AX-89825488              1    5    .   351  873
AX-89825407              1    5    .   166 1066
AX-89825448              1    5    .  1167   65
AX-89882179              1    5    .    66 1162
AX-89883631              1    5    .  1119  109
AX-89786399              1    5    .   850  368
AX-89823897              1    5    .   836  384
AX-89807106              1    5    .   859  361
AX-89872430              1    5    .   849  363
AX-89880949              1    5    .   316  892
AX-89784303              1    5    .   396  832
AX-89882744              1    5    .   354  866
AX-89786851              1    5    .   885  321
AX-89786839              1    5    .   345  875
AX-89826443              1    5    .   885  337
AX-89825750              1    5    .   358  870
AX-89786784              1    5    .   810  422
AX-89786708              1    5    .   344  886
AX-89786903              1    5    .   839  391
AX-89884084              1    5    .   848  382
AX-89826690              1    5    .  1057  173
AX-89786654              1    5    .   917  301
AX-89786645              1    5    .   925  307
AX-89826606              1    5    .   946  260
AX-89824769              1    5    .   285  945
AX-89815431              1    5    .   776  452
AX-89786544              1    5    .   144 1076
AX-89885218              1    5    .   507  699
AX-89807329              1    5    .   839  347
AX-89824940              1    5    .   123 1109
AX-89786502              1    5    .   162 1066
AX-89885372              1    5    .  1049  181
AX-89848257              1    5    .   197 1035
AX-89848197              1    5    .   196 1034
AX-89829752              1    5    .   210 1022
AX-89829754              1    5    .  1021  209
AX-89791522              1    5    .   169 1063
AX-89892081              1    5    .  1004  216
AX-89790935              1    5    .   186 1042
AX-89807497              1    5    .   183 1035
AX-89888086              1    5    .   184 1048
AX-89789494              1    5    .   209 1021
AX-89872570              1    5    .  1048  184
AX-89804654              1    5    .  1044  186
AX-89829588              1    5    .   210 1020
AX-89790347              1    5    .   198 1018
AX-89905083              1    5    .  1045  185
AX-89789502              1    5    .   210 1022
AX-89888057              1    5    .   182 1048
AX-89831609              1    5    .   184 1042
AX-89788211              1    5    .  1047  185
AX-89788183              1    5    .  1045  183
AX-89789303              1    5    .  1020  208
AX-89790345              1    5    .   172 1050
AX-89834872              1    5    .   155 1077
AX-89793604              1    5    .   214 1012
AX-89834989              1    5    .  1005  215
AX-89791154              1    5    .   187 1039
AX-89791096              1    5    .   145 1081
AX-89831723              1    5    .  1043  189
AX-89885704              1    5    .   193 1019
AX-89848744              1    5    .  1041  161
AX-89791415              1    5    .  1053  141
AX-89852547              1    5    .  1078  144
AX-89885837              1    5    .   180 1050
AX-89885894              1    5    .  1028  176
AX-89868125              1    5    .  1052  180
AX-89788157              1    5    .   169 1051
AX-89791082              1    5    .  1047  179
AX-89821360              1    5    .  1037  169
AX-89788329              1    5    .   174 1046
AX-89905082              1    5    .   180 1052
AX-89828773              1    5    .  1047  179
AX-89828710              1    5    .  1048  180
AX-89889196              1    5    .   178 1054
AX-89885882              1    5    .  1050  174
AX-89889260              1    5    .  1042  158
AX-89791346              1    5    .   176 1052
AX-89789198              1    5    .  1092  140
AX-89788222              1    5    .   175 1051
AX-89886805              1    5    .  1084  132
AX-89886772              1    5    .   139 1093
AX-89828600              1    5    .   179 1053
AX-89788231              1    5    .  1046  172
AX-89807389              1    5    .   171 1035
AX-89886806              1    5    .  1093  139
AX-89789171              1    5    .  1090  136
AX-89789154              1    5    .  1083  133
AX-89789150              1    5    .  1084  140
AX-89807474              1    5    .   139 1091
AX-89829321              1    5    .   108 1124
AX-89829411              1    5    .   133 1095
AX-89829956              1    5    .  1018  214
AX-89811830              1    5    .   227  971
AX-89848470              1    5    .   812  420
AX-89789003              1    5    .  1056  168
AX-89887162              1    5    .  1007  217
AX-89789027              1    5    .   138 1092
AX-89848465              1    5    .   126 1106
AX-89830510              1    5    .   163 1027
AX-89830478              1    5    .   351  861
AX-89887622              1    5    .   830  398
AX-89887578              1    5    .   831  399
AX-89789900              1    5    .   825  393
AX-89830872              1    5    .    85 1147
AX-89913290              1    5    .   276  948
AX-89832055              1    5    .   306  912
AX-89848575              1    5    .   904  326
AX-89830975              1    5    .   909  317
AX-89888593              1    5    .   936  296
AX-89790363              1    5    .   936  296
AX-89905267              1    5    .   905  327
AX-89848537              1    5    .   904  328
AX-89848294              1    5    .   946  284
AX-89906218              1    5    .   948  284
AX-89892090              1    5    .  1134   94
AX-89793560              1    5    .  1138   94
AX-89892123              1    5    .  1125   93
AX-89905753              1    5    .  1138   94
AX-89791127              1    5    .   882  340
AX-89791153              1    5    .   347  885
AX-89831712              1    5    .   718  514
AX-89791157              1    5    .   616  600
AX-89888951              1    5    .   777  427
AX-89831776              1    5    .   790  436
AX-89848680              1    5    .   171 1061
AX-89889108              1    5    .   160 1054
AX-89831939              1    5    .   175 1051
AX-89791313              1    5    .   179 1053
AX-89807392              1    5    .   955  269
AX-89828551              1    5    .   178 1054
AX-89788318              1    5    .   275  957
AX-89831950              1    5    .   180 1052
AX-89807401              1    5    .  1063  169
AX-89791400              1    5    .   179 1053
AX-89791379              1    5    .  1050  176
AX-89807475              1    5    .   986  246
AX-89889266              1    5    .   269  963
AX-89885854              1    5    .   171 1061
AX-89861541              1    5    .   178 1054
AX-89791336              1    5    .   959  267
AX-89791477              1    5    .  1054  178
AX-89848310              1    5    .   444  784
AX-89885786              1    5    .   952  270
AX-89832083              1    5    .   178 1054
AX-89889277              1    5    .   178 1054
AX-89863535              1    5    .  1060  168
AX-89788360              1    5    .   168 1062
AX-89791310              1    5    .  1052  178
AX-89885781              1    5    .   956  274
AX-89889201              1    5    .   179 1053
AX-89828545              1    5    .   173 1047
AX-89791062              1    5    .   517  685
AX-89888803              1    5    .   695  531
AX-89831707              1    5    .   509  717
AX-89848721              1    5    .   863  369
AX-89913270              1    5    .   533  699
AX-89848717              1    5    .   883  347
AX-89791125              1    5    .   885  327
AX-89888864              1    5    .   348  884
AX-89886885              1    5    .   386  830
AX-89788237              1    5    .   611  599
AX-89885741              1    5    .   614  618
AX-89788274              1    5    .   278  914
AX-89829634              1    5    .   917  313
AX-89886830              1    5    .   919  313
AX-89829644              1    5    .   313  903
AX-89804448              1    5    .   313  919
AX-89789187              1    5    .   305  917
AX-89829675              1    5    .   920  290
AX-89829635              1    5    .   919  313
AX-89848414              1    5    .   354  876
AX-89829656              1    5    .   919  313
AX-89829636              1    5    .   313  917
AX-89789213              1    5    .   890  322
AX-89829431              1    5    .  1034  194
AX-89829637              1    5    .   356  876
AX-89886809              1    5    .   313  919
AX-89829682              1    5    .   891  341
AX-89789216              1    5    .   343  889
AX-89829505              1    5    .   922  280
AX-89789135              1    5    .   315  899
AX-89863540              1    5    .   980  252
AX-89905164              1    5    .   694  536
AX-89824419              1    5    .   316  916
AX-89789162              1    5    .   309  921
AX-89886759              1    5    .   941  279
AX-89829417              1    5    .   195 1035
AX-89863177              1    5    .  1011  221
AX-89905167              1    5    .   979  223
AX-89886442              1    5    .   268  962
AX-89829516              1    5    .   314  918
AX-89905155              1    5    .  1002  230
AX-89789158              1    5    .   314  918
AX-89789302              1    5    .   315  917
AX-89788887              1    5    .  1037  189
AX-89788390              1    5    .   972  236
AX-89829306              1    5    .   240  992
AX-89886474              1    5    .   266  964
AX-89828825              1    5    .  1000  224
AX-89788889              1    5    .   988  224
AX-89829316              1    5    .   268  964
AX-89789043              1    5    .   307  919
AX-89789064              1    5    .   695  537
AX-89886667              1    5    .   310  906
AX-89829398              1    5    .  1037  191
AX-89886580              1    5    .   230 1002
AX-89886736              1    5    .   920  312
AX-89807461              1    5    .   311  921
AX-89789166              1    5    .   877  355
AX-89885933              1    5    .   932  244
AX-89886447              1    5    .   964  266
AX-89868170              1    5    .   534  698
AX-89886669              1    5    .   914  304
AX-89824421              1    5    .   221 1011
AX-89829463              1    5    .   194 1036
AX-89886636              1    5    .  1034  196
AX-89886956              1    5    .  1024  206
AX-89887053              1    5    .  1026  206
AX-89887059              1    5    .   861  363
AX-89887150              1    5    .  1019  213
AX-89789572              1    5    .   216 1016
AX-89830020              1    5    .   216 1014
AX-89887201              1    5    .   212 1016
AX-89863622              1    5    .  1016  216
AX-89789561              1    5    .   214 1018
AX-89863624              1    5    .   975  217
AX-89887232              1    5    .  1013  219
AX-89887233              1    5    .   219 1013
AX-89807558              1    5    .  1058  174
AX-89830534              1    5    .   223 1009
AX-89807548              1    5    .  1004  226
AX-89830486              1    5    .   226 1006
AX-89804536              1    5    .   227  997
AX-89848510              1    5    .  1005  227
AX-89863646              1    5    .   739  487
AX-89830423              1    5    .   744  484
AX-89887520              1    5    .   482  744
AX-89807538              1    5    .   735  487
AX-89887573              1    5    .   744  488
AX-89830152              1    5    .   755  477
AX-89789736              1    5    .   475  741
AX-89789812              1    5    .   744  474
AX-89861413              1    5    .   477  755
AX-89848482              1    5    .   475  757
AX-89887490              1    5    .   743  481
AX-89887304              1    5    .   211 1019
AX-89886000              1    5    .   918  314
AX-89790192              1    5    .   650  564
AX-89905259              1    5    .   522  706
AX-89863678              1    5    .   774  442
AX-89807579              1    5    .   911  291
AX-89848560              1    5    .   442  780
AX-89848572              1    5    .   293  939
AX-89848566              1    5    .   939  291
AX-89790334              1    5    .   290  934
AX-89848562              1    5    .   768  464
AX-89888090              1    5    .   782  442
AX-89905272              1    5    .   782  450
AX-89905275              1    5    .  1011  113
AX-89888106              1    5    .   601  627
AX-89848577              1    5    .   139 1093
AX-89848584              1    5    .  1089  139
AX-89830976              1    5    .   603  629
AX-89888148              1    5    .   610  610
AX-89905281              1    5    .   138 1094
AX-89790548              1    5    .  1036  194
AX-89905304              1    5    .  1071  159
AX-89831076              1    5    .   156 1074
AX-89888377              1    5    .  1071  159
AX-89831231              1    5    .   157 1069
AX-89905290              1    5    .  1049  177
AX-89848592              1    5    .   134 1098
AX-89831108              1    5    .  1058  172
AX-89831177              1    5    .  1071  157
AX-89848606              1    5    .   159 1073
AX-89848594              1    5    .  1060  172
AX-89790632              1    5    .  1070  158
AX-89905295              1    5    .   160 1070
AX-89888283              1    5    .  1060  172
AX-89872577              1    5    .   172 1060
AX-89848609              1    5    .  1073  159
AX-89831114              1    5    .   166 1056
AX-89831204              1    5    .   159 1073
AX-89888237              1    5    .   158 1072
AX-89790543              1    5    .  1056  172
AX-89790569              1    5    .  1070  158
AX-89848618              1    5    .   159 1073
AX-89905284              1    5    .   148 1084
AX-89848587              1    5    .  1094  138
AX-89905294              1    5    .  1070  160
AX-89888326              1    5    .   161 1071
AX-89905296              1    5    .  1069  161
AX-89848595              1    5    .  1055  171
AX-89789996              1    5    .   230  994
AX-89829999              1    5    .   934  288
AX-89887741              1    5    .   231  989
AX-89789558              1    5    .   677  509
AX-89848522              1    5    .   235  995
AX-89789559              1    5    .   519  701
AX-89857160              1    5    .   334  896
AX-89905231              1    5    .  1164   64
AX-89830340              1    5    .    65 1167
AX-89830391              1    5    .    65 1167
AX-89905257              1    5    .  1129  103
AX-89848631              1    5    .   163 1065
AX-89790291              1    5    .   211 1021
AX-89781839              1    5    .   385  847
AX-89807420              1    5    .  1108  124
AX-89886215              1    5    .   619  597
AX-89788763              1    5    .   987  243
AX-89886239              1    5    .   243  987
AX-89790715              1    5    .   302  918
AX-89829253              1    5    .   393  725
AX-89886391              1    5    .   549  653
AX-89829105              1    5    .   234  996
AX-89788636              1    5    .   237  987
AX-89829209              1    5    .   727  491
AX-89829164              1    5    .   504  722
AX-89829035              1    5    .   123 1107
AX-89789054              1    5    .   652  574
AX-89830002              1    5    .   163 1067
AX-89887132              1    5    .   569  653
AX-89888680              1    5    .   473  757
AX-89791499              1    5    .   489  739
AX-89790981              1    5    .   454  730
AX-89790866              1    5    .   756  474
AX-89831548              1    5    .   359  861
AX-89790835              1    5    .  1070  158
AX-89791500              1    5    .  1068  164
AX-89888679              1    5    .   746  460
AX-89807637              1    5    .   751  463
AX-89831438              1    5    .   745  487
AX-89793551              1    5    .  1098  132
AX-89828608              1    5    .   162 1068
AX-89831534              1    5    .   864  364
AX-89828553              1    5    .   472  734
AX-89892176              1    5    .   482  742
AX-89789088              1    5    .   580  628
AX-89887104              1    5    .   631  593
AX-89848614              1    5    .   206 1024
AX-89886649              1    5    .   415  797
AX-89905338              1    5    .   205 1023
AX-89848674              1    5    .  1021  205
AX-89905335              1    5    .  1023  207
AX-89848677              1    5    .  1023  207
AX-89831529              1    5    .   212 1020
AX-89905332              1    5    .   987  245
AX-89831565              1    5    .   246  984
AX-89791541              1    5    .   213 1007
AX-89788189              1    5    .  1151   81
AX-89889224              1    5    .  1097  127
AX-89847564              1    5    .  1122  106
AX-89905351              1    5    .   421  779
AX-89889193              1    5    .   126 1088
AX-89888790              1    5    .    77 1155
AX-89888940              1    5    .   443  783
AX-89828538              1    5    .   869  359
AX-89885860              1    5    .   417  807
AX-89791214              1    5    .   419  813
AX-89885667              1    5    .   870  360
AX-89791161              1    5    .   361  869
AX-89791191              1    5    .   387  841
AX-89888905              1    5    .   867  361
AX-89848416              1    5    .   800  432
AX-89886893              1    5    .   405  823
AX-89788333              1    5    .   465  733
AX-89791334              1    5    .   495  733
AX-89861530              1    5    .   708  520
AX-89905097              1    5    .   887  307
AX-89791353              1    5    .   728  476
AX-89831924              1    5    .   710  514
AX-89868322              1    5    .   496  734
AX-89888829              1    5    .   403  829
AX-89828658              1    5    .   795  417
AX-89778735              1    5    .   342  794
AX-89791359              1    5    .   914  316
AX-89831760              1    5    .   447  777
AX-89804445              1    5    .   310  908
AX-89789204              1    5    .   900  316
AX-89789237              1    5    .   916  314
AX-89886689              1    5    .   969  255
AX-89852352              1    5    .  1003  229
AX-89788405              1    5    .   904  322
AX-89829743              1    5    .   566  662
AX-89886450              1    5    .   319  907
AX-89788920              1    5    .   995  233
AX-89886513              1    5    .   996  232
AX-89905161              1    5    .   501  729
AX-89887054              1    5    .  1113  117
AX-89789352              1    5    .   117 1115
AX-89789414              1    5    .   722  474
AX-89829803              1    5    .   213  999
AX-89887018              1    5    .   117 1115
AX-89789353              1    5    .   489  735
AX-89789435              1    5    .   725  473
AX-89848467              1    5    .   628  602
AX-89789506              1    5    .   594  634
AX-89887511              1    5    .  1112  116
AX-89830305              1    5    .   112 1098
AX-89789800              1    5    .  1110  120
AX-89887415              1    5    .  1105  117
AX-89830248              1    5    .  1109  115
AX-89789721              1    5    .   114 1102
AX-89789742              1    5    .   611  605
AX-89861412              1    5    .   518  714
AX-89789782              1    5    .   617  575
AX-89830168              1    5    .   574  620
AX-89789639              1    5    .   589  629
AX-89848484              1    5    .   595  635
AX-89848557              1    5    .   533  659
AX-89848558              1    5    .   382  840
AX-89888031              1    5    .   938  274
AX-89790401              1    5    .  1007  215
AX-89830936              1    5    .   218 1010
AX-89888192              1    5    .   469  747
AX-89848593              1    5    .   736  482
AX-89908442              1    5    .   174 1054
AX-89831134              1    5    .   478  746
AX-89831050              1    5    .   749  477
AX-89831090              1    5    .   751  467
AX-89831333              1    5    .  1042  180
AX-89831395              1    5    .   244  974
AX-89829234              1    5    .   471  723
AX-89788597              1    5    .   734  480
AX-89886384              1    5    .   181 1049
AX-89788832              1    5    .   186 1044
AX-89829166              1    5    .   176 1030
AX-89886192              1    5    .  1052  180
AX-89788641              1    5    .   180 1050
AX-89788681              1    5    .   183 1049
AX-89886316              1    5    .   735  475
AX-89807969              1    5    .  1133   99
AX-89836464              1    5    .   854  376
AX-89893164              1    5    .   378  852
AX-89836010              1    5    .   378  854
AX-89794381              1    5    .   367  853
AX-89893248              1    5    .   378  854
AX-89794972              1    5    .   851  367
AX-89849486              1    5    .   476  756
AX-89889401              1    5    .   750  482
AX-89832270              1    5    .  1017  199
AX-89905491              1    5    .   481  749
AX-89792080              1    5    .   635  569
AX-89905523              1    5    .   186 1032
AX-89807776              1    5    .   842  386
AX-89804852              1    5    .   382  848
AX-89905677              1    5    .   894  334
AX-89792433              1    5    .   237  993
AX-89792112              1    5    .   630  598
AX-89833568              1    5    .   335  883
AX-89833637              1    5    .   190 1042
AX-89807792              1    5    .   571  661
AX-89905610              1    5    .   703  525
AX-89792825              1    5    .  1057  173
AX-89793090              1    5    .   166 1038
AX-89793396              1    5    .   949  265
AX-89892031              1    5    .   188 1042
AX-89905730              1    5    .   607  619
AX-89872638              1    5    .   621  609
AX-89857913              1    5    .   274  954
AX-89892441              1    5    .   378  836
AX-89788429              1    5    .   244  936
AX-89805041              1    5    .   414  808
AX-89834864              1    5    .   611  593
AX-89893062              1    5    .   448  782
AX-89794224              1    5    .   533  699
AX-89892955              1    5    .   619  613
AX-89794104              1    5    .   394  838
AX-89892956              1    5    .   618  610
AX-89835647              1    5    .   583  649
AX-89864068              1    5    .   978  254
AX-89905845              1    5    .   269  963
AX-89893146              1    5    .   255  975
AX-89794326              1    5    .   256  976
AX-89893313              1    5    .   978  254
AX-89815608              1    5    .   254  978
AX-89836113              1    5    .   977  253
AX-89864075              1    5    .   978  254
AX-89905853              1    5    .   274  946
AX-89892982              1    5    .   619  597
AX-89893428              1    5    .   247  979
AX-89849429              1    5    .   981  251
AX-89836193              1    5    .   251  979
AX-89794514              1    5    .   981  249
AX-89905860              1    5    .   250  942
AX-89905880              1    5    .   286  946
AX-89864114              1    5    .   943  289
AX-89905882              1    5    .   287  945
AX-89794893              1    5    .   979  251
AX-89849457              1    5    .   284  944
AX-89849467              1    5    .   285  945
AX-89861833              1    5    .   939  285
AX-89849447              1    5    .   283  939
AX-89905877              1    5    .   945  287
AX-89893634              1    5    .   286  946
AX-89808006              1    5    .   307  913
AX-89849437              1    5    .   942  290
AX-89849439              1    5    .   940  290
AX-89849435              1    5    .   293  939
AX-89794632              1    5    .   276  942
AX-89861821              1    5    .   168 1064
AX-89794601              1    5    .   925  307
AX-89905867              1    5    .   167 1065
AX-89864100              1    5    .  1064  168
AX-89905866              1    5    .   291  939
AX-89794573              1    5    .   303  875
AX-89893538              1    5    .   290  940
AX-89864096              1    5    .   307  925
AX-89791730              1    5    .   865  343
AX-89905409              1    5    .   372  846
AX-89832388              1    5    .   365  861
AX-89905408              1    5    .   355  877
AX-89889496              1    5    .   186 1046
AX-89832260              1    5    .   185 1047
AX-89832235              1    5    .   182 1046
AX-89857497              1    5    .  1048  184
AX-89832229              1    5    .   184 1044
AX-89863798              1    5    .  1048  184
AX-89795084              1    5    .   206 1026
AX-89836973              1    5    .   207 1023
AX-89795147              1    5    .  1024  208
AX-89836882              1    5    .  1026  206
AX-89889971              1    5    .   777  439
AX-89795072              1    5    .   204 1024
AX-89792024              1    5    .   995  209
AX-89894048              1    5    .  1023  207
AX-89894055              1    5    .  1014  198
AX-89836683              1    5    .  1022  208
AX-89889986              1    5    .   210 1020
AX-89848846              1    5    .   780  446
AX-89804734              1    5    .  1048  184
AX-89890581              1    5    .   499  733
AX-89835320              1    5    .   737  471
AX-89807733              1    5    .   724  506
AX-89848955              1    5    .   638  594
AX-89889628              1    5    .   903  329
AX-89890592              1    5    .   939  293
AX-89905440              1    5    .   607  623
AX-89848811              1    5    .   451  753
AX-89905413              1    5    .   329  903
AX-89833332              1    5    .   289  935
AX-89905424              1    5    .   474  758
AX-89832491              1    5    .   471  757
AX-89890584              1    5    .   293  939
AX-89848801              1    5    .   726  504
AX-89832414              1    5    .   347  885
AX-89861585              1    5    .   788  444
AX-89848817              1    5    .   468  762
AX-89905521              1    5    .   134 1098
AX-89905612              1    5    .  1066  126
AX-89849028              1    5    .  1108  124
AX-89905497              1    5    .   342  882
AX-89792747              1    5    .   124 1108
AX-89807813              1    5    .   341  869
AX-89848997              1    5    .   889  337
AX-89780044              1    5    .   920  308
AX-89875309              1    5    .   905  307
AX-89849141              1    5    .   301  911
AX-89780043              1    5    .   333  883
AX-89780046              1    5    .   332  870
AX-89891423              1    5    .   302  930
AX-89890312              1    5    .   985  247
AX-89834233              1    5    .   883  347
AX-89891436              1    5    .   347  885
AX-89818155              1    5    .   347  885
AX-89891517              1    5    .  1083  143
AX-89834314              1    5    .   461  745
AX-89834312              1    5    .   719  469
AX-89891820              1    5    .   147 1085
AX-89891798              1    5    .  1086  146
AX-89793142              1    5    .   824  384
AX-89834351              1    5    .   839  389
AX-89891540              1    5    .   841  391
AX-89891812              1    5    .  1085  147
AX-89792482              1    5    .   465  759
AX-89823826              1    5    .   147 1083
AX-89834552              1    5    .   210 1008
AX-89807853              1    5    .  1008  218
AX-89833477              1    5    .  1013  213
AX-89890730              1    5    .   218 1012
AX-89849155              1    5    .  1082  146
AX-89891518              1    5    .   830  394
AX-89848959              1    5    .  1014  218
AX-89891734              1    5    .   219 1013
AX-89793295              1    5    .  1081  149
AX-89823857              1    5    .   388  842
AX-89891533              1    5    .   146 1086
AX-89890852              1    5    .   301  929
AX-89818186              1    5    .   346  884
AX-89868412              1    5    .   301  931
AX-89834011              1    5    .   301  929
AX-89913648              1    5    .   930  300
AX-89890305              1    5    .   882  348
AX-89834032              1    5    .   304  926
AX-89905560              1    5    .   895  335
AX-89818135              1    5    .   885  347
AX-89875281              1    5    .   885  347
AX-89905547              1    5    .   629  603
AX-89792270              1    5    .   409  821
AX-89792335              1    5    .   902  286
AX-89848968              1    5    .   970  262
AX-89833503              1    5    .   965  261
AX-89890742              1    5    .   487  741
AX-89832818              1    5    .   960  254
AX-89890764              1    5    .   987  239
AX-89890106              1    5    .   957  235
AX-89848909              1    5    .   566  664
AX-89792499              1    5    .   961  259
AX-89848921              1    5    .   643  563
AX-89804900              1    5    .   124 1108
AX-89890748              1    5    .   967  255
AX-89792527              1    5    .   237  989
AX-89848974              1    5    .   997  235
AX-89833519              1    5    .   970  262
AX-89833182              1    5    .   635  571
AX-89835388              1    5    .   993  239
AX-89891097              1    5    .  1108  124
AX-89815561              1    5    .   124 1108
AX-89848973              1    5    .   629  601
AX-89905433              1    5    .   762  470
AX-89833494              1    5    .   262  970
AX-89889763              1    5    .   363  827
AX-89905434              1    5    .   836  392
AX-89832566              1    5    .   808  420
AX-89889728              1    5    .   675  539
AX-89848806              1    5    .   736  470
AX-89848819              1    5    .   838  394
AX-89832728              1    5    .   835  395
AX-89848864              1    5    .  1022  208
AX-89905463              1    5    .   210 1022
AX-89836681              1    5    .  1020  210
AX-89836771              1    5    .   204 1026
AX-89905899              1    5    .  1014  178
AX-89889995              1    5    .  1021  209
AX-89848834              1    5    .   180 1046
AX-89848836              1    5    .   438  768
AX-89791571              1    5    .   203 1017
AX-89905441              1    5    .   174 1040
AX-89889856              1    5    .   360  862
AX-89889898              1    5    .   601  631
AX-89848832              1    5    .   425  805
AX-89848829              1    5    .   866  364
AX-89889915              1    5    .   600  630
AX-89848835              1    5    .   580  652
AX-89848841              1    5    .   753  471
AX-89791578              1    5    .  1005  207
AX-89890015              1    5    .  1018  210
AX-89889976              1    5    .   780  442
AX-89848951              1    5    .   499  733
AX-89848953              1    5    .   328  902
AX-89890583              1    5    .   292  938
AX-89905794              1    5    .   317  901
AX-89807931              1    5    .   853  379
AX-89833393              1    5    .   769  461
AX-89905422              1    5    .   725  507
AX-89905416              1    5    .   338  892
AX-89832477              1    5    .   507  725
AX-89835335              1    5    .   511  721
AX-89905532              1    5    .   770  462
AX-89833346              1    5    .   495  729
AX-89905518              1    5    .   575  505
AX-89889473              1    5    .  1042  186
AX-89861638              1    5    .   970  262
AX-89905511              1    5    .   564  664
AX-89836231              1    5    .   307  925
AX-89852629              1    5    .   858  372
AX-89832371              1    5    .   364  840
AX-89807720              1    5    .   371  861
AX-89893476              1    5    .   298  914
AX-89889568              1    5    .   368  864
AX-89832338              1    5    .   863  369
AX-89889569              1    5    .   368  864
AX-89863804              1    5    .   359  873
AX-89836238              1    5    .   924  306
AX-89893450              1    5    .   925  307
AX-89834535              1    5    .   219 1013
AX-89880982              1    5    .  1084  148
AX-89891663              1    5    .   115 1117
AX-89891649              1    5    .   115 1117
AX-89793228              1    5    .  1115  115
AX-89834497              1    5    .   205 1027
AX-89834425              1    5    .   472  758
AX-89891628              1    5    .   758  472
AX-89834502              1    5    .  1029  197
AX-89905696              1    5    .   351  877
AX-89875030              1    5    .    52 1178
AX-89874896              1    5    .  1171   59
AX-89891907              1    5    .   496  736
AX-89849212              1    5    .  1032  196
AX-89891909              1    5    .   667  555
AX-89849225              1    5    .   703  529
AX-89834697              1    5    .   172 1056
AX-89793403              1    5    .   198 1026
AX-89793386              1    5    .   511  679
AX-89849206              1    5    .   547  671
AX-89863956              1    5    .   674  558
AX-89849303              1    5    .   536  690
AX-89849307              1    5    .   545  687
AX-89849311              1    5    .   663  569
AX-89835259              1    5    .   540  692
AX-89905784              1    5    .   498  714
AX-89905788              1    5    .   537  689
AX-89849312              1    5    .   557  661
AX-89905774              1    5    .   500  708
AX-89892395              1    5    .   693  517
AX-89890150              1    5    .   510  682
AX-89807909              1    5    .   761  423
AX-89892217              1    5    .   457  775
AX-89892319              1    5    .   456  774
AX-89892320              1    5    .   774  456
AX-89892218              1    5    .   427  803
AX-89892309              1    5    .   762  448
AX-89889709              1    5    .   121 1109
AX-89792309              1    5    .   806  412
AX-89793282              1    5    .   175 1041
AX-89794650              1    5    .   434  782
AX-89794361              1    5    .   170 1062
AX-89808008              1    5    .  1047  181
AX-89835447              1    5    .   183 1049
AX-89792515              1    5    .   181 1019
AX-89794895              1    5    .   588  618
AX-89893784              1    5    .   627  597
AX-89893786              1    5    .   605  627
AX-89807978              1    5    .   626  604
AX-89893041              1    5    .  1048  182
AX-89852989              1    5    .   182 1048
AX-89791661              1    5    .   432  784
AX-89832907              1    5    .   448  780
AX-89792322              1    5    .   321  875
AX-89890420              1    5    .   338  872
AX-89890438              1    5    .   303  905
AX-89890068              1    5    .   596  624
AX-89832766              1    5    .   601  625
AX-89890780              1    5    .   874  344
AX-89793192              1    5    .  1016  210
AX-89793508              1    5    .   590  626
AX-89905618              1    5    .   362  870
AX-89891306              1    5    .   870  360
AX-89834179              1    5    .   880  314
AX-89793581              1    5    .   282  936
AX-89835411              1    5    .   916  306
AX-89793829              1    5    .   249  961
AX-89835398              1    5    .   915  311
AX-89835086              1    5    .   314  912
AX-89793794              1    5    .   916  300
AX-89892612              1    5    .   259  965
AX-89835374              1    5    .   303  907
AX-89835399              1    5    .   970  254
AX-89793038              1    5    .   879  321
AX-89788433              1    5    .   807  409
AX-89835476              1    5    .   295  923
AX-89849332              1    5    .   923  307
AX-89835533              1    5    .   412  808
AX-89892763              1    5    .   416  808
AX-89835430              1    5    .   385  829
AX-89892753              1    5    .   801  423
AX-89886039              1    5    .   884  220
AX-89885980              1    5    .   791  423
AX-89886051              1    5    .   779  437
AX-89828900              1    5    .   812  414
AX-89886118              1    5    .   348  878
AX-89788578              1    5    .   334  878
AX-89848345              1    5    .   290  942
AX-89788495              1    5    .   805  409
AX-89788499              1    5    .   811  411
AX-89807964              1    5    .   923  295
AX-89893013              1    5    .   349  865
AX-89835841              1    5    .   290  942
AX-89835708              1    5    .   327  897
AX-89810307              1    5    .   326  898
AX-89807963              1    5    .   902  326
AX-89892962              1    5    .   329  903
AX-89905827              1    5    .   766  464
AX-89835683              1    5    .   982  242
AX-89794295              1    5    .   963  251
AX-89835717              1    5    .   764  464
AX-89794408              1    5    .   485  741
AX-89835906              1    5    .   514  714
AX-89794313              1    5    .   202 1022
AX-89835959              1    5    .   675  557
AX-89905843              1    5    .   180 1016
AX-89794345              1    5    .   182 1048
AX-89836626              1    5    .   186 1040
AX-89858246              1    5    .   823  397
AX-89836073              1    5    .   181 1047
AX-89905857              1    5    .  1033  197
AX-89836213              1    5    .   182 1048
AX-89836597              1    5    .   149 1079
AX-89893794              1    5    .   137 1059
AX-89794690              1    5    .   515  709
AX-89836481              1    5    .   221  997
AX-89893636              1    5    .   158 1072
AX-89794737              1    5    .   562  656
AX-89893639              1    5    .   620  584
AX-89836439              1    5    .   151 1077
AX-89836455              1    5    .   574  646
AX-89836429              1    5    .   658  572
AX-89849430              1    5    .   549  681
AX-89848794              1    5    .   683  549
AX-89893470              1    5    .  1069  161
AX-89889622              1    5    .   160 1072
AX-89849433              1    5    .  1069  161
AX-89889432              1    5    .   911  301
AX-89795135              1    5    .   247  951
AX-89795105              1    5    .  1181   49
AX-89889395              1    5    .    47 1173
AX-89836837              1    5    .   282  920
AX-89849492              1    5    .   256  976
AX-89832606              1    5    .   118 1112
AX-89889883              1    5    .   830  354
AX-89889795              1    5    .   118 1112
AX-89889920              1    5    .   118 1110
AX-89791961              1    5    .   966  260
AX-89832500              1    5    .  1112  118
AX-89807736              1    5    .  1112  118
AX-89889713              1    5    .  1111  117
AX-89791798              1    5    .   116 1116
AX-89832584              1    5    .   318  914
AX-89889667              1    5    .   299  931
AX-89889761              1    5    .   309  911
AX-89792430              1    5    .   116 1116
AX-89792437              1    5    .   115 1113
AX-89833394              1    5    .   776  454
AX-89890566              1    5    .   117 1113
AX-89890484              1    5    .  1115  115
AX-89792079              1    5    .   641  591
AX-89890111              1    5    .   147 1085
AX-89890448              1    5    .   115 1115
AX-89832870              1    5    .  1083  147
AX-89792958              1    5    .   223 1001
AX-89793892              1    5    .   998  212
AX-89872610              1    5    .   459  773
AX-89905467              1    5    .   759  453
AX-89792316              1    5    .  1115  115
AX-89890510              1    5    .   116 1114
AX-89848881              1    5    .   447  769
AX-89792755              1    5    .   650  576
AX-89848923              1    5    .   449  781
AX-89849091              1    5    .   583  649
AX-89833554              1    5    .   647  583
AX-89905544              1    5    .   583  647
AX-89847054              1    5    .   640  590
AX-89891203              1    5    .   583  649
AX-89890321              1    5    .   421  797
AX-89792677              1    5    .   395  819
AX-89890914              1    5    .   918  290
AX-89833750              1    5    .   397  817
AX-89849012              1    5    .   399  823
AX-89792639              1    5    .   825  381
AX-89849192              1    5    .   841  389
AX-89793154              1    5    .   842  390
AX-89849157              1    5    .   389  841
AX-89890868              1    5    .   393  827
AX-89792886              1    5    .   634  558
AX-89891271              1    5    .   705  509
AX-89815281              1    5    .   829  391
AX-89792453              1    5    .   907  311
AX-89904264              1    5    .   366  826
AX-89905499              1    5    .   832  396
AX-89905707              1    5    .   819  411
AX-89834114              1    5    .   969  243
AX-89811907              1    5    .   785  427
AX-89891551              1    5    .   388  840
AX-89848922              1    5    .   128 1104
AX-89817942              1    5    .   872  352
AX-89807785              1    5    .   457  729
AX-89874964              1    5    .   737  479
AX-89904249              1    5    .   730  494
AX-89863951              1    5    .  1137   95
AX-89860597              1    5    .   358  872
AX-89905485              1    5    .   726  458
AX-89834847              1    5    .   495  721
AX-89862681              1    5    .   494  736
AX-89849158              1    5    .   409  823
AX-89875064              1    5    .   869  359
AX-89834499              1    5    .   821  411
AX-89793257              1    5    .   392  810
AX-89784262              1    5    .   820  412
AX-89863944              1    5    .   822  404
AX-89891657              1    5    .   822  410
AX-89847686              1    5    .   821  411
AX-89849195              1    5    .  1094   56
AX-89849137              1    5    .   834  388
AX-89818142              1    5    .   389  823
AX-89875272              1    5    .   393  837
AX-89847076              1    5    .   611  615
AX-89849191              1    5    .   391  841
AX-89834151              1    5    .   579  643
AX-89793016              1    5    .   831  381
AX-89818162              1    5    .   385  833
AX-89792923              1    5    .   398  814
AX-89891361              1    5    .   379  833
AX-89834063              1    5    .   623  579
AX-89905650              1    5    .   492  732
AX-89834089              1    5    .   115 1109
AX-89792730              1    5    .   816  388
AX-89849016              1    5    .  1022  162
AX-89785168              1    5    .  1082  148
AX-89849014              1    5    .   824  408
AX-89905465              1    5    .   461  771
AX-89848334              1    5    .   855  355
AX-89794212              1    5    .   298  904
AX-89835771              1    5    .   333  889
AX-89914088              1    5    .   292  924
AX-89835704              1    5    .   873  311
AX-89794154              1    5    .   898  308
AX-89864045              1    5    .   721  497
AX-89794123              1    5    .   293  929
AX-89893103              1    5    .   203  993
AX-89905844              1    5    .  1094  136
AX-89849400              1    5    .  1090  136
AX-89849402              1    5    .   901  331
AX-89794476              1    5    .   189 1031
AX-89905856              1    5    .   330  894
AX-89794475              1    5    .   331  897
AX-89794507              1    5    .   128 1104
AX-89905889              1    5    .   848  368
AX-89893399              1    5    .   351  853
AX-89893778              1    5    .   723  491
AX-89849466              1    5    .   610  620
AX-89909010              1    5    .   853  367
AX-89794842              1    5    .   741  491
AX-89849464              1    5    .   995  235
AX-89836600              1    5    .   119 1113
AX-89836419              1    5    .   696  532
AX-89805128              1    5    .   685  533
AX-89794764              1    5    .   531  689
AX-89794695              1    5    .   683  543
AX-89794685              1    5    .   538  686
AX-89791750              1    5    .   754  474
AX-89794596              1    5    .   809  399
AX-89889601              1    5    .   745  455
AX-89836274              1    5    .   800  430
AX-89894653              1    5    .   776  434
AX-89905410              1    5    .   757  475
AX-89848788              1    5    .   488  744
AX-89889433              1    5    .   543  671
AX-89889952              1    5    .   796  402
AX-89849510              1    5    .   373  855
AX-89894176              1    5    .   237  993
AX-89795064              1    5    .   385  837
AX-89905903              1    5    .   775  443
AX-89893984              1    5    .   767  429
AX-89836748              1    5    .   791  435
AX-89905906              1    5    .   768  462
AX-89905900              1    5    .   346  886
AX-89794939              1    5    .   855  337
AX-89893939              1    5    .   783  429
AX-89794935              1    5    .   868  342
AX-89792017              1    5    .   342  878
AX-89889760              1    5    .   792  428
AX-89868363              1    5    .   791  441
AX-89791883              1    5    .   440  782
AX-89868368              1    5    .   884  346
AX-89889809              1    5    .   351  881
AX-89905425              1    5    .   787  445
AX-89791799              1    5    .   977  235
AX-89791792              1    5    .   237  975
AX-89804838              1    5    .   186 1042
AX-89905428              1    5    .   436  796
AX-89832424              1    5    .   977  245
AX-89833329              1    5    .   176 1030
AX-89792428              1    5    .   890  332
AX-89793902              1    5    .   241  989
AX-89890060              1    5    .   328  900
AX-89890375              1    5    .   986  236
AX-89792313              1    5    .   975  253
AX-89892597              1    5    .   240  990
AX-89890445              1    5    .   239  975
AX-89890507              1    5    .   238  992
AX-89832817              1    5    .   992  238
AX-89832796              1    5    .   243  947
AX-89833924              1    5    .   221  985
AX-89833979              1    5    .   224  994
AX-89891113              1    5    .   929  301
AX-89891123              1    5    .   297  923
AX-89833951              1    5    .   231  995
AX-89833809              1    5    .   503  697
AX-89890882              1    5    .   329  899
AX-89890956              1    5    .   936  264
AX-89810195              1    5    .   689  519
AX-89890963              1    5    .   900  322
AX-89890945              1    5    .   900  332
AX-89913745              1    5    .   902  328
AX-89833731              1    5    .   321  895
AX-89890869              1    5    .   244  972
AX-89792699              1    5    .   280  948
AX-89792562              1    5    .   332  900
AX-89890909              1    5    .   516  708
AX-89905559              1    5    .   330  900
AX-89833768              1    5    .   279  949
AX-89905662              1    5    .   625  583
AX-89848958              1    5    .   456  774
AX-89792231              1    5    .   445  765
AX-89891435              1    5    .   726  478
AX-89904266              1    5    .   474  744
AX-89860613              1    5    .   752  468
AX-89784265              1    5    .   686  532
AX-89834632              1    5    .   529  685
AX-89793344              1    5    .   513  701
AX-89793263              1    5    .   688  518
AX-89793183              1    5    .   571  653
AX-89847049              1    5    .   655  577
AX-89874915              1    5    .   654  574
AX-89868489              1    5    .   666  564
AX-89817806              1    5    .   560  648
AX-89834811              1    5    .   448  776
AX-89905742              1    5    .   343  875
AX-89849243              1    5    .   327  903
AX-89849238              1    5    .   449  781
AX-89904246              1    5    .   692  540
AX-89793424              1    5    .   765  441
AX-89792125              1    5    .   777  403
AX-89891976              1    5    .   467  759
AX-89793788              1    5    .   908  324
AX-89832878              1    5    .   242  980
AX-89793380              1    5    .   798  414
AX-89835233              1    5    .   908  322
AX-89834718              1    5    .   460  760
AX-89793848              1    5    .   424  800
AX-89805029              1    5    .   992  230
AX-89834766              1    5    .   473  759
AX-89835306              1    5    .   806  416
AX-89793418              1    5    .   317  891
AX-89892507              1    5    .   331  883
AX-89793377              1    5    .   294  924
AX-89892439              1    5    .   892  334
AX-89892514              1    5    .   322  878
AX-89834691              1    5    .   922  290
AX-89804797              1    5    .   292  924
AX-89905683              1    5    .   664  568
AX-89905747              1    5    .   904  324
AX-89779765              1    5    .   931  275
AX-89905682              1    5    .   562  644
AX-89891740              1    5    .   174 1058
AX-89823859              1    5    .   123 1107
AX-89834592              1    5    .   406  808
AX-89847683              1    5    .   141 1089
AX-89904693              1    5    .   759  473
AX-89880983              1    5    .   758  474
AX-89905406              1    5    .   763  469
AX-89893372              1    5    .   701  505
AX-89794646              1    5    .   466  754
AX-89905884              1    5    .   759  427
AX-89794496              1    5    .   501  709
AX-89893238              1    5    .   472  760
AX-89905881              1    5    .   759  471
AX-89793708              1    5    .   736  458
AX-89905797              1    5    .   465  763
AX-89892767              1    5    .   886  322
AX-89905810              1    5    .   787  445
AX-89893097              1    5    .   870  342
AX-89892951              1    5    .   484  722
AX-89849074              1    5    .    54 1170
AX-89834605              1    5    .   962  264
AX-89834329              1    5    .   960  272
AX-89835237              1    5    .   980  242
AX-89835402              1    5    .   138 1090
AX-89892148              1    5    .   270  960
AX-89892667              1    5    .   321  895
AX-89793919              1    5    .  1075  153
AX-89793943              1    5    .   322  900
AX-89892636              1    5    .   896  320
AX-89835539              1    5    .   826  392
AX-89835548              1    5    .  1039  185
AX-89849338              1    5    .  1087  143
AX-89794009              1    5    .   157 1039
AX-89886056              1    5    .   164 1064
AX-89835547              1    5    .   821  403
AX-89868140              1    5    .   350  880
AX-89788423              1    5    .   184 1038
AX-89893069              1    5    .   845  355
AX-89868142              1    5    .   348  874
AX-89835826              1    5    .   134 1090
AX-89794173              1    5    .   353  839
AX-89794309              1    5    .   950  272
AX-89893115              1    5    .   948  280
AX-89835740              1    5    .  1080  146
AX-89892990              1    5    .   701  517
AX-89835621              1    5    .   138 1084
AX-89794304              1    5    .   710  508
AX-89794439              1    5    .   745  483
AX-89849390              1    5    .   365  865
AX-89905841              1    5    .   357  857
AX-89794337              1    5    .   503  725
AX-89836034              1    5    .   742  480
AX-89794511              1    5    .   967  255
AX-89836107              1    5    .   738  460
AX-89893362              1    5    .   631  591
AX-89893348              1    5    .   462  746
AX-89836162              1    5    .   857  337
AX-89794910              1    5    .   360  862
AX-89836210              1    5    .   355  861
AX-89794870              1    5    .  1140   70
AX-89893819              1    5    .   474  744
AX-89794834              1    5    .   475  745
AX-89836546              1    5    .   480  728
AX-89893686              1    5    .   478  722
AX-89893625              1    5    .   494  730
AX-89794719              1    5    .   731  487
AX-89893598              1    5    .    71 1159
AX-89891375              1    5    .   265  965
AX-89792493              1    5    .   304  926
AX-89891030              1    5    .   671  539
AX-89891370              1    5    .   266  960
AX-89890848              1    5    .   648  558
AX-89834031              1    5    .   692  538
AX-89792720              1    5    .   678  540
AX-89792212              1    5    .   662  536
AX-89891404              1    5    .   561  667
AX-89833662              1    5    .   625  579
AX-89833856              1    5    .   679  535
AX-89833654              1    5    .   643  585
AX-89792991              1    5    .   968  262
AX-89792796              1    5    .   535  675
AX-89792914              1    5    .   957  257
AX-89891343              1    5    .   663  559
AX-89833815              1    5    .   656  544
AX-89891243              1    5    .   560  662
AX-89833824              1    5    .   548  674
AX-89793024              1    5    .   675  513
AX-89792987              1    5    .   259  965
AX-89891406              1    5    .   562  664
AX-89891012              1    5    .   677  545
AX-89792838              1    5    .   663  531
AX-89891164              1    5    .   539  669
AX-89833871              1    5    .   541  689
AX-89828733              1    5    .   566  646
AX-89836254              1    5    .   444  766
AX-89889490              1    5    .  1002  228
AX-89791598              1    5    .   478  728
AX-89832224              1    5    .   745  477
AX-89848855              1    5    .   999  233
AX-89794982              1    5    .   747  473
AX-89863822              1    5    .   998  230
AX-89791658              1    5    .   282  938
AX-89849484              1    5    .   749  481
AX-89848838              1    5    .   233  999
AX-89832166              1    5    .  1011  217
AX-89849479              1    5    .  1021  211
AX-89832605              1    5    .   984  232
AX-89794952              1    5    .   481  745
AX-89849501              1    5    .   972  260
AX-89832698              1    5    .   229 1001
AX-89848843              1    5    .  1066  166
AX-89905448              1    5    .   994  234
AX-89848825              1    5    .   233  997
AX-89836888              1    5    .  1002  224
AX-89848826              1    5    .   233  995
AX-89836729              1    5    .   749  483
AX-89848823              1    5    .   998  234
AX-89836686              1    5    .   229 1001
AX-89905895              1    5    .   482  748
AX-89889851              1    5    .   993  225
AX-89804766              1    5    .   997  233
AX-89889834              1    5    .   232  986
AX-89832722              1    5    .   988  228
AX-89791936              1    5    .   987  231
AX-89905455              1    5    .   999  229
AX-89848859              1    5    .   826  400
AX-89889704              1    5    .   233  997
AX-89836859              1    5    .   488  742
AX-89888545              1    5    .   244  980
AX-89872692              1    5    .   953  251
AX-89848784              1    5    .   519  711
AX-89894128              1    5    .   970  262
AX-89792306              1    5    .   865  365
AX-89905501              1    5    .   865  365
AX-89848925              1    5    .   365  865
AX-89892546              1    5    .   995  231
AX-89795110              1    5    .   225  991
AX-89905793              1    5    .   233  999
AX-89905512              1    5    .  1100  130
AX-89792347              1    5    .   840  376
AX-89833159              1    5    .   352  848
AX-89833388              1    5    .   868  364
AX-89890516              1    5    .   363  865
AX-89795012              1    5    .   435  779
AX-89849320              1    5    .   864  364
AX-89833525              1    5    .   751  439
AX-89905545              1    5    .  1026  206
AX-89848878              1    5    .   776  454
AX-89868411              1    5    .   979  217
AX-89834065              1    5    .   967  237
AX-89905543              1    5    .   212 1008
AX-89849004              1    5    .   963  269
AX-89849104              1    5    .   665  567
AX-89834019              1    5    .  1107  125
AX-89792676              1    5    .   313  919
AX-89890999              1    5    .  1103  127
AX-89890979              1    5    .   759  447
AX-89793001              1    5    .   242  988
AX-89792222              1    5    .   328  902
AX-89891567              1    5    .   306  924
AX-89891630              1    5    .   279  947
AX-89793259              1    5    .   944  274
AX-89792461              1    5    .   350  868
AX-89803275              1    5    .   266  964
AX-89818181              1    5    .   268  964
AX-89834539              1    5    .   949  279
AX-89891523              1    5    .   431  795
AX-89834338              1    5    .   381  825
AX-89891556              1    5    .   346  856
AX-89793218              1    5    .   883  331
AX-89891629              1    5    .   881  331
AX-89834506              1    5    .   329  887
AX-89875062              1    5    .   868  332
AX-89793253              1    5    .   870  328
AX-89784268              1    5    .   413  799
AX-89834431              1    5    .   329  869
AX-89804971              1    5    .   326  896
AX-89793285              1    5    .   276  950
AX-89874960              1    5    .   401  823
AX-89849178              1    5    .   635  591
AX-89834509              1    5    .   953  261
AX-89874998              1    5    .   386  804
AX-89891750              1    5    .   388  840
AX-89881010              1    5    .   326  906
AX-89807856              1    5    .   929  301
AX-89891595              1    5    .   609  611
AX-89891619              1    5    .   359  827
AX-89891604              1    5    .   282  940
AX-89881000              1    5    .   274  946
AX-89874967              1    5    .   884  338
AX-89779742              1    5    .   312  886
AX-89891330              1    5    .   798  420
AX-89905739              1    5    .   775  455
AX-89891951              1    5    .   759  449
AX-89834765              1    5    .   786  414
AX-89905736              1    5    .   772  454
AX-89793438              1    5    .   456  772
AX-89834652              1    5    .   430  770
AX-89892504              1    5    .   114 1110
AX-89868511              1    5    .   457  771
AX-89905481              1    5    .   318  860
AX-89849280              1    5    .   917  315
AX-89801915              1    5    .   929  277
AX-89841665              1    5    .   602  622
AX-89850117              1    5    .   386  846
AX-89898582              1    5    .   846  386
AX-89796488              1    5    .   213  991
AX-89849866              1    5    .   222 1008
AX-89873372              1    5    .   581  645
AX-89896087              1    5    .   565  619
AX-89849869              1    5    .   223 1009
AX-89840026              1    5    .  1002  228
AX-89798226              1    5    .   308  914
AX-89778658              1    5    .   648  582
AX-89898422              1    5    .   307  911
AX-89898463              1    5    .   306  918
AX-89816330              1    5    .   140 1074
AX-89904106              1    5    .   805  427
AX-89873407              1    5    .  1088  140
AX-89906384              1    5    .   386  846
AX-89798459              1    5    .   846  386
AX-89906477              1    5    .   849  383
AX-89850234              1    5    .   604  628
AX-89864555              1    5    .   822  404
AX-89864543              1    5    .   621  607
AX-89850231              1    5    .   383  847
AX-89841669              1    5    .   386  846
AX-89799171              1    5    .   382  846
AX-89842694              1    5    .   338  888
AX-89906546              1    5    .   600  632
AX-89842693              1    5    .   337  887
AX-89906542              1    5    .   340  890
AX-89862247              1    5    .   142 1090
AX-89850329              1    5    .   885  339
AX-89805813              1    5    .   145 1085
AX-89799838              1    5    .   342  890
AX-89799810              1    5    .   337  893
AX-89842575              1    5    .   146 1086
AX-89850306              1    5    .   792  440
AX-89799682              1    5    .  1079  153
AX-89842504              1    5    .   432  766
AX-89842759              1    5    .   325  895
AX-89799226              1    5    .   917  281
AX-89799238              1    5    .   897  309
AX-89799222              1    5    .   334  894
AX-89841980              1    5    .   896  330
AX-89842771              1    5    .   896  318
AX-89842006              1    5    .   261  933
AX-89799302              1    5    .   272  956
AX-89841998              1    5    .   953  277
AX-89841933              1    5    .   892  318
AX-89841973              1    5    .   894  334
AX-89799291              1    5    .   334  898
AX-89842396              1    5    .   638  594
AX-89799566              1    5    .   154 1078
AX-89842390              1    5    .  1077  155
AX-89899451              1    5    .   990  242
AX-89799602              1    5    .  1077  155
AX-89906512              1    5    .  1076  154
AX-89799457              1    5    .   368  858
AX-89842379              1    5    .   155 1077
AX-89842075              1    5    .  1077  155
AX-89906520              1    5    .   429  803
AX-89799407              1    5    .   153 1077
AX-89906494              1    5    .   460  772
AX-89850271              1    5    .   770  462
AX-89868920              1    5    .   143 1089
AX-89841953              1    5    .   142 1076
AX-89906503              1    5    .   766  462
AX-89799243              1    5    .   862  330
AX-89841981              1    5    .   332  898
AX-89799252              1    5    .   895  331
AX-89872836              1    5    .   461  771
AX-89906563              1    5    .   491  739
AX-89849580              1    5    .   470  728
AX-89800053              1    5    .   741  491
AX-89906558              1    5    .   739  493
AX-89905955              1    5    .   369  863
AX-89799951              1    5    .  1073  159
AX-89905957              1    5    .   760  470
AX-89858564              1    5    .   940  292
AX-89849654              1    5    .   609  623
AX-89858565              1    5    .   275  937
AX-89795522              1    5    .   622  602
AX-89850374              1    5    .   476  756
AX-89849592              1    5    .   650  580
AX-89858485              1    5    .   607  625
AX-89849599              1    5    .   613  617
AX-89895021              1    5    .   623  607
AX-89837523              1    5    .   904  328
AX-89796500              1    5    .   481  751
AX-89849877              1    5    .   527  705
AX-89913100              1    5    .   519  713
AX-89887854              1    5    .   606  626
AX-89790077              1    5    .   601  623
AX-89848535              1    5    .   625  605
AX-89830702              1    5    .   514  714
AX-89830686              1    5    .   709  519
AX-89848538              1    5    .   561  639
AX-89790111              1    5    .   516  704
AX-89790168              1    5    .   713  519
AX-89804562              1    5    .   514  702
AX-89790116              1    5    .   711  521
AX-89905246              1    5    .   626  604
AX-89887859              1    5    .   605  623
AX-89790143              1    5    .   714  516
AX-89848542              1    5    .   582  648
AX-89906222              1    5    .   709  521
AX-89848528              1    5    .   627  603
AX-89848534              1    5    .   612  602
AX-89887842              1    5    .   600  624
AX-89852451              1    5    .   519  709
AX-89797026              1    5    .   521  711
AX-89849941              1    5    .   626  606
AX-89897160              1    5    .   535  683
AX-89839792              1    5    .   574  656
AX-89906230              1    5    .   538  678
AX-89849962              1    5    .   656  576
AX-89896938              1    5    .   581  627
AX-89797251              1    5    .   562  656
AX-89849965              1    5    .   575  657
AX-89839789              1    5    .   576  656
AX-89797121              1    5    .   577  639
AX-89839892              1    5    .   573  659
AX-89896920              1    5    .   521  711
AX-89897121              1    5    .   615  613
AX-89896953              1    5    .   637  595
AX-89897079              1    5    .   652  572
AX-89897089              1    5    .   577  651
AX-89839876              1    5    .   579  653
AX-89906247              1    5    .   690  540
AX-89849959              1    5    .   594  634
AX-89906233              1    5    .   571  655
AX-89849996              1    5    .   770  214
AX-89798296              1    5    .    82 1148
AX-89864415              1    5    .   122 1108
AX-89897581              1    5    .  1106  122
AX-89787083              1    5    .   191  151
AX-89906412              1    5    .  1096  132
AX-89840879              1    5    .   101 1099
AX-89906333              1    5    .  1086  110
AX-89896454              1    5    .   703  523
AX-89895981              1    5    .   712  520
AX-89839016              1    5    .   548  634
AX-89896058              1    5    .   519  713
AX-89849819              1    5    .   522  710
AX-89906174              1    5    .   990  200
AX-89796491              1    5    .   466  746
AX-89849817              1    5    .   521  709
AX-89838896              1    5    .   713  513
AX-89896150              1    5    .   170 1058
AX-89838848              1    5    .   519  711
AX-89796412              1    5    .   519  713
AX-89808201              1    5    .   714  516
AX-89896103              1    5    .   512  710
AX-89849820              1    5    .   712  520
AX-89896138              1    5    .   671  537
AX-89796501              1    5    .   688  538
AX-89850125              1    5    .  1148   82
AX-89849883              1    5    .   524  706
AX-89839204              1    5    .  1095  137
AX-89808239              1    5    .  1094  138
AX-89906192              1    5    .   704  522
AX-89864317              1    5    .  1095  133
AX-89849885              1    5    .   708  524
AX-89839313              1    5    .   630  600
AX-89906197              1    5    .   547  683
AX-89912425              1    5    .    81 1143
AX-89837931              1    5    .    81 1149
AX-89896847              1    5    .   519  707
AX-89896848              1    5    .   704  492
AX-89839639              1    5    .   711  521
AX-89839645              1    5    .   521  711
AX-89896853              1    5    .   626  606
AX-89849947              1    5    .   599  595
AX-89797033              1    5    .   711  515
AX-89896900              1    5    .   711  517
AX-89896912              1    5    .   521  711
AX-89839685              1    5    .   710  516
AX-89797074              1    5    .   519  711
AX-89906227              1    5    .   630  602
AX-89896910              1    5    .   709  515
AX-89797345              1    5    .   110 1122
AX-89805513              1    5    .  1114  116
AX-89861927              1    5    .   173 1041
AX-89798299              1    5    .    82 1140
AX-89787085              1    5    .  1144   82
AX-89797776              1    5    .    82 1150
AX-89906319              1    5    .  1151   81
AX-89864478              1    5    .  1150   82
AX-89840507              1    5    .  1125   75
AX-89898455              1    5    .    82 1148
AX-89815696              1    5    .   914  314
AX-89841682              1    5    .   222 1010
AX-89798765              1    5    .   273  957
AX-89906441              1    5    .   226 1006
AX-89866643              1    5    .   974  258
AX-89841777              1    5    .   274  958
AX-89850217              1    5    .  1007  225
AX-89850211              1    5    .  1008  224
AX-89850210              1    5    .   657  575
AX-89799103              1    5    .   699  529
AX-89906454              1    5    .  1007  225
AX-89799043              1    5    .   220 1004
AX-89850206              1    5    .   222 1008
AX-89798987              1    5    .   298  934
AX-89798986              1    5    .   575  655
AX-89906465              1    5    .   611  541
AX-89850199              1    5    .   931  297
AX-89842008              1    5    .   952  278
AX-89849521              1    5    .   817  411
AX-89895073              1    5    .   366  846
AX-89894966              1    5    .   369  843
AX-89837307              1    5    .   478  714
AX-89849623              1    5    .   714  518
AX-89900186              1    5    .   510  716
AX-89849624              1    5    .   862  370
AX-89899011              1    5    .   882  344
AX-89839393              1    5    .  1167   65
AX-89817296              1    5    .   881  335
AX-89867471              1    5    .   348  880
AX-89779393              1    5    .   306  924
AX-89874427              1    5    .   332  878
AX-89906354              1    5    .   918  312
AX-89797369              1    5    .   909  309
AX-89797081              1    5    .   347  855
AX-89839245              1    5    .   573  651
AX-89849838              1    5    .  1006  188
AX-89872752              1    5    .   846  380
AX-89799783              1    5    .   375  835
AX-89799801              1    5    .   803  381
AX-89868946              1    5    .   390  834
AX-89894982              1    5    .   339  885
AX-89895646              1    5    .   835  383
AX-89838462              1    5    .   845  381
AX-89894919              1    5    .   367  839
AX-89849765              1    5    .   386  846
AX-89849767              1    5    .   384  846
AX-89812010              1    5    .   843  385
AX-89796082              1    5    .   377  853
AX-89838305              1    5    .   327  887
AX-89849755              1    5    .   852  380
AX-89796054              1    5    .   843  377
AX-89849733              1    5    .   853  379
AX-89838455              1    5    .   846  384
AX-89838415              1    5    .   364  854
AX-89901461              1    5    .   736  490
AX-89901457              1    5    .   409  811
AX-89837162              1    5    .   804  400
AX-89895762              1    5    .   797  431
AX-89801042              1    5    .   407  803
AX-89844203              1    5    .   433  795
AX-89838572              1    5    .   798  434
AX-89895758              1    5    .   796  426
AX-89901471              1    5    .   797  435
AX-89805340              1    5    .   432  794
AX-89895698              1    5    .   429  787
AX-89838633              1    5    .   418  798
AX-89838639              1    5    .   799  433
AX-89844189              1    5    .   428  798
AX-89838568              1    5    .   850  350
AX-89895463              1    5    .   421  777
AX-89909130              1    5    .   426  796
AX-89837993              1    5    .   421  799
AX-89795877              1    5    .   792  426
AX-89838067              1    5    .   413  797
AX-89838018              1    5    .   423  801
AX-89894299              1    5    .   804  410
AX-89795252              1    5    .   844  370
AX-89795218              1    5    .   819  407
AX-89894320              1    5    .   828  380
AX-89838744              1    5    .   822  406
AX-89837047              1    5    .   398  826
AX-89895881              1    5    .   822  406
AX-89906127              1    5    .   823  409
AX-89849537              1    5    .   389  841
AX-89796486              1    5    .   431  801
AX-89838856              1    5    .   811  391
AX-89906150              1    5    .   405  821
AX-89861993              1    5    .   419  799
AX-89838907              1    5    .   802  428
AX-89838799              1    5    .   410  820
AX-89864284              1    5    .   395  811
AX-89896152              1    5    .   819  391
AX-89906140              1    5    .   408  822
AX-89838922              1    5    .   830  402
AX-89896048              1    5    .   818  406
AX-89849553              1    5    .   718  490
AX-89808208              1    5    .   832  386
AX-89839015              1    5    .   485  735
AX-89839061              1    5    .   489  737
AX-89796552              1    5    .   467  737
AX-89896208              1    5    .   488  712
AX-89853281              1    5    .   748  472
AX-89896225              1    5    .   738  492
AX-89838986              1    5    .   785  441
AX-89838962              1    5    .   828  404
AX-89796504              1    5    .   400  830
AX-89896415              1    5    .   747  479
AX-89796660              1    5    .   502  728
AX-89866463              1    5    .   208 1008
AX-89896586              1    5    .   649  563
AX-89839379              1    5    .   543  679
AX-89848543              1    5    .    63 1169
AX-89839633              1    5    .    63 1169
AX-89862042              1    5    .    62 1170
AX-89797117              1    5    .  1080  152
AX-89906235              1    5    .  1078  154
AX-89797236              1    5    .   844  380
AX-89840008              1    5    .   377  843
AX-89797287              1    5    .   839  377
AX-89840046              1    5    .   848  374
AX-89906253              1    5    .   386  846
AX-89797404              1    5    .   846  380
AX-89797410              1    5    .   376  826
AX-89797381              1    5    .   330  882
AX-89906262              1    5    .   384  848
AX-89840109              1    5    .   381  847
AX-89797320              1    5    .   845  379
AX-89797420              1    5    .   847  369
AX-89897305              1    5    .   845  385
AX-89840098              1    5    .   333  891
AX-89868801              1    5    .   840  366
AX-89897307              1    5    .   363  851
AX-89797548              1    5    .   512  700
AX-89897414              1    5    .   737  495
AX-89840262              1    5    .   733  479
AX-89797586              1    5    .   494  728
AX-89798340              1    5    .   173 1059
AX-89798316              1    5    .   988  228
AX-89812055              1    5    .  1024  170
AX-89808411              1    5    .  1054  166
AX-89850106              1    5    .   365  865
AX-89906363              1    5    .   639  593
AX-89898031              1    5    .   415  813
AX-89841004              1    5    .   405  827
AX-89906379              1    5    .  1002  230
AX-89841086              1    5    .   201 1031
AX-89797931              1    5    .  1061  169
AX-89840869              1    5    .  1009  221
AX-89898132              1    5    .   211 1017
AX-89798127              1    5    .   826  384
AX-89797907              1    5    .   948  250
AX-89798081              1    5    .   828  370
AX-89898131              1    5    .   217 1009
AX-89898309              1    5    .   607  617
AX-89828535              1    5    .   598  618
AX-89841630              1    5    .   149 1065
AX-89850185              1    5    .   618  614
AX-89899084              1    5    .   240  988
AX-89841758              1    5    .   241  991
AX-89898977              1    5    .   364  850
AX-89898978              1    5    .   858  328
AX-89906440              1    5    .   806  406
AX-89850170              1    5    .   441  791
AX-89799089              1    5    .   773  439
AX-89850216              1    5    .   443  787
AX-89798984              1    5    .   237  985
AX-89799065              1    5    .   243  989
AX-89798931              1    5    .   228  986
AX-89798962              1    5    .   982  238
AX-89896809              1    5    .  1073  159
AX-89896807              1    5    .   157 1067
AX-89796721              1    5    .   160 1072
AX-89895998              1    5    .  1071  161
AX-89808478              1    5    .   657  571
AX-89815251              1    5    .  1050  176
AX-89778708              1    5    .  1045  179
AX-89873423              1    5    .   180 1048
AX-89841851              1    5    .   657  563
AX-89799015              1    5    .   538  650
AX-89841731              1    5    .   759  471
AX-89799882              1    5    .   479  745
AX-89778722              1    5    .   464  756
AX-89842738              1    5    .   476  742
AX-89812093              1    5    .   733  477
AX-89816318              1    5    .   453  749
AX-89842712              1    5    .   740  482
AX-89873444              1    5    .   754  456
AX-89798624              1    5    .   756  468
AX-89799201              1    5    .   465  751
AX-89842730              1    5    .   480  742
AX-89842723              1    5    .   354  874
AX-89842691              1    5    .   871  355
AX-89868918              1    5    .   757  473
AX-89899846              1    5    .   741  483
AX-89899915              1    5    .   472  742
AX-89799521              1    5    .   879  341
AX-89899892              1    5    .   477  735
AX-89799793              1    5    .   485  743
AX-89842342              1    5    .   881  349
AX-89899627              1    5    .   347  881
AX-89899811              1    5    .   350  860
AX-89808585              1    5    .   687  533
AX-89842591              1    5    .   484  738
AX-89842588              1    5    .   469  741
AX-89799605              1    5    .   889  341
AX-89906517              1    5    .   883  347
AX-89842453              1    5    .   338  888
AX-89906519              1    5    .   883  349
AX-89850314              1    5    .   690  540
AX-89842545              1    5    .   691  535
AX-89899425              1    5    .   881  337
AX-89850269              1    5    .   338  894
AX-89850283              1    5    .   877  347
AX-89850274              1    5    .   893  339
AX-89899414              1    5    .   893  339
AX-89842102              1    5    .   330  894
AX-89899357              1    5    .   321  881
AX-89906495              1    5    .   338  894
AX-89842088              1    5    .   333  889
AX-89850261              1    5    .   338  890
AX-89900039              1    5    .   889  343
AX-89900070              1    5    .   336  882
AX-89842871              1    5    .  1053  171
AX-89900239              1    5    .   142 1090
AX-89900197              1    5    .  1053  165
AX-89800013              1    5    .  1058  170
AX-89897517              1    5    .   483  717
AX-89850013              1    5    .   668  558
AX-89906288              1    5    .   554  658
AX-89850001              1    5    .   680  526
AX-89897549              1    5    .   495  667
AX-89905172              1    5    .   864  366
AX-89897651              1    5    .   672  518
AX-89850045              1    5    .  1071  161
AX-89837932              1    5    .   871  349
AX-89897610              1    5    .   912  316
AX-89895154              1    5    .   347  875
AX-89897608              1    5    .   346  876
AX-89850041              1    5    .   161 1071
AX-89906309              1    5    .   351  879
AX-89840406              1    5    .  1013  211
AX-89840402              1    5    .  1071  161
AX-89840380              1    5    .  1038  190
AX-89797653              1    5    .  1071  161
AX-89797645              1    5    .   161 1069
AX-89797640              1    5    .  1044  188
AX-89840357              1    5    .   663  563
AX-89895126              1    5    .   412  788
AX-89906022              1    5    .   162 1070
AX-89787081              1    5    .   161 1069
AX-89827228              1    5    .   161 1071
AX-89897760              1    5    .   401  821
AX-89841198              1    5    .   157 1067
AX-89840627              1    5    .   976  250
AX-89872774              1    5    .   205 1023
AX-89897894              1    5    .   848  384
AX-89797839              1    5    .  1015  213
AX-89850065              1    5    .   139 1089
AX-89906386              1    5    .   829  401
AX-89841172              1    5    .   199 1015
AX-89906388              1    5    .   184 1040
AX-89808422              1    5    .  1028  200
AX-89859332              1    5    .  1074  158
AX-89798345              1    5    .   205 1021
AX-89797817              1    5    .   157 1073
AX-89840696              1    5    .   380  824
AX-89798285              1    5    .  1074  156
AX-89798033              1    5    .   954  276
AX-89841593              1    5    .   841  385
AX-89898210              1    5    .   871  345
AX-89798025              1    5    .   359  859
AX-89840796              1    5    .   226 1004
AX-89798102              1    5    .   673  543
AX-89840976              1    5    .   673  535
AX-89850103              1    5    .   278  954
AX-89898270              1    5    .   269  953
AX-89841104              1    5    .   268  918
AX-89849762              1    5    .   949  283
AX-89850173              1    5    .   127 1103
AX-89798820              1    5    .   432  784
AX-89798774              1    5    .   531  701
AX-89808483              1    5    .   799  421
AX-89788151              1    5    .   799  423
AX-89850180              1    5    .   130 1102
AX-89798800              1    5    .   431  777
AX-89841828              1    5    .   579  651
AX-89906107              1    5    .   284  948
AX-89788114              1    5    .   898  324
AX-89850163              1    5    .   801  429
AX-89798866              1    5    .   785  439
AX-89799097              1    5    .   430  790
AX-89798867              1    5    .   444  786
AX-89862132              1    5    .   617  615
AX-89900177              1    5    .   617  591
AX-89805287              1    5    .   615  611
AX-89808108              1    5    .   617  591
AX-89841957              1    5    .   483  727
AX-89795184              1    5    .   411  799
AX-89842887              1    5    .   783  429
AX-89799816              1    5    .   440  768
AX-89842318              1    5    .   504  710
AX-89867472              1    5    .   694  522
AX-89779399              1    5    .   522  682
AX-89779314              1    5    .   509  685
AX-89817198              1    5    .   527  689
AX-89874324              1    5    .   686  528
AX-89897713              1    5    .   453  177
AX-89796341              1    5    .   857  331
AX-89798457              1    5    .   351  851
AX-89846838              1    5    .   358  870
AX-89873400              1    5    .   340  890
AX-89899834              1    5    .   961  251
AX-89841893              1    5    .   361  869
AX-89799887              1    5    .   954  272
AX-89778727              1    5    .   208 1024
AX-89796328              1    5    .   325  897
AX-89797370              1    5    .   798  386
AX-89896070              1    5    .   305  927
AX-89896672              1    5    .   791  427
AX-89796610              1    5    .   902  326
AX-89797107              1    5    .   419  809
AX-89896027              1    5    .   923  303
AX-89797108              1    5    .   421  811
AX-89896137              1    5    .   305  927
AX-89899116              1    5    .   211  999
AX-89899957              1    5    .   150 1072
AX-89906535              1    5    .   977  255
AX-89799596              1    5    .   249  973
AX-89799523              1    5    .   239  961
AX-89799606              1    5    .   964  248
AX-89899650              1    5    .   247  971
AX-89799392              1    5    .   171 1053
AX-89899514              1    5    .  1104  104
AX-89799344              1    5    .  1027  151
AX-89894618              1    5    .  1140   90
AX-89795419              1    5    .  1144   70
AX-89849715              1    5    .   173 1051
AX-89895382              1    5    .    98 1118
AX-89838263              1    5    .  1042  166
AX-89808193              1    5    .   986  246
AX-89838841              1    5    .   881  349
AX-89896575              1    5    .   182 1040
AX-89896010              1    5    .   347  879
AX-89906144              1    5    .   878  348
AX-89896078              1    5    .   856  332
AX-89838912              1    5    .   885  339
AX-89861960              1    5    .    78 1152
AX-89796557              1    5    .  1050  178
AX-89839297              1    5    .   728  492
AX-89896366              1    5    .   198 1020
AX-89839363              1    5    .   164 1024
AX-89839306              1    5    .  1038  186
AX-89906214              1    5    .   499  733
AX-89896770              1    5    .  1036  192
AX-89796963              1    5    .   187 1035
AX-89896700              1    5    .  1038  188
AX-89796952              1    5    .   186 1040
AX-89896740              1    5    .   193 1037
AX-89887909              1    5    .   373  833
AX-89849911              1    5    .   200 1032
AX-89862023              1    5    .   168 1016
AX-89830627              1    5    .   859  363
AX-89830664              1    5    .   371  859
AX-89839787              1    5    .   140 1076
AX-89839878              1    5    .   151 1081
AX-89906245              1    5    .   149 1081
AX-89897092              1    5    .   151 1079
AX-89839856              1    5    .   150 1080
AX-89897130              1    5    .   610  588
AX-89834237              1    5    .  1082  146
AX-89897132              1    5    .   123 1061
AX-89797244              1    5    .   146 1086
AX-89897185              1    5    .   145 1081
AX-89906255              1    5    .   146 1086
AX-89895148              1    5    .  1078  152
AX-89906370              1    5    .  1006  224
AX-89885608              1    5    .   464  748
AX-89796055              1    5    .   197 1035
AX-89828486              1    5    .  1114  118
AX-89885631              1    5    .   508  724
AX-89841691              1    5    .   873  357
AX-89885657              1    5    .   111 1121
AX-89799050              1    5    .   750  478
AX-89798814              1    5    .    98 1132
AX-89899027              1    5    .   407  823
AX-89798999              1    5    .  1133   97
AX-89798694              1    5    .  1103   93
AX-89850201              1    5    .   374  858
AX-89899062              1    5    .   745  475
AX-89838509              1    5    .   252  978
AX-89838543              1    5    .   750  476
AX-89798167              1    5    .   997  223
AX-89841092              1    5    .   996  222
AX-89898046              1    5    .   189 1017
AX-89797947              1    5    .  1026  194
AX-89797953              1    5    .  1017  213
AX-89898067              1    5    .  1021  207
AX-89797955              1    5    .   211 1015
AX-89797934              1    5    .   183 1009
AX-89795831              1    5    .   143 1083
AX-89906284              1    5    .  1086  146
AX-89849988              1    5    .   146 1086
AX-89897356              1    5    .   148 1084
AX-89802506              1    5    .   970  240
AX-89894476              1    5    .   172 1060
AX-89905944              1    5    .   171 1059
AX-89780258              1    5    .   312  914
AX-89906926              1    5    .  1060  172
AX-89845883              1    5    .   241  977
AX-89846129              1    5    .   164 1068
AX-89906914              1    5    .   167 1063
AX-89903766              1    5    .  1068  164
AX-89795297              1    5    .  1061  167
AX-89849562              1    5    .  1063  169
AX-89903391              1    5    .   164 1068
AX-89806261              1    5    .   166 1064
AX-89903750              1    5    .   954  278
AX-89903375              1    5    .   750  480
AX-89862490              1    5    .   168 1062
AX-89806251              1    5    .   165 1067
AX-89850890              1    5    .  1061  167
AX-89850885              1    5    .  1067  165
AX-89903752              1    5    .   277  955
AX-89850874              1    5    .   164 1066
AX-89843344              1    5    .   571  615
AX-89850460              1    5    .   581  649
AX-89862284              1    5    .   583  645
AX-89903800              1    5    .   883  349
AX-89843501              1    5    .   626  588
AX-89906941              1    5    .   347  885
AX-89802863              1    5    .   886  332
AX-89843507              1    5    .   635  595
AX-89805920              1    5    .   800  400
AX-89906599              1    5    .   405  827
AX-89850944              1    5    .   380  852
AX-89850947              1    5    .   376  846
AX-89847659              1    5    .   382  848
AX-89823703              1    5    .   840  390
AX-89850954              1    5    .   880  350
AX-89846625              1    5    .   881  351
AX-89847653              1    5    .   962  268
AX-89806290              1    5    .   351  881
AX-89903916              1    5    .   341  871
AX-89847645              1    5    .   964  266
AX-89880778              1    5    .   322  910
AX-89900530              1    5    .   471  761
AX-89880701              1    5    .   567  661
AX-89900524              1    5    .   464  760
AX-89880728              1    5    .   974  258
AX-89843250              1    5    .   724  506
AX-89900502              1    5    .   718  502
AX-89800278              1    5    .   721  499
AX-89915750              1    5    .  1134   98
AX-89859777              1    5    .   335  871
AX-89900438              1    5    .   101 1129
AX-89850393              1    5    .   235  997
AX-89843176              1    5    .   862  346
AX-89843133              1    5    .   881  351
AX-89906572              1    5    .   204 1026
AX-89904046              1    5    .   869  363
AX-89903063              1    5    .   974  258
AX-89802345              1    5    .   141 1071
AX-89845792              1    5    .   973  259
AX-89850834              1    5    .   219 1013
AX-89808935              1    5    .   981  241
AX-89845641              1    5    .   701  527
AX-89802265              1    5    .   166  720
AX-89802184              1    5    .   605  627
AX-89850779              1    5    .   532  700
AX-89802201              1    5    .   582  618
AX-89806169              1    5    .   597  629
AX-89808880              1    5    .   625  607
AX-89802174              1    5    .   626  604
AX-89864875              1    5    .   632  588
AX-89850763              1    5    .   606  624
AX-89802123              1    5    .   520  700
AX-89902802              1    5    .   607  623
AX-89902799              1    5    .   626  604
AX-89902551              1    5    .   607  625
AX-89802017              1    5    .   607  623
AX-89845403              1    5    .   520  712
AX-89806142              1    5    .   591  629
AX-89800786              1    5    .   113 1119
AX-89901114              1    5    .   757  457
AX-89808727              1    5    .   129 1075
AX-89800769              1    5    .  1118  114
AX-89800760              1    5    .  1115  113
AX-89843836              1    5    .  1079  149
AX-89800803              1    5    .  1078  150
AX-89800812              1    5    .   759  457
AX-89800804              1    5    .  1082  150
AX-89843878              1    5    .   411  815
AX-89901128              1    5    .   811  413
AX-89906662              1    5    .   114 1118
AX-89906664              1    5    .  1077  151
AX-89906668              1    5    .  1080  150
AX-89906665              1    5    .   113 1115
AX-89843907              1    5    .   458  736
AX-89800861              1    5    .   414  808
AX-89901401              1    5    .   902  324
AX-89906693              1    5    .   327  905
AX-89812131              1    5    .   334  878
AX-89906689              1    5    .   321  899
AX-89864742              1    5    .   814  416
AX-89901365              1    5    .   333  893
AX-89850576              1    5    .   335  897
AX-89850573              1    5    .   863  323
AX-89844112              1    5    .   327  899
AX-89850559              1    5    .   341  883
AX-89850665              1    5    .   107 1123
AX-89902765              1    5    .   287  941
AX-89802076              1    5    .   930  288
AX-89802024              1    5    .  1076  152
AX-89801963              1    5    .   918  314
AX-89902730              1    5    .   167 1065
AX-89862418              1    5    .   956  272
AX-89850735              1    5    .   274  958
AX-89902576              1    5    .  1073  159
AX-89845106              1    5    .   909  301
AX-89906791              1    5    .   198 1034
AX-89845114              1    5    .  1119  109
AX-89850709              1    5    .   927  299
AX-89902351              1    5    .   920  292
AX-89844901              1    5    .   628  568
AX-89902162              1    5    .   757  449
AX-89903556              1    5    .   539  683
AX-89903679              1    5    .  1043  185
AX-89846405              1    5    .  1040  188
AX-89802784              1    5    .  1034  190
AX-89802768              1    5    .  1066  166
AX-89863698              1    5    .   915  311
AX-89894498              1    5    .   450  746
AX-89795327              1    5    .   679  553
AX-89846409              1    5    .   360  860
AX-89850840              1    5    .   502  726
AX-89846139              1    5    .   164  648
AX-89806221              1    5    .   368  840
AX-89802551              1    5    .   838  384
AX-89894405              1    5    .   244  988
AX-89837264              1    5    .   676  548
AX-89802502              1    5    .   551  653
AX-89900597              1    5    .   185 1043
AX-89906916              1    5    .   873  345
AX-89802677              1    5    .  1000  224
AX-89906933              1    5    .   399  727
AX-89846450              1    5    .   838  384
AX-89837269              1    5    .   536  676
AX-89802516              1    5    .   633  597
AX-89911693              1    5    .   973  245
AX-89843484              1    5    .   615  599
AX-89800503              1    5    .   820  410
AX-89882896              1    5    .   443  771
AX-89800492              1    5    .   503  683
AX-89843320              1    5    .   490  716
AX-89800510              1    5    .   410  816
AX-89900584              1    5    .   433  791
AX-89802868              1    5    .   420  778
AX-89800391              1    5    .   793  435
AX-89900699              1    5    .   722  500
AX-89784105              1    5    .   970  254
AX-89846617              1    5    .   491  707
AX-89869212              1    5    .   189 1041
AX-89802737              1    5    .   231  999
AX-89802642              1    5    .   231 1001
AX-89850457              1    5    .   816  412
AX-89802932              1    5    .   496  724
AX-89900762              1    5    .  1043  189
AX-89903422              1    5    .   222  996
AX-89903066              1    5    .   296  928
AX-89846587              1    5    .  1042  172
AX-89843468              1    5    .   188 1042
AX-89802670              1    5    .   221 1003
AX-89800508              1    5    .  1025  181
AX-89843072              1    5    .   964  260
AX-89903006              1    5    .  1084  148
AX-89801505              1    5    .   942  280
AX-89900868              1    5    .   765  457
AX-89843712              1    5    .   722  510
AX-89864683              1    5    .   980  228
AX-89843183              1    5    .   229 1001
AX-89850572              1    5    .   512  718
AX-89801499              1    5    .   945  285
AX-89800728              1    5    .   964  242
AX-89850431              1    5    .   721  511
AX-89850550              1    5    .   512  718
AX-89800729              1    5    .   965  261
AX-89800658              1    5    .   490  726
AX-89846535              1    5    .   999  229
AX-89900852              1    5    .   530  656
AX-89900968              1    5    .   482  708
AX-89802856              1    5    .   524  678
AX-89906654              1    5    .   504  726
AX-89800637              1    5    .   166 1064
AX-89843672              1    5    .   552  670
AX-89800623              1    5    .  1031  199
AX-89801004              1    5    .   240  978
AX-89846529              1    5    .   422  792
AX-89800758              1    5    .  1068  148
AX-89843655              1    5    .  1019  199
AX-89800692              1    5    .   156 1064
AX-89850601              1    5    .   983  247
AX-89906639              1    5    .   763  463
AX-89901185              1    5    .  1045  185
AX-89901103              1    5    .   153 1071
AX-89901169              1    5    .  1064  164
AX-89800808              1    5    .   725  507
AX-89800800              1    5    .   566  664
AX-89901146              1    5    .  1070  158
AX-89800783              1    5    .   148 1070
AX-89901373              1    5    .   178 1038
AX-89801330              1    5    .   765  443
AX-89844458              1    5    .   767  439
AX-89869078              1    5    .   456  770
AX-89906728              1    5    .   459  771
AX-89906754              1    5    .   779  447
AX-89906814              1    5    .   731  501
AX-89906808              1    5    .   447  781
AX-89906813              1    5    .   775  449
AX-89845497              1    5    .   448  776
AX-89801995              1    5    .   699  531
AX-89845277              1    5    .   914  302
AX-89845249              1    5    .   792  404
AX-89845185              1    5    .   311  919
AX-89845221              1    5    .   819  379
AX-89850711              1    5    .   318  914
AX-89844895              1    5    .   441  779
AX-89844811              1    5    .   779  445
AX-89916046              1    5    .   776  444
AX-89801604              1    5    .   442  762
AX-89906760              1    5    .   451  755
AX-89902184              1    5    .   767  441
AX-89902301              1    5    .   755  435
AX-89801601              1    5    .   447  781
AX-89800746              1    5    .   726  506
AX-89802278              1    5    .   258  950
AX-89903541              1    5    .   225 1003
AX-89828462              1    5    .   963  263
AX-89900590              1    5    .  1043  181
AX-89850418              1    5    .   924  304
AX-89800289              1    5    .   350  866
AX-89846164              1    5    .  1003  221
AX-89900664              1    5    .   183 1041
AX-89800227              1    5    .   865  359
AX-89846174              1    5    .  1002  230
AX-89900465              1    5    .   785  423
AX-89802961              1    5    .   236  992
AX-89837186              1    5    .   102 1120
AX-89905940              1    5    .  1123  105
AX-89903204              1    5    .  1126  104
AX-89845887              1    5    .   104 1124
AX-89906901              1    5    .  1102  104
AX-89906925              1    5    .   104 1126
AX-89905934              1    5    .  1125  103
AX-89850908              1    5    .   104 1124
AX-89800531              1    5    .   104 1126
AX-89850950              1    5    .  1127  105
AX-89903303              1    5    .  1115  105
AX-89845919              1    5    .  1128  104
AX-89900731              1    5    .   103 1125
AX-89906879              1    5    .  1101  105
AX-89850451              1    5    .  1092  104
AX-89843290              1    5    .  1086  108
AX-89906896              1    5    .   104 1126
AX-89900779              1    5    .  1126  102
AX-89850383              1    5    .   494  728
AX-89864903              1    5    .   533  695
AX-89802343              1    5    .   587  609
AX-89903115              1    5    .   495  715
AX-89802492              1    5    .   703  527
AX-89802486              1    5    .   529  671
AX-89864897              1    5    .   620  584
AX-89805874              1    5    .   672  544
AX-89903026              1    5    .   594  618
AX-89903023              1    5    .   591  637
AX-89802394              1    5    .   698  532
AX-89906848              1    5    .   610  622
AX-89845685              1    5    .   667  541
AX-89800195              1    5    .   500  726
AX-89802459              1    5    .   725  495
AX-89867842              1    5    .  1121  109
AX-89802968              1    5    .  1106  108
AX-89846552              1    5    .  1125  107
AX-89869215              1    5    .   109 1121
AX-89815796              1    5    .   108 1124
AX-89872390              1    5    .   109 1117
AX-89802987              1    5    .   109 1121
AX-89806292              1    5    .   104 1124
AX-89784094              1    5    .   677  551
AX-89904679              1    5    .  1121  107
AX-89867835              1    5    .   108 1122
AX-89880892              1    5    .  1122  106
AX-89823597              1    5    .   548  674
AX-89900509              1    5    .   709  519
AX-89800342              1    5    .   521  707
AX-89823729              1    5    .   108 1124
AX-89843278              1    5    .   708  524
AX-89800168              1    5    .   437  781
AX-89843090              1    5    .   717  491
AX-89802477              1    5    .   716  496
AX-89903002              1    5    .   666  548
AX-89903153              1    5    .   431  781
AX-89906866              1    5    .   639  589
AX-89800255              1    5    .   733  459
AX-89815784              1    5    .   717  507
AX-89802366              1    5    .   663  537
AX-89900374              1    5    .   445  785
AX-89800148              1    5    .   788  436
AX-89903143              1    5    .   504  722
AX-89903133              1    5    .   491  709
AX-89845905              1    5    .   696  532
AX-89850860              1    5    .   619  607
AX-89850861              1    5    .   614  618
AX-89849568              1    5    .   610  622
AX-89868634              1    5    .   622  610
AX-89846197              1    5    .  1101  129
AX-89906918              1    5    .   607  617
AX-89903681              1    5    .   614  610
AX-89802801              1    5    .   621  611
AX-89850918              1    5    .   580  652
AX-89850924              1    5    .   353  879
AX-89906932              1    5    .   400  832
AX-89815729              1    5    .   962  270
AX-89906628              1    5    .   310  922
AX-89900822              1    5    .   962  264
AX-89843576              1    5    .   257  963
AX-89843569              1    5    .   379  829
AX-89800545              1    5    .   974  236
AX-89843562              1    5    .   272  960
AX-89815728              1    5    .   272  960
AX-89843540              1    5    .   266  958
AX-89843513              1    5    .   382  826
AX-89812116              1    5    .   787  437
AX-89843370              1    5    .   956  276
AX-89800437              1    5    .   399  827
AX-89900578              1    5    .   559  645
AX-89800407              1    5    .   267  951
AX-89843345              1    5    .   775  441
AX-89843300              1    5    .   299  927
AX-89903796              1    5    .   275  955
AX-89906936              1    5    .   305  927
AX-89802889              1    5    .   992  238
AX-89903886              1    5    .   956  260
AX-89802919              1    5    .   955  271
AX-89846616              1    5    .   386  836
AX-89802926              1    5    .   272  960
AX-89788312              1    5    .   304  928
AX-89903938              1    5    .   712  516
AX-89846645              1    5    .  1005  221
AX-89802949              1    5    .  1004  218
AX-89903940              1    5    .   264  960
AX-89903980              1    5    .   961  255
AX-89846708              1    5    .   271  959
AX-89823738              1    5    .   960  270
AX-89880894              1    5    .   962  264
AX-89880893              1    5    .   958  264
AX-89872396              1    5    .   961  271
AX-89880882              1    5    .   960  266
AX-89784171              1    5    .   258  962
AX-89872395              1    5    .   662  548
AX-89847661              1    5    .  1097  135
AX-89784139              1    5    .   959  263
AX-89784130              1    5    .   959  263
AX-89847655              1    5    .   199 1031
AX-89784099              1    5    .   269  957
AX-89784077              1    5    .   271  961
AX-89880739              1    5    .   269  957
AX-89784044              1    5    .   959  265
AX-89823534              1    5    .   265  949
AX-89828465              1    5    .   260  954
AX-89906593              1    5    .   237  995
AX-89843257              1    5    .   501  729
AX-89843260              1    5    .   510  718
AX-89906875              1    5    .   667  563
AX-89806199              1    5    .   612  588
AX-89802400              1    5    .   639  589
AX-89906853              1    5    .   657  575
AX-89845660              1    5    .   511  707
AX-89850778              1    5    .   313  913
AX-89845556              1    5    .   310  918
AX-89906822              1    5    .   919  309
AX-89802137              1    5    .   209  989
AX-89906811              1    5    .   287  937
AX-89850733              1    5    .   327  897
AX-89902229              1    5    .   839  385
AX-89802934              1    5    .   386  830
AX-89800627              1    5    .   256  972
AX-89800638              1    5    .   280  944
AX-89850497              1    5    .   183 1049
AX-89843698              1    5    .   275  943
AX-89843701              1    5    .   950  278
AX-89869030              1    5    .   909  319
AX-89850528              1    5    .   991  241
AX-89850529              1    5    .   870  362
AX-89843840              1    5    .   237  985
AX-89869034              1    5    .   317  913
AX-89901100              1    5    .  1104  126
AX-89850560              1    5    .   311  919
AX-89901295              1    5    .   126 1106
AX-89800896              1    5    .   110  960
AX-89850540              1    5    .   862  370
AX-89906700              1    5    .   879  343
AX-89850592              1    5    .   300  920
AX-89906701              1    5    .   925  305
AX-89906702              1    5    .   920  300
AX-89850603              1    5    .   309  923
AX-89906712              1    5    .   919  309
AX-89869072              1    5    .   348  880
AX-89801278              1    5    .   353  875
AX-89801280              1    5    .   328  878
AX-89901831              1    5    .   326  862
AX-89844566              1    5    .   720  504
AX-89902028              1    5    .   333  887
AX-89801918              1    5    .   687  541
AX-89850726              1    5    .   530  700
AX-89801804              1    5    .   958  268
AX-89862403              1    5    .   264  914
AX-89801764              1    5    .   288  926
AX-89845076              1    5    .   267  963
AX-89845054              1    5    .   935  283
AX-89801722              1    5    .   275  957
AX-89902252              1    5    .   910  314
AX-89902241              1    5    .   361  857
AX-89801632              1    5    .   360  860
AX-89844925              1    5    .   915  313
AX-89906771              1    5    .   387  837
AX-89869099              1    5    .   518  712
AX-89801602              1    5    .   369  861
AX-89801600              1    5    .   859  365
AX-89801580              1    5    .   856  358
AX-89906764              1    5    .   319  913
AX-89902115              1    5    .   317  913
AX-89844827              1    5    .   314  912
AX-89844809              1    5    .   350  854
AX-89844806              1    5    .   325  883
AX-89902057              1    5    .   885  319
AX-89850683              1    5    .   391  831
AX-89844769              1    5    .   856  362

-------------------------------------------------------------------------------
SCREEN SUSPICIOUS MARKER ALLELES
OK

-------------------------------------------------------------------------------
MARKER SEGREGATION CHECK
  (0) no modifications, except Confirmed null-alleles
1 putative segregation errors for marker AX-89779160
1 putative segregation errors for marker AX-89847069
1 putative segregation errors for marker AX-89847103
1 putative segregation errors for marker AX-89847101
1 putative segregation errors for marker AX-89847105
1 putative segregation errors for marker AX-89847324
1 putative segregation errors for marker AX-89825663
1 putative segregation errors for marker AX-89784669
1 putative segregation errors for marker AX-89847747
6 putative segregation errors for marker AX-89822373
2 putative segregation errors for marker AX-89784623
2 putative segregation errors for marker AX-89790548
1 putative segregation errors for marker AX-89829253
1 putative segregation errors for marker AX-89905518
2 putative segregation errors for marker AX-89886039
1 putative segregation errors for marker AX-89849996
4 putative segregation errors for marker AX-89787083
6 putative segregation errors for marker AX-89897713
1 putative segregation errors for marker AX-89805920
1 putative segregation errors for marker AX-89802265
3 putative segregation errors for marker AX-89846139

-------------------------------------------------------------------------------
MARKER SEGREGATION CHECK
  (1) with modifications
Augmentation of incomplete marker genotypes (n=7775)
Deletion of erroneous marker genotypes
(see file 'marker.log' for details)

-------------------------------------------------------------------------------
MARKER SEGREGATION CHECK
  (2) prob(MSegError) set to zero
1 putative segregation errors for marker AX-89847069
1 putative segregation errors for marker AX-89803675
1 putative segregation errors for marker AX-89879490
1 putative segregation errors for marker AX-89841953
Augmentation of incomplete marker genotypes (n=1080)
Deletion of erroneous marker genotypes
(see file 'marker.log' for details)

-------------------------------------------------------------------------------
NULL ALLELES TO HOMOZYGOTE GENOTYPES
No putative alleles found

-------------------------------------------------------------------------------
DELETION OF PARTIALLY KNOWN MARKER GENOTYPES

-------------------------------------------------------------------------------
MARKER LINKAGE MAP

-------------------------------------------------------------------------------
SET MARKER HETEROZYGOSITY

-------------------------------------------------------------------------------
SET TRACEABILITY MARKER ORIGIN

-------------------------------------------------------------------------------
MARKER PHASES PARENTS (1)
	 - only unambiguous SI-values

-------------------------------------------------------------------------------
UPDATE AMBIGUOUS PHASES OFFSPRING
(see file 'marker.log' for details)
BuildGPOsignal(1): iteration  1, added entries 0 (down) 1630 (up)
BuildGPOsignal(1): iteration  2, added entries 0 (down) 0 (up)

-------------------------------------------------------------------------------
MARKER PHASES PARENTS (2)
	 - use ambiguous SI values
BuildGPOsignal(2): iteration  1, added entries 1803608 (down) 379 (up)
BuildGPOsignal(2): iteration  2, added entries 8 (down) 0 (up)
BuildGPOsignal(2): iteration  3, added entries 0 (down) 0 (up)

-------------------------------------------------------------------------------
UPDATE AMBIGUOUS PHASES OFFSPRING
(see file 'marker.log' for details)

-------------------------------------------------------------------------------
INFORMATIVE MEIOSES COUNT

markers                 ungenotyped        genotyped       INFORMATIVE MEIOSES
locus                  F    P    NP     F    P    NP    P  w/gpori    NP w/ gpori
AX-89874757            31   31   31      5   40  545       5     6      248   204
AX-89817638            31   31   19      5   40  557       5     6      172   152
AX-89874719            31   31   14      5   40  562       5     6      169   152
AX-89817584            32   32    4      4   39  572       5     5      179   161
AX-89846876            31   31    2      5   40  574       1     3      183   130
AX-89779560            32   32    3      4   39  573       2     1      224   157
AX-89874281            31   31    3      5   40  573       2     1      179   139
AX-89873736            31   31   10      5   40  566       1     3      176   129
AX-89816742            31   31    7      5   40  569       1     3      178   124
AX-89904219            32   32    9      4   39  567       2     1      219   157
AX-89847000            31   31    7      5   40  569       2     1      175   140
AX-89817396            31   31    3      5   40  573       2     2      240   171
AX-89874602            31   31    1      5   40  575       2     1      181   141
AX-89778907            31   31   15      5   40  561       1     3      172   119
AX-89818074            31   31    6      5   40  570       1     3      162    99
AX-89860604            31   31    0      5   40  576       0     1      122    88
AX-89780079            31   31    2      5   40  574       1     2       79    59
AX-89860624            31   31    7      5   40  569       8     4      194   133
AX-89847092            31   31    6      5   40  570       6     5      198   182
AX-89780164            31   31    6      5   40  570       8     4      196   135
AX-89818295            31   31    6      5   40  570       8     4      196   135
AX-89875422            31   31    1      5   40  575       1     3      162    99
AX-89875481            31   31    7      5   40  569       8     4      195   134
AX-89847095            31   31    8      5   40  568       6     5      196   181
AX-89910550            31   31    0      5   40  576       8     4      182   119
AX-89875600            31   31    2      5   40  574       8     4      179   117
AX-89780295            31   31    4      5   40  572       8     4      179   117
AX-89875615            31   31    1      5   40  575       8     4      180   117
AX-89803316            31   31    0      5   40  576       8     4      181   118
AX-89875607            31   31    1      5   40  575       8     4      180   117
AX-89818634            31   31    7      5   40  569       7     4      147   144
AX-89806516            31   31    5      5   40  571       8     4      180   114
AX-89818624            31   31    1      5   40  575       8     3      187   194
AX-89780461            31   31    7      5   40  569       6     6      121   143
AX-89875660            31   31   13      5   40  563       2     2      271   192
AX-89847124            31   31    7      5   40  569       6     6      121   144
AX-89847119            31   31    6      5   40  570       6     6      123   145
AX-89875737            31   31   11      5   40  565       8     5      178   211
AX-89818620            31   31    3      5   40  573       8     4      135   119
AX-89780343            31   31    2      5   40  574       8     3      209   148
AX-89818673            31   31    5      5   40  571       6     6      123   145
AX-89818567            31   31    2      5   40  574       8     4      134   120
AX-89875723            31   31    3      5   40  573       8     4      133   119
AX-89806533            31   31    7      5   40  569       6     6      121   143
AX-89876026            31   31   10      5   40  566       6     6      124   141
AX-89876029            30   30    6      6   41  570       0     3      131   124
AX-89876001            30   30    3      6   41  573       8     6      166   160
AX-89780571            31   31   13      5   40  563       6     6      121   142
AX-89818870            30   30    6      6   41  570       0     3      131   124
AX-89851215            30   30    2      6   41  574       8     6      166   161
AX-89876003            31   31    8      5   40  568       6     6      125   143
AX-89875955            30   30    6      6   41  570       0     3      131   124
AX-89806547            30   30   11      6   41  565       8     6      160   160
AX-89806546            31   31   10      5   40  566       6     6      124   143
AX-89875965            31   31    7      5   40  569       5     6      126   156
AX-89875913            30   30    0      6   41  576       0     3      131   124
AX-89806548            30   30    0      6   41  576       0     3      131   124
AX-89818916            30   30    4      6   41  572       8     6      165   160
AX-89841502            28   28   13      8   43  563       3    13       95   127
AX-89876159            31   31   24      5   40  552       8     6      220   245
AX-89904305            31   31   20      5   40  556       8     6      224   250
AX-89803369            30   30    6      6   41  570       2     2      206   145
AX-89780609            31   31    4      5   40  572       7     4      159   167
AX-89847157            31   31   18      5   40  558       8     6      224   250
AX-89847167            30   30    9      6   41  567       2     5      211   289
AX-89819096            31   31    1      5   40  575       2     1      101    49
AX-89906401            29   29    0      7   42  576       1     5       82    84
AX-89841568            29   29    0      7   42  576       1     5       82    84
AX-89898819            29   29    0      7   42  576       1     5       82    84
AX-89864513            30   30    0      6   41  576       1     4       82    84
AX-89850139            28   28    3      8   43  573       2     9      107   111
AX-89841427            30   30    0      6   41  576       0     3      146    85
AX-89898666            30   30    1      6   41  575       0     3      164    84
AX-89859408            28   28    4      8   43  572       2     9      103   125
AX-89850143            28   28    4      8   43  572       2     9      104   124
AX-89798561            29   29    0      7   42  576       1     5       82    84
AX-89898662            30   30    1      6   41  575       0     3      165    85
AX-89841517            28   28    5      8   43  571       2     9      105   111
AX-89906403            28   28    4      8   43  572       2     9      104   123
AX-89876156            30   30    0      6   41  576       0     3      131   124
AX-89906404            28   28    4      8   43  572       2     9      103   123
AX-89841545            29   29    0      7   42  576       1     5       82    84
AX-89805667            30   30    4      6   41  572       0     3      160    81
AX-89906399            29   29    0      7   42  576       1     5       82    84
AX-89906396            28   28    4      8   43  572       2    10       78    85
AX-89906400            29   29    0      7   42  576       1     5       82    84
AX-89841421            29   29    0      7   42  576       1     5       82    84
AX-89898669            29   29    0      7   42  576       1     5       82    84
AX-89841377            28   28   10      8   43  566       2     9      119   107
AX-89850186            29   29    1      7   42  575       1     5       82    83
AX-89906395            29   29    1      7   42  575       1     5       82    83
AX-89898614            29   29    0      7   42  576       1     5       82    84
AX-89841300            29   29    0      7   42  576       1     5       82    84
AX-89808449            28   28    2      8   43  574       2    10       78    88
AX-89906397            29   29    0      7   42  576       1     5       82    84
AX-89898634            29   29    3      7   42  573       1     5       82    81
AX-89872254            30   30    2      6   41  574       0     4      118    64
AX-89904130            30   30    0      6   41  576       1     3       80    76
AX-89873606            29   29    5      7   42  571       2     8       74    79
AX-89846862            30   30    0      6   41  576       1     3       80    76
AX-89862561            29   29    7      7   42  569       0    10      121   138
AX-89816187            30   30   12      6   41  564       7     8      263   225
AX-89806351            29   29    2      7   42  574       2     8       76    81
AX-89816206            30   30   12      6   41  564       7     7      259   222
AX-89816426            29   29    5      7   42  571       0    10      122   137
AX-89846877            30   30    0      6   41  576       1     3       80    76
AX-89778970            29   29    1      7   42  575       2     7      103   106
AX-89846879            29   29    1      7   42  575       2     8       76    81
AX-89874199            29   29    1      7   42  575       0    10      127   142
AX-89779219            29   29    7      7   42  569       0    10      123   138
AX-89848869            29   29    1      7   42  575       2     7      103   106
AX-89817117            29   29    3      7   42  573       0    10      167   207
AX-89817124            29   29   14      7   42  562       0    10      115   130
AX-89873939            30   30   15      6   41  561       6     7      255   229
AX-89846943            28   28    1      8   43  575       2    13      120   192
AX-89874214            29   29    2      7   42  574       0    10      126   142
AX-89904175            29   29    2      7   42  574       0    11      168   209
AX-89904176            29   29    2      7   42  574       0    11      168   209
AX-89904131            30   30    4      6   41  572       0     4      161   133
AX-89816372            29   29    5      7   42  571       0    10      122   139
AX-89817098            29   29    4      7   42  572       0    11      123   142
AX-89778982            30   30   10      6   41  566       9     7      229   222
AX-89904186            31   31    6      5   40  570       0     0      147   166
AX-89803090            31   31   10      5   40  566       5     5      211   228
AX-89846844            31   31   10      5   40  566       5     4      210   228
AX-89860500            32   32   20      4   39  556       5     4      205   222
AX-89846965            31   31    5      5   40  571       0     0      148   166
AX-89854323            31   31   15      5   40  561       5     4      188   210
AX-89778760            31   31   10      5   40  566       5     4      211   228
AX-89779297            29   29   15      7   42  561       6    12      261   183
AX-89806337            29   29   16      7   42  560       6    11      275   190
AX-89862631            31   31    6      5   40  570       0     0      148   167
AX-89846967            31   31    6      5   40  570       0     0      149   166
AX-89817176            31   31    6      5   40  570       0     0      148   166
AX-89904181            31   31    8      5   40  568       0     0      147   166
AX-89904184            31   31    4      5   40  572       0     0      150   168
AX-89817152            31   31    7      5   40  569       0     0      148   166
AX-89846970            31   31    9      5   40  567       5     4      186   212
AX-89873483            31   31    8      5   40  568       5     4      209   228
AX-89904121            31   31    6      5   40  570       5     4      209   227
AX-89846842            31   31    5      5   40  571       5     4      209   226
AX-89778611            30   30   10      6   41  566       7     8      262   226
AX-89846884            31   31    3      5   40  573       8     4      221   251
AX-89846902            31   31    6      5   40  570       5     4      236   248
AX-89806374            31   31    4      5   40  572       5     4      238   249
AX-89806375            30   30    0      6   41  576       2     3      183    94
AX-89779081            30   30    0      6   41  576       2     3      183    94
AX-89846905            31   31    4      5   40  572       5     4      238   249
AX-89904153            31   31    4      5   40  572       5     4      238   249
AX-89846822            30   30    9      6   41  567       6     6      234   233
AX-89803082            29   29    2      7   42  574       0    10      123   140
AX-89846883            31   31    4      5   40  572       8     4      220   251
AX-89778585            30   30    0      6   41  576       2     3      184    95
AX-89873781            31   31    7      5   40  569       8     4      220   249
AX-89816680            30   30    0      6   41  576       2     3      183    94
AX-89873972            32   32   20      4   39  556       5     4      235   252
AX-89904103            30   30    6      6   41  570       6     6      231   231
AX-89778743            29   29    2      7   42  574       0    10      124   139
AX-89778770            29   29    0      7   42  576       0    10      126   141
AX-89874023            30   30    6      6   41  570       6     8      200   236
AX-89873317            30   30    7      6   41  569       6     6      231   230
AX-89779150            32   32   15      4   39  561       6     7      195   230
AX-89779122            30   30    7      6   41  569       6     7      232   231
AX-89778615            31   31    6      5   40  570       6     6      232   231
AX-89846829            30   30   12      6   41  564       6     6      229   225
AX-89846831            30   30    6      6   41  570       6     6      232   231
AX-89816897            31   31   18      5   40  558       6     7      234   241
AX-89816940            30   30    7      6   41  569       6     8      200   236
AX-89874053            30   30    9      6   41  567       6     8      198   236
AX-89816930            30   30    8      6   41  568       6     8      199   236
AX-89904105            30   30    6      6   41  570       6     6      232   231
AX-89816231            30   30    6      6   41  570       6     6      232   231
AX-89816374            29   29    2      7   42  574       0    10      124   139
AX-89779160            30   32   89      6   39  487       4     6      197   221
AX-89778376            29   29    2      7   42  574       4     8      110   137
AX-89862536            30   30    5      6   41  571       1     6      108   105
AX-89873025            31   31   18      5   40  558       4     6      183   223
AX-89846768            29   29    5      7   42  571       7     9      181   244
AX-89846767            29   29    5      7   42  571       7     9      181   244
AX-89904061            29   29    4      7   42  572       7     9      181   245
AX-89779176            30   30    8      6   41  568       7     9      177   242
AX-89816979            29   29    7      7   42  569       7     9      179   242
AX-89846766            29   29    5      7   42  571       7     9      181   244
AX-89779167            30   31   32      6   40  544       5     6      225   206
AX-89815902            31   31   29      5   40  547       4     6      160   199
AX-89815892            30   30    4      6   41  572       1     6      107   105
AX-89904062            29   29    4      7   42  572       7     9      181   244
AX-89778385            31   31    3      5   40  573       5     7      150   219
AX-89872996            30   30    4      6   41  572       1     6      107   105
AX-89904060            29   29    5      7   42  571       7     9      180   243
AX-89806304            29   29    5      7   42  571       7     9      180   244
AX-89846932            29   29    6      7   42  570       7     9      179   243
AX-89797476            31   32    5      5   39  571       4     7      147   218
AX-89840221            30   30    5      6   41  571       1     6      106   105
AX-89873206            31   31    5      5   40  571       6     7      178   248
AX-89779464            30   30    9      6   41  567       6     7      179   246
AX-89816132            30   30    8      6   41  568       6     7      176   247
AX-89904209            30   30    5      6   41  571       6     7      180   248
AX-89873192            30   30   10      6   41  566       6     7      176   244
AX-89803044            30   30    3      6   41  573       4     6      104   125
AX-89840227            29   29    6      7   42  570       7     9      180   243
AX-89846799            30   30    5      6   41  571       6     7      179   249
AX-89846765            29   29    6      7   42  570       7     9      181   243
AX-89846800            30   30    5      6   41  571       6     7      179   248
AX-89847011            30   30    6      6   41  570       6     7      178   249
AX-89849993            29   29    5      7   42  571       7     9      181   244
AX-89816070            30   30    4      6   41  572       1     6      107   105
AX-89779483            30   30    4      6   41  572       4     6      104   124
AX-89815869            31   31    4      5   40  572       5     7      150   220
AX-89873198            31   31    1      5   40  575       5     7      153   222
AX-89778393            31   31    6      5   40  570       5     7      148   220
AX-89841270            30   30    0      6   41  576       0     4      119    65
AX-89895307            30   30   12      6   41  564       6     7      173   246
AX-89780926            30   30    3      6   41  573       6     7      181   251
AX-89815848            30   30    4      6   41  572       6     7      180   249
AX-89803031            30   30    8      6   41  568       4     6      101   122
AX-89838134            30   30    3      6   41  573       6     7      178   248
AX-89819172            31   31   14      5   40  562       5     6      166   261
AX-89876346            30   30    9      6   41  567       4     6      103   124
AX-89876310            30   30    9      6   41  567       6     7      178   248
AX-89846760            30   30    9      6   41  567       6     7      178   248
AX-89815992            30   30   10      6   41  566       4     6      102   124
AX-89815973            30   30    9      6   41  567       6     7      178   247
AX-89862786            31   31   42      5   40  534       3     5      170   111
AX-89904324            31   31   10      5   40  566       6     7      178   246
AX-89895313            30   30   10      6   41  566       4     6      102   124
AX-89846851            30   30   10      6   41  566       6     7      177   248
AX-89904338            31   31   10      5   40  566       5     6      164   249
AX-89846786            30   30    9      6   41  567       6     7      178   248
AX-89874577            31   31   11      5   40  565       5     6      163   248
AX-89895315            30   30    9      6   41  567       6     7      177   247
AX-89876320            30   30   20      6   41  556       6     7      185   238
AX-89819281            30   30    9      6   41  567       4     6      105   126
AX-89819179            30   30    7      6   41  569       6     7      179   249
AX-89847197            30   30    8      6   41  568       6     7      179   248
AX-89812545            30   30    9      6   41  567       4     6      103   124
AX-89904323            30   30   16      6   41  560       6     7      175   244
AX-89856704            30   30   12      6   41  564       6     7      178   248
AX-89849684            30   30   10      6   41  566       6     7      176   247
AX-89881978            30   30   31      6   41  545       6     7      204   272
AX-89904070            31   31   11      5   40  565       5     6      164   249
AX-89873042            31   31   16      5   40  560       6     7      173   242
AX-89780857            30   30   14      6   41  562       6     7      177   245
AX-89895349            30   30   10      6   41  566       6     7      176   247
AX-89779512            30   30   10      6   41  566       4     6      103   123
AX-89780870            30   30   10      6   41  566       4     6      102   124
AX-89876388            31   31   11      5   40  565       5     6      163   249
AX-89873080            30   30   10      6   41  566       6     7      177   247
AX-89873135            31   31   14      5   40  562       5     6      162   247
AX-89815851            30   30    8      6   41  568       6     7      180   249
AX-89838131            30   30   10      6   41  566       4     6      102   124
AX-89815856            30   30   14      6   41  562       4     6       99   123
AX-89874586            32   32   13      4   39  563       5     6      163   248
AX-89904789            30   30   11      6   41  565       6     7      175   247
AX-89874583            31   31   12      5   40  564       5     6      163   249
AX-89819178            30   30   15      6   41  561       4     6       98   120
AX-89803391            31   31   20      5   40  556       4     5       95   116
AX-89846758            30   30   11      6   41  565       6     7      179   247
AX-89779513            30   30   13      6   41  563       4     6      100   123
AX-89904072            30   30    8      6   41  568       6     7      179   248
AX-89873088            30   30    9      6   41  567       6     7      178   247
AX-89846788            30   30    8      6   41  568       6     7      179   248
AX-89849687            30   30    8      6   41  568       6     7      178   247
AX-89817400            31   31   11      5   40  565       5     6      164   249
AX-89806416            31   31   10      5   40  566       5     6      164   250
AX-89815970            30   30    9      6   41  567       6     7      179   247
AX-89904218            31   31   11      5   40  565       5     6      164   249
AX-89838096            30   30    9      6   41  567       4     6      103   124
AX-89847172            30   30    9      6   41  567       6     7      178   248
AX-89815826            30   30    8      6   41  568       6     7      181   250
AX-89904325            30   30    9      6   41  567       6     7      179   248
AX-89904317            30   30    9      6   41  567       6     7      179   248
AX-89874537            30   30   11      6   41  565       4     6      103   123
AX-89904319            30   30    9      6   41  567       6     7      179   248
AX-89904318            30   30   15      6   41  561       6     7      172   243
AX-89847182            30   30   12      6   41  564       6     7      177   247
AX-89795952            30   30   15      6   41  561       6     7      176   243
AX-89873066            30   30   13      6   41  563       4     6      101   122
AX-89904076            30   30    9      6   41  567       4     6      103   124
AX-89862784            30   30    9      6   41  567       4     6      103   124
AX-89846775            30   30    9      6   41  567       4     6      103   124
AX-89904052            30   30    8      6   41  568       6     7      181   250
AX-89817409            31   31   24      5   40  552       5     6      156   238
AX-89849686            30   30    8      6   41  568       6     7      177   246
AX-89805309            30   30    7      6   41  569       6     7      178   247
AX-89872923            30   30    7      6   41  569       4     6      105   126
AX-89895317            30   30   14      6   41  562       6     7      172   243
AX-89841440            30   30    3      6   41  573       0     3      146    84
AX-89819075            31   31    1      5   40  575       2     1      101    48
AX-89875881            31   31    8      5   40  568       8     4      157   156
AX-89780669            30   30    6      6   41  570       8     6      166   160
AX-89780501            31   31    0      5   40  576       0     0       89    80
AX-89780412            31   31    0      5   40  576       0     0       45    62
AX-89818434            30   30   10      6   41  566       2     3      170   143
AX-89904279            31   31    1      5   40  575       8     5      147   122
AX-89780007            31   32    9      5   39  567       8     4      194   129
AX-89875423            31   31    7      5   40  569       8     4      195   135
AX-89780151            31   31   23      5   40  553       8     3      208   149
AX-89875454            31   31   18      5   40  558       8     3      210   151
AX-89847082            31   31   14      5   40  562       8     3      217   228
AX-89849152            31   31    1      5   40  575       1     3      184   130
AX-89904256            31   31    1      5   40  575       1     3      184   130
AX-89875092            31   31    1      5   40  575       1     3      184   130
AX-89847064            31   31    1      5   40  575       1     3      184   130
AX-89847067            31   31    2      5   40  574       1     3      184   129
AX-89904254            31   31    2      5   40  574       1     3      183   130
AX-89874282            31   31   19      5   40  557       2     1      178   139
AX-89817163            31   31   18      5   40  558       2     1      179   139
AX-89860579            30   30    9      6   41  567       2     2      154   117
AX-89779696            31   31   11      5   40  565       2     0      141   113
AX-89874835            31   31   11      5   40  565       2     0      141   113
AX-89778378            31   31    5      5   40  571       2     0      143   117
AX-89874802            31   31    6      5   40  570       2     0      143   116
AX-89779707            30   31   25      6   40  551       9    11      146   208
AX-89874808            31   31    9      5   40  567       2     0      142   117
AX-89780091            31   31   24      5   40  552       2     0      132   106
AX-89780503            31   31   32      5   40  544       8     3      305   231
AX-89874755            31   31   15      5   40  561       4     2      193   153
AX-89818628            31   31   36      5   40  540       8     3      301   226
AX-89779823            31   31   27      5   40  549       8     3      307   232
AX-89817992            30   30   41      6   41  535       8     5      238   139
AX-89874798            30   30    7      6   41  569       0     3      178   117
AX-89874805            31   31   15      5   40  561       9     4      251   166
AX-89779655            30   30   14      6   41  562       0     3      187   137
AX-89817617            30   30   10      6   41  566       0     3      178   117
AX-89817759            31   31   17      5   40  559       8     4      307   216
AX-89817509            31   31    0      5   40  576       4     2      110   116
AX-89817002            31   31    2      5   40  574       4     2      109   115
AX-89875377            30   30   23      6   41  553       4     2      266   215
AX-89778974            32   32   19      4   39  557       8     3      250   191
AX-89780080            31   31    0      5   40  576       4     2      110   116
AX-89847081            29   29    7      7   42  569       1     4      222   159
AX-89875101            31   31   30      5   40  546       7     8      243   261
AX-89875083            31   31   12      5   40  564       8     6      268   234
AX-89779931            31   31    0      5   40  576       4     2      110    98
AX-89818048            31   31    0      5   40  576       4     2      110    98
AX-89875250            31   31    3      5   40  573       4     2      130   153
AX-89875253            31   31    7      5   40  569       4     2      121   118
AX-89780271            30   30   17      6   41  559      10     9      254   227
AX-89904288            29   29   20      7   42  556      10     7      236   269
AX-89910602            32   32   14      4   39  562       1     4      249   237
AX-89904299            30   30   16      6   41  560       2     5      206   240
AX-89847139            29   29   11      7   42  565       2     7      209   246
AX-89803350            29   29   10      7   42  566       2     7      210   247
AX-89818830            28   28    5      8   43  571       4     8      178   189
AX-89780587            29   30   23      7   41  553       1     7      195   227
AX-89779113            31   31    0      5   40  576       5     4       99    89
AX-89778980            31   31    2      5   40  574       5     4       99    87
AX-89779210            32   32    3      4   39  573       5     4       96    89
AX-89846938            31   31    2      5   40  574       5     4       98    88
AX-89817057            31   31    2      5   40  574       5     4       98    88
AX-89846950            31   31    1      5   40  575       5     4       98    89
AX-89779278            31   31    3      5   40  573       5     4       98    87
AX-89815263            31   31    0      5   40  576       5     4       99    89
AX-89817175            31   31    0      5   40  576       5     5       99    89
AX-89873857            32   32    0      4   39  576       6     4      105    77
AX-89904113            31   31    0      5   40  576       6     4       79    59
AX-89816860            31   31    5      5   40  571       4     5      122   116
AX-89778549            31   31    3      5   40  573       6     5       82   110
AX-89778630            31   31   14      5   40  562       6     4      130   121
AX-89873301            31   31    0      5   40  576       6     5       87   110
AX-89778629            31   31   11      5   40  565       6     5      129   121
AX-89846824            31   31    0      5   40  576       5     5       85   126
AX-89874091            31   31    8      5   40  568       5     5      149   151
AX-89816971            31   31   10      5   40  566       5     5      147   149
AX-89779140            31   31   10      5   40  566       5     5      149   149
AX-89816109            31   31   12      5   40  564       3     5      142   153
AX-89816121            31   31    7      5   40  569       3     5      146   155
AX-89873007            31   31   13      5   40  563       5     5      146   149
AX-89778387            31   31   12      5   40  564       5     5      147   150
AX-89873215            31   31   10      5   40  566       3     5      144   155
AX-89910148            31   31    8      5   40  568       3     5      146   155
AX-89778473            31   32   12      5   39  564       2     8      144   190
AX-89873139            31   32   10      5   39  566       3     8      144   191
AX-89847181            31   32   10      5   39  566       3     8      145   192
AX-89874566            31   32   12      5   39  564       2     8      148   194
AX-89873063            31   32   15      5   39  561       3     8      140   189
AX-89916388            31   32   18      5   39  558       4     9      132   168
AX-89778431            31   32   23      5   39  553       4     9      143   159
AX-89904327            31   32   11      5   39  565       4     9      136   171
AX-89874588            31   32   16      5   39  560       4     9      132   169
AX-89818853            31   31   23      5   40  553       2     0      139   101
AX-89904303            30   30   21      6   41  555       3     7      201   210
AX-89780708            30   30   26      6   41  550       7     6      178   100
AX-89780713            31   31    1      5   40  575       2     0      140   111
AX-89818869            31   31   32      5   40  544       4     0      269   218
AX-89910670            31   31    0      5   40  576       2     0      141   112
AX-89818893            31   31   33      5   40  543       4     0      262   217
AX-89780807            31   31    4      5   40  572       0     0      121   130
AX-89876238            31   31    1      5   40  575       0     0      123   131
AX-89876216            31   31    5      5   40  571       0     0      119   130
AX-89819091            31   31   10      5   40  566       0     0      116   126
AX-89876111            30   30   26      6   41  550       7     6      162   111
AX-89806566            31   31    7      5   40  569       0     0      119   130
AX-89846945            30   30   20      6   41  556       7    10      264   273
AX-89846887            31   31    7      5   40  569       4     1      122   184
AX-89846854            31   31    8      5   40  568       0     0      150   149
AX-89873658            30   30   22      6   41  554       9     7      234   149
AX-89873586            30   30    4      6   41  572       9     8      251   148
AX-89860508            32   32   13      4   39  563       4     1      134   177
AX-89846867            31   31   11      5   40  565       4     1      136   178
AX-89778797            30   31   40      6   40  536       8     6      185   108
AX-89860547            30   30   28      6   41  548      10     6      230   143
AX-89873799            31   31    5      5   40  571       5     6      181   196
AX-89778992            30   30   11      6   41  565       7     7      308   201
AX-89779080            31   31   10      5   40  566       5     5      197   209
AX-89846908            30   30   17      6   41  559       8     6      299   193
AX-89873786            31   31   11      5   40  565       5     6      175   189
AX-89780591            31   31    6      5   40  570       7     2      158   156
AX-89818792            29   29   39      7   42  537       2     7      210   248
AX-89819107            31   31   13      5   40  563       9     2      209   203
AX-89819007            31   31   16      5   40  560       9     1      216   211
AX-89780715            31   31   14      5   40  562       9     1      215   211
AX-89818995            31   31   12      5   40  564       9     1      220   215
AX-89818953            31   31   17      5   40  559       9     1      215   211
AX-89819054            31   31   11      5   40  565       9     2      215   210
AX-89875853            31   31    6      5   40  570       7     2      157   156
AX-89818998            31   31   10      5   40  566       9     1      221   216
AX-89818978            31   31   14      5   40  562       9     1      214   208
AX-89780781            31   31   18      5   40  558       9     2      201   196
AX-89873295            31   31   14      5   40  562       6     5      201   213
AX-89867407            31   31    8      5   40  568       1     3      169   179
AX-89874006            31   31   14      5   40  562       0     5      214   201
AX-89846828            31   31    8      5   40  568       1     3      153   182
AX-89803147            31   31    4      5   40  572       0     0      121    83
AX-89778374            30   30   21      6   41  555       7     5      193   167
AX-89846807            31   31   19      5   40  557       7     7      197   188
AX-89817687            30   31   26      6   40  550       9    11      154   206
AX-89874411            30   30   13      6   41  563       8    11      161   222
AX-89874801            30   30   23      6   41  553       9    10      162   213
AX-89817304            31   31   36      5   40  540       2     5      210   155
AX-89847025            31   31   21      5   40  555       2     5      204   144
AX-89803174            30   30   22      6   41  554       3     5      215   160
AX-89817205            30   30   22      6   41  554       3     5      214   160
AX-89779557            31   32   27      5   39  549       2     5      195   140
AX-89817497            32   32    5      4   39  571       9     3      198   161
AX-89779044            30   30   26      6   41  550       3     5      209   156
AX-89875081            30   30    9      6   41  567       3     5      228   157
AX-89817985            30   30    9      6   41  567       3     5      228   157
AX-89780111            30   30   24      6   41  552       3     5      214   160
AX-89875087            30   30   21      6   41  555       3     5      220   145
AX-89847069            31   32   39      5   39  537       6     8      162   149
AX-89816758            30   30   19      6   41  557      10     5      151   150
AX-89847103            32   32    5      4   39  571       8     4      157   160
AX-89875475            30   30   21      6   41  555      11     8      147   145
AX-89847101            32   32    6      4   39  570       8     4      156   160
AX-89847105            32   32   17      4   39  559       8     4      150   153
AX-89860683            31   31    0      5   40  576       2     0       38    92
AX-89780922            31   31    1      5   40  575       1     2      111    82
AX-89873147            31   31    1      5   40  575       0     6      252   270
AX-89847602            33   33    6      3   38  570       7     4      112    79
AX-89904639            30   30    2      6   41  574       2     4      149   104
AX-89860972            30   30    3      6   41  573       2     4      148   103
AX-89783766            30   30    3      6   41  573       2     4      148   103
AX-89880337            30   30    2      6   41  574       2     4      130   104
AX-89882241            31   31   19      5   40  557       4     3      142   147
AX-89863227            31   31    2      5   40  574       5     3      117   119
AX-89863225            31   31    3      5   40  573       5     3      117   119
AX-89882331            30   30   28      6   41  548       3     6      261   240
AX-89882280            30   30   18      6   41  558       3     5      238   241
AX-89847851            30   30   32      6   41  544       8     5      239   244
AX-89785400            32   32   25      4   39  551       4     6      244   246
AX-89847852            29   29    3      7   42  573       8     5      155   126
AX-89825176            30   30   13      6   41  563       3     5      269   233
AX-89882275            31   31    6      5   40  570       5     3      114   118
AX-89825107            30   30   23      6   41  553       3     5      197   232
AX-89882261            31   31    2      5   40  574       5     3      117   119
AX-89882238            30   30   12      6   41  564       3     5      241   244
AX-89879876            30   30    0      6   41  576       0     2       57    69
AX-89822764            30   30    9      6   41  567       4     8      244   249
AX-89860935            30   30   10      6   41  566       3     6      255   245
AX-89847542            30   30   13      6   41  563       3     6      268   249
AX-89785442            31   31    2      5   40  574       5     3      117   119
AX-89879894            31   31   18      5   40  558       3     6      237   235
AX-89783502            30   30   11      6   41  565       3     5      269   234
AX-89822715            30   30   11      6   41  565       3     6      244   239
AX-89907633            32   33  102      4   38  474       4     3      156   166
AX-89880176            31   31    8      5   40  568       4     6      218   188
AX-89819480            31   31    8      5   40  568       2     5      194   199
AX-89784020            31   31   10      5   40  566       2     5      192   198
AX-89847302            31   31    7      5   40  569       2     5      195   200
AX-89904387            31   31    7      5   40  569       2     5      195   200
AX-89847355            31   31    1      5   40  575       6     5      254   217
AX-89782148            31   31    1      5   40  575       6     5      254   217
AX-89904458            31   31    1      5   40  575       6     5      254   217
AX-89821200            31   31    3      5   40  573       6     5      254   215
AX-89821149            31   31    1      5   40  575       6     5      254   217
AX-89782421            31   31    1      5   40  575       6     5      254   217
AX-89878291            31   32   10      5   39  566       5     5      240   212
AX-89847373            31   31    4      5   40  572       6     5      251   214
AX-89878402            31   31    2      5   40  574       6     5      254   216
AX-89822887            31   31    1      5   40  575       6     5      216   215
AX-89847561            31   31    1      5   40  575       7     5      209   208
AX-89815353            31   31    8      5   40  568       6     5      209   211
AX-89904508            31   31    2      5   40  574       6     5      215   214
AX-89822950            32   32    9      4   39  567       7     4      224   215
AX-89847507            31   31    3      5   40  573       7     5      228   220
AX-89806832            31   31    4      5   40  572       7     5      226   218
AX-89803624            31   31    5      5   40  571       6     5      213   212
AX-89879973            31   31    3      5   40  573       6     5      215   214
AX-89904618            31   31    2      5   40  574       7     5      209   208
AX-89904607            31   31    3      5   40  573       6     5      215   214
AX-89822961            31   31    4      5   40  572       7     5      227   219
AX-89904502            31   31    4      5   40  572       6     5      215   213
AX-89879635            31   31    3      5   40  573       7     5      228   219
AX-89823502            28   29    9      8   42  567      13     9      168   159
AX-89904663            28   29    1      8   42  575      13     9      169   164
AX-89823505            28   29    7      8   42  569      13     9      165   161
AX-89847204            29   30    1      7   41  575       9    10      178   233
AX-89847212            29   30    0      7   41  576       9    10      177   233
AX-89847215            29   30    0      7   41  576       9    10      177   233
AX-89876538            29   30    7      7   41  569       9    10      173   229
AX-89876540            29   30    4      7   41  572       9    10      175   231
AX-89904347            29   30    3      7   41  573       9    10      176   231
AX-89819453            29   29    0      7   42  576      10    11      181   236
AX-89781132            31   31    5      5   40  571       5     8      191   277
AX-89781148            31   31    0      5   40  576       4     2      183   116
AX-89819554            31   31    3      5   40  573       4     2      181   115
AX-89819557            31   31    0      5   40  576       4     2      183   116
AX-89819528            31   31    0      5   40  576       4     2      183   116
AX-89820005            31   31    2      5   40  574       4     2      192   134
AX-89860710            31   31    2      5   40  574       4     2      192   134
AX-89862816            31   31    0      5   40  576       4     2      184   117
AX-89877105            31   31    5      5   40  571       4     2      190   132
AX-89806595            31   31    0      5   40  576       4     2      184   117
AX-89876745            31   31    2      5   40  574       4     2      191   134
AX-89781407            31   31    7      5   40  569       4     2      183   145
AX-89877019            31   31    1      5   40  575       4     2      192   134
AX-89876966            31   31    8      5   40  568       0     5      247   269
AX-89803467            31   31    5      5   40  571       4     2      183   142
AX-89876984            31   32    8      5   39  568       5     5      100   100
AX-89876926            32   32    2      4   39  574       4     1      187   146
AX-89876988            31   31    2      5   40  574       4     2      187   146
AX-89862832            31   31    2      5   40  574       4     2      187   146
AX-89819688            31   31    7      5   40  569       4     2      181   140
AX-89781281            31   31    3      5   40  573       4     2      185   144
AX-89877208            29   30   10      7   41  566       5     6       95    96
AX-89803456            31   31    1      5   40  575       4     2      187   146
AX-89781289            31   31    4      5   40  572       4     2      184   143
AX-89820117            32   32    2      4   39  574       4     1      185   144
AX-89781605            31   31   11      5   40  565       2     1      204   172
AX-89819660            31   31    9      5   40  567       2     1      206   174
AX-89781590            29   30    4      7   41  572       5     5       97    98
AX-89819662            31   31    3      5   40  573       4     1       92   121
AX-89820163            31   32    8      5   39  568       2     8      206   220
AX-89877196            31   31   14      5   40  562       2     1      204   174
AX-89781566            29   30    2      7   41  574       5     6       98    99
AX-89820146            30   31   11      6   40  565       2     8      210   221
AX-89860740            31   31   58      5   40  518       3     6      197   193
AX-89781637            31   31   62      5   40  514       2     5      181   183
AX-89781735            29   30    0      7   41  576       5     6       93    85
AX-89904420            30   30    6      6   41  570       6     5      195   167
AX-89781685            29   30    3      7   41  573       5     6       90    85
AX-89877295            29   30    1      7   41  575       5     6       92    84
AX-89904423            31   31   14      5   40  562       2     1      209   177
AX-89847301            30   30   10      6   41  566       6     5      193   177
AX-89877385            29   30    0      7   41  576       5     6       93    85
AX-89806640            30   30    8      6   41  568       6     5      194   166
AX-89781650            30   30    4      6   41  572       2     8      211   216
AX-89877416            31   31   14      5   40  562       2     1      208   178
AX-89820232            29   30    1      7   41  575       5     6       93    85
AX-89803506            30   31    1      6   40  575       5     6       93    85
AX-89820196            30   30   15      6   41  561       6     5      192   193
AX-89877403            29   30    0      7   41  576       5     6       93    85
AX-89847303            30   30    6      6   41  570       6     5      194   166
AX-89877568            31   31    0      5   40  576       4     1       58    68
AX-89904439            31   31    1      5   40  575       4     2      128    91
AX-89847329            31   31    0      5   40  576       4     2      128    92
AX-89820580            31   31    2      5   40  574       4     1       57    67
AX-89823339            31   32   14      5   39  562       2     5      164   174
AX-89783274            32   32   14      4   39  562       6     3      249   220
AX-89880300            31   32    7      5   39  569       3     5      197   182
AX-89823157            31   32    5      5   39  571       3     5      199   184
AX-89783690            31   32    8      5   39  568       4     6      200   175
AX-89879884            31   33    5      5   38  571       2     5      178   178
AX-89880573            31   32    8      5   39  568       4     6      200   175
AX-89823162            31   33    6      5   38  570       3     5      198   178
AX-89823038            31   31   10      5   40  566       7     2      163   169
AX-89877932            31   31   17      5   40  559       6     4      249   219
AX-89880227            31   32    7      5   39  569       4     6      200   175
AX-89823017            31   31   15      5   40  561       7     2      161   164
AX-89892819            30   31   12      6   40  564       5     9      195   198
AX-89783397            31   31   12      5   40  564       7     3      165   152
AX-89847532            30   30    7      6   41  569       9     4      186   172
AX-89879762            31   31    7      5   40  569       7     3      167   156
AX-89822426            30   31   13      6   40  563       5     9      195   197
AX-89904597            30   30    9      6   41  567       9     4      184   171
AX-89863082            31   31    7      5   40  569       6     3      137   182
AX-89879609            30   31   12      6   40  564       5     9      195   198
AX-89783416            30   31   21      6   40  555       5    11      189   200
AX-89823380            31   32   16      5   39  560       4     6      200   175
AX-89822595            31   32   16      5   39  560       6     3      148   191
AX-89806801            29   30   12      7   41  564       5    11      197   205
AX-89783279            30   31   14      6   40  562       5     9      193   196
AX-89879805            31   32   15      5   39  561       5     8      182   167
AX-89849350            30   31   15      6   40  561       5     9      194   196
AX-89847621            31   31    7      5   40  569       6     3      138   181
AX-89879837            30   31   11      6   40  565       5    11      197   206
AX-89783398            30   31   16      6   40  560       5     9      181   168
AX-89794045            30   30   12      6   41  564       8     4      152   193
AX-89807774            31   32   30      5   39  546       5     8      175   158
AX-89879833            29   30   27      7   41  549       5    11      193   203
AX-89847622            31   31    5      5   40  571       7     2      164   170
AX-89837580            29   29   21      7   42  555       4     7      275   251
AX-89795610            29   29   10      7   42  566       2     6      299   274
AX-89782253            30   30   18      6   41  558       1     5      225   215
AX-89820875            31   31    0      5   40  576       4     1      101   102
AX-89782159            31   31    0      5   40  576       4     1      102   103
AX-89911313            31   31    0      5   40  576       4     1       40    47
AX-89782718            30   30    7      6   41  569       2     3      207   199
AX-89851515            29   29   23      7   42  553       3     5      191   244
AX-89806718            29   29   15      7   42  561       3     5      195   246
AX-89878416            29   29   20      7   42  556       3     5      192   245
AX-89878335            29   29   20      7   42  556       0     9      244   232
AX-89904485            29   29   13      7   42  563       0     9      247   236
AX-89821141            29   29   24      7   42  552       0     9      242   231
AX-89821174            29   29   13      7   42  563       0     9      248   237
AX-89821160            29   29   28      7   42  548       0     9      243   234
AX-89847372            29   29   13      7   42  563       0     9      247   236
AX-89878242            29   29   15      7   42  561       0     9      247   235
AX-89847361            29   29   14      7   42  562       0     9      252   241
AX-89847360            29   29   14      7   42  562       0     9      252   241
AX-89904477            29   29   15      7   42  561       0     9      249   238
AX-89904482            29   29   15      7   42  561       0     9      249   238
AX-89821031            29   29   18      7   42  558       0     9      249   238
AX-89904474            29   29   19      7   42  557       0     9      247   240
AX-89878214            31   31   27      5   40  549       5     2      217   157
AX-89782345            29   29   26      7   42  550       0     9      245   235
AX-89904476            29   29   24      7   42  552       0     9      252   241
AX-89904478            29   29   21      7   42  555       0     9      250   239
AX-89904479            30   30   21      6   41  555       0     9      251   240
AX-89911410            30   30   22      6   41  554       6    11      198   232
AX-89904545            30   30    9      6   41  567       2     6      114    87
AX-89879247            30   30   23      6   41  553       6    11      197   232
AX-89822051            30   30    8      6   41  568       2     6      117    88
AX-89847448            30   30    6      6   41  570       2     6      116    89
AX-89847451            30   30   22      6   41  554       6    11      198   232
AX-89782982            30   30    8      6   41  568       2     6      114    89
AX-89847447            30   30    6      6   41  570       2     6      116    89
AX-89847421            30   30    6      6   41  570       2     6      116    89
AX-89815340            30   30    6      6   41  570       2     6      116    89
AX-89803675            31   32   24      5   39  552       0     1      145   122
AX-89782866            30   30   13      6   41  563       2     6      220   175
AX-89799113            30   30   25      6   41  551       3    11      202   208
AX-89783925            30   30   59      6   41  517       2     8      294   241
AX-89799116            30   30   64      6   41  512       2     8      289   237
AX-89882266            30   30   64      6   41  512       2     8      290   238
AX-89822692            31   31   53      5   40  523       4     7      308   237
AX-89905819            30   30   13      6   41  563       3    10      139   140
AX-89783417            31   31    8      5   40  568       3     8      146   136
AX-89879963            31   31   29      5   40  547       3     9      228   189
AX-89835615            31   31   10      5   40  566       3     8      144   134
AX-89822413            31   31    9      5   40  567       3     8      145   136
AX-89823410            31   31   39      5   40  537       4     8      287   228
AX-89820122            32   33   26      4   38  550       9     7      269   210
AX-89823164            31   31   36      5   40  540       4     8      305   239
AX-89823064            31   31   34      5   40  542       0     6      198   211
AX-89880239            31   31    6      5   40  570       5     3      145    56
AX-89783860            31   31   31      5   40  545       4     8      307   238
AX-89819645            31   33   45      5   38  531       4     4      227   312
AX-89822632            32   33   38      4   38  538       4     6      291   230
AX-89783379            31   31   43      5   40  533       4     7      298   246
AX-89783740            31   31   31      5   40  545       4     8      303   237
AX-89879693            31   31   24      5   40  552       4     8      308   240
AX-89781652            31   32   14      5   39  562       9     8      269   198
AX-89847533            31   31    2      5   40  574       3     8      155   156
AX-89904651            31   31    1      5   40  575       5     3      145    56
AX-89781801            32   33   18      4   38  558       9     8      265   195
AX-89904585            29   31    6      7   40  570       7    12      163   196
AX-89822505            29   31   14      7   40  562       7    12      160   192
AX-89822486            29   31   14      7   40  562       7    12      161   191
AX-89783591            31   33    6      5   38  570       5     7      218   226
AX-89783567            31   32    5      5   39  571       6     9      254   222
AX-89783308            29   30    3      7   41  573      10    13      179   200
AX-89880114            32   34   23      4   37  553       7     7      207   227
AX-89879705            29   30    3      7   41  573       8    13      178   217
AX-89783987            31   31    1      5   40  575       1     1      177   128
AX-89904657            29   30    7      7   41  569       8    13      144   205
AX-89904340            31   31    7      5   40  569       3     1      285   195
AX-89819858            31   32    9      5   39  567       4     6      227   193
AX-89876958            31   32   19      5   39  557       4     5      208   202
AX-89781374            31   32    7      5   39  569       4     5      227   204
AX-89876821            31   32    6      5   39  570       3     5      246   220
AX-89847289            31   31    2      5   40  574       3     0       70    70
AX-89867615            31   31    5      5   40  571       3     5      230   253
AX-89781539            31   31   16      5   40  560       3     5      226   228
AX-89781694            31   31    1      5   40  575       1     3      165   131
AX-89781693            31   31    2      5   40  574       6     7      258   202
AX-89820186            31   31   43      5   40  533       6     7      216   160
AX-89910994            31   32   55      5   39  521       3     7      167   150
AX-89781728            31   32   45      5   39  531       5     6      195   150
AX-89877434            29   30    8      7   41  568       5    11      174   179
AX-89867638            31   31   14      5   40  562       6     7      249   196
AX-89877819            30   30    5      6   41  571       3     1      200   169
AX-89862886            30   30    7      6   41  569       3     1      198   167
AX-89877804            30   30    7      6   41  569       3     1      198   168
AX-89877398            30   30   17      6   41  559       2     9      239   233
AX-89781802            30   30   17      6   41  559       3     8      271   245
AX-89820579            30   30   18      6   41  558       2     9      260   259
AX-89782066            30   30   18      6   41  558       2     9      259   259
AX-89782015            30   31   16      6   40  560       3     7      256   243
AX-89907400            30   30   11      6   41  565       2     9      268   249
AX-89847328            30   30   22      6   41  554       2     9      254   255
AX-89796840            30   30   25      6   41  551       3     8      262   238
AX-89782036            30   30   13      6   41  563       2     9      263   263
AX-89877480            30   30   19      6   41  557       3     8      270   244
AX-89820316            30   30   22      6   41  554       2     9      260   261
AX-89781929            30   30   25      6   41  551       2     9      256   254
AX-89781765            30   30   15      6   41  561       2     9      264   262
AX-89782087            30   30    9      6   41  567       2     9      265   264
AX-89781915            31   31   11      5   40  565       2     6      260   260
AX-89781814            31   31   19      5   40  557       3     5      265   243
AX-89781949            30   30    8      6   41  568       2     9      264   263
AX-89877805            30   31   20      6   40  556       3     7      251   238
AX-89820502            30   30   18      6   41  558       2     9      257   256
AX-89781987            29   29    4      7   42  572       3    12      170   212
AX-89904445            30   30   11      6   41  565       2     9      265   247
AX-89782012            30   30   18      6   41  558       3     1      188   156
AX-89877708            29   29   37      7   42  539       5    11      166   173
AX-89904449            29   30    3      7   41  573       5    11      190   198
AX-89820566            29   29    6      7   42  570       5    11      194   197
AX-89820327            32   32  188      4   39  388       3     5      276   251
AX-89847324            29   29   47      7   42  529       2    11      262   249
AX-89781821            30   30   59      6   41  517       3     7      276   241
AX-89795559            32   32    2      4   39  574       2     0      140    64
AX-89795603            32   32    2      4   39  574       2     0      140    64
AX-89878673            32   32   26      4   39  550       0     0      110   103
AX-89878253            31   31    9      5   40  567       9     7      173   198
AX-89847366            31   31   12      5   40  564       6     2      125   143
AX-89782318            33   33   13      3   38  563       3     5      271   250
AX-89879085            31   32   21      5   39  555       9     9      235   203
AX-89783015            30   30   10      6   41  566      11     9      244   202
AX-89782979            30   30    9      6   41  567      10    10      247   205
AX-89821012            31   31    1      5   40  575      10     2      152   134
AX-89783029            31   31    6      5   40  570      11     9      246   203
AX-89878129            31   31    8      5   40  568       3     5      271   253
AX-89822055            30   30   13      6   41  563      11     9      245   201
AX-89783055            31   31   13      5   40  563      10     7      254   214
AX-89821856            32   32   12      4   39  564       3     7      195   205
AX-89821834            30   30    9      6   41  567       0     6      163   188
AX-89803668            30   30   13      6   41  563       3     9      194   211
AX-89815363            30   30    1      6   41  575       4     3      146   125
AX-89822627            31   31   13      5   40  563       8     4      258   242
AX-89911501            30   30    2      6   41  574       0     4       84   134
AX-89822635            31   31   11      5   40  565      11     3      270   214
AX-89794046            32   33   16      4   38  560       7     3      249   237
AX-89847534            31   31    6      5   40  570       8     4      263   245
AX-89867786            31   31    7      5   40  569       9     4      290   249
AX-89904600            31   31    8      5   40  568      10     3      237   204
AX-89847540            31   31    6      5   40  570      11     3      273   216
AX-89904577            31   31    7      5   40  569       8     4      262   244
AX-89794061            31   31    7      5   40  569      11     3      272   215
AX-89783280            31   31    8      5   40  568       8     4      262   243
AX-89849663            30   30    0      6   41  576       0     4       85   126
AX-89880258            31   32   27      5   39  549       5     7      219   292
AX-89878481            30   30    5      6   41  571      10     7      275   194
AX-89878262            30   30    5      6   41  571      10     7      275   194
AX-89878257            30   30    5      6   41  571      10     7      275   194
AX-89781606            31   33   25      5   38  551       4     6      206   287
AX-89820188            31   31   15      5   40  561       6     5      227   302
AX-89878288            30   30    5      6   41  571      10     7      275   194
AX-89783715            31   32   19      5   39  557       6     7      202   282
AX-89823166            31   31   24      5   40  552       5     5      235   304
AX-89878318            30   30   15      6   41  561      10     7      270   188
AX-89822658            31   31   10      5   40  566       8     4      260   243
AX-89783478            31   31    7      5   40  569      11     3      272   215
AX-89811743            31   31    9      5   40  567      11     3      268   206
AX-89882247            31   31   11      5   40  565      11     3      264   206
AX-89825142            31   31   21      5   40  555      11     3      258   199
AX-89882250            31   31   18      5   40  558      11     3      257   220
AX-89882319            31   31    6      5   40  570      11     3      269   208
AX-89812086            31   31   17      5   40  559       9     4      287   244
AX-89811742            31   31   20      5   40  556      11     3      259   195
AX-89825165            30   30   30      6   41  546       5     6      265   231
AX-89882325            30   30   15      6   41  561       5     5      269   241
AX-89825173            30   30   15      6   41  561       5     5      270   241
AX-89904601            31   31    0      5   40  576       8     6       39   125
AX-89882295            31   31   19      5   40  557      10     3      282   229
AX-89825213            31   31    7      5   40  569      10     3      271   212
AX-89825098            30   30   14      6   41  562       5     5      270   243
AX-89882272            30   30   29      6   41  547       5     6      255   228
AX-89904644            31   31    5      5   40  571       0     0      164   109
AX-89823267            29   30   12      7   41  564       9    14      190   237
AX-89781537            31   31   24      5   40  552       9     5      138   181
AX-89820063            31   31   18      5   40  558       9     5      140   186
AX-89781218            31   31   13      5   40  563      10     5      121   153
AX-89781726            31   31   21      5   40  555       2     4      239   256
AX-89781651            31   31   16      5   40  560       8     5      160   190
AX-89877293            31   31   21      5   40  555       8     5      157   186
AX-89894813            30   30   10      6   41  566       1     8      247   236
AX-89795567            30   30   19      6   41  557       1     9      245   232
AX-89837575            31   31    7      5   40  569       3     1      175    94
AX-89894767            31   31    4      5   40  572       3     1      178    97
AX-89803527            31   31   20      5   40  556       2     6      238   253
AX-89782014            31   31   33      5   40  543       5     5      265   241
AX-89820526            31   31   30      5   40  546       2     4      235   253
AX-89877659            31   31   20      5   40  556       2     4      236   254
AX-89877684            31   31   26      5   40  550       2     4      236   251
AX-89820583            32   32   24      4   39  552       5     5      276   250
AX-89858539            31   31    2      5   40  574       3     0      124   117
AX-89820558            31   31   31      5   40  545       5     5      277   257
AX-89782811            31   31   10      5   40  566       3     0      119   111
AX-89894835            31   31   15      5   40  561       2     0      221   223
AX-89820769            31   31   18      5   40  558       2     2      226   235
AX-89820733            31   31   19      5   40  557       5     3      216   241
AX-89894843            31   31   16      5   40  560       2     0      220   223
AX-89877885            31   31   23      5   40  553       2     2      222   231
AX-89821706            31   31   20      5   40  556       5     3      222   204
AX-89877912            31   31   17      5   40  559       2     2      226   236
AX-89878019            31   31   16      5   40  560       2     2      230   238
AX-89879396            31   31    7      5   40  569       3     9      130   156
AX-89782698            31   31   24      5   40  552       5     3      223   216
AX-89878705            32   32   42      4   39  534       5     3      205   198
AX-89821517            31   31   19      5   40  557       3     4      222   248
AX-89782680            31   31   25      5   40  551       5     3      220   209
AX-89782713            31   31   32      5   40  544       5     3      217   209
AX-89847395            31   31   23      5   40  553       7     5      216   257
AX-89821277            31   31   36      5   40  540       7     5      227   273
AX-89867660            29   30   48      7   41  528       5     4      202   223
AX-89781853            29   30   52      7   41  524       5     4      199   220
AX-89781859            29   30   56      7   41  520       5     4      199   221
AX-89781803            29   30   52      7   41  524       5     4      199   222
AX-89877426            30   30    8      6   41  568      10     3      194   145
AX-89904422            30   30    6      6   41  570      10     3      195   147
AX-89820147            30   30   11      6   41  565       8     3      139   120
AX-89781633            30   30    5      6   41  571       8     3      144   121
AX-89784368            30   30   11      6   41  565       8     3      172   128
AX-89877229            31   31    6      5   40  570       7     1      124   129
AX-89876545            30   30    0      6   41  576       0     3       35    68
AX-89821622            31   31   28      5   40  548       4     5      237   227
AX-89821939            31   31   18      5   40  558       4     5      243   234
AX-89783368            31   31   23      5   40  553       4     5      249   251
AX-89879697            31   31   14      5   40  562       5     4      242   269
AX-89783983            31   32   25      5   39  551       8     5      214   244
AX-89847566            31   31   12      5   40  564       4     5      250   251
AX-89822977            31   31   18      5   40  558      11     3      255   117
AX-89784027            31   31   21      5   40  555       4     5      205   230
AX-89819284            31   31   33      5   40  543       4     4      187   232
AX-89878056            31   31    0      5   40  576       0     0      232   111
AX-89822826            31   31   28      5   40  548       3     4      218   248
AX-89782111            31   31    0      5   40  576       3     1      278   121
AX-89847515            29   29    5      7   42  571       1     3      204    86
AX-89879885            31   32    4      5   39  572      10     5      155   147
AX-89847250            31   31    0      5   40  576       3     1      278   121
AX-89876702            31   31   21      5   40  555       4     5      196   184
AX-89781087            31   31    0      5   40  576       0     0      232   111
AX-89819505            31   31    8      5   40  568       0     0      224   104
AX-89847585            29   29    0      7   42  576       4     4      193   146
AX-89904634            30   30    6      6   41  570       4     7      235   222
AX-89823062            30   30    7      6   41  569       5     5      219   212
AX-89822447            32   32   83      4   39  493       3     6      281   228
AX-89822579            31   32   17      5   39  559       3     3      156   238
AX-89847625            30   30    0      6   41  576       1     4       89    65
AX-89783476            31   31   11      5   40  565      10     5      151   145
AX-89878797            31   32    7      5   39  569       4     5      231   223
AX-89825203            31   31   18      5   40  558      12     5      184   172
AX-89904817            31   31    1      5   40  575      11     5      145   116
AX-89799149            31   31    3      5   40  573      10     6      204   168
AX-89894792            30   30    5      6   41  571       9    10      235   202
AX-89782112            31   31   19      5   40  557       9     5      256   198
AX-89877985            31   32   33      5   39  543       9     3      241   181
AX-89872327            31   31   11      5   40  565      10     5      252   183
AX-89820949            31   31   36      5   40  540      10     3      248   183
AX-89847412            30   30   22      6   41  554       7     7      252   218
AX-89878844            30   30   21      6   41  555       7     7      250   219
AX-89878786            31   32   37      5   39  539       7     5      293   207
AX-89904507            31   31   15      5   40  561       5     2      145   103
AX-89782729            30   30   31      6   41  545       7     7      255   224
AX-89821395            31   31    5      5   40  571       5     2      136    83
AX-89878607            32   32    2      4   39  574       3     2      165   127
AX-89821460            31   31    8      5   40  568       3     2      163   125
AX-89821500            31   31    5      5   40  571       3     2      195   159
AX-89821463            31   31    5      5   40  571       4     8      174   162
AX-89821464            31   31    4      5   40  572       3     2      165   127
AX-89904513            31   31    3      5   40  573       3     0       76   106
AX-89821436            31   31    2      5   40  574       3     0       76   105
AX-89821306            32   32    8      4   39  568       3     2      162   126
AX-89782543            31   31    4      5   40  572       3     0       75   104
AX-89821230            31   31   50      5   40  526       6     5      231   265
AX-89782590            31   31    5      5   40  571       4     8      174   161
AX-89878458            31   31    2      5   40  574       3     2      164   126
AX-89821352            32   32   11      4   39  565       3     3      166   132
AX-89878484            31   31    1      5   40  575       3     0       77   106
AX-89821221            31   31   12      5   40  564       3     2      222   149
AX-89821340            31   31    2      5   40  574       3     2      164   126
AX-89821328            31   31    6      5   40  570       5     2      133    79
AX-89878482            31   31    2      5   40  574       5     2      137    83
AX-89878305            32   32   13      4   39  563       3     2      220   151
AX-89878273            32   32   12      4   39  564       3     2      256   178
AX-89878304            31   31   14      5   40  562       4     7      224   179
AX-89821184            32   32   10      4   39  566       3     2      224   151
AX-89878206            31   31   29      5   40  547       3     8      228   216
AX-89821078            31   31   19      5   40  557       3     2      226   170
AX-89821042            31   31   18      5   40  558       4     7      228   203
AX-89783058            30   31   45      6   40  531       4    10      199   233
AX-89878177            32   32   12      4   39  564       3     2      229   174
AX-89904542            31   31   29      5   40  547       5     2      249   300
AX-89879143            31   31   46      5   40  530       2     2      228   245
AX-89821811            31   31   38      5   40  538       2     2      239   254
AX-89821754            32   32   33      4   39  543       2     2      242   259
AX-89803663            32   32   43      4   39  533       2     1      237   254
AX-89821810            31   31   42      5   40  534       2     2      236   250
AX-89884895            30   30   10      6   41  566       1     6      129   170
AX-89784697            29   30    9      7   41  567       1     5      155   187
AX-89881406            30   30   11      6   41  565       1     6      129   168
AX-89784634            31   31   10      5   40  566       4     6      121   149
AX-89861016            30   30   12      6   41  564       1     6      130   167
AX-89788020            29   30    9      7   41  567       1     5      154   186
AX-89881074            30   30   39      6   41  537       3     6      163   174
AX-89904700            30   30    8      6   41  568       1     6      131   171
AX-89807315            30   30   15      6   41  561       1     6      130   166
AX-89828022            30   30    8      6   41  568       1     6      131   179
AX-89787547            31   31    8      5   40  568       1     6      131   171
AX-89804287            31   31   17      5   40  559       1     6      125   166
AX-89787303            29   30    6      7   41  570       1     6       82   129
AX-89884630            30   31    6      6   40  570       1     5       82   129
AX-89787290            29   30    7      7   41  569       1     6       81   128
AX-89787223            29   30    8      7   41  568       1     6       81   129
AX-89828362            29   30    6      7   41  570       1     6       82   137
AX-89807084            31   31   21      5   40  555       0     2      151   165
AX-89863285            29   30    7      7   41  569       1     6       81   129
AX-89848148            30   30    0      6   41  576       1     3      113    99
AX-89884193            31   31   14      5   40  562       0     2      202   211
AX-89786942            31   31    8      5   40  568       0     2      208   212
AX-89827048            31   31   11      5   40  565       0     2      208   209
AX-89904890            31   31    7      5   40  569       0     2      208   213
AX-89785241            30   30    0      6   41  576       0     2       74    80
AX-89882022            30   30    0      6   41  576       0     2       74    80
AX-89882026            30   30    0      6   41  576       0     2       74    80
AX-89847791            31   31   11      5   40  565       0     2      211   186
AX-89787162            30   30    0      6   41  576       0     2       73    95
AX-89904839            31   31    6      5   40  570       4     1      205   166
AX-89847880            31   31    8      5   40  568       4     1      204   164
AX-89904837            30   30   25      6   41  551       6     8      251   211
AX-89904831            31   31   26      5   40  550       7     6      186   275
AX-89785628            31   31    9      5   40  567       4     1      205   166
AX-89904844            31   31   10      5   40  566       4     1      204   165
AX-89785568            30   30    7      6   41  569       1     8      121   149
AX-89847873            31   31   24      5   40  552       7     6      186   275
AX-89904886            30   30   13      6   41  563       7    10      159   192
AX-89826121            29   29    8      7   42  568       3     7       55    55
AX-89847975            30   30    5      6   41  571       7    10      182   214
AX-89904895            30   30    6      6   41  570       6    10      166   194
AX-89847988            30   30    6      6   41  570       6    10      166   194
AX-89826164            30   30    5      6   41  571       7    10      182   214
AX-89882385            31   31   19      5   40  557       7     6      187   276
AX-89847968            30   30    4      6   41  572       7    10      161   195
AX-89847974            30   30    5      6   41  571       7    10      182   214
AX-89826217            30   30    9      6   41  567       7    10      182   213
AX-89882422            30   30    8      6   41  568       1     8      123   151
AX-89881921            30   30   11      6   41  565       4     7      181   240
AX-89863307            30   30    7      6   41  569       6    10      144   173
AX-89904830            31   31   25      5   40  551       7     6      184   273
AX-89804114            29   29   11      7   42  565       7    14      161   195
AX-89884459            30   30    0      6   41  576       0     2       73    87
AX-89881876            30   30    7      6   41  569       7     9      184   194
AX-89895219            30   30    8      6   41  568       7     8      180   202
AX-89824747            30   30    7      6   41  569       5     8      172   221
AX-89881703            30   30    8      6   41  568       7     9      185   195
AX-89824737            30   30    8      6   41  568       7     9      184   194
AX-89906025            30   30    8      6   41  568       7     9      184   194
AX-89904781            30   30    9      6   41  567       5     8      172   221
AX-89881704            30   30    7      6   41  569       7     9      185   195
AX-89784964            31   31    5      5   40  571       6     6       95   156
AX-89905224            30   30    6      6   41  570       6     9      177   231
AX-89904758            30   30    5      6   41  571       7     9      181   228
AX-89847782            32   32   10      4   39  566       6     6       92   155
AX-89830369            30   30    5      6   41  571       6     9      179   232
AX-89884773            31   31    1      5   40  575       1     4       47   126
AX-89784831            31   31    2      5   40  574       6     2       58    68
AX-89784834            33   33    1      3   38  575       6     2       63   111
AX-89786990            31   31    1      5   40  575       7     2       64   102
AX-89904984            31   31    1      5   40  575       6     2       64   110
AX-89884207            31   31    0      5   40  576       6     1      110   120
AX-89787403            31   31    0      5   40  576       0     1       39    47
AX-89824296            31   31    2      5   40  574       9     1      215   151
AX-89885395            31   31    3      5   40  573       0     0       51    80
AX-89791292            32   33   10      4   38  566       7     6      182   230
AX-89879746            31   31   10      5   40  566       4     7      188   244
AX-89848231            28   28    4      8   43  572       5     9      169   212
AX-89807326            31   31    1      5   40  575       0     0       54    75
AX-89905042            28   28    5      8   43  571       5     9      169   212
AX-89825682            31   31    9      5   40  567       3     6      199   289
AX-89785900            31   32    3      5   39  573       4     5      192   283
AX-89882943            29   31    7      7   40  569       6     9      169   294
AX-89883126            31   31    3      5   40  573       4     3      115   148
AX-89786120            31   31    3      5   40  573       5     3      115   136
AX-89786081            31   31    3      5   40  573       5     3      117   139
AX-89806157            30   30   10      6   41  566       2     4      233   186
AX-89786124            31   31    9      5   40  567       4     4      114   144
AX-89845875            30   30    7      6   41  569       2     4      235   186
AX-89861250            31   31    7      5   40  569       2     5      190   185
AX-89827832            30   30   14      6   41  562       2     4      211   217
AX-89826010            31   31    1      5   40  575       5     3      118   139
AX-89845873            30   30    7      6   41  569       2     8      241   269
AX-89825846            30   30    8      6   41  568       2     4      231   182
AX-89786103            31   31    4      5   40  572       5     3      115   136
AX-89802499            30   30    6      6   41  570       2     4      235   185
AX-89827883            31   31   35      5   40  541       2     2      226   250
AX-89832960            29   31    3      7   40  573       6     9      168   296
AX-89890254            29   31   12      7   40  564       6     9      165   291
AX-89833028            31   31    2      5   40  574       2     5      133   253
AX-89890269            31   31    2      5   40  574       2     5      133   253
AX-89890205            31   31    1      5   40  575       4     3      118   151
AX-89890230            31   31    2      5   40  574       2     5      133   253
AX-89832984            31   31    2      5   40  574       2     5      133   253
AX-89833044            29   31    9      7   40  567       6     9      167   291
AX-89833033            31   31    2      5   40  574       2     5      133   253
AX-89832975            31   31    2      5   40  574       4     3      117   151
AX-89792160            29   31   10      7   40  566       6     9      167   292
AX-89785919            31   32   12      5   39  564       4     5      189   278
AX-89882927            29   31    7      7   40  569       6     9      168   293
AX-89825663            30   30   20      6   41  556       5     3      213   194
AX-89785867            31   31    4      5   40  572       4     4      102   109
AX-89904854            31   32    5      5   39  571       2     5      156   207
AX-89863257            31   31    3      5   40  573       4     4       99   125
AX-89868457            31   32   15      5   39  561       7     6      188   236
AX-89807089            31   31    7      5   40  569       4     4       95   123
AX-89831869            31   32   17      5   39  559       7     6      185   233
AX-89831866            31   31   37      5   40  539       8     2      178   130
AX-89882666            32   33    5      4   38  571       5     6      188   262
AX-89865784            31   31    2      5   40  574       5     4       80   128
AX-89885495            31   31    8      5   40  568       7     8       65   123
AX-89880924            31   31    1      5   40  575       5     4       81   129
AX-89784366            31   31    1      5   40  575       5     5       81   129
AX-89881402            31   31    7      5   40  569       8     9      189   243
AX-89784346            31   32   20      5   39  556       6     4      208   242
AX-89803924            31   31    6      5   40  570       8     9      189   243
AX-89784478            30   30   16      6   41  560       4     9      264   204
AX-89881204            31   31    3      5   40  573       7     4      136   150
AX-89824133            31   31    6      5   40  570       8     5      219   191
AX-89784596            31   31   10      5   40  566       8     9      188   241
AX-89824243            31   31   15      5   40  561       8     9      184   238
AX-89784571            31   31   11      5   40  565       7     6      236   239
AX-89824164            31   31    1      5   40  575       8     4      142   139
AX-89881289            30   30   15      6   41  561       4     9      260   210
AX-89784523            31   31    6      5   40  570       7     6      240   241
AX-89881331            31   31    3      5   40  573       8     4      140   137
AX-89863153            31   31    1      5   40  575       8     4      142   139
AX-89867111            31   31   14      5   40  562       7     5      217   205
AX-89847723            31   31    3      5   40  573       9     3      229   192
AX-89784434            31   31    6      5   40  570       4     4       82   130
AX-89784560            31   31   13      5   40  563       7     6      238   237
AX-89784669            31   31   13      5   40  563       9     2      219   158
AX-89824292            31   31    3      5   40  573       9     1      214   150
AX-89847727            30   30   10      6   41  566       4     9      272   204
AX-89784656            31   31    5      5   40  571       7     9      195   257
AX-89803929            31   31   10      5   40  566       7    10      195   255
AX-89855884            31   31    5      5   40  571       7     9      195   257
AX-89863165            31   31    5      5   40  571       7     9      195   257
AX-89881492            31   31    6      5   40  570       7     9      194   256
AX-89784643            31   31    5      5   40  571       7     9      195   257
AX-89847734            31   31    0      5   40  576       9     1      215   151
AX-89879504            31   31    2      5   40  574       9     1      233   150
AX-89881628            31   31    6      5   40  570       9     1      194   149
AX-89847470            31   31    1      5   40  575       9     1      223   131
AX-89904569            31   31    3      5   40  573       9     1      233   151
AX-89904555            31   31    3      5   40  573       8     1      276   193
AX-89783233            31   31    3      5   40  573       9     1      233   150
AX-89784718            31   31    3      5   40  573       9     1      211   147
AX-89824368            31   31    4      5   40  572       9     1      210   146
AX-89822279            31   31    3      5   40  573       9     1      222   130
AX-89904566            31   31    0      5   40  576       9     1      235   152
AX-89879490            31   33   75      5   38  501       0     1       54    36
AX-89824504            30   30    4      6   41  572       4     4      263   163
AX-89904570            31   31    1      5   40  575       9     1      220   155
AX-89847478            31   31   13      5   40  563       9     1      228   146
AX-89824502            31   31    2      5   40  574       9     1      192   156
AX-89904557            31   31    2      5   40  574       8     1      276   193
AX-89822250            31   31   17      5   40  559       8     1      267   182
AX-89904565            31   31    1      5   40  575       9     1      234   152
AX-89847471            31   31    0      5   40  576       9     1      223   131
AX-89822280            31   31    1      5   40  575       9     1      223   131
AX-89806991            31   31    6      5   40  570       9     1      209   144
AX-89820637            31   31    1      5   40  575       4     2      219   124
AX-89783166            31   32    7      5   39  569       7     1      268   190
AX-89811696            31   32   29      5   39  547       4     2      232   136
AX-89847475            30   30    5      6   41  571       4     4      293   189
AX-89847463            31   31    1      5   40  575       8     1      267   173
AX-89822380            32   32   19      4   39  557       8     2      261   208
AX-89904549            31   31    2      5   40  574       2     1      199   158
AX-89904550            31   31    6      5   40  570       8     1      266   192
AX-89783126            31   31    7      5   40  569       8     1      264   170
AX-89822110            31   31    5      5   40  571       2     1      198   157
AX-89904777            31   31   10      5   40  566       1     1      181   204
AX-89783088            31   31    2      5   40  574       2     1      199   158
AX-89847747            29   30   20      7   41  556       4     6      235   143
AX-89822379            32   32    8      4   39  568       8     1      265   211
AX-89785050            31   31    4      5   40  572       1     1      182   204
AX-89784992            31   31   16      5   40  560       7     2      245   205
AX-89785006            31   31    7      5   40  569       1     2      202   191
AX-89824666            31   31    7      5   40  569       1     1      180   202
AX-89804199            31   31    7      5   40  569       6     2       55    65
AX-89786862            30   30    2      6   41  574       2     4      171   103
AX-89848099            30   30    2      6   41  574       2     4      171   103
AX-89786387            31   31    2      5   40  574       2     2      157    82
AX-89848096            30   30   14      6   41  562       2     4      203   146
AX-89848004            30   30    2      6   41  574       2     4      171   103
AX-89848117            30   30    3      6   41  573       2     4      171   103
AX-89811234            31   31    1      5   40  575       4     4      249   202
AX-89848062            31   31   14      5   40  562       2     1      221   257
AX-89904920            30   30    0      6   41  576       1     8      171   198
AX-89852053            29   29    1      7   42  575       3     7      144   123
AX-89847825            31   31    5      5   40  571       2     6      197   272
AX-89847847            31   31   35      5   40  541       2     7      182   229
AX-89904896            31   31    8      5   40  568       3     1      159   132
AX-89786418            31   31    6      5   40  570       3     1      160   134
AX-89883013            31   31    7      5   40  569       3     1      155   131
AX-89785613            31   31    2      5   40  574       3     1      158   132
AX-89881780            30   30    0      6   41  576       5     6      162   162
AX-89827285            31   32   37      5   39  539       5     5      161   199
AX-89787139            31   31   18      5   40  558       7     6      176   215
AX-89787167            29   29   15      7   42  561       8    11      181   118
AX-89904746            30   30    0      6   41  576       5     6      187   179
AX-89787132            31   31   11      5   40  565       5     5      180   170
AX-89787116            31   31   10      5   40  566       3     4      236   123
AX-89787165            31   31   31      5   40  545       3     4      231   119
AX-89787121            30   30    2      6   41  574       5     6      186   178
AX-89827258            30   30    4      6   41  572       5     6      184   176
AX-89787119            30   30    5      6   41  571       5     6      184   177
AX-89884399            30   30   21      6   41  555       5     6      168   166
AX-89872492            30   30    6      6   41  570       4     4      238   118
AX-89827441            31   31   17      5   40  559       6     6      170   210
AX-89807289            30   30    2      6   41  574       4     2      190   147
AX-89787336            31   31   22      5   40  554       9     7      250   161
AX-89884508            31   31   13      5   40  563       6     6      170   209
AX-89787212            30   30    4      6   41  572       4     1      217   176
AX-89787229            30   30    1      6   41  575       4     1      219   178
AX-89877154            30   30   11      6   41  565       4     1      211   169
AX-89787362            30   30    1      6   41  575       4     1      219   178
AX-89787513            30   30    8      6   41  568       1     2      116   104
AX-89804259            30   30    7      6   41  569       1     2      117   105
AX-89827685            30   30    7      6   41  569       1     2      117   105
AX-89827761            31   31   13      5   40  563       1     5      211   223
AX-89807296            31   31    7      5   40  569       1     1      117   105
AX-89787430            31   31    2      5   40  574       3     1       67    58
AX-89848199            31   31   10      5   40  566       7     5      185   279
AX-89828285            31   31   18      5   40  558       7     5      183   276
AX-89848252            29   29   10      7   42  566      11     8      217   174
AX-89787924            31   31   22      5   40  554       7     5      175   270
AX-89828208            31   31    5      5   40  571       4     4      140   152
AX-89885360            31   31   12      5   40  564       7     5      185   277
AX-89828203            31   31   14      5   40  562       6     4      189   294
AX-89787916            30   30   10      6   41  566       5     5      134   152
AX-89868096            31   31    5      5   40  571       4     4      140   153
AX-89828162            31   31    4      5   40  572       4     4      141   153
AX-89787857            31   31    5      5   40  571       4     4      140   153
AX-89828094            31   31    2      5   40  574       3     0       78    96
AX-89885062            31   31    1      5   40  575       3     0       78    96
AX-89787615            32   32    4      4   39  572       4     4       99   144
AX-89868079            31   31    8      5   40  568       4     4       99   144
AX-89785993            31   31    3      5   40  573       4     4      105   147
AX-89787575            31   31    2      5   40  574       4     4      102   147
AX-89825892            31   31    3      5   40  573       3     0       76    95
AX-89825577            31   31    0      5   40  576       3     0       78    80
AX-89825673            31   31    1      5   40  575       3     0       78    79
AX-89825701            31   31    0      5   40  576       3     0       78    80
AX-89825584            31   31    3      5   40  573       3     0       78    77
AX-89831871            31   31    3      5   40  573       5     2      194   148
AX-89784246            30   30    2      6   41  574       6     3      164   118
AX-89823811            30   30    3      6   41  573       6     3      163   117
AX-89791258            30   30    1      6   41  575       6     3      165   119
AX-89847679            30   30    2      6   41  574       6     3      164   118
AX-89885535            30   30    1      6   41  575       6     3      165   119
AX-89881340            29   29    1      7   42  575       4    11      159   176
AX-89881047            30   30    2      6   41  574       6     3      163   134
AX-89847668            30   30    5      6   41  571       6     3      161   115
AX-89881021            30   30    7      6   41  569      14     5      165   147
AX-89784615            29   29    8      7   42  568      11    13      151   190
AX-89881025            30   30    2      6   41  574       6     3      164   134
AX-89822249            29   29   16      7   42  560      14    10      168   219
AX-89872399            30   30    1      6   41  575       6     3      164   118
AX-89824193            29   29    2      7   42  574       4    11      158   176
AX-89784490            29   29    1      7   42  575       4    11      159   193
AX-89881157            29   29    2      7   42  574       5    10      166   207
AX-89824104            29   29    1      7   42  575       4    11      159   193
AX-89784474            29   29    8      7   42  568       4    11      158   187
AX-89822343            31   31    3      5   40  573       0     6      121   128
AX-89847464            31   31    3      5   40  573       0     6      121   128
AX-89855849            29   29    1      7   42  575       4    11      159   193
AX-89822234            29   29   20      7   42  556      14    10      156   210
AX-89879493            30   30   17      6   41  559      12     6      206   226
AX-89822339            31   31    3      5   40  573       0     6      121   128
AX-89881613            31   31    3      5   40  573       0     6      121   128
AX-89784568            29   29    2      7   42  574       4    11      158   176
AX-89904684            30   30    1      6   41  575       6     3      164   118
AX-89784986            31   31   12      5   40  564      11     6      203   237
AX-89847715            29   29    1      7   42  575       4    11      159   193
AX-89880930            30   30    8      6   41  568       6     3      158   115
AX-89822373            32   34  196      4   37  380       6     4      210   148
AX-89884237            30   30   15      6   41  561      11     6      190   212
AX-89904775            29   29    2      7   42  574      14     9      160   225
AX-89786932            29   29    3      7   42  573      14     9      159   225
AX-89824691            29   29    7      7   42  569      14     9      159   224
AX-89904778            31   31    0      5   40  576       0     6      121   128
AX-89904780            31   31    1      5   40  575       0     6      121   127
AX-89847483            30   30   10      6   41  566      12     6      202   222
AX-89784851            30   30    5      6   41  571       8    11      189   236
AX-89784889            31   31    7      5   40  569       0     5      114   142
AX-89787517            30   30   17      6   41  559       8    11      184   229
AX-89824551            30   30   11      6   41  565       7    10      220   249
AX-89848131            30   30    8      6   41  568      12     6      203   237
AX-89824744            30   30   11      6   41  565       6     9      219   266
AX-89895218            31   31    1      5   40  575       0     5      121   149
AX-89881877            31   31    1      5   40  575       0     5      121   149
AX-89881661            31   31    1      5   40  575       0     6      121   128
AX-89887552            31   31    9      5   40  567       0     5      113   142
AX-89883161            30   30    4      6   41  572       8    11      190   239
AX-89826022            30   30    7      6   41  569       9     8      187   167
AX-89800585            30   30    5      6   41  571       9     8      190   171
AX-89786152            30   31   14      6   40  562       8     7      138   143
AX-89838011            30   30    6      6   41  570       6     9      217   265
AX-89904769            31   31    3      5   40  573       6    10      230   255
AX-89884888            31   31    1      5   40  575       0     6      121   128
AX-89881871            31   31    6      5   40  570       7     7      159   158
AX-89784896            31   31    8      5   40  568       7     7      157   159
AX-89883294            30   31   12      6   40  564       5     8      216   250
AX-89786334            30   31   18      6   40  558       6     9      197   221
AX-89881918            30   31    9      6   40  567       6     9      234   258
AX-89826194            30   32    4      6   39  572       4     7      218   255
AX-89847771            30   31   17      6   40  559       6     9      217   246
AX-89904764            30   31    3      6   40  573       6     9      219   253
AX-89803968            31   31    0      5   40  576       0     5      121   149
AX-89824762            31   31    1      5   40  575       0     5      120   148
AX-89883291            31   31   19      5   40  557       8     9      222   266
AX-89786286            30   30   22      6   41  554       6     8      222   278
AX-89904897            30   30    3      6   41  573       6     9      204   240
AX-89826218            30   30   13      6   41  563       6     8      220   284
AX-89786333            30   30    9      6   41  567       7     6      129   134
AX-89883407            31   31    0      5   40  576       0     5      164   198
AX-89824771            31   31    0      5   40  576       0     5      121   149
AX-89881944            30   30    2      6   41  574       7     7      189   181
AX-89786331            30   30    8      6   41  568       7     6      130   135
AX-89881933            31   31    1      5   40  575       0     3      193   217
AX-89826290            31   31    1      5   40  575       0     5      163   197
AX-89867133            30   30   15      6   41  561       7     7      123   148
AX-89826216            30   30   15      6   41  561       7     7      126   145
AX-89786326            30   30   14      6   41  562       7     5      128   135
AX-89883426            31   31    0      5   40  576       0     5      164   198
AX-89825462            31   31    5      5   40  571       7     2      153   142
AX-89785078            31   31    0      5   40  576       0     5      121   149
AX-89911918            30   31    5      6   40  571       6     9      235   261
AX-89847796            30   31    4      6   40  572       6     9      218   253
AX-89825461            30   30   11      6   41  565       7     9      206   220
AX-89872656            30   30   15      6   41  561       0     3      125    77
AX-89892576            31   31    8      5   40  568       6     2      154   152
AX-89785734            30   30   14      6   41  562       9    10      227   248
AX-89904851            30   31    5      6   40  571       7     9      218   250
AX-89847901            30   30    6      6   41  570       1     7      216   204
AX-89904885            30   30    2      6   41  574       0     3      182   122
AX-89882366            31   31    8      5   40  568       4     6      188   215
AX-89882613            31   32    9      5   39  567       7     9      219   246
AX-89785740            31   31   19      5   40  557       9    10      225   245
AX-89825220            31   31    0      5   40  576       0     1       82    68
AX-89785680            32   32    8      4   39  568       1     2      219   235
AX-89882445            31   31   20      5   40  556       1     3      236   257
AX-89785346            31   31    8      5   40  568       1     4      221   234
AX-89847876            31   31    0      5   40  576       2     1      169   140
AX-89785259            31   31    5      5   40  571       0     1       49    66
AX-89828061            30   30   11      6   41  565       3     3      203   169
AX-89784630            30   30   14      6   41  562       3     4      200   168
AX-89828388            30   30   20      6   41  556       3     3      198   162
AX-89784653            30   30   13      6   41  563       3     3      201   168
AX-89881128            29   29   21      7   42  555       3     6      191   164
AX-89824237            30   30   14      6   41  562       3     3      200   168
AX-89823851            30   30   13      6   41  563       3     3      202   168
AX-89784365            31   31   12      5   40  564       3     3      202   169
AX-89884732            30   30   25      6   41  551       3     3      193   159
AX-89847707            29   29    9      7   42  567       3     5      201   173
AX-89804316            30   30   19      6   41  557       3     3      197   164
AX-89824251            31   31   28      5   40  548       2     3      212   173
AX-89863101            31   31   26      5   40  550       3     6      230   230
AX-89784707            30   30    9      6   41  567       3     3      203   169
AX-89787677            31   31   19      5   40  557       3     3      198   160
AX-89881390            31   31   29      5   40  547       3     3      186   149
AX-89787681            31   31   32      5   40  544       2     2      213   151
AX-89905039            29   29    8      7   42  568       3     5      201   173
AX-89784660            30   30   13      6   41  563       3     3      201   165
AX-89828111            30   30   18      6   41  558       2     6      187   183
AX-89861277            31   31   20      5   40  556       3     3      212   186
AX-89823912            31   31    8      5   40  568       3     3      203   169
AX-89827466            31   31    9      5   40  567       3     3      203   168
AX-89827786            30   30   13      6   41  563       3     3      200   164
AX-89787675            31   31   29      5   40  547       2     3      211   170
AX-89827249            31   31    9      5   40  567       3     3      202   168
AX-89827022            31   31    8      5   40  568       3     3      203   168
AX-89825960            31   31   12      5   40  564       1     5      223   212
AX-89825809            31   31   16      5   40  560       1     6      225   211
AX-89785966            31   31   12      5   40  564       1     5      224   212
AX-89851954            31   31   10      5   40  566       1     5      225   214
AX-89825677            32   33   17      4   38  559       6     6      220   200
AX-89882614            30   30    6      6   41  570       1     9      183   218
AX-89785627            31   31   16      5   40  560       1     5      223   215
AX-89785626            31   31    4      5   40  572       1     7      180   210
AX-89865542            31   31    7      5   40  569       1     7      178   207
AX-89882175            31   31    6      5   40  570       1     7      178   208
AX-89784950            30   30    9      6   41  567       3     8      157   194
AX-89824596            31   31   16      5   40  560       1     9      157   189
AX-89784827            30   30    9      6   41  567       3     8      157   192
AX-89848160            29   29    9      7   42  567       3    10      150   164
AX-89884608            30   30   12      6   41  564       3     9      143   151
AX-89863444            30   30   14      6   41  562       0     7      112   157
AX-89884482            31   32   25      5   39  551       1     5      171   171
AX-89884690            30   30    9      6   41  567       3     8      148   155
AX-89848187            29   29   10      7   42  566       3    10      169   183
AX-89804243            30   30   20      6   41  556       0     6      103   144
AX-89848198            31   31   11      5   40  565       6     4      243   248
AX-89905054            31   31    8      5   40  568       5     8      176   247
AX-89905055            31   31   14      5   40  562       6     9      146   239
AX-89885373            31   31    8      5   40  568       5     8      177   248
AX-89787474            31   31   12      5   40  564       6     4      243   249
AX-89827727            31   31   17      5   40  559       6     4      239   243
AX-89848251            31   31   19      5   40  557       5     8      168   237
AX-89884844            31   31   17      5   40  559       6     4      240   243
AX-89848202            31   31   12      5   40  564       6     7      224   253
AX-89787450            31   33   36      5   38  540       4     3      200   238
AX-89884851            31   31   16      5   40  560       1     5      128   149
AX-89787770            31   31    9      5   40  567       6     9      128   220
AX-89828095            31   31    9      5   40  567       5    10      128   221
AX-89787813            31   31   27      5   40  549       5     9      110   207
AX-89848229            31   31    8      5   40  568       6     9      134   210
AX-89787680            32   32   19      4   39  557       5     9      134   210
AX-89848230            31   31   11      5   40  565       6     9      146   220
AX-89885080            31   31    9      5   40  567       6     9      135   209
AX-89828006            31   31   10      5   40  566       6     9      129   222
AX-89848228            31   31    7      5   40  569       6     9      133   207
AX-89787587            31   31    8      5   40  568       6     9      133   208
AX-89827931            31   31    8      5   40  568       6     9      132   208
AX-89884972            32   32    8      4   39  568       5     9      133   207
AX-89827953            32   32   12      4   39  564       5     9      131   204
AX-89787573            32   32    8      4   39  568       5     9      134   206
AX-89885009            31   31   24      5   40  552       6     9      145   218
AX-89848219            31   31    7      5   40  569       6     9      133   207
AX-89827916            31   31   10      5   40  566       6     9      134   206
AX-89787540            31   31    8      5   40  568       5     9      134   214
AX-89848214            31   31    5      5   40  571       6     9      133   207
AX-89906821            30   30    4      6   41  572      11     6      143   169
AX-89785986            31   31   12      5   40  564       5     9      130   210
AX-89785987            30   30   30      6   41  546       2     7      184   254
AX-89785845            32   32    5      4   39  571       8     7      232   263
AX-89792191            30   30    9      6   41  567       2     9      238   245
AX-89826015            31   31    6      5   40  570       5     9      138   218
AX-89882890            31   31   13      5   40  563       9     7      184   234
AX-89890259            31   31    4      5   40  572       5     9      140   220
AX-89867951            31   31   32      5   40  544       5     9      123   186
AX-89865577            31   31    9      5   40  567       6     9      133   207
AX-89825930            31   31   11      5   40  565       5     9      135   214
AX-89785926            32   32   10      4   39  566       7     7      186   243
AX-89893699            31   31    4      5   40  572       7     9      206   264
AX-89885526            31   31   25      5   40  551       6     8      224   246
AX-89788071            31   31    8      5   40  568       6     8      234   259
AX-89881208            30   30   33      6   41  543       0     6      153   138
AX-89831838            31   32   29      5   39  547       4     8      192   221
AX-89784409            31   31   12      5   40  564       0     4      201   202
AX-89824161            30   30    8      6   41  568       0     6      202   194
AX-89824255            30   30    7      6   41  569       0     6      187   172
AX-89904707            31   31    3      5   40  573       0     4      193   183
AX-89881267            30   30    3      6   41  573       0     6      191   175
AX-89881410            31   31    5      5   40  571       3     4      104   186
AX-89881353            30   30   20      6   41  556       0     6      175   160
AX-89847741            31   31    2      5   40  574       7     4      240   174
AX-89824357            31   31    3      5   40  573       7     4      239   173
AX-89784495            30   30    4      6   41  572       0     6      190   175
AX-89784590            30   30    8      6   41  568       0     6      186   170
AX-89881239            30   30    3      6   41  573       0     6      190   175
AX-89824218            30   30    7      6   41  569       0     6      186   171
AX-89881260            30   30    2      6   41  574       0     6      191   175
AX-89784441            31   31    2      5   40  574       0     4      206   203
AX-89823947            31   31   22      5   40  554       6     7      205   179
AX-89824256            31   31   23      5   40  553       2     2      247   259
AX-89867870            31   31    9      5   40  567       2     2      254   266
AX-89904738            30   30    4      6   41  572       3     6      113   172
AX-89881449            31   31    5      5   40  571       3     4       93   150
AX-89822350            29   30    8      7   41  568       8     7      219   216
AX-89847735            30   30    2      6   41  574       8     4      249   229
AX-89784623            31   31  190      5   40  386       6     4      249   212
AX-89824487            29   30    9      7   41  567       8     7      214   191
AX-89904741            31   31    9      5   40  567       3     4      111   176
AX-89879350            31   31    1      5   40  575       0     4      136   171
AX-89879529            29   30   14      7   41  562       7     8      212   196
AX-89784632            30   30    9      6   41  567       9     3      261   228
AX-89783082            30   30    5      6   41  571       0     6      138   179
AX-89847455            31   31    5      5   40  571       0     4      132   167
AX-89904554            31   31    1      5   40  575       0     4      136   171
AX-89879318            31   31    1      5   40  575       0     4      136   171
AX-89847733            31   31    4      5   40  572      10     3      269   228
AX-89881657            30   31    6      6   40  570       3     5      148   163
AX-89847779            30   30    8      6   41  568       3     4      135   209
AX-89822358            29   30    4      7   41  572       9     7      223   209
AX-89879328            31   31    7      5   40  569       0     4      132   168
AX-89784689            30   30    5      6   41  571       9     4      269   232
AX-89867970            31   31    1      5   40  575       7     4       98   132
AX-89826180            31   32   17      5   39  559       7     6      140   151
AX-89786250            31   31    3      5   40  573       7     4       96   130
AX-89826075            30   30    2      6   41  574       8     4       83    95
AX-89883210            31   31    0      5   40  576       6     6      108   165
AX-89892578            30   30    0      6   41  576       2     9      135   193
AX-89826073            30   30    0      6   41  576       2     4      114    68
AX-89793881            30   31   18      6   40  558       1     8      110   176
AX-89786158            31   32   12      5   39  564       6     6       99   160
AX-89904852            31   31    1      5   40  575       2     7      138   218
AX-89904824            31   31    2      5   40  574       5     2      149   146
AX-89825306            30   30    6      6   41  570       5     3      171   118
AX-89785543            31   31    3      5   40  573       5     2      175   121
AX-89847885            31   31    6      5   40  570       0     1      135   126
AX-89785647            30   30    9      6   41  567       3     3      201   154
AX-89785685            30   30   12      6   41  564       3     3      192   152
AX-89847884            30   30    8      6   41  568       3     3      206   156
AX-89882574            29   29   14      7   42  562       5     4      274   230
AX-89785365            30   30   10      6   41  566       5     4      277   231
AX-89882211            29   29   10      7   42  566       5     4      275   230
AX-89847897            29   29   10      7   42  566       5     4      276   229
AX-89785246            30   30    7      6   41  569       3     3      196   139
AX-89785234            30   30    9      6   41  567       3     3      195   140
AX-89785296            30   30   10      6   41  566       3     3      195   142
AX-89882152            30   30   25      6   41  551       3     3      180   124
AX-89847821            30   30    4      6   41  572       3     3      211   171
AX-89882058            30   30    7      6   41  569       3     3      212   170
AX-89785194            30   30    2      6   41  574       3     3      200   144
AX-89826502            30   31   11      6   40  565       3     3      236   174
AX-89848028            29   29    5      7   42  571       5     4      262   225
AX-89786454            30   30    4      6   41  572       3     3      207   160
AX-89904910            29   29    5      7   42  571       5     4      262   225
AX-89883628            30   30   14      6   41  562       5     4      244   197
AX-89786503            29   29   21      7   42  555       5     4      253   216
AX-89883653            30   30    9      6   41  567       5     4      259   225
AX-89826596            29   29   10      7   42  566       5     4      239   195
AX-89883700            29   29    9      7   42  567       5     4      209   193
AX-89883862            29   30   11      7   41  565       4     6       62    73
AX-89883923            31   31    9      5   40  567       1     1      177   127
AX-89786755            32   32    9      4   39  567       0     0       62    77
AX-89826383            31   31    4      5   40  572       2     2      169   149
AX-89848125            31   31    3      5   40  573       2     2      169   149
AX-89884115            30   30   14      6   41  562       5     1      220   224
AX-89786900            31   31   22      5   40  554       4     3      211   263
AX-89826415            31   31    7      5   40  569       2     2      167   145
AX-89884014            30   30    7      6   41  569       5     1      214   208
AX-89884008            31   31    5      5   40  571       2     2      168   149
AX-89884012            31   31    4      5   40  572       2     2      169   149
AX-89904969            30   30    7      6   41  569       2     4      220   168
AX-89883489            31   31   16      5   40  560       2     2      160   143
AX-89786431            29   29   41      7   42  535       3     8      247   258
AX-89904999            29   29   16      7   42  560       4     6      247   284
AX-89807272            29   29   26      7   42  550       3     8      266   255
AX-89882990            30   30   31      6   41  545       3     6      252   264
AX-89904752            29   29   25      7   42  551       3     8      261   270
AX-89904823            29   29   31      7   42  545       3     9      245   279
AX-89904748            29   29   20      7   42  556       3     8      263   273
AX-89785340            31   31    0      5   40  576       1     2       90    57
AX-89824674            29   29   44      7   42  532       1     9      266   269
AX-89787286            31   32   14      5   39  562       3     1      208   149
AX-89787419            31   31    1      5   40  575       3     0      191   143
AX-89848201            31   31    0      5   40  576       3     0      192   144
AX-89827607            32   32    3      4   39  573       3     0      200   151
AX-89827634            31   31    0      5   40  576       3     0      202   154
AX-89828224            31   31    9      5   40  567       3     0      192   139
AX-89787762            30   30    5      6   41  571       1     8      268   275
AX-89885077            30   30    4      6   41  572       1     8      255   290
AX-89885075            29   29    4      7   42  572       3     9      164   263
AX-89787657            31   31   24      5   40  552       0     8      196   280
AX-89787643            29   29   12      7   42  564       3    10      175   263
AX-89885005            30   30    8      6   41  568       2     2      225   275
AX-89827806            30   30    3      6   41  573       2     2      231   252
AX-89905027            29   29    6      7   42  570       3     3      248   241
AX-89872441            30   30   11      6   41  565       7     6      266   226
AX-89847941            31   31    7      5   40  569       0     1      107   145
AX-89906889            31   31    8      5   40  568       0     1       98   143
AX-89802411            31   31   12      5   40  564       4     5      196   212
AX-89845527            31   31   18      5   40  558       4     5      193   208
AX-89785838            31   31   34      5   40  542       2     4      193   260
AX-89847933            31   31    7      5   40  569       0     1       99   144
AX-89883067            31   31    9      5   40  567       0     1       81   141
AX-89825979            30   30    2      6   41  574       9     3      314   198
AX-89825996            30   30    2      6   41  574       9     3      315   197
AX-89905493            30   30    8      6   41  568       9     3      311   193
AX-89792176            30   30    3      6   41  573       9     3      314   197
AX-89832942            31   31    4      5   40  572       8     2      326   200
AX-89785924            31   31   22      5   40  554       8     1      313   211
AX-89825742            32   33   22      4   38  554       4     5      268   244
AX-89825732            31   31   30      5   40  546       4     5      250   239
AX-89785906            31   31   10      5   40  566       4     5      268   258
AX-89885472            29   30   11      7   41  565       5     8      213   244
AX-89788026            29   30   14      7   41  562       5     8      213   241
AX-89885471            30   30   14      6   41  562      10     2      264   197
AX-89788027            30   30    7      6   41  569      10     2      268   199
AX-89872429            30   30    6      6   41  570      10     3      273   173
AX-89880965            31   31   33      5   40  543       2     5      229   237
AX-89861017            30   30   19      6   41  557       4     6      159   205
AX-89806917            31   31   31      5   40  545       3     4      151   231
AX-89785753            31   31   35      5   40  541       2     5      215   264
AX-89880974            30   30   11      6   41  565      10     2      255   169
AX-89880932            30   30   16      6   41  560       4     6      185   222
AX-89848262            31   31   22      5   40  554       3     4      204   242
AX-89784234            29   30    7      7   41  569       7     8      222   207
AX-89823785            29   30   18      7   41  558       6     7      208   207
AX-89803886            29   30   10      7   41  566       6     7      211   210
AX-89784466            31   31   14      5   40  562       5     5      274   213
AX-89847482            31   31   18      5   40  558       0     6      288   270
AX-89824383            30   30   17      6   41  559       1     8      194   218
AX-89847736            29   29    5      7   42  571       3     7      234   184
AX-89824300            30   30   14      6   41  562       3     7      227   179
AX-89872413            30   30   12      6   41  564       2     6      253   181
AX-89824337            32   32   19      4   39  557       2     4      249   184
AX-89847737            30   30    8      6   41  568       3     5      233   189
AX-89824389            30   30   54      6   41  522       1     9      155   182
AX-89824494            30   30   11      6   41  565       1     8      201   227
AX-89784662            30   30    8      6   41  568       2     6      254   183
AX-89881471            30   30    9      6   41  567       3     7      259   211
AX-89881487            30   30    6      6   41  570       3     5      233   188
AX-89904718            31   31    6      5   40  570       2     4      257   190
AX-89881420            32   32   10      4   39  566       2     4      255   189
AX-89784616            31   31    7      5   40  569       2     4      257   190
AX-89904709            30   30   14      6   41  562       6     7      267   211
AX-89847708            30   30    2      6   41  574       5     7      230   187
AX-89824074            31   31   16      5   40  560       5     5      272   217
AX-89824026            29   29    2      7   42  574       3     5      142    90
AX-89784515            30   30   15      6   41  561       6     7      260   208
AX-89881177            31   31    9      5   40  567       5     5      275   217
AX-89783097            31   31   15      5   40  561       1     5      253   244
AX-89784463            31   31   11      5   40  565       5     5      200   171
AX-89822130            30   30   11      6   41  565       0     2      195   156
AX-89785011            31   31    6      5   40  570       0     0      178   134
AX-89912411            31   31   19      5   40  557       0     4      252   256
AX-89884247            31   31   14      5   40  562       0     1      215   172
AX-89828336            30   30   13      6   41  563       0     3      216   178
AX-89826024            29   29    1      7   42  575       2     6       48    72
AX-89904762            30   30    6      6   41  570       2     4      229   177
AX-89847865            30   30    7      6   41  569       0     3      173   174
AX-89785706            32   32   14      4   39  562       2     4      195   135
AX-89789849            32   32   15      4   39  561       1     3      167   190
AX-89883413            30   30   12      6   41  564       0     3      121   171
AX-89826260            29   29   16      7   42  560       1     7      179   183
AX-89868518            31   31    7      5   40  569       3     4      245   192
AX-89786164            30   30   20      6   41  556       3     4      236   179
AX-89786179            30   30    8      6   41  568       3     4      245   190
AX-89825488            32   32   14      4   39  562       2     4      219   153
AX-89825407            31   31    9      5   40  567       0     2      144   149
AX-89825448            31   31    0      5   40  576       0     2       38    82
AX-89882179            31   31    1      5   40  575       0     2       48    74
AX-89883631            31   31    3      5   40  573       0     2       93   134
AX-89786399            30   30   18      6   41  558       9     4      198   207
AX-89823897            32   32   14      4   39  562       8     5      126   219
AX-89807106            31   31   14      5   40  562       3     4      200   242
AX-89872430            30   30   23      6   41  553      10     3      272   174
AX-89880949            30   30   16      6   41  560       4     6      164   218
AX-89784303            32   33   12      4   38  564       7     5      118   213
AX-89882744            31   31   12      5   40  564       3     4      198   243
AX-89786851            31   31   33      5   40  543       9     4      176   185
AX-89786839            30   30   28      6   41  548       9     4      185   190
AX-89826443            30   30   26      6   41  550       9     4      185   193
AX-89825750            31   31   24      5   40  552       3     3      183   249
AX-89786784            30   30   15      6   41  561       9     4      217   218
AX-89786708            30   30   12      6   41  564      10     6      215   187
AX-89786903            30   30   16      6   41  560       7     5      200   216
AX-89884084            30   30   15      6   41  561       9     5      198   197
AX-89826690            31   31    0      5   40  576       0     1      164   162
AX-89786654            30   30   15      6   41  561      11     5      238   160
AX-89786645            30   30   10      6   41  566      11     5      242   161
AX-89826606            30   30   23      6   41  553      12     5      209   124
AX-89824769            30   30   11      6   41  565      12     5      221   129
AX-89815431            30   30   17      6   41  559       8     5      214   232
AX-89786544            31   31    6      5   40  570       0     2      120   163
AX-89885218            30   31   62      6   40  514       1     7      250   256
AX-89807329            29   30   43      7   41  533       3     8      177   235
AX-89824940            31   31    3      5   40  573       0     2       79   144
AX-89786502            31   31    6      5   40  570       0     2      122   184
AX-89885372            31   31   18      5   40  558       3     0      177   129
AX-89848257            31   31    6      5   40  570       3     0      192   144
AX-89848197            31   31    6      5   40  570       3     0      192   144
AX-89829752            31   31    4      5   40  572       1     5      148   198
AX-89829754            31   31    4      5   40  572       1     5      148   198
AX-89791522            29   29    2      7   42  574       2     5      152    97
AX-89892081            29   29    7      7   42  569       2    11      143   167
AX-89790935            31   31    7      5   40  569       1     5      136   177
AX-89807497            31   31    7      5   40  569       1     5      136   177
AX-89888086            31   31    4      5   40  572       1     5      137   180
AX-89789494            31   31    5      5   40  571       1     5      147   198
AX-89872570            31   31    4      5   40  572       1     5      137   180
AX-89804654            31   31    4      5   40  572       1     5      137   180
AX-89829588            31   31    4      5   40  572       1     5      148   198
AX-89790347            32   32    9      4   39  567       1     5      144   194
AX-89905083            31   31    5      5   40  571       1     6      136   179
AX-89789502            31   31    4      5   40  572       1     5      148   198
AX-89888057            32   32    4      4   39  572       1     5      137   180
AX-89831609            31   31    5      5   40  571       1     5      136   180
AX-89788211            31   31    4      5   40  572       1     5      137   180
AX-89788183            31   31    5      5   40  571       1     5      136   179
AX-89789303            32   32    4      4   39  572       1     5      148   198
AX-89790345            32   32    9      4   39  567       1     5      131   174
AX-89834872            30   30   15      6   41  561       0     6      125   128
AX-89793604            30   30    5      6   41  571       2    10      154   170
AX-89834989            29   29    7      7   42  569       2     9      142   171
AX-89791154            32   32    6      4   39  570       0     6      144   180
AX-89791096            30   30    7      6   41  569       0     6      117   138
AX-89831723            30   30    5      6   41  571       0     7      144   181
AX-89885704            28   29    7      8   42  569       4     6      119    95
AX-89848744            30   30   15      6   41  561       0     6      130   161
AX-89791415            30   30   12      6   41  564       0     7      110   150
AX-89852547            30   30    9      6   41  567       0     6      116   135
AX-89885837            30   30    5      6   41  571       0     6      132   163
AX-89885894            31   31   13      5   40  563       0     6      129   158
AX-89868125            30   30    5      6   41  571       0     6      132   163
AX-89788157            30   30    9      6   41  567       0     6      129   160
AX-89791082            30   30    5      6   41  571       0     6      133   163
AX-89821360            30   30   17      6   41  559       0     6      128   154
AX-89788329            30   30    9      6   41  567       0     6      130   161
AX-89905082            30   30    5      6   41  571       0     6      132   163
AX-89828773            30   30    6      6   41  570       0     6      132   162
AX-89828710            30   30    5      6   41  571       0     6      132   163
AX-89889196            30   30    3      6   41  573       0     6      134   165
AX-89885882            30   30    5      6   41  571       0     6      133   162
AX-89889260            30   30   18      6   41  558       0     6      124   157
AX-89791346            30   30    2      6   41  574       0     6      132   163
AX-89789198            30   30    1      6   41  575       0     6      113   135
AX-89788222            30   30    6      6   41  570       0     6      130   164
AX-89886805            30   30    9      6   41  567       0     6      110   128
AX-89886772            30   30    2      6   41  574       0     6      112   134
AX-89828600            30   30    3      6   41  573       0     6      133   164
AX-89788231            30   30    8      6   41  568       0     6      130   163
AX-89807389            31   31   13      5   40  563       1     3      128   160
AX-89886806            30   30    2      6   41  574       0     6      112   134
AX-89789171            30   30    5      6   41  571       0     6      111   132
AX-89789154            30   30    7      6   41  569       0     6      109   132
AX-89789150            30   30    3      6   41  573       0     7      112   133
AX-89807474            30   30    1      6   41  575       0     6      113   135
AX-89829321            30   30    1      6   41  575       0     8       93   111
AX-89829411            30   30    3      6   41  573       0     9      104   132
AX-89829956            30   30    5      6   41  571       2     8       92   150
AX-89811830            30   30   15      6   41  561       2     8      120   167
AX-89848470            29   30    6      7   41  570      10     7      179   247
AX-89789003            30   30    5      6   41  571       0    10      129   156
AX-89887162            30   30    9      6   41  567       2     8      108   144
AX-89789027            30   30    3      6   41  573       0     9      105   134
AX-89848465            31   31    1      5   40  575       0     1       73   121
AX-89830510            30   31   17      6   40  559       4     7       62    71
AX-89830478            29   29    4      7   42  572       5    10      114   162
AX-89887622            30   30    3      6   41  573       3     7      158   185
AX-89887578            31   31    6      5   40  570       1     4      269   247
AX-89789900            31   31   14      5   40  562       1     4      267   243
AX-89830872            31   31    0      5   40  576       0     4       47   117
AX-89913290            30   30   24      6   41  552       1     6      251   156
AX-89832055            30   30   20      6   41  556       2     8      229   137
AX-89848575            29   29   16      7   42  560       2     8      226   151
AX-89830975            29   29   22      7   42  554       2     8      220   145
AX-89888593            30   30   19      6   41  557       1     6      249   172
AX-89790363            30   30   19      6   41  557       1     6      249   172
AX-89905267            29   29   17      7   42  559       2     8      225   150
AX-89848537            29   29   16      7   42  560       2     8      226   151
AX-89848294            30   30   11      6   41  565       9     5      244   182
AX-89906218            30   30   10      6   41  566       9     5      245   182
AX-89892090            29   29    0      7   42  576       4     4       57    10
AX-89793560            29   29    0      7   42  576       4     4       57    10
AX-89892123            29   29    1      7   42  575       4     4       56    10
AX-89905753            29   29    0      7   42  576       4     4       57    10
AX-89791127            30   30   11      6   41  565       9     5      245   167
AX-89791153            30   30    7      6   41  569       9     5      248   170
AX-89831712            31   31    3      5   40  573       7     4      253   218
AX-89791157            31   31   10      5   40  566       9     5      240   184
AX-89888951            30   30   13      6   41  563       9     6      221   164
AX-89831776            29   29    8      7   42  568       9     6      220   162
AX-89848680            31   31    1      5   40  575       5     1      133   121
AX-89889108            32   32    6      4   39  570       5     1      128   116
AX-89831939            31   31    4      5   40  572       5     1      130   136
AX-89791313            31   31    2      5   40  574       5     1      132   137
AX-89807392            30   30    6      6   41  570       4     7       95   158
AX-89828551            31   31    2      5   40  574       5     1      132   137
AX-89788318            30   30    2      6   41  574       4     7       97   160
AX-89831950            31   31    0      5   40  576       5     1      133   138
AX-89807401            31   31    1      5   40  575       5     1      132   120
AX-89791400            31   31    1      5   40  575       5     1      132   137
AX-89791379            31   31    2      5   40  574       5     1      132   137
AX-89807475            31   32    4      5   39  572       8     2      190   158
AX-89889266            30   30    0      6   41  576       4     7       99   162
AX-89885854            31   31    0      5   40  576       5     1      133   121
AX-89861541            31   31    1      5   40  575       5     1      133   138
AX-89791336            30   30    5      6   41  571       4     7       94   159
AX-89791477            31   31    1      5   40  575       5     1      133   138
AX-89848310            29   29    3      7   42  573       8    11      125   190
AX-89885786            30   30    4      6   41  572       4     7       95   160
AX-89832083            31   31    1      5   40  575       5     1      133   138
AX-89889277            31   31    1      5   40  575       5     1      133   138
AX-89863535            31   31    3      5   40  573       5     1      132   119
AX-89788360            31   31    2      5   40  574       5     1      132   120
AX-89791310            31   31    2      5   40  574       5     1      131   137
AX-89885781            30   30    2      6   41  574       4     7       97   160
AX-89889201            31   31    1      5   40  575       5     1      132   137
AX-89828545            32   32    4      4   39  572       5     1      130   136
AX-89791062            31   31   21      5   40  555       7     7      240   232
AX-89888803            29   30    4      7   41  572       8     7      182   188
AX-89831707            31   31    8      5   40  568       7     4      249   214
AX-89848721            30   30    3      6   41  573       4     2      237   186
AX-89913270            29   30    2      7   41  574       8     7      182   189
AX-89848717            30   30    3      6   41  573       9     5      249   170
AX-89791125            30   31   10      6   40  566       8     5      241   158
AX-89888864            30   30    2      6   41  574       9     5      249   171
AX-89886885            30   31    7      6   40  569       8     5      245   170
AX-89788237            29   32   18      7   39  558       6     8      185   172
AX-89885741            29   32    9      7   39  567       6     8      191   176
AX-89788274            31   31    0      5   40  576       3     4       97   132
AX-89829634            31   32    2      5   39  574       7     2      248   169
AX-89886830            31   32    2      5   39  574       7     2      248   169
AX-89829644            31   32    6      5   39  570       7     2      245   167
AX-89804448            31   32    2      5   39  574       7     2      248   169
AX-89789187            32   33    8      4   38  568       7     2      243   164
AX-89829675            31   33   54      5   38  522       7     3      212   135
AX-89829635            31   32    2      5   39  574       7     2      248   169
AX-89848414            32   32    2      4   39  574       8     2      274   194
AX-89829656            31   32    2      5   39  574       7     2      248   169
AX-89829636            31   32    3      5   39  573       7     2      247   169
AX-89789213            32   33   15      4   38  561       8     3      251   171
AX-89829431            31   31    5      5   40  571      10     5      131   104
AX-89829637            31   32    3      5   39  573       6     2      260   181
AX-89886809            31   32    2      5   39  574       7     2      248   169
AX-89829682            31   32    2      5   39  574       8     3      263   182
AX-89789216            31   32    1      5   39  575       8     3      265   184
AX-89829505            31   32   21      5   39  555       7     2      238   149
AX-89789135            31   32   12      5   39  564       6     2      243   164
AX-89863540            31   32    5      5   39  571       7     3      201   138
AX-89905164            31   31   18      5   40  558       2     1      289   239
AX-89824419            31   32    5      5   39  571       7     2      253   164
AX-89789162            32   33    4      4   38  572       7     2      247   168
AX-89886759            31   32   44      5   39  532       6     2      205   133
AX-89829417            31   31    3      5   40  573      10     5      133   104
AX-89863177            31   31    7      5   40  569       7     4      104   162
AX-89905167            31   31    9      5   40  567       7     4      103   162
AX-89886442            31   31    3      5   40  573       8     5      211   138
AX-89829516            31   32    3      5   39  573       7     2      255   166
AX-89905155            31   31    3      5   40  573      10     5       94   119
AX-89789158            31   31    3      5   40  573      10     2      267   181
AX-89789302            31   31    2      5   40  574       9     2      268   178
AX-89788887            31   31    5      5   40  571      10     5      132   102
AX-89788390            31   32   16      5   39  560       7     3      192   129
AX-89829306            31   31   33      5   40  543       9     4      187   115
AX-89886474            31   31    5      5   40  571       8     5      210   137
AX-89828825            31   32   30      5   39  546       7     3      172   113
AX-89788889            31   31    8      5   40  568      10     5       92   116
AX-89829316            31   31    3      5   40  573       8     5      211   138
AX-89789043            31   32    7      5   39  569       7     2      252   161
AX-89789064            31   31   21      5   40  555       2     1      289   239
AX-89886667            32   33    9      4   38  567       7     2      250   163
AX-89829398            31   31    5      5   40  571      10     5      131   103
AX-89886580            31   31    6      5   40  570      10     5       94   119
AX-89886736            31   32    3      5   39  573       7     2      255   166
AX-89807461            31   32    3      5   39  573       7     2      255   166
AX-89789166            31   32    3      5   39  573       6     2      261   182
AX-89885933            31   32   29      5   39  547       7     3      200   113
AX-89886447            31   31    7      5   40  569       8     5      210   137
AX-89868170            31   31   19      5   40  557       2     1      292   242
AX-89886669            31   31    8      5   40  568       9     2      263   173
AX-89824421            31   31    4      5   40  572       7     4      104   162
AX-89829463            31   31    2      5   40  574      10     5      132   104
AX-89886636            31   31    1      5   40  575      10     5      133   104
AX-89886956            31   31    2      5   40  574      10     4      130   117
AX-89887053            30   30   12      6   41  564       0     9      157   176
AX-89887059            32   32    2      4   39  574      10     2      215   181
AX-89887150            31   31    0      5   40  576       3     0      166   189
AX-89789572            31   31    0      5   40  576       3     0      167   190
AX-89830020            31   31    0      5   40  576       3     0      167   190
AX-89887201            31   31    2      5   40  574       3     0      165   188
AX-89863622            31   31    0      5   40  576       3     0      167   190
AX-89789561            31   31    1      5   40  575       3     0      166   189
AX-89863624            32   32    7      4   39  569       3     0      149   164
AX-89887232            31   31    2      5   40  574       3     0      167   190
AX-89887233            31   31    2      5   40  574       3     0      167   190
AX-89807558            31   31    2      5   40  574       0     0      146   156
AX-89830534            31   31   12      5   40  564       0     0      153   209
AX-89807548            31   31   12      5   40  564       0     0      152   208
AX-89830486            31   31   12      5   40  564       0     0      152   208
AX-89804536            31   31    9      5   40  567       6     3      159   197
AX-89848510            31   31   11      5   40  565       0     0      153   209
AX-89863646            30   30    7      6   41  569       7     3      241   168
AX-89830423            30   30    7      6   41  569       7     2      231   176
AX-89887520            30   30    8      6   41  568       7     2      231   175
AX-89807538            30   30   10      6   41  566       7     2      231   173
AX-89887573            30   30    6      6   41  570       7     2      232   177
AX-89830152            30   30    4      6   41  572       7     3      244   172
AX-89789736            30   30   16      6   41  560       7     2      220   184
AX-89789812            30   30   12      6   41  564       7     2      229   175
AX-89861413            30   30    4      6   41  572       7     3      244   172
AX-89848482            30   30    5      6   41  571       7     3      243   171
AX-89887490            30   30    9      6   41  567       7     2      229   175
AX-89887304            31   31   12      5   40  564       0     0      152   191
AX-89886000            30   30    4      6   41  572       7     6      211   157
AX-89790192            32   33    9      4   38  567       7     3      255   211
AX-89905259            32   33   35      4   38  541       7     2      236   194
AX-89863678            30   31    8      6   40  568       9     4      197   134
AX-89807579            31   31   10      5   40  566       1     1      137   179
AX-89848560            31   32    6      5   39  570       9     4      200   133
AX-89848572            31   31    7      5   40  569       1     1      139   198
AX-89848566            31   31    8      5   40  568       1     1      138   197
AX-89790334            31   31   10      5   40  566       1     1      136   197
AX-89848562            30   31    3      6   40  573       9     4      192   143
AX-89888090            30   31    9      6   40  567       9     4      198   131
AX-89905272            30   31    3      6   40  573       9     4      202   135
AX-89905275            31   31    9      5   40  567       1     7       69   147
AX-89888106            31   32   11      5   39  565       6     6      225   206
AX-89848577            31   31    7      5   40  569       0     0      111   127
AX-89848584            31   31    8      5   40  568       0     0      110   127
AX-89830976            30   31   10      6   40  566       6     6      226   206
AX-89888148            30   31   16      6   40  560       6     6      228   196
AX-89905281            31   31    8      5   40  568       0     0      110   126
AX-89790548            33   34   44      3   37  532       3     2      400   378
AX-89905304            31   31   10      5   40  566       0     0      139   137
AX-89831076            31   31   11      5   40  565       0     0      139   136
AX-89888377            31   31   10      5   40  566       0     0      139   137
AX-89831231            31   31   11      5   40  565       0     0      139   136
AX-89905290            31   31   15      5   40  561       1     7      159   182
AX-89848592            31   31    9      5   40  567       0     0      110   126
AX-89831108            31   31   10      5   40  566       0     0      141   156
AX-89831177            31   31   11      5   40  565       0     0      139   137
AX-89848606            31   31   10      5   40  566       0     0      141   138
AX-89848594            31   31   10      5   40  566       0     0      141   156
AX-89790632            32   32   12      4   39  564       0     0      140   136
AX-89905295            31   31   10      5   40  566       0     0      141   137
AX-89888283            31   31   10      5   40  566       0     0      141   156
AX-89872577            31   31    9      5   40  567       0     0      141   156
AX-89848609            31   31   10      5   40  566       0     0      141   138
AX-89831114            32   32   14      4   39  562       0     0      138   153
AX-89831204            31   31   10      5   40  566       0     0      140   137
AX-89888237            31   31   11      5   40  565       0     0      140   138
AX-89790543            31   31   11      5   40  565       0     0      140   156
AX-89790569            31   31   11      5   40  565       0     0      141   137
AX-89848618            31   31   10      5   40  566       0     0      140   137
AX-89905284            31   31    8      5   40  568       0     0      111   145
AX-89848587            31   31    9      5   40  567       0     0      110   126
AX-89905294            31   31   10      5   40  566       0     0      141   138
AX-89888326            31   31    9      5   40  567       0     0      141   138
AX-89905296            31   31   10      5   40  566       0     0      141   138
AX-89848595            31   31   11      5   40  565       0     0      141   155
AX-89789996            31   31   25      5   40  551       5     3      191   145
AX-89829999            31   31   14      5   40  562      10     3      145   194
AX-89887741            32   32   22      4   39  554       5     3      195   148
AX-89789558            30   31   56      6   40  520       6     8      268   250
AX-89848522            31   31   16      5   40  560       5     3      199   152
AX-89789559            30   30   29      6   41  547       7     7      294   248
AX-89857160            31   31   41      5   40  535       6     3      202   217
AX-89905231            31   31    1      5   40  575       0     0       66    68
AX-89830340            31   31    0      5   40  576       0     0       66    69
AX-89830391            31   31    0      5   40  576       0     0       66    69
AX-89905257            31   31    0      5   40  576       1     4       50   118
AX-89848631            32   32    1      4   39  575       3     4      130   131
AX-89790291            31   31    2      5   40  574       3     5      163   158
AX-89781839            31   32    1      5   39  575       5     6      229   231
AX-89807420            31   31    0      5   40  576       2     1      126    75
AX-89886215            31   31   18      5   40  558       4     1      246   230
AX-89788763            30   31    3      6   40  573       5    10      147   172
AX-89886239            30   31    3      6   40  573       5    10      147   172
AX-89790715            31   32    7      5   39  569       5     8      214   179
AX-89829253            30   31   55      6   40  521       8    13      184   198
AX-89886391            31   31   28      5   40  548       2     0      275   232
AX-89829105            30   32   11      6   39  565       4     9      139   165
AX-89788636            30   32    8      6   39  568       4     9      145   170
AX-89829209            31   31   35      5   40  541       3     0      280   232
AX-89829164            32   32   30      4   39  546       3     0      284   237
AX-89829035            31   31    5      5   40  571       2     1      125    75
AX-89789054            29   30    6      7   41  570       9    13      184   168
AX-89830002            30   30    1      6   41  575       3     1      127   107
AX-89887132            30   31    7      6   40  569       8    13      183   168
AX-89888680            31   32   14      5   39  562       7     6      168   199
AX-89791499            31   32    6      5   39  570       7     7      178   191
AX-89790981            29   29   23      7   42  553       8    12      225   262
AX-89790866            31   32   15      5   39  561       7     6      167   198
AX-89831548            29   29   13      7   42  563       8     7      223   220
AX-89790835            30   30    2      6   41  574       3     1      127   108
AX-89791500            30   30    1      6   41  575       3     1      128   108
AX-89888679            31   32   24      5   39  552       7     6      164   192
AX-89807637            31   32   17      5   39  559       7     5      178   231
AX-89831438            31   32    5      5   39  571       7     7      178   191
AX-89793551            31   31    2      5   40  574       0     0       88   122
AX-89828608            30   30    2      6   41  574       3     1      127   108
AX-89831534            29   29    8      7   42  568       8     7      226   223
AX-89828553            31   32   14      5   39  562       7     7      173   188
AX-89892176            32   32    8      4   39  568       7     5      220   213
AX-89789088            31   31   26      5   40  550      11     5      208   213
AX-89887104            31   31   31      5   40  545      10     5      254   221
AX-89848614            30   30    4      6   41  572       5     7      135   130
AX-89886649            31   31   24      5   40  552      12     2      241   192
AX-89905338            30   30    5      6   41  571       5     7      135   129
AX-89848674            30   30    4      6   41  572       5     7      135   130
AX-89905335            31   31    2      5   40  574       5     7      137   131
AX-89848677            31   31    2      5   40  574       5     7      137   131
AX-89831529            30   30    2      6   41  574       5     7      138   132
AX-89905332            30   30    2      6   41  574       4     6      165   146
AX-89831565            31   31    2      5   40  574       4     6      165   146
AX-89791541            30   30    6      6   41  570       4     6      150   133
AX-89788189            31   31    0      5   40  576       4     4       56    78
AX-89889224            31   31    5      5   40  571       6     5      130   121
AX-89847564            31   31    2      5   40  574       5     1      122    75
AX-89905351            29   29   16      7   42  560      11     7      231   184
AX-89889193            32   32    6      4   39  570       6     5      128   120
AX-89888790            31   31    2      5   40  574       2     2       78    69
AX-89888940            30   30    3      6   41  573       8    10      230   203
AX-89828538            32   32    3      4   39  573      10     4      209   156
AX-89885860            31   31   10      5   40  566       4     6      256   218
AX-89791214            30   30    0      6   41  576       8    10      217   192
AX-89885667            31   31    4      5   40  572      10     4      209   156
AX-89791161            31   31    2      5   40  574      10     4      209   156
AX-89791191            31   31    5      5   40  571      10     4      224   167
AX-89888905            31   31    2      5   40  574      10     4      210   157
AX-89848416            31   31    1      5   40  575       4     5      264   224
AX-89886893            31   31    1      5   40  575       4     6      258   217
AX-89788333            31   31   15      5   40  561       6     5      198   231
AX-89791334            31   31    3      5   40  573       6     4      209   251
AX-89861530            31   31    2      5   40  574       5     7      194   253
AX-89905097            30   30    9      6   41  567       4     7      195   163
AX-89791353            31   31   12      5   40  564       6     4      205   245
AX-89831924            30   30    3      6   41  573       5     7      193   250
AX-89868322            32   32    2      4   39  574       6     4      210   252
AX-89888829            31   31    4      5   40  572       4     5      231   222
AX-89828658            31   32    9      5   39  567       3     5      253   216
AX-89778735            31   31   39      5   40  537      13     8      214   170
AX-89791359            30   30    0      6   41  576       5     7      200   170
AX-89831760            30   30    5      6   41  571       8    10      232   203
AX-89804445            30   30    5      6   41  571       5     7      199   166
AX-89789204            30   30    0      6   41  576       5     8      181   170
AX-89789237            30   30    1      6   41  575       5     7      199   169
AX-89886689            30   30   27      6   41  549       4     7      184   166
AX-89852352            31   31    2      5   40  574       6     5      141   178
AX-89788405            30   30    2      6   41  574       4     6      244   193
AX-89829743            31   31    3      5   40  573       5     5      264   247
AX-89886450            30   30    4      6   41  572       4     6      242   191
AX-89788920            31   31    2      5   40  574       5     5      143   181
AX-89886513            31   31    3      5   40  573       5     5      143   179
AX-89905161            31   31    3      5   40  573       6     6      254   277
AX-89887054            31   31    1      5   40  575       3     3      107    65
AX-89789352            31   31    0      5   40  576       3     3      108    66
AX-89789414            31   31   21      5   40  555       9     7      169   242
AX-89829803            31   31    9      5   40  567       4     7      155   140
AX-89887018            31   31    0      5   40  576       3     3      108    66
AX-89789353            31   31    7      5   40  569       7     8      181   278
AX-89789435            31   31   18      5   40  558       9     6      174   258
AX-89848467            31   31    6      5   40  570      10     6      252   221
AX-89789506            31   31    5      5   40  571      10     6      254   229
AX-89887511            30   30    4      6   41  572       3    10       99   127
AX-89830305            30   30    9      6   41  567       3    10       98   123
AX-89789800            30   30    0      6   41  576       3    10      103   131
AX-89887415            30   30    2      6   41  574       3    10      102   129
AX-89830248            31   31    2      5   40  574       3     9      101   129
AX-89789721            30   30    8      6   41  568       3    10       99   123
AX-89789742            30   30    8      6   41  568      11     7      209   263
AX-89861412            29   29   62      7   42  514       8     5      177   205
AX-89789782            29   30   12      7   41  564      11     7      212   249
AX-89830168            29   29   15      7   42  561      10     7      211   260
AX-89789639            29   29    7      7   42  569      10     7      218   256
AX-89848484            30   30    4      6   41  572       9     7      219   256
AX-89848557            30   30   15      6   41  561       4    11      187   224
AX-89848558            31   31    7      5   40  569      11     6      186   201
AX-89888031            30   30    4      6   41  572       6     9      102   137
AX-89790401            31   31    6      5   40  570       3     7      147   164
AX-89830936            31   31    5      5   40  571       3     7      148   165
AX-89888192            31   31   11      5   40  565       4     3      240   161
AX-89848593            31   31   12      5   40  564       4     2      223   160
AX-89908442            31   31    4      5   40  572       0     7      120   145
AX-89831134            31   31    9      5   40  567       4     3      241   164
AX-89831050            31   31    9      5   40  567       4     3      241   165
AX-89831090            31   31   15      5   40  561       4     7      228   179
AX-89831333            30   30    5      6   41  571       4     3      117   128
AX-89831395            30   31    3      6   40  573       3     7      109   157
AX-89829234            31   31   55      5   40  521       5     2      298   213
AX-89788597            31   32   15      5   39  561       6     7      207   198
AX-89886384            30   30    0      6   41  576       4     3      105   108
AX-89788832            31   31    0      5   40  576       4     1      107   116
AX-89829166            30   30    4      6   41  572       4     3      103   106
AX-89886192            30   30    0      6   41  576       4     3      105   108
AX-89788641            30   30    5      6   41  571       4     3      120   130
AX-89788681            30   30    0      6   41  576       4     3      106   109
AX-89886316            31   32   14      5   39  562       7     6      199   189
AX-89807969            31   31    1      5   40  575       0     1       87    95
AX-89836464            29   30   15      7   41  561       7     4      239   214
AX-89893164            29   30   15      7   41  561       7     4      238   214
AX-89836010            29   30   14      7   41  562       7     4      239   215
AX-89794381            29   30   19      7   41  557       7     4      236   210
AX-89893248            29   30   14      7   41  562       7     4      239   215
AX-89794972            29   30   20      7   41  556       7     4      237   211
AX-89849486            29   30   14      7   41  562       7     4      249   257
AX-89889401            29   30   13      7   41  563       6     4      243   263
AX-89832270            31   31   11      5   40  565       3     3      230   189
AX-89905491            29   30    9      7   41  567       6     4      241   261
AX-89792080            30   31   32      6   40  544      11     5      211   217
AX-89905523            31   31    6      5   40  570       0     2      169   140
AX-89807776            29   29   12      7   42  564       7     5      250   226
AX-89804852            30   30    8      6   41  568       8     5      226   200
AX-89905677            31   31    6      5   40  570       1     1      234   213
AX-89792433            30   30   18      6   41  558       6     6      188   183
AX-89792112            31   31   23      5   40  553       8     7      211   251
AX-89833568            32   32    7      4   39  569       3     3      186   142
AX-89833637            31   31    1      5   40  575       0     2      174   142
AX-89807792            30   30   12      6   41  564      10     5      240   198
AX-89905610            31   31    5      5   40  571       1     3      296   235
AX-89792825            31   31   16      5   40  560       0     2      160   128
AX-89793090            31   31   23      5   40  553       0     2      158   126
AX-89793396            29   30   10      7   41  566       1     7      140   115
AX-89892031            31   31    0      5   40  576       0     2      176   144
AX-89905730            30   30    4      6   41  572       1     7      272   229
AX-89872638            30   30    2      6   41  574       1     7      273   231
AX-89857913            29   30    0      7   41  576       1     7      143   120
AX-89892441            30   30   12      6   41  564       1     4      282   203
AX-89788429            30   30   27      6   41  549       6     6      187   165
AX-89805041            29   29    8      7   42  568       1     6      273   212
AX-89834864            29   29   12      7   42  564       1     9      276   224
AX-89893062            31   31    3      5   40  573       3     6      273   233
AX-89794224            29   29    0      7   42  576       2     6      313   195
AX-89892955            30   30    0      6   41  576       6    13      225   250
AX-89794104            31   31    1      5   40  575       8     6      197   184
AX-89892956            30   30    2      6   41  574       6    13      224   250
AX-89835647            31   31    1      5   40  575       7     9      249   241
AX-89864068            31   31    3      5   40  573       3     2      170   116
AX-89905845            31   31    1      5   40  575       5     5      190   220
AX-89893146            32   32    3      4   39  573       3     1      170   116
AX-89794326            31   31    3      5   40  573       3     2      170   116
AX-89893313            31   31    3      5   40  573       3     2      170   116
AX-89815608            31   31    3      5   40  573       3     2      170   116
AX-89836113            31   31    4      5   40  572       3     2      171   124
AX-89864075            31   31    3      5   40  573       3     2      170   116
AX-89905853            29   30    4      7   41  572       4     6       86    68
AX-89892982            30   30   12      6   41  564       6     8      230   205
AX-89893428            31   31    6      5   40  570       3     2      171   114
AX-89849429            31   31    3      5   40  573       3     2      171   117
AX-89836193            31   31    4      5   40  572       3     2      171   116
AX-89794514            31   31    4      5   40  572       3     2      171   116
AX-89905860            31   31   10      5   40  566       3     2      168   112
AX-89905880            29   30    3      7   41  573       4     6       88    73
AX-89864114            29   30    3      7   41  573       4     6       88    81
AX-89905882            29   30    3      7   41  573       4     6       88    73
AX-89794893            31   31    4      5   40  572       3     2      171   116
AX-89849457            29   30    4      7   41  572       4     6       88    73
AX-89849467            29   30    4      7   41  572       4     6       88    72
AX-89861833            29   30    6      7   41  570       4     6       87    78
AX-89849447            30   31    3      6   40  573       4     5       87    72
AX-89905877            29   30    3      7   41  573       4     6       87    72
AX-89893634            29   30    3      7   41  573       4     6       87    72
AX-89808006            32   32    9      4   39  567       6     3      220   202
AX-89849437            31   31    6      5   40  570       6     3      220   194
AX-89849439            31   31    7      5   40  569       6     3      219   194
AX-89849435            31   31    4      5   40  572       6     3      222   196
AX-89794632            31   31   11      5   40  565       6     3      220   194
AX-89861821            31   31    3      5   40  573       3     0      151   130
AX-89794601            31   31    4      5   40  572       6     3      221   206
AX-89905867            31   31    3      5   40  573       3     0      151   130
AX-89864100            31   31    3      5   40  573       3     0      151   130
AX-89905866            31   31    3      5   40  573       7     3      222   188
AX-89794573            32   33   21      4   38  555       6     3      207   200
AX-89893538            31   31    4      5   40  572       7     3      221   187
AX-89864096            31   31    4      5   40  572       6     3      221   206
AX-89791730            31   31   29      5   40  547       9     3      244   190
[truncated: 435,585 more chars]
