# Supplementary material for: Pedigree-Based Analysis in a Multiparental Population of Octoploid Strawberry Reveals QTL Alleles Conferring Resistance to Phytophthora cactorum
Source: G3 (Bethesda). 2017 Jun 5;7(6):1707–19. doi: 10.1534/g3.117.042119 (PMC5473751; doi:10.1534/g3.117.042119)
Supplement: Supplementary file 18 [file 1707FileS7.zip › File S7/1 Software/Linkage group 7D specific QTL analysis/Pc 2013-14 - LG7D/rep1/inputs/flexqtl_job.sh]

#!/bin/bash
#SBATCH --job-name=14Pc.11
#SBATCH --mail-user=mangandi@ufl.edu 
#SBATCH --mail-type=FAIL,END
#SBATCH -o flexqtl_%j.out
#SBATCH -e flexqtl_%j.err
#SBATCH --ntasks=1
#SBATCH --mem-per-cpu=4gb
#SBATCH --time=30-00:00:00

date
hostname

./flexqtl099130  > Flex.log 

./postqtl099130 
