# Supplementary material for: Pedigree-Based Analysis in a Multiparental Population of Octoploid Strawberry Reveals QTL Alleles Conferring Resistance to Phytophthora cactorum
Source: G3 (Bethesda). 2017 Jun 5;7(6):1707–19. doi: 10.1534/g3.117.042119 (PMC5473751; doi:10.1534/g3.117.042119)
Supplement: Supplementary file 18 [file 1707FileS7.zip › File S7/1 Software/Linkage group 7D specific QTL analysis/Pc 2013-14 - LG7D/rep1/inputs/FQmap7D_1.txt]

Group	7D
AX-89845905	0	1
AX-89850860	0	1
AX-89850861	0	1
AX-89849568	1.35	1
AX-89868634	1.35	1
AX-89846197	1.35	1
AX-89906918	1.35	1
AX-89903681	1.35	1
AX-89802801	1.35	1
AX-89850918	1.35	1
AX-89850924	1.35	1
AX-89906932	1.35	1
AX-89815729	1.35	1
AX-89906628	2.5	1
AX-89900822	2.5	1
AX-89843576	2.5	1
AX-89843569	2.5	1
AX-89800545	3.397	1
AX-89843562	3.397	1
AX-89815728	3.397	1
AX-89843540	3.9	1
AX-89843513	3.9	1
AX-89812116	3.9	1
AX-89843370	3.9	1
AX-89800437	3.9	1
AX-89900578	3.9	1
AX-89800407	4.4	1
AX-89843345	4.4	1
AX-89843300	4.8	1
AX-89903796	4.8	1
AX-89906936	4.8	1
AX-89802889	4.8	1
AX-89903886	4.8	1
AX-89802919	4.8	1
AX-89846616	4.8	1
AX-89802926	4.8	1
AX-89788312	4.8	1
AX-89903938	5.25	1
AX-89846645	5.25	1
AX-89802949	5.25	1
AX-89903940	5.25	1
AX-89903980	5.25	1
AX-89846708	5.25	1
AX-89823738	5.25	1
AX-89880894	5.25	1
AX-89880893	5.25	1
AX-89872396	5.25	1
AX-89880882	6.5	1
AX-89784171	6.5	1
AX-89872395	6.776	1
AX-89847661	6.9	1
AX-89784139	6.9	1
AX-89784130	6.9	1
AX-89847655	7.38	1
AX-89784099	7.38	1
AX-89784077	12.356	1
AX-89880739	12.356	1
AX-89784044	12.356	1
AX-89823534	12.356	1
AX-89828465	12.356	1
AX-89906593	12.356	1
AX-89843257	12.356	1
AX-89843260	12.356	1
AX-89906875	14.383	1
AX-89806199	14.383	1
AX-89802400	15.05	1
AX-89906853	15.05	1
AX-89845660	17.781	1
AX-89850778	19.827	1
AX-89845556	19.827	1
AX-89906822	19.827	1
AX-89802137	20.502	1
AX-89906811	20.502	1
AX-89850733	20.502	1
AX-89902229	21.872	1
AX-89802934	23.224	1
AX-89800627	25.27	1
AX-89800638	25.27	1
AX-89850497	25.946	1
AX-89843698	26.621	1
AX-89843701	26.621	1
AX-89869030	26.621	1
AX-89850528	27.297	1
AX-89850529	27.297	1
AX-89843840	27.973	1
AX-89869034	27.973	1
AX-89901100	28.648	1
AX-89850560	32.817	1
AX-89901295	34.188	1
AX-89800896	34.863	1
AX-89850540	36.215	1
AX-89906700	37.585	1
AX-89850592	37.585	1
AX-89906701	38.261	1
AX-89906702	38.261	1
AX-89850603	38.936	1
AX-89906712	39.612	1
AX-89869072	46.631	1
AX-89801278	46.631	1
AX-89801280	46.631	1
AX-89901831	48.837	1
AX-89844566	48.837	1
AX-89902028	49.513	1
AX-89801918	56.36	1
AX-89850726	58.643	1
AX-89801804	58.643	1
AX-89862403	58.643	1
AX-89801764	59	1
AX-89845076	63.208	1
AX-89845054	63.208	1
AX-89801722	63.208	1
AX-89902252	63.208	1
AX-89902241	63.208	1
AX-89801632	63.208	1
AX-89844925	63.208	1
AX-89906771	63.208	1
AX-89869099	63.208	1
AX-89801602	63.208	1
AX-89801600	63.208	1
AX-89801580	64.56	1
AX-89906764	64.56	1
AX-89902115	64.56	1
AX-89844827	64.56	1
AX-89844809	64.56	1
AX-89844806	64.56	1
AX-89902057	64.56	1
AX-89850683	64.56	1
AX-89844769	64.56	1
