# Supplementary material for: Pedigree-Based Analysis in a Multiparental Population of Octoploid Strawberry Reveals QTL Alleles Conferring Resistance to Phytophthora cactorum
Source: G3 (Bethesda). 2017 Jun 5;7(6):1707–19. doi: 10.1534/g3.117.042119 (PMC5473751; doi:10.1534/g3.117.042119)
Supplement: Supplementary file 18 [file 1707FileS7.zip › File S7/1 Software/Linkage group 7D specific QTL analysis/Pc 2013-14 - LG7D/rep1/inputs/Geno2013-14_4.txt]

;	IdBaseCohort	Name	Parent	Parent	DNA	PcDPC	CgDPC	AX-89845905	AX-89845905	AX-89850860	AX-89850860	AX-89850861	AX-89850861	AX-89849568	AX-89849568	AX-89868634	AX-89868634	AX-89846197	AX-89846197	AX-89906918	AX-89906918	AX-89903681	AX-89903681	AX-89802801	AX-89802801	AX-89850918	AX-89850918	AX-89850924	AX-89850924	AX-89906932	AX-89906932	AX-89815729	AX-89815729	AX-89906628	AX-89906628	AX-89900822	AX-89900822	AX-89843576	AX-89843576	AX-89843569	AX-89843569	AX-89800545	AX-89800545	AX-89843562	AX-89843562	AX-89815728	AX-89815728	AX-89843540	AX-89843540
	1	AU_2004-290	0	0	1	-	-	-	-	-	-	-	-	-	-	-	-	-	-	-	-	-	-	-	-	-	-	-	-	-	-	-	-	-	-	-	-	-	-	-	-	-	-	-	-	-	-	-	-
	1	AU_2006-475	0	0	1	-	-	-	-	-	-	-	-	-	-	-	-	-	-	-	-	-	-	-	-	-	-	-	-	-	-	-	-	-	-	-	-	-	-	-	-	-	-	-	-	-	-	-	-
	1	Elyana	0	0	1	-	-	-	-	-	-	-	-	-	-	-	-	-	-	-	-	-	-	-	-	-	-	-	-	-	-	-	-	-	-	-	-	-	-	-	-	-	-	-	-	-	-	-	-
	1	F_11.28-34	0	0	1	-	-	-	-	-	-	-	-	-	-	-	-	-	-	-	-	-	-	-	-	-	-	-	-	-	-	-	-	-	-	-	-	-	-	-	-	-	-	-	-	-	-	-	-
	1	F_FL_10-64	0	0	1	-	-	-	-	-	-	-	-	-	-	-	-	-	-	-	-	-	-	-	-	-	-	-	-	-	-	-	-	-	-	-	-	-	-	-	-	-	-	-	-	-	-	-	-
	1	F_FL_10-94	0	0	1	-	-	-	-	-	-	-	-	-	-	-	-	-	-	-	-	-	-	-	-	-	-	-	-	-	-	-	-	-	-	-	-	-	-	-	-	-	-	-	-	-	-	-	-
	1	F_Winterstar	0	0	1	-	-	-	-	-	-	-	-	-	-	-	-	-	-	-	-	-	-	-	-	-	-	-	-	-	-	-	-	-	-	-	-	-	-	-	-	-	-	-	-	-	-	-	-
	1	FL_00-98	0	0	1	-	-	-	-	-	-	-	-	-	-	-	-	-	-	-	-	-	-	-	-	-	-	-	-	-	-	-	-	-	-	-	-	-	-	-	-	-	-	-	-	-	-	-	-
	1	FL_01-29	0	0	1	-	-	-	-	-	-	-	-	-	-	-	-	-	-	-	-	-	-	-	-	-	-	-	-	-	-	-	-	-	-	-	-	-	-	-	-	-	-	-	-	-	-	-	-
	1	FL_01-92	0	0	1	-	-	-	-	-	-	-	-	-	-	-	-	-	-	-	-	-	-	-	-	-	-	-	-	-	-	-	-	-	-	-	-	-	-	-	-	-	-	-	-	-	-	-	-
	1	FL_02-58	0	0	1	-	-	-	-	-	-	-	-	-	-	-	-	-	-	-	-	-	-	-	-	-	-	-	-	-	-	-	-	-	-	-	-	-	-	-	-	-	-	-	-	-	-	-	-
	1	FL_02-66	0	0	1	-	-	-	-	-	-	-	-	-	-	-	-	-	-	-	-	-	-	-	-	-	-	-	-	-	-	-	-	-	-	-	-	-	-	-	-	-	-	-	-	-	-	-	-
	1	FL_02-67	0	0	1	-	-	-	-	-	-	-	-	-	-	-	-	-	-	-	-	-	-	-	-	-	-	-	-	-	-	-	-	-	-	-	-	-	-	-	-	-	-	-	-	-	-	-	-
	1	FL_03-133	0	0	1	-	-	-	-	-	-	-	-	-	-	-	-	-	-	-	-	-	-	-	-	-	-	-	-	-	-	-	-	-	-	-	-	-	-	-	-	-	-	-	-	-	-	-	-
	1	FL_03-161	0	0	1	-	-	-	-	-	-	-	-	-	-	-	-	-	-	-	-	-	-	-	-	-	-	-	-	-	-	-	-	-	-	-	-	-	-	-	-	-	-	-	-	-	-	-	-
	1	FL_04-19	0	0	1	-	-	-	-	-	-	-	-	-	-	-	-	-	-	-	-	-	-	-	-	-	-	-	-	-	-	-	-	-	-	-	-	-	-	-	-	-	-	-	-	-	-	-	-
	1	FL_04-61	0	0	1	-	-	-	-	-	-	-	-	-	-	-	-	-	-	-	-	-	-	-	-	-	-	-	-	-	-	-	-	-	-	-	-	-	-	-	-	-	-	-	-	-	-	-	-
	1	FL_04-73	0	0	1	-	-	-	-	-	-	-	-	-	-	-	-	-	-	-	-	-	-	-	-	-	-	-	-	-	-	-	-	-	-	-	-	-	-	-	-	-	-	-	-	-	-	-	-
	1	FL_05-131	0	0	1	-	-	-	-	-	-	-	-	-	-	-	-	-	-	-	-	-	-	-	-	-	-	-	-	-	-	-	-	-	-	-	-	-	-	-	-	-	-	-	-	-	-	-	-
	1	FL_05-190	0	0	1	-	-	-	-	-	-	-	-	-	-	-	-	-	-	-	-	-	-	-	-	-	-	-	-	-	-	-	-	-	-	-	-	-	-	-	-	-	-	-	-	-	-	-	-
	1	FL_05-73	0	0	1	-	-	-	-	-	-	-	-	-	-	-	-	-	-	-	-	-	-	-	-	-	-	-	-	-	-	-	-	-	-	-	-	-	-	-	-	-	-	-	-	-	-	-	-
	1	FL_06-45	0	0	1	-	-	-	-	-	-	-	-	-	-	-	-	-	-	-	-	-	-	-	-	-	-	-	-	-	-	-	-	-	-	-	-	-	-	-	-	-	-	-	-	-	-	-	-
	1	FL_06-58	0	0	1	-	-	-	-	-	-	-	-	-	-	-	-	-	-	-	-	-	-	-	-	-	-	-	-	-	-	-	-	-	-	-	-	-	-	-	-	-	-	-	-	-	-	-	-
	1	FL_07-168	0	0	1	-	-	-	-	-	-	-	-	-	-	-	-	-	-	-	-	-	-	-	-	-	-	-	-	-	-	-	-	-	-	-	-	-	-	-	-	-	-	-	-	-	-	-	-
	1	FL_07-68	0	0	1	-	-	-	-	-	-	-	-	-	-	-	-	-	-	-	-	-	-	-	-	-	-	-	-	-	-	-	-	-	-	-	-	-	-	-	-	-	-	-	-	-	-	-	-
	1	FL_08-50	0	0	1	-	-	-	-	-	-	-	-	-	-	-	-	-	-	-	-	-	-	-	-	-	-	-	-	-	-	-	-	-	-	-	-	-	-	-	-	-	-	-	-	-	-	-	-
	1	FL_93-103	0	0	1	-	-	-	-	-	-	-	-	-	-	-	-	-	-	-	-	-	-	-	-	-	-	-	-	-	-	-	-	-	-	-	-	-	-	-	-	-	-	-	-	-	-	-	-
	1	FL_95-316	0	0	1	-	-	-	-	-	-	-	-	-	-	-	-	-	-	-	-	-	-	-	-	-	-	-	-	-	-	-	-	-	-	-	-	-	-	-	-	-	-	-	-	-	-	-	-
	1	M_11.28-34	0	0	1	-	-	-	-	-	-	-	-	-	-	-	-	-	-	-	-	-	-	-	-	-	-	-	-	-	-	-	-	-	-	-	-	-	-	-	-	-	-	-	-	-	-	-	-
	1	M_FL_10-24	0	0	1	-	-	-	-	-	-	-	-	-	-	-	-	-	-	-	-	-	-	-	-	-	-	-	-	-	-	-	-	-	-	-	-	-	-	-	-	-	-	-	-	-	-	-	-
	1	M_FL_10-47	0	0	1	-	-	-	-	-	-	-	-	-	-	-	-	-	-	-	-	-	-	-	-	-	-	-	-	-	-	-	-	-	-	-	-	-	-	-	-	-	-	-	-	-	-	-	-
	1	M_Winterstar	0	0	1	-	-	-	-	-	-	-	-	-	-	-	-	-	-	-	-	-	-	-	-	-	-	-	-	-	-	-	-	-	-	-	-	-	-	-	-	-	-	-	-	-	-	-	-
	1	Dummy10F	0	0	1	-	-	-	-	-	-	-	-	-	-	-	-	-	-	-	-	-	-	-	-	-	-	-	-	-	-	-	-	-	-	-	-	-	-	-	-	-	-	-	-	-	-	-	-
	1	Dummy10M	0	0	1	-	-	-	-	-	-	-	-	-	-	-	-	-	-	-	-	-	-	-	-	-	-	-	-	-	-	-	-	-	-	-	-	-	-	-	-	-	-	-	-	-	-	-	-
	1	Dummy13	0	0	1	-	-	-	-	-	-	-	-	-	-	-	-	-	-	-	-	-	-	-	-	-	-	-	-	-	-	-	-	-	-	-	-	-	-	-	-	-	-	-	-	-	-	-	-
	1	Dummy18	0	0	1	-	-	-	-	-	-	-	-	-	-	-	-	-	-	-	-	-	-	-	-	-	-	-	-	-	-	-	-	-	-	-	-	-	-	-	-	-	-	-	-	-	-	-	-
	1	Dummy24	0	0	1	-	-	-	-	-	-	-	-	-	-	-	-	-	-	-	-	-	-	-	-	-	-	-	-	-	-	-	-	-	-	-	-	-	-	-	-	-	-	-	-	-	-	-	-
	1	Dummy35	0	0	1	-	-	-	-	-	-	-	-	-	-	-	-	-	-	-	-	-	-	-	-	-	-	-	-	-	-	-	-	-	-	-	-	-	-	-	-	-	-	-	-	-	-	-	-
	1	Dummy38	0	0	1	-	-	-	-	-	-	-	-	-	-	-	-	-	-	-	-	-	-	-	-	-	-	-	-	-	-	-	-	-	-	-	-	-	-	-	-	-	-	-	-	-	-	-	-
	1	Dummy39	0	0	1	-	-	-	-	-	-	-	-	-	-	-	-	-	-	-	-	-	-	-	-	-	-	-	-	-	-	-	-	-	-	-	-	-	-	-	-	-	-	-	-	-	-	-	-
	1	Dummy40	0	0	1	-	-	-	-	-	-	-	-	-	-	-	-	-	-	-	-	-	-	-	-	-	-	-	-	-	-	-	-	-	-	-	-	-	-	-	-	-	-	-	-	-	-	-	-
	1	Dummy42	0	0	1	-	-	-	-	-	-	-	-	-	-	-	-	-	-	-	-	-	-	-	-	-	-	-	-	-	-	-	-	-	-	-	-	-	-	-	-	-	-	-	-	-	-	-	-
	1	Dummy46	0	0	1	-	-	-	-	-	-	-	-	-	-	-	-	-	-	-	-	-	-	-	-	-	-	-	-	-	-	-	-	-	-	-	-	-	-	-	-	-	-	-	-	-	-	-	-
	1	Dummy54	0	0	1	-	-	-	-	-	-	-	-	-	-	-	-	-	-	-	-	-	-	-	-	-	-	-	-	-	-	-	-	-	-	-	-	-	-	-	-	-	-	-	-	-	-	-	-
	1	Dummy56	0	0	1	-	-	-	-	-	-	-	-	-	-	-	-	-	-	-	-	-	-	-	-	-	-	-	-	-	-	-	-	-	-	-	-	-	-	-	-	-	-	-	-	-	-	-	-
	1	Dummy62	0	0	1	-	-	-	-	-	-	-	-	-	-	-	-	-	-	-	-	-	-	-	-	-	-	-	-	-	-	-	-	-	-	-	-	-	-	-	-	-	-	-	-	-	-	-	-
	1	Dummy67	0	0	1	-	-	-	-	-	-	-	-	-	-	-	-	-	-	-	-	-	-	-	-	-	-	-	-	-	-	-	-	-	-	-	-	-	-	-	-	-	-	-	-	-	-	-	-
	1	11.28-34	M_11.28-34	F_11.28-34	1	-	-	A	A	A	A	B	B	B	B	A	A	A	A	B	B	A	A	A	A	B	B	B	B	B	B	A	A	B	B	A	A	B	B	B	B	A	A	B	B	B	B	B	B
	1	FL_06-134	FL_00-98	FL_02-67	1	-	-	A	B	A	B	A	B	A	B	A	B	A	A	A	B	A	B	A	B	A	B	A	B	B	B	A	A	A	B	A	A	B	B	B	B	A	A	B	B	B	B	B	B
	1	FL_06-38	FL_01-29	FL_02-66	1	-	-	A	B	A	B	A	B	A	B	A	B	A	A	A	B	-	-	A	B	A	B	A	B	B	B	A	A	A	B	A	A	B	B	B	B	A	A	B	B	B	B	B	B
	1	FL_06-89	FL_03-133	FL_03-161	1	-	-	-	-	-	-	-	-	-	-	-	-	-	-	-	-	-	-	-	-	-	-	-	-	-	-	-	-	-	-	-	-	-	-	-	-	-	-	-	-	-	-	-	-
	1	FL_07-102	Elyana	FL_04-19	1	-	-	A	B	A	B	A	B	A	B	A	B	A	A	A	B	A	A	A	B	A	B	A	B	B	B	A	A	A	B	A	A	B	B	B	B	A	A	B	B	B	B	B	B
	1	FL_07-193	FL_05-190	FL_04-61	1	-	-	B	B	B	B	A	A	A	A	B	B	A	A	A	A	B	B	B	B	A	A	A	B	A	B	A	B	A	B	A	B	A	B	A	B	A	B	A	B	A	B	A	B
	1	FL_08-10	FL_04-73	FL_05-190	1	-	-	-	-	A	B	A	B	A	B	A	B	A	A	A	B	A	B	A	B	A	B	B	B	A	B	A	B	B	B	A	B	A	B	A	B	A	B	A	B	A	B	A	B
	1	FL_09-134	FL_05-73	FL_01-92	1	-	-	A	B	A	B	A	B	A	B	A	B	A	B	A	B	A	B	A	B	B	B	B	B	A	B	A	A	B	B	A	A	B	B	A	B	A	A	B	B	B	B	B	B
	1	FL_09-57	FL_07-68	FL_06-38	1	-	-	A	B	B	B	A	A	A	A	B	B	A	A	A	A	B	B	B	B	A	A	A	A	B	B	A	A	A	A	A	A	B	B	B	B	A	A	B	B	B	B	B	B
	1	FL_10-24	M_FL_10-24	FL_07-168	1	-	-	A	B	A	B	A	B	A	B	A	B	A	A	A	B	A	B	A	B	A	B	B	B	A	B	A	B	B	B	A	B	A	B	A	B	A	B	A	B	A	B	A	B
	1	FL_10-47	M_FL_10-47	FL_07-68	1	-	-	A	A	A	B	A	B	A	B	A	B	A	A	A	B	A	B	A	B	A	B	A	B	B	B	A	A	A	B	A	A	B	B	B	B	A	A	B	B	B	B	B	B
	1	FL_10-51	AU_2006-475	AU_2004-290	1	-	-	A	A	A	A	B	B	B	B	A	A	A	A	B	B	A	A	A	A	B	B	B	B	B	B	A	A	B	B	A	A	B	B	B	B	A	A	B	B	B	B	B	B
	1	FL_10-64	FL_06-38	F_FL_10-64	1	-	-	A	B	A	B	A	B	A	B	A	B	A	A	A	B	A	B	A	B	A	B	A	B	B	B	A	A	A	B	A	A	B	B	B	B	A	A	B	B	B	B	B	B
	1	FL_10-94	FL_06-58	F_FL_10-94	1	-	-	A	A	A	A	B	B	B	B	A	A	A	A	B	B	A	B	A	A	A	B	A	B	B	B	A	A	A	B	A	A	B	B	B	B	A	A	B	B	B	B	B	B
	1	FL_10-97	FL_06-38	FL_08-50	1	-	-	B	B	B	B	A	A	A	A	B	B	A	A	A	A	B	B	B	B	A	A	A	B	A	B	A	B	A	B	A	B	A	B	A	B	A	B	A	B	A	B	A	B
	1	WinterDawn	FL_93-103	FL_95-316	1	-	-	A	B	A	B	A	B	A	B	A	B	A	A	A	B	A	B	-	-	A	B	A	B	B	B	A	A	A	B	A	A	B	B	-	-	-	-	B	B	B	B	B	B
	1	Winterstar	M_Winterstar	F_Winterstar	1	-	-	A	A	A	A	B	B	B	B	A	A	A	B	B	B	A	A	A	A	B	B	B	B	A	B	A	A	B	B	A	A	B	B	A	B	A	A	B	B	B	B	B	B
	1	13.2-109	FL_10-47	FL_06-38	1	0	0	A	A	A	A	B	B	B	B	A	A	A	A	B	B	A	A	A	A	B	B	B	B	B	B	A	A	B	B	A	A	B	B	B	B	A	A	B	B	B	B	B	B
	1	13.2-118	FL_10-47	FL_06-38	1	26.5	103.8333333	A	A	A	B	A	B	A	B	A	B	A	A	A	B	A	B	A	B	A	B	A	B	B	B	A	A	A	B	A	A	B	B	B	B	A	A	B	B	B	B	B	B
	1	13.2-18	FL_10-47	FL_06-38	1	0	110.8333333	A	B	A	B	A	B	A	B	A	B	A	A	A	B	A	B	A	B	A	B	A	B	B	B	A	A	A	B	A	A	B	B	B	B	A	A	B	B	B	B	B	B
	1	13.2-4	FL_10-47	FL_06-38	1	33.5	31.5	A	B	B	B	A	A	A	A	B	B	A	A	A	A	B	B	B	B	A	A	A	A	B	B	A	A	A	A	A	A	B	B	B	B	A	A	B	B	B	B	B	B
	1	13.2-68	FL_10-47	FL_06-38	1	8.166666667	80.5	A	B	A	B	A	B	A	B	A	B	A	A	A	B	A	B	A	B	A	B	A	B	B	B	A	A	A	B	A	A	B	B	B	B	A	A	B	B	B	B	B	B
	1	13.2-94	FL_10-47	FL_06-38	1	0	11.66666667	A	B	A	B	A	B	A	B	A	B	A	A	A	B	A	B	A	B	A	B	A	B	B	B	A	A	A	B	A	A	B	B	B	B	A	A	B	B	B	B	B	B
	1	13.2-97	FL_10-47	FL_06-38	1	26.5	78.16666667	A	A	A	A	B	B	B	B	A	A	A	A	B	B	A	A	A	A	B	B	B	B	B	B	A	A	B	B	A	A	B	B	B	B	A	A	B	B	B	B	B	B
	1	13.3-1	WinterDawn	FL_06-38	1	33.5	46.66666667	B	B	B	B	A	A	A	A	B	B	A	A	A	A	B	B	B	B	A	A	A	A	B	B	A	A	A	A	A	A	B	B	B	B	A	A	B	B	B	B	B	B
	1	13.3-19	WinterDawn	FL_06-38	1	0	5.833333333	A	B	A	B	A	B	A	B	A	B	A	A	A	B	A	B	A	B	A	B	A	B	B	B	A	A	A	B	A	A	B	B	B	B	A	A	B	B	B	B	B	B
	1	13.7-125	FL_10-24	FL_09-134	1	0	22.16666667	A	B	A	B	A	B	A	B	A	B	A	A	A	B	A	B	A	B	A	B	B	B	A	B	A	B	B	B	A	B	A	B	A	B	A	B	A	B	A	B	A	B
	1	13.7-13	FL_10-24	FL_09-134	1	0	18.66666667	B	B	B	B	A	A	A	A	B	B	A	B	A	A	B	B	B	B	A	B	B	B	A	A	A	B	B	B	A	B	A	B	A	A	A	B	A	B	A	B	A	B
	1	13.7-156	FL_10-24	FL_09-134	1	0	50.75	B	B	B	B	A	A	A	A	B	B	A	B	A	A	B	B	B	B	A	B	B	B	A	A	A	B	B	B	A	B	A	B	A	A	A	B	A	B	A	B	A	B
	1	13.7-162	FL_10-24	FL_09-134	1	31.16666667	25.66666667	A	A	A	A	B	B	B	B	A	A	A	A	B	B	A	A	A	A	B	B	B	B	B	B	A	A	B	B	A	A	B	B	B	B	A	A	B	B	B	B	B	B
	1	13.7-2	FL_10-24	FL_09-134	1	3.5	0	A	B	A	B	A	B	A	B	A	B	A	B	A	B	A	B	A	B	B	B	B	B	A	B	A	A	B	B	A	A	B	B	A	B	A	A	B	B	B	B	B	B
	1	13.7-20	FL_10-24	FL_09-134	1	17.5	3.5	A	A	A	A	B	B	B	B	A	A	A	A	B	B	A	A	A	A	B	B	B	B	B	B	A	A	B	B	A	A	B	B	B	B	A	A	B	B	B	B	B	B
	1	13.7-3	FL_10-24	FL_09-134	1	3.5	37.33333333	-	-	A	B	A	B	A	B	A	B	A	A	A	B	A	B	A	B	A	B	B	B	A	B	A	B	B	B	A	B	A	B	A	B	A	B	A	B	A	B	A	B
	1	13.7-45	FL_10-24	FL_09-134	1	0	10.5	B	B	B	B	A	A	A	B	A	B	A	A	A	A	B	B	B	B	A	B	B	B	A	B	A	B	B	B	A	B	A	B	A	B	A	B	A	B	A	B	A	B
	1	13.7-70	FL_10-24	FL_09-134	1	3.5	56	B	B	B	B	A	A	A	A	B	B	A	B	A	A	B	B	B	B	B	B	B	B	A	B	A	A	B	B	A	A	B	B	A	B	A	A	B	B	B	B	B	B
	1	13.8-1	FL_10-94	FL_10-97	1	8.166666667	23.33333333	A	B	A	B	A	B	A	B	A	B	A	A	A	B	B	B	A	B	A	A	A	B	A	B	A	B	A	B	A	B	A	B	A	B	A	B	A	B	A	B	A	B
	1	13.8-103	FL_10-94	FL_10-97	1	0	32.66666667	A	B	A	B	A	B	A	B	A	B	A	A	A	B	A	B	A	B	A	B	A	B	B	B	A	A	A	B	A	A	B	B	B	B	A	A	B	B	B	B	B	B
	1	13.8-21	FL_10-94	FL_10-97	1	0	35	A	B	A	B	A	B	A	B	A	B	A	A	A	B	B	B	A	B	A	A	A	B	A	B	A	B	A	B	A	B	A	B	A	B	A	B	A	B	A	B	A	B
	1	13.8-46	FL_10-94	FL_10-97	1	33.5	11.66666667	A	B	A	B	A	B	A	B	A	B	A	A	A	B	B	B	A	B	A	A	A	A	B	B	A	A	A	A	A	A	B	B	B	B	A	A	B	B	B	B	B	B
	1	13.8-63	FL_10-94	FL_10-97	1	0	38.5	A	B	A	B	A	B	A	B	A	B	A	A	A	B	A	B	A	B	A	B	A	B	B	B	A	A	A	B	A	A	B	B	B	B	A	A	B	B	B	B	B	B
	1	13.8-83	FL_10-94	FL_10-97	1	33.5	68.83333333	A	B	A	B	A	B	A	B	A	B	A	A	A	B	A	B	A	B	A	B	B	B	A	B	A	B	B	B	A	B	A	B	A	B	A	B	A	B	A	B	A	B
	1	13.9-1	FL_09-134	FL_10-51	1	0	82.83333333	A	A	A	A	B	B	B	B	A	A	A	A	B	B	A	A	A	A	B	B	B	B	B	B	A	A	B	B	A	A	B	B	B	B	A	A	B	B	B	B	B	B
	1	13.9-12	FL_09-134	FL_10-51	1	0	80.5	-	-	A	B	A	B	A	B	A	B	A	B	A	B	A	B	A	B	B	B	B	B	A	B	A	A	B	B	A	A	B	B	A	B	A	A	B	B	B	B	B	B
	1	13.9-14	FL_09-134	FL_10-51	1	116.8333333	30.33333333	A	B	A	B	A	B	A	B	A	B	A	B	A	B	A	B	A	B	B	B	B	B	A	B	A	A	B	B	A	A	B	B	A	B	A	A	B	B	B	B	B	B
	1	13.9-17	FL_09-134	FL_10-51	1	24.16666667	38.5	A	A	A	A	B	B	B	B	A	A	A	A	B	B	A	A	A	A	B	B	B	B	B	B	A	A	B	B	A	A	B	B	B	B	A	A	B	B	B	B	B	B
	1	13.9-2	FL_09-134	FL_10-51	1	0	51.33333333	A	B	A	B	A	B	A	B	A	B	A	B	A	B	A	B	A	B	B	B	B	B	A	B	A	A	B	B	A	A	B	B	A	B	A	A	B	B	B	B	B	B
	1	13.9-33	FL_09-134	FL_10-51	1	0	12.25	A	B	A	B	A	B	A	B	A	B	A	B	A	B	A	B	A	B	B	B	B	B	A	B	A	A	B	B	A	A	B	B	A	B	A	A	B	B	B	B	B	B
	1	13.9-41	FL_09-134	FL_10-51	1	0	75.83333333	A	B	A	B	A	B	A	B	A	B	A	B	A	B	A	B	A	B	B	B	B	B	A	B	A	A	B	B	A	A	B	B	A	B	A	A	B	B	B	B	B	B
	1	13.9-42	FL_09-134	FL_10-51	1	0	52.5	A	A	A	A	B	B	B	B	A	A	A	A	B	B	A	A	A	A	B	B	B	B	B	B	A	A	B	B	A	A	B	B	B	B	A	A	B	B	B	B	B	B
	1	13.9-5	FL_09-134	FL_10-51	1	0	92.16666667	A	A	A	A	B	B	B	B	A	A	A	A	B	B	-	-	A	A	B	B	B	B	B	B	A	A	B	B	A	A	B	B	B	B	A	A	B	B	B	B	B	B
	1	13.9-7	FL_09-134	FL_10-51	1	3.5	0	A	A	A	A	B	B	B	B	A	A	A	A	B	B	A	A	A	A	B	B	B	B	B	B	A	A	B	B	A	A	B	B	B	B	A	A	B	B	B	B	B	B
	1	13.10-1	Dummy10F	Dummy10M	1	28	0	A	A	A	A	B	B	B	B	A	A	A	A	B	B	A	A	A	A	A	B	A	B	B	B	A	A	A	B	A	A	B	B	B	B	A	A	B	B	B	B	B	B
	1	13.10-12	Dummy10F	Dummy10M	1	82.16666667	60.66666667	A	B	A	B	A	B	A	B	A	B	A	A	A	B	A	B	A	B	A	B	A	B	B	B	A	A	A	B	A	A	B	B	B	B	A	A	B	B	B	B	B	B
	1	13.10-14	Dummy10F	Dummy10M	1	3.5	75.83333333	A	A	A	A	B	B	B	B	A	A	A	A	B	B	A	A	A	A	B	B	A	B	B	B	A	A	A	B	A	A	B	B	B	B	A	A	B	B	B	B	B	B
	1	13.10-24	Dummy10F	Dummy10M	1	8.166666667	46.66666667	A	A	A	A	B	B	B	B	A	A	A	A	B	B	A	A	A	A	B	B	B	B	B	B	A	A	B	B	A	A	B	B	B	B	A	A	B	B	B	B	B	B
	1	13.10-3	Dummy10F	Dummy10M	1	0	33.83333333	A	A	A	A	B	B	B	B	A	A	A	A	B	B	A	A	A	A	B	B	B	B	B	B	A	A	B	B	A	A	B	B	B	B	A	A	B	B	B	B	B	B
	1	13.10-3a	Dummy10F	Dummy10M	1	-	-	A	B	A	B	A	B	A	B	A	B	A	A	A	B	A	B	A	B	A	B	A	B	B	B	A	A	A	B	A	A	B	B	B	B	A	A	B	B	B	B	B	B
	1	13.10-43	Dummy10F	Dummy10M	1	0	23.33333333	A	A	A	A	B	B	B	B	A	A	A	A	B	B	A	A	A	A	B	B	B	B	B	B	A	A	B	B	A	A	B	B	B	B	A	A	B	B	B	B	B	B
	1	13.10-45	Dummy10F	Dummy10M	1	38.16666667	50.16666667	A	B	A	B	A	B	A	B	A	B	A	A	A	B	A	B	A	B	A	B	A	B	B	B	A	A	A	B	A	A	B	B	B	B	A	A	B	B	B	B	B	B
	1	13.14-10	FL_10-51	FL_10-47	1	8.166666667	19.83333333	A	A	A	A	B	B	B	B	A	A	A	A	B	B	A	A	A	A	B	B	B	B	B	B	A	A	B	B	A	A	B	B	B	B	A	A	B	B	B	B	B	B
	1	13.14-11	FL_10-51	FL_10-47	1	0	64.16666667	A	A	A	B	A	B	A	B	A	B	A	A	A	B	A	B	A	B	A	B	A	B	B	B	A	A	A	B	A	A	B	B	B	B	A	A	B	B	B	B	B	B
	1	13.14-19	FL_10-51	FL_10-47	1	31.16666667	23.33333333	A	A	A	A	B	B	B	B	A	A	A	A	B	B	A	A	A	A	B	B	B	B	B	B	A	A	B	B	A	A	B	B	B	B	A	A	B	B	B	B	B	B
	1	13.14-23	FL_10-51	FL_10-47	1	0	18.66666667	A	A	A	B	A	B	A	B	A	B	A	A	A	B	A	B	A	B	A	B	A	B	B	B	A	A	A	B	A	A	B	B	B	B	A	A	B	B	B	B	B	B
	1	13.14-28	FL_10-51	FL_10-47	1	0	105	A	A	A	B	A	B	A	B	A	B	A	A	A	B	A	B	A	B	A	B	A	B	B	B	A	A	A	B	A	A	B	B	B	B	A	A	B	B	B	B	B	B
	1	13.14-31	FL_10-51	FL_10-47	1	3.5	31.5	A	A	A	A	B	B	B	B	A	A	A	A	B	B	A	A	A	A	B	B	B	B	B	B	A	A	B	B	A	A	B	B	B	B	A	A	B	B	B	B	B	B
	1	13.14-33	FL_10-51	FL_10-47	1	0	66.5	A	A	A	B	A	B	A	B	A	B	A	A	A	B	A	B	A	B	A	B	A	B	B	B	A	A	A	B	A	A	B	B	B	B	A	A	B	B	B	B	B	B
	1	13.14-34	FL_10-51	FL_10-47	1	53.33333333	67.66666667	A	A	A	B	A	B	A	B	A	B	A	A	A	B	A	B	A	B	A	B	A	B	B	B	A	A	A	B	A	A	B	B	B	B	A	A	B	B	B	B	B	B
	1	13.14-36	FL_10-51	FL_10-47	1	0	26.83333333	A	A	A	B	A	B	A	B	A	B	A	A	A	B	A	B	A	B	A	B	A	B	B	B	A	A	A	B	A	A	B	B	B	B	A	A	B	B	B	B	B	B
	1	13.14-62	FL_10-51	FL_10-47	1	0	40.83333333	A	A	A	B	A	B	A	B	A	B	A	A	A	B	A	B	A	B	A	B	A	B	B	B	A	A	A	B	A	A	B	B	B	B	A	A	B	B	B	B	B	B
	1	13.14-7	FL_10-51	FL_10-47	1	0	28	A	A	A	B	A	B	A	B	A	B	A	A	A	B	A	B	A	B	A	B	A	B	B	B	A	A	A	B	A	A	B	B	B	B	A	A	B	B	B	B	B	B
	1	13.19-1	FL_06-134	FL_10-51	1	0	9.333333333	A	A	A	A	B	B	B	B	A	A	A	A	B	B	A	A	A	A	A	B	A	B	B	B	A	A	A	B	A	A	B	B	B	B	A	A	B	B	B	B	B	B
	1	13.19-16	FL_06-134	FL_10-51	1	0	53.66666667	A	A	A	A	B	B	B	B	A	A	A	A	B	B	A	A	A	A	B	B	B	B	B	B	A	A	B	B	A	A	B	B	B	B	A	A	B	B	B	B	B	B
	1	13.19-17	FL_06-134	FL_10-51	1	0	0	A	A	A	A	B	B	B	B	A	A	A	A	B	B	A	A	A	A	B	B	B	B	B	B	A	A	B	B	A	A	B	B	B	B	A	A	B	B	B	B	B	B
	1	13.19-37	FL_06-134	FL_10-51	1	0	17.5	A	A	A	A	B	B	B	B	A	A	A	A	B	B	A	A	A	A	B	B	B	B	B	B	A	A	B	B	A	A	B	B	B	B	A	A	B	B	B	B	B	B
	1	13.19-56	FL_06-134	FL_10-51	1	0	0	A	B	A	B	A	B	A	B	A	B	A	A	A	B	A	B	A	B	A	B	A	B	B	B	A	A	A	B	A	A	B	B	B	B	A	A	B	B	B	B	B	B
	1	13.19-63	FL_06-134	FL_10-51	1	0	61.83333333	A	B	A	B	A	B	A	B	A	B	A	A	A	B	A	B	A	B	A	B	A	B	B	B	A	A	A	B	A	A	B	B	B	B	A	A	B	B	B	B	B	B
	1	13.19-64	FL_06-134	FL_10-51	1	0	36.75	A	B	A	B	A	B	A	B	A	B	A	A	A	B	A	B	A	B	A	B	A	B	B	B	A	A	A	B	A	A	B	B	B	B	A	A	B	B	B	B	B	B
	1	13.19-66	FL_06-134	FL_10-51	1	0	60.66666667	A	A	A	A	B	B	B	B	A	A	A	A	B	B	A	A	A	A	B	B	B	B	B	B	A	A	B	B	A	A	B	B	B	B	A	A	B	B	B	B	B	B
	1	13.19-7	FL_06-134	FL_10-51	1	0	28	A	B	A	B	A	B	A	B	A	B	A	A	A	B	A	B	A	B	A	B	A	B	B	B	A	A	A	B	A	A	B	B	B	B	A	A	B	B	B	B	B	B
	1	13.20-108	FL_10-24	FL_10-64	1	25.66666667	66.5	A	B	A	B	A	B	A	B	A	B	A	A	A	B	A	B	A	B	A	B	A	B	B	B	A	A	A	B	A	A	B	B	B	B	A	A	B	B	B	B	B	B
	1	13.20-15	FL_10-24	FL_10-64	1	0	19.83333333	A	A	A	A	B	B	B	B	A	A	A	A	B	B	A	A	A	A	B	B	B	B	B	B	A	A	B	B	A	A	B	B	B	B	A	A	B	B	B	B	B	B
	1	13.20-19	FL_10-24	FL_10-64	1	0	75.83333333	B	B	B	B	A	A	A	A	B	B	A	A	A	A	B	B	B	B	A	A	A	B	A	B	A	B	A	B	A	B	A	B	A	B	A	B	A	B	A	B	A	B
	1	13.20-24	FL_10-24	FL_10-64	1	0	1.166666667	A	B	A	B	A	B	A	B	A	B	A	A	A	B	A	B	A	B	A	B	A	B	B	B	A	A	A	B	A	A	B	B	B	B	A	A	B	B	B	B	B	B
	1	13.20-31	FL_10-24	FL_10-64	1	0	43.16666667	A	B	A	B	A	B	A	B	A	B	A	A	A	B	A	B	A	B	A	B	A	B	B	B	A	A	A	B	A	A	B	B	B	B	A	A	B	B	B	B	B	B
	1	13.20-78	FL_10-24	FL_10-64	1	0	24.5	A	B	A	B	A	B	A	B	A	B	A	A	A	B	A	B	A	B	A	B	A	B	B	B	A	A	A	B	A	A	B	B	B	B	A	A	B	B	B	B	B	B
	1	13.20-88	FL_10-24	FL_10-64	1	0	1.166666667	A	B	A	B	A	B	A	B	A	B	A	A	A	B	A	B	A	B	A	B	A	B	B	B	A	A	A	B	A	A	B	B	B	B	A	A	B	B	B	B	B	B
	1	13.21-11	FL_07-102	FL_06-134	1	0	50.16666667	A	B	A	B	A	B	A	B	A	B	A	A	A	B	A	B	A	B	A	B	A	B	B	B	A	A	A	B	A	A	B	B	B	B	A	A	B	B	B	B	B	B
	1	13.21-30	FL_07-102	FL_06-134	1	0	10.5	B	B	B	B	A	A	A	A	B	B	A	A	A	A	-	-	B	B	A	A	A	A	B	B	A	A	A	A	A	A	B	B	B	B	A	A	B	B	B	B	B	B
	1	13.21-32	FL_07-102	FL_06-134	1	42.83333333	10.5	A	B	A	B	A	B	A	B	A	B	A	A	A	B	A	B	A	B	A	B	A	B	B	B	A	A	A	B	A	A	B	B	B	B	A	A	B	B	B	B	B	B
	1	13.21-63	FL_07-102	FL_06-134	1	0	17.5	B	B	B	B	A	A	A	A	B	B	A	A	A	A	-	-	B	B	A	A	A	A	B	B	A	A	A	A	A	A	B	B	B	B	-	-	B	B	B	B	B	B
	1	13.21-68	FL_07-102	FL_06-134	1	0	31.5	A	B	A	B	A	B	A	B	A	B	A	A	A	B	A	B	A	B	A	B	A	B	B	B	A	A	A	B	A	A	B	B	B	B	A	A	B	B	B	B	B	B
	1	13.21-73	FL_07-102	FL_06-134	1	0	2.333333333	B	B	B	B	A	A	A	A	B	B	A	A	A	A	-	-	B	B	A	A	A	A	B	B	A	A	A	A	A	A	B	B	B	B	A	A	B	B	B	B	B	B
	1	13.21-90	FL_07-102	FL_06-134	1	0	57.16666667	A	B	A	B	A	B	A	B	A	B	A	A	A	B	A	B	A	B	A	B	A	B	B	B	A	A	A	B	A	A	B	B	B	B	A	A	B	B	B	B	B	B
	1	13.24-123	Dummy24	FL_07-102	1	76.33333333	1.166666667	A	B	A	B	A	B	A	B	A	B	A	A	A	B	A	B	A	B	A	B	A	B	B	B	A	A	A	B	A	A	B	B	B	B	A	A	B	B	B	B	B	B
	1	13.24-127	Dummy24	FL_07-102	1	3.5	45.5	A	B	A	B	A	B	A	B	A	B	A	A	A	B	A	B	A	B	A	B	A	B	B	B	A	A	A	B	A	A	B	B	B	B	A	A	B	B	B	B	B	B
	1	13.24-135	Dummy24	FL_07-102	1	0	15.16666667	A	B	A	B	A	B	A	B	A	B	A	A	A	B	A	B	A	B	A	B	A	B	B	B	A	A	A	B	A	A	B	B	B	B	A	A	B	B	B	B	B	B
	1	13.24-168	Dummy24	FL_07-102	1	14	0	A	A	A	A	B	B	B	B	A	A	A	A	B	B	A	A	A	A	B	B	B	B	B	B	A	A	B	B	A	A	B	B	B	B	A	A	B	B	B	B	B	B
	1	13.24-187	Dummy24	FL_07-102	1	0	15.16666667	A	A	A	A	B	B	B	B	A	A	A	A	B	B	A	A	A	A	B	B	B	B	B	B	A	A	B	B	A	A	B	B	B	B	A	A	B	B	B	B	B	B
	1	13.24-189	Dummy24	FL_07-102	1	84.5	24.5	A	B	A	B	A	B	A	B	A	B	A	A	A	B	A	B	A	B	A	B	A	B	B	B	A	A	A	B	A	A	B	B	B	B	A	A	B	B	B	B	B	B
	1	13.24-192	Dummy24	FL_07-102	1	0	4.666666667	B	B	B	B	A	A	A	A	B	B	A	A	A	A	-	-	B	B	A	A	A	A	B	B	A	A	A	A	A	A	B	B	B	B	A	A	B	B	B	B	B	B
	1	13.24-53	Dummy24	FL_07-102	1	55.33333333	7	-	-	A	B	A	B	-	-	A	B	A	A	A	B	A	B	A	B	A	B	A	B	B	B	A	A	A	B	A	A	B	B	B	B	A	A	B	B	B	B	B	B
	1	13.24-61	Dummy24	FL_07-102	1	0	0	A	B	A	B	A	B	A	B	A	B	A	A	A	B	A	B	A	B	A	B	A	B	B	B	A	A	A	B	A	A	B	B	B	B	A	A	B	B	B	B	B	B
	1	13.24-66	Dummy24	FL_07-102	1	111	21	A	B	A	B	A	B	A	B	A	B	A	A	A	B	A	B	A	B	A	B	A	B	B	B	A	A	A	B	A	A	B	B	B	B	A	A	B	B	B	B	B	B
	1	13.25-33	FL_06-134	FL_06-89	1	46.33333333	47.83333333	A	B	A	B	A	B	A	B	A	B	A	A	A	B	A	B	A	B	A	B	A	B	B	B	A	A	A	B	A	A	B	B	B	B	A	A	B	B	B	B	B	B
;	1	13.25-47	FL_06-134	FL_06-89	1	0	0	A	A	A	A	B	B	B	B	A	A	A	A	B	B	A	A	A	A	B	B	B	B	B	B	A	A	B	B	A	A	B	B	B	B	A	A	B	B	B	B	B	B
	1	13.25-57	FL_06-134	FL_06-89	1	32.33333333	66.5	A	B	A	B	A	B	A	B	A	B	A	A	A	B	A	B	A	B	A	B	A	B	B	B	A	A	A	B	A	A	B	B	B	B	A	A	B	B	B	B	B	B
	1	13.25-60	FL_06-134	FL_06-89	1	0	44.33333333	A	A	A	A	B	B	B	B	A	A	A	A	B	B	A	A	A	A	B	B	B	B	B	B	A	A	B	B	A	A	B	B	B	B	A	A	B	B	B	B	B	B
	1	13.25-63	FL_06-134	FL_06-89	1	0	8.166666667	A	B	A	B	A	B	A	B	A	B	A	A	A	B	A	B	A	B	A	B	A	B	B	B	A	A	A	B	A	A	B	B	B	B	A	A	B	B	B	B	B	B
	1	13.25-65	FL_06-134	FL_06-89	1	0	35	A	A	A	A	B	B	B	B	A	A	A	A	B	B	A	A	A	A	B	B	B	B	B	B	A	A	B	B	A	A	B	B	B	B	A	A	B	B	B	B	B	B
	1	13.25-66	FL_06-134	FL_06-89	1	0	0	A	B	A	B	A	B	A	B	A	B	A	A	A	B	A	B	A	B	A	B	A	B	B	B	A	A	A	B	A	A	B	B	B	B	A	A	B	B	B	B	B	B
	1	13.25-68	FL_06-134	FL_06-89	1	3.5	21	A	B	A	B	A	B	A	B	A	B	A	A	A	B	A	B	A	B	A	B	A	B	B	B	A	A	A	B	A	A	B	B	B	B	A	A	B	B	B	B	B	B
	1	13.25-70	FL_06-134	FL_06-89	1	44	8.166666667	A	A	A	A	B	B	B	B	A	A	A	A	B	B	A	A	A	A	B	B	B	B	B	B	A	A	B	B	A	A	B	B	B	B	A	A	B	B	B	B	B	B
	1	13.25-71	FL_06-134	FL_06-89	1	44	51.33333333	A	A	A	A	B	B	B	B	A	A	A	A	B	B	A	A	A	A	B	B	B	B	B	B	A	A	B	B	A	A	B	B	B	B	A	A	B	B	B	B	B	B
	1	13.27-109	FL_06-89	FL_10-47	1	40.83333333	101.5	A	A	A	B	A	B	A	B	A	B	A	A	A	B	A	B	A	B	A	B	A	B	B	B	A	A	A	B	A	A	B	B	B	B	A	A	B	B	B	B	B	B
	1	13.27-126	FL_06-89	FL_10-47	1	31.16666667	106.1666667	A	A	A	B	A	B	A	B	A	B	A	A	A	B	A	B	A	B	A	B	A	B	B	B	A	A	A	B	A	A	B	B	B	B	A	A	B	B	B	B	B	B
	1	13.27-160	FL_06-89	FL_10-47	1	3.5	21	A	A	A	A	B	B	B	B	A	A	A	A	B	B	A	A	A	A	B	B	B	B	B	B	A	A	B	B	A	A	B	B	B	B	A	A	B	B	B	B	B	B
	1	13.27-174	FL_06-89	FL_10-47	1	3.5	30.33333333	A	A	A	A	B	B	B	B	A	A	A	A	B	B	A	A	A	A	B	B	B	B	B	B	A	A	B	B	A	A	B	B	B	B	A	A	B	B	B	B	B	B
	1	13.27-180	FL_06-89	FL_10-47	1	0	25.66666667	A	A	A	A	B	B	B	B	A	A	A	A	B	B	A	A	A	A	B	B	B	B	B	B	A	A	B	B	A	A	B	B	B	B	A	A	B	B	B	B	B	B
	1	13.27-184	FL_06-89	FL_10-47	1	0	0	A	A	A	B	A	B	A	B	A	B	A	A	A	B	A	B	A	B	A	B	A	B	B	B	A	A	A	B	A	A	B	B	B	B	A	A	B	B	B	B	B	B
	1	13.27-192	FL_06-89	FL_10-47	1	51	49	A	A	A	B	A	B	A	B	A	B	A	A	A	B	A	B	A	B	A	B	A	B	B	B	A	A	A	B	A	A	B	B	B	B	A	A	B	B	B	B	B	B
	1	13.27-20	FL_06-89	FL_10-47	1	79.83333333	0	A	A	A	A	B	B	B	B	A	A	A	A	B	B	A	A	A	A	B	B	B	B	B	B	A	A	B	B	A	A	B	B	B	B	A	A	B	B	B	B	B	B
	1	13.27-9	FL_06-89	FL_10-47	1	8.166666667	24.5	A	A	A	B	A	B	A	B	A	B	A	A	A	B	A	B	A	B	A	B	A	B	B	B	A	A	A	B	A	A	B	B	B	B	A	A	B	B	B	B	B	B
	1	13.27-98	FL_06-89	FL_10-47	1	0	5.833333333	A	A	A	B	A	B	A	B	A	B	A	A	A	B	A	B	A	B	A	B	A	B	B	B	A	A	A	B	A	A	B	B	B	B	A	A	B	B	B	B	B	B
	1	13.28-108	Winterstar	FL_10-24	1	0	1.166666667	A	A	A	A	B	B	B	B	A	A	A	A	B	B	A	A	A	A	B	B	B	B	A	B	A	A	B	B	A	A	B	B	A	B	A	A	B	B	B	B	B	B
	1	13.28-116	Winterstar	FL_10-24	1	0	15.16666667	A	B	A	B	A	B	A	B	A	B	A	A	A	B	A	B	A	B	A	B	B	B	A	B	A	B	B	B	A	B	A	B	A	B	A	B	A	B	A	B	A	B
	1	13.28-17	Winterstar	FL_10-24	1	3.5	23.33333333	A	A	A	A	B	B	B	B	A	A	A	B	B	B	A	A	A	A	B	B	B	B	A	B	A	A	B	B	A	A	B	B	A	B	A	A	B	B	B	B	B	B
	1	13.28-18	Winterstar	FL_10-24	1	0	19.83333333	A	B	A	B	A	B	A	B	A	B	A	A	A	B	A	B	A	B	A	B	B	B	A	B	A	B	B	B	A	B	A	B	A	B	A	B	A	B	A	B	A	B
	1	13.28-36	Winterstar	FL_10-24	1	0	8.166666667	A	A	A	A	B	B	B	B	A	A	A	A	B	B	A	A	A	A	B	B	B	B	B	B	A	A	B	B	A	A	B	B	B	B	A	A	B	B	B	B	B	B
	1	13.28-42	Winterstar	FL_10-24	1	0	36.16666667	A	A	A	A	B	B	B	B	A	A	A	B	B	B	A	A	A	A	B	B	B	B	A	B	A	A	B	B	A	A	B	B	A	B	A	A	B	B	B	B	B	B
	1	13.28-43	Winterstar	FL_10-24	1	58	15.16666667	A	A	A	A	B	B	B	B	A	A	A	A	B	B	A	A	A	A	B	B	B	B	B	B	A	A	B	B	A	A	B	B	B	B	A	A	B	B	B	B	B	B
	1	13.28-44	Winterstar	FL_10-24	1	0	3.5	A	B	A	B	A	B	A	B	A	B	A	A	A	B	A	B	A	B	A	B	B	B	A	B	A	B	B	B	A	B	A	B	A	B	A	B	A	B	A	B	A	B
	1	13.28-45	Winterstar	FL_10-24	1	0	3.5	A	B	A	B	A	B	A	B	A	B	A	A	A	B	A	B	A	B	A	B	B	B	A	B	A	B	B	B	A	B	A	B	A	B	A	B	A	B	A	B	A	B
	1	13.28-49	Winterstar	FL_10-24	1	0	31.5	A	A	A	A	B	B	B	B	A	A	A	B	B	B	A	A	A	A	B	B	B	B	A	B	A	A	B	B	A	A	B	B	A	B	A	A	B	B	B	B	B	B
	1	13.28-56	Winterstar	FL_10-24	1	0	33.83333333	A	B	A	B	A	B	A	B	A	B	A	A	A	B	A	B	A	B	A	B	B	B	A	B	A	B	B	B	A	B	A	B	A	B	A	B	A	B	A	B	A	B
	1	13.29-100	FL_10-97	FL_10-24	1	0	17.5	A	B	A	B	A	B	A	B	A	B	A	A	A	B	A	B	A	B	A	B	A	B	B	B	A	A	A	B	A	A	B	B	B	B	A	A	B	B	B	B	B	B
	1	13.29-135	FL_10-97	FL_10-24	1	0	50.16666667	A	B	A	B	A	B	A	B	A	B	A	A	A	B	A	B	A	B	A	B	A	B	B	B	A	A	A	B	A	A	B	B	B	B	A	A	B	B	B	B	B	B
	1	13.29-137	FL_10-97	FL_10-24	1	0	3.5	B	B	B	B	A	A	A	A	B	B	A	A	A	A	B	B	B	B	A	A	B	B	A	A	B	B	B	B	B	B	-	-	A	A	B	B	A	A	A	A	A	A
	1	13.29-139	FL_10-97	FL_10-24	1	15.16666667	0	B	B	B	B	A	A	A	A	B	B	A	A	A	A	B	B	B	B	A	A	B	B	A	A	B	B	B	B	B	B	A	A	A	A	B	B	A	A	A	A	A	A
	1	13.29-140	FL_10-97	FL_10-24	1	0	17.5	-	-	A	B	A	B	A	B	A	B	A	A	A	B	A	B	A	B	A	B	B	B	A	B	A	B	B	B	A	B	A	B	A	B	A	B	A	B	A	B	A	B
	1	13.29-144	FL_10-97	FL_10-24	1	0	12.83333333	B	B	B	B	A	A	A	A	B	B	A	A	A	A	B	B	B	B	A	A	B	B	A	A	B	B	B	B	B	B	A	A	A	A	A	B	A	B	A	B	A	B
	1	13.29-147	FL_10-97	FL_10-24	1	0	0	B	B	B	B	A	A	A	A	B	B	A	A	A	A	B	B	B	B	A	A	B	B	A	A	-	-	B	B	B	B	A	A	A	A	B	B	A	A	A	A	A	A
	1	13.29-16	FL_10-97	FL_10-24	1	33.5	31.5	A	B	A	B	A	B	A	B	A	B	A	A	A	B	A	B	A	B	A	B	B	B	A	B	A	B	B	B	A	B	A	B	A	B	A	B	A	B	A	B	A	B
	1	13.29-183	FL_10-97	FL_10-24	1	0	42	A	B	A	B	A	B	A	B	A	B	A	A	A	B	A	B	A	B	A	B	A	B	B	B	A	A	A	B	A	A	B	B	B	B	A	A	B	B	B	B	B	B
	1	13.29-4	FL_10-97	FL_10-24	1	0	0	B	B	B	B	A	A	A	A	B	B	A	A	A	A	B	B	B	B	A	A	B	B	A	A	B	B	B	B	B	B	A	A	A	A	B	B	A	A	A	A	A	A
	1	13.29-48	FL_10-97	FL_10-24	1	10.5	58.33333333	B	B	B	B	A	A	A	A	B	B	A	A	A	A	B	B	B	B	A	A	B	B	A	A	B	B	B	B	-	-	A	A	A	A	B	B	A	A	A	A	A	A
	1	13.29-88	FL_10-97	FL_10-24	1	10.5	33.83333333	B	B	B	B	A	A	A	A	B	B	A	A	A	A	B	B	B	B	A	A	A	B	A	B	A	B	A	B	A	B	A	B	A	B	A	B	A	B	A	B	A	B
	1	13.31-1	FL_10-51	WinterDawn	1	0	3.5	A	B	A	B	A	B	A	B	A	B	A	A	A	B	A	B	A	B	A	B	A	B	B	B	A	A	A	B	A	A	B	B	B	B	A	A	B	B	B	B	B	B
	1	13.31-10	FL_10-51	WinterDawn	1	0	0	A	A	A	A	B	B	B	B	A	A	A	A	B	B	A	A	A	A	B	B	B	B	B	B	A	A	B	B	A	A	B	B	B	B	A	A	B	B	B	B	B	B
	1	13.31-107	FL_10-51	WinterDawn	1	44	63	A	A	A	A	B	B	B	B	A	A	A	A	B	B	A	A	A	A	B	B	B	B	B	B	A	A	B	B	A	A	B	B	B	B	A	A	B	B	B	B	B	B
	1	13.31-114	FL_10-51	WinterDawn	1	0	26.83333333	-	-	A	B	A	B	A	B	A	B	A	A	A	B	A	B	A	B	A	B	A	B	B	B	A	A	A	B	A	A	B	B	B	B	A	A	B	B	B	B	B	B
	1	13.31-18	FL_10-51	WinterDawn	1	0	22.16666667	A	A	A	A	B	B	B	B	A	A	A	A	B	B	A	A	A	A	B	B	B	B	B	B	A	A	B	B	A	A	B	B	B	B	A	A	B	B	B	B	B	B
	1	13.31-2	FL_10-51	WinterDawn	1	0	89.83333333	A	A	A	A	B	B	B	B	A	A	A	A	B	B	-	-	A	A	B	B	B	B	B	B	A	A	B	B	A	A	B	B	B	B	A	A	B	B	B	B	B	B
	1	13.31-44	FL_10-51	WinterDawn	1	19.83333333	46.66666667	A	B	A	B	A	B	A	B	A	B	A	A	A	B	A	B	A	B	A	B	A	B	B	B	A	A	A	B	A	A	B	B	B	B	A	A	B	B	B	B	B	B
	1	13.31-55	FL_10-51	WinterDawn	1	0	53.66666667	A	B	A	B	A	B	A	B	A	B	A	A	A	B	A	B	A	B	A	B	A	B	B	B	A	A	A	B	A	A	B	B	B	B	A	A	B	B	B	B	B	B
	1	13.31-6	FL_10-51	WinterDawn	1	41.66666667	21	A	B	A	B	A	B	A	B	A	B	A	A	A	B	A	B	A	B	A	B	A	B	B	B	A	A	A	B	A	A	B	B	B	B	A	A	B	B	B	B	B	B
	1	13.31-77	FL_10-51	WinterDawn	1	112.1666667	56	A	A	A	A	B	B	B	B	A	A	A	A	B	B	A	A	A	A	B	B	B	B	B	B	A	A	B	B	A	A	B	B	B	B	A	A	B	B	B	B	B	B
	1	13.31-82	FL_10-51	WinterDawn	1	0	1.166666667	A	A	A	A	B	B	B	B	A	A	A	A	B	B	A	A	A	A	B	B	B	B	B	B	A	A	B	B	A	A	B	B	B	B	A	A	B	B	B	B	B	B
	1	13.31-9	FL_10-51	WinterDawn	1	0	14	A	A	A	A	B	B	B	B	A	A	A	A	B	B	A	A	A	A	B	B	B	B	B	B	A	A	B	B	A	A	B	B	B	B	A	A	B	B	B	B	B	B
	1	13.33-11	FL_10-47	FL_10-94	1	0	38.5	A	A	A	A	B	B	B	B	A	A	A	A	B	B	A	B	A	A	A	B	A	B	B	B	A	A	A	B	A	A	B	B	B	B	A	A	B	B	B	B	B	B
	1	13.33-113	FL_10-47	FL_10-94	1	0	31.5	A	A	A	A	B	B	B	B	A	A	A	A	B	B	A	B	A	A	A	B	A	B	B	B	A	A	A	B	A	A	B	B	B	B	A	A	B	B	B	B	B	B
	1	13.33-127	FL_10-47	FL_10-94	1	0	99.16666667	A	A	A	A	B	B	B	B	A	A	A	A	B	B	A	A	A	A	B	B	B	B	B	B	A	A	B	B	A	A	B	B	B	B	A	A	B	B	B	B	B	B
	1	13.33-130	FL_10-47	FL_10-94	1	82.16666667	43.16666667	A	A	A	A	B	B	B	B	A	A	A	A	B	B	A	B	A	A	A	B	A	B	B	B	A	A	A	B	A	A	B	B	B	B	A	A	B	B	B	B	B	B
	1	13.33-14	FL_10-47	FL_10-94	1	0	23.33333333	A	A	A	A	B	B	B	B	A	A	A	A	B	B	A	A	A	A	B	B	B	B	B	B	A	A	B	B	A	A	B	B	B	B	A	A	B	B	B	B	B	B
	1	13.33-31	FL_10-47	FL_10-94	1	0	18.66666667	A	A	A	A	B	B	B	B	A	A	A	A	B	B	A	A	A	A	B	B	B	B	B	B	A	A	B	B	A	A	B	B	B	B	A	A	B	B	B	B	B	B
	1	13.33-4	FL_10-47	FL_10-94	1	0	11.66666667	A	A	A	A	B	B	B	B	A	A	A	A	B	B	A	A	A	A	B	B	B	B	B	B	A	A	B	B	A	A	B	B	B	B	A	A	B	B	B	B	B	B
	1	13.33-42	FL_10-47	FL_10-94	1	33.5	50.16666667	A	A	A	A	B	B	B	B	A	A	A	A	B	B	A	B	A	A	A	B	A	B	B	B	A	A	A	B	A	A	B	B	B	B	A	A	B	B	B	B	B	B
	1	13.35-1	FL_10-97	Dummy35	1	0	58.33333333	B	B	B	B	A	A	A	A	B	B	A	A	A	A	B	B	B	B	A	A	A	A	B	B	A	A	A	A	A	A	B	B	B	B	A	A	B	B	B	B	B	B
	1	13.35-103	FL_10-97	Dummy35	1	0	58.33333333	B	B	B	B	A	A	A	A	B	B	A	A	A	A	B	B	B	B	A	A	A	B	A	B	A	B	A	B	A	B	A	B	A	B	A	B	A	B	A	B	A	B
	1	13.35-114	FL_10-97	Dummy35	1	0	15.75	A	B	A	B	A	B	A	B	A	B	A	A	A	B	A	B	A	B	A	B	A	B	B	B	A	A	A	B	A	A	B	B	B	B	A	A	B	B	B	B	B	B
	1	13.35-164	FL_10-97	Dummy35	1	26.5	0	A	B	A	B	A	B	A	B	A	B	A	A	A	B	A	B	A	B	A	B	A	B	B	B	A	A	A	B	A	A	B	B	B	B	A	A	B	B	B	B	B	B
	1	13.35-183	FL_10-97	Dummy35	1	30	17.5	A	B	A	B	A	B	A	B	A	B	A	A	A	B	A	B	A	B	A	B	A	B	B	B	A	A	A	B	A	A	B	B	B	B	A	A	B	B	B	B	B	B
	1	13.35-2	FL_10-97	Dummy35	1	26.83333333	23.33333333	B	B	B	B	A	A	A	A	B	B	A	A	A	A	B	B	B	B	A	A	A	A	B	B	A	A	A	A	A	A	B	B	B	B	A	A	B	B	B	B	B	B
	1	13.35-239	FL_10-97	Dummy35	1	0	52.5	A	B	A	B	A	B	A	B	A	B	A	A	A	B	A	B	A	B	A	B	B	B	A	B	A	B	B	B	A	B	A	B	A	B	A	B	A	B	A	B	A	B
	1	13.35-253	FL_10-97	Dummy35	1	0	29.16666667	A	B	A	B	A	B	A	B	A	B	A	A	A	B	A	B	A	B	A	B	B	B	A	B	A	B	B	B	A	B	A	B	A	B	A	B	A	B	A	B	A	B
	1	13.35-37	FL_10-97	Dummy35	1	9.333333333	33.83333333	A	B	A	B	A	B	A	B	A	B	A	A	A	B	A	B	A	B	A	B	B	B	A	B	A	B	B	B	A	B	A	B	A	B	A	B	A	B	A	B	A	B
	1	13.35-89	FL_10-97	Dummy35	1	0	0	A	B	A	B	A	B	A	B	A	B	A	A	A	B	A	B	A	B	A	B	A	B	B	B	A	A	A	B	A	A	B	B	B	B	A	A	B	B	B	B	B	B
	1	13.35-98	FL_10-97	Dummy35	1	3.5	9.333333333	B	B	B	B	A	A	A	A	B	B	A	A	A	A	B	B	B	B	A	A	A	B	A	B	A	B	A	B	A	B	A	B	A	B	A	B	A	B	A	B	A	B
	1	13.36-19	FL_09-134	WinterDawn	1	89.16666667	52.5	A	B	A	B	A	B	A	B	A	B	A	A	A	B	A	B	A	B	A	B	A	B	B	B	A	A	A	B	A	A	B	B	B	B	A	A	B	B	B	B	B	B
	1	13.36-22	FL_09-134	WinterDawn	1	0	78.16666667	A	A	A	A	B	B	B	B	A	A	A	A	B	B	A	A	A	A	B	B	B	B	B	B	A	A	B	B	A	A	B	B	B	B	A	A	B	B	B	B	B	B
	1	13.36-46	FL_09-134	WinterDawn	1	103.1666667	3.5	A	B	A	B	A	B	A	B	A	B	A	B	A	B	A	B	A	B	B	B	B	B	A	B	A	A	B	B	A	A	B	B	A	B	A	A	B	B	B	B	B	B
	1	13.36-57	FL_09-134	WinterDawn	1	19.83333333	80.5	A	B	A	B	A	B	A	B	A	B	A	A	A	B	A	B	A	B	A	B	A	B	B	B	A	A	A	B	A	A	B	B	B	B	A	A	B	B	B	B	B	B
	1	13.36-67	FL_09-134	WinterDawn	1	12.83333333	18.66666667	A	B	A	B	A	B	A	B	A	B	A	A	A	B	A	B	A	B	A	B	A	B	B	B	A	A	A	B	A	A	B	B	B	B	A	A	B	B	B	B	B	B
	1	13.36-86	FL_09-134	WinterDawn	1	82.16666667	0	A	B	A	B	A	B	A	B	A	B	A	A	A	B	A	B	A	B	A	B	A	B	B	B	A	A	A	B	A	A	B	B	B	B	A	A	B	B	B	B	B	B
	1	13.36-56	FL_09-134	Winterstar	1	8.166666667	-	A	A	A	A	B	B	B	B	A	A	A	A	B	B	A	A	A	A	B	B	B	B	B	B	A	A	B	B	A	A	B	B	B	B	A	A	B	B	B	B	B	B
	1	13.38-110	FL_10-97	FL_08-10	1	3.5	73.5	B	B	B	B	A	A	A	A	B	B	A	A	A	A	B	B	B	B	A	A	A	B	A	B	A	B	A	B	A	B	A	B	A	B	A	B	A	B	A	B	A	B
	1	13.38-114	FL_10-97	FL_08-10	1	31.16666667	94.5	A	B	A	B	A	B	A	B	A	B	A	A	A	B	A	B	A	B	A	B	B	B	A	B	A	B	B	B	A	B	A	B	A	B	A	B	A	B	A	B	A	B
	1	13.38-127	FL_10-97	FL_08-10	1	3.5	85.16666667	A	B	A	B	A	B	A	B	A	B	A	A	A	B	A	B	A	B	A	B	A	B	B	B	A	A	A	B	A	A	B	B	B	B	A	A	B	B	B	B	B	B
	1	13.38-151	FL_10-97	FL_08-10	1	0	64.16666667	B	B	B	B	A	A	A	A	B	B	A	A	A	A	B	B	B	B	A	A	B	B	A	A	B	B	B	B	B	B	A	A	A	A	-	-	A	A	A	A	A	A
	1	13.38-179	FL_10-97	FL_08-10	1	0	87.5	A	B	A	B	A	B	A	B	A	B	A	A	A	B	A	B	A	B	A	B	A	B	B	B	A	A	A	B	A	A	B	B	B	B	A	A	B	B	B	B	B	B
	1	13.38-36	FL_10-97	FL_08-10	1	0	18.375	A	B	A	B	A	B	A	B	A	B	A	A	A	B	A	B	A	B	A	B	B	B	A	B	A	B	B	B	A	B	A	B	A	B	A	B	A	B	A	B	A	B
	1	13.38-117	FL_10-97	Dummy38	1	30	73.5	B	B	B	B	A	A	A	A	B	B	A	A	A	A	B	B	B	B	A	A	A	B	A	B	A	B	A	B	A	B	A	B	A	B	A	B	A	B	A	B	A	B
	1	13.38-119	FL_10-97	Dummy38	1	0	54.25	B	B	B	B	A	A	A	A	B	B	A	A	A	A	B	B	B	B	A	A	A	A	B	B	A	A	A	A	A	A	B	B	B	B	A	A	B	B	B	B	B	B
	1	13.38-181	FL_10-97	Dummy38	1	0	25.66666667	B	B	B	B	A	A	A	A	B	B	A	A	A	A	B	B	B	B	A	A	A	A	B	B	A	A	A	A	A	A	B	B	B	B	A	A	B	B	B	B	B	B
	1	13.38-59	FL_10-97	Dummy38	1	39.33333333	80.5	B	B	B	B	A	A	A	A	B	B	A	A	A	A	B	B	B	B	A	A	A	B	A	B	A	B	A	B	A	B	A	B	A	B	A	B	A	B	A	B	A	B
	1	13.38-63	FL_10-97	Dummy38	1	40.5	64.16666667	B	B	B	B	A	A	A	A	B	B	A	A	A	A	B	B	B	B	A	A	A	A	B	B	A	A	A	A	A	A	B	B	B	B	A	A	B	B	B	B	B	B
	1	13.39-123	Winterstar	Dummy39	1	28.83333333	1.166666667	A	A	A	A	B	B	B	B	A	A	A	A	B	B	A	A	A	A	B	B	B	B	B	B	A	A	B	B	A	A	B	B	B	B	A	A	B	B	B	B	B	B
	1	13.39-14	Winterstar	Dummy39	1	40.5	11.66666667	A	A	A	A	B	B	B	B	A	A	A	A	B	B	A	A	A	A	B	B	B	B	B	B	A	A	B	B	A	A	B	B	B	B	A	A	B	B	B	B	B	B
	1	13.40-109	Dummy40	FL_06-134	1	3.5	57.16666667	A	A	A	A	B	B	B	B	A	A	A	A	B	B	A	A	A	A	B	B	B	B	B	B	A	A	B	B	A	A	B	B	B	B	A	A	B	B	B	B	B	B
	1	13.40-24	Dummy40	FL_06-134	1	41.83333333	33.83333333	A	A	A	A	B	B	B	B	A	A	A	A	B	B	A	A	A	A	B	B	B	B	B	B	A	A	B	B	A	A	B	B	B	B	A	A	B	B	B	B	B	B
	1	13.40-61	Dummy40	FL_06-134	1	10.5	45.5	B	B	B	B	A	A	A	A	B	B	A	A	A	A	B	B	B	B	A	A	A	A	B	B	A	A	A	A	A	A	B	B	B	B	A	A	B	B	B	B	B	B
	1	13.40-71	Dummy40	FL_06-134	1	33.5	47.83333333	A	A	A	A	B	B	B	B	A	A	A	A	B	B	A	A	A	A	B	B	B	B	B	B	A	A	B	B	A	A	B	B	B	B	A	A	B	B	B	B	B	B
	1	13.40-73	Dummy40	FL_06-134	1	0	42	A	B	A	B	A	B	A	B	A	B	A	A	A	B	A	B	A	B	A	B	A	B	B	B	A	A	A	B	A	A	B	B	B	B	A	A	B	B	B	B	B	B
	1	13.40-74	Dummy40	FL_06-134	1	0	31.5	A	B	A	B	A	B	A	B	A	B	A	A	A	B	A	B	A	B	A	B	A	B	B	B	A	A	A	B	A	A	B	B	B	B	A	A	B	B	B	B	B	B
	1	13.40-76	Dummy40	FL_06-134	1	0	31.5	A	B	A	B	A	B	A	B	A	B	A	A	A	B	A	B	A	B	A	B	A	B	B	B	A	A	A	B	A	A	B	B	B	B	A	A	B	B	B	B	B	B
	1	13.40-80	Dummy40	FL_06-134	1	0	56	A	A	A	A	B	B	B	B	A	A	A	A	B	B	A	A	A	A	A	B	A	B	B	B	A	A	A	B	A	A	B	B	B	B	A	A	B	B	B	B	B	B
	1	13.40-96	Dummy40	FL_06-134	1	0	29.16666667	A	B	A	B	A	B	A	B	A	B	A	A	A	B	A	B	A	B	A	B	A	B	B	B	A	A	A	B	A	A	B	B	B	B	A	A	B	B	B	B	B	B
	1	13.42-11	FL_10-47	Dummy42	1	0	32.66666667	A	A	A	B	A	B	A	B	A	B	A	B	A	B	A	B	A	B	A	B	A	B	A	B	A	A	A	B	A	A	B	B	A	B	A	A	B	B	B	B	B	B
	1	13.42-111	FL_10-47	Dummy42	1	0	66.5	A	B	B	B	A	A	A	A	B	B	A	A	A	A	B	B	B	B	A	A	A	B	A	B	A	B	A	B	A	B	A	B	A	B	A	B	A	B	A	B	A	B
	1	13.42-126	FL_10-47	Dummy42	1	0	18.66666667	A	B	B	B	A	A	A	A	B	B	A	A	A	A	B	B	B	B	A	A	A	B	A	B	A	B	A	B	A	B	A	B	A	B	A	B	A	B	A	B	A	B
	1	13.42-39	FL_10-47	Dummy42	1	3.5	71.16666667	A	A	A	A	B	B	B	B	A	A	A	B	B	B	A	A	A	A	B	B	B	B	A	B	A	A	B	B	A	A	B	B	A	B	A	A	B	B	B	B	B	B
	1	13.42-75	FL_10-47	Dummy42	1	0	50.16666667	A	A	A	B	A	B	A	B	A	B	A	B	A	B	A	B	A	B	A	B	A	B	A	B	A	A	A	B	A	A	B	B	A	B	A	A	B	B	B	B	B	B
	1	13.42-77	FL_10-47	Dummy42	1	3.5	24.5	A	A	A	A	B	B	B	B	A	A	A	B	B	B	A	A	A	A	B	B	B	B	A	B	A	A	B	B	A	A	B	B	A	B	A	A	B	B	B	B	B	B
	1	13.42-91	FL_10-47	Dummy42	1	92.66666667	43.16666667	A	A	A	B	A	B	A	B	A	B	A	B	A	B	A	B	A	B	A	B	A	B	A	B	A	A	A	B	A	A	B	B	A	B	A	A	B	B	B	B	B	B
	1	13.42-98	FL_10-47	Dummy42	1	8.166666667	31.5	A	A	A	A	B	B	B	B	A	A	A	B	B	B	A	A	A	A	B	B	B	B	A	B	A	A	B	B	A	A	B	B	A	B	A	A	B	B	B	B	B	B
	1	13.44-10	FL_07-102	FL_10-51	1	128.5	37.33333333	A	B	A	B	A	B	A	B	A	B	A	A	A	B	-	-	A	B	A	B	A	B	B	B	A	A	A	B	A	A	B	B	B	B	A	A	B	B	B	B	B	B
	1	13.44-11	FL_07-102	FL_10-51	1	0	14	A	A	A	A	B	B	B	B	A	A	A	A	B	B	A	A	A	A	B	B	B	B	B	B	A	A	B	B	A	A	B	B	B	B	A	A	B	B	B	B	B	B
	1	13.44-114	FL_07-102	FL_10-51	1	0	8.166666667	A	B	A	B	A	B	A	B	A	B	A	A	A	B	-	-	A	B	A	B	A	B	B	B	A	A	A	B	A	A	B	B	B	B	A	A	B	B	B	B	B	B
	1	13.44-146	FL_07-102	FL_10-51	1	3.5	1.166666667	A	A	A	A	B	B	B	B	A	A	A	A	B	B	A	A	A	A	B	B	B	B	B	B	A	A	B	B	A	A	B	B	B	B	A	A	B	B	B	B	B	B
	1	13.44-16	FL_07-102	FL_10-51	1	0	26.83333333	A	B	A	B	A	B	A	B	A	B	A	A	A	B	-	-	A	B	A	B	A	B	B	B	A	A	A	B	A	A	B	B	B	B	A	A	B	B	B	B	B	B
	1	13.44-25	FL_07-102	FL_10-51	1	44	52.5	A	B	A	B	A	B	A	B	A	B	A	A	A	B	-	-	A	B	A	B	A	B	B	B	A	A	A	B	A	A	B	B	B	B	A	A	B	B	B	B	B	B
	1	13.44-51	FL_07-102	FL_10-51	1	0	23.33333333	A	A	A	A	B	B	B	B	A	A	A	A	B	B	A	A	A	A	B	B	B	B	B	B	A	A	B	B	A	A	B	B	B	B	A	A	B	B	B	B	B	B
	1	13.44-8	FL_07-102	FL_10-51	1	0	12.83333333	A	A	A	A	B	B	B	B	A	A	A	A	B	B	A	A	A	A	B	B	B	B	B	B	A	A	B	B	A	A	B	B	B	B	A	A	B	B	B	B	B	B
	1	13.44-9	FL_07-102	FL_10-51	1	0	3.5	A	A	A	A	B	B	B	B	A	A	A	A	B	B	A	A	A	A	B	B	B	B	B	B	A	A	B	B	A	A	B	B	B	B	A	A	B	B	B	B	B	B
	1	13.45-30	FL_10-97	Winterstar	1	0	30.33333333	A	B	A	B	A	B	A	B	A	B	A	A	A	B	A	B	A	B	A	B	A	B	B	B	A	A	A	B	A	A	B	B	B	B	A	A	B	B	B	B	B	B
	1	13.45-54	FL_10-97	Winterstar	1	0	42	A	B	A	B	A	B	A	B	A	B	A	B	A	B	A	B	A	B	A	B	B	B	A	A	A	B	B	B	A	B	A	B	A	A	A	B	A	B	A	B	A	B
	1	13.45-60	FL_10-97	Winterstar	1	0	37.33333333	A	B	A	B	A	B	A	B	A	B	A	B	A	B	A	B	A	B	A	B	A	B	A	B	A	A	A	B	A	A	B	B	A	B	A	A	B	B	B	B	B	B
	1	13.45-65	FL_10-97	Winterstar	1	0	30.33333333	A	B	A	B	A	B	A	B	A	B	A	B	A	B	A	B	A	B	A	B	B	B	A	A	A	B	B	B	A	B	A	B	A	A	A	B	A	B	A	B	A	B
	1	13.45-71	FL_10-97	Winterstar	1	10.5	89.83333333	A	B	A	B	A	B	A	B	A	B	A	B	A	B	A	B	A	B	A	B	A	B	A	B	A	A	A	B	A	A	B	B	A	B	A	A	B	B	B	B	B	B
	1	13.45-75	FL_10-97	Winterstar	1	0	21	A	B	A	B	A	B	A	B	A	B	A	A	A	B	A	B	A	B	A	B	A	B	B	B	A	A	A	B	A	A	B	B	B	B	A	A	B	B	B	B	B	B
	1	13.45-86	FL_10-97	Winterstar	1	17.5	63	A	B	A	B	A	B	A	B	A	B	A	A	A	B	A	B	A	B	A	B	B	B	A	B	A	B	B	B	A	B	A	B	A	B	A	B	A	B	A	B	A	B
	1	13.45-96	FL_10-97	Winterstar	1	17.5	64.16666667	A	B	A	B	A	B	A	B	A	B	A	B	A	B	A	B	A	B	A	B	A	B	A	B	A	A	A	B	A	A	B	B	A	B	A	A	B	B	B	B	B	B
	1	13.45-97	FL_10-97	Winterstar	1	31.16666667	61.83333333	A	B	A	B	A	B	A	B	A	B	A	A	A	B	A	B	A	B	A	B	A	B	A	B	A	A	A	B	A	A	B	B	A	B	A	A	B	B	B	B	B	B
	1	13.46-171	Dummy46	FL_10-24	1	3.5	36.16666667	B	B	B	B	A	A	A	B	A	B	A	B	A	A	B	B	A	B	A	B	B	B	A	A	A	B	B	B	A	B	A	B	-	-	A	B	A	B	A	B	A	B
	1	13.46-172	Dummy46	FL_10-24	1	97.33333333	61.83333333	B	B	B	B	A	A	A	A	B	B	A	A	A	A	B	B	B	B	A	A	A	B	A	B	A	B	A	B	A	B	A	B	A	B	A	B	A	B	A	B	A	B
	1	13.46-42	Dummy46	FL_10-24	1	23.33333333	11.66666667	A	B	A	B	A	B	A	B	A	B	A	B	A	B	A	B	A	B	A	B	B	B	A	A	A	B	B	B	A	B	A	B	A	A	A	B	A	B	A	B	A	B
	1	13.46-43	Dummy46	FL_10-24	1	0	3.5	A	B	A	B	A	B	A	B	A	B	A	B	A	B	A	B	A	B	A	B	B	B	A	A	A	B	B	B	A	B	A	B	A	A	A	B	A	B	A	B	-	-
	1	13.46-85	Dummy46	FL_10-24	1	0	31.5	A	B	A	B	A	B	A	B	A	B	A	B	A	B	A	B	A	B	A	B	B	B	A	A	A	B	B	B	A	B	A	B	A	A	A	B	A	B	A	B	A	B
	1	13.47-116	FL_10-24	FL_07-102	1	66	46.66666667	A	A	A	A	B	B	B	B	A	A	A	A	B	B	A	A	A	A	B	B	B	B	B	B	A	A	B	B	A	A	B	B	B	B	A	A	B	B	B	B	B	B
	1	13.47-117	FL_10-24	FL_07-102	1	26.5	0	-	-	A	B	A	B	A	B	A	B	A	A	A	B	A	B	A	B	A	B	A	B	B	B	A	A	A	B	A	A	B	B	B	B	A	A	B	B	B	B	B	B
	1	13.47-23	FL_10-24	FL_07-102	1	0	0	A	A	A	A	B	B	B	B	A	A	A	A	B	B	A	A	A	A	B	B	B	B	B	B	A	A	B	B	A	A	B	B	B	B	A	A	B	B	B	B	B	B
	1	13.47-3	FL_10-24	FL_07-102	1	0	4.666666667	A	B	A	B	A	B	A	B	A	B	A	A	A	B	A	B	A	B	A	B	B	B	A	B	A	B	B	B	A	B	A	B	A	B	A	B	A	B	A	B	A	B
	1	13.47-4	FL_10-24	FL_07-102	1	0	0	B	B	B	B	A	A	A	A	B	B	A	A	A	A	-	-	B	B	A	A	A	B	A	B	A	B	A	B	A	B	A	B	A	B	A	B	A	B	A	B	-	-
	1	13.47-45	FL_10-24	FL_07-102	1	0	10.5	A	B	A	B	A	B	A	B	A	B	A	A	A	B	A	B	A	B	A	B	B	B	A	B	A	B	B	B	A	B	A	B	A	B	A	B	A	B	A	B	A	B
	1	13.47-83	FL_10-24	FL_07-102	1	0	0	A	B	A	B	A	B	A	B	A	B	A	A	A	B	A	B	A	B	A	B	A	B	B	B	A	A	A	B	A	A	B	B	B	B	A	A	B	B	B	B	B	B
	1	13.47-87	FL_10-24	FL_07-102	1	0	15.16666667	A	B	A	B	A	B	A	B	A	B	A	A	A	B	A	B	A	B	A	B	A	B	B	B	A	A	A	B	A	A	B	B	B	B	A	A	B	B	B	B	B	B
	1	13.20-16	FL_10-24	FL_07-102	1	0	-	A	A	A	A	B	B	B	B	A	A	A	A	B	B	A	A	A	A	B	B	B	B	B	B	A	A	B	B	A	A	B	B	B	B	A	A	B	B	B	B	B	B
	1	13.49-119	FL_06-134	FL_09-134	1	17.5	1.166666667	A	B	A	B	A	B	A	B	A	B	A	A	A	B	A	B	A	B	A	B	A	B	B	B	A	A	A	B	A	A	B	B	B	B	A	A	B	B	B	B	B	B
	1	13.49-122	FL_06-134	FL_09-134	1	10.5	85.16666667	B	B	B	B	A	A	A	A	B	B	A	B	A	A	B	B	B	B	A	B	A	B	A	B	A	A	A	B	A	A	B	B	A	B	A	A	B	B	B	B	B	B
	1	13.49-31	FL_06-134	FL_09-134	1	0	32.66666667	A	B	A	B	A	B	A	B	A	B	A	A	A	B	A	B	A	B	A	B	A	B	B	B	A	A	A	B	A	A	B	B	B	B	A	A	B	B	B	B	B	B
	1	13.49-48	FL_06-134	FL_09-134	1	0	22.16666667	A	B	A	B	A	B	A	B	A	B	A	A	A	B	A	B	A	B	A	B	A	B	B	B	A	A	A	B	A	A	B	B	B	B	A	A	B	B	B	B	B	B
	1	13.49-49	FL_06-134	FL_09-134	1	0	66.5	A	B	A	B	A	B	A	B	A	B	A	A	A	B	A	B	A	B	B	B	B	B	B	B	A	A	B	B	A	A	B	B	B	B	A	A	B	B	B	B	B	B
;	1	13.49-54	FL_06-134	FL_09-134	1	0	3.5	B	B	B	B	A	A	A	A	B	B	A	B	A	A	B	B	B	B	A	B	A	B	A	B	A	A	A	B	A	A	B	B	A	B	A	A	B	B	B	B	B	B
	1	13.49-61	FL_06-134	FL_09-134	1	0	46.66666667	B	B	B	B	A	A	A	A	B	B	A	B	A	A	B	B	B	B	A	B	A	B	A	B	A	A	A	B	A	A	B	B	A	B	A	A	B	B	B	B	B	B
	1	13.49-75	FL_06-134	FL_09-134	1	0	5.833333333	B	B	B	B	A	A	A	A	B	B	A	B	A	A	B	B	B	B	A	B	A	B	A	B	A	A	A	B	A	A	B	B	A	B	A	A	B	B	B	B	B	B
	1	13.49-84	FL_06-134	FL_09-134	1	0	66.5	B	B	B	B	A	A	A	A	B	B	A	B	A	A	B	B	B	B	A	B	A	B	A	B	A	A	A	B	A	A	B	B	A	B	A	A	B	B	B	B	B	B
	1	13.49-90	FL_06-134	FL_09-134	1	3.5	26.83333333	A	B	A	B	A	B	A	B	A	B	A	A	A	B	A	B	A	B	A	B	A	B	B	B	A	A	A	B	A	A	B	B	B	B	A	A	B	B	B	B	B	B
	1	13.52-13	FL_09-57	FL_10-47	1	19.83333333	94.5	A	B	B	B	A	A	A	A	B	B	A	A	A	A	B	B	B	B	A	A	A	A	B	B	A	A	A	A	A	A	B	B	B	B	A	A	B	B	B	B	B	B
	1	13.52-15	FL_09-57	FL_10-47	1	0	78.16666667	A	A	A	B	A	B	A	B	A	B	A	A	A	B	A	B	A	B	A	B	A	B	B	B	A	A	A	B	A	A	B	B	B	B	A	A	B	B	B	B	B	B
	1	13.52-18	FL_09-57	FL_10-47	1	10.5	15.16666667	A	B	A	B	A	B	A	B	A	B	A	A	A	B	A	B	A	B	A	B	A	B	B	B	A	A	A	B	A	A	B	B	B	B	A	A	B	B	B	B	B	B
	1	13.52-27	FL_09-57	FL_10-47	1	0	101.5	A	A	A	B	A	B	A	B	A	B	A	A	A	B	A	B	A	B	A	B	A	B	B	B	A	A	A	B	A	A	B	B	B	B	A	A	B	B	B	B	B	B
	1	13.52-5	FL_09-57	FL_10-47	1	14	78.16666667	A	A	A	B	A	B	A	B	A	B	A	A	A	B	A	B	A	B	A	B	A	B	B	B	A	A	A	B	A	A	B	B	B	B	A	A	B	B	B	B	B	B
	1	13.52-50	FL_09-57	FL_10-47	1	0	71.16666667	A	B	A	B	A	B	A	B	A	B	A	A	A	B	A	B	A	B	A	B	A	B	B	B	A	A	A	B	A	A	B	B	B	B	A	A	B	B	B	B	B	B
	1	13.52-51	FL_09-57	FL_10-47	1	38.16666667	70	A	A	A	B	A	B	A	B	A	B	A	A	A	B	A	B	A	B	A	B	A	B	B	B	A	A	A	B	A	A	B	B	B	B	A	A	B	B	B	B	B	B
	1	13.52-57	FL_09-57	FL_10-47	1	24.16666667	78.16666667	A	B	A	B	A	B	A	B	A	B	A	A	A	B	A	B	A	B	A	B	A	B	B	B	A	A	A	B	A	A	B	B	B	B	A	A	B	B	B	B	B	B
	1	13.52-60	FL_09-57	FL_10-47	1	0	49	A	A	B	B	A	A	A	A	B	B	A	A	A	A	B	B	B	B	A	A	A	A	B	B	A	A	A	A	A	A	B	B	B	B	A	A	B	B	B	B	B	B
	1	13.52-7	FL_09-57	FL_10-47	1	0	57.16666667	A	B	B	B	A	A	A	A	B	B	A	A	A	A	B	B	B	B	A	A	A	A	B	B	A	A	A	A	A	A	B	B	B	B	A	A	B	B	B	B	B	B
	1	13.52-9	FL_09-57	FL_10-47	1	23.33333333	68.83333333	A	A	B	B	A	A	A	A	B	B	A	A	A	A	B	B	B	B	A	A	A	A	B	B	A	A	A	A	A	A	B	B	B	B	A	A	B	B	B	B	B	B
	1	13.53-13	WinterDawn	FL_10-47	1	0	38.5	A	B	A	B	A	B	A	B	A	B	A	A	A	B	A	B	A	B	A	B	A	B	B	B	A	A	A	B	A	A	B	B	B	B	A	A	B	B	B	B	B	B
	1	13.53-15	WinterDawn	FL_10-47	1	45.16666667	37.33333333	A	A	A	B	A	B	A	B	A	B	A	A	A	B	A	B	A	B	A	B	A	B	B	B	A	A	A	B	A	A	B	B	B	B	A	A	B	B	B	B	B	B
	1	13.53-23	WinterDawn	FL_10-47	1	70.5	25.66666667	A	A	A	B	A	B	A	B	A	B	A	A	A	B	A	B	A	B	A	B	A	B	B	B	A	A	A	B	A	A	B	B	B	B	A	A	B	B	B	B	B	B
	1	13.53-24	WinterDawn	FL_10-47	1	0	8.166666667	A	B	B	B	A	A	A	A	B	B	A	A	A	A	B	B	B	B	A	A	A	A	B	B	A	A	A	A	A	A	B	B	B	B	A	A	B	B	B	B	B	B
	1	13.53-27	WinterDawn	FL_10-47	1	0	17.5	A	B	B	B	A	A	A	A	B	B	A	A	A	A	B	B	B	B	A	A	A	A	B	B	A	A	A	A	A	A	B	B	B	B	A	A	B	B	B	B	B	B
	1	13.53-28	WinterDawn	FL_10-47	1	65.83333333	40.83333333	A	A	A	B	A	B	A	B	A	B	A	A	A	B	A	B	A	B	A	B	A	B	B	B	A	A	A	B	A	A	B	B	B	B	A	A	B	B	B	B	B	B
	1	13.53-4	WinterDawn	FL_10-47	1	23.33333333	26.83333333	A	A	A	B	A	B	A	B	A	B	A	A	A	B	A	B	A	B	A	B	A	B	B	B	A	A	A	B	A	A	B	B	B	B	A	A	B	B	B	B	B	B
	1	13.53-43	WinterDawn	FL_10-47	1	88	12.83333333	A	B	B	B	A	A	A	A	B	B	A	A	A	A	B	B	B	B	A	A	A	A	B	B	A	A	A	A	A	A	B	B	B	B	A	A	B	B	B	B	B	B
	1	13.53-87	WinterDawn	FL_10-47	1	17.5	45.5	A	B	A	B	A	B	A	B	A	B	A	A	A	B	A	B	A	B	A	B	A	B	B	B	A	A	A	B	A	A	B	B	B	B	A	A	B	B	B	B	B	B
	1	13.56-29	FL_10-47	FL_07-193	1	0	68.83333333	A	B	A	B	A	B	A	B	A	B	A	A	A	B	A	B	A	B	A	B	B	B	A	B	A	B	B	B	A	B	A	B	A	B	A	B	A	B	A	B	A	B
	1	13.56-32	FL_10-47	FL_07-193	1	118	77	-	-	B	B	A	A	A	A	B	B	A	A	A	A	B	B	B	B	A	A	A	B	A	B	A	B	A	B	A	B	A	B	A	B	A	B	A	B	A	B	A	B
	1	13.56-35	FL_10-47	FL_07-193	1	15.16666667	26.83333333	A	B	A	B	A	B	A	B	A	B	A	A	A	B	A	B	A	B	A	B	A	B	B	B	A	A	A	B	A	A	B	B	B	B	A	A	B	B	B	B	B	B
	1	13.56-40	FL_10-47	FL_07-193	1	3.5	26.83333333	A	B	A	B	A	B	A	B	A	B	A	A	A	B	A	B	A	B	A	B	A	B	B	B	A	A	A	B	A	A	B	B	B	B	A	A	B	B	B	B	B	B
	1	13.56-53	FL_10-47	FL_07-193	1	89	18.66666667	A	B	A	B	A	B	A	B	A	B	A	A	A	B	A	B	A	B	A	B	B	B	A	B	A	B	B	B	A	B	A	B	A	B	A	B	A	B	A	B	A	B
	1	13.56-59	FL_10-47	FL_07-193	1	84.5	3.5	A	B	B	B	A	A	A	A	B	B	A	A	A	A	B	B	B	B	A	A	A	B	A	B	A	B	A	B	A	B	A	B	A	B	A	B	A	B	A	B	A	B
	1	13.56-61	FL_10-47	FL_07-193	1	0	46.66666667	A	B	A	B	A	B	A	B	A	B	A	A	A	B	A	B	A	B	A	B	A	B	B	B	A	A	A	B	A	A	B	B	B	B	A	A	B	B	B	B	B	B
	1	13.56-64	FL_10-47	FL_07-193	1	67	21	A	B	B	B	A	A	A	A	B	B	A	A	A	A	B	B	B	B	A	A	A	A	B	B	A	A	A	A	A	A	B	B	B	B	A	A	B	B	B	B	B	B
	1	13.56-69	FL_10-47	FL_07-193	1	46.16666667	14	A	B	B	B	A	A	A	A	B	B	A	A	A	A	B	B	B	B	A	A	A	A	B	B	A	A	A	A	A	A	B	B	B	B	A	A	B	B	B	B	B	B
	1	13.56-24	FL_10-47	Dummy56	1	44	-	A	A	A	B	A	B	A	B	A	B	A	A	A	B	A	B	A	B	A	B	A	B	B	B	A	A	A	B	A	A	B	B	B	B	A	A	B	B	B	B	B	B
	1	13.60-2	FL_06-134	FL_09-57	1	0	101.5	A	A	A	B	A	B	A	B	A	B	A	A	A	B	A	B	A	B	A	B	A	B	B	B	A	A	A	B	A	A	B	B	B	B	A	A	B	B	B	B	B	B
	1	13.60-23	FL_06-134	FL_09-57	1	0	28	-	-	B	B	A	A	A	A	B	B	A	A	A	A	B	B	B	B	A	A	A	A	B	B	A	A	A	A	A	A	B	B	B	B	A	A	B	B	B	B	B	B
	1	13.60-47	FL_06-134	FL_09-57	1	0	7	B	B	B	B	A	A	A	A	B	B	A	A	A	A	B	B	B	B	A	A	A	A	B	B	A	A	A	A	A	A	B	B	B	B	A	A	B	B	B	B	B	B
	1	13.60-51	FL_06-134	FL_09-57	1	0	87.5	A	B	B	B	A	A	A	A	B	B	A	A	A	A	B	B	B	B	A	A	A	A	B	B	A	A	A	A	A	A	B	B	B	B	A	A	B	B	B	B	B	B
	1	13.60-64	FL_06-134	FL_09-57	1	0	82.83333333	A	A	A	B	A	B	A	B	A	B	A	A	A	B	A	B	A	B	A	B	A	B	B	B	A	A	A	B	A	A	B	B	B	B	A	A	B	B	B	B	B	B
	1	13.60-65	FL_06-134	FL_09-57	1	0	64.16666667	B	B	B	B	A	A	A	A	B	B	A	A	A	A	B	B	B	B	A	A	A	A	B	B	A	A	A	A	A	A	B	B	B	B	A	A	B	B	B	B	B	B
	1	13.60-71	FL_06-134	FL_09-57	1	0	63	A	B	A	B	A	B	A	B	A	B	A	A	A	B	A	B	A	B	A	B	A	B	B	B	A	A	A	B	A	A	B	B	B	B	A	A	B	B	B	B	B	B
	1	13.60-76	FL_06-134	FL_09-57	1	0	8.166666667	A	B	B	B	A	A	A	A	B	B	A	A	A	A	B	B	B	B	A	A	A	A	B	B	A	A	A	A	A	A	B	B	B	B	A	A	B	B	B	B	B	B
	1	13.60-79	FL_06-134	FL_09-57	1	0	39.66666667	A	B	B	B	A	A	A	A	B	B	A	A	A	A	B	B	B	B	A	A	A	A	B	B	A	A	A	A	A	A	B	B	B	B	A	A	B	B	B	B	B	B
	1	13.61-54	FL_07-193	FL_06-134	1	0	38.5	B	B	B	B	A	A	A	A	B	B	A	A	A	A	B	B	B	B	A	A	A	A	B	B	A	A	A	A	A	A	B	B	B	B	A	A	B	B	B	B	B	B
	1	13.61-56	FL_07-193	FL_06-134	1	0	14	A	B	A	B	A	B	A	B	A	B	A	A	A	B	A	B	A	B	A	B	A	B	B	B	A	A	A	B	A	A	B	B	B	B	A	A	B	B	B	B	B	B
	1	13.61-59	FL_07-193	FL_06-134	1	0	43.16666667	B	B	B	B	A	A	A	A	B	B	A	A	A	A	B	B	B	B	A	A	A	B	A	B	A	B	A	B	A	B	A	B	A	B	A	B	A	B	A	B	A	B
	1	13.61-65	FL_07-193	FL_06-134	1	0	12.83333333	B	B	B	B	A	A	A	A	B	B	A	A	A	A	B	B	B	B	A	A	A	A	B	B	A	A	A	A	A	A	B	B	B	B	A	A	B	B	B	B	B	B
	1	13.61-71	FL_07-193	FL_06-134	1	0	11.66666667	A	B	A	B	A	B	A	B	A	B	A	A	A	B	A	B	A	B	A	B	B	B	A	B	A	B	B	B	A	B	A	B	A	B	A	B	A	B	A	B	A	B
	1	13.61-75	FL_07-193	FL_06-134	1	26.5	46.66666667	A	B	A	B	A	B	A	B	A	B	A	A	A	B	A	B	A	B	A	B	B	B	A	B	A	B	B	B	A	B	A	B	A	B	A	B	A	B	A	B	A	B
	1	13.61-79	FL_07-193	FL_06-134	1	5.833333333	52.5	A	B	A	B	A	B	A	B	A	B	A	A	A	B	A	B	A	B	A	B	A	B	B	B	A	A	A	B	A	A	B	B	B	B	A	A	B	B	B	B	B	B
	1	13.49-120	FL_07-193	FL_06-134	1	0	-	A	B	A	B	A	B	A	B	A	B	A	A	A	B	A	B	A	B	A	B	A	B	B	B	A	A	A	B	A	A	B	B	B	B	A	A	B	B	B	B	B	B
	1	13.49-67	FL_07-193	FL_06-134	1	3.5	-	A	B	A	B	A	B	A	B	A	B	A	A	A	B	A	B	A	B	A	B	A	B	B	B	A	A	A	B	A	A	B	B	B	B	A	A	B	B	B	B	B	B
	1	13.62-104	Dummy62	FL_07-193	1	17.5	18.66666667	B	B	B	B	A	A	A	A	B	B	A	A	A	A	B	B	B	B	A	A	A	B	A	B	A	B	A	B	A	B	A	B	A	B	A	B	A	B	A	B	A	B
	1	13.62-117	Dummy62	FL_07-193	1	0	43.16666667	A	B	A	B	A	B	A	B	A	B	A	A	A	B	A	B	A	B	A	B	B	B	A	B	A	B	B	B	A	B	A	B	A	B	A	B	A	B	A	B	A	B
	1	13.62-12	Dummy62	FL_07-193	1	47.5	14	B	B	B	B	A	A	A	A	B	B	A	A	A	A	B	B	B	B	A	A	A	A	B	B	A	A	A	A	A	A	B	B	B	B	A	A	B	B	B	B	B	B
	1	13.62-15	Dummy62	FL_07-193	1	3.5	16.33333333	A	B	A	B	A	B	A	B	A	B	A	A	A	B	A	B	A	B	A	B	B	B	A	B	A	B	B	B	A	B	A	B	A	B	A	B	A	B	A	B	A	B
	1	13.62-44	Dummy62	FL_07-193	1	25.66666667	25.66666667	B	B	B	B	A	A	A	A	B	B	A	A	A	A	B	B	B	B	A	A	A	B	A	B	A	B	A	B	A	B	A	B	A	B	A	B	A	B	A	B	A	B
	1	13.62-51	Dummy62	FL_07-193	1	85.66666667	43.16666667	B	B	B	B	A	A	A	A	B	B	A	A	A	A	B	B	B	B	A	A	A	A	B	B	A	A	A	A	A	A	B	B	B	B	A	A	B	B	B	B	B	B
;	1	13.62-72	Dummy62	FL_07-193	1	0	25.66666667	B	B	B	B	A	A	A	A	B	B	A	A	A	A	B	B	B	B	A	A	A	A	B	B	A	A	A	A	A	A	B	B	B	B	A	A	B	B	B	B	B	B
	1	13.63-12	FL_10-24	FL_06-134	1	0	24.5	A	B	A	B	A	B	A	B	A	B	A	A	A	B	A	B	A	B	A	B	B	B	A	B	A	B	B	B	A	B	A	B	A	B	A	B	A	B	A	B	A	B
	1	13.63-13	FL_10-24	FL_06-134	1	0	85.16666667	A	A	A	A	B	B	B	B	A	A	A	A	B	B	A	A	A	A	B	B	B	B	B	B	A	A	B	B	A	A	B	B	B	B	A	A	B	B	B	B	B	B
	1	13.63-38	FL_10-24	FL_06-134	1	0	0	A	B	A	B	A	B	A	B	A	B	A	A	A	B	A	B	A	B	A	B	B	B	A	B	A	B	B	B	A	B	A	B	A	B	A	B	A	B	A	B	A	B
	1	13.63-44	FL_10-24	FL_06-134	1	0	8.166666667	A	A	A	A	B	B	B	B	A	A	A	A	B	B	A	A	A	A	B	B	B	B	B	B	A	A	B	B	A	A	B	B	B	B	A	A	B	B	B	B	B	B
	1	13.63-47	FL_10-24	FL_06-134	1	0	39.66666667	A	B	A	B	A	B	A	B	A	B	A	A	A	B	A	B	A	B	A	B	B	B	A	B	A	B	B	B	A	B	A	B	A	B	A	B	A	B	A	B	A	B
	1	13.63-48	FL_10-24	FL_06-134	1	0	42	A	A	A	A	B	B	B	B	A	A	A	A	B	B	A	A	A	A	A	B	B	B	A	B	A	B	B	B	A	B	A	B	A	B	A	B	A	B	A	B	A	B
	1	13.63-49	FL_10-24	FL_06-134	1	24.16666667	21	A	A	A	A	B	B	B	B	A	A	A	A	B	B	A	A	A	A	A	B	B	B	A	B	A	B	B	B	A	B	A	B	A	B	A	B	A	B	A	B	A	B
	1	13.63-51	FL_10-24	FL_06-134	1	0	14	A	B	A	B	A	B	A	B	A	B	A	A	A	B	A	B	A	B	A	B	A	B	B	B	A	A	A	B	A	A	B	B	B	B	A	A	B	B	B	B	B	B
	1	13.63-53	FL_10-24	FL_06-134	1	0	11.66666667	A	B	A	B	A	B	A	B	A	B	A	A	A	B	A	B	A	B	A	B	B	B	A	B	A	B	B	B	A	B	A	B	A	B	A	B	A	B	A	B	A	B
	1	13.63-56	FL_10-24	FL_06-134	1	0	37.33333333	A	B	A	B	A	B	A	B	A	B	A	A	A	B	A	B	A	B	A	B	A	B	B	B	A	A	A	B	A	A	B	B	B	B	A	A	B	B	B	B	B	B
	1	13.66-14	FL_08-10	FL_10-24	1	0	0	A	B	A	B	A	B	A	B	A	B	A	A	A	B	A	B	A	B	A	B	B	B	A	B	A	B	B	B	A	B	A	B	A	B	A	B	A	B	A	B	A	B
	1	13.66-30	FL_08-10	FL_10-24	1	0	3.5	B	B	B	B	A	A	A	A	B	B	A	A	A	A	B	B	B	B	A	A	B	B	A	A	B	B	B	B	-	-	A	A	A	A	-	-	A	A	A	A	A	B
	1	13.66-59	FL_08-10	FL_10-24	1	3.5	0	B	B	B	B	A	A	A	A	B	B	A	A	A	A	B	B	B	B	A	A	B	B	A	A	B	B	B	B	B	B	A	A	A	A	B	B	A	A	A	A	A	A
	1	13.66-70	FL_08-10	FL_10-24	1	0	0	A	B	A	B	A	B	A	B	A	B	A	A	A	B	A	B	A	B	A	B	B	B	A	B	A	B	B	B	A	B	A	B	A	B	A	B	A	B	A	B	A	B
	1	13.66-84	FL_08-10	FL_10-24	1	0	26.83333333	A	A	A	A	B	B	B	B	A	A	A	A	B	B	A	A	A	A	B	B	B	B	B	B	A	A	B	B	A	A	B	B	B	B	A	A	B	B	B	B	B	B
	1	13.67-10	FL_08-10	Dummy67	1	0	49	A	B	A	B	A	B	A	B	A	B	A	A	A	B	A	B	A	B	A	B	A	B	B	B	A	A	A	B	A	A	B	B	B	B	A	A	B	B	B	B	B	B
	1	13.67-15	FL_08-10	Dummy67	1	0	71.16666667	B	B	B	B	A	A	A	A	B	B	A	A	A	A	B	B	B	B	A	A	A	B	A	B	A	B	A	B	A	B	A	B	A	B	A	B	A	B	A	B	A	B
	1	13.67-37	FL_08-10	Dummy67	1	8.166666667	54.83333333	A	B	A	B	A	B	A	B	A	B	A	A	A	B	A	B	A	B	A	B	B	B	A	B	A	B	B	B	A	B	A	B	A	B	A	B	A	B	A	B	A	B
	1	13.67-4	FL_08-10	Dummy67	1	17.5	10.5	A	B	A	B	A	B	A	B	A	B	A	A	A	B	A	B	A	B	A	B	B	B	A	B	A	B	B	B	A	B	-	-	A	B	A	B	A	B	A	B	A	B
	1	13.67-46	FL_08-10	Dummy67	1	0	4.666666667	B	B	B	B	A	A	A	A	B	B	A	A	A	A	B	B	B	B	A	A	A	B	A	B	A	B	A	B	A	B	A	B	A	B	A	B	A	B	A	B	A	B
	1	13.67-7	FL_08-10	Dummy67	1	0	11.66666667	A	B	A	B	A	B	A	B	A	B	A	A	A	B	A	B	A	B	A	B	B	B	A	B	A	B	B	B	A	B	A	B	A	B	A	B	A	B	A	B	A	B
	1	13.68-23	FL_07-193	FL_10-51	1	0	17.5	A	B	A	B	A	B	A	B	A	B	A	A	A	B	A	B	A	B	A	B	A	B	B	B	A	A	A	B	A	A	B	B	B	B	A	A	B	B	B	B	B	B
	1	13.68-24	FL_07-193	FL_10-51	1	0	52.5	A	B	A	B	A	B	A	B	A	B	A	A	A	B	A	B	A	B	A	B	B	B	A	B	A	B	B	B	A	B	A	B	A	B	A	B	A	B	A	B	A	B
	1	13.68-25	FL_07-193	FL_10-51	1	0	38.5	A	B	A	B	A	B	A	B	A	B	A	A	A	B	A	B	A	B	A	B	A	B	B	B	A	A	A	B	A	A	B	B	B	B	A	A	B	B	B	B	B	B
	1	13.68-47	FL_07-193	FL_10-51	1	0	19.25	A	B	A	B	A	B	A	B	A	B	A	A	A	B	A	B	A	B	A	B	B	B	A	B	A	B	B	B	A	B	A	B	A	B	A	B	A	B	A	B	A	B
	1	13.68-9	FL_07-193	FL_10-51	1	0	40.83333333	A	B	A	B	A	B	A	B	A	B	A	A	A	B	A	B	A	B	A	B	B	B	A	B	A	B	B	B	A	B	A	B	A	B	A	B	A	B	A	B	A	B
	1	FL_09-46	Winterstar	FL_05-131	1	-	-	A	B	A	B	A	B	A	B	A	B	A	A	A	B	A	B	A	B	A	B	B	B	A	B	A	B	B	B	A	B	A	B	A	B	A	B	A	B	A	B	A	B
	1	FL_10-153	FL_06-45	Winterstar	1	-	-	A	A	A	A	B	B	B	B	A	A	A	A	B	B	A	A	A	A	B	B	B	B	B	B	A	A	B	B	A	A	B	B	B	B	A	A	B	B	B	B	B	B
	1	Florida127	Winterstar	FL_02-58	1	-	-	A	B	A	B	A	B	A	B	A	B	A	B	A	B	A	B	A	B	A	B	A	B	A	B	A	A	A	B	A	A	B	B	A	B	A	A	B	B	B	B	B	B
	1	13.1-146	FL_10-47	FL_09-46	1	0	16.33333333	A	A	A	A	B	B	B	B	A	A	A	A	B	B	A	A	A	A	B	B	B	B	B	B	A	A	B	B	A	A	B	B	B	B	A	A	B	B	B	B	B	B
	1	13.1-16	FL_10-47	FL_09-46	1	0	66.5	A	B	A	B	A	B	A	B	A	B	A	A	A	B	A	B	A	B	A	B	B	B	A	B	A	B	B	B	A	B	A	B	A	B	A	B	A	B	A	B	A	B
	1	13.1-161	FL_10-47	FL_09-46	1	0	85.16666667	A	A	A	A	B	B	B	B	A	A	A	A	B	B	A	A	A	A	B	B	B	B	B	B	A	A	B	B	A	A	B	B	B	B	A	A	B	B	B	B	B	B
	1	13.1-18	FL_10-47	FL_09-46	1	0	71.16666667	A	B	B	B	A	A	A	A	B	B	A	A	A	A	B	B	B	B	A	A	A	B	A	B	A	B	A	B	A	B	A	B	A	B	A	B	A	B	A	B	A	B
	1	13.1-187	FL_10-47	FL_09-46	1	92.66666667	35	A	A	A	A	B	B	B	B	A	A	A	A	B	B	A	A	A	A	B	B	B	B	B	B	A	A	B	B	A	A	B	B	B	B	A	A	B	B	B	B	B	B
	1	13.1-25	FL_10-47	FL_09-46	1	0	3.5	A	A	A	B	A	B	A	B	A	B	A	A	A	B	A	B	A	B	A	B	A	B	B	B	A	A	A	B	A	A	B	B	B	B	A	A	B	B	B	B	B	B
	1	13.1-48	FL_10-47	FL_09-46	1	8.166666667	72.33333333	A	B	B	B	A	A	A	A	B	B	A	A	A	A	B	B	B	B	A	A	A	B	A	B	A	B	A	B	A	B	A	B	A	B	A	B	A	B	A	B	A	B
	1	13.1-49	FL_10-47	FL_09-46	1	0	29.16666667	A	B	A	B	A	B	A	B	A	B	A	A	A	B	A	B	A	B	A	B	B	B	A	B	A	B	B	B	A	B	A	B	A	B	A	B	A	B	A	B	A	B
	1	13.1-73	FL_10-47	FL_09-46	1	35.83333333	33.83333333	A	A	A	A	B	B	B	B	A	A	A	A	B	B	A	A	A	A	B	B	B	B	B	B	A	A	B	B	A	A	B	B	B	B	A	A	B	B	B	B	B	B
	1	13.1-74	FL_10-47	FL_09-46	1	3.5	96.83333333	A	B	A	B	A	B	A	B	A	B	A	A	A	B	A	B	A	B	A	B	B	B	A	B	A	B	B	B	A	B	A	B	A	B	A	B	A	B	A	B	A	B
	1	13.2-1	FL_10-47	Florida127	1	3.5	45.5	A	B	B	B	A	A	A	A	B	B	A	A	A	A	B	B	B	B	A	A	A	A	B	B	A	A	A	A	A	A	B	B	B	B	A	A	B	B	B	B	B	B
	1	13.2-25	FL_10-47	Florida127	1	83.33333333	35	A	A	A	A	B	B	B	B	A	A	A	B	B	B	A	A	A	A	A	B	A	B	A	B	A	A	A	B	A	A	B	B	A	B	A	A	B	B	B	B	B	B
	1	13.2-47	FL_10-47	Florida127	1	-	67.66666667	A	B	A	B	A	B	A	B	A	B	A	A	A	B	A	B	A	B	A	B	A	B	B	B	A	A	A	B	A	A	B	B	B	B	A	A	B	B	B	B	B	B
	1	13.2-84	FL_10-47	Florida127	1	0	23.33333333	A	B	A	B	A	B	A	B	A	B	A	A	A	B	A	B	A	B	A	B	A	B	B	B	A	A	A	B	A	A	B	B	B	B	A	A	B	B	B	B	B	B
	1	13.3-104	WinterDawn	Florida127	1	70.5	45.5	B	B	B	B	A	A	A	A	B	B	A	A	A	A	B	B	B	B	A	A	A	A	B	B	A	A	A	A	A	A	B	B	B	B	A	A	B	B	B	B	B	B
	1	13.3-106	WinterDawn	Florida127	1	44	21	A	B	A	B	A	B	A	B	A	B	A	B	A	B	A	B	A	B	A	B	A	B	A	B	A	A	A	B	A	A	B	B	A	B	A	A	B	B	B	B	B	B
	1	13.3-126	WinterDawn	Florida127	1	30	7	A	B	A	B	A	B	A	B	A	B	A	A	A	B	A	B	A	B	A	B	A	B	B	B	A	A	A	B	A	A	B	B	B	B	A	A	B	B	B	B	B	B
	1	13.3-22	WinterDawn	Florida127	1	0	0	A	B	A	B	A	B	A	B	A	B	A	A	A	B	A	B	A	B	A	B	A	B	B	B	A	A	A	B	A	A	B	B	B	B	A	A	B	B	B	B	B	B
	1	13.3-65	WinterDawn	Florida127	1	3.5	56	B	B	B	B	A	A	A	A	B	B	A	A	A	A	B	B	B	B	A	A	A	A	B	B	A	A	A	A	A	A	B	B	B	B	A	A	B	B	B	B	B	B
	1	13.3-68	WinterDawn	Florida127	1	71.66666667	71.16666667	B	B	B	B	A	A	A	A	B	B	A	A	A	A	B	B	B	B	A	B	A	B	A	B	A	A	A	B	A	A	B	B	A	B	A	A	B	B	B	B	B	B
	1	13.3-84	WinterDawn	Florida127	1	84.5	59.5	A	B	A	B	A	B	A	B	A	B	A	A	A	B	A	B	A	B	A	B	A	B	B	B	A	A	A	B	A	A	B	B	B	B	A	A	B	B	B	B	B	B
	1	13.4-1	FL_09-57	FL_09-46	1	28.83333333	47.83333333	B	B	B	B	A	A	A	A	B	B	A	A	A	A	B	B	B	B	A	A	A	B	A	B	A	B	A	B	A	B	A	B	A	B	A	B	A	B	A	B	A	B
	1	13.4-100	FL_09-57	FL_09-46	1	0	73.5	A	B	A	B	A	B	A	B	A	B	A	A	A	B	A	B	A	B	A	B	A	B	B	B	A	A	A	B	A	A	B	B	B	B	A	A	B	B	B	B	B	B
	1	13.4-107	FL_09-57	FL_09-46	1	0	49	A	B	B	B	A	A	A	A	B	B	A	A	A	A	B	B	B	B	A	A	A	B	A	B	A	B	A	B	A	B	A	B	A	B	A	B	A	B	A	B	A	B
	1	13.4-115	FL_09-57	FL_09-46	1	17.5	65.33333333	B	B	B	B	A	A	A	A	B	B	A	A	A	A	B	B	B	B	A	A	A	B	A	B	A	B	A	B	A	B	A	B	A	B	A	B	A	B	A	B	A	B
	1	13.4-120	FL_09-57	FL_09-46	1	0	42	A	B	A	B	A	B	A	B	A	B	A	A	A	B	A	B	A	B	A	B	A	B	B	B	A	A	A	B	A	A	B	B	B	B	A	A	B	B	B	B	B	B
	1	13.4-131	FL_09-57	FL_09-46	1	33.5	35	B	B	B	B	A	A	A	A	B	B	A	A	A	A	B	B	B	B	A	A	A	B	A	B	A	B	A	B	A	B	A	B	A	B	A	B	A	B	A	B	A	B
	1	13.4-62	FL_09-57	FL_09-46	1	35.83333333	28	A	B	A	B	A	B	A	B	A	B	A	A	A	B	A	B	A	B	A	B	A	B	B	B	A	A	A	B	A	A	B	B	B	B	A	A	B	B	B	B	B	B
	1	13.4-88	FL_09-57	FL_09-46	1	48.5	96.83333333	A	A	A	B	A	B	A	B	A	B	A	A	A	B	A	B	A	B	A	B	A	B	B	B	A	A	A	B	A	A	B	B	B	B	A	A	B	B	B	B	B	B
	1	13.4-9	FL_09-57	FL_09-46	1	0	78.16666667	A	A	A	B	A	B	A	B	A	B	A	A	A	B	A	B	A	B	A	B	A	B	B	B	A	A	A	B	A	A	B	B	B	B	A	A	B	B	B	B	B	B
	1	13.5-125	Florida127	FL_10-94	1	46.75	15.16666667	A	B	A	B	A	B	A	B	A	B	A	A	A	B	B	B	A	B	A	A	A	A	B	B	A	A	A	A	A	A	B	B	B	B	A	A	B	B	B	B	B	B
	1	13.5-19	Florida127	FL_10-94	1	0	18.66666667	A	B	A	B	A	B	A	B	A	B	A	A	A	B	B	B	A	B	A	A	A	A	B	B	A	A	A	A	A	A	B	B	B	B	A	A	B	B	B	B	B	B
	1	13.5-21	Florida127	FL_10-94	1	0	12.83333333	A	B	A	B	A	B	A	B	A	B	A	A	A	B	A	B	A	B	A	B	A	B	B	B	A	A	A	B	A	A	B	B	B	B	A	A	B	B	B	B	B	B
	1	13.5-36	Florida127	FL_10-94	1	26.5	31.5	A	A	A	A	B	B	B	B	A	A	A	B	B	B	A	A	A	A	B	B	B	B	A	B	A	A	B	B	A	A	B	B	A	B	A	A	B	B	B	B	B	B
	1	13.5-56	Florida127	FL_10-94	1	0	70	A	A	A	A	B	B	B	B	A	A	A	B	B	B	A	B	A	A	A	B	A	B	A	B	A	A	A	B	A	A	B	B	A	B	A	A	B	B	B	B	B	B
	1	13.5-59	Florida127	FL_10-94	1	65	12.83333333	A	B	A	B	A	B	A	B	A	B	A	A	A	B	B	B	A	B	A	A	A	A	B	B	A	A	A	A	A	A	B	B	B	B	A	A	B	B	B	B	B	B
	1	13.5-63	Florida127	FL_10-94	1	44	35	A	A	A	A	B	B	B	B	A	A	A	B	B	B	A	A	A	A	B	B	B	B	A	B	A	A	B	B	A	A	B	B	A	B	A	A	B	B	B	B	B	B
	1	13.5-66	Florida127	FL_10-94	1	-	8.75	A	B	A	B	A	B	A	B	A	B	A	A	A	B	B	B	A	B	A	A	A	A	B	B	A	A	A	A	A	A	B	B	B	B	A	A	B	B	B	B	B	B
	1	13.6-113	FL_09-46	Florida127	1	77.5	31.5	A	B	A	B	A	B	A	B	A	B	A	B	A	B	A	B	A	B	A	B	B	B	A	A	A	B	B	B	A	B	A	B	A	A	A	B	A	B	A	B	A	B
	1	13.6-167	FL_09-46	Florida127	1	8.166666667	8.166666667	A	A	A	A	B	B	B	B	A	A	A	B	B	B	A	A	A	A	B	B	B	B	A	B	A	A	B	B	A	A	B	B	A	B	A	A	B	B	B	B	B	B
	1	13.6-185	FL_09-46	Florida127	1	64.25	34.125	A	B	A	B	A	B	A	B	A	B	A	A	A	B	A	B	A	B	A	B	A	B	B	B	A	A	A	B	A	A	B	B	B	B	A	A	B	B	B	B	B	B
	1	13.6-186	FL_09-46	Florida127	1	60.75	45.5	A	A	A	A	B	B	B	B	A	A	A	B	B	B	A	A	A	A	B	B	B	B	A	B	A	A	B	B	A	A	B	B	A	B	A	A	B	B	B	B	B	B
	1	13.6-48	FL_09-46	Florida127	1	27.66666667	24.5	A	B	A	B	A	B	A	B	A	B	A	A	A	B	A	B	A	B	A	B	A	B	B	B	A	A	A	B	A	A	B	B	B	B	A	A	B	B	B	B	B	B
	1	13.6-58	FL_09-46	Florida127	1	7	64.16666667	A	A	A	A	B	B	B	B	A	A	A	B	B	B	A	A	A	A	B	B	B	B	A	B	A	A	B	B	A	A	B	B	A	B	A	A	B	B	B	B	B	B
	1	13.6-69	FL_09-46	Florida127	1	0	30.33333333	A	B	A	B	A	B	A	B	A	B	A	A	A	B	A	B	A	B	A	B	A	B	B	B	A	A	A	B	A	A	B	B	B	B	A	A	B	B	B	B	B	B
	1	13.6-75	FL_09-46	Florida127	1	26.5	7	A	B	A	B	A	B	A	B	A	B	A	A	A	B	A	B	A	B	A	B	A	B	B	B	A	A	A	B	A	A	B	B	B	B	A	A	B	B	B	B	B	B
	1	13.6-8	FL_09-46	Florida127	1	0	28	A	B	A	B	A	B	A	B	A	B	A	A	A	B	A	B	A	B	A	B	A	B	B	B	A	A	A	B	A	A	B	B	B	B	A	A	B	B	B	B	B	B
	1	13.6-80	FL_09-46	Florida127	1	44	28	A	B	A	B	A	B	A	B	A	B	A	A	A	B	A	B	A	B	A	B	A	B	B	B	A	A	A	B	A	A	B	B	B	B	A	A	B	B	B	B	B	B
	1	13.6-97	FL_09-46	Florida127	1	0	15.16666667	A	B	A	B	A	B	A	B	A	B	A	A	A	B	A	B	A	B	A	B	A	B	B	B	A	A	A	B	A	A	B	B	B	B	A	A	B	B	B	B	B	B
	1	13.12-1	FL_06-89	FL_09-46	1	0	0	A	B	A	B	A	B	A	B	A	B	A	A	A	B	A	B	A	B	A	B	B	B	A	B	A	B	B	B	A	B	A	B	A	B	A	B	A	B	A	B	A	B
	1	13.12-1a	FL_06-89	FL_09-46	1	-	-	A	B	A	B	A	B	A	B	A	B	A	A	A	B	A	B	A	B	A	B	B	B	A	B	A	B	B	B	A	B	A	B	A	B	A	B	A	B	A	B	A	B
	1	13.12-42	FL_06-89	FL_09-46	1	3.5	24.5	A	A	A	A	B	B	B	B	A	A	A	A	B	B	A	A	A	A	B	B	B	B	B	B	A	A	B	B	A	A	B	B	B	B	A	A	B	B	B	B	B	B
	1	13.12-48	FL_06-89	FL_09-46	1	0	21	A	A	A	A	B	B	B	B	A	A	A	A	B	B	A	A	A	A	B	B	B	B	B	B	A	A	B	B	A	A	B	B	B	B	A	A	B	B	B	B	B	B
	1	13.12-61	FL_06-89	FL_09-46	1	26.5	78.16666667	A	B	A	B	A	B	A	B	A	B	A	A	A	B	A	B	A	B	A	B	B	B	A	B	A	B	B	B	A	B	A	B	A	B	A	B	A	B	A	B	A	B
	1	13.12-65	FL_06-89	FL_09-46	1	0	21	A	B	A	B	A	B	A	B	A	B	A	A	A	B	A	B	A	B	A	B	B	B	A	B	A	B	B	B	A	B	A	B	A	B	A	B	A	B	A	B	A	B
	1	13.12-71	FL_06-89	FL_09-46	1	15.16666667	40.83333333	A	A	A	A	B	B	B	B	A	A	A	A	B	B	A	A	A	A	B	B	B	B	B	B	A	A	B	B	A	A	B	B	B	B	A	A	B	B	B	B	B	B
	1	13.12-75	FL_06-89	FL_09-46	1	122.6666667	21	A	B	A	B	A	B	A	B	A	B	A	A	A	B	A	B	A	B	A	B	B	B	A	B	A	B	B	B	A	B	A	B	A	B	A	B	A	B	A	B	A	B
	1	13.12-79	FL_06-89	FL_09-46	1	0	15.75	A	B	A	B	A	B	A	B	A	B	A	A	A	B	A	B	A	B	A	B	B	B	A	B	A	B	B	B	A	B	A	B	A	B	A	B	A	B	A	B	A	B
	1	13.13-23	Florida127	Dummy13	1	58	25.66666667	A	A	A	A	B	B	B	B	A	A	A	B	B	B	A	A	A	A	B	B	B	B	A	B	A	A	B	B	A	A	B	B	A	B	A	A	B	B	B	B	B	B
	1	13.13-26	Florida127	Dummy13	1	47.5	17.5	A	A	A	A	B	B	B	B	A	A	A	B	B	B	A	A	A	A	B	B	B	B	A	B	A	A	B	B	A	A	B	B	A	B	A	A	B	B	B	B	B	B
	1	13.13-36	Florida127	Dummy13	1	34.66666667	54.83333333	A	B	A	B	A	B	A	B	A	B	A	B	A	B	A	B	A	B	A	B	A	B	A	B	A	A	A	B	A	A	B	B	A	B	A	A	B	B	B	B	B	B
	1	13.13-38	Florida127	Dummy13	1	0	78.16666667	A	B	A	B	A	B	A	B	A	B	A	B	A	B	A	B	A	B	A	B	A	B	A	B	A	A	A	B	A	A	B	B	A	B	A	A	B	B	B	B	B	B
	1	13.13-56	Florida127	Dummy13	1	0	33.83333333	A	B	A	B	A	B	A	B	A	B	A	B	A	B	A	B	A	B	A	B	A	B	A	B	A	A	A	B	A	A	B	B	A	B	A	A	B	B	B	B	B	B
	1	13.13-60	Florida127	Dummy13	1	17.5	38.5	B	B	B	B	A	A	A	A	B	B	A	A	A	A	B	B	B	B	A	A	A	A	B	B	A	A	A	A	A	A	B	B	B	B	A	A	B	B	B	B	B	B
	1	13.13-68	Florida127	Dummy13	1	34.66666667	38.5	B	B	B	B	A	A	A	A	B	B	A	A	A	A	B	B	B	B	A	A	A	A	B	B	A	A	A	A	A	A	B	B	B	B	A	A	B	B	B	B	B	B
	1	13.13-71	Florida127	Dummy13	1	0	28	A	B	A	B	A	B	A	B	A	B	A	B	A	B	A	B	A	B	A	B	A	B	A	B	A	A	A	B	A	A	B	B	A	B	A	A	B	B	B	B	B	B
	1	13.13-83	Florida127	Dummy13	1	10.5	77	A	B	A	B	A	B	A	B	A	B	A	B	A	B	A	B	A	B	A	B	A	B	A	B	A	A	A	B	A	A	B	B	A	B	A	A	B	B	B	B	B	B
	1	13.13-87	Florida127	Dummy13	1	3.5	23.33333333	B	B	B	B	A	A	A	A	B	B	A	A	A	A	B	B	B	B	A	A	A	A	B	B	A	A	A	A	A	A	B	B	B	B	A	A	B	B	B	B	B	B
	1	13.17-127	FL_09-46	FL_06-38	1	39.33333333	22.16666667	A	B	A	B	A	B	A	B	A	B	A	A	A	B	A	B	A	B	A	B	B	B	A	B	A	B	B	B	A	B	A	B	A	B	A	B	A	B	A	B	A	B
	1	13.17-16	FL_09-46	FL_06-38	1	86.83333333	84	A	B	A	B	A	B	A	B	A	B	A	A	A	B	A	B	A	B	A	B	B	B	A	B	A	B	B	B	A	B	A	B	A	B	A	B	A	B	A	B	A	B
	1	13.17-17	FL_09-46	FL_06-38	1	10.5	24.5	B	B	B	B	A	A	A	A	B	B	A	A	A	A	B	B	B	B	A	A	A	B	A	B	A	B	A	B	A	B	A	B	A	B	A	B	A	B	A	B	A	B
	1	13.17-72	FL_09-46	FL_06-38	1	31.16666667	52.5	A	A	A	A	B	B	B	B	A	A	A	A	B	B	A	A	A	A	B	B	B	B	B	B	A	A	B	B	A	A	B	B	B	B	A	A	B	B	B	B	B	B
	1	13.17-78	FL_09-46	FL_06-38	1	25.5	75.83333333	A	A	A	A	B	B	B	B	A	A	A	A	B	B	A	A	A	A	B	B	B	B	B	B	A	A	B	B	A	A	B	B	B	B	A	A	B	B	B	B	B	B
	1	13.17-60	FL_09-46	Florida127	1	0	26.83333333	B	B	B	B	A	A	A	A	-	-	A	A	A	A	B	B	B	B	A	A	A	B	A	B	A	B	A	B	A	B	A	B	A	B	A	B	A	B	A	B	A	B
	1	13.17-65	FL_09-46	Florida127	1	0	50.16666667	B	B	B	B	A	A	A	A	B	B	A	A	A	A	B	B	B	B	A	A	A	B	A	B	A	B	A	B	A	B	A	B	A	B	A	B	A	B	A	B	A	B
	1	13.17-66	FL_09-46	Florida127	1	56.5	32.66666667	A	A	A	A	B	B	B	B	A	A	A	B	B	B	A	A	A	A	B	B	B	B	A	B	A	A	B	B	A	A	B	B	A	B	A	A	B	B	B	B	B	B
	1	13.18-10	Florida127	Dummy18	1	3.5	40.83333333	A	B	A	B	A	B	A	B	A	B	A	B	A	B	A	B	A	B	A	B	A	B	A	B	A	A	A	B	A	A	B	B	A	B	A	A	B	B	B	B	B	B
	1	13.18-20	Florida127	Dummy18	1	19.83333333	50.16666667	B	B	B	B	A	A	A	A	B	B	A	A	A	A	B	B	B	B	A	A	A	A	B	B	A	A	A	A	A	A	B	B	B	B	A	A	B	B	B	B	B	B
	1	13.18-36	Florida127	Dummy18	1	3.5	0	A	B	A	B	A	B	A	B	A	B	A	B	A	B	A	B	A	B	A	B	A	B	A	B	A	A	A	B	A	A	B	B	A	B	A	A	B	B	B	B	B	B
	1	13.18-37	Florida127	Dummy18	1	0	30.33333333	A	A	A	A	B	B	B	B	A	A	A	B	B	B	A	A	A	A	B	B	B	B	A	B	A	A	B	B	A	A	B	B	A	B	A	A	B	B	B	B	B	B
	1	13.18-49	Florida127	Dummy18	1	0	43.16666667	B	B	B	B	A	A	A	A	B	B	A	A	A	A	B	B	B	B	A	A	A	A	B	B	A	A	A	A	A	A	B	B	B	B	A	A	B	B	B	B	B	B
	1	13.18-90	Florida127	Dummy18	1	21	3.5	B	B	B	B	A	A	A	A	B	B	A	A	A	A	B	B	B	B	A	A	A	A	B	B	A	A	A	A	A	A	B	B	B	B	A	A	B	B	B	B	B	B
	1	13.18-98	Florida127	Dummy18	1	0	1.166666667	A	B	B	B	A	A	A	A	B	B	A	A	A	A	B	B	B	B	A	A	A	A	B	B	A	A	A	A	A	A	B	B	B	B	A	A	B	B	B	B	B	B
	1	13.22-150	Florida127	11.28-34	1	0	17.5	A	B	A	B	A	B	A	B	A	B	A	A	A	B	A	B	A	B	A	B	A	B	B	B	A	A	A	B	A	A	B	B	B	B	A	A	B	B	B	B	B	B
	1	13.22-249	Florida127	11.28-34	1	0	33.25	A	B	A	B	A	B	A	B	A	B	A	A	A	B	A	B	A	B	A	B	A	B	B	B	A	A	A	B	A	A	B	B	B	B	A	A	B	B	B	B	B	B
	1	13.22-288	Florida127	11.28-34	1	0	0	A	A	A	A	B	B	B	B	A	A	A	B	B	B	A	A	A	A	B	B	B	B	A	B	A	A	B	B	A	A	B	B	A	B	A	A	B	B	B	B	B	B
	1	13.22-298	Florida127	11.28-34	1	53	0	A	B	A	B	A	B	A	B	A	B	A	A	A	B	A	B	A	B	A	B	A	B	B	B	A	A	A	B	A	A	B	B	B	B	A	A	B	B	B	B	B	B
	1	13.22-303	Florida127	11.28-34	1	0	8.166666667	A	B	A	B	A	B	A	B	A	B	A	A	A	B	A	B	A	B	A	B	A	B	B	B	A	A	A	B	A	A	B	B	B	B	A	A	B	B	B	B	B	B
	1	13.22-312	Florida127	11.28-34	1	0	75.83333333	A	B	A	B	A	B	A	B	A	B	A	A	A	B	A	B	A	B	A	B	A	B	B	B	A	A	A	B	A	A	B	B	B	B	A	A	B	B	B	B	B	B
	1	13.22-316	Florida127	11.28-34	1	88	24.5	A	B	A	B	A	B	A	B	A	B	A	A	A	B	A	B	A	B	A	B	A	B	B	B	A	A	A	B	A	A	B	B	B	B	A	A	B	B	B	B	B	B
	1	13.22-317	Florida127	11.28-34	1	0	37.33333333	A	B	A	B	A	B	A	B	A	B	A	A	A	B	A	B	A	B	A	B	A	B	B	B	A	A	A	B	A	A	B	B	B	B	A	A	B	B	B	B	B	B
	1	13.22-55	Florida127	11.28-34	1	0	64.16666667	A	A	A	A	B	B	B	B	A	A	A	B	B	B	A	A	A	A	B	B	B	B	A	B	A	A	B	B	A	A	B	B	A	B	A	A	B	B	B	B	B	B
	1	13.22-6	Florida127	11.28-34	1	0	75.83333333	A	B	A	B	A	B	A	B	A	B	A	A	A	B	A	B	A	B	A	B	A	B	B	B	A	A	A	B	A	A	B	B	B	B	A	A	B	B	B	B	B	B
	1	13.23-18	FL_10-153	FL_10-97	1	0	22.75	A	B	A	B	A	B	A	B	A	B	A	A	A	B	A	B	A	B	A	B	B	B	A	B	A	B	B	B	A	B	A	B	A	B	A	B	A	B	A	B	A	B
	1	13.23-21	FL_10-153	FL_10-97	1	72.83333333	33.83333333	A	B	A	B	A	B	A	B	A	B	A	A	A	B	A	B	A	B	A	B	A	B	B	B	A	A	A	B	A	A	B	B	B	B	A	A	B	B	B	B	B	B
	1	13.23-3	FL_10-153	FL_10-97	1	3.5	46.66666667	A	B	A	B	A	B	A	B	A	B	A	A	A	B	A	B	A	B	A	B	B	B	A	B	A	B	B	B	A	B	A	B	A	B	A	B	A	B	A	B	A	B
	1	13.23-35	FL_10-153	FL_10-97	1	88	7	A	B	A	B	A	B	A	B	A	B	A	A	A	B	A	B	A	B	A	B	B	B	A	B	A	B	B	B	A	B	A	B	A	B	A	B	A	B	A	B	A	B
	1	13.23-38	FL_10-153	FL_10-97	1	0	17.5	A	B	A	B	A	B	A	B	A	B	A	A	A	B	A	B	A	B	A	B	A	B	B	B	A	A	A	B	A	A	B	B	B	B	A	A	B	B	B	B	B	B
	1	13.23-52	FL_10-153	FL_10-97	1	0	3.5	A	B	A	B	A	B	A	B	A	B	A	A	A	B	A	B	A	B	A	B	A	B	B	B	A	A	A	B	A	A	B	B	B	B	A	A	B	B	B	B	B	B
	1	13.23-6	FL_10-153	FL_10-97	1	3.5	23.33333333	A	B	A	B	A	B	A	B	A	B	A	A	A	B	A	B	A	B	A	B	B	B	A	B	A	B	B	B	A	B	A	B	A	B	A	B	A	B	A	B	A	B
	1	13.23-69	FL_10-153	FL_10-97	1	24.16666667	3.5	-	-	A	B	A	B	A	B	A	B	A	A	A	B	A	B	A	B	A	B	A	B	B	B	A	A	A	B	A	A	B	B	B	B	A	A	B	B	B	B	B	B
	1	13.23-71	FL_10-153	FL_10-97	1	39.33333333	7	A	B	A	B	A	B	A	B	A	B	A	A	A	B	A	B	A	B	A	B	B	B	A	B	A	B	B	B	A	B	A	B	A	B	A	B	A	B	A	B	A	B
	1	13.23-75	FL_10-153	FL_10-97	1	50.66666667	0	A	B	A	B	A	B	A	B	A	B	A	A	A	B	A	B	A	B	A	B	A	B	B	B	A	A	A	B	A	A	B	B	B	B	A	A	B	B	B	B	B	B
	1	13.23-85	FL_10-153	FL_10-97	1	40.83333333	61.83333333	A	B	A	B	A	B	A	B	A	B	A	A	A	B	A	B	A	B	A	B	A	B	B	B	A	A	A	B	A	A	B	B	B	B	A	A	B	B	B	B	B	B
	1	13.23-9	FL_10-153	FL_10-97	1	26.5	28	A	B	A	B	A	B	A	B	A	B	A	A	A	B	A	B	A	B	A	B	B	B	A	B	A	B	B	B	A	B	A	B	A	B	A	B	A	B	A	B	A	B
	1	13.26-115	Florida127	FL_10-153	1	47.5	0	A	A	A	A	B	B	B	B	A	A	A	B	B	B	A	A	A	A	B	B	B	B	A	B	A	A	B	B	A	A	B	B	A	B	A	A	B	B	B	B	B	B
	1	13.26-143	Florida127	FL_10-153	1	0	0	A	B	A	B	A	B	A	B	A	B	A	A	A	B	A	B	A	B	A	B	A	B	B	B	A	A	A	B	A	A	B	B	B	B	A	A	B	B	B	B	B	B
	1	13.26-144	Florida127	FL_10-153	1	0	1.166666667	A	A	A	A	B	B	B	B	A	A	A	B	B	B	A	A	A	A	B	B	B	B	A	B	A	A	B	B	A	A	B	B	A	B	A	A	B	B	B	B	B	B
	1	13.26-149	Florida127	FL_10-153	1	0	68.83333333	A	B	A	B	A	B	A	B	A	B	A	A	A	B	A	B	A	B	A	B	A	B	B	B	A	A	A	B	A	A	B	B	B	B	A	A	B	B	B	B	B	B
	1	13.26-17	Florida127	FL_10-153	1	0	32.66666667	A	B	A	B	A	B	A	B	A	B	A	A	A	B	A	B	A	B	A	B	A	B	B	B	A	A	A	B	A	A	B	B	B	B	A	A	B	B	B	B	B	B
	1	13.26-3	Florida127	FL_10-153	1	0	30.33333333	A	A	A	A	B	B	B	B	A	A	A	B	B	B	A	A	A	A	B	B	B	B	A	B	A	A	B	B	A	A	B	B	A	B	A	A	B	B	B	B	B	B
	1	13.26-39	Florida127	FL_10-153	1	10.5	66.5	A	A	A	A	B	B	B	B	A	A	A	B	B	B	A	A	A	A	B	B	B	B	A	B	A	A	B	B	A	A	B	B	A	B	A	A	B	B	B	B	B	B
	1	13.26-47	Florida127	FL_10-153	1	0	0	A	A	A	A	B	B	B	B	A	A	A	B	B	B	A	A	A	A	A	B	A	B	B	B	A	A	A	B	A	A	B	B	B	B	A	A	B	B	B	B	B	B
	1	13.26-55	Florida127	FL_10-153	1	42.83333333	21	A	B	A	B	A	B	A	B	A	B	A	A	A	B	A	B	A	B	A	B	A	B	B	B	A	A	A	B	A	A	B	B	B	B	A	A	B	B	B	B	B	B
	1	13.26-65	Florida127	FL_10-153	1	7	32.66666667	A	A	A	A	B	B	B	B	A	A	A	B	B	B	A	A	A	A	B	B	B	B	A	B	A	A	B	B	A	A	B	B	A	B	A	A	B	B	B	B	B	B
	1	13.30-112	WinterDawn	FL_09-46	1	3.5	3.5	A	A	A	A	B	B	B	B	A	A	A	A	B	B	A	A	A	A	B	B	B	B	B	B	A	A	B	B	A	A	B	B	B	B	A	A	B	B	B	B	B	B
	1	13.30-146	WinterDawn	FL_09-46	1	68.16666667	50.16666667	A	A	A	A	B	B	B	B	A	A	A	A	B	B	A	A	A	A	B	B	B	B	B	B	A	A	B	B	A	A	B	B	B	B	A	A	B	B	B	B	B	B
	1	13.30-182	WinterDawn	FL_09-46	1	72.83333333	33.83333333	A	B	A	B	A	B	A	B	A	B	A	A	A	B	A	B	A	B	A	B	A	B	B	B	A	A	A	B	A	A	B	B	B	B	A	A	B	B	B	B	B	B
	1	13.30-222	WinterDawn	FL_09-46	1	47.5	8.166666667	A	B	A	B	A	B	A	B	A	B	A	A	A	B	A	B	A	B	A	B	A	B	B	B	A	A	A	B	A	A	B	B	B	B	A	A	B	B	B	B	B	B
	1	13.30-223	WinterDawn	FL_09-46	1	84.5	25.66666667	A	B	A	B	A	B	A	B	A	B	A	A	A	B	A	B	A	B	A	B	B	B	A	B	A	B	B	B	A	B	-	-	A	B	A	B	A	B	A	B	A	B
	1	13.30-5	WinterDawn	FL_09-46	1	90.33333333	44.33333333	B	B	B	B	A	A	A	A	B	B	A	A	A	A	B	B	B	B	A	A	A	B	A	B	A	B	A	B	A	B	A	B	A	B	A	B	A	B	A	B	A	B
	1	13.30-65	WinterDawn	FL_09-46	1	44	4.666666667	B	B	B	B	A	A	A	A	B	B	A	A	A	A	B	B	B	B	A	A	A	B	A	B	A	B	A	B	A	B	A	B	A	B	A	B	A	B	A	B	A	B
	1	13.30-7	WinterDawn	FL_09-46	1	28	32.66666667	B	B	B	B	A	A	A	A	B	B	A	A	A	A	B	B	B	B	A	A	A	B	A	B	A	B	A	B	A	B	A	B	A	B	A	B	A	B	A	B	A	B
	1	13.30-72	WinterDawn	FL_09-46	1	3.5	22.16666667	A	B	A	B	A	B	A	B	A	B	A	A	A	B	A	B	A	B	A	B	A	B	B	B	A	A	A	B	A	A	B	B	B	B	A	A	B	B	B	B	B	B
	1	13.30-78	WinterDawn	FL_09-46	1	0	33.83333333	A	A	A	A	B	B	B	B	A	A	A	A	B	B	A	A	A	A	B	B	B	B	B	B	A	A	B	B	A	A	B	B	B	B	A	A	B	B	B	B	B	B
	1	13.30-86	WinterDawn	FL_09-46	1	19.83333333	4.666666667	A	B	A	B	A	B	A	B	A	B	A	A	A	B	A	B	A	B	A	B	A	B	B	B	A	A	A	B	A	A	B	B	B	B	A	A	B	B	B	B	B	B
	1	13.32-1	Florida127	FL_10-97	1	97.33333333	0	A	B	A	B	A	B	A	B	A	B	A	B	A	B	A	B	A	B	A	B	A	B	A	B	A	A	A	B	A	A	B	B	A	B	A	A	B	B	B	B	B	B
	1	13.32-16	Florida127	FL_10-97	1	28	24.5	A	B	A	B	A	B	A	B	A	B	A	B	A	B	A	B	A	B	A	B	B	B	A	A	A	B	B	B	A	B	A	B	A	A	A	B	A	B	A	B	A	B
	1	13.32-17	Florida127	FL_10-97	1	10.5	59.5	A	B	A	B	A	B	A	B	A	B	A	B	A	B	A	B	A	B	A	B	B	B	A	A	A	B	B	B	A	B	A	B	A	A	A	B	A	B	A	B	A	B
	1	13.32-2	Florida127	FL_10-97	1	0	23.33333333	A	B	A	B	A	B	A	B	A	B	A	B	A	B	A	B	A	B	A	B	A	B	A	B	A	A	A	B	A	A	B	B	A	B	A	A	B	B	B	B	B	B
	1	13.32-20	Florida127	FL_10-97	1	8.166666667	58.33333333	A	B	A	B	A	B	A	B	A	B	A	B	A	B	A	B	A	B	A	B	A	B	A	B	A	A	A	B	A	A	B	B	A	B	A	A	B	B	B	B	B	B
	1	13.32-6	Florida127	FL_10-97	1	88	0	A	B	A	B	A	B	A	B	A	B	A	B	A	B	A	B	A	B	A	B	B	B	A	A	A	B	B	B	A	B	A	B	A	A	A	B	A	B	A	B	A	B
	1	13.32-7	Florida127	FL_10-97	1	0	26.83333333	B	B	B	B	A	A	A	A	B	B	A	A	A	A	B	B	B	B	A	A	A	A	B	B	A	A	A	A	A	A	B	B	B	B	A	A	B	B	B	B	B	B
	1	13.32-9	Florida127	FL_10-97	1	44	32.66666667	B	B	B	B	A	A	A	A	B	B	A	A	A	A	B	B	B	B	A	A	A	B	A	B	A	B	A	B	A	B	A	B	A	B	A	B	A	B	A	B	A	B
	1	13.34-162	FL_09-46	FL_10-94	1	31.16666667	49	A	A	A	A	B	B	B	B	A	A	A	A	B	B	A	A	A	A	B	B	B	B	B	B	A	A	B	B	A	A	B	B	B	B	A	A	B	B	B	B	B	B
	1	13.34-179	FL_09-46	FL_10-94	1	8.166666667	72.33333333	A	A	A	A	B	B	B	B	A	A	A	A	B	B	A	A	A	A	B	B	B	B	B	B	A	A	B	B	A	A	B	B	B	B	A	A	B	B	B	B	B	B
	1	13.34-180	FL_09-46	FL_10-94	1	0	36.16666667	A	B	A	B	A	B	A	B	A	B	A	A	A	B	A	B	A	B	A	B	B	B	A	B	A	B	B	B	A	B	A	B	A	B	A	B	A	B	A	B	A	B
	1	13.34-25	FL_09-46	FL_10-94	1	3.5	59.5	A	B	A	B	A	B	A	B	A	B	A	A	A	B	B	B	A	B	A	A	A	B	A	B	A	B	A	B	A	B	A	B	A	B	A	B	A	B	A	B	A	B
	1	13.34-35	FL_09-46	FL_10-94	1	0	51.33333333	A	A	A	A	B	B	B	B	A	A	A	A	B	B	A	A	A	A	B	B	B	B	B	B	A	A	B	B	A	A	B	B	B	B	A	A	B	B	B	B	B	B
	1	13.34-41	FL_09-46	FL_10-94	1	39.33333333	46.66666667	A	A	A	A	B	B	B	B	A	A	A	A	B	B	A	A	A	A	B	B	B	B	B	B	A	A	B	B	A	A	B	B	B	B	A	A	B	B	B	B	B	B
	1	13.34-44	FL_09-46	FL_10-94	1	0	3.5	A	B	A	B	A	B	A	B	A	B	A	A	A	B	B	B	A	B	A	A	A	B	A	B	A	B	A	B	A	B	A	B	A	B	A	B	A	B	A	B	A	B
	1	13.34-55	FL_09-46	FL_10-94	1	63.83333333	78.16666667	A	A	A	A	B	B	B	B	A	A	A	A	B	B	A	B	A	A	A	B	A	B	B	B	A	A	A	B	A	A	B	B	B	B	A	A	B	B	B	B	B	B
	1	13.34-64	FL_09-46	FL_10-94	1	0	33.83333333	A	B	A	B	A	B	A	B	A	B	A	A	A	B	A	B	A	B	A	A	A	B	A	B	A	B	A	B	A	B	A	B	A	B	A	B	A	B	A	B	A	B
	1	13.34-66	FL_09-46	FL_10-94	1	48.66666667	52.5	A	A	A	A	B	B	B	B	A	A	A	A	B	B	A	A	A	A	B	B	B	B	B	B	A	A	B	B	A	A	B	B	B	B	A	A	B	B	B	B	B	B
	1	13.37-152	FL_09-46	11.28-34	1	0	25.66666667	A	A	A	A	B	B	B	B	A	A	A	A	B	B	A	A	A	A	B	B	B	B	B	B	A	A	B	B	A	A	B	B	B	B	A	A	B	B	B	B	B	B
	1	13.37-198	FL_09-46	11.28-34	1	0	40.83333333	A	B	A	B	A	B	A	B	A	B	A	A	A	B	A	B	A	B	A	B	B	B	A	B	A	B	B	B	A	B	A	B	A	B	A	B	A	B	A	B	A	B
	1	13.37-20	FL_09-46	11.28-34	1	44	44.33333333	A	B	A	B	A	B	A	B	A	B	A	A	A	B	A	B	A	B	A	B	B	B	A	B	A	B	B	B	A	B	A	B	A	B	A	B	A	B	A	B	A	B
	1	13.37-206	FL_09-46	11.28-34	1	0	0	A	A	A	A	B	B	B	B	A	A	A	A	B	B	A	A	A	A	B	B	B	B	B	B	A	A	B	B	A	A	B	B	B	B	A	A	B	B	B	B	B	B
	1	13.37-211	FL_09-46	11.28-34	1	8.166666667	36.16666667	A	A	A	A	B	B	B	B	A	A	A	A	B	B	A	A	A	A	B	B	B	B	B	B	A	A	B	B	A	A	B	B	B	B	A	A	B	B	B	B	B	B
	1	13.37-216	FL_09-46	11.28-34	1	0	33.83333333	A	A	A	A	B	B	B	B	A	A	A	A	B	B	A	A	A	A	B	B	B	B	B	B	A	A	B	B	A	A	B	B	B	B	A	A	B	B	B	B	B	B
	1	13.37-25	FL_09-46	11.28-34	1	52.16666667	19.83333333	A	B	A	B	A	B	A	B	A	B	A	A	A	B	A	B	A	B	A	B	B	B	A	B	A	B	B	B	A	B	A	B	A	B	A	B	-	-	A	B	A	B
	1	13.37-305	FL_09-46	11.28-34	1	0	44.33333333	A	A	A	B	A	B	A	B	A	B	A	A	A	B	A	B	A	B	A	B	B	B	A	B	A	B	B	B	A	B	A	B	A	B	A	B	A	B	A	B	A	B
	1	13.37-39	FL_09-46	11.28-34	1	0	64.16666667	A	A	A	A	B	B	B	B	A	A	A	A	B	B	A	A	A	A	B	B	B	B	B	B	A	A	B	B	A	A	B	B	B	B	A	A	B	B	B	B	B	B
	1	13.37-51	FL_09-46	11.28-34	1	0	23.33333333	A	B	A	B	A	B	A	B	A	B	A	A	A	B	A	B	A	B	A	B	B	B	A	B	A	B	B	B	A	B	A	B	A	B	A	B	A	B	A	B	A	B
	1	13.41-105	FL_09-46	FL_10-153	1	0	45.5	A	B	A	B	A	B	A	B	A	B	A	A	A	B	A	B	A	B	A	B	B	B	A	B	A	B	B	B	A	B	A	B	A	B	A	B	A	B	A	B	A	B
	1	13.41-106	FL_09-46	FL_10-153	1	3.5	21	A	B	A	B	A	B	A	B	A	B	A	A	A	B	A	B	A	B	A	B	B	B	A	B	A	B	B	B	A	B	A	B	A	B	A	B	A	B	A	B	A	B
	1	13.41-107	FL_09-46	FL_10-153	1	0	29.16666667	A	B	A	B	A	B	A	B	A	B	A	A	A	B	A	B	A	B	A	B	B	B	A	B	A	B	B	B	A	B	A	B	A	B	A	B	A	B	A	B	A	B
	1	13.41-109	FL_09-46	FL_10-153	1	3.5	23.33333333	A	B	A	B	A	B	A	B	A	B	A	A	A	B	A	B	A	B	A	B	B	B	A	B	A	B	B	B	A	B	A	B	A	B	A	B	A	B	A	B	A	B
	1	13.41-119	FL_09-46	FL_10-153	1	3.5	4.666666667	A	B	A	B	A	B	A	B	A	B	A	A	A	B	A	B	A	B	A	B	B	B	A	B	A	B	B	B	A	B	A	B	A	B	A	B	A	B	A	B	A	B
	1	13.41-121	FL_09-46	FL_10-153	1	0	31.5	A	B	A	B	A	B	A	B	A	B	A	A	A	B	A	B	A	B	A	B	B	B	A	B	A	B	B	B	A	B	A	B	A	B	-	-	A	B	A	B	A	B
	1	13.41-128	FL_09-46	FL_10-153	1	102.8333333	29.16666667	A	A	A	A	B	B	B	B	A	A	A	A	B	B	A	A	A	A	B	B	B	B	B	B	A	A	B	B	A	A	B	B	B	B	A	A	B	B	B	B	B	B
	1	13.41-131	FL_09-46	FL_10-153	1	7	3.5	A	A	A	A	B	B	B	B	A	A	A	A	B	B	A	A	A	A	B	B	B	B	B	B	A	A	B	B	A	A	B	B	B	B	A	A	B	B	B	B	B	B
	1	13.41-61	FL_09-46	FL_10-153	1	0	3.5	A	B	A	B	A	B	A	B	A	B	A	A	A	B	A	B	A	B	A	B	B	B	A	B	A	B	B	B	A	B	A	B	A	B	A	B	A	B	A	B	A	B
	1	13.41-93	FL_09-46	FL_10-153	1	44	0	A	A	A	A	B	B	B	B	A	A	A	A	B	B	A	A	A	A	B	B	B	B	B	B	A	A	B	B	A	A	B	B	B	B	A	A	B	B	B	B	B	B
	1	13.41-96	FL_09-46	FL_10-153	1	16.33333333	31.5	A	A	A	A	B	B	B	B	A	A	A	A	B	B	A	A	A	A	B	B	B	B	B	B	A	A	B	B	A	A	B	B	B	B	A	A	B	B	B	B	B	B
	1	13.43-16	FL_10-153	FL_10-94	1	78.66666667	15.16666667	A	A	A	A	B	B	B	B	A	A	A	A	B	B	A	B	A	A	A	B	A	B	B	B	A	A	A	B	A	A	B	B	B	B	A	A	B	B	B	B	B	B
	1	13.43-42	FL_10-153	FL_10-94	1	0	7	A	A	A	A	B	B	B	B	A	A	A	A	B	B	A	B	-	-	A	B	A	B	B	B	A	A	A	B	A	A	B	B	B	B	A	A	B	B	B	B	B	B
	1	13.43-63	FL_10-153	FL_10-94	1	15.16666667	0	A	A	A	A	B	B	B	B	A	A	A	A	B	B	A	A	A	A	B	B	B	B	B	B	A	A	B	B	A	A	B	B	B	B	A	A	B	B	B	B	B	B
	1	13.43-66	FL_10-153	FL_10-94	1	0	24.5	A	A	A	A	B	B	B	B	A	A	A	A	B	B	A	B	A	A	A	B	A	B	B	B	A	A	A	B	A	A	B	B	B	B	A	A	B	B	B	B	B	B
	1	13.43-67	FL_10-153	FL_10-94	1	0	21	A	A	A	A	B	B	B	B	A	A	A	A	B	B	A	A	A	A	B	B	B	B	B	B	A	A	B	B	A	A	B	B	B	B	A	A	B	B	B	B	B	B
	1	13.43-91	FL_10-153	FL_10-94	1	0	37.33333333	A	A	A	A	B	B	B	B	A	A	A	A	B	B	A	B	A	A	A	B	A	B	B	B	A	A	A	B	A	A	B	B	B	B	A	A	B	B	B	B	B	B
	1	13.43-95	FL_10-153	FL_10-94	1	3.5	0	A	A	A	A	B	B	B	B	A	A	A	A	B	B	A	B	A	A	A	B	A	B	B	B	A	A	A	B	A	A	B	B	B	B	A	A	B	B	B	B	B	B
	1	13.48-108	FL_10-94	Florida127	1	0	29.16666667	A	A	A	A	B	B	B	B	A	A	A	B	B	B	A	B	A	A	A	B	A	B	A	B	A	A	A	B	A	A	B	B	A	B	A	A	B	B	B	B	B	B
	1	13.48-123	FL_10-94	Florida127	1	0	32.66666667	A	A	A	A	B	B	B	B	A	A	A	B	B	B	A	B	A	A	A	B	A	B	A	B	A	A	A	B	A	A	B	B	A	B	A	A	B	B	B	B	B	B
	1	13.48-190	FL_10-94	Florida127	1	0	3.5	A	B	A	B	A	B	A	B	A	B	A	A	A	B	A	B	A	B	A	B	A	B	B	B	A	A	A	B	A	A	B	B	B	B	A	A	B	B	B	B	B	B
	1	13.48-44	FL_10-94	Florida127	1	3.5	78.16666667	A	B	A	B	A	B	A	B	A	B	A	A	A	B	A	B	A	B	A	B	A	B	B	B	A	A	A	B	A	A	B	B	A	B	A	A	B	B	B	B	B	B
	1	13.48-49	FL_10-94	Florida127	1	41.66666667	17.5	A	B	A	B	A	B	A	B	A	B	A	A	A	B	B	B	A	B	A	B	A	B	B	B	A	A	A	B	A	A	B	B	B	B	A	A	B	B	B	B	B	B
	1	13.48-53	FL_10-94	Florida127	1	60.16666667	42	A	A	A	A	B	B	B	B	A	A	A	B	B	B	A	B	A	A	A	B	A	B	A	B	A	A	A	B	A	A	B	B	A	B	A	A	B	B	B	B	B	B
	1	13.48-54	FL_10-94	Florida127	1	33.5	19.83333333	A	A	A	A	B	B	B	B	A	A	A	B	B	B	A	B	A	A	A	B	A	B	A	B	A	A	A	B	A	A	B	B	A	B	A	A	B	B	B	B	B	B
	1	13.48-70	FL_10-94	Florida127	1	91.16666667	16.33333333	A	B	A	B	A	B	A	B	A	B	A	A	A	B	A	B	A	B	A	B	A	B	B	B	A	A	A	B	A	A	B	B	B	B	A	A	B	B	B	B	B	B
	1	13.48-88	FL_10-94	Florida127	1	39.33333333	45.5	A	B	A	B	A	B	A	B	A	B	A	A	A	B	A	B	A	B	A	B	A	B	B	B	A	A	A	B	A	A	B	B	B	B	A	A	B	B	B	B	B	B
	1	13.38-68	FL_10-94	Florida127	1	0	21	A	A	A	A	B	B	B	B	A	A	A	B	B	B	A	B	A	A	A	B	A	B	A	B	A	A	A	B	A	A	B	B	A	B	A	A	B	B	B	B	B	B
	1	13.46-179	FL_10-94	Florida127	1	44	-	A	B	A	B	A	B	A	B	A	B	A	A	A	B	A	B	A	B	A	B	A	B	B	B	A	A	A	B	A	A	B	B	B	B	A	A	B	B	B	B	B	B
	1	13.50-137	Florida127	FL_10-97	1	17.5	30.33333333	B	B	B	B	A	A	A	A	B	B	A	A	A	A	B	B	B	B	A	A	A	B	A	B	A	B	A	B	A	B	A	B	A	B	A	B	A	B	A	B	A	B
	1	13.50-140	Florida127	FL_10-97	1	0	71.16666667	A	B	A	B	A	B	A	B	A	B	A	B	A	B	A	B	A	B	A	B	A	B	A	B	A	A	A	B	A	A	B	B	A	B	A	A	B	B	B	B	B	B
	1	13.50-147	Florida127	FL_10-97	1	15.16666667	50.16666667	A	B	A	B	A	B	A	B	A	B	A	B	A	B	A	B	A	B	A	B	B	B	A	A	A	B	B	B	A	B	A	B	A	A	A	B	A	B	A	B	A	B
	1	13.50-57	Florida127	FL_10-97	1	44	18.66666667	-	-	A	B	A	B	A	B	A	B	A	B	A	B	A	B	A	B	A	B	A	B	A	B	A	A	A	B	A	A	B	B	A	B	A	A	B	B	B	B	B	B
	1	13.50-59	Florida127	FL_10-97	1	3.5	32.66666667	B	B	B	B	A	A	A	A	B	B	A	A	A	A	B	B	B	B	A	A	A	B	A	B	A	B	A	B	A	B	A	B	A	B	A	B	A	B	A	B	A	B
	1	13.50-67	Florida127	FL_10-97	1	30	66.5	B	B	B	B	A	A	A	A	B	B	A	A	A	A	B	B	B	B	A	A	A	A	B	B	A	A	A	A	A	A	B	B	B	B	A	A	B	B	B	B	B	B
	1	13.50-74	Florida127	FL_10-97	1	34.66666667	22.16666667	A	B	A	B	A	B	A	B	A	B	A	B	A	B	A	B	A	B	A	B	A	B	A	B	A	A	A	B	A	A	B	B	A	B	A	A	B	B	B	B	B	B
	1	13.50-99	Florida127	FL_10-97	1	24.16666667	30.33333333	B	B	B	B	A	A	A	A	B	B	A	A	A	A	B	B	B	B	A	A	A	A	B	B	A	A	A	A	A	A	B	B	B	B	A	A	B	B	B	B	B	B
	1	13.51-127	Florida127	FL_10-47	1	0	37.33333333	A	B	B	B	A	A	A	A	B	B	A	A	A	A	B	B	B	B	A	A	A	A	B	B	A	A	A	A	A	A	B	B	B	B	A	A	B	B	B	B	B	B
	1	13.51-128	Florida127	FL_10-47	1	0	7	-	-	A	B	A	B	A	B	A	B	A	A	A	B	A	B	A	B	A	B	A	B	B	B	A	A	A	B	A	A	B	B	B	B	A	A	B	B	B	B	B	B
	1	13.51-22	Florida127	FL_10-47	1	0	5.833333333	A	B	A	B	A	B	A	B	A	B	A	A	A	B	A	B	A	B	A	B	A	B	B	B	A	A	A	B	A	A	B	B	B	B	A	A	B	B	B	B	B	B
	1	13.51-230	Florida127	FL_10-47	1	3.5	0	-	-	A	B	A	B	A	B	A	B	A	A	A	B	A	B	A	B	A	B	A	B	B	B	A	A	A	B	A	A	B	B	B	B	A	A	B	B	B	B	B	B
	1	13.51-25	Florida127	FL_10-47	1	40.5	73.5	A	A	A	B	A	B	A	B	A	B	A	B	A	B	A	B	A	B	A	B	A	B	A	B	A	A	A	B	A	A	B	B	A	B	A	A	B	B	B	B	B	B
	1	13.51-34	Florida127	FL_10-47	1	37.33333333	106.1666667	A	B	A	B	A	B	A	B	A	B	A	A	A	B	A	B	A	B	A	B	A	B	B	B	A	A	A	B	A	A	B	B	B	B	A	A	B	B	B	B	B	B
	1	13.51-38	Florida127	FL_10-47	1	30	52.5	A	B	A	B	A	B	A	B	A	B	A	A	A	B	A	B	A	B	A	B	A	B	B	B	A	A	A	B	A	A	B	B	B	B	A	A	B	B	B	B	B	B
	1	13.51-57	Florida127	FL_10-47	1	28.83333333	30.33333333	A	A	A	B	A	B	A	B	A	B	A	B	A	B	A	B	A	B	A	B	A	B	A	B	A	A	A	B	A	A	B	B	A	B	A	A	B	B	B	B	B	B
	1	13.51-72	Florida127	FL_10-47	1	107.5	49	A	B	A	B	A	B	A	B	A	B	A	A	A	B	A	B	A	B	A	B	A	B	B	B	A	A	A	B	A	A	B	B	B	B	A	A	B	B	B	B	B	B
	1	13.51-73	Florida127	FL_10-47	1	27.66666667	67.66666667	A	A	A	B	A	B	A	B	A	B	A	B	A	B	A	B	A	B	A	B	A	B	A	B	A	A	A	B	A	A	B	B	A	B	A	A	B	B	B	B	B	B
	1	13.51-8	Florida127	FL_10-47	1	91.5	28	A	A	A	B	A	B	A	B	A	B	A	B	A	B	A	B	A	B	A	B	A	B	A	B	A	A	A	B	A	A	B	B	A	B	A	A	B	B	B	B	B	B
	1	13.5-124	Florida127	FL_10-47	1	37	-	A	B	B	B	A	A	A	A	B	B	A	A	A	A	B	B	B	B	A	A	A	A	B	B	A	A	A	A	A	A	B	B	B	B	A	A	B	B	B	B	B	B
	1	13.50-76	Florida127	FL_10-47	1	31.16666667	-	A	A	A	A	B	B	B	B	A	A	A	B	B	B	A	A	A	A	B	B	B	B	A	B	A	A	B	B	A	A	B	B	A	B	A	A	B	B	B	B	B	B
	1	13.50-79	Florida127	FL_10-47	1	0	-	A	A	A	B	A	B	A	B	A	B	A	B	A	B	A	B	A	B	A	B	A	B	A	B	A	A	A	B	A	A	B	B	A	B	A	A	B	B	B	B	B	B
	1	13.54-137	Florida127	Florida127	1	0	36.16666667	B	B	B	B	A	A	A	A	B	B	A	A	A	A	B	B	B	B	A	A	A	A	B	B	A	A	A	A	A	A	B	B	B	B	A	A	B	B	B	B	B	B
	1	13.54-162	Florida127	Florida127	1	119.1666667	51.33333333	A	B	A	B	A	B	B	B	A	A	A	B	A	B	A	B	A	B	B	B	B	B	A	A	A	A	B	B	A	A	B	B	A	A	A	A	B	B	B	B	B	B
	1	13.54-185	Florida127	Florida127	1	30.33333333	32.66666667	B	B	B	B	A	A	A	A	B	B	A	A	A	A	B	B	B	B	A	A	A	A	B	B	A	A	A	A	A	A	B	B	B	B	A	A	B	B	B	B	B	B
	1	13.54-25	Florida127	Florida127	1	128.5	37.33333333	A	B	A	B	A	B	A	B	A	B	A	B	A	B	A	B	A	B	A	B	A	B	A	B	A	A	A	B	A	A	B	B	A	B	A	A	B	B	B	B	B	B
	1	13.54-54	Florida127	Florida127	1	23.33333333	85.16666667	A	B	A	B	A	B	A	B	A	B	A	B	A	B	A	B	A	B	A	B	A	B	A	B	A	A	A	B	A	A	B	B	A	B	A	A	B	B	B	B	B	B
	1	13.54-57	Florida127	Dummy54	1	8.166666667	-	A	B	A	B	A	B	A	B	A	B	A	B	A	B	A	B	A	B	B	B	B	B	A	B	A	A	B	B	A	A	B	B	A	B	A	A	B	B	B	B	B	B
	1	13.55-10	FL_10-47	FL_10-153	1	8.166666667	0	A	A	A	B	A	B	A	B	A	B	A	A	A	B	A	B	A	B	A	B	A	B	B	B	A	A	A	B	A	A	B	B	B	B	A	A	B	B	B	B	B	B
	1	13.55-12	FL_10-47	FL_10-153	1	33.5	5.833333333	A	A	A	A	B	B	B	B	A	A	A	A	B	B	A	A	A	A	B	B	B	B	B	B	A	A	B	B	A	A	B	B	B	B	A	A	B	B	B	B	B	B
	1	13.55-165	FL_10-47	FL_10-153	1	3.5	0	A	A	A	A	B	B	B	B	A	A	A	A	B	B	A	A	A	A	B	B	B	B	B	B	A	A	B	B	A	A	B	B	B	B	A	A	B	B	B	B	B	B
	1	13.55-37	FL_10-47	FL_10-153	1	24.16666667	1.166666667	A	A	A	B	A	B	A	B	A	B	A	A	A	B	A	B	A	B	A	B	A	B	B	B	A	A	A	B	A	A	B	B	B	B	A	A	B	B	B	B	B	B
	1	13.55-40	FL_10-47	FL_10-153	1	0	18.66666667	A	A	A	B	A	B	A	B	A	B	A	A	A	B	A	B	A	B	A	B	A	B	B	B	A	A	A	B	A	A	B	B	B	B	A	A	B	B	B	B	B	B
	1	13.55-43	FL_10-47	FL_10-153	1	44	60.66666667	A	A	A	A	B	B	B	B	A	A	A	A	B	B	A	A	A	A	B	B	B	B	B	B	A	A	B	B	A	A	B	B	B	B	A	A	B	B	B	B	B	B
	1	13.55-50	FL_10-47	FL_10-153	1	3.5	0	A	A	A	A	B	B	B	B	A	A	A	A	B	B	A	A	A	A	B	B	B	B	B	B	A	A	B	B	A	A	B	B	B	B	A	A	B	B	B	B	B	B
	1	13.55-83	FL_10-47	FL_10-153	1	0	37.33333333	A	A	A	A	B	B	B	B	A	A	A	A	B	B	A	A	A	A	B	B	B	B	B	B	A	A	B	B	A	A	B	B	B	B	A	A	B	B	B	B	B	B
	1	13.55-84	FL_10-47	FL_10-153	1	0	5.833333333	A	A	A	B	A	B	A	B	A	B	A	A	A	B	A	B	A	B	A	B	A	B	B	B	A	A	A	B	A	A	B	B	B	B	A	A	B	B	B	B	B	B
	1	13.55-94	FL_10-47	FL_10-153	1	0	43.16666667	A	A	A	A	B	B	B	B	A	A	A	A	B	B	A	A	A	A	B	B	B	B	B	B	A	A	B	B	A	A	B	B	B	B	A	A	B	B	B	B	B	B
	1	13.64-115	FL_09-46	FL_10-24	1	9.333333333	17.5	B	B	B	B	A	A	A	A	B	B	A	A	A	A	B	B	B	B	A	A	B	B	A	A	B	B	B	B	B	B	A	A	A	A	B	B	A	A	A	A	A	A
	1	13.64-118	FL_09-46	FL_10-24	1	0	5.833333333	A	A	A	A	B	B	B	B	A	A	A	A	B	B	A	A	A	A	B	B	B	B	B	B	A	A	B	B	A	A	B	B	B	B	A	A	B	B	B	B	B	B
	1	13.64-63	FL_09-46	FL_10-24	1	0	24.5	A	B	A	B	A	B	A	B	A	B	A	A	A	B	A	B	A	B	A	B	B	B	A	B	A	B	B	B	A	B	A	B	A	B	A	B	A	B	A	B	A	B
	1	13.64-70	FL_09-46	FL_10-24	1	7	28	B	B	B	B	A	A	A	A	B	B	A	A	A	A	B	B	B	B	A	A	B	B	A	A	B	B	B	B	B	B	A	A	A	A	B	B	A	A	A	A	A	A
	1	13.64-99	FL_09-46	FL_10-24	1	0	73.5	-	-	A	B	A	B	A	B	A	B	A	A	A	B	A	B	A	B	A	B	B	B	A	B	A	B	B	B	A	B	A	B	A	B	A	B	A	B	A	B	A	B
	1	13.65-160	Florida127	FL_10-24	1	0	0	A	B	A	B	A	B	A	B	A	B	A	A	A	B	A	B	A	B	A	B	A	B	B	B	A	A	A	B	A	A	B	B	B	B	A	A	B	B	B	B	B	B
	1	13.65-20	Florida127	FL_10-24	1	3.5	10.5	A	A	A	A	B	B	B	B	A	A	A	B	B	B	A	A	A	A	B	B	B	B	A	B	A	A	B	B	A	A	B	B	A	B	A	A	B	B	B	B	B	B
	1	13.65-26	Florida127	FL_10-24	1	67.33333333	12.83333333	A	A	A	A	B	B	B	B	A	A	A	B	B	B	A	A	A	A	B	B	B	B	A	B	A	A	B	B	A	A	B	B	A	B	A	A	B	B	B	B	B	B
	1	13.65-32	Florida127	FL_10-24	1	0	12.83333333	A	B	A	B	A	B	A	B	A	B	A	A	A	B	A	B	A	B	A	B	A	B	B	B	A	A	A	B	A	A	B	B	B	B	A	A	B	B	B	B	B	B
	1	13.65-40	Florida127	FL_10-24	1	15.16666667	23.33333333	A	A	A	A	B	B	B	B	A	A	A	B	B	B	A	A	A	A	B	B	B	B	A	B	A	A	B	B	A	A	B	B	A	B	A	A	B	B	B	B	B	B
	1	13.65-46	Florida127	FL_10-24	1	0	0	A	B	A	B	A	B	A	B	A	B	A	A	A	B	A	B	A	B	A	B	A	B	B	B	A	A	A	B	A	A	B	B	B	B	A	A	B	B	B	B	B	B
	1	13.65-61	Florida127	FL_10-24	1	16.33333333	18.66666667	A	A	A	A	B	B	B	B	A	A	A	B	B	B	A	A	A	A	B	B	B	B	A	B	A	A	B	B	A	A	B	B	A	B	A	A	B	B	B	B	B	B
	1	13.65-69	Florida127	FL_10-24	1	8.166666667	19.83333333	A	B	A	B	A	B	A	B	A	B	A	A	A	B	A	B	A	B	A	B	A	B	B	B	A	A	A	B	A	A	B	B	B	B	A	A	B	B	B	B	B	B
[truncated: 214 more columns]
