# Supplementary material for: Pedigree-Based Analysis in a Multiparental Population of Octoploid Strawberry Reveals QTL Alleles Conferring Resistance to Phytophthora cactorum
Source: G3 (Bethesda). 2017 Jun 5;7(6):1707–19. doi: 10.1534/g3.117.042119 (PMC5473751; doi:10.1534/g3.117.042119)
Supplement: Supplementary file 18 [file 1707FileS7.zip › File S7/1 Software/Linkage group 7D specific QTL analysis/Pc 2013-14 - LG7D/rep1/inputs/postQTL.xml]

<?xml version="1.0" encoding="utf-8"?>
<Report name="PostQTL Output Summary" xml:lang="en">
<Section Title="PostQTL information">
<Section Title="Version PostQTL">
<Paragraph Type="dictionary">
PostQTL version number , 0.99123
PostQTL version date , 07.NOV.2014
</Paragraph>
</Section>
<Section Title="Computation Time PostQTL">
<Paragraph Type="table">
key,day,date,time
Starting time , Tue, 19 Jul 2016, 19:57:51
Completion time , Tue, 19 Jul 2016, 19:58:07
</Paragraph>
</Section>
<Section Title="Inference Number of QTL">
<Paragraph Type="plain">PAIRWISE comparison of models with subsequent numbers of QTL</Paragraph>
<Paragraph Type="table">
pair,H1,H0
1/0, 1-QTL model,0-QTL model
2/1, 2-QTL model,1-QTL model
etc.,,
</Paragraph><Paragraph Type="plain">Interpretation of Bayes Factors</Paragraph>
<Paragraph Type="table">
2ln(BF),Evidence against H0
0 to 2,hardly any
2 to 5,positive
5 to 10,strong
> 10,decisive
NA,Not Available
</Paragraph><Paragraph Type="plain">Link to CSV files with same info as below</Paragraph>
<Paragraph Type="linkedDictionary">
Pairwise Bayes Factors:  , NQTL_BayesFac.csv
Posterior Probabilities:  , NQTL_PostProb.csv
</Paragraph>
<Paragraph Type="plain">Bayes Factors on chromosome level</Paragraph>
<Paragraph Type="table">
chrom,1/0,2/1,3/2,4/3,5/4,6/5
0,NA,5.9,0.8,-0.0,NA,NA
</Paragraph><Paragraph Type="plain">posterior probability on chromosome level</Paragraph>
<Paragraph Type="table">
chrom,0,1,2,3,4,5
0,0.00,0.06,0.58,0.28,0.07,0.01
</Paragraph></Section>
<Section Title="Select subset of individuals" HelpTag="HELP_SelectIndividuals">
<Paragraph Type="linkedDictionary">
Set of Individuals (as default by FlexQTL) , wrtgtp.nms
</Paragraph>
<Paragraph Type="plain">
Suggestion to Select SubSet of Individuals: </Paragraph>
<Paragraph Type="plain">
1. Open the default file 'wrtgtp.nms' and save as 'wrtgtp.inp'</Paragraph>
<Paragraph Type="plain">
2. Create a (new) second column: , subset indicator (Values given below) </Paragraph>
<Paragraph Type="plain">
3. NOTE: Keep total and order of individuals identical to file 'wrtgtp.nms'! </Paragraph>
<Paragraph Type="dictionary">
Value for INcluded individual , 1
Value for EXcluded individual , 0
</Paragraph>
</Section>
<Section Title="Marked QTL Regions" HelpTag="HELP_MQTRegions">
<Paragraph Type="linkedDictionary">
Marked QTL Regions (as default by FlexQTL) , MQTRegions.new
Marked QTL Regions (as defined by user) , MQTRegions.inp
</Paragraph>
</Section>
<Section Title="Marked QTL Regions Individuals' Info">
<Paragraph Type="plain">The Marked QTL Regions are given in previous tab!)</Paragraph>
<Paragraph Type="linkedDictionary">
Individuals' Estimated Breeding Values: , MQTRegionsEBV.csv
Individuals' Genotype Probabilities: , MQTRegionsGTP.csv
</Paragraph>
</Section>
<Section Title="Phased QTL Regions" HelpTag="HELP_PhQRegions">
<Paragraph Type="linkedDictionary">
Marked QTL Regions (as default by FlexQTL) , MQTRegions.new
</Paragraph>
<Paragraph Type="plain">
Suggestion to Define Phased QTL Regions:</Paragraph>
<Paragraph Type="plain">
1. Open the default file 'MQTRegions.new' and save as 'PhQRegions.inp' </Paragraph>
<Paragraph Type="plain">
2. Delete all regions to be EXCLUDED! </Paragraph>
<Paragraph Type="plain">
3. Edit those regions to be INCLUDED! </Paragraph>
<Paragraph Type="plain">
4. NOTE: These regions should NOT enclose marker positions!</Paragraph>
</Section>
</Section>
</Report>
