# Supplementary material for: Pedigree-Based Analysis in a Multiparental Population of Octoploid Strawberry Reveals QTL Alleles Conferring Resistance to Phytophthora cactorum
Source: G3 (Bethesda). 2017 Jun 5;7(6):1707–19. doi: 10.1534/g3.117.042119 (PMC5473751; doi:10.1534/g3.117.042119)
Supplement: Supplementary file 18 [file 1707FileS7.zip › File S7/1 Software/Linkage group 7D specific QTL analysis/Pc 2013-14 - LG7D/rep2/input/flexqtl.par]

; Marco Bink                            marco.bink@wur.nl
; Biometris - Wageningen UR             www.biometris.nl
; P.O. Box 100
; 6700 AC  Wageningen
; the Netherlands
;
; Input file for software FlexQTL(tm)
;                         version 0.99112
;                         07.JUN.2014 
;                         www.flexqtl.nl
;
;
; GENERAL COMMENTS
; 1) Sentences (or parts thereof) preceded by a semicolon sign ';' will be
;    interpreted as being comments
; 2) The order of appearance of certain sets of FlexQTL input variables in
;    this file are crucial. These will be indicated for those variables.
; 3) This file is read completely at the start of running FlexQTL and then
;    during the running of FlexQTL partially read to check the variable for
;    the length of the Markov chain.  This allows the user to decrease or
;    increase the initially-defined length of the Markov chain.
; 4) This file is appended with a new seed right after the start of the Markov
;    chain. One may therefore use this file to simulate another independent
;    Markov chain. Also, this implies that the user has to eliminate the last
;    seed from this file to start a Markov chain with the same seed as the
;    previous Markov chain.  FlexQTL uses the last seed found in this file.
;
; COMMENTS on variables
; datafile    File with data on pedigree, phenotypes and marker genotypes
;              NOTE: 18.10.05 if datafile with pre-fix 'CM' is available, then
;                this file will be used, instead of original datafile!
;                'CMflexqtl.dat' == datafile with Consistent Marker genotypes
;                Latter file is NOT checked on consistent of marker scores!
;                NOTE: FlexQTL creates the 'CM'datafile automatically!
; mapfile     File with data on marker linkage map
;-----------------------------------------------------------------------------
datafile      Geno2013-14_4.txt
mapfile       FQmap7D_1.txt
;-----------------------------------------------------------------------------
;
; COMMENTS on variables 
; ncolN       Number of columns for nuisance variables in data file. NOTE that
;             this number is excluding the overall mean, the overall mean is
;             assumed to be always in the model and is therefore not included
;             as a column in the data file.  The prior for the overall mean is
;             always assumed to be a Uniform distribution.
; indiN       Indicator(s)for nuisance variables. Possible values are:
;             -1     variable excluded from model
;              0     variable included into model with prior being Uniform
;              1     variable included into model with prior being Normal
;                    NOTE that the variance of this Normal distribution is not
;                    known and estimated from the data as well (prior for the
;                    variance of this Normal distribution is assumed to be an
;                    Inverted Chi-Square distribution).
;              3     variable used to identify individuals whose genotypes to
;                    be written to file (22.07.2005, see also 'writeGTP')
;             NOTE that if ncolN equals 0 then indiN should have empty row!
; namesN      names for nuisance variables (ONLY used for output to Pedimap!) 
;             number of strings must be equal to value of ncolN
; *************************************************
; NOTE : ncolN has to occur prior to indiN & namesN
; *************************************************
; ncolT       Number of columns for trait variables in data file. Note that in
;             case of multiple trait variables a selection of variables to be
;             included into the analysis can be made.
; indiT       Indicator(s) for trait variables. Possible values are:
;             0      variable excluded from the analysis
;             1      variable included into the analysis
; namesT      names for trait variables (ONLY used for output to Pedimap!) 
;             number of strings must be equal to value of ncolT
; *************************************************
; NOTE : ncolT has to occur prior to indiT & namesT
; *************************************************
; misvalT     Strings or values for Missing values of Trait records. Note that
;             FlexQTL implicitly takes '-' as being a missing value for traits
;             [2010.06.01: used to be '*' but changed for consistency reasons]
;             and '-' or '0' for marker alleles.
; scaleT      Indicator for scaling of trait phenotypes. May be of use in case
;             of multiple traits analyses to avoid numerical problems. Possible
;             values are:
;             0      NO scaling
;             1      Scaling to variance equals 1.0 for each trait
;-----------------------------------------------------------------------------
ncolN               1
indiN               3
namesN              DNA  
ncolT               2
indiT               1 0 
namesT              PcDPC CgDPC
misvalT              -
scaleT              0
;-----------------------------------------------------------------------------
;
; COMMENTS on variables
; nchrom      Number of chromosomes in the datafile and mapfile
; indiC       Indicator(s) for chromosome(s) whether to be included in QTL or
;             IBD analysis. Possible values are:
;             0     chromosome excluded
;             1     chromosome included
; nmrkrC      Number of markers per chromosome as in the datafile and mapfile
; ******************************************
; NOTE : nchrom has to occur prior to  indiC
; ******************************************
; NOTE : nchrom has to occur prior to nmrkrC
; ******************************************
;
; ***********************************************
; *EXAMPLE 3 chromosomes in datafile and mapfile*
; ** nchrom        3                           **
; ** indiC         1 0 1                       **
; ** nmrkrC        8 7 9                       **
; *EXAMPLE only chr 1 & 3 analysed (=17 markers)*
; *NOTE that 24 markers are present in datafile!*
; ***********************************************
;-----------------------------------------------------------------------------
nchrom              1
indiC               1 
nmrkrC              128
;-----------------------------------------------------------------------------
;
; COMMENTS on variables
; indicQTL    Indicator for QTL OR IBD analysis. Possible values are:
;             0     excluded
;             1     included QTL analysis with number of QTL unknown
;             2     included IBD analysis with 1 QTL at fixed position
; indicFPM    Indicator for FPM/Major Gene analysis. Possible values are:
;             0     excluded
;             1     included (number of FPM unknown)
;             2     included (number of FPM known/fixed)
; indicTIM    Indicator for TIM analysis. Possible values are:
;             0     excluded
;             1     included
;             NOTE that this Infinitesimal Model for polygenic effects has
;             been devised for OUTBRED populations.
; maximQTL    Maximum number of QTL to be included in the model
; maximFPM    Maximum number of FPM to be included in the model
; priorQTL    Prior distribution for the number of QTL, the variable being
;             the mean of a (truncated) Poisson distribution
; priorFPM    Prior distribution for the number of QTL, the variable being
;             the mean of a (truncated) Poisson distribution
;-----------------------------------------------------------------------------
indicQTL            1
indicFPM            0
indicTIM            0
maximQTL            15
maximFPM            0
priorQTL            1
priorFPM            0
;-----------------------------------------------------------------------------
;
; COMMENTS on variables
; addGENE     Indicator for additive genetic effects for individual QTL
;              and/or FPM. Possible values are:
;             0   Effect excluded
;             1   Effect included with Uniform prior distribution
;             2   Effect included with Normal prior distribution
;                 (Co)Variance matrix RANDOM variable
;             3   Effect included with Normal prior distribution
;                 (Co)Variance matrix FIXED, defined in variable 'varPOA'
;             4   Effect included with Normal prior distribution
;                 (Co)Variance matrix FIXED, defined  in variable 'priorh2QTL'
;                 Total effects variance depends on number of QTLs
;             5   Effect included with Normal prior distribution
;                 (Co)Variance matrix RANDOM, diagonal structure
;                 Total effects variance depends on number of QTLs
; domGENE     Indicator for dominant genetic effects for individual QTL and/or
;             FPM. Possible valures are:
;             0   Effect excluded
;             1   Effect included with Uniform prior distribution
;             2   Effect included with Normal prior distribution
;                 (Co)Variance matrix RANDOM variable
;             3   Effect included with Normal prior distribution
;                 (Co)Variance matrix FIXED, defined in variable 'varPOA'
;             4   Effect included with Normal prior distribution
;                 (Co)Variance matrix FIXED, defined  in variable 'priorh2QTL'
;                 Total effects variance depends on number of QTLs
;             5   Effect included with Normal prior distribution
;                 (Co)Variance matrix RANDOM, diagonal structure
;                 Total effects variance depends on number of QTLs
; priorh2QTL  A priori known heritability of (total) QTL and/or FPM variance.
;             Only relevant IFF 'addGENE ==4' or 'addGENE ==4'
;             possible values between <0.0 - 1.0>
; varPOA      A priori known variance/covariance matrix of (Multivariate)
;             Normal prior distribution of the additive genetic effects.
;             Only relevant if 'addGENE == 3'
; varPOD      A priori known variance/covariance matrix of (Multivariate)
;             Normal prior distribution of the dominance genetic effects.
;             Only relevant if 'domGENE == 3'
;-----------------------------------------------------------------------------
addGENE             5
domGENE             0
priorh2QTL           
varPOA               
varPOD               
;-----------------------------------------------------------------------------
;
; COMMENTS on variables
; length      Length of Markov chain. This integer value may be changed during
;             the simulation proces to increase or decrease the sample size.
; thinning    Thinning of Markov chain w.r.t. writing samples to file
; ess         Effective Sample Size, convergence measure variable to obtain a
;             sufficient number of samples for statistical inference.
;             NOTE that this variable is optional. Non-zero value of variable
;             will supercede the value of length of Markov chain (i.e., chain
;             will be prolonged if ESS criterium has not been reached.
;             Suggested value for ess is > 100.
; lengthUDMax User-Defined Maximum length of chain, overrules ESS convergence!
;             In case of ess > 0 and lengthUDMax equals zero or not defined,
;             then lengthUDMax is taken as 5*length (original)
; FormatMCMC  Indicator variable for Format of output of MCMC samples
;             of QTL variables (files 'iqtl.out' & 'gqtl.out' )
;             0 (default & original) large sparse matrix (based on maximQTL)
;             1 (new) concise (non-zero) output (cf. other MCMC software)
;             NOTE: not relevant when calculating IBD probabilities!
;-----------------------------------------------------------------------------
length               10000
thinning             10
ess                  101
lengthUDMax          0
FormatMCMC           0
;-----------------------------------------------------------------------------
;
; COMMENTS on variables
; markerblock Number of marker loci within a block that are jointly updated
;             with respect to linkage phase among marker (and QTL) alleles.
;             ADVICE:
;             minimum block size == 2 (especially in case of IBD estimation)
;             maximum block size == 5 (may be increased further for high
;             density marker maps, however, sampling process will take longer)
; skipSampleMarkers Indicator variable to skip sampling of marker information
;             in Markov chain: Positive integer values will invoke skipping, 
;             while absence or value <=0 invokes NO skipping (20110222)
; freqmargin  Minimum margin of frequency of QTL and/or FPM alleles to the
;             boundaries of sampling space (i.e., 0 and 1). Extra prevention
;             of 'sticking' to these boundaries.
;             NOTE that if value is set equal to 0.50 then allele frequency is
;             fixed at 0.50 (special case for FPM model)
; distanceQTLs 'double value' for minimal distance between any pair of two
;             QTLs (in Morgan!).  If >0.0 then QTLs are also not allowed to be
;             located in the same marker interval. Suggested values:
;             0.0  (QTLs may be very close to eachother)
;             0.1  (QTLs have minimal distance of 10 cM & different intervals)
;-----------------------------------------------------------------------------
markerblock          2
skipSampleMarkers    0
freqmargin           0.03
distanceQTLs         0.0
;-----------------------------------------------------------------------------
;
; COMMENTS on variables
; MSegAlpha   Sustained probability of segregation errors for marker loci.
;             Suggested values are: 0.00 OR 0.01
; MSegDelta   Neutralizer for Segregation Distortion for marker loci.
;             possible values are: 
;              0 (=> No effect, = default)
;              1 (=> Neutralizer in case of distortion)
; DeleteDR    Indicator varialbe for deleting ALL observed double recombinants
;             possible values are: 
;              0 (=> No effect, = default)
;              1 (=> Deletion)
; PrbHtzInb   Probability of observing heterozygous marker genotype for inbred
;             individuals. Suggested values are: 0.00 OR 0.01
; writeMSI    Indicator for writing Marker Segregation Information (extensive)
;             to file, possible values are:
;             0           Very limited (only errors)
;             1           extensive information
; writeSIP    Indicator variable for writing Segregation Indicator Patterns:
;             default value is 0 (or not specified): NO writing, and a
;             positive integer value implies the minimum number of offspring
;-----------------------------------------------------------------------------
MSegAlpha            0.005
MSegDelta            1
DeleteDR             1
PrbHtzInb            0.00
writeMSI             0
writeSIP             0
;-----------------------------------------------------------------------------
;
; COMMENTS on variables
; pedimapV    Indicator for creating files for visualisation of pedigree and
;             marker and IBD information with software PediMap (R.Voorrips).
;             Possible values are:
;             0           No files created
;             1           Files created, including IBD info (original)
;             2           Files created, EXcluding IBD info (early stop)
; fixQTLpos   Fixed QTL position when calculating IBD probability on founder
;             alleles. Note that IBD probability calculation is completely
;             separated from QTL analysis (requires that variable 'indicQTL==2'
;             and variable 'maximQTL == 1').
;             Possible values are:
;             'double D'   position specified at (chr#)*100+position in Morgan
;             MARKERS      Every marker position of included chromosomes
;             x cM         Every x centiMorgan of included chromosomes
; anchorMarker Indicator for the anchoring (pivoting) marker locus in case of
;             IBD probability calculations, possible values are:
;             0           Founder's first informative marker locus
;             1           Founder's informative marker locus closest to an
;                         IBD position
; lockMPhase  Lock Marker Phases, i.e., treat linkage phase among marker
;             alleles as known.
;             Possible values are:
;             0            No locking of marker phases (sampling if necessary)
;             1            To be locked by FlexQTL, locked phases are written
;                          to file 'lockedphases_new.dat' 
;             2            Locked by user, prior to using FlexQTL
;                          (FlexQTL reads individuals and known phases from
;                           file 'lockedphases.dat' 
;-----------------------------------------------------------------------------
pedimapV             0
fixQTLpos             
anchorMarker         0
lockMPhase           0
;-----------------------------------------------------------------------------
;
; COMMENTS on variables
; writeGTP    STRING variable for writing genotypes of individuals for all
;             genes of FPM and/or QTL models.  Possible values are:
;             NONE/none          none of the individuals
;             ALL/all            all individuals
;             FOUNDERS/founders  founder individuals
;             'integer N'        first N individuals of the datafile
;             NUISANCE/nuisance  individuals identified via nuisance variable
;                                column in data file (see also 'indiN') 
;                    ! This column contains 0 (exclude) or 1 (include) values
;             NOTE: Names of individuals are written to file 'wrtgtp.nms'
; writeNRM    Indicator for writing Numerator Relationship Matrices
;             to file, possible values are:
;             0           no output
;             1           full matrix output
;             2           sparse matrix triplet output
; maxnwrtNUI  INTEGER variable for writing nuisance variable classes to file 
;             for all nuisance variables with LESS than 'maxnwrtNUI' classes
; headerOUT   Indicator for creating header comments to output files,
;             possible values are:
;             0           No header created
;             1           Header created
; REDprint   Indicator for reduced printing of information to output files, 
;            possible values are:
;             0           No suppression (default)
;             1           Reduced output
;-----------------------------------------------------------------------------
writeGTP             nuisance
writeNRM             0
maxnwrtNUI           0
headerOUT            1
REDprint             0
;-----------------------------------------------------------------------------
;
; COMMENTS on variables
; nullalleleP STRING variable for Putative null alleles at marker loci
; nullalleleC STRING variable for Confirmed null alleles (a priori)
; nullalleleHidden Integer value for indicator / threshold to screen for 
;             hidden null alleles (especially for SNP data):
;             threshold value equal to 5 seems to work for SNPs
;             default value is 0 (or not specified): NO checking
;             positive value: threshold & replacing into Putative NullAllele
;             negative value: threshold & replacing into Missing Alleles
;-----------------------------------------------------------------------------
nullalleleP          $
nullalleleC          $$
nullalleleHidden     0
;-----------------------------------------------------------------------------
;
; COMMENTS on variables
; absorbFP   Indicator for absorbing Final Progeny in the FPM model. Possible
;            values are:
;             0     absorption excluded
;             1     absorption included
;            NOTE that absorption is only applicable in pure FPM analysis
; VARgroup   Indicator for calculation additive genetic variance for groups/
;            cohorts, following ideas of Sorensen et al. Genet Res(2001,p.85)
;            groups/cohorts are defined by 1st col of datafile (id of family)
;            possible values are:
;             0           No calculation (default)
;             1           Calculation of Variances
;-----------------------------------------------------------------------------
absorbFP             0
VARgroup             0
;-----------------------------------------------------------------------------
;-----------------------------------------------------------------------------
;
; COMMENTS on variables
; TprobMQTR   Threshold probability for identification of Marked QT Regions
;
;             NOTE that this threshold is only used in PostQTL module!
;
;-----------------------------------------------------------------------------
TprobMQTR            0.05  
;-----------------------------------------------------------------------------
;
; COMMENTS on variables
; seed        Large integer value that is used in generation of random values
;             from uniform, normal, and (inverted) chi-square distributions.
;             NOTE1:
;                   FlexQTL uses the value for 'seed' from the final line!
;             NOTE2:
;                   Last digit of seed determines the number of QTL in the 
;                   initial model of the Markov chain! 
;                   0-4 : initial model has minimum number of QTL! (=0) 
;                   5-9 : initial model has maximum number of QTL! (=3), where
;                         variable 'maximQTL' sets max no. of QTL (see above!)
;                   Example: 1556103 -> initial model has min no. of QTL! 
;                   Example: 5610315 -> initial model has max no. of QTL! 
;-----------------------------------------------------------------------------
seed                132628        ; generated: Sat, 27 Jun 2015, 14:05:13
seed                24567         ; generated: Mon, 28 Mar 2016, 17:06:37
seed                212635        ; generated: Tue, 29 Mar 2016, 09:29:13
seed                216348        ; generated: Wed, 30 Mar 2016, 11:41:08
seed                364766        ; generated: Wed, 30 Mar 2016, 13:52:36
seed                501299        ; generated: Wed, 30 Mar 2016, 14:35:14
seed                295643        ; generated: Wed, 30 Mar 2016, 14:58:25
seed                448559        ; generated: Wed, 30 Mar 2016, 15:36:53
seed                55597         ; generated: Wed, 30 Mar 2016, 16:43:39
seed                18124         ; generated: Thu, 31 Mar 2016, 10:20:19
