# Supplementary material for: Pedigree-Based Analysis in a Multiparental Population of Octoploid Strawberry Reveals QTL Alleles Conferring Resistance to Phytophthora cactorum
Source: G3 (Bethesda). 2017 Jun 5;7(6):1707–19. doi: 10.1534/g3.117.042119 (PMC5473751; doi:10.1534/g3.117.042119)
Supplement: Supplementary file 18 [file 1707FileS7.zip › File S7/1 Software/Linkage group 7D specific QTL analysis/Pc 2013-14 - LG7D/rep2/output/Flex.log]

Thu, 31 Mar 2016, 10:20:19
*******************************************************************************

FlexQTL
  Quantitative Genetics on Pedigreed Populations
  www.flexqtl.nl

  Version 0.99130             
  Date    16.FEB.2016         

BIOMETRIS
  Wageningen UR
  PO Box 100
  6700 AC  Wageningen
  The Netherlands
  www.biometris.wur.nl

Project directory
  /scratch/lfs/mangandi/Pc7D.10 


Parameter file
  flexqtl.par 

******************************************************************************

 Disclaimer FlexQTL

 This SOFTWARE PRODUCT is provided by THE PROVIDER 'as is' and 'with all 
 faults'. THE PROVIDER makes no representations or warranties of any kind
 concerning the safety, suitability, lack of viruses, inaccuracies, 
 typographical errors, or other harmful components of this SOFTWARE PRODUCT.
 There are inherent dangers in the use of any software, and you are solely 
 responsible for determining whether this SOFTWARE PRODUCT is compatible with
 your equipment and other software installed on your equipment. You are also 
 solely responsible for the protection of your equipment and backup of your 
 data, and THE PROVIDER will not be liable for any damages you may suffer in 
 connection with using, modifying, or distributing this SOFTWARE PRODUCT.
******************************************************************************


Licensed to : vwhitaker@ufl.edu
Expire date : Sun Jan  1 00:00:00 2017
License type: regular

-------------------------------------------------------------------------------
EFFECTIVE CONTENT PARAMETER FILE
/scratch/lfs/mangandi/Pc7D.10/flexqtl.par
-------------------------------------------------------------------------------
datafile      Geno2013-14_4.txt
mapfile       FQmap7D_1.txt
ncolN               1
indiN               3
namesN              DNA
ncolT               2
indiT               1 0
namesT              PcDPC CgDPC
misvalT              -
scaleT              0
nchrom              1
indiC               1
nmrkrC              128
indicQTL            1
indicFPM            0
indicTIM            0
maximQTL            15
maximFPM            0
priorQTL            1
priorFPM            0
addGENE             5
domGENE             0
priorh2QTL
varPOA
varPOD
length               10000
thinning             10
ess                  101
lengthUDMax          0
FormatMCMC           0
markerblock          2
skipSampleMarkers    0
freqmargin           0.03
distanceQTLs         0.0
MSegAlpha            0.005
MSegDelta            1
DeleteDR             1
PrbHtzInb            0.00
writeMSI             0
writeSIP             0
pedimapV             0
fixQTLpos
anchorMarker         0
lockMPhase           0
writeGTP             nuisance
writeNRM             0
maxnwrtNUI           0
headerOUT            1
REDprint             0
nullalleleP          $
nullalleleC          $$
nullalleleHidden     0
absorbFP             0
VARgroup             0
TprobMQTR            0.05
seed                132628
seed                24567
seed                212635
seed                216348
seed                364766
seed                501299
seed                295643
seed                448559
seed                55597
-------------------------------------------------------------------------------

INTERPRETATION PARAMETER VARIABLES
/scratch/lfs/mangandi/Pc7D.10/flexqtl.par
-------------------------------------------------------------------------------


NOTE: Nuisance column 1 used for assignment individuals
      whose genotypes will be printed to file
  
618 lines in datafile Geno2013-14_4.txt


WARNING: pattern DeleteNIPH           not in file flexqtl.par
-------------------------------------------------------------------------------
DYNAMIC MEMORY ALLOCATION

-------------------------------------------------------------------------------
DATA FILE
Geno2013-14_4.txt
  IndicTraits   :   1  0
  IndicNuisances:   0  3

-------------------------------------------------------------------------------
MAP FILE - LINKAGE GROUPS
FQmap7D_1.txt

chromosomes:   1
in analysis:   1
 # markers : 128

-------------------------------------------------------------------------------
MCMC PARAMETERS
MCMC sweeps  :     10000
MCMC thinning:        10
Thin screen  :       200
Skip markers :         0		 (updating every MCMC sweep
ESS minimum  :       101
Max length   :         0

-------------------------------------------------------------------------------
SEED PARAMETERS
seed written to 'flexqtl.par' (use next run)  :               18124
Mersenne Twister Random Number Generator
   Copyright (C) 1997 - 2002, Makoto Matsumoto and Takuji Nishimura,
   All rights reserved.

-------------------------------------------------------------------------------
READING MAP

/scratch/lfs/mangandi/Pc7D.10/FQmap7D_1.txt
first_line
Group	7D
last_line
AX-89844769	64.56	1
..... .....  ..... .....  ..... .....  ..... .....  ..... .....
..... .....  ..... .....  ..... .....  ..... .....  ..... .....
..... .....  ..... .....  ..... ...

Total genome length =     0.65 Morgan

Total unnormalized prior mass QTL locations 0.64560
Normalized prior mass QTL location
  1   chromosome , average distance   0.51 cM
chrom 7D               128 loci,  INcluded   prior mass = 1.000

-------------------------------------------------------------------------------
READING DATA

/scratch/lfs/mangandi/Pc7D.10/Geno2013-14_4.txt
first_line
	1	AU_2004-290	0	0	1	-	-	-	-	-	-	-	-	-	-	-	-	-	-	-	-	-	-	-	-	-	-	-	-	-	-	-	-	-	-	-	-	-	-	-	-	-	-	-	-	-	-	-	-	-	-	-	-	-	-	-	-	-	-	-	-	-	-	-	-	-	-	-	-	-	-	-	-	-	-	-	-	-	-	-	-	-	-	-	-	-	-	-	-	-	-	-	-	-	-	-	-	-	-	-	-	-	-	-	-	-	-	-	-	-	-	-	-	-	-	-	-	-	-	-	-	-	-	-	-	-	-	-	-	-	-	-	-	-	-	-	-	-	-	-	-	-	-	-	-	-	-	-	-	-	-	-	-	-	-	-	-	-	-	-	-	-	-	-	-	-	-	-	-	-	-	-	-	-	-	-	-	-	-	-	-	-	-	-	-	-	-	-	-	-	-	-	-	-	-	-	-	-	-	-	-	-	-	-	-	-	-	-	-	-	-	-	-	-	-	-	-	-	-	-	-	-	-	-	-	-	-	-	-	-	-	-	-	-	-	-	-	-	-	-	-	-	-	-	-	-	-	-	-	-	-	-	-	-	-	-	-	-	-	-	-	-	-
last_line
	1	13.65-69	Florida127	FL_10-24	1	8.166666667	19.83333333	A	B	A	B	A	B	A	B	A	B	A	A	A	B	A	B	A	B	A	B	A	B	B	B	A	A	A	B	A	A	B	B	B	B	A	A	B	B	B	B	B	B	B	B	A	B	A	A	B	B	A	B	B	B	A	B	A	B	B	B	A	B	A	B	A	A	A	A	B	B	B	B	A	B	A	B	A	B	A	B	B	B	A	A	B	B	A	A	A	A	A	A	A	A	A	A	B	B	A	B	A	B	A	A	A	A	A	B	B	B	B	B	B	B	A	A	B	B	B	B	A	B	A	B	A	B	A	B	A	B	A	B	A	B	A	B	A	B	A	B	A	B	B	B	A	B	A	B	A	B	B	B	B	B	B	B	B	B	B	B	A	A	A	A	A	B	A	A	A	B	B	B	A	A	B	B	B	B	B	B	A	A	A	A	B	B	A	A	A	A	B	B	A	A	B	B	B	B	B	B	B	B	A	B	B	B	A	B	A	B	A	A	B	B	A	B	A	B	A	A	B	B	A	B	B	B	B	B	A	B	B	B	A	B	B	B	A	A	A	A	A	B	A	B	A	B	B	B	B	B	A	A	B	B	A	A

Pedigree sorted OK

..... ..... ..... ..... ..... ..... ..... ..... ..... .....
..... ..... ..... ..... ..... ..... ..... ..... ..... .....

..... ..... ..... ..... ..... ..... ..... ..... ..... .....
..... ..... ..... ..... ..... ..... ..... ..... ..... .....

..... ..... ..... ..... ..... ..... ..... ..... ..... .....
..... ..... ..... ..... ..... ..... ..... ..... ..... .....

..... ..... ..... ..... ..... ..... ..... ..... ..... .....
..... ..... ..... ..... ..... ..... ..... ..... ..... .....

..... ..... ..... ..... ..... ..... ..... ..... ..... .....
..... ..... ..... ..... ..... ..... ..... ..... ..... .....

..... ..... ..... ..... ..... ..... ..... ..... ..... .....
..... ..... ..... ..... ..... ..... ..... ..... ..... .....

..... ..... ..... ...

OUTBRED population
Number of individuals        618 
Number of founders            47 
Number of base families        1 
Max generation coeff.       2.50
Number of cohorts               1      
Number of cohorts with founders 1      

-------------------------------------------------------------------------------
IDENTIFICATION OF DESCENDANTS
    3797 descendants identified

-------------------------------------------------------------------------------
NUISANCE VARIABLES AND ADJUSTMENT PHENOTYPES
No. nuisance classes: 2 
Trait 1
 records         547
    mean           17.699
variance          767.299
 minimum            0.000
 maximum          128.500

-------------------------------------------------------------------------------
SAMPLE RESIDUAL VARIANCE(S)
1    882.847

Likelihood     -2595.12095

-------------------------------------------------------------------------------
NUISANCE VARIABLES
param	M_indic	EF_n	LF_n
    0	    0	    0	    0
    1	   -1	    1	    1

-------------------------------------------------------------------------------
Normal Prior Distribution for Overall Mean
- Diagonal Variances structure
   Trait       Mean   Variance
       1     17.699    767.299

-------------------------------------------------------------------------------
MODEL SPECIFICATION
TIM: excluded
QTL: included	MAX=15 	E(prior)=1   
FPM: excluded
(initial)# QTLs :        15

-------------------------------------------------------------------------------
PRIOR DISTRIBUTION OF GENE EFFECTS (QTL/FPM MODELS)
P(add)= N(random),data-dependent & dependent on Nq   230.18978 (initial values)
P(dom) excluded

-------------------------------------------------------------------------------
PRIOR DISTRIBUTION OF ALLELE FREQ (QTL/FPM MODELS)
P(allele) ~ U[0.03,0.97]

-------------------------------------------------------------------------------
CODE MARKER ALLELES

locus.....           Alleles... .... Counts.... ....
AX-89845905              1    5    .   675  437
AX-89850860              1    5    .   618  522
AX-89850861              1    5    .   522  618
AX-89849568              1    5    .   518  620
AX-89868634              1    5    .   621  517
AX-89846197              1    5    .  1048   92
AX-89906918              1    5    .   522  618
AX-89903681              1    5    .   583  533
AX-89802801              1    5    .   616  520
AX-89850918              1    5    .   534  606
AX-89850924              1    5    .   385  755
AX-89906932              1    5    .   245  895
AX-89815729              1    5    .   990  148
AX-89906628              1    5    .   385  755
AX-89900822              1    5    .   990  146
AX-89843576              1    5    .   146  988
AX-89843569              1    5    .   244  892
AX-89800545              1    5    .   986  144
AX-89843562              1    5    .   148  990
AX-89815728              1    5    .   149  991
AX-89843540              1    5    .   146  990
AX-89843513              1    5    .   246  886
AX-89812116              1    5    .   662  478
AX-89843370              1    5    .   989  147
AX-89800437              1    5    .   245  891
AX-89900578              1    5    .   513  609
AX-89800407              1    5    .   150  984
AX-89843345              1    5    .   662  476
AX-89843300              1    5    .   347  737
AX-89903796              1    5    .   147  989
AX-89906936              1    5    .   381  759
AX-89802889              1    5    .   831  309
AX-89903886              1    5    .   990  138
AX-89802919              1    5    .   988  146
AX-89846616              1    5    .   240  886
AX-89802926              1    5    .   152  986
AX-89788312              1    5    .   379  761
AX-89903938              1    5    .   677  459
AX-89846645              1    5    .   864  274
AX-89802949              1    5    .   862  274
AX-89903940              1    5    .   153  987
AX-89903980              1    5    .   982  152
AX-89846708              1    5    .   154  986
AX-89823738              1    5    .   984  152
AX-89880894              1    5    .   986  150
AX-89880893              1    5    .   984  152
AX-89872396              1    5    .   984  152
AX-89880882              1    5    .   986  144
AX-89784171              1    5    .   151  985
AX-89872395              1    5    .   643  477
AX-89847661              1    5    .   928  208
AX-89784139              1    5    .   987  147
AX-89784130              1    5    .   982  148
AX-89847655              1    5    .   241  897
AX-89784099              1    5    .   154  982
AX-89784077              1    5    .   153  985
AX-89880739              1    5    .   153  987
AX-89784044              1    5    .   984  152
AX-89823534              1    5    .   151  985
AX-89828465              1    5    .   143  991
AX-89906593              1    5    .   242  898
AX-89843257              1    5    .   393  747
AX-89843260              1    5    .   422  714
AX-89906875              1    5    .   685  455
AX-89806199              1    5    .   643  445
AX-89802400              1    5    .   680  460
AX-89906853              1    5    .   677  461
AX-89845660              1    5    .   391  747
AX-89850778              1    5    .   347  785
AX-89845556              1    5    .   326  792
AX-89906822              1    5    .   795  345
AX-89802137              1    5    .    63 1075
AX-89906811              1    5    .   291  841
AX-89850733              1    5    .   357  781
AX-89902229              1    5    .   727  413
AX-89802934              1    5    .   336  790
AX-89800627              1    5    .   147  991
AX-89800638              1    5    .   259  865
AX-89850497              1    5    .    66 1074
AX-89843698              1    5    .   276  852
AX-89843701              1    5    .   856  278
AX-89869030              1    5    .   858  280
AX-89850528              1    5    .   894  246
AX-89850529              1    5    .   795  343
AX-89843840              1    5    .   242  894
AX-89869034              1    5    .   279  861
AX-89901100              1    .    .  1140
AX-89850560              1    5    .   307  833
AX-89901295              5    .    .  1138
AX-89800896              5    .    .  1138
AX-89850540              1    5    .   798  340
AX-89906700              1    5    .   799  337
AX-89850592              1    5    .   275  863
AX-89906701              1    5    .   860  276
AX-89906702              1    5    .   859  277
AX-89850603              1    5    .   270  860
AX-89906712              1    5    .   859  275
AX-89869072              1    5    .   336  802
AX-89801278              1    5    .   332  800
AX-89801280              1    5    .   324  802
AX-89901831              1    5    .   321  789
AX-89844566              1    5    .   652  482
AX-89902028              1    5    .   335  787
AX-89801918              1    5    .   650  486
AX-89850726              1    5    .   490  646
AX-89801804              1    5    .   846  286
AX-89862403              1    5    .   321  803
AX-89801764              1    5    .   240  896
AX-89845076              1    5    .   238  892
AX-89845054              1    5    .   844  292
AX-89801722              1    5    .   329  809
AX-89902252              1    5    .   899  237
AX-89902241              1    5    .   382  740
AX-89801632              1    5    .   321  817
AX-89844925              1    5    .   899  237
AX-89906771              1    5    .   388  752
AX-89869099              1    5    .   512  628
AX-89801602              1    5    .   384  750
AX-89801600              1    5    .   750  384
AX-89801580              1    5    .   751  369
AX-89906764              1    5    .   241  899
AX-89902115              1    5    .   242  898
AX-89844827              1    5    .   241  895
AX-89844809              1    5    .   372  750
AX-89844806              1    5    .   367  753
AX-89902057              1    5    .   747  355
AX-89850683              1    5    .   386  750
AX-89844769              1    5    .   749  367

-------------------------------------------------------------------------------
SCREEN SUSPICIOUS MARKER ALLELES
OK

-------------------------------------------------------------------------------
MARKER SEGREGATION CHECK
  (0) no modifications, except Confirmed null-alleles

-------------------------------------------------------------------------------
MARKER SEGREGATION CHECK
  (1) with modifications
Augmentation of incomplete marker genotypes (n=1106)
(see file 'marker.log' for details)

-------------------------------------------------------------------------------
MARKER SEGREGATION CHECK
  (2) prob(MSegError) set to zero
Augmentation of incomplete marker genotypes (n=211)
Deletion of erroneous marker genotypes
(see file 'marker.log' for details)

-------------------------------------------------------------------------------
NULL ALLELES TO HOMOZYGOTE GENOTYPES
No putative alleles found

-------------------------------------------------------------------------------
DELETION OF PARTIALLY KNOWN MARKER GENOTYPES

-------------------------------------------------------------------------------
MARKER LINKAGE MAP

-------------------------------------------------------------------------------
SET MARKER HETEROZYGOSITY

-------------------------------------------------------------------------------
SET TRACEABILITY MARKER ORIGIN

-------------------------------------------------------------------------------
MARKER PHASES PARENTS (1)
	 - only unambiguous SI-values

-------------------------------------------------------------------------------
UPDATE AMBIGUOUS PHASES OFFSPRING
(see file 'marker.log' for details)
BuildGPOsignal(1): iteration  1, added entries 0 (down) 0 (up)

-------------------------------------------------------------------------------
MARKER PHASES PARENTS (2)
	 - use ambiguous SI values
BuildGPOsignal(2): iteration  1, added entries 48808 (down) 0 (up)
BuildGPOsignal(2): iteration  2, added entries 0 (down) 0 (up)

-------------------------------------------------------------------------------
UPDATE AMBIGUOUS PHASES OFFSPRING
(see file 'marker.log' for details)

-------------------------------------------------------------------------------
INFORMATIVE MEIOSES COUNT

markers                 ungenotyped        genotyped       INFORMATIVE MEIOSES
locus                  F    P    NP     F    P    NP    P  w/gpori    NP w/ gpori
AX-89845905            40   40   30      7   27  521       1     0      232   191
AX-89850860            40   40   19      7   27  532       1     1      252   219
AX-89850861            40   40   19      7   27  532       1     1      252   219
AX-89849568            40   40   19      7   27  532       1     1      252   218
AX-89868634            40   40   20      7   27  531       1     1      251   217
AX-89846197            40   40    0      7   27  551       1     1      110    74
AX-89906918            40   40   19      7   27  532       1     1      252   219
AX-89903681            40   40   20      7   27  531       1     1      247   226
AX-89802801            40   40   14      7   27  537       1     1      252   218
AX-89850918            40   40   14      7   27  537       1     1      243   223
AX-89850924            39   39   13      8   28  538       0     1      220   202
AX-89906932            42   42    1      5   25  550       0     1      204   154
AX-89815729            40   40    2      7   27  549       0     0      135   128
AX-89906628            39   39   13      8   28  538       0     1      220   202
AX-89900822            40   40    3      7   27  548       0     0      134   127
AX-89843576            40   40    4      7   27  547       0     0      135   127
AX-89843569            42   42    2      5   25  549       0     1      204   153
AX-89800545            40   40    4      7   27  547       0     0      132   126
AX-89843562            40   40    2      7   27  549       0     0      134   128
AX-89815728            40   40    1      7   27  550       0     0      135   128
AX-89843540            40   40    4      7   27  547       0     0      133   127
AX-89843513            42   42    5      5   25  546       0     1      201   151
AX-89812116            40   40    7      7   27  544       2     2      193   226
AX-89843370            40   40    3      7   27  548       0     0      132   126
AX-89800437            42   42    2      5   25  549       0     1      205   154
AX-89900578            40   40   20      7   27  531       1     1      238   217
AX-89800407            40   40    1      7   27  550       0     0      134   127
AX-89843345            40   40    8      7   27  543       2     2      193   227
AX-89843300            39   39   40      8   28  511       0     1      221   192
AX-89903796            40   40    3      7   27  548       0     0      132   124
AX-89906936            39   39   10      8   28  541       0     1      225   207
AX-89802889            38   38   10      9   29  541       0     0      224   191
AX-89903886            40   40    9      7   27  542       0     0      126   118
AX-89802919            40   40    4      7   27  547       0     0      131   123
AX-89846616            42   42    7      5   25  544       0     1      203   151
AX-89802926            40   40    2      7   27  549       0     0      134   126
AX-89788312            39   39   12      8   28  539       0     1      226   208
AX-89903938            40   40   12      7   27  539       1     0      237   208
AX-89846645            38   38   10      9   29  541       0     0      199   178
AX-89802949            38   38   11      9   29  540       0     0      200   177
AX-89903940            40   40    1      7   27  550       0     0      134   126
AX-89903980            40   40    4      7   27  547       0     0      132   124
AX-89846708            40   40    1      7   27  550       0     0      134   126
AX-89823738            40   40    2      7   27  549       0     0      133   125
AX-89880894            40   40    3      7   27  548       0     0      132   124
AX-89880893            40   40    3      7   27  548       0     0      132   125
AX-89872396            40   40    3      7   27  548       0     0      134   124
AX-89880882            40   40    6      7   27  545       0     0      129   121
AX-89784171            40   40    3      7   27  548       0     0      132   125
AX-89872395            40   40   15      7   27  536       1     1      203   199
AX-89847661            38   38    7      9   29  544       0     0      160   136
AX-89784139            40   40    4      7   27  547       0     0      131   123
AX-89784130            40   40    5      7   27  546       0     0      133   122
AX-89847655            38   38    6      9   29  545       0     0      138   114
AX-89784099            40   40    1      7   27  550       0     0      134   126
AX-89784077            40   40    2      7   27  549       0     0      134   127
AX-89880739            40   40    1      7   27  550       0     0      134   126
AX-89784044            40   40    3      7   27  548       0     0      133   126
AX-89823534            40   40    3      7   27  548       0     0      133   126
AX-89828465            40   40   11      7   27  540       0     0      124   116
AX-89906593            39   39    6      8   28  545       0     0      137   108
AX-89843257            41   41    8      6   26  543       0     0      209   169
AX-89843260            41   41    8      6   26  543       0     0      229   178
AX-89906875            42   42    5      5   25  546       0     0      218   184
AX-89806199            42   42   23      5   25  528       0     0      209   176
AX-89802400            42   42    3      5   25  548       0     0      218   185
AX-89906853            42   42    3      5   25  548       0     0      217   183
AX-89845660            42   42    4      5   25  547       1     1      216   194
AX-89850778            42   42    7      5   25  544       0     0      229   192
AX-89845556            42   42   14      5   25  537       0     0      223   186
AX-89906822            42   42    3      5   25  548       0     0      232   193
AX-89802137            40   40    1      7   27  550       2     1       46    57
AX-89906811            42   42    5      5   25  546       0     0      185   163
AX-89850733            42   42    4      5   25  547       1     0      187   182
AX-89902229            43   43    4      4   24  547       1     0      206   196
AX-89802934            38   38    8      9   29  543       0     1      227   165
AX-89800627            38   38    2      9   29  549       0     1      163    99
AX-89800638            41   41   26      6   26  525       0     1      208   171
AX-89850497            39   39    0      8   28  551       0     0       60    64
AX-89843698            37   37   13     10   30  538       0     1      231   199
AX-89843701            37   37   10     10   30  541       0     1      231   198
AX-89869030            37   37    9     10   30  542       0     1      232   199
AX-89850528            37   37    1     10   30  550       1     1      143   106
AX-89850529            37   37    9     10   30  542       1     1      252   212
AX-89843840            37   37    1     10   30  550       1     1      143   105
AX-89869034            37   37    8     10   30  543       0     1      230   199
AX-89901100             0    0    0     47   67  551       0     0        0     0
AX-89850560            37   37    2     10   30  549       1     2      143   134
AX-89901295             0    0    0     47   67  551       0     0        0     0
AX-89800896             0    0    0     47   67  551       0     0        0     0
AX-89850540            37   37    2     10   30  549       1     2      181   160
AX-89906700            37   37    4     10   30  547       1     2      180   159
AX-89850592            36   36    2     11   31  549       1     1      175   136
AX-89906701            36   36    2     11   31  549       1     1      176   135
AX-89906702            36   36   18     11   31  533       1     0      200   159
AX-89850603            36   36    6     11   31  545       1     1      173   133
AX-89906712            36   36    3     11   31  548       1     1      176   134
AX-89869072            37   37    3     10   30  548       1     2      177   158
AX-89801278            37   37    8     10   30  543       1     2      174   155
AX-89801280            37   37   11     10   30  540       1     2      171   153
AX-89901831            37   37   16     10   30  535       1     2      193   167
AX-89844566            42   42    5      5   25  546       2     3      146   157
AX-89902028            37   37   11     10   30  540       1     2      172   158
AX-89801918            38   38    6      9   29  545       2     2      170   197
AX-89850726            38   38    7      9   29  544       2     2      169   197
AX-89801804            41   41   11      6   26  540       0     0      169   149
AX-89862403            37   37    9     10   30  542       1     2      177   162
AX-89801764            40   40    2      7   27  549       1     1      135   192
AX-89845076            40   40    5      7   27  546       1     1      134   190
AX-89845054            41   41   11      6   26  540       0     0      170   149
AX-89801722            38   38   11      9   29  540       1     2      190   177
AX-89902252            40   40    1      7   27  550       1     1      136   194
AX-89902241            38   38   12      9   29  539       0     1      212   195
AX-89801632            41   41   31      6   26  520       0     0      182   162
AX-89844925            41   41    2      6   26  549       0     0      138   196
AX-89906771            38   38    3      9   29  548       0     1      219   200
AX-89869099            36   36    4     11   31  547       2     2      192   237
AX-89801602            38   38    5      9   29  546       0     1      219   200
AX-89801600            38   38    4      9   29  547       0     1      219   199
AX-89801580            38   38   11      9   29  540       0     1      214   192
AX-89906764            40   40    0      7   27  551       1     1      137   194
AX-89902115            40   40    0      7   27  551       1     1      138   195
AX-89844827            40   40    1      7   27  550       1     1      136   194
AX-89844809            38   38    9      9   29  542       0     1      217   196
AX-89844806            38   38   11      9   29  540       0     1      214   193
AX-89902057            40   40   27      7   27  524       0     1      216   200
AX-89850683            38   38    3      9   29  548       0     1      219   200
AX-89844769            38   38   12      9   29  539       0     1      213   193
Number of potential informative meioses = 571

	Deletion of genotypes due to DOUBLE RECOMBINANTS (n=88)
		(see CSV file 'DoubleRecomb.csv' for details)

-------------------------------------------------------------------------------
SET TRACEABILITY MARKER ORIGIN
Cleaned Marker data written to file /scratch/lfs/mangandi/Pc7D.10/Geno2013-14_4.txtCM


-------------------------------------------------------------------------------
**********   START  MARKOV  CHAIN  *********************************************
-------------------------------------------------------------------------------

cycle 100     LogL -2512.6    Thu, 31 Mar 2016, 10:20:41
-------------------------------------------------------------------------------
                                        Accepted RJS_QTL (%proposed)
                                        Birth        0.06  [0.47]
                                        Death        0.44  [0.34]
                                        Accepted QTL moves (to other interval)
                                        [0] Loc         0.939    (   0.625)
                                        [1] LocGtp      0.500    (   0.667)
                                        [2] LocGtpF     0.000    (   0.000)
                                        [3] ShRange     0.224    (   0.167)
                                        [4] LoRange     0.158    (   0.167)
                                        VAR Pr(add)  0.58

cycle 200     LogL -2524.8    Thu, 31 Mar 2016, 10:20:52
-------------------------------------------------------------------------------
                                        Accepted RJS_QTL (%proposed)
                                        Birth        0.10  [0.43]
                                        Death        0.28  [0.39]
                                        Accepted QTL moves (to other interval)
                                        [0] Loc         0.918    (   0.600)
                                        [1] LocGtp      0.401    (   0.667)
                                        [2] LocGtpF     0.000    (   0.000)
                                        [3] ShRange     0.204    (   0.143)
                                        [4] LoRange     0.111    (   0.121)
                                        VAR Pr(add)  0.72

cycle 300     LogL -2517.0    Thu, 31 Mar 2016, 10:21:02
-------------------------------------------------------------------------------
                                        Accepted RJS_QTL (%proposed)
                                        Birth        0.09  [0.42]
                                        Death        0.21  [0.38]
                                        Accepted QTL moves (to other interval)
                                        [0] Loc         0.905    (   0.600)
                                        [1] LocGtp      0.367    (   0.667)
                                        [2] LocGtpF     0.000    (   0.000)
                                        [3] ShRange     0.167    (   0.143)
                                        [4] LoRange     0.100    (   0.093)
                                        VAR Pr(add)  0.80

cycle 400     LogL -2518.6    Thu, 31 Mar 2016, 10:21:13
-------------------------------------------------------------------------------
                                        Accepted RJS_QTL (%proposed)
                                        Birth        0.08  [0.41]
                                        Death        0.17  [0.39]
                                        Accepted QTL moves (to other interval)
                                        [0] Loc         0.919    (   0.600)
                                        [1] LocGtp      0.326    (   0.667)
                                        [2] LocGtpF     0.000    (   0.000)
                                        [3] ShRange     0.155    (   0.143)
                                        [4] LoRange     0.086    (   0.085)
                                        VAR Pr(add)  0.75

cycle 500     LogL -2522.4    Thu, 31 Mar 2016, 10:21:23
-------------------------------------------------------------------------------
                                        Accepted RJS_QTL (%proposed)
                                        Birth        0.08  [0.40]
                                        Death        0.15  [0.39]
                                        Accepted QTL moves (to other interval)
                                        [0] Loc         0.928    (   0.600)
                                        [1] LocGtp      0.293    (   0.667)
                                        [2] LocGtpF     0.000    (   0.000)
                                        [3] ShRange     0.141    (   0.125)
                                        [4] LoRange     0.069    (   0.067)
                                        VAR Pr(add)  0.78

cycle 600     LogL -2519.1    Thu, 31 Mar 2016, 10:21:33
-------------------------------------------------------------------------------
                                        Accepted RJS_QTL (%proposed)
                                        Birth        0.09  [0.40]
                                        Death        0.14  [0.41]
                                        Accepted QTL moves (to other interval)
                                        [0] Loc         0.926    (   0.545)
                                        [1] LocGtp      0.280    (   0.727)
                                        [2] LocGtpF     0.000    (   0.000)
                                        [3] ShRange     0.139    (   0.222)
                                        [4] LoRange     0.069    (   0.067)
                                        VAR Pr(add)  0.79

cycle 700     LogL -2520.6    Thu, 31 Mar 2016, 10:21:44
-------------------------------------------------------------------------------
                                        Accepted RJS_QTL (%proposed)
                                        Birth        0.09  [0.40]
                                        Death        0.13  [0.41]
                                        Accepted QTL moves (to other interval)
                                        [0] Loc         0.916    (   0.462)
                                        [1] LocGtp      0.264    (   0.615)
                                        [2] LocGtpF     0.000    (   0.000)
                                        [3] ShRange     0.131    (   0.182)
                                        [4] LoRange     0.058    (   0.056)
                                        VAR Pr(add)  0.79

cycle 800     LogL -2519.4    Thu, 31 Mar 2016, 10:21:54
-------------------------------------------------------------------------------
                                        Accepted RJS_QTL (%proposed)
                                        Birth        0.09  [0.40]
                                        Death        0.13  [0.41]
                                        Accepted QTL moves (to other interval)
                                        [0] Loc         0.912    (   0.375)
                                        [1] LocGtp      0.246    (   0.500)
                                        [2] LocGtpF     0.000    (   0.000)
                                        [3] ShRange     0.123    (   0.154)
                                        [4] LoRange     0.052    (   0.050)
                                        VAR Pr(add)  0.81

cycle 900     LogL -2523.1    Thu, 31 Mar 2016, 10:22:04
-------------------------------------------------------------------------------
                                        Accepted RJS_QTL (%proposed)
                                        Birth        0.10  [0.40]
                                        Death        0.14  [0.41]
                                        Accepted QTL moves (to other interval)
                                        [0] Loc         0.902    (   0.333)
                                        [1] LocGtp      0.248    (   0.471)
                                        [2] LocGtpF     0.000    (   0.000)
                                        [3] ShRange     0.129    (   0.143)
                                        [4] LoRange     0.057    (   0.057)
                                        VAR Pr(add)  0.80

cycle 1000    LogL -2534.0    Thu, 31 Mar 2016, 10:22:14
-------------------------------------------------------------------------------
                                        Accepted RJS_QTL (%proposed)
                                        Birth        0.11  [0.40]
                                        Death        0.14  [0.41]
                                        Accepted QTL moves (to other interval)
                                        [0] Loc         0.903    (   0.333)
                                        [1] LocGtp      0.241    (   0.471)
                                        [2] LocGtpF     0.000    (   0.000)
                                        [3] ShRange     0.127    (   0.143)
                                        [4] LoRange     0.058    (   0.057)
                                        VAR Pr(add)  0.81

cycle 1100    LogL -2518.3    Thu, 31 Mar 2016, 10:22:25
-------------------------------------------------------------------------------
                                        Accepted RJS_QTL (%proposed)
                                        Birth        0.11  [0.40]
                                        Death        0.13  [0.41]
                                        Accepted QTL moves (to other interval)
                                        [0] Loc         0.904    (   0.333)
                                        [1] LocGtp      0.236    (   0.471)
                                        [2] LocGtpF     0.000    (   0.000)
                                        [3] ShRange     0.125    (   0.143)
                                        [4] LoRange     0.054    (   0.054)
                                        VAR Pr(add)  0.81

cycle 1200    LogL -2527.9    Thu, 31 Mar 2016, 10:22:35
-------------------------------------------------------------------------------
                                        Accepted RJS_QTL (%proposed)
                                        Birth        0.11  [0.40]
                                        Death        0.13  [0.41]
                                        Accepted QTL moves (to other interval)
                                        [0] Loc         0.905    (   0.368)
                                        [1] LocGtp      0.230    (   0.429)
                                        [2] LocGtpF     0.000    (   0.000)
                                        [3] ShRange     0.118    (   0.143)
                                        [4] LoRange     0.049    (   0.049)
                                        VAR Pr(add)  0.81

cycle 1300    LogL -2520.7    Thu, 31 Mar 2016, 10:22:45
-------------------------------------------------------------------------------
                                        Accepted RJS_QTL (%proposed)
                                        Birth        0.10  [0.40]
                                        Death        0.12  [0.42]
                                        Accepted QTL moves (to other interval)
                                        [0] Loc         0.909    (   0.368)
                                        [1] LocGtp      0.223    (   0.409)
                                        [2] LocGtpF     0.000    (   0.000)
                                        [3] ShRange     0.111    (   0.125)
                                        [4] LoRange     0.046    (   0.045)
                                        VAR Pr(add)  0.80

cycle 1400    LogL -2525.1    Thu, 31 Mar 2016, 10:22:55
-------------------------------------------------------------------------------
                                        Accepted RJS_QTL (%proposed)
                                        Birth        0.10  [0.40]
                                        Death        0.12  [0.42]
                                        Accepted QTL moves (to other interval)
                                        [0] Loc         0.910    (   0.400)
                                        [1] LocGtp      0.222    (   0.375)
                                        [2] LocGtpF     0.000    (   0.000)
                                        [3] ShRange     0.109    (   0.118)
                                        [4] LoRange     0.044    (   0.043)
                                        VAR Pr(add)  0.80

cycle 1500    LogL -2506.6    Thu, 31 Mar 2016, 10:23:05
-------------------------------------------------------------------------------
                                        Accepted RJS_QTL (%proposed)
                                        Birth        0.10  [0.40]
                                        Death        0.11  [0.42]
                                        Accepted QTL moves (to other interval)
                                        [0] Loc         0.910    (   0.400)
                                        [1] LocGtp      0.216    (   0.346)
                                        [2] LocGtpF     0.000    (   0.000)
                                        [3] ShRange     0.102    (   0.118)
                                        [4] LoRange     0.040    (   0.040)
                                        VAR Pr(add)  0.80

cycle 1600    LogL -2496.7    Thu, 31 Mar 2016, 10:23:15
-------------------------------------------------------------------------------
                                        Accepted RJS_QTL (%proposed)
                                        Birth        0.10  [0.40]
                                        Death        0.11  [0.42]
                                        Accepted QTL moves (to other interval)
                                        [0] Loc         0.914    (   0.455)
                                        [1] LocGtp      0.210    (   0.310)
                                        [2] LocGtpF     0.000    (   0.000)
                                        [3] ShRange     0.099    (   0.095)
                                        [4] LoRange     0.045    (   0.045)
                                        VAR Pr(add)  0.80

cycle 1700    LogL -2520.0    Thu, 31 Mar 2016, 10:23:26
-------------------------------------------------------------------------------
                                        Accepted RJS_QTL (%proposed)
                                        Birth        0.10  [0.40]
                                        Death        0.11  [0.42]
                                        Accepted QTL moves (to other interval)
                                        [0] Loc         0.915    (   0.500)
                                        [1] LocGtp      0.204    (   0.281)
                                        [2] LocGtpF     0.000    (   0.000)
                                        [3] ShRange     0.097    (   0.087)
                                        [4] LoRange     0.045    (   0.045)
                                        VAR Pr(add)  0.80

cycle 1800    LogL -2524.4    Thu, 31 Mar 2016, 10:23:36
-------------------------------------------------------------------------------
                                        Accepted RJS_QTL (%proposed)
                                        Birth        0.10  [0.40]
                                        Death        0.11  [0.42]
                                        Accepted QTL moves (to other interval)
                                        [0] Loc         0.916    (   0.500)
                                        [1] LocGtp      0.196    (   0.281)
                                        [2] LocGtpF     0.000    (   0.000)
                                        [3] ShRange     0.093    (   0.087)
                                        [4] LoRange     0.045    (   0.046)
                                        VAR Pr(add)  0.80

cycle 1900    LogL -2502.7    Thu, 31 Mar 2016, 10:23:47
-------------------------------------------------------------------------------
                                        Accepted RJS_QTL (%proposed)
                                        Birth        0.10  [0.40]
                                        Death        0.11  [0.41]
                                        Accepted QTL moves (to other interval)
                                        [0] Loc         0.918    (   0.500)
                                        [1] LocGtp      0.202    (   0.281)
                                        [2] LocGtpF     0.000    (   0.000)
                                        [3] ShRange     0.097    (   0.087)
                                        [4] LoRange     0.042    (   0.043)
                                        VAR Pr(add)  0.81

cycle 2000    LogL -2514.4    Thu, 31 Mar 2016, 10:23:58
-------------------------------------------------------------------------------
                                        Accepted RJS_QTL (%proposed)
                                        Birth        0.10  [0.40]
                                        Death        0.11  [0.41]
                                        Accepted QTL moves (to other interval)
                                        [0] Loc         0.923    (   0.520)
                                        [1] LocGtp      0.193    (   0.303)
                                        [2] LocGtpF     0.000    (   0.000)
                                        [3] ShRange     0.091    (   0.125)
                                        [4] LoRange     0.039    (   0.040)
                                        VAR Pr(add)  0.81

cycle 2100    LogL -2514.7    Thu, 31 Mar 2016, 10:24:08
-------------------------------------------------------------------------------
                                        Accepted RJS_QTL (%proposed)
                                        Birth        0.10  [0.40]
                                        Death        0.11  [0.41]
                                        Accepted QTL moves (to other interval)
                                        [0] Loc         0.925    (   0.520)
                                        [1] LocGtp      0.197    (   0.303)
                                        [2] LocGtpF     0.000    (   0.000)
                                        [3] ShRange     0.092    (   0.120)
                                        [4] LoRange     0.045    (   0.046)
                                        VAR Pr(add)  0.82

cycle 2200    LogL -2512.6    Thu, 31 Mar 2016, 10:24:18
-------------------------------------------------------------------------------
                                        Accepted RJS_QTL (%proposed)
                                        Birth        0.10  [0.40]
                                        Death        0.11  [0.41]
                                        Accepted QTL moves (to other interval)
                                        [0] Loc         0.929    (   0.520)
                                        [1] LocGtp      0.195    (   0.303)
                                        [2] LocGtpF     0.000    (   0.000)
                                        [3] ShRange     0.087    (   0.115)
                                        [4] LoRange     0.042    (   0.044)
                                        VAR Pr(add)  0.82

cycle 2300    LogL -2507.2    Thu, 31 Mar 2016, 10:24:28
-------------------------------------------------------------------------------
                                        Accepted RJS_QTL (%proposed)
                                        Birth        0.10  [0.40]
                                        Death        0.11  [0.41]
                                        Accepted QTL moves (to other interval)
                                        [0] Loc         0.929    (   0.556)
                                        [1] LocGtp      0.195    (   0.294)
                                        [2] LocGtpF     0.000    (   0.000)
                                        [3] ShRange     0.084    (   0.097)
                                        [4] LoRange     0.041    (   0.042)
                                        VAR Pr(add)  0.82

cycle 2400    LogL -2519.8    Thu, 31 Mar 2016, 10:24:38
-------------------------------------------------------------------------------
                                        Accepted RJS_QTL (%proposed)
                                        Birth        0.10  [0.39]
                                        Death        0.11  [0.42]
                                        Accepted QTL moves (to other interval)
                                        [0] Loc         0.929    (   0.556)
                                        [1] LocGtp      0.193    (   0.297)
                                        [2] LocGtpF     0.000    (   0.000)
                                        [3] ShRange     0.083    (   0.083)
                                        [4] LoRange     0.039    (   0.041)
                                        VAR Pr(add)  0.82

cycle 2500    LogL -2526.4    Thu, 31 Mar 2016, 10:24:49
-------------------------------------------------------------------------------
                                        Accepted RJS_QTL (%proposed)
                                        Birth        0.10  [0.39]
                                        Death        0.10  [0.41]
                                        Accepted QTL moves (to other interval)
                                        [0] Loc         0.926    (   0.469)
                                        [1] LocGtp      0.214    (   0.333)
                                        [2] LocGtpF     0.000    (   0.000)
                                        [3] ShRange     0.081    (   0.077)
                                        [4] LoRange     0.037    (   0.038)
                                        VAR Pr(add)  0.83

cycle 2600    LogL -2520.5    Thu, 31 Mar 2016, 10:25:00
-------------------------------------------------------------------------------
                                        Accepted RJS_QTL (%proposed)
                                        Birth        0.10  [0.39]
                                        Death        0.10  [0.41]
                                        Accepted QTL moves (to other interval)
                                        [0] Loc         0.922    (   0.417)
                                        [1] LocGtp      0.230    (   0.326)
                                        [2] LocGtpF     0.000    (   0.000)
                                        [3] ShRange     0.080    (   0.067)
                                        [4] LoRange     0.038    (   0.039)
                                        VAR Pr(add)  0.83

cycle 2700    LogL -2518.4    Thu, 31 Mar 2016, 10:25:11
-------------------------------------------------------------------------------
                                        Accepted RJS_QTL (%proposed)
                                        Birth        0.09  [0.39]
                                        Death        0.10  [0.41]
                                        Accepted QTL moves (to other interval)
                                        [0] Loc         0.919    (   0.385)
                                        [1] LocGtp      0.245    (   0.326)
                                        [2] LocGtpF     0.000    (   0.000)
                                        [3] ShRange     0.078    (   0.082)
                                        [4] LoRange     0.038    (   0.039)
                                        VAR Pr(add)  0.82

cycle 2800    LogL -2526.8    Thu, 31 Mar 2016, 10:25:21
-------------------------------------------------------------------------------
                                        Accepted RJS_QTL (%proposed)
                                        Birth        0.09  [0.40]
                                        Death        0.10  [0.41]
                                        Accepted QTL moves (to other interval)
                                        [0] Loc         0.918    (   0.385)
                                        [1] LocGtp      0.252    (   0.326)
                                        [2] LocGtpF     0.000    (   0.000)
                                        [3] ShRange     0.077    (   0.080)
                                        [4] LoRange     0.037    (   0.038)
                                        VAR Pr(add)  0.83

cycle 2900    LogL -2522.6    Thu, 31 Mar 2016, 10:25:32
-------------------------------------------------------------------------------
                                        Accepted RJS_QTL (%proposed)
                                        Birth        0.09  [0.40]
                                        Death        0.10  [0.41]
                                        Accepted QTL moves (to other interval)
                                        [0] Loc         0.916    (   0.357)
                                        [1] LocGtp      0.265    (   0.380)
                                        [2] LocGtpF     0.000    (   0.000)
                                        [3] ShRange     0.076    (   0.077)
                                        [4] LoRange     0.038    (   0.039)
                                        VAR Pr(add)  0.83

cycle 3000    LogL -2512.8    Thu, 31 Mar 2016, 10:25:44
-------------------------------------------------------------------------------
                                        Accepted RJS_QTL (%proposed)
                                        Birth        0.10  [0.40]
                                        Death        0.10  [0.41]
                                        Accepted QTL moves (to other interval)
                                        [0] Loc         0.909    (   0.365)
                                        [1] LocGtp      0.276    (   0.364)
                                        [2] LocGtpF     0.000    (   0.000)
                                        [3] ShRange     0.080    (   0.100)
                                        [4] LoRange     0.041    (   0.042)
                                        VAR Pr(add)  0.83

cycle 3100    LogL -2529.0    Thu, 31 Mar 2016, 10:25:54
-------------------------------------------------------------------------------
                                        Accepted RJS_QTL (%proposed)
                                        Birth        0.09  [0.40]
                                        Death        0.10  [0.41]
                                        Accepted QTL moves (to other interval)
                                        [0] Loc         0.906    (   0.377)
                                        [1] LocGtp      0.280    (   0.364)
                                        [2] LocGtpF     0.000    (   0.000)
                                        [3] ShRange     0.082    (   0.097)
                                        [4] LoRange     0.043    (   0.044)
                                        VAR Pr(add)  0.82

cycle 3200    LogL -2507.7    Thu, 31 Mar 2016, 10:26:05
-------------------------------------------------------------------------------
                                        Accepted RJS_QTL (%proposed)
                                        Birth        0.10  [0.40]
                                        Death        0.10  [0.41]
                                        Accepted QTL moves (to other interval)
                                        [0] Loc         0.906    (   0.377)
                                        [1] LocGtp      0.276    (   0.364)
                                        [2] LocGtpF     0.000    (   0.000)
                                        [3] ShRange     0.080    (   0.097)
                                        [4] LoRange     0.043    (   0.045)
                                        VAR Pr(add)  0.82

cycle 3300    LogL -2522.8    Thu, 31 Mar 2016, 10:26:16
-------------------------------------------------------------------------------
                                        Accepted RJS_QTL (%proposed)
                                        Birth        0.10  [0.40]
                                        Death        0.11  [0.40]
                                        Accepted QTL moves (to other interval)
                                        [0] Loc         0.907    (   0.377)
                                        [1] LocGtp      0.274    (   0.364)
                                        [2] LocGtpF     0.000    (   0.000)
                                        [3] ShRange     0.080    (   0.097)
                                        [4] LoRange     0.044    (   0.046)
                                        VAR Pr(add)  0.83

cycle 3400    LogL -2524.0    Thu, 31 Mar 2016, 10:26:29
-------------------------------------------------------------------------------
                                        Accepted RJS_QTL (%proposed)
                                        Birth        0.10  [0.40]
                                        Death        0.11  [0.40]
                                        Accepted QTL moves (to other interval)
                                        [0] Loc         0.907    (   0.370)
                                        [1] LocGtp      0.273    (   0.375)
                                        [2] LocGtpF     0.000    (   0.000)
                                        [3] ShRange     0.079    (   0.111)
                                        [4] LoRange     0.043    (   0.045)
                                        VAR Pr(add)  0.83

cycle 3500    LogL -2506.9    Thu, 31 Mar 2016, 10:26:39
-------------------------------------------------------------------------------
                                        Accepted RJS_QTL (%proposed)
                                        Birth        0.10  [0.40]
                                        Death        0.11  [0.40]
                                        Accepted QTL moves (to other interval)
                                        [0] Loc         0.905    (   0.356)
                                        [1] LocGtp      0.271    (   0.356)
                                        [2] LocGtpF     0.000    (   0.000)
                                        [3] ShRange     0.077    (   0.103)
                                        [4] LoRange     0.043    (   0.044)
                                        VAR Pr(add)  0.82

cycle 3600    LogL -2512.2    Thu, 31 Mar 2016, 10:26:50
-------------------------------------------------------------------------------
                                        Accepted RJS_QTL (%proposed)
                                        Birth        0.10  [0.40]
                                        Death        0.10  [0.40]
                                        Accepted QTL moves (to other interval)
                                        [0] Loc         0.903    (   0.338)
                                        [1] LocGtp      0.266    (   0.328)
                                        [2] LocGtpF     0.000    (   0.000)
                                        [3] ShRange     0.075    (   0.099)
                                        [4] LoRange     0.042    (   0.044)
                                        VAR Pr(add)  0.83

cycle 3700    LogL -2514.8    Thu, 31 Mar 2016, 10:27:00
-------------------------------------------------------------------------------
                                        Accepted RJS_QTL (%proposed)
                                        Birth        0.10  [0.40]
                                        Death        0.10  [0.40]
                                        Accepted QTL moves (to other interval)
                                        [0] Loc         0.902    (   0.333)
                                        [1] LocGtp      0.271    (   0.323)
                                        [2] LocGtpF     0.000    (   0.000)
                                        [3] ShRange     0.076    (   0.108)
                                        [4] LoRange     0.041    (   0.043)
                                        VAR Pr(add)  0.83

cycle 3800    LogL -2505.8    Thu, 31 Mar 2016, 10:27:11
-------------------------------------------------------------------------------
                                        Accepted RJS_QTL (%proposed)
                                        Birth        0.10  [0.40]
                                        Death        0.10  [0.40]
                                        Accepted QTL moves (to other interval)
                                        [0] Loc         0.900    (   0.338)
                                        [1] LocGtp      0.278    (   0.314)
                                        [2] LocGtpF     0.000    (   0.000)
                                        [3] ShRange     0.077    (   0.104)
                                        [4] LoRange     0.043    (   0.044)
                                        VAR Pr(add)  0.82

cycle 3900    LogL -2518.4    Thu, 31 Mar 2016, 10:27:22
-------------------------------------------------------------------------------
                                        Accepted RJS_QTL (%proposed)
                                        Birth        0.10  [0.40]
                                        Death        0.11  [0.40]
                                        Accepted QTL moves (to other interval)
                                        [0] Loc         0.901    (   0.384)
                                        [1] LocGtp      0.275    (   0.306)
                                        [2] LocGtpF     0.000    (   0.000)
                                        [3] ShRange     0.076    (   0.100)
                                        [4] LoRange     0.042    (   0.044)
                                        VAR Pr(add)  0.83

cycle 4000    LogL -2518.1    Thu, 31 Mar 2016, 10:27:32
-------------------------------------------------------------------------------
                                        Accepted RJS_QTL (%proposed)
                                        Birth        0.10  [0.40]
                                        Death        0.10  [0.40]
                                        Accepted QTL moves (to other interval)
                                        [0] Loc         0.899    (   0.364)
                                        [1] LocGtp      0.274    (   0.320)
                                        [2] LocGtpF     0.000    (   0.000)
                                        [3] ShRange     0.076    (   0.094)
                                        [4] LoRange     0.043    (   0.044)
                                        VAR Pr(add)  0.83

cycle 4100    LogL -2523.8    Thu, 31 Mar 2016, 10:27:43
-------------------------------------------------------------------------------
                                        Accepted RJS_QTL (%proposed)
                                        Birth        0.10  [0.40]
                                        Death        0.10  [0.40]
                                        Accepted QTL moves (to other interval)
                                        [0] Loc         0.895    (   0.346)
                                        [1] LocGtp      0.273    (   0.358)
                                        [2] LocGtpF     0.000    (   0.000)
                                        [3] ShRange     0.075    (   0.092)
                                        [4] LoRange     0.042    (   0.043)
                                        VAR Pr(add)  0.82

cycle 4200    LogL -2512.8    Thu, 31 Mar 2016, 10:27:54
-------------------------------------------------------------------------------
                                        Accepted RJS_QTL (%proposed)
                                        Birth        0.10  [0.40]
                                        Death        0.10  [0.40]
                                        Accepted QTL moves (to other interval)
                                        [0] Loc         0.896    (   0.386)
                                        [1] LocGtp      0.275    (   0.360)
                                        [2] LocGtpF     0.000    (   0.000)
                                        [3] ShRange     0.074    (   0.085)
                                        [4] LoRange     0.041    (   0.043)
                                        VAR Pr(add)  0.83

cycle 4300    LogL -2517.3    Thu, 31 Mar 2016, 10:28:05
-------------------------------------------------------------------------------
                                        Accepted RJS_QTL (%proposed)
                                        Birth        0.10  [0.40]
                                        Death        0.10  [0.40]
                                        Accepted QTL moves (to other interval)
                                        [0] Loc         0.894    (   0.378)
                                        [1] LocGtp      0.273    (   0.344)
                                        [2] LocGtpF     0.000    (   0.000)
                                        [3] ShRange     0.073    (   0.083)
                                        [4] LoRange     0.040    (   0.042)
                                        VAR Pr(add)  0.83

cycle 4400    LogL -2507.9    Thu, 31 Mar 2016, 10:28:15
-------------------------------------------------------------------------------
                                        Accepted RJS_QTL (%proposed)
                                        Birth        0.10  [0.40]
                                        Death        0.10  [0.40]
                                        Accepted QTL moves (to other interval)
                                        [0] Loc         0.892    (   0.385)
                                        [1] LocGtp      0.276    (   0.351)
                                        [2] LocGtpF     0.000    (   0.000)
                                        [3] ShRange     0.077    (   0.079)
                                        [4] LoRange     0.045    (   0.047)
                                        VAR Pr(add)  0.83

cycle 4500    LogL -2514.8    Thu, 31 Mar 2016, 10:28:26
-------------------------------------------------------------------------------
                                        Accepted RJS_QTL (%proposed)
                                        Birth        0.10  [0.40]
                                        Death        0.10  [0.40]
                                        Accepted QTL moves (to other interval)
                                        [0] Loc         0.893    (   0.384)
                                        [1] LocGtp      0.275    (   0.356)
                                        [2] LocGtpF     0.000    (   0.000)
                                        [3] ShRange     0.076    (   0.076)
                                        [4] LoRange     0.044    (   0.046)
                                        VAR Pr(add)  0.83

cycle 4600    LogL -2516.6    Thu, 31 Mar 2016, 10:28:37
-------------------------------------------------------------------------------
                                        Accepted RJS_QTL (%proposed)
                                        Birth        0.10  [0.40]
                                        Death        0.10  [0.40]
                                        Accepted QTL moves (to other interval)
                                        [0] Loc         0.892    (   0.377)
                                        [1] LocGtp      0.274    (   0.352)
                                        [2] LocGtpF     0.000    (   0.000)
                                        [3] ShRange     0.076    (   0.075)
                                        [4] LoRange     0.044    (   0.046)
                                        VAR Pr(add)  0.83

cycle 4700    LogL -2509.9    Thu, 31 Mar 2016, 10:28:48
-------------------------------------------------------------------------------
                                        Accepted RJS_QTL (%proposed)
                                        Birth        0.10  [0.40]
                                        Death        0.10  [0.40]
                                        Accepted QTL moves (to other interval)
                                        [0] Loc         0.893    (   0.377)
                                        [1] LocGtp      0.272    (   0.352)
                                        [2] LocGtpF     0.000    (   0.000)
                                        [3] ShRange     0.075    (   0.075)
                                        [4] LoRange     0.043    (   0.045)
                                        VAR Pr(add)  0.83

cycle 4800    LogL -2495.3    Thu, 31 Mar 2016, 10:28:58
-------------------------------------------------------------------------------
                                        Accepted RJS_QTL (%proposed)
                                        Birth        0.10  [0.40]
                                        Death        0.10  [0.40]
                                        Accepted QTL moves (to other interval)
                                        [0] Loc         0.895    (   0.383)
                                        [1] LocGtp      0.269    (   0.352)
                                        [2] LocGtpF     0.000    (   0.000)
                                        [3] ShRange     0.074    (   0.075)
                                        [4] LoRange     0.043    (   0.045)
                                        VAR Pr(add)  0.82

cycle 4900    LogL -2515.1    Thu, 31 Mar 2016, 10:29:09
-------------------------------------------------------------------------------
                                        Accepted RJS_QTL (%proposed)
                                        Birth        0.10  [0.40]
                                        Death        0.10  [0.40]
                                        Accepted QTL moves (to other interval)
                                        [0] Loc         0.896    (   0.396)
                                        [1] LocGtp      0.266    (   0.355)
                                        [2] LocGtpF     0.000    (   0.000)
                                        [3] ShRange     0.073    (   0.073)
                                        [4] LoRange     0.042    (   0.044)
                                        VAR Pr(add)  0.82

cycle 5000    LogL -2507.7    Thu, 31 Mar 2016, 10:29:20
-------------------------------------------------------------------------------
                                        Accepted RJS_QTL (%proposed)
                                        Birth        0.10  [0.40]
                                        Death        0.10  [0.40]
                                        Accepted QTL moves (to other interval)
                                        [0] Loc         0.894    (   0.396)
                                        [1] LocGtp      0.263    (   0.357)
                                        [2] LocGtpF     0.000    (   0.000)
                                        [3] ShRange     0.073    (   0.073)
                                        [4] LoRange     0.044    (   0.046)
                                        VAR Pr(add)  0.82

cycle 5100    LogL -2513.5    Thu, 31 Mar 2016, 10:29:31
-------------------------------------------------------------------------------
                                        Accepted RJS_QTL (%proposed)
                                        Birth        0.10  [0.40]
                                        Death        0.10  [0.40]
                                        Accepted QTL moves (to other interval)
                                        [0] Loc         0.894    (   0.396)
                                        [1] LocGtp      0.262    (   0.354)
                                        [2] LocGtpF     0.000    (   0.000)
                                        [3] ShRange     0.073    (   0.072)
                                        [4] LoRange     0.043    (   0.045)
                                        VAR Pr(add)  0.82

cycle 5200    LogL -2518.0    Thu, 31 Mar 2016, 10:29:42
-------------------------------------------------------------------------------
                                        Accepted RJS_QTL (%proposed)
                                        Birth        0.09  [0.40]
                                        Death        0.10  [0.40]
                                        Accepted QTL moves (to other interval)
                                        [0] Loc         0.893    (   0.389)
                                        [1] LocGtp      0.261    (   0.348)
                                        [2] LocGtpF     0.000    (   0.000)
                                        [3] ShRange     0.072    (   0.070)
                                        [4] LoRange     0.042    (   0.044)
                                        VAR Pr(add)  0.82

cycle 5300    LogL -2512.3    Thu, 31 Mar 2016, 10:29:53
-------------------------------------------------------------------------------
                                        Accepted RJS_QTL (%proposed)
                                        Birth        0.09  [0.40]
                                        Death        0.10  [0.40]
                                        Accepted QTL moves (to other interval)
                                        [0] Loc         0.892    (   0.379)
                                        [1] LocGtp      0.259    (   0.345)
                                        [2] LocGtpF     0.000    (   0.000)
                                        [3] ShRange     0.072    (   0.068)
                                        [4] LoRange     0.044    (   0.044)
                                        VAR Pr(add)  0.82

cycle 5400    LogL -2508.6    Thu, 31 Mar 2016, 10:30:04
-------------------------------------------------------------------------------
                                        Accepted RJS_QTL (%proposed)
                                        Birth        0.09  [0.40]
                                        Death        0.10  [0.40]
                                        Accepted QTL moves (to other interval)
                                        [0] Loc         0.892    (   0.376)
                                        [1] LocGtp      0.256    (   0.333)
                                        [2] LocGtpF     0.000    (   0.000)
                                        [3] ShRange     0.071    (   0.067)
                                        [4] LoRange     0.044    (   0.045)
                                        VAR Pr(add)  0.82

cycle 5500    LogL -2509.6    Thu, 31 Mar 2016, 10:30:14
-------------------------------------------------------------------------------
                                        Accepted RJS_QTL (%proposed)
                                        Birth        0.09  [0.39]
                                        Death        0.10  [0.41]
                                        Accepted QTL moves (to other interval)
                                        [0] Loc         0.893    (   0.376)
                                        [1] LocGtp      0.252    (   0.333)
                                        [2] LocGtpF     0.000    (   0.000)
                                        [3] ShRange     0.070    (   0.067)
                                        [4] LoRange     0.044    (   0.044)
                                        VAR Pr(add)  0.82

cycle 5600    LogL -2520.6    Thu, 31 Mar 2016, 10:30:25
-------------------------------------------------------------------------------
                                        Accepted RJS_QTL (%proposed)
                                        Birth        0.09  [0.39]
                                        Death        0.10  [0.41]
                                        Accepted QTL moves (to other interval)
                                        [0] Loc         0.894    (   0.381)
                                        [1] LocGtp      0.249    (   0.336)
                                        [2] LocGtpF     0.000    (   0.000)
                                        [3] ShRange     0.069    (   0.066)
                                        [4] LoRange     0.043    (   0.043)
                                        VAR Pr(add)  0.82

cycle 5700    LogL -2508.8    Thu, 31 Mar 2016, 10:30:35
-------------------------------------------------------------------------------
                                        Accepted RJS_QTL (%proposed)
                                        Birth        0.09  [0.39]
                                        Death        0.10  [0.41]
                                        Accepted QTL moves (to other interval)
                                        [0] Loc         0.894    (   0.378)
                                        [1] LocGtp      0.249    (   0.336)
                                        [2] LocGtpF     0.000    (   0.000)
                                        [3] ShRange     0.068    (   0.066)
                                        [4] LoRange     0.042    (   0.043)
                                        VAR Pr(add)  0.82

cycle 5800    LogL -2515.5    Thu, 31 Mar 2016, 10:30:47
-------------------------------------------------------------------------------
                                        Accepted RJS_QTL (%proposed)
                                        Birth        0.09  [0.39]
                                        Death        0.09  [0.41]
                                        Accepted QTL moves (to other interval)
                                        [0] Loc         0.894    (   0.375)
                                        [1] LocGtp      0.250    (   0.333)
                                        [2] LocGtpF     0.000    (   0.000)
                                        [3] ShRange     0.067    (   0.066)
                                        [4] LoRange     0.042    (   0.042)
                                        VAR Pr(add)  0.83

cycle 5900    LogL -2514.2    Thu, 31 Mar 2016, 10:30:58
-------------------------------------------------------------------------------
                                        Accepted RJS_QTL (%proposed)
                                        Birth        0.09  [0.39]
                                        Death        0.10  [0.41]
                                        Accepted QTL moves (to other interval)
                                        [0] Loc         0.895    (   0.375)
                                        [1] LocGtp      0.251    (   0.344)
                                        [2] LocGtpF     0.000    (   0.000)
                                        [3] ShRange     0.067    (   0.066)
                                        [4] LoRange     0.041    (   0.042)
                                        VAR Pr(add)  0.83

cycle 6000    LogL -2505.6    Thu, 31 Mar 2016, 10:31:08
-------------------------------------------------------------------------------
                                        Accepted RJS_QTL (%proposed)
                                        Birth        0.09  [0.39]
                                        Death        0.09  [0.41]
                                        Accepted QTL moves (to other interval)
                                        [0] Loc         0.896    (   0.377)
                                        [1] LocGtp      0.251    (   0.346)
                                        [2] LocGtpF     0.000    (   0.000)
                                        [3] ShRange     0.068    (   0.063)
                                        [4] LoRange     0.042    (   0.043)
                                        VAR Pr(add)  0.83

cycle 6100    LogL -2495.2    Thu, 31 Mar 2016, 10:31:19
-------------------------------------------------------------------------------
                                        Accepted RJS_QTL (%proposed)
                                        Birth        0.09  [0.40]
                                        Death        0.09  [0.41]
                                        Accepted QTL moves (to other interval)
                                        [0] Loc         0.895    (   0.377)
                                        [1] LocGtp      0.251    (   0.351)
                                        [2] LocGtpF     0.000    (   0.000)
                                        [3] ShRange     0.067    (   0.062)
                                        [4] LoRange     0.042    (   0.042)
                                        VAR Pr(add)  0.83

cycle 6200    LogL -2512.4    Thu, 31 Mar 2016, 10:31:29
-------------------------------------------------------------------------------
                                        Accepted RJS_QTL (%proposed)
                                        Birth        0.09  [0.40]
                                        Death        0.09  [0.41]
                                        Accepted QTL moves (to other interval)
                                        [0] Loc         0.894    (   0.373)
                                        [1] LocGtp      0.249    (   0.356)
                                        [2] LocGtpF     0.000    (   0.000)
                                        [3] ShRange     0.066    (   0.062)
                                        [4] LoRange     0.041    (   0.042)
                                        VAR Pr(add)  0.83

cycle 6300    LogL -2502.1    Thu, 31 Mar 2016, 10:31:40
-------------------------------------------------------------------------------
                                        Accepted RJS_QTL (%proposed)
                                        Birth        0.09  [0.40]
                                        Death        0.09  [0.41]
                                        Accepted QTL moves (to other interval)
                                        [0] Loc         0.894    (   0.370)
                                        [1] LocGtp      0.248    (   0.365)
                                        [2] LocGtpF     0.000    (   0.000)
                                        [3] ShRange     0.067    (   0.061)
                                        [4] LoRange     0.042    (   0.043)
                                        VAR Pr(add)  0.83

cycle 6400    LogL -2518.8    Thu, 31 Mar 2016, 10:31:51
-------------------------------------------------------------------------------
                                        Accepted RJS_QTL (%proposed)
                                        Birth        0.09  [0.40]
                                        Death        0.09  [0.41]
                                        Accepted QTL moves (to other interval)
                                        [0] Loc         0.894    (   0.372)
                                        [1] LocGtp      0.251    (   0.371)
                                        [2] LocGtpF     0.000    (   0.000)
                                        [3] ShRange     0.070    (   0.075)
                                        [4] LoRange     0.044    (   0.045)
                                        VAR Pr(add)  0.83

cycle 6500    LogL -2523.7    Thu, 31 Mar 2016, 10:32:02
-------------------------------------------------------------------------------
                                        Accepted RJS_QTL (%proposed)
                                        Birth        0.09  [0.40]
                                        Death        0.10  [0.41]
                                        Accepted QTL moves (to other interval)
                                        [0] Loc         0.894    (   0.369)
                                        [1] LocGtp      0.251    (   0.371)
                                        [2] LocGtpF     0.000    (   0.000)
                                        [3] ShRange     0.071    (   0.075)
                                        [4] LoRange     0.044    (   0.045)
                                        VAR Pr(add)  0.83

cycle 6600    LogL -2521.4    Thu, 31 Mar 2016, 10:32:12
-------------------------------------------------------------------------------
                                        Accepted RJS_QTL (%proposed)
                                        Birth        0.09  [0.40]
                                        Death        0.09  [0.41]
                                        Accepted QTL moves (to other interval)
                                        [0] Loc         0.893    (   0.369)
                                        [1] LocGtp      0.249    (   0.369)
                                        [2] LocGtpF     0.000    (   0.000)
                                        [3] ShRange     0.070    (   0.075)
                                        [4] LoRange     0.043    (   0.044)
                                        VAR Pr(add)  0.83

cycle 6700    LogL -2517.2    Thu, 31 Mar 2016, 10:32:23
-------------------------------------------------------------------------------
                                        Accepted RJS_QTL (%proposed)
                                        Birth        0.09  [0.40]
                                        Death        0.09  [0.41]
                                        Accepted QTL moves (to other interval)
                                        [0] Loc         0.893    (   0.369)
                                        [1] LocGtp      0.248    (   0.369)
                                        [2] LocGtpF     0.000    (   0.000)
                                        [3] ShRange     0.070    (   0.075)
                                        [4] LoRange     0.043    (   0.043)
                                        VAR Pr(add)  0.83

cycle 6800    LogL -2517.5    Thu, 31 Mar 2016, 10:32:33
-------------------------------------------------------------------------------
                                        Accepted RJS_QTL (%proposed)
                                        Birth        0.09  [0.40]
                                        Death        0.10  [0.41]
                                        Accepted QTL moves (to other interval)
                                        [0] Loc         0.893    (   0.369)
                                        [1] LocGtp      0.247    (   0.369)
                                        [2] LocGtpF     0.000    (   0.000)
                                        [3] ShRange     0.070    (   0.075)
                                        [4] LoRange     0.043    (   0.044)
                                        VAR Pr(add)  0.83

cycle 6900    LogL -2510.8    Thu, 31 Mar 2016, 10:32:44
-------------------------------------------------------------------------------
                                        Accepted RJS_QTL (%proposed)
                                        Birth        0.09  [0.40]
                                        Death        0.10  [0.41]
                                        Accepted QTL moves (to other interval)
                                        [0] Loc         0.893    (   0.369)
                                        [1] LocGtp      0.247    (   0.369)
                                        [2] LocGtpF     0.000    (   0.000)
                                        [3] ShRange     0.069    (   0.075)
                                        [4] LoRange     0.042    (   0.043)
                                        VAR Pr(add)  0.84

cycle 7000    LogL -2520.1    Thu, 31 Mar 2016, 10:32:55
-------------------------------------------------------------------------------
                                        Accepted RJS_QTL (%proposed)
                                        Birth        0.09  [0.40]
                                        Death        0.09  [0.41]
                                        Accepted QTL moves (to other interval)
                                        [0] Loc         0.894    (   0.369)
                                        [1] LocGtp      0.246    (   0.369)
                                        [2] LocGtpF     0.000    (   0.000)
                                        [3] ShRange     0.069    (   0.075)
                                        [4] LoRange     0.042    (   0.043)
                                        VAR Pr(add)  0.84

cycle 7100    LogL -2522.2    Thu, 31 Mar 2016, 10:33:06
-------------------------------------------------------------------------------
                                        Accepted RJS_QTL (%proposed)
                                        Birth        0.09  [0.40]
                                        Death        0.09  [0.41]
                                        Accepted QTL moves (to other interval)
                                        [0] Loc         0.894    (   0.369)
                                        [1] LocGtp      0.245    (   0.369)
                                        [2] LocGtpF     0.000    (   0.000)
                                        [3] ShRange     0.069    (   0.075)
                                        [4] LoRange     0.042    (   0.043)
                                        VAR Pr(add)  0.84

cycle 7200    LogL -2510.2    Thu, 31 Mar 2016, 10:33:16
-------------------------------------------------------------------------------
                                        Accepted RJS_QTL (%proposed)
                                        Birth        0.09  [0.40]
                                        Death        0.10  [0.41]
                                        Accepted QTL moves (to other interval)
                                        [0] Loc         0.894    (   0.369)
                                        [1] LocGtp      0.248    (   0.369)
                                        [2] LocGtpF     0.000    (   0.000)
                                        [3] ShRange     0.070    (   0.075)
                                        [4] LoRange     0.043    (   0.043)
                                        VAR Pr(add)  0.84

cycle 7300    LogL -2518.3    Thu, 31 Mar 2016, 10:33:27
-------------------------------------------------------------------------------
                                        Accepted RJS_QTL (%proposed)
                                        Birth        0.09  [0.40]
                                        Death        0.09  [0.41]
                                        Accepted QTL moves (to other interval)
                                        [0] Loc         0.894    (   0.374)
                                        [1] LocGtp      0.246    (   0.361)
                                        [2] LocGtpF     0.000    (   0.000)
                                        [3] ShRange     0.070    (   0.075)
                                        [4] LoRange     0.043    (   0.043)
                                        VAR Pr(add)  0.84

cycle 7400    LogL -2508.0    Thu, 31 Mar 2016, 10:33:37
-------------------------------------------------------------------------------
                                        Accepted RJS_QTL (%proposed)
                                        Birth        0.09  [0.40]
                                        Death        0.10  [0.41]
                                        Accepted QTL moves (to other interval)
                                        [0] Loc         0.893    (   0.380)
                                        [1] LocGtp      0.245    (   0.351)
                                        [2] LocGtpF     0.000    (   0.000)
                                        [3] ShRange     0.070    (   0.072)
                                        [4] LoRange     0.043    (   0.044)
                                        VAR Pr(add)  0.84

cycle 7500    LogL -2508.4    Thu, 31 Mar 2016, 10:33:48
-------------------------------------------------------------------------------
                                        Accepted RJS_QTL (%proposed)
                                        Birth        0.09  [0.40]
                                        Death        0.10  [0.41]
                                        Accepted QTL moves (to other interval)
                                        [0] Loc         0.893    (   0.399)
                                        [1] LocGtp      0.242    (   0.340)
                                        [2] LocGtpF     0.000    (   0.000)
                                        [3] ShRange     0.069    (   0.070)
                                        [4] LoRange     0.042    (   0.043)
                                        VAR Pr(add)  0.84

cycle 7600    LogL -2500.7    Thu, 31 Mar 2016, 10:33:59
-------------------------------------------------------------------------------
                                        Accepted RJS_QTL (%proposed)
                                        Birth        0.09  [0.40]
                                        Death        0.09  [0.41]
                                        Accepted QTL moves (to other interval)
                                        [0] Loc         0.894    (   0.427)
                                        [1] LocGtp      0.241    (   0.340)
                                        [2] LocGtpF     0.000    (   0.000)
                                        [3] ShRange     0.069    (   0.069)
                                        [4] LoRange     0.042    (   0.043)
                                        VAR Pr(add)  0.85

cycle 7700    LogL -2511.3    Thu, 31 Mar 2016, 10:34:10
-------------------------------------------------------------------------------
                                        Accepted RJS_QTL (%proposed)
                                        Birth        0.09  [0.40]
                                        Death        0.09  [0.41]
                                        Accepted QTL moves (to other interval)
                                        [0] Loc         0.894    (   0.427)
                                        [1] LocGtp      0.240    (   0.335)
                                        [2] LocGtpF     0.000    (   0.000)
                                        [3] ShRange     0.069    (   0.069)
                                        [4] LoRange     0.041    (   0.042)
                                        VAR Pr(add)  0.85

cycle 7800    LogL -2508.0    Thu, 31 Mar 2016, 10:34:21
-------------------------------------------------------------------------------
                                        Accepted RJS_QTL (%proposed)
                                        Birth        0.09  [0.40]
                                        Death        0.09  [0.41]
                                        Accepted QTL moves (to other interval)
                                        [0] Loc         0.894    (   0.427)
                                        [1] LocGtp      0.240    (   0.335)
                                        [2] LocGtpF     0.000    (   0.000)
                                        [3] ShRange     0.069    (   0.069)
                                        [4] LoRange     0.042    (   0.043)
                                        VAR Pr(add)  0.85

cycle 7900    LogL -2515.5    Thu, 31 Mar 2016, 10:34:31
-------------------------------------------------------------------------------
                                        Accepted RJS_QTL (%proposed)
                                        Birth        0.09  [0.40]
                                        Death        0.09  [0.41]
                                        Accepted QTL moves (to other interval)
                                        [0] Loc         0.894    (   0.425)
                                        [1] LocGtp      0.239    (   0.335)
                                        [2] LocGtpF     0.000    (   0.000)
                                        [3] ShRange     0.069    (   0.068)
                                        [4] LoRange     0.042    (   0.043)
                                        VAR Pr(add)  0.84

cycle 8000    LogL -2513.5    Thu, 31 Mar 2016, 10:34:42
-------------------------------------------------------------------------------
                                        Accepted RJS_QTL (%proposed)
                                        Birth        0.09  [0.40]
                                        Death        0.09  [0.41]
                                        Accepted QTL moves (to other interval)
                                        [0] Loc         0.894    (   0.425)
                                        [1] LocGtp      0.239    (   0.335)
                                        [2] LocGtpF     0.000    (   0.000)
                                        [3] ShRange     0.069    (   0.068)
                                        [4] LoRange     0.043    (   0.043)
                                        VAR Pr(add)  0.85

cycle 8100    LogL -2525.8    Thu, 31 Mar 2016, 10:34:53
-------------------------------------------------------------------------------
                                        Accepted RJS_QTL (%proposed)
                                        Birth        0.09  [0.40]
                                        Death        0.09  [0.41]
                                        Accepted QTL moves (to other interval)
                                        [0] Loc         0.893    (   0.425)
                                        [1] LocGtp      0.239    (   0.340)
                                        [2] LocGtpF     0.000    (   0.000)
                                        [3] ShRange     0.070    (   0.079)
                                        [4] LoRange     0.044    (   0.043)
                                        VAR Pr(add)  0.84

cycle 8200    LogL -2516.0    Thu, 31 Mar 2016, 10:35:03
-------------------------------------------------------------------------------
                                        Accepted RJS_QTL (%proposed)
                                        Birth        0.09  [0.40]
                                        Death        0.09  [0.41]
                                        Accepted QTL moves (to other interval)
                                        [0] Loc         0.894    (   0.425)
                                        [1] LocGtp      0.238    (   0.340)
                                        [2] LocGtpF     0.000    (   0.000)
                                        [3] ShRange     0.070    (   0.078)
                                        [4] LoRange     0.043    (   0.043)
                                        VAR Pr(add)  0.84

cycle 8300    LogL -2511.7    Thu, 31 Mar 2016, 10:35:14
-------------------------------------------------------------------------------
                                        Accepted RJS_QTL (%proposed)
                                        Birth        0.09  [0.40]
                                        Death        0.09  [0.41]
                                        Accepted QTL moves (to other interval)
                                        [0] Loc         0.894    (   0.423)
                                        [1] LocGtp      0.237    (   0.344)
                                        [2] LocGtpF     0.000    (   0.000)
                                        [3] ShRange     0.069    (   0.076)
                                        [4] LoRange     0.043    (   0.043)
                                        VAR Pr(add)  0.84

cycle 8400    LogL -2513.3    Thu, 31 Mar 2016, 10:35:25
-------------------------------------------------------------------------------
                                        Accepted RJS_QTL (%proposed)
                                        Birth        0.09  [0.40]
                                        Death        0.09  [0.41]
                                        Accepted QTL moves (to other interval)
                                        [0] Loc         0.893    (   0.427)
                                        [1] LocGtp      0.237    (   0.341)
                                        [2] LocGtpF     0.000    (   0.000)
                                        [3] ShRange     0.069    (   0.076)
                                        [4] LoRange     0.043    (   0.043)
                                        VAR Pr(add)  0.84

cycle 8500    LogL -2511.1    Thu, 31 Mar 2016, 10:35:36
-------------------------------------------------------------------------------
                                        Accepted RJS_QTL (%proposed)
                                        Birth        0.09  [0.40]
                                        Death        0.09  [0.41]
                                        Accepted QTL moves (to other interval)
                                        [0] Loc         0.893    (   0.424)
                                        [1] LocGtp      0.236    (   0.341)
                                        [2] LocGtpF     0.000    (   0.000)
                                        [3] ShRange     0.069    (   0.076)
                                        [4] LoRange     0.043    (   0.042)
                                        VAR Pr(add)  0.84

cycle 8600    LogL -2513.7    Thu, 31 Mar 2016, 10:35:47
-------------------------------------------------------------------------------
                                        Accepted RJS_QTL (%proposed)
                                        Birth        0.09  [0.40]
                                        Death        0.09  [0.41]
                                        Accepted QTL moves (to other interval)
                                        [0] Loc         0.893    (   0.424)
                                        [1] LocGtp      0.236    (   0.341)
                                        [2] LocGtpF     0.000    (   0.000)
                                        [3] ShRange     0.068    (   0.075)
                                        [4] LoRange     0.042    (   0.042)
                                        VAR Pr(add)  0.84

cycle 8700    LogL -2504.0    Thu, 31 Mar 2016, 10:35:57
-------------------------------------------------------------------------------
                                        Accepted RJS_QTL (%proposed)
                                        Birth        0.09  [0.40]
                                        Death        0.09  [0.41]
                                        Accepted QTL moves (to other interval)
                                        [0] Loc         0.893    (   0.421)
                                        [1] LocGtp      0.235    (   0.341)
                                        [2] LocGtpF     0.000    (   0.000)
                                        [3] ShRange     0.068    (   0.075)
                                        [4] LoRange     0.042    (   0.042)
                                        VAR Pr(add)  0.84

cycle 8800    LogL -2507.7    Thu, 31 Mar 2016, 10:36:08
-------------------------------------------------------------------------------
                                        Accepted RJS_QTL (%proposed)
                                        Birth        0.09  [0.40]
                                        Death        0.09  [0.41]
                                        Accepted QTL moves (to other interval)
                                        [0] Loc         0.893    (   0.421)
                                        [1] LocGtp      0.234    (   0.343)
                                        [2] LocGtpF     0.000    (   0.000)
                                        [3] ShRange     0.068    (   0.075)
                                        [4] LoRange     0.041    (   0.041)
                                        VAR Pr(add)  0.84

cycle 8900    LogL -2509.1    Thu, 31 Mar 2016, 10:36:19
-------------------------------------------------------------------------------
                                        Accepted RJS_QTL (%proposed)
                                        Birth        0.09  [0.40]
                                        Death        0.09  [0.41]
                                        Accepted QTL moves (to other interval)
                                        [0] Loc         0.894    (   0.421)
                                        [1] LocGtp      0.232    (   0.343)
                                        [2] LocGtpF     0.000    (   0.000)
                                        [3] ShRange     0.067    (   0.075)
                                        [4] LoRange     0.041    (   0.041)
                                        VAR Pr(add)  0.84

cycle 9000    LogL -2515.2    Thu, 31 Mar 2016, 10:36:30
-------------------------------------------------------------------------------
                                        Accepted RJS_QTL (%proposed)
                                        Birth        0.09  [0.40]
                                        Death        0.09  [0.41]
                                        Accepted QTL moves (to other interval)
                                        [0] Loc         0.895    (   0.425)
                                        [1] LocGtp      0.230    (   0.339)
                                        [2] LocGtpF     0.000    (   0.000)
                                        [3] ShRange     0.068    (   0.075)
                                        [4] LoRange     0.042    (   0.042)
                                        VAR Pr(add)  0.83

cycle 9100    LogL -2508.7    Thu, 31 Mar 2016, 10:36:41
-------------------------------------------------------------------------------
                                        Accepted RJS_QTL (%proposed)
                                        Birth        0.09  [0.40]
                                        Death        0.09  [0.41]
                                        Accepted QTL moves (to other interval)
                                        [0] Loc         0.894    (   0.425)
                                        [1] LocGtp      0.229    (   0.339)
                                        [2] LocGtpF     0.000    (   0.000)
                                        [3] ShRange     0.068    (   0.074)
                                        [4] LoRange     0.042    (   0.042)
                                        VAR Pr(add)  0.83

cycle 9200    LogL -2501.9    Thu, 31 Mar 2016, 10:36:52
-------------------------------------------------------------------------------
                                        Accepted RJS_QTL (%proposed)
                                        Birth        0.09  [0.40]
                                        Death        0.09  [0.41]
                                        Accepted QTL moves (to other interval)
                                        [0] Loc         0.894    (   0.425)
                                        [1] LocGtp      0.228    (   0.339)
                                        [2] LocGtpF     0.000    (   0.000)
                                        [3] ShRange     0.067    (   0.074)
                                        [4] LoRange     0.042    (   0.042)
                                        VAR Pr(add)  0.83

cycle 9300    LogL -2511.0    Thu, 31 Mar 2016, 10:37:03
-------------------------------------------------------------------------------
                                        Accepted RJS_QTL (%proposed)
                                        Birth        0.09  [0.40]
                                        Death        0.10  [0.41]
                                        Accepted QTL moves (to other interval)
                                        [0] Loc         0.894    (   0.422)
                                        [1] LocGtp      0.229    (   0.339)
                                        [2] LocGtpF     0.000    (   0.000)
                                        [3] ShRange     0.069    (   0.074)
                                        [4] LoRange     0.044    (   0.044)
                                        VAR Pr(add)  0.83

cycle 9400    LogL -2511.5    Thu, 31 Mar 2016, 10:37:13
-------------------------------------------------------------------------------
                                        Accepted RJS_QTL (%proposed)
                                        Birth        0.09  [0.40]
                                        Death        0.09  [0.40]
                                        Accepted QTL moves (to other interval)
                                        [0] Loc         0.894    (   0.422)
                                        [1] LocGtp      0.227    (   0.339)
                                        [2] LocGtpF     0.000    (   0.000)
                                        [3] ShRange     0.068    (   0.074)
                                        [4] LoRange     0.043    (   0.043)
                                        VAR Pr(add)  0.83

cycle 9500    LogL -2513.4    Thu, 31 Mar 2016, 10:37:24
-------------------------------------------------------------------------------
                                        Accepted RJS_QTL (%proposed)
                                        Birth        0.09  [0.40]
                                        Death        0.09  [0.40]
                                        Accepted QTL moves (to other interval)
                                        [0] Loc         0.894    (   0.420)
                                        [1] LocGtp      0.227    (   0.343)
                                        [2] LocGtpF     0.000    (   0.000)
                                        [3] ShRange     0.068    (   0.074)
                                        [4] LoRange     0.043    (   0.043)
                                        VAR Pr(add)  0.84

cycle 9600    LogL -2519.1    Thu, 31 Mar 2016, 10:37:35
-------------------------------------------------------------------------------
                                        Accepted RJS_QTL (%proposed)
                                        Birth        0.09  [0.40]
                                        Death        0.09  [0.40]
                                        Accepted QTL moves (to other interval)
                                        [0] Loc         0.895    (   0.417)
                                        [1] LocGtp      0.226    (   0.343)
                                        [2] LocGtpF     0.000    (   0.000)
                                        [3] ShRange     0.068    (   0.074)
                                        [4] LoRange     0.042    (   0.042)
                                        VAR Pr(add)  0.84

cycle 9700    LogL -2513.4    Thu, 31 Mar 2016, 10:37:45
-------------------------------------------------------------------------------
                                        Accepted RJS_QTL (%proposed)
                                        Birth        0.09  [0.40]
                                        Death        0.09  [0.40]
                                        Accepted QTL moves (to other interval)
                                        [0] Loc         0.894    (   0.417)
                                        [1] LocGtp      0.225    (   0.343)
                                        [2] LocGtpF     0.000    (   0.000)
                                        [3] ShRange     0.068    (   0.074)
                                        [4] LoRange     0.043    (   0.043)
                                        VAR Pr(add)  0.84

cycle 9800    LogL -2526.8    Thu, 31 Mar 2016, 10:37:56
-------------------------------------------------------------------------------
                                        Accepted RJS_QTL (%proposed)
                                        Birth        0.09  [0.40]
                                        Death        0.09  [0.40]
                                        Accepted QTL moves (to other interval)
                                        [0] Loc         0.894    (   0.415)
                                        [1] LocGtp      0.225    (   0.343)
                                        [2] LocGtpF     0.000    (   0.000)
                                        [3] ShRange     0.068    (   0.074)
                                        [4] LoRange     0.044    (   0.044)
                                        VAR Pr(add)  0.84

cycle 9900    LogL -2524.7    Thu, 31 Mar 2016, 10:38:07
-------------------------------------------------------------------------------
                                        Accepted RJS_QTL (%proposed)
                                        Birth        0.09  [0.40]
                                        Death        0.10  [0.40]
                                        Accepted QTL moves (to other interval)
                                        [0] Loc         0.895    (   0.415)
                                        [1] LocGtp      0.225    (   0.343)
                                        [2] LocGtpF     0.000    (   0.000)
                                        [3] ShRange     0.069    (   0.074)
                                        [4] LoRange     0.043    (   0.043)
                                        VAR Pr(add)  0.83


Check MCMC convergence: Target-ESS = 101

------------------------------------------------------------------------------
READ SAMPLES OF GENETIC PARAMETERS
File '/scratch/lfs/mangandi/Pc7D.10/genpar.out': 999 * 9 rows and columns


------------------------------------------------------------------------------
EFFECTIVE SAMPLE SIZE (ESS)
 Reference: Sorensen, Andersen, et al (1995) Genet Sel Evol 27:229-249
            Geyer (1992) Stat Sci 7:473-511
  delta = largest initial positive sequence (cf. Geyer-1992)
  var0  = lag-0 autocovariance
  var   = Monte Carlo variance
  ECS   = effective chain size
Variable       delta     var0        var         ECS
mean1             29    36.83976     0.74828      49
vERR11             6  1567.62153     3.03547     516
nQTL              23     0.68790     0.00930      73
vQTL11            28  2494.81649    26.67817      93
No convergence        : Length increased up to 20000

cycle 10000   LogL -2502.6    Thu, 31 Mar 2016, 10:38:17
-------------------------------------------------------------------------------
                                        Accepted RJS_QTL (%proposed)
                                        Birth        0.09  [0.40]
                                        Death        0.10  [0.40]
                                        Accepted QTL moves (to other interval)
                                        [0] Loc         0.895    (   0.415)
                                        [1] LocGtp      0.223    (   0.343)
                                        [2] LocGtpF     0.000    (   0.000)
                                        [3] ShRange     0.069    (   0.074)
                                        [4] LoRange     0.043    (   0.043)
                                        VAR Pr(add)  0.84

cycle 10100   LogL -2519.9    Thu, 31 Mar 2016, 10:38:28
-------------------------------------------------------------------------------
                                        Accepted RJS_QTL (%proposed)
                                        Birth        0.09  [0.40]
                                        Death        0.10  [0.40]
                                        Accepted QTL moves (to other interval)
                                        [0] Loc         0.896    (   0.415)
                                        [1] LocGtp      0.223    (   0.341)
                                        [2] LocGtpF     0.000    (   0.000)
                                        [3] ShRange     0.069    (   0.073)
                                        [4] LoRange     0.043    (   0.044)
                                        VAR Pr(add)  0.84

cycle 10200   LogL -2522.0    Thu, 31 Mar 2016, 10:38:39
-------------------------------------------------------------------------------
                                        Accepted RJS_QTL (%proposed)
                                        Birth        0.09  [0.40]
                                        Death        0.10  [0.40]
                                        Accepted QTL moves (to other interval)
                                        [0] Loc         0.896    (   0.415)
                                        [1] LocGtp      0.222    (   0.345)
                                        [2] LocGtpF     0.000    (   0.000)
                                        [3] ShRange     0.069    (   0.073)
                                        [4] LoRange     0.043    (   0.043)
                                        VAR Pr(add)  0.84

cycle 10300   LogL -2509.5    Thu, 31 Mar 2016, 10:38:49
-------------------------------------------------------------------------------
                                        Accepted RJS_QTL (%proposed)
                                        Birth        0.09  [0.40]
                                        Death        0.10  [0.40]
                                        Accepted QTL moves (to other interval)
                                        [0] Loc         0.896    (   0.415)
                                        [1] LocGtp      0.222    (   0.345)
                                        [2] LocGtpF     0.000    (   0.000)
                                        [3] ShRange     0.070    (   0.073)
                                        [4] LoRange     0.043    (   0.044)
                                        VAR Pr(add)  0.84

cycle 10400   LogL -2512.4    Thu, 31 Mar 2016, 10:39:00
-------------------------------------------------------------------------------
                                        Accepted RJS_QTL (%proposed)
                                        Birth        0.09  [0.40]
                                        Death        0.10  [0.40]
                                        Accepted QTL moves (to other interval)
                                        [0] Loc         0.896    (   0.415)
                                        [1] LocGtp      0.221    (   0.343)
                                        [2] LocGtpF     0.000    (   0.000)
                                        [3] ShRange     0.070    (   0.073)
                                        [4] LoRange     0.044    (   0.045)
                                        VAR Pr(add)  0.84

cycle 10500   LogL -2508.0    Thu, 31 Mar 2016, 10:39:11
-------------------------------------------------------------------------------
                                        Accepted RJS_QTL (%proposed)
                                        Birth        0.09  [0.40]
                                        Death        0.10  [0.40]
                                        Accepted QTL moves (to other interval)
                                        [0] Loc         0.896    (   0.415)
                                        [1] LocGtp      0.219    (   0.343)
                                        [2] LocGtpF     0.000    (   0.000)
                                        [3] ShRange     0.070    (   0.073)
                                        [4] LoRange     0.044    (   0.045)
                                        VAR Pr(add)  0.84

cycle 10600   LogL -2517.6    Thu, 31 Mar 2016, 10:39:22
-------------------------------------------------------------------------------
                                        Accepted RJS_QTL (%proposed)
                                        Birth        0.09  [0.40]
                                        Death        0.10  [0.40]
                                        Accepted QTL moves (to other interval)
                                        [0] Loc         0.896    (   0.415)
                                        [1] LocGtp      0.218    (   0.343)
                                        [2] LocGtpF     0.000    (   0.000)
                                        [3] ShRange     0.069    (   0.073)
                                        [4] LoRange     0.044    (   0.045)
                                        VAR Pr(add)  0.84

cycle 10700   LogL -2515.1    Thu, 31 Mar 2016, 10:39:33
-------------------------------------------------------------------------------
                                        Accepted RJS_QTL (%proposed)
                                        Birth        0.09  [0.40]
                                        Death        0.10  [0.40]
                                        Accepted QTL moves (to other interval)
                                        [0] Loc         0.896    (   0.415)
                                        [1] LocGtp      0.217    (   0.341)
                                        [2] LocGtpF     0.000    (   0.000)
                                        [3] ShRange     0.069    (   0.078)
                                        [4] LoRange     0.044    (   0.045)
                                        VAR Pr(add)  0.84

cycle 10800   LogL -2507.6    Thu, 31 Mar 2016, 10:39:43
-------------------------------------------------------------------------------
                                        Accepted RJS_QTL (%proposed)
                                        Birth        0.09  [0.40]
                                        Death        0.10  [0.40]
                                        Accepted QTL moves (to other interval)
                                        [0] Loc         0.896    (   0.418)
                                        [1] LocGtp      0.217    (   0.341)
                                        [2] LocGtpF     0.000    (   0.000)
                                        [3] ShRange     0.070    (   0.078)
                                        [4] LoRange     0.045    (   0.046)
                                        VAR Pr(add)  0.84

cycle 10900   LogL -2518.7    Thu, 31 Mar 2016, 10:39:54
-------------------------------------------------------------------------------
                                        Accepted RJS_QTL (%proposed)
                                        Birth        0.09  [0.40]
                                        Death        0.10  [0.40]
                                        Accepted QTL moves (to other interval)
                                        [0] Loc         0.896    (   0.418)
                                        [1] LocGtp      0.216    (   0.345)
                                        [2] LocGtpF     0.000    (   0.000)
                                        [3] ShRange     0.069    (   0.078)
                                        [4] LoRange     0.045    (   0.046)
                                        VAR Pr(add)  0.84

cycle 11000   LogL -2525.6    Thu, 31 Mar 2016, 10:40:04
-------------------------------------------------------------------------------
                                        Accepted RJS_QTL (%proposed)
                                        Birth        0.09  [0.40]
                                        Death        0.10  [0.40]
                                        Accepted QTL moves (to other interval)
                                        [0] Loc         0.896    (   0.418)
                                        [1] LocGtp      0.216    (   0.343)
                                        [2] LocGtpF     0.000    (   0.000)
                                        [3] ShRange     0.069    (   0.077)
                                        [4] LoRange     0.045    (   0.045)
                                        VAR Pr(add)  0.84

cycle 11100   LogL -2511.3    Thu, 31 Mar 2016, 10:40:15
-------------------------------------------------------------------------------
                                        Accepted RJS_QTL (%proposed)
                                        Birth        0.09  [0.40]
                                        Death        0.10  [0.40]
                                        Accepted QTL moves (to other interval)
                                        [0] Loc         0.897    (   0.418)
                                        [1] LocGtp      0.215    (   0.343)
                                        [2] LocGtpF     0.000    (   0.000)
                                        [3] ShRange     0.069    (   0.077)
                                        [4] LoRange     0.044    (   0.045)
                                        VAR Pr(add)  0.84

cycle 11200   LogL -2527.1    Thu, 31 Mar 2016, 10:40:26
-------------------------------------------------------------------------------
                                        Accepted RJS_QTL (%proposed)
                                        Birth        0.09  [0.40]
                                        Death        0.10  [0.40]
                                        Accepted QTL moves (to other interval)
                                        [0] Loc         0.897    (   0.418)
                                        [1] LocGtp      0.214    (   0.343)
                                        [2] LocGtpF     0.000    (   0.000)
                                        [3] ShRange     0.068    (   0.077)
                                        [4] LoRange     0.044    (   0.045)
                                        VAR Pr(add)  0.84

cycle 11300   LogL -2501.0    Thu, 31 Mar 2016, 10:40:37
-------------------------------------------------------------------------------
                                        Accepted RJS_QTL (%proposed)
                                        Birth        0.09  [0.40]
                                        Death        0.10  [0.40]
                                        Accepted QTL moves (to other interval)
                                        [0] Loc         0.897    (   0.417)
                                        [1] LocGtp      0.212    (   0.343)
                                        [2] LocGtpF     0.000    (   0.000)
                                        [3] ShRange     0.068    (   0.077)
                                        [4] LoRange     0.044    (   0.044)
                                        VAR Pr(add)  0.84

cycle 11400   LogL -2529.3    Thu, 31 Mar 2016, 10:40:48
-------------------------------------------------------------------------------
                                        Accepted RJS_QTL (%proposed)
                                        Birth        0.09  [0.40]
                                        Death        0.10  [0.40]
                                        Accepted QTL moves (to other interval)
                                        [0] Loc         0.897    (   0.417)
                                        [1] LocGtp      0.212    (   0.343)
                                        [2] LocGtpF     0.000    (   0.000)
                                        [3] ShRange     0.068    (   0.077)
                                        [4] LoRange     0.045    (   0.045)
                                        VAR Pr(add)  0.84

cycle 11500   LogL -2526.5    Thu, 31 Mar 2016, 10:41:00
-------------------------------------------------------------------------------
                                        Accepted RJS_QTL (%proposed)
                                        Birth        0.09  [0.40]
                                        Death        0.10  [0.40]
                                        Accepted QTL moves (to other interval)
                                        [0] Loc         0.898    (   0.417)
                                        [1] LocGtp      0.211    (   0.343)
                                        [2] LocGtpF     0.000    (   0.000)
                                        [3] ShRange     0.068    (   0.077)
                                        [4] LoRange     0.045    (   0.045)
                                        VAR Pr(add)  0.84

cycle 11600   LogL -2516.8    Thu, 31 Mar 2016, 10:41:13
-------------------------------------------------------------------------------
                                        Accepted RJS_QTL (%proposed)
                                        Birth        0.09  [0.40]
                                        Death        0.10  [0.40]
                                        Accepted QTL moves (to other interval)
                                        [0] Loc         0.898    (   0.417)
                                        [1] LocGtp      0.211    (   0.343)
                                        [2] LocGtpF     0.000    (   0.000)
                                        [3] ShRange     0.068    (   0.077)
                                        [4] LoRange     0.045    (   0.045)
                                        VAR Pr(add)  0.84

cycle 11700   LogL -2526.7    Thu, 31 Mar 2016, 10:41:24
-------------------------------------------------------------------------------
                                        Accepted RJS_QTL (%proposed)
                                        Birth        0.09  [0.40]
                                        Death        0.10  [0.40]
                                        Accepted QTL moves (to other interval)
                                        [0] Loc         0.897    (   0.417)
                                        [1] LocGtp      0.210    (   0.343)
                                        [2] LocGtpF     0.000    (   0.000)
                                        [3] ShRange     0.068    (   0.077)
                                        [4] LoRange     0.044    (   0.045)
                                        VAR Pr(add)  0.84

cycle 11800   LogL -2522.9    Thu, 31 Mar 2016, 10:41:35
-------------------------------------------------------------------------------
                                        Accepted RJS_QTL (%proposed)
                                        Birth        0.09  [0.40]
                                        Death        0.10  [0.40]
                                        Accepted QTL moves (to other interval)
                                        [0] Loc         0.898    (   0.417)
                                        [1] LocGtp      0.209    (   0.343)
                                        [2] LocGtpF     0.000    (   0.000)
                                        [3] ShRange     0.068    (   0.077)
                                        [4] LoRange     0.045    (   0.045)
                                        VAR Pr(add)  0.84

cycle 11900   LogL -2514.0    Thu, 31 Mar 2016, 10:41:48
-------------------------------------------------------------------------------
                                        Accepted RJS_QTL (%proposed)
                                        Birth        0.09  [0.40]
                                        Death        0.10  [0.40]
                                        Accepted QTL moves (to other interval)
                                        [0] Loc         0.897    (   0.420)
                                        [1] LocGtp      0.211    (   0.339)
                                        [2] LocGtpF     0.000    (   0.000)
                                        [3] ShRange     0.068    (   0.087)
                                        [4] LoRange     0.044    (   0.045)
                                        VAR Pr(add)  0.84

cycle 12000   LogL -2513.8    Thu, 31 Mar 2016, 10:41:58
-------------------------------------------------------------------------------
                                        Accepted RJS_QTL (%proposed)
                                        Birth        0.09  [0.40]
                                        Death        0.10  [0.40]
                                        Accepted QTL moves (to other interval)
                                        [0] Loc         0.898    (   0.420)
                                        [1] LocGtp      0.212    (   0.339)
                                        [2] LocGtpF     0.000    (   0.000)
                                        [3] ShRange     0.068    (   0.087)
                                        [4] LoRange     0.044    (   0.045)
                                        VAR Pr(add)  0.84

cycle 12100   LogL -2506.9    Thu, 31 Mar 2016, 10:42:09
-------------------------------------------------------------------------------
                                        Accepted RJS_QTL (%proposed)
                                        Birth        0.09  [0.40]
                                        Death        0.10  [0.40]
                                        Accepted QTL moves (to other interval)
                                        [0] Loc         0.898    (   0.420)
                                        [1] LocGtp      0.212    (   0.339)
                                        [2] LocGtpF     0.000    (   0.000)
                                        [3] ShRange     0.068    (   0.087)
                                        [4] LoRange     0.044    (   0.045)
                                        VAR Pr(add)  0.84

cycle 12200   LogL -2522.2    Thu, 31 Mar 2016, 10:42:20
-------------------------------------------------------------------------------
                                        Accepted RJS_QTL (%proposed)
                                        Birth        0.09  [0.40]
                                        Death        0.10  [0.40]
                                        Accepted QTL moves (to other interval)
                                        [0] Loc         0.898    (   0.418)
                                        [1] LocGtp      0.214    (   0.339)
                                        [2] LocGtpF     0.000    (   0.000)
                                        [3] ShRange     0.068    (   0.092)
                                        [4] LoRange     0.044    (   0.044)
                                        VAR Pr(add)  0.84

cycle 12300   LogL -2506.0    Thu, 31 Mar 2016, 10:42:30
-------------------------------------------------------------------------------
                                        Accepted RJS_QTL (%proposed)
                                        Birth        0.09  [0.40]
                                        Death        0.10  [0.40]
                                        Accepted QTL moves (to other interval)
                                        [0] Loc         0.898    (   0.415)
                                        [1] LocGtp      0.215    (   0.339)
                                        [2] LocGtpF     0.000    (   0.000)
                                        [3] ShRange     0.069    (   0.092)
                                        [4] LoRange     0.044    (   0.045)
                                        VAR Pr(add)  0.85

cycle 12400   LogL -2523.9    Thu, 31 Mar 2016, 10:42:41
-------------------------------------------------------------------------------
                                        Accepted RJS_QTL (%proposed)
                                        Birth        0.09  [0.40]
                                        Death        0.10  [0.40]
                                        Accepted QTL moves (to other interval)
                                        [0] Loc         0.898    (   0.415)
                                        [1] LocGtp      0.215    (   0.339)
                                        [2] LocGtpF     0.000    (   0.000)
                                        [3] ShRange     0.068    (   0.092)
                                        [4] LoRange     0.044    (   0.044)
                                        VAR Pr(add)  0.84

cycle 12500   LogL -2516.7    Thu, 31 Mar 2016, 10:42:52
-------------------------------------------------------------------------------
                                        Accepted RJS_QTL (%proposed)
                                        Birth        0.09  [0.40]
                                        Death        0.09  [0.40]
                                        Accepted QTL moves (to other interval)
                                        [0] Loc         0.898    (   0.413)
                                        [1] LocGtp      0.215    (   0.339)
                                        [2] LocGtpF     0.000    (   0.000)
                                        [3] ShRange     0.069    (   0.092)
                                        [4] LoRange     0.044    (   0.044)
                                        VAR Pr(add)  0.84

cycle 12600   LogL -2529.3    Thu, 31 Mar 2016, 10:43:03
-------------------------------------------------------------------------------
                                        Accepted RJS_QTL (%proposed)
                                        Birth        0.09  [0.40]
                                        Death        0.10  [0.40]
                                        Accepted QTL moves (to other interval)
                                        [0] Loc         0.898    (   0.410)
                                        [1] LocGtp      0.214    (   0.339)
                                        [2] LocGtpF     0.000    (   0.000)
                                        [3] ShRange     0.069    (   0.092)
                                        [4] LoRange     0.044    (   0.044)
                                        VAR Pr(add)  0.84

cycle 12700   LogL -2510.2    Thu, 31 Mar 2016, 10:43:13
-------------------------------------------------------------------------------
                                        Accepted RJS_QTL (%proposed)
                                        Birth        0.09  [0.40]
                                        Death        0.10  [0.40]
                                        Accepted QTL moves (to other interval)
                                        [0] Loc         0.898    (   0.411)
                                        [1] LocGtp      0.214    (   0.346)
                                        [2] LocGtpF     0.000    (   0.000)
                                        [3] ShRange     0.069    (   0.102)
                                        [4] LoRange     0.044    (   0.044)
                                        VAR Pr(add)  0.84

cycle 12800   LogL -2523.0    Thu, 31 Mar 2016, 10:43:24
-------------------------------------------------------------------------------
                                        Accepted RJS_QTL (%proposed)
                                        Birth        0.09  [0.40]
                                        Death        0.10  [0.40]
                                        Accepted QTL moves (to other interval)
                                        [0] Loc         0.898    (   0.415)
                                        [1] LocGtp      0.214    (   0.344)
                                        [2] LocGtpF     0.000    (   0.000)
                                        [3] ShRange     0.069    (   0.102)
                                        [4] LoRange     0.044    (   0.044)
                                        VAR Pr(add)  0.84

cycle 12900   LogL -2520.8    Thu, 31 Mar 2016, 10:43:35
-------------------------------------------------------------------------------
                                        Accepted RJS_QTL (%proposed)
                                        Birth        0.09  [0.40]
                                        Death        0.10  [0.40]
                                        Accepted QTL moves (to other interval)
                                        [0] Loc         0.899    (   0.412)
                                        [1] LocGtp      0.214    (   0.344)
                                        [2] LocGtpF     0.000    (   0.000)
                                        [3] ShRange     0.070    (   0.107)
                                        [4] LoRange     0.045    (   0.045)
                                        VAR Pr(add)  0.84

cycle 13000   LogL -2522.6    Thu, 31 Mar 2016, 10:43:45
-------------------------------------------------------------------------------
                                        Accepted RJS_QTL (%proposed)
                                        Birth        0.09  [0.40]
                                        Death        0.10  [0.40]
                                        Accepted QTL moves (to other interval)
                                        [0] Loc         0.899    (   0.412)
                                        [1] LocGtp      0.213    (   0.344)
                                        [2] LocGtpF     0.000    (   0.000)
                                        [3] ShRange     0.069    (   0.106)
                                        [4] LoRange     0.044    (   0.045)
                                        VAR Pr(add)  0.84

cycle 13100   LogL -2514.9    Thu, 31 Mar 2016, 10:43:56
-------------------------------------------------------------------------------
                                        Accepted RJS_QTL (%proposed)
                                        Birth        0.09  [0.40]
                                        Death        0.10  [0.40]
                                        Accepted QTL moves (to other interval)
                                        [0] Loc         0.900    (   0.408)
                                        [1] LocGtp      0.213    (   0.341)
                                        [2] LocGtpF     0.000    (   0.000)
                                        [3] ShRange     0.070    (   0.120)
                                        [4] LoRange     0.045    (   0.045)
                                        VAR Pr(add)  0.84

cycle 13200   LogL -2514.4    Thu, 31 Mar 2016, 10:44:06
-------------------------------------------------------------------------------
                                        Accepted RJS_QTL (%proposed)
                                        Birth        0.09  [0.40]
                                        Death        0.10  [0.40]
                                        Accepted QTL moves (to other interval)
                                        [0] Loc         0.900    (   0.408)
                                        [1] LocGtp      0.212    (   0.341)
                                        [2] LocGtpF     0.000    (   0.000)
                                        [3] ShRange     0.070    (   0.120)
                                        [4] LoRange     0.044    (   0.045)
                                        VAR Pr(add)  0.84

cycle 13300   LogL -2517.9    Thu, 31 Mar 2016, 10:44:17
-------------------------------------------------------------------------------
                                        Accepted RJS_QTL (%proposed)
                                        Birth        0.09  [0.40]
                                        Death        0.10  [0.40]
                                        Accepted QTL moves (to other interval)
                                        [0] Loc         0.900    (   0.408)
                                        [1] LocGtp      0.212    (   0.341)
                                        [2] LocGtpF     0.000    (   0.000)
                                        [3] ShRange     0.070    (   0.120)
                                        [4] LoRange     0.044    (   0.044)
                                        VAR Pr(add)  0.84

cycle 13400   LogL -2530.0    Thu, 31 Mar 2016, 10:44:27
-------------------------------------------------------------------------------
                                        Accepted RJS_QTL (%proposed)
                                        Birth        0.09  [0.40]
                                        Death        0.10  [0.40]
                                        Accepted QTL moves (to other interval)
                                        [0] Loc         0.900    (   0.408)
                                        [1] LocGtp      0.211    (   0.341)
                                        [2] LocGtpF     0.000    (   0.000)
                                        [3] ShRange     0.070    (   0.119)
                                        [4] LoRange     0.044    (   0.045)
                                        VAR Pr(add)  0.84

cycle 13500   LogL -2528.8    Thu, 31 Mar 2016, 10:44:38
-------------------------------------------------------------------------------
                                        Accepted RJS_QTL (%proposed)
                                        Birth        0.09  [0.40]
                                        Death        0.10  [0.40]
                                        Accepted QTL moves (to other interval)
                                        [0] Loc         0.900    (   0.408)
                                        [1] LocGtp      0.211    (   0.339)
                                        [2] LocGtpF     0.000    (   0.000)
                                        [3] ShRange     0.070    (   0.119)
                                        [4] LoRange     0.044    (   0.045)
                                        VAR Pr(add)  0.84

cycle 13600   LogL -2512.6    Thu, 31 Mar 2016, 10:44:49
-------------------------------------------------------------------------------
                                        Accepted RJS_QTL (%proposed)
                                        Birth        0.09  [0.40]
                                        Death        0.10  [0.40]
                                        Accepted QTL moves (to other interval)
                                        [0] Loc         0.899    (   0.403)
                                        [1] LocGtp      0.211    (   0.339)
                                        [2] LocGtpF     0.000    (   0.000)
                                        [3] ShRange     0.070    (   0.119)
                                        [4] LoRange     0.044    (   0.044)
                                        VAR Pr(add)  0.85

cycle 13700   LogL -2518.4    Thu, 31 Mar 2016, 10:44:59
-------------------------------------------------------------------------------
                                        Accepted RJS_QTL (%proposed)
                                        Birth        0.09  [0.40]
                                        Death        0.10  [0.40]
                                        Accepted QTL moves (to other interval)
                                        [0] Loc         0.899    (   0.397)
                                        [1] LocGtp      0.211    (   0.335)
                                        [2] LocGtpF     0.000    (   0.000)
                                        [3] ShRange     0.070    (   0.117)
                                        [4] LoRange     0.044    (   0.044)
                                        VAR Pr(add)  0.85

cycle 13800   LogL -2512.3    Thu, 31 Mar 2016, 10:45:10
-------------------------------------------------------------------------------
                                        Accepted RJS_QTL (%proposed)
                                        Birth        0.09  [0.40]
                                        Death        0.10  [0.40]
                                        Accepted QTL moves (to other interval)
                                        [0] Loc         0.899    (   0.395)
                                        [1] LocGtp      0.210    (   0.333)
                                        [2] LocGtpF     0.000    (   0.000)
                                        [3] ShRange     0.070    (   0.116)
                                        [4] LoRange     0.043    (   0.044)
                                        VAR Pr(add)  0.84

cycle 13900   LogL -2521.5    Thu, 31 Mar 2016, 10:45:20
-------------------------------------------------------------------------------
                                        Accepted RJS_QTL (%proposed)
                                        Birth        0.09  [0.40]
                                        Death        0.10  [0.40]
                                        Accepted QTL moves (to other interval)
                                        [0] Loc         0.899    (   0.392)
                                        [1] LocGtp      0.209    (   0.328)
                                        [2] LocGtpF     0.000    (   0.000)
                                        [3] ShRange     0.069    (   0.113)
                                        [4] LoRange     0.043    (   0.043)
                                        VAR Pr(add)  0.84

cycle 14000   LogL -2518.0    Thu, 31 Mar 2016, 10:45:31
-------------------------------------------------------------------------------
                                        Accepted RJS_QTL (%proposed)
                                        Birth        0.09  [0.40]
                                        Death        0.10  [0.40]
                                        Accepted QTL moves (to other interval)
                                        [0] Loc         0.899    (   0.384)
                                        [1] LocGtp      0.209    (   0.320)
                                        [2] LocGtpF     0.000    (   0.000)
                                        [3] ShRange     0.070    (   0.111)
                                        [4] LoRange     0.044    (   0.044)
                                        VAR Pr(add)  0.84

cycle 14100   LogL -2515.9    Thu, 31 Mar 2016, 10:45:43
-------------------------------------------------------------------------------
                                        Accepted RJS_QTL (%proposed)
                                        Birth        0.09  [0.40]
                                        Death        0.10  [0.40]
                                        Accepted QTL moves (to other interval)
                                        [0] Loc         0.898    (   0.371)
                                        [1] LocGtp      0.210    (   0.312)
                                        [2] LocGtpF     0.000    (   0.000)
                                        [3] ShRange     0.070    (   0.111)
                                        [4] LoRange     0.044    (   0.045)
                                        VAR Pr(add)  0.84

cycle 14200   LogL -2508.8    Thu, 31 Mar 2016, 10:45:55
-------------------------------------------------------------------------------
                                        Accepted RJS_QTL (%proposed)
                                        Birth        0.09  [0.40]
                                        Death        0.10  [0.40]
                                        Accepted QTL moves (to other interval)
                                        [0] Loc         0.897    (   0.369)
                                        [1] LocGtp      0.213    (   0.310)
                                        [2] LocGtpF     0.000    (   0.000)
                                        [3] ShRange     0.070    (   0.108)
                                        [4] LoRange     0.045    (   0.046)
                                        VAR Pr(add)  0.84

cycle 14300   LogL -2515.0    Thu, 31 Mar 2016, 10:46:05
-------------------------------------------------------------------------------
                                        Accepted RJS_QTL (%proposed)
                                        Birth        0.09  [0.40]
                                        Death        0.10  [0.40]
                                        Accepted QTL moves (to other interval)
                                        [0] Loc         0.898    (   0.365)
                                        [1] LocGtp      0.213    (   0.308)
                                        [2] LocGtpF     0.000    (   0.000)
                                        [3] ShRange     0.071    (   0.111)
                                        [4] LoRange     0.045    (   0.046)
                                        VAR Pr(add)  0.84

cycle 14400   LogL -2509.1    Thu, 31 Mar 2016, 10:46:16
-------------------------------------------------------------------------------
                                        Accepted RJS_QTL (%proposed)
                                        Birth        0.09  [0.40]
                                        Death        0.10  [0.40]
                                        Accepted QTL moves (to other interval)
                                        [0] Loc         0.898    (   0.363)
                                        [1] LocGtp      0.214    (   0.307)
                                        [2] LocGtpF     0.000    (   0.000)
                                        [3] ShRange     0.072    (   0.115)
                                        [4] LoRange     0.046    (   0.046)
                                        VAR Pr(add)  0.84

cycle 14500   LogL -2505.8    Thu, 31 Mar 2016, 10:46:27
-------------------------------------------------------------------------------
                                        Accepted RJS_QTL (%proposed)
                                        Birth        0.09  [0.40]
                                        Death        0.10  [0.40]
                                        Accepted QTL moves (to other interval)
                                        [0] Loc         0.897    (   0.361)
                                        [1] LocGtp      0.215    (   0.317)
                                        [2] LocGtpF     0.000    (   0.000)
                                        [3] ShRange     0.072    (   0.114)
                                        [4] LoRange     0.047    (   0.048)
                                        VAR Pr(add)  0.84

cycle 14600   LogL -2518.9    Thu, 31 Mar 2016, 10:46:38
-------------------------------------------------------------------------------
                                        Accepted RJS_QTL (%proposed)
                                        Birth        0.10  [0.40]
                                        Death        0.10  [0.40]
                                        Accepted QTL moves (to other interval)
                                        [0] Loc         0.898    (   0.361)
                                        [1] LocGtp      0.215    (   0.317)
                                        [2] LocGtpF     0.000    (   0.000)
                                        [3] ShRange     0.072    (   0.113)
                                        [4] LoRange     0.047    (   0.048)
                                        VAR Pr(add)  0.84

cycle 14700   LogL -2517.3    Thu, 31 Mar 2016, 10:46:50
-------------------------------------------------------------------------------
                                        Accepted RJS_QTL (%proposed)
                                        Birth        0.10  [0.40]
                                        Death        0.10  [0.40]
                                        Accepted QTL moves (to other interval)
                                        [0] Loc         0.897    (   0.357)
                                        [1] LocGtp      0.215    (   0.314)
                                        [2] LocGtpF     0.000    (   0.000)
                                        [3] ShRange     0.072    (   0.111)
                                        [4] LoRange     0.048    (   0.048)
                                        VAR Pr(add)  0.84

cycle 14800   LogL -2511.7    Thu, 31 Mar 2016, 10:47:05
-------------------------------------------------------------------------------
                                        Accepted RJS_QTL (%proposed)
                                        Birth        0.10  [0.40]
                                        Death        0.10  [0.40]
                                        Accepted QTL moves (to other interval)
                                        [0] Loc         0.898    (   0.357)
                                        [1] LocGtp      0.215    (   0.314)
                                        [2] LocGtpF     0.000    (   0.000)
                                        [3] ShRange     0.072    (   0.111)
                                        [4] LoRange     0.047    (   0.048)
                                        VAR Pr(add)  0.84

cycle 14900   LogL -2514.6    Thu, 31 Mar 2016, 10:47:16
-------------------------------------------------------------------------------
                                        Accepted RJS_QTL (%proposed)
                                        Birth        0.09  [0.40]
                                        Death        0.10  [0.40]
                                        Accepted QTL moves (to other interval)
                                        [0] Loc         0.897    (   0.358)
                                        [1] LocGtp      0.215    (   0.314)
                                        [2] LocGtpF     0.000    (   0.000)
                                        [3] ShRange     0.072    (   0.111)
                                        [4] LoRange     0.047    (   0.048)
                                        VAR Pr(add)  0.84

cycle 15000   LogL -2524.3    Thu, 31 Mar 2016, 10:47:27
-------------------------------------------------------------------------------
                                        Accepted RJS_QTL (%proposed)
                                        Birth        0.09  [0.40]
                                        Death        0.10  [0.40]
                                        Accepted QTL moves (to other interval)
                                        [0] Loc         0.897    (   0.358)
                                        [1] LocGtp      0.215    (   0.313)
                                        [2] LocGtpF     0.000    (   0.000)
                                        [3] ShRange     0.072    (   0.115)
                                        [4] LoRange     0.048    (   0.048)
                                        VAR Pr(add)  0.84

cycle 15100   LogL -2533.4    Thu, 31 Mar 2016, 10:47:38
-------------------------------------------------------------------------------
                                        Accepted RJS_QTL (%proposed)
                                        Birth        0.09  [0.40]
                                        Death        0.10  [0.40]
                                        Accepted QTL moves (to other interval)
                                        [0] Loc         0.897    (   0.358)
                                        [1] LocGtp      0.214    (   0.313)
                                        [2] LocGtpF     0.000    (   0.000)
                                        [3] ShRange     0.072    (   0.115)
                                        [4] LoRange     0.047    (   0.048)
                                        VAR Pr(add)  0.84

cycle 15200   LogL -2523.4    Thu, 31 Mar 2016, 10:47:48
-------------------------------------------------------------------------------
                                        Accepted RJS_QTL (%proposed)
                                        Birth        0.10  [0.40]
                                        Death        0.10  [0.40]
                                        Accepted QTL moves (to other interval)
                                        [0] Loc         0.897    (   0.358)
                                        [1] LocGtp      0.215    (   0.316)
                                        [2] LocGtpF     0.000    (   0.000)
                                        [3] ShRange     0.071    (   0.118)
                                        [4] LoRange     0.047    (   0.048)
                                        VAR Pr(add)  0.84

cycle 15300   LogL -2525.3    Thu, 31 Mar 2016, 10:47:58
-------------------------------------------------------------------------------
                                        Accepted RJS_QTL (%proposed)
                                        Birth        0.10  [0.40]
                                        Death        0.10  [0.40]
                                        Accepted QTL moves (to other interval)
                                        [0] Loc         0.897    (   0.362)
                                        [1] LocGtp      0.215    (   0.319)
                                        [2] LocGtpF     0.000    (   0.000)
                                        [3] ShRange     0.072    (   0.118)
                                        [4] LoRange     0.048    (   0.049)
                                        VAR Pr(add)  0.84

cycle 15400   LogL -2521.8    Thu, 31 Mar 2016, 10:48:08
-------------------------------------------------------------------------------
                                        Accepted RJS_QTL (%proposed)
                                        Birth        0.10  [0.40]
                                        Death        0.10  [0.40]
                                        Accepted QTL moves (to other interval)
                                        [0] Loc         0.897    (   0.370)
                                        [1] LocGtp      0.215    (   0.318)
                                        [2] LocGtpF     0.000    (   0.000)
                                        [3] ShRange     0.072    (   0.117)
                                        [4] LoRange     0.048    (   0.049)
                                        VAR Pr(add)  0.84

cycle 15500   LogL -2520.7    Thu, 31 Mar 2016, 10:48:19
-------------------------------------------------------------------------------
                                        Accepted RJS_QTL (%proposed)
                                        Birth        0.10  [0.40]
                                        Death        0.10  [0.40]
                                        Accepted QTL moves (to other interval)
                                        [0] Loc         0.897    (   0.373)
                                        [1] LocGtp      0.216    (   0.311)
                                        [2] LocGtpF     0.000    (   0.000)
                                        [3] ShRange     0.072    (   0.114)
                                        [4] LoRange     0.049    (   0.050)
                                        VAR Pr(add)  0.84

cycle 15600   LogL -2510.5    Thu, 31 Mar 2016, 10:48:29
-------------------------------------------------------------------------------
                                        Accepted RJS_QTL (%proposed)
                                        Birth        0.10  [0.40]
                                        Death        0.10  [0.40]
                                        Accepted QTL moves (to other interval)
                                        [0] Loc         0.897    (   0.385)
                                        [1] LocGtp      0.216    (   0.309)
                                        [2] LocGtpF     0.000    (   0.000)
                                        [3] ShRange     0.072    (   0.112)
                                        [4] LoRange     0.049    (   0.050)
                                        VAR Pr(add)  0.84

cycle 15700   LogL -2522.1    Thu, 31 Mar 2016, 10:48:40
-------------------------------------------------------------------------------
                                        Accepted RJS_QTL (%proposed)
                                        Birth        0.10  [0.40]
                                        Death        0.10  [0.40]
                                        Accepted QTL moves (to other interval)
                                        [0] Loc         0.897    (   0.396)
                                        [1] LocGtp      0.218    (   0.311)
                                        [2] LocGtpF     0.000    (   0.000)
                                        [3] ShRange     0.072    (   0.110)
                                        [4] LoRange     0.048    (   0.049)
                                        VAR Pr(add)  0.84

cycle 15800   LogL -2528.5    Thu, 31 Mar 2016, 10:48:50
-------------------------------------------------------------------------------
                                        Accepted RJS_QTL (%proposed)
                                        Birth        0.10  [0.40]
                                        Death        0.10  [0.40]
                                        Accepted QTL moves (to other interval)
                                        [0] Loc         0.897    (   0.399)
                                        [1] LocGtp      0.218    (   0.310)
                                        [2] LocGtpF     0.000    (   0.000)
                                        [3] ShRange     0.072    (   0.110)
                                        [4] LoRange     0.048    (   0.049)
                                        VAR Pr(add)  0.84

cycle 15900   LogL -2506.6    Thu, 31 Mar 2016, 10:49:01
-------------------------------------------------------------------------------
                                        Accepted RJS_QTL (%proposed)
                                        Birth        0.10  [0.41]
                                        Death        0.10  [0.40]
                                        Accepted QTL moves (to other interval)
                                        [0] Loc         0.897    (   0.400)
                                        [1] LocGtp      0.219    (   0.310)
                                        [2] LocGtpF     0.000    (   0.000)
                                        [3] ShRange     0.072    (   0.108)
                                        [4] LoRange     0.049    (   0.049)
                                        VAR Pr(add)  0.84

cycle 16000   LogL -2534.0    Thu, 31 Mar 2016, 10:49:12
-------------------------------------------------------------------------------
                                        Accepted RJS_QTL (%proposed)
                                        Birth        0.10  [0.40]
                                        Death        0.10  [0.40]
                                        Accepted QTL moves (to other interval)
                                        [0] Loc         0.897    (   0.398)
                                        [1] LocGtp      0.220    (   0.310)
                                        [2] LocGtpF     0.000    (   0.000)
                                        [3] ShRange     0.072    (   0.106)
                                        [4] LoRange     0.048    (   0.049)
                                        VAR Pr(add)  0.84

cycle 16100   LogL -2524.9    Thu, 31 Mar 2016, 10:49:22
-------------------------------------------------------------------------------
                                        Accepted RJS_QTL (%proposed)
                                        Birth        0.10  [0.41]
                                        Death        0.10  [0.40]
                                        Accepted QTL moves (to other interval)
                                        [0] Loc         0.897    (   0.409)
                                        [1] LocGtp      0.221    (   0.308)
                                        [2] LocGtpF     0.000    (   0.000)
                                        [3] ShRange     0.072    (   0.105)
                                        [4] LoRange     0.048    (   0.049)
                                        VAR Pr(add)  0.84

cycle 16200   LogL -2525.0    Thu, 31 Mar 2016, 10:49:33
-------------------------------------------------------------------------------
                                        Accepted RJS_QTL (%proposed)
                                        Birth        0.10  [0.41]
                                        Death        0.10  [0.40]
                                        Accepted QTL moves (to other interval)
                                        [0] Loc         0.897    (   0.417)
                                        [1] LocGtp      0.225    (   0.318)
                                        [2] LocGtpF     0.000    (   0.000)
                                        [3] ShRange     0.073    (   0.106)
                                        [4] LoRange     0.049    (   0.050)
                                        VAR Pr(add)  0.85

cycle 16300   LogL -2523.7    Thu, 31 Mar 2016, 10:49:43
-------------------------------------------------------------------------------
                                        Accepted RJS_QTL (%proposed)
                                        Birth        0.10  [0.41]
                                        Death        0.10  [0.40]
                                        Accepted QTL moves (to other interval)
                                        [0] Loc         0.897    (   0.416)
                                        [1] LocGtp      0.225    (   0.318)
                                        [2] LocGtpF     0.000    (   0.000)
                                        [3] ShRange     0.072    (   0.106)
                                        [4] LoRange     0.049    (   0.050)
                                        VAR Pr(add)  0.85

cycle 16400   LogL -2508.0    Thu, 31 Mar 2016, 10:49:54
-------------------------------------------------------------------------------
                                        Accepted RJS_QTL (%proposed)
                                        Birth        0.10  [0.41]
                                        Death        0.10  [0.40]
                                        Accepted QTL moves (to other interval)
                                        [0] Loc         0.897    (   0.416)
                                        [1] LocGtp      0.224    (   0.318)
                                        [2] LocGtpF     0.000    (   0.000)
                                        [3] ShRange     0.072    (   0.106)
                                        [4] LoRange     0.048    (   0.049)
                                        VAR Pr(add)  0.85

cycle 16500   LogL -2527.8    Thu, 31 Mar 2016, 10:50:04
-------------------------------------------------------------------------------
                                        Accepted RJS_QTL (%proposed)
                                        Birth        0.10  [0.41]
                                        Death        0.10  [0.40]
                                        Accepted QTL moves (to other interval)
                                        [0] Loc         0.897    (   0.420)
                                        [1] LocGtp      0.225    (   0.317)
                                        [2] LocGtpF     0.000    (   0.000)
                                        [3] ShRange     0.072    (   0.105)
                                        [4] LoRange     0.049    (   0.050)
                                        VAR Pr(add)  0.85

cycle 16600   LogL -2529.2    Thu, 31 Mar 2016, 10:50:15
-------------------------------------------------------------------------------
                                        Accepted RJS_QTL (%proposed)
                                        Birth        0.10  [0.41]
                                        Death        0.10  [0.40]
                                        Accepted QTL moves (to other interval)
                                        [0] Loc         0.898    (   0.427)
                                        [1] LocGtp      0.227    (   0.320)
                                        [2] LocGtpF     0.000    (   0.000)
                                        [3] ShRange     0.072    (   0.112)
                                        [4] LoRange     0.049    (   0.050)
                                        VAR Pr(add)  0.85

cycle 16700   LogL -2516.2    Thu, 31 Mar 2016, 10:50:25
-------------------------------------------------------------------------------
                                        Accepted RJS_QTL (%proposed)
                                        Birth        0.10  [0.41]
                                        Death        0.10  [0.40]
                                        Accepted QTL moves (to other interval)
                                        [0] Loc         0.898    (   0.427)
                                        [1] LocGtp      0.229    (   0.320)
                                        [2] LocGtpF     0.000    (   0.000)
                                        [3] ShRange     0.073    (   0.115)
                                        [4] LoRange     0.049    (   0.050)
                                        VAR Pr(add)  0.85

cycle 16800   LogL -2521.7    Thu, 31 Mar 2016, 10:50:36
-------------------------------------------------------------------------------
                                        Accepted RJS_QTL (%proposed)
                                        Birth        0.10  [0.41]
                                        Death        0.10  [0.40]
                                        Accepted QTL moves (to other interval)
                                        [0] Loc         0.896    (   0.428)
                                        [1] LocGtp      0.231    (   0.322)
                                        [2] LocGtpF     0.000    (   0.000)
                                        [3] ShRange     0.073    (   0.118)
                                        [4] LoRange     0.049    (   0.050)
                                        VAR Pr(add)  0.85

cycle 16900   LogL -2533.4    Thu, 31 Mar 2016, 10:50:46
-------------------------------------------------------------------------------
                                        Accepted RJS_QTL (%proposed)
                                        Birth        0.10  [0.41]
                                        Death        0.10  [0.40]
                                        Accepted QTL moves (to other interval)
                                        [0] Loc         0.896    (   0.425)
                                        [1] LocGtp      0.232    (   0.327)
                                        [2] LocGtpF     0.000    (   0.000)
                                        [3] ShRange     0.072    (   0.117)
                                        [4] LoRange     0.049    (   0.050)
                                        VAR Pr(add)  0.85

cycle 17000   LogL -2524.4    Thu, 31 Mar 2016, 10:50:56
-------------------------------------------------------------------------------
                                        Accepted RJS_QTL (%proposed)
                                        Birth        0.10  [0.41]
                                        Death        0.10  [0.40]
                                        Accepted QTL moves (to other interval)
                                        [0] Loc         0.896    (   0.425)
                                        [1] LocGtp      0.233    (   0.327)
                                        [2] LocGtpF     0.000    (   0.000)
                                        [3] ShRange     0.072    (   0.117)
                                        [4] LoRange     0.049    (   0.050)
                                        VAR Pr(add)  0.85

cycle 17100   LogL -2518.5    Thu, 31 Mar 2016, 10:51:07
-------------------------------------------------------------------------------
                                        Accepted RJS_QTL (%proposed)
                                        Birth        0.10  [0.41]
                                        Death        0.10  [0.40]
                                        Accepted QTL moves (to other interval)
                                        [0] Loc         0.896    (   0.425)
                                        [1] LocGtp      0.233    (   0.327)
                                        [2] LocGtpF     0.000    (   0.000)
                                        [3] ShRange     0.072    (   0.117)
                                        [4] LoRange     0.049    (   0.050)
                                        VAR Pr(add)  0.84

cycle 17200   LogL -2525.0    Thu, 31 Mar 2016, 10:51:17
-------------------------------------------------------------------------------
                                        Accepted RJS_QTL (%proposed)
                                        Birth        0.10  [0.41]
                                        Death        0.10  [0.40]
                                        Accepted QTL moves (to other interval)
                                        [0] Loc         0.896    (   0.423)
                                        [1] LocGtp      0.234    (   0.329)
                                        [2] LocGtpF     0.000    (   0.000)
                                        [3] ShRange     0.072    (   0.117)
                                        [4] LoRange     0.050    (   0.051)
                                        VAR Pr(add)  0.84

cycle 17300   LogL -2526.8    Thu, 31 Mar 2016, 10:51:28
-------------------------------------------------------------------------------
                                        Accepted RJS_QTL (%proposed)
                                        Birth        0.10  [0.41]
                                        Death        0.10  [0.40]
                                        Accepted QTL moves (to other interval)
                                        [0] Loc         0.896    (   0.423)
                                        [1] LocGtp      0.235    (   0.335)
                                        [2] LocGtpF     0.000    (   0.000)
                                        [3] ShRange     0.072    (   0.117)
                                        [4] LoRange     0.051    (   0.052)
                                        VAR Pr(add)  0.84

cycle 17400   LogL -2538.7    Thu, 31 Mar 2016, 10:51:39
-------------------------------------------------------------------------------
                                        Accepted RJS_QTL (%proposed)
                                        Birth        0.10  [0.40]
                                        Death        0.10  [0.40]
                                        Accepted QTL moves (to other interval)
                                        [0] Loc         0.897    (   0.423)
                                        [1] LocGtp      0.234    (   0.333)
                                        [2] LocGtpF     0.000    (   0.000)
                                        [3] ShRange     0.072    (   0.117)
                                        [4] LoRange     0.050    (   0.052)
                                        VAR Pr(add)  0.85

cycle 17500   LogL -2527.9    Thu, 31 Mar 2016, 10:51:49
-------------------------------------------------------------------------------
                                        Accepted RJS_QTL (%proposed)
                                        Birth        0.10  [0.40]
                                        Death        0.10  [0.40]
                                        Accepted QTL moves (to other interval)
                                        [0] Loc         0.897    (   0.423)
                                        [1] LocGtp      0.234    (   0.333)
                                        [2] LocGtpF     0.000    (   0.000)
                                        [3] ShRange     0.072    (   0.117)
                                        [4] LoRange     0.050    (   0.051)
                                        VAR Pr(add)  0.85

cycle 17600   LogL -2525.1    Thu, 31 Mar 2016, 10:52:00
-------------------------------------------------------------------------------
                                        Accepted RJS_QTL (%proposed)
                                        Birth        0.10  [0.40]
                                        Death        0.10  [0.40]
                                        Accepted QTL moves (to other interval)
                                        [0] Loc         0.897    (   0.423)
                                        [1] LocGtp      0.234    (   0.333)
                                        [2] LocGtpF     0.000    (   0.000)
                                        [3] ShRange     0.071    (   0.117)
                                        [4] LoRange     0.050    (   0.051)
                                        VAR Pr(add)  0.85

cycle 17700   LogL -2531.9    Thu, 31 Mar 2016, 10:52:10
-------------------------------------------------------------------------------
                                        Accepted RJS_QTL (%proposed)
                                        Birth        0.10  [0.40]
                                        Death        0.10  [0.40]
                                        Accepted QTL moves (to other interval)
                                        [0] Loc         0.897    (   0.430)
                                        [1] LocGtp      0.234    (   0.331)
                                        [2] LocGtpF     0.000    (   0.000)
                                        [3] ShRange     0.072    (   0.116)
                                        [4] LoRange     0.050    (   0.051)
                                        VAR Pr(add)  0.84

cycle 17800   LogL -2521.7    Thu, 31 Mar 2016, 10:52:21
-------------------------------------------------------------------------------
                                        Accepted RJS_QTL (%proposed)
                                        Birth        0.10  [0.41]
                                        Death        0.10  [0.40]
                                        Accepted QTL moves (to other interval)
                                        [0] Loc         0.897    (   0.431)
                                        [1] LocGtp      0.234    (   0.329)
                                        [2] LocGtpF     0.000    (   0.000)
                                        [3] ShRange     0.072    (   0.115)
                                        [4] LoRange     0.050    (   0.051)
                                        VAR Pr(add)  0.84

cycle 17900   LogL -2523.7    Thu, 31 Mar 2016, 10:52:31
-------------------------------------------------------------------------------
                                        Accepted RJS_QTL (%proposed)
                                        Birth        0.10  [0.41]
                                        Death        0.10  [0.40]
                                        Accepted QTL moves (to other interval)
                                        [0] Loc         0.897    (   0.429)
                                        [1] LocGtp      0.234    (   0.326)
                                        [2] LocGtpF     0.000    (   0.000)
                                        [3] ShRange     0.072    (   0.112)
                                        [4] LoRange     0.049    (   0.050)
                                        VAR Pr(add)  0.84

cycle 18000   LogL -2522.2    Thu, 31 Mar 2016, 10:52:42
-------------------------------------------------------------------------------
                                        Accepted RJS_QTL (%proposed)
                                        Birth        0.10  [0.41]
                                        Death        0.10  [0.40]
                                        Accepted QTL moves (to other interval)
                                        [0] Loc         0.897    (   0.437)
                                        [1] LocGtp      0.233    (   0.326)
                                        [2] LocGtpF     0.000    (   0.000)
                                        [3] ShRange     0.072    (   0.111)
                                        [4] LoRange     0.049    (   0.050)
                                        VAR Pr(add)  0.84

cycle 18100   LogL -2521.4    Thu, 31 Mar 2016, 10:52:52
-------------------------------------------------------------------------------
                                        Accepted RJS_QTL (%proposed)
                                        Birth        0.10  [0.41]
                                        Death        0.10  [0.40]
                                        Accepted QTL moves (to other interval)
                                        [0] Loc         0.897    (   0.438)
                                        [1] LocGtp      0.233    (   0.331)
                                        [2] LocGtpF     0.000    (   0.000)
                                        [3] ShRange     0.072    (   0.110)
                                        [4] LoRange     0.049    (   0.050)
                                        VAR Pr(add)  0.84

cycle 18200   LogL -2505.8    Thu, 31 Mar 2016, 10:53:02
-------------------------------------------------------------------------------
                                        Accepted RJS_QTL (%proposed)
                                        Birth        0.10  [0.41]
                                        Death        0.10  [0.40]
                                        Accepted QTL moves (to other interval)
                                        [0] Loc         0.896    (   0.433)
                                        [1] LocGtp      0.232    (   0.327)
                                        [2] LocGtpF     0.000    (   0.000)
                                        [3] ShRange     0.071    (   0.108)
                                        [4] LoRange     0.049    (   0.050)
                                        VAR Pr(add)  0.84

cycle 18300   LogL -2527.4    Thu, 31 Mar 2016, 10:53:13
-------------------------------------------------------------------------------
                                        Accepted RJS_QTL (%proposed)
                                        Birth        0.10  [0.41]
                                        Death        0.10  [0.40]
                                        Accepted QTL moves (to other interval)
                                        [0] Loc         0.896    (   0.430)
                                        [1] LocGtp      0.231    (   0.325)
                                        [2] LocGtpF     0.000    (   0.000)
                                        [3] ShRange     0.071    (   0.107)
                                        [4] LoRange     0.049    (   0.050)
                                        VAR Pr(add)  0.84

cycle 18400   LogL -2510.5    Thu, 31 Mar 2016, 10:53:22
-------------------------------------------------------------------------------
                                        Accepted RJS_QTL (%proposed)
                                        Birth        0.10  [0.41]
                                        Death        0.10  [0.40]
                                        Accepted QTL moves (to other interval)
                                        [0] Loc         0.896    (   0.430)
                                        [1] LocGtp      0.230    (   0.320)
                                        [2] LocGtpF     0.000    (   0.000)
                                        [3] ShRange     0.071    (   0.112)
                                        [4] LoRange     0.049    (   0.050)
                                        VAR Pr(add)  0.84

cycle 18500   LogL -2510.8    Thu, 31 Mar 2016, 10:53:32
-------------------------------------------------------------------------------
                                        Accepted RJS_QTL (%proposed)
                                        Birth        0.10  [0.41]
                                        Death        0.10  [0.40]
                                        Accepted QTL moves (to other interval)
                                        [0] Loc         0.896    (   0.426)
                                        [1] LocGtp      0.230    (   0.317)
                                        [2] LocGtpF     0.000    (   0.000)
                                        [3] ShRange     0.071    (   0.110)
                                        [4] LoRange     0.049    (   0.050)
                                        VAR Pr(add)  0.84

cycle 18600   LogL -2525.1    Thu, 31 Mar 2016, 10:53:43
-------------------------------------------------------------------------------
                                        Accepted RJS_QTL (%proposed)
                                        Birth        0.10  [0.41]
                                        Death        0.10  [0.40]
                                        Accepted QTL moves (to other interval)
                                        [0] Loc         0.895    (   0.426)
                                        [1] LocGtp      0.229    (   0.312)
                                        [2] LocGtpF     0.000    (   0.000)
                                        [3] ShRange     0.071    (   0.108)
                                        [4] LoRange     0.049    (   0.050)
                                        VAR Pr(add)  0.84

cycle 18700   LogL -2522.0    Thu, 31 Mar 2016, 10:53:53
-------------------------------------------------------------------------------
                                        Accepted RJS_QTL (%proposed)
                                        Birth        0.10  [0.41]
                                        Death        0.10  [0.40]
                                        Accepted QTL moves (to other interval)
                                        [0] Loc         0.895    (   0.431)
                                        [1] LocGtp      0.228    (   0.309)
                                        [2] LocGtpF     0.000    (   0.000)
                                        [3] ShRange     0.070    (   0.106)
                                        [4] LoRange     0.049    (   0.050)
                                        VAR Pr(add)  0.84

cycle 18800   LogL -2517.5    Thu, 31 Mar 2016, 10:54:04
-------------------------------------------------------------------------------
                                        Accepted RJS_QTL (%proposed)
                                        Birth        0.10  [0.41]
                                        Death        0.10  [0.40]
                                        Accepted QTL moves (to other interval)
                                        [0] Loc         0.896    (   0.433)
                                        [1] LocGtp      0.228    (   0.311)
                                        [2] LocGtpF     0.000    (   0.000)
                                        [3] ShRange     0.071    (   0.109)
                                        [4] LoRange     0.049    (   0.050)
                                        VAR Pr(add)  0.84

cycle 18900   LogL -2512.8    Thu, 31 Mar 2016, 10:54:14
-------------------------------------------------------------------------------
                                        Accepted RJS_QTL (%proposed)
                                        Birth        0.10  [0.41]
                                        Death        0.10  [0.40]
                                        Accepted QTL moves (to other interval)
                                        [0] Loc         0.896    (   0.434)
                                        [1] LocGtp      0.228    (   0.310)
                                        [2] LocGtpF     0.000    (   0.000)
                                        [3] ShRange     0.071    (   0.108)
                                        [4] LoRange     0.049    (   0.050)
                                        VAR Pr(add)  0.84

cycle 19000   LogL -2524.2    Thu, 31 Mar 2016, 10:54:28
-------------------------------------------------------------------------------
                                        Accepted RJS_QTL (%proposed)
                                        Birth        0.10  [0.41]
                                        Death        0.10  [0.40]
                                        Accepted QTL moves (to other interval)
                                        [0] Loc         0.896    (   0.442)
                                        [1] LocGtp      0.228    (   0.309)
                                        [2] LocGtpF     0.000    (   0.000)
                                        [3] ShRange     0.071    (   0.107)
                                        [4] LoRange     0.049    (   0.050)
                                        VAR Pr(add)  0.84

cycle 19100   LogL -2517.4    Thu, 31 Mar 2016, 10:54:39
-------------------------------------------------------------------------------
                                        Accepted RJS_QTL (%proposed)
                                        Birth        0.10  [0.41]
                                        Death        0.10  [0.40]
                                        Accepted QTL moves (to other interval)
                                        [0] Loc         0.895    (   0.436)
                                        [1] LocGtp      0.227    (   0.313)
                                        [2] LocGtpF     0.000    (   0.000)
                                        [3] ShRange     0.072    (   0.107)
                                        [4] LoRange     0.049    (   0.050)
                                        VAR Pr(add)  0.84

cycle 19200   LogL -2517.1    Thu, 31 Mar 2016, 10:54:49
-------------------------------------------------------------------------------
                                        Accepted RJS_QTL (%proposed)
                                        Birth        0.10  [0.41]
                                        Death        0.10  [0.40]
                                        Accepted QTL moves (to other interval)
                                        [0] Loc         0.895    (   0.436)
                                        [1] LocGtp      0.227    (   0.313)
                                        [2] LocGtpF     0.000    (   0.000)
                                        [3] ShRange     0.072    (   0.109)
                                        [4] LoRange     0.049    (   0.050)
                                        VAR Pr(add)  0.84

cycle 19300   LogL -2516.9    Thu, 31 Mar 2016, 10:54:59
-------------------------------------------------------------------------------
                                        Accepted RJS_QTL (%proposed)
                                        Birth        0.10  [0.41]
                                        Death        0.10  [0.40]
                                        Accepted QTL moves (to other interval)
                                        [0] Loc         0.895    (   0.436)
                                        [1] LocGtp      0.227    (   0.312)
                                        [2] LocGtpF     0.000    (   0.000)
                                        [3] ShRange     0.071    (   0.109)
                                        [4] LoRange     0.049    (   0.050)
                                        VAR Pr(add)  0.84

cycle 19400   LogL -2510.2    Thu, 31 Mar 2016, 10:55:10
-------------------------------------------------------------------------------
                                        Accepted RJS_QTL (%proposed)
                                        Birth        0.10  [0.41]
                                        Death        0.10  [0.40]
                                        Accepted QTL moves (to other interval)
                                        [0] Loc         0.895    (   0.444)
                                        [1] LocGtp      0.227    (   0.312)
                                        [2] LocGtpF     0.000    (   0.000)
                                        [3] ShRange     0.072    (   0.109)
                                        [4] LoRange     0.049    (   0.050)
                                        VAR Pr(add)  0.84

cycle 19500   LogL -2502.9    Thu, 31 Mar 2016, 10:55:21
-------------------------------------------------------------------------------
                                        Accepted RJS_QTL (%proposed)
                                        Birth        0.10  [0.41]
                                        Death        0.10  [0.40]
                                        Accepted QTL moves (to other interval)
                                        [0] Loc         0.896    (   0.447)
                                        [1] LocGtp      0.227    (   0.310)
                                        [2] LocGtpF     0.000    (   0.000)
                                        [3] ShRange     0.072    (   0.109)
                                        [4] LoRange     0.049    (   0.050)
                                        VAR Pr(add)  0.84

cycle 19600   LogL -2526.3    Thu, 31 Mar 2016, 10:55:31
-------------------------------------------------------------------------------
                                        Accepted RJS_QTL (%proposed)
                                        Birth        0.10  [0.41]
                                        Death        0.10  [0.40]
                                        Accepted QTL moves (to other interval)
                                        [0] Loc         0.896    (   0.447)
                                        [1] LocGtp      0.227    (   0.312)
                                        [2] LocGtpF     0.000    (   0.000)
                                        [3] ShRange     0.071    (   0.112)
                                        [4] LoRange     0.050    (   0.051)
                                        VAR Pr(add)  0.84

cycle 19700   LogL -2521.6    Thu, 31 Mar 2016, 10:55:42
-------------------------------------------------------------------------------
                                        Accepted RJS_QTL (%proposed)
                                        Birth        0.10  [0.41]
                                        Death        0.10  [0.40]
                                        Accepted QTL moves (to other interval)
                                        [0] Loc         0.896    (   0.447)
                                        [1] LocGtp      0.226    (   0.312)
                                        [2] LocGtpF     0.000    (   0.000)
                                        [3] ShRange     0.071    (   0.112)
                                        [4] LoRange     0.050    (   0.051)
                                        VAR Pr(add)  0.84

cycle 19800   LogL -2528.3    Thu, 31 Mar 2016, 10:55:52
-------------------------------------------------------------------------------
                                        Accepted RJS_QTL (%proposed)
                                        Birth        0.10  [0.40]
                                        Death        0.10  [0.40]
                                        Accepted QTL moves (to other interval)
                                        [0] Loc         0.897    (   0.447)
                                        [1] LocGtp      0.225    (   0.312)
                                        [2] LocGtpF     0.000    (   0.000)
                                        [3] ShRange     0.071    (   0.112)
                                        [4] LoRange     0.050    (   0.051)
                                        VAR Pr(add)  0.84

cycle 19900   LogL -2500.7    Thu, 31 Mar 2016, 10:56:03
-------------------------------------------------------------------------------
                                        Accepted RJS_QTL (%proposed)
                                        Birth        0.10  [0.40]
                                        Death        0.10  [0.40]
                                        Accepted QTL moves (to other interval)
                                        [0] Loc         0.897    (   0.449)
                                        [1] LocGtp      0.225    (   0.309)
                                        [2] LocGtpF     0.000    (   0.000)
                                        [3] ShRange     0.071    (   0.111)
                                        [4] LoRange     0.049    (   0.050)
                                        VAR Pr(add)  0.84


Check MCMC convergence: Target-ESS = 101

------------------------------------------------------------------------------
READ SAMPLES OF GENETIC PARAMETERS
File '/scratch/lfs/mangandi/Pc7D.10/genpar.out': 1999 * 9 rows and columns


------------------------------------------------------------------------------
EFFECTIVE SAMPLE SIZE (ESS)
 Reference: Sorensen, Andersen, et al (1995) Genet Sel Evol 27:229-249
            Geyer (1992) Stat Sci 7:473-511
  delta = largest initial positive sequence (cf. Geyer-1992)
  var0  = lag-0 autocovariance
  var   = Monte Carlo variance
  ECS   = effective chain size
Variable       delta     var0        var         ECS
mean1            146    37.36469     1.40416      26
vERR11            63  1601.31279     8.09723     197
nQTL              23     0.65285     0.00458     142
vQTL11            37  2440.20121    14.18016     172
No convergence        : Length increased up to 40000

cycle 20000   LogL -2501.1    Thu, 31 Mar 2016, 10:56:14
-------------------------------------------------------------------------------
                                        Accepted RJS_QTL (%proposed)
                                        Birth        0.10  [0.40]
                                        Death        0.10  [0.40]
                                        Accepted QTL moves (to other interval)
                                        [0] Loc         0.897    (   0.449)
                                        [1] LocGtp      0.224    (   0.306)
                                        [2] LocGtpF     0.000    (   0.000)
                                        [3] ShRange     0.071    (   0.111)
                                        [4] LoRange     0.049    (   0.050)
                                        VAR Pr(add)  0.84

cycle 20100   LogL -2520.8    Thu, 31 Mar 2016, 10:56:25
-------------------------------------------------------------------------------
                                        Accepted RJS_QTL (%proposed)
                                        Birth        0.10  [0.40]
                                        Death        0.10  [0.40]
                                        Accepted QTL moves (to other interval)
                                        [0] Loc         0.897    (   0.449)
                                        [1] LocGtp      0.224    (   0.306)
                                        [2] LocGtpF     0.000    (   0.000)
                                        [3] ShRange     0.070    (   0.111)
                                        [4] LoRange     0.049    (   0.050)
                                        VAR Pr(add)  0.84

cycle 20200   LogL -2516.9    Thu, 31 Mar 2016, 10:56:36
-------------------------------------------------------------------------------
                                        Accepted RJS_QTL (%proposed)
                                        Birth        0.10  [0.40]
                                        Death        0.10  [0.40]
                                        Accepted QTL moves (to other interval)
                                        [0] Loc         0.897    (   0.449)
                                        [1] LocGtp      0.224    (   0.306)
                                        [2] LocGtpF     0.000    (   0.000)
                                        [3] ShRange     0.070    (   0.111)
                                        [4] LoRange     0.049    (   0.050)
                                        VAR Pr(add)  0.84

cycle 20300   LogL -2510.5    Thu, 31 Mar 2016, 10:56:46
-------------------------------------------------------------------------------
                                        Accepted RJS_QTL (%proposed)
                                        Birth        0.10  [0.40]
                                        Death        0.10  [0.40]
                                        Accepted QTL moves (to other interval)
                                        [0] Loc         0.897    (   0.447)
                                        [1] LocGtp      0.223    (   0.303)
                                        [2] LocGtpF     0.000    (   0.000)
                                        [3] ShRange     0.070    (   0.111)
                                        [4] LoRange     0.049    (   0.050)
                                        VAR Pr(add)  0.84

cycle 20400   LogL -2512.6    Thu, 31 Mar 2016, 10:56:57
-------------------------------------------------------------------------------
                                        Accepted RJS_QTL (%proposed)
                                        Birth        0.10  [0.40]
                                        Death        0.10  [0.40]
                                        Accepted QTL moves (to other interval)
                                        [0] Loc         0.897    (   0.447)
                                        [1] LocGtp      0.224    (   0.303)
                                        [2] LocGtpF     0.000    (   0.000)
                                        [3] ShRange     0.070    (   0.110)
                                        [4] LoRange     0.050    (   0.050)
                                        VAR Pr(add)  0.84

cycle 20500   LogL -2526.8    Thu, 31 Mar 2016, 10:57:07
-------------------------------------------------------------------------------
                                        Accepted RJS_QTL (%proposed)
                                        Birth        0.10  [0.40]
                                        Death        0.10  [0.40]
                                        Accepted QTL moves (to other interval)
                                        [0] Loc         0.897    (   0.442)
                                        [1] LocGtp      0.223    (   0.305)
                                        [2] LocGtpF     0.000    (   0.000)
                                        [3] ShRange     0.070    (   0.112)
                                        [4] LoRange     0.049    (   0.050)
                                        VAR Pr(add)  0.84

cycle 20600   LogL -2528.5    Thu, 31 Mar 2016, 10:57:18
-------------------------------------------------------------------------------
                                        Accepted RJS_QTL (%proposed)
                                        Birth        0.10  [0.40]
                                        Death        0.10  [0.40]
                                        Accepted QTL moves (to other interval)
                                        [0] Loc         0.896    (   0.439)
                                        [1] LocGtp      0.223    (   0.305)
                                        [2] LocGtpF     0.000    (   0.000)
                                        [3] ShRange     0.070    (   0.111)
                                        [4] LoRange     0.049    (   0.050)
                                        VAR Pr(add)  0.84

cycle 20700   LogL -2512.2    Thu, 31 Mar 2016, 10:57:28
-------------------------------------------------------------------------------
                                        Accepted RJS_QTL (%proposed)
                                        Birth        0.10  [0.40]
                                        Death        0.10  [0.40]
                                        Accepted QTL moves (to other interval)
                                        [0] Loc         0.897    (   0.439)
                                        [1] LocGtp      0.222    (   0.305)
                                        [2] LocGtpF     0.000    (   0.000)
                                        [3] ShRange     0.070    (   0.111)
                                        [4] LoRange     0.049    (   0.050)
                                        VAR Pr(add)  0.84

cycle 20800   LogL -2511.8    Thu, 31 Mar 2016, 10:57:39
-------------------------------------------------------------------------------
                                        Accepted RJS_QTL (%proposed)
                                        Birth        0.10  [0.40]
                                        Death        0.10  [0.40]
                                        Accepted QTL moves (to other interval)
                                        [0] Loc         0.897    (   0.439)
                                        [1] LocGtp      0.222    (   0.305)
                                        [2] LocGtpF     0.000    (   0.000)
                                        [3] ShRange     0.070    (   0.111)
                                        [4] LoRange     0.049    (   0.050)
                                        VAR Pr(add)  0.84

cycle 20900   LogL -2506.7    Thu, 31 Mar 2016, 10:57:49
-------------------------------------------------------------------------------
                                        Accepted RJS_QTL (%proposed)
                                        Birth        0.10  [0.40]
                                        Death        0.10  [0.40]
                                        Accepted QTL moves (to other interval)
                                        [0] Loc         0.897    (   0.439)
                                        [1] LocGtp      0.221    (   0.305)
                                        [2] LocGtpF     0.000    (   0.000)
                                        [3] ShRange     0.070    (   0.111)
                                        [4] LoRange     0.049    (   0.050)
                                        VAR Pr(add)  0.84

cycle 21000   LogL -2508.1    Thu, 31 Mar 2016, 10:58:00
-------------------------------------------------------------------------------
                                        Accepted RJS_QTL (%proposed)
                                        Birth        0.10  [0.40]
                                        Death        0.10  [0.40]
                                        Accepted QTL moves (to other interval)
                                        [0] Loc         0.898    (   0.439)
                                        [1] LocGtp      0.221    (   0.305)
                                        [2] LocGtpF     0.000    (   0.000)
                                        [3] ShRange     0.070    (   0.110)
                                        [4] LoRange     0.049    (   0.050)
                                        VAR Pr(add)  0.84

cycle 21100   LogL -2510.1    Thu, 31 Mar 2016, 10:58:11
-------------------------------------------------------------------------------
                                        Accepted RJS_QTL (%proposed)
                                        Birth        0.10  [0.40]
                                        Death        0.10  [0.40]
                                        Accepted QTL moves (to other interval)
                                        [0] Loc         0.898    (   0.439)
                                        [1] LocGtp      0.220    (   0.304)
                                        [2] LocGtpF     0.000    (   0.000)
                                        [3] ShRange     0.069    (   0.110)
                                        [4] LoRange     0.048    (   0.049)
                                        VAR Pr(add)  0.84

cycle 21200   LogL -2513.5    Thu, 31 Mar 2016, 10:58:21
-------------------------------------------------------------------------------
                                        Accepted RJS_QTL (%proposed)
                                        Birth        0.10  [0.40]
                                        Death        0.10  [0.40]
                                        Accepted QTL moves (to other interval)
                                        [0] Loc         0.898    (   0.439)
                                        [1] LocGtp      0.220    (   0.307)
                                        [2] LocGtpF     0.000    (   0.000)
                                        [3] ShRange     0.069    (   0.110)
                                        [4] LoRange     0.048    (   0.049)
                                        VAR Pr(add)  0.84

cycle 21300   LogL -2510.2    Thu, 31 Mar 2016, 10:58:32
-------------------------------------------------------------------------------
                                        Accepted RJS_QTL (%proposed)
                                        Birth        0.10  [0.40]
                                        Death        0.10  [0.40]
                                        Accepted QTL moves (to other interval)
                                        [0] Loc         0.898    (   0.438)
                                        [1] LocGtp      0.220    (   0.307)
                                        [2] LocGtpF     0.000    (   0.000)
                                        [3] ShRange     0.069    (   0.113)
                                        [4] LoRange     0.049    (   0.050)
                                        VAR Pr(add)  0.84

cycle 21400   LogL -2520.2    Thu, 31 Mar 2016, 10:58:43
-------------------------------------------------------------------------------
                                        Accepted RJS_QTL (%proposed)
                                        Birth        0.10  [0.40]
                                        Death        0.10  [0.40]
                                        Accepted QTL moves (to other interval)
                                        [0] Loc         0.898    (   0.438)
                                        [1] LocGtp      0.221    (   0.307)
                                        [2] LocGtpF     0.000    (   0.000)
                                        [3] ShRange     0.070    (   0.113)
                                        [4] LoRange     0.049    (   0.050)
                                        VAR Pr(add)  0.84

cycle 21500   LogL -2533.3    Thu, 31 Mar 2016, 10:58:53
-------------------------------------------------------------------------------
                                        Accepted RJS_QTL (%proposed)
                                        Birth        0.10  [0.40]
                                        Death        0.10  [0.40]
                                        Accepted QTL moves (to other interval)
                                        [0] Loc         0.898    (   0.436)
                                        [1] LocGtp      0.221    (   0.307)
                                        [2] LocGtpF     0.000    (   0.000)
                                        [3] ShRange     0.070    (   0.113)
                                        [4] LoRange     0.049    (   0.050)
                                        VAR Pr(add)  0.84

cycle 21600   LogL -2508.7    Thu, 31 Mar 2016, 10:59:04
-------------------------------------------------------------------------------
                                        Accepted RJS_QTL (%proposed)
                                        Birth        0.10  [0.40]
                                        Death        0.10  [0.40]
                                        Accepted QTL moves (to other interval)
                                        [0] Loc         0.898    (   0.435)
                                        [1] LocGtp      0.221    (   0.306)
                                        [2] LocGtpF     0.000    (   0.000)
                                        [3] ShRange     0.070    (   0.112)
                                        [4] LoRange     0.049    (   0.050)
                                        VAR Pr(add)  0.84

cycle 21700   LogL -2530.5    Thu, 31 Mar 2016, 10:59:14
-------------------------------------------------------------------------------
                                        Accepted RJS_QTL (%proposed)
                                        Birth        0.10  [0.40]
                                        Death        0.10  [0.40]
                                        Accepted QTL moves (to other interval)
                                        [0] Loc         0.899    (   0.435)
                                        [1] LocGtp      0.221    (   0.306)
                                        [2] LocGtpF     0.000    (   0.000)
                                        [3] ShRange     0.070    (   0.112)
                                        [4] LoRange     0.049    (   0.050)
                                        VAR Pr(add)  0.84

cycle 21800   LogL -2513.9    Thu, 31 Mar 2016, 10:59:24
-------------------------------------------------------------------------------
                                        Accepted RJS_QTL (%proposed)
                                        Birth        0.10  [0.40]
                                        Death        0.10  [0.40]
                                        Accepted QTL moves (to other interval)
                                        [0] Loc         0.898    (   0.434)
                                        [1] LocGtp      0.221    (   0.309)
                                        [2] LocGtpF     0.000    (   0.000)
                                        [3] ShRange     0.070    (   0.112)
                                        [4] LoRange     0.049    (   0.050)
                                        VAR Pr(add)  0.84

cycle 21900   LogL -2514.1    Thu, 31 Mar 2016, 10:59:35
-------------------------------------------------------------------------------
                                        Accepted RJS_QTL (%proposed)
                                        Birth        0.10  [0.40]
                                        Death        0.10  [0.40]
                                        Accepted QTL moves (to other interval)
                                        [0] Loc         0.898    (   0.434)
                                        [1] LocGtp      0.221    (   0.307)
                                        [2] LocGtpF     0.000    (   0.000)
                                        [3] ShRange     0.069    (   0.113)
                                        [4] LoRange     0.049    (   0.050)
                                        VAR Pr(add)  0.84

cycle 22000   LogL -2520.4    Thu, 31 Mar 2016, 10:59:45
-------------------------------------------------------------------------------
                                        Accepted RJS_QTL (%proposed)
                                        Birth        0.10  [0.40]
                                        Death        0.10  [0.40]
                                        Accepted QTL moves (to other interval)
                                        [0] Loc         0.898    (   0.434)
                                        [1] LocGtp      0.220    (   0.307)
                                        [2] LocGtpF     0.000    (   0.000)
                                        [3] ShRange     0.069    (   0.113)
                                        [4] LoRange     0.049    (   0.050)
                                        VAR Pr(add)  0.84

cycle 22100   LogL -2514.0    Thu, 31 Mar 2016, 10:59:56
-------------------------------------------------------------------------------
                                        Accepted RJS_QTL (%proposed)
                                        Birth        0.10  [0.40]
                                        Death        0.10  [0.40]
                                        Accepted QTL moves (to other interval)
                                        [0] Loc         0.898    (   0.434)
                                        [1] LocGtp      0.220    (   0.307)
                                        [2] LocGtpF     0.000    (   0.000)
                                        [3] ShRange     0.069    (   0.113)
                                        [4] LoRange     0.049    (   0.050)
                                        VAR Pr(add)  0.84

cycle 22200   LogL -2510.2    Thu, 31 Mar 2016, 11:00:07
-------------------------------------------------------------------------------
                                        Accepted RJS_QTL (%proposed)
                                        Birth        0.10  [0.40]
                                        Death        0.10  [0.40]
                                        Accepted QTL moves (to other interval)
                                        [0] Loc         0.899    (   0.434)
                                        [1] LocGtp      0.220    (   0.307)
                                        [2] LocGtpF     0.000    (   0.000)
                                        [3] ShRange     0.069    (   0.113)
                                        [4] LoRange     0.049    (   0.050)
                                        VAR Pr(add)  0.84

cycle 22300   LogL -2520.5    Thu, 31 Mar 2016, 11:00:17
-------------------------------------------------------------------------------
                                        Accepted RJS_QTL (%proposed)
                                        Birth        0.10  [0.40]
                                        Death        0.10  [0.40]
                                        Accepted QTL moves (to other interval)
                                        [0] Loc         0.898    (   0.433)
                                        [1] LocGtp      0.220    (   0.307)
                                        [2] LocGtpF     0.000    (   0.000)
                                        [3] ShRange     0.069    (   0.113)
                                        [4] LoRange     0.049    (   0.050)
                                        VAR Pr(add)  0.84

cycle 22400   LogL -2517.2    Thu, 31 Mar 2016, 11:00:27
-------------------------------------------------------------------------------
                                        Accepted RJS_QTL (%proposed)
                                        Birth        0.10  [0.40]
                                        Death        0.10  [0.40]
                                        Accepted QTL moves (to other interval)
                                        [0] Loc         0.898    (   0.435)
                                        [1] LocGtp      0.219    (   0.304)
                                        [2] LocGtpF     0.000    (   0.000)
                                        [3] ShRange     0.069    (   0.115)
                                        [4] LoRange     0.049    (   0.050)
                                        VAR Pr(add)  0.84

cycle 22500   LogL -2531.4    Thu, 31 Mar 2016, 11:00:38
-------------------------------------------------------------------------------
                                        Accepted RJS_QTL (%proposed)
                                        Birth        0.10  [0.40]
                                        Death        0.10  [0.40]
                                        Accepted QTL moves (to other interval)
                                        [0] Loc         0.898    (   0.434)
                                        [1] LocGtp      0.219    (   0.301)
                                        [2] LocGtpF     0.000    (   0.000)
                                        [3] ShRange     0.069    (   0.115)
                                        [4] LoRange     0.049    (   0.050)
                                        VAR Pr(add)  0.84

cycle 22600   LogL -2515.4    Thu, 31 Mar 2016, 11:00:48
-------------------------------------------------------------------------------
                                        Accepted RJS_QTL (%proposed)
                                        Birth        0.10  [0.40]
                                        Death        0.10  [0.40]
                                        Accepted QTL moves (to other interval)
                                        [0] Loc         0.898    (   0.434)
                                        [1] LocGtp      0.220    (   0.303)
                                        [2] LocGtpF     0.000    (   0.000)
                                        [3] ShRange     0.069    (   0.115)
                                        [4] LoRange     0.049    (   0.050)
                                        VAR Pr(add)  0.84

cycle 22700   LogL -2500.6    Thu, 31 Mar 2016, 11:00:59
-------------------------------------------------------------------------------
                                        Accepted RJS_QTL (%proposed)
                                        Birth        0.10  [0.40]
                                        Death        0.10  [0.40]
                                        Accepted QTL moves (to other interval)
                                        [0] Loc         0.898    (   0.440)
                                        [1] LocGtp      0.219    (   0.301)
                                        [2] LocGtpF     0.000    (   0.000)
                                        [3] ShRange     0.069    (   0.113)
                                        [4] LoRange     0.049    (   0.050)
                                        VAR Pr(add)  0.85

cycle 22800   LogL -2510.8    Thu, 31 Mar 2016, 11:01:09
-------------------------------------------------------------------------------
                                        Accepted RJS_QTL (%proposed)
                                        Birth        0.10  [0.40]
                                        Death        0.10  [0.40]
                                        Accepted QTL moves (to other interval)
                                        [0] Loc         0.898    (   0.444)
                                        [1] LocGtp      0.220    (   0.303)
                                        [2] LocGtpF     0.000    (   0.000)
                                        [3] ShRange     0.069    (   0.116)
                                        [4] LoRange     0.049    (   0.050)
                                        VAR Pr(add)  0.85

cycle 22900   LogL -2515.2    Thu, 31 Mar 2016, 11:01:20
-------------------------------------------------------------------------------
                                        Accepted RJS_QTL (%proposed)
                                        Birth        0.10  [0.40]
                                        Death        0.10  [0.40]
                                        Accepted QTL moves (to other interval)
                                        [0] Loc         0.899    (   0.444)
                                        [1] LocGtp      0.219    (   0.302)
                                        [2] LocGtpF     0.000    (   0.000)
                                        [3] ShRange     0.069    (   0.115)
                                        [4] LoRange     0.049    (   0.050)
                                        VAR Pr(add)  0.85

cycle 23000   LogL -2516.4    Thu, 31 Mar 2016, 11:01:30
-------------------------------------------------------------------------------
                                        Accepted RJS_QTL (%proposed)
                                        Birth        0.10  [0.40]
                                        Death        0.10  [0.40]
                                        Accepted QTL moves (to other interval)
                                        [0] Loc         0.899    (   0.444)
                                        [1] LocGtp      0.219    (   0.304)
                                        [2] LocGtpF     0.000    (   0.000)
                                        [3] ShRange     0.069    (   0.115)
                                        [4] LoRange     0.049    (   0.050)
                                        VAR Pr(add)  0.85

cycle 23100   LogL -2510.7    Thu, 31 Mar 2016, 11:01:40
-------------------------------------------------------------------------------
                                        Accepted RJS_QTL (%proposed)
                                        Birth        0.10  [0.40]
                                        Death        0.10  [0.40]
                                        Accepted QTL moves (to other interval)
                                        [0] Loc         0.898    (   0.444)
                                        [1] LocGtp      0.221    (   0.302)
                                        [2] LocGtpF     0.000    (   0.000)
                                        [3] ShRange     0.069    (   0.115)
                                        [4] LoRange     0.049    (   0.050)
                                        VAR Pr(add)  0.85

cycle 23200   LogL -2515.0    Thu, 31 Mar 2016, 11:01:51
-------------------------------------------------------------------------------
                                        Accepted RJS_QTL (%proposed)
                                        Birth        0.10  [0.40]
                                        Death        0.10  [0.40]
                                        Accepted QTL moves (to other interval)
                                        [0] Loc         0.898    (   0.444)
                                        [1] LocGtp      0.222    (   0.302)
                                        [2] LocGtpF     0.000    (   0.000)
                                        [3] ShRange     0.069    (   0.115)
                                        [4] LoRange     0.049    (   0.050)
                                        VAR Pr(add)  0.85

cycle 23300   LogL -2522.4    Thu, 31 Mar 2016, 11:02:01
-------------------------------------------------------------------------------
                                        Accepted RJS_QTL (%proposed)
                                        Birth        0.10  [0.40]
                                        Death        0.10  [0.40]
                                        Accepted QTL moves (to other interval)
                                        [0] Loc         0.899    (   0.444)
                                        [1] LocGtp      0.224    (   0.302)
                                        [2] LocGtpF     0.000    (   0.000)
                                        [3] ShRange     0.068    (   0.115)
                                        [4] LoRange     0.049    (   0.050)
                                        VAR Pr(add)  0.85

cycle 23400   LogL -2520.2    Thu, 31 Mar 2016, 11:02:12
-------------------------------------------------------------------------------
                                        Accepted RJS_QTL (%proposed)
                                        Birth        0.10  [0.40]
                                        Death        0.10  [0.40]
                                        Accepted QTL moves (to other interval)
                                        [0] Loc         0.899    (   0.444)
                                        [1] LocGtp      0.225    (   0.302)
                                        [2] LocGtpF     0.000    (   0.000)
                                        [3] ShRange     0.068    (   0.115)
                                        [4] LoRange     0.048    (   0.050)
                                        VAR Pr(add)  0.85

cycle 23500   LogL -2516.3    Thu, 31 Mar 2016, 11:02:23
-------------------------------------------------------------------------------
                                        Accepted RJS_QTL (%proposed)
                                        Birth        0.10  [0.40]
                                        Death        0.10  [0.40]
                                        Accepted QTL moves (to other interval)
                                        [0] Loc         0.899    (   0.444)
                                        [1] LocGtp      0.226    (   0.302)
                                        [2] LocGtpF     0.000    (   0.000)
                                        [3] ShRange     0.068    (   0.115)
                                        [4] LoRange     0.048    (   0.049)
                                        VAR Pr(add)  0.85

cycle 23600   LogL -2523.4    Thu, 31 Mar 2016, 11:02:33
-------------------------------------------------------------------------------
                                        Accepted RJS_QTL (%proposed)
                                        Birth        0.10  [0.40]
                                        Death        0.10  [0.40]
                                        Accepted QTL moves (to other interval)
                                        [0] Loc         0.899    (   0.443)
                                        [1] LocGtp      0.227    (   0.302)
                                        [2] LocGtpF     0.000    (   0.000)
                                        [3] ShRange     0.068    (   0.115)
                                        [4] LoRange     0.048    (   0.049)
                                        VAR Pr(add)  0.84

cycle 23700   LogL -2527.9    Thu, 31 Mar 2016, 11:02:44
-------------------------------------------------------------------------------
                                        Accepted RJS_QTL (%proposed)
                                        Birth        0.10  [0.40]
                                        Death        0.10  [0.40]
                                        Accepted QTL moves (to other interval)
                                        [0] Loc         0.899    (   0.448)
                                        [1] LocGtp      0.228    (   0.303)
                                        [2] LocGtpF     0.000    (   0.000)
                                        [3] ShRange     0.068    (   0.114)
                                        [4] LoRange     0.048    (   0.049)
                                        VAR Pr(add)  0.85

cycle 23800   LogL -2519.7    Thu, 31 Mar 2016, 11:02:55
-------------------------------------------------------------------------------
                                        Accepted RJS_QTL (%proposed)
                                        Birth        0.10  [0.40]
                                        Death        0.10  [0.40]
                                        Accepted QTL moves (to other interval)
                                        [0] Loc         0.899    (   0.451)
                                        [1] LocGtp      0.229    (   0.300)
                                        [2] LocGtpF     0.000    (   0.000)
                                        [3] ShRange     0.069    (   0.116)
                                        [4] LoRange     0.049    (   0.050)
                                        VAR Pr(add)  0.84

cycle 23900   LogL -2522.8    Thu, 31 Mar 2016, 11:03:06
-------------------------------------------------------------------------------
                                        Accepted RJS_QTL (%proposed)
                                        Birth        0.10  [0.40]
                                        Death        0.10  [0.40]
                                        Accepted QTL moves (to other interval)
                                        [0] Loc         0.899    (   0.451)
                                        [1] LocGtp      0.228    (   0.300)
                                        [2] LocGtpF     0.000    (   0.000)
                                        [3] ShRange     0.069    (   0.116)
                                        [4] LoRange     0.048    (   0.050)
                                        VAR Pr(add)  0.85

cycle 24000   LogL -2520.1    Thu, 31 Mar 2016, 11:03:16
-------------------------------------------------------------------------------
                                        Accepted RJS_QTL (%proposed)
                                        Birth        0.10  [0.40]
                                        Death        0.10  [0.40]
                                        Accepted QTL moves (to other interval)
                                        [0] Loc         0.899    (   0.447)
                                        [1] LocGtp      0.229    (   0.301)
                                        [2] LocGtpF     0.000    (   0.000)
                                        [3] ShRange     0.069    (   0.115)
                                        [4] LoRange     0.048    (   0.050)
                                        VAR Pr(add)  0.85

cycle 24100   LogL -2532.7    Thu, 31 Mar 2016, 11:03:27
-------------------------------------------------------------------------------
                                        Accepted RJS_QTL (%proposed)
                                        Birth        0.10  [0.40]
                                        Death        0.10  [0.40]
                                        Accepted QTL moves (to other interval)
                                        [0] Loc         0.899    (   0.447)
                                        [1] LocGtp      0.230    (   0.301)
                                        [2] LocGtpF     0.000    (   0.000)
                                        [3] ShRange     0.069    (   0.115)
                                        [4] LoRange     0.049    (   0.050)
                                        VAR Pr(add)  0.85

cycle 24200   LogL -2516.9    Thu, 31 Mar 2016, 11:03:37
-------------------------------------------------------------------------------
                                        Accepted RJS_QTL (%proposed)
                                        Birth        0.10  [0.40]
                                        Death        0.10  [0.40]
                                        Accepted QTL moves (to other interval)
                                        [0] Loc         0.899    (   0.447)
                                        [1] LocGtp      0.230    (   0.301)
                                        [2] LocGtpF     0.000    (   0.000)
                                        [3] ShRange     0.069    (   0.115)
                                        [4] LoRange     0.049    (   0.050)
                                        VAR Pr(add)  0.85

cycle 24300   LogL -2529.9    Thu, 31 Mar 2016, 11:03:48
-------------------------------------------------------------------------------
                                        Accepted RJS_QTL (%proposed)
                                        Birth        0.10  [0.40]
                                        Death        0.10  [0.40]
                                        Accepted QTL moves (to other interval)
                                        [0] Loc         0.899    (   0.447)
                                        [1] LocGtp      0.231    (   0.301)
                                        [2] LocGtpF     0.000    (   0.000)
                                        [3] ShRange     0.069    (   0.115)
                                        [4] LoRange     0.049    (   0.050)
                                        VAR Pr(add)  0.85

cycle 24400   LogL -2531.7    Thu, 31 Mar 2016, 11:03:58
-------------------------------------------------------------------------------
                                        Accepted RJS_QTL (%proposed)
                                        Birth        0.10  [0.40]
                                        Death        0.10  [0.40]
                                        Accepted QTL moves (to other interval)
                                        [0] Loc         0.900    (   0.447)
                                        [1] LocGtp      0.231    (   0.301)
                                        [2] LocGtpF     0.000    (   0.000)
                                        [3] ShRange     0.068    (   0.115)
                                        [4] LoRange     0.049    (   0.050)
                                        VAR Pr(add)  0.85

cycle 24500   LogL -2522.1    Thu, 31 Mar 2016, 11:04:09
-------------------------------------------------------------------------------
                                        Accepted RJS_QTL (%proposed)
                                        Birth        0.10  [0.40]
                                        Death        0.10  [0.40]
                                        Accepted QTL moves (to other interval)
                                        [0] Loc         0.900    (   0.446)
                                        [1] LocGtp      0.233    (   0.304)
                                        [2] LocGtpF     0.000    (   0.000)
                                        [3] ShRange     0.069    (   0.120)
                                        [4] LoRange     0.049    (   0.050)
                                        VAR Pr(add)  0.85

cycle 24600   LogL -2534.6    Thu, 31 Mar 2016, 11:04:20
-------------------------------------------------------------------------------
                                        Accepted RJS_QTL (%proposed)
                                        Birth        0.10  [0.40]
                                        Death        0.10  [0.40]
                                        Accepted QTL moves (to other interval)
                                        [0] Loc         0.900    (   0.446)
                                        [1] LocGtp      0.234    (   0.304)
                                        [2] LocGtpF     0.000    (   0.000)
                                        [3] ShRange     0.069    (   0.122)
                                        [4] LoRange     0.049    (   0.050)
                                        VAR Pr(add)  0.85

cycle 24700   LogL -2514.0    Thu, 31 Mar 2016, 11:04:31
-------------------------------------------------------------------------------
                                        Accepted RJS_QTL (%proposed)
                                        Birth        0.10  [0.40]
                                        Death        0.10  [0.40]
                                        Accepted QTL moves (to other interval)
                                        [0] Loc         0.900    (   0.451)
                                        [1] LocGtp      0.234    (   0.303)
                                        [2] LocGtpF     0.000    (   0.000)
                                        [3] ShRange     0.069    (   0.121)
                                        [4] LoRange     0.049    (   0.050)
                                        VAR Pr(add)  0.85

cycle 24800   LogL -2525.6    Thu, 31 Mar 2016, 11:04:42
-------------------------------------------------------------------------------
                                        Accepted RJS_QTL (%proposed)
                                        Birth        0.10  [0.40]
                                        Death        0.10  [0.40]
                                        Accepted QTL moves (to other interval)
                                        [0] Loc         0.900    (   0.457)
                                        [1] LocGtp      0.235    (   0.306)
                                        [2] LocGtpF     0.000    (   0.000)
                                        [3] ShRange     0.069    (   0.122)
                                        [4] LoRange     0.049    (   0.050)
                                        VAR Pr(add)  0.85

cycle 24900   LogL -2534.0    Thu, 31 Mar 2016, 11:04:52
-------------------------------------------------------------------------------
                                        Accepted RJS_QTL (%proposed)
                                        Birth        0.10  [0.40]
                                        Death        0.10  [0.40]
                                        Accepted QTL moves (to other interval)
                                        [0] Loc         0.900    (   0.455)
                                        [1] LocGtp      0.235    (   0.306)
                                        [2] LocGtpF     0.000    (   0.000)
                                        [3] ShRange     0.069    (   0.124)
                                        [4] LoRange     0.049    (   0.050)
                                        VAR Pr(add)  0.85

cycle 25000   LogL -2514.1    Thu, 31 Mar 2016, 11:05:03
-------------------------------------------------------------------------------
                                        Accepted RJS_QTL (%proposed)
                                        Birth        0.10  [0.40]
                                        Death        0.10  [0.40]
                                        Accepted QTL moves (to other interval)
                                        [0] Loc         0.900    (   0.449)
                                        [1] LocGtp      0.235    (   0.301)
                                        [2] LocGtpF     0.000    (   0.000)
                                        [3] ShRange     0.068    (   0.122)
                                        [4] LoRange     0.049    (   0.050)
                                        VAR Pr(add)  0.85

cycle 25100   LogL -2520.4    Thu, 31 Mar 2016, 11:05:15
-------------------------------------------------------------------------------
                                        Accepted RJS_QTL (%proposed)
                                        Birth        0.10  [0.40]
                                        Death        0.10  [0.40]
                                        Accepted QTL moves (to other interval)
                                        [0] Loc         0.900    (   0.445)
                                        [1] LocGtp      0.236    (   0.298)
                                        [2] LocGtpF     0.000    (   0.000)
                                        [3] ShRange     0.068    (   0.121)
                                        [4] LoRange     0.049    (   0.050)
                                        VAR Pr(add)  0.85

cycle 25200   LogL -2516.0    Thu, 31 Mar 2016, 11:05:25
-------------------------------------------------------------------------------
                                        Accepted RJS_QTL (%proposed)
                                        Birth        0.10  [0.40]
                                        Death        0.10  [0.40]
                                        Accepted QTL moves (to other interval)
                                        [0] Loc         0.900    (   0.444)
                                        [1] LocGtp      0.235    (   0.297)
                                        [2] LocGtpF     0.000    (   0.000)
                                        [3] ShRange     0.068    (   0.120)
                                        [4] LoRange     0.049    (   0.050)
                                        VAR Pr(add)  0.85

cycle 25300   LogL -2511.4    Thu, 31 Mar 2016, 11:05:36
-------------------------------------------------------------------------------
                                        Accepted RJS_QTL (%proposed)
                                        Birth        0.10  [0.40]
                                        Death        0.10  [0.40]
                                        Accepted QTL moves (to other interval)
                                        [0] Loc         0.900    (   0.447)
                                        [1] LocGtp      0.234    (   0.294)
                                        [2] LocGtpF     0.000    (   0.000)
                                        [3] ShRange     0.068    (   0.119)
                                        [4] LoRange     0.048    (   0.049)
                                        VAR Pr(add)  0.85

cycle 25400   LogL -2523.3    Thu, 31 Mar 2016, 11:05:46
-------------------------------------------------------------------------------
                                        Accepted RJS_QTL (%proposed)
                                        Birth        0.10  [0.40]
                                        Death        0.10  [0.40]
                                        Accepted QTL moves (to other interval)
                                        [0] Loc         0.900    (   0.447)
                                        [1] LocGtp      0.233    (   0.294)
                                        [2] LocGtpF     0.000    (   0.000)
                                        [3] ShRange     0.068    (   0.119)
                                        [4] LoRange     0.049    (   0.049)
                                        VAR Pr(add)  0.85

cycle 25500   LogL -2514.0    Thu, 31 Mar 2016, 11:05:56
-------------------------------------------------------------------------------
                                        Accepted RJS_QTL (%proposed)
                                        Birth        0.10  [0.40]
                                        Death        0.10  [0.40]
                                        Accepted QTL moves (to other interval)
                                        [0] Loc         0.900    (   0.447)
                                        [1] LocGtp      0.233    (   0.296)
                                        [2] LocGtpF     0.000    (   0.000)
                                        [3] ShRange     0.068    (   0.119)
                                        [4] LoRange     0.049    (   0.050)
                                        VAR Pr(add)  0.85

cycle 25600   LogL -2503.2    Thu, 31 Mar 2016, 11:06:07
-------------------------------------------------------------------------------
                                        Accepted RJS_QTL (%proposed)
                                        Birth        0.10  [0.40]
                                        Death        0.10  [0.40]
                                        Accepted QTL moves (to other interval)
                                        [0] Loc         0.900    (   0.447)
                                        [1] LocGtp      0.233    (   0.296)
                                        [2] LocGtpF     0.000    (   0.000)
                                        [3] ShRange     0.068    (   0.121)
                                        [4] LoRange     0.048    (   0.049)
                                        VAR Pr(add)  0.85

cycle 25700   LogL -2518.1    Thu, 31 Mar 2016, 11:06:18
-------------------------------------------------------------------------------
                                        Accepted RJS_QTL (%proposed)
                                        Birth        0.10  [0.40]
                                        Death        0.10  [0.40]
                                        Accepted QTL moves (to other interval)
                                        [0] Loc         0.900    (   0.444)
                                        [1] LocGtp      0.233    (   0.298)
                                        [2] LocGtpF     0.000    (   0.000)
                                        [3] ShRange     0.068    (   0.121)
                                        [4] LoRange     0.048    (   0.049)
                                        VAR Pr(add)  0.85

cycle 25800   LogL -2513.8    Thu, 31 Mar 2016, 11:06:28
-------------------------------------------------------------------------------
                                        Accepted RJS_QTL (%proposed)
                                        Birth        0.10  [0.40]
                                        Death        0.10  [0.40]
                                        Accepted QTL moves (to other interval)
                                        [0] Loc         0.900    (   0.444)
                                        [1] LocGtp      0.232    (   0.298)
                                        [2] LocGtpF     0.000    (   0.000)
                                        [3] ShRange     0.068    (   0.121)
                                        [4] LoRange     0.048    (   0.049)
                                        VAR Pr(add)  0.85

cycle 25900   LogL -2501.8    Thu, 31 Mar 2016, 11:06:39
-------------------------------------------------------------------------------
                                        Accepted RJS_QTL (%proposed)
                                        Birth        0.10  [0.40]
                                        Death        0.10  [0.40]
                                        Accepted QTL moves (to other interval)
                                        [0] Loc         0.900    (   0.444)
                                        [1] LocGtp      0.232    (   0.297)
                                        [2] LocGtpF     0.000    (   0.000)
                                        [3] ShRange     0.068    (   0.121)
                                        [4] LoRange     0.048    (   0.049)
                                        VAR Pr(add)  0.85

cycle 26000   LogL -2515.7    Thu, 31 Mar 2016, 11:06:50
-------------------------------------------------------------------------------
                                        Accepted RJS_QTL (%proposed)
                                        Birth        0.10  [0.40]
                                        Death        0.10  [0.40]
                                        Accepted QTL moves (to other interval)
                                        [0] Loc         0.900    (   0.436)
                                        [1] LocGtp      0.232    (   0.299)
                                        [2] LocGtpF     0.000    (   0.000)
                                        [3] ShRange     0.068    (   0.119)
                                        [4] LoRange     0.048    (   0.049)
                                        VAR Pr(add)  0.85

cycle 26100   LogL -2514.8    Thu, 31 Mar 2016, 11:07:01
-------------------------------------------------------------------------------
                                        Accepted RJS_QTL (%proposed)
                                        Birth        0.10  [0.40]
                                        Death        0.10  [0.40]
                                        Accepted QTL moves (to other interval)
                                        [0] Loc         0.899    (   0.435)
                                        [1] LocGtp      0.232    (   0.298)
                                        [2] LocGtpF     0.000    (   0.000)
                                        [3] ShRange     0.068    (   0.119)
                                        [4] LoRange     0.048    (   0.049)
                                        VAR Pr(add)  0.85

cycle 26200   LogL -2517.7    Thu, 31 Mar 2016, 11:07:11
-------------------------------------------------------------------------------
                                        Accepted RJS_QTL (%proposed)
                                        Birth        0.10  [0.40]
                                        Death        0.10  [0.40]
                                        Accepted QTL moves (to other interval)
                                        [0] Loc         0.899    (   0.435)
                                        [1] LocGtp      0.232    (   0.298)
                                        [2] LocGtpF     0.000    (   0.000)
                                        [3] ShRange     0.068    (   0.119)
                                        [4] LoRange     0.048    (   0.049)
                                        VAR Pr(add)  0.85

cycle 26300   LogL -2500.1    Thu, 31 Mar 2016, 11:07:23
-------------------------------------------------------------------------------
                                        Accepted RJS_QTL (%proposed)
                                        Birth        0.10  [0.40]
                                        Death        0.10  [0.40]
                                        Accepted QTL moves (to other interval)
                                        [0] Loc         0.899    (   0.435)
                                        [1] LocGtp      0.231    (   0.298)
                                        [2] LocGtpF     0.000    (   0.000)
                                        [3] ShRange     0.067    (   0.119)
                                        [4] LoRange     0.048    (   0.049)
                                        VAR Pr(add)  0.85

cycle 26400   LogL -2511.2    Thu, 31 Mar 2016, 11:07:34
-------------------------------------------------------------------------------
                                        Accepted RJS_QTL (%proposed)
                                        Birth        0.10  [0.40]
                                        Death        0.10  [0.40]
                                        Accepted QTL moves (to other interval)
                                        [0] Loc         0.899    (   0.435)
                                        [1] LocGtp      0.231    (   0.298)
                                        [2] LocGtpF     0.000    (   0.000)
                                        [3] ShRange     0.067    (   0.121)
                                        [4] LoRange     0.048    (   0.049)
                                        VAR Pr(add)  0.85

cycle 26500   LogL -2517.0    Thu, 31 Mar 2016, 11:07:44
-------------------------------------------------------------------------------
                                        Accepted RJS_QTL (%proposed)
                                        Birth        0.10  [0.40]
                                        Death        0.10  [0.40]
                                        Accepted QTL moves (to other interval)
                                        [0] Loc         0.899    (   0.435)
                                        [1] LocGtp      0.231    (   0.298)
                                        [2] LocGtpF     0.000    (   0.000)
                                        [3] ShRange     0.067    (   0.121)
                                        [4] LoRange     0.047    (   0.048)
                                        VAR Pr(add)  0.85

cycle 26600   LogL -2511.6    Thu, 31 Mar 2016, 11:07:55
-------------------------------------------------------------------------------
                                        Accepted RJS_QTL (%proposed)
                                        Birth        0.10  [0.40]
                                        Death        0.10  [0.40]
                                        Accepted QTL moves (to other interval)
                                        [0] Loc         0.899    (   0.435)
                                        [1] LocGtp      0.230    (   0.298)
                                        [2] LocGtpF     0.000    (   0.000)
                                        [3] ShRange     0.067    (   0.121)
                                        [4] LoRange     0.047    (   0.048)
                                        VAR Pr(add)  0.85

cycle 26700   LogL -2516.4    Thu, 31 Mar 2016, 11:08:06
-------------------------------------------------------------------------------
                                        Accepted RJS_QTL (%proposed)
                                        Birth        0.10  [0.40]
                                        Death        0.10  [0.40]
                                        Accepted QTL moves (to other interval)
                                        [0] Loc         0.899    (   0.435)
                                        [1] LocGtp      0.230    (   0.297)
                                        [2] LocGtpF     0.000    (   0.000)
                                        [3] ShRange     0.067    (   0.121)
                                        [4] LoRange     0.047    (   0.048)
                                        VAR Pr(add)  0.85

cycle 26800   LogL -2511.4    Thu, 31 Mar 2016, 11:08:16
-------------------------------------------------------------------------------
                                        Accepted RJS_QTL (%proposed)
                                        Birth        0.10  [0.40]
                                        Death        0.10  [0.40]
                                        Accepted QTL moves (to other interval)
                                        [0] Loc         0.899    (   0.435)
                                        [1] LocGtp      0.230    (   0.297)
                                        [2] LocGtpF     0.000    (   0.000)
                                        [3] ShRange     0.067    (   0.121)
                                        [4] LoRange     0.047    (   0.048)
                                        VAR Pr(add)  0.85

cycle 26900   LogL -2514.7    Thu, 31 Mar 2016, 11:08:27
-------------------------------------------------------------------------------
                                        Accepted RJS_QTL (%proposed)
                                        Birth        0.10  [0.40]
                                        Death        0.10  [0.40]
                                        Accepted QTL moves (to other interval)
                                        [0] Loc         0.899    (   0.433)
                                        [1] LocGtp      0.230    (   0.297)
                                        [2] LocGtpF     0.000    (   0.000)
                                        [3] ShRange     0.067    (   0.121)
                                        [4] LoRange     0.047    (   0.048)
                                        VAR Pr(add)  0.85

cycle 27000   LogL -2521.4    Thu, 31 Mar 2016, 11:08:37
-------------------------------------------------------------------------------
                                        Accepted RJS_QTL (%proposed)
                                        Birth        0.10  [0.40]
                                        Death        0.10  [0.40]
                                        Accepted QTL moves (to other interval)
                                        [0] Loc         0.899    (   0.433)
                                        [1] LocGtp      0.229    (   0.297)
                                        [2] LocGtpF     0.000    (   0.000)
                                        [3] ShRange     0.067    (   0.121)
                                        [4] LoRange     0.047    (   0.048)
                                        VAR Pr(add)  0.85

cycle 27100   LogL -2503.4    Thu, 31 Mar 2016, 11:08:48
-------------------------------------------------------------------------------
                                        Accepted RJS_QTL (%proposed)
                                        Birth        0.10  [0.40]
                                        Death        0.10  [0.40]
                                        Accepted QTL moves (to other interval)
                                        [0] Loc         0.899    (   0.433)
                                        [1] LocGtp      0.229    (   0.297)
                                        [2] LocGtpF     0.000    (   0.000)
                                        [3] ShRange     0.067    (   0.121)
                                        [4] LoRange     0.047    (   0.048)
                                        VAR Pr(add)  0.85

cycle 27200   LogL -2517.2    Thu, 31 Mar 2016, 11:08:59
-------------------------------------------------------------------------------
                                        Accepted RJS_QTL (%proposed)
                                        Birth        0.10  [0.40]
                                        Death        0.10  [0.40]
                                        Accepted QTL moves (to other interval)
                                        [0] Loc         0.900    (   0.434)
                                        [1] LocGtp      0.229    (   0.296)
                                        [2] LocGtpF     0.000    (   0.000)
                                        [3] ShRange     0.066    (   0.121)
                                        [4] LoRange     0.047    (   0.048)
                                        VAR Pr(add)  0.85

cycle 27300   LogL -2513.3    Thu, 31 Mar 2016, 11:09:09
-------------------------------------------------------------------------------
                                        Accepted RJS_QTL (%proposed)
                                        Birth        0.10  [0.40]
                                        Death        0.10  [0.40]
                                        Accepted QTL moves (to other interval)
                                        [0] Loc         0.899    (   0.433)
                                        [1] LocGtp      0.229    (   0.300)
                                        [2] LocGtpF     0.000    (   0.000)
                                        [3] ShRange     0.066    (   0.119)
                                        [4] LoRange     0.047    (   0.048)
                                        VAR Pr(add)  0.85

cycle 27400   LogL -2513.0    Thu, 31 Mar 2016, 11:09:20
-------------------------------------------------------------------------------
                                        Accepted RJS_QTL (%proposed)
                                        Birth        0.10  [0.40]
                                        Death        0.10  [0.40]
                                        Accepted QTL moves (to other interval)
                                        [0] Loc         0.900    (   0.435)
                                        [1] LocGtp      0.229    (   0.300)
                                        [2] LocGtpF     0.000    (   0.000)
                                        [3] ShRange     0.067    (   0.121)
                                        [4] LoRange     0.047    (   0.048)
                                        VAR Pr(add)  0.85

cycle 27500   LogL -2507.8    Thu, 31 Mar 2016, 11:09:30
-------------------------------------------------------------------------------
                                        Accepted RJS_QTL (%proposed)
                                        Birth        0.10  [0.40]
                                        Death        0.10  [0.40]
                                        Accepted QTL moves (to other interval)
                                        [0] Loc         0.900    (   0.440)
                                        [1] LocGtp      0.229    (   0.298)
                                        [2] LocGtpF     0.000    (   0.000)
                                        [3] ShRange     0.066    (   0.120)
                                        [4] LoRange     0.047    (   0.048)
                                        VAR Pr(add)  0.85

cycle 27600   LogL -2512.1    Thu, 31 Mar 2016, 11:09:41
-------------------------------------------------------------------------------
                                        Accepted RJS_QTL (%proposed)
                                        Birth        0.10  [0.40]
                                        Death        0.10  [0.40]
                                        Accepted QTL moves (to other interval)
                                        [0] Loc         0.900    (   0.443)
                                        [1] LocGtp      0.229    (   0.299)
                                        [2] LocGtpF     0.000    (   0.000)
                                        [3] ShRange     0.067    (   0.122)
                                        [4] LoRange     0.048    (   0.049)
                                        VAR Pr(add)  0.85

cycle 27700   LogL -2509.0    Thu, 31 Mar 2016, 11:09:52
-------------------------------------------------------------------------------
                                        Accepted RJS_QTL (%proposed)
                                        Birth        0.10  [0.40]
                                        Death        0.10  [0.40]
                                        Accepted QTL moves (to other interval)
                                        [0] Loc         0.900    (   0.445)
                                        [1] LocGtp      0.230    (   0.299)
                                        [2] LocGtpF     0.000    (   0.000)
                                        [3] ShRange     0.067    (   0.122)
                                        [4] LoRange     0.048    (   0.049)
                                        VAR Pr(add)  0.85

cycle 27800   LogL -2512.3    Thu, 31 Mar 2016, 11:10:03
-------------------------------------------------------------------------------
                                        Accepted RJS_QTL (%proposed)
                                        Birth        0.10  [0.40]
                                        Death        0.10  [0.40]
                                        Accepted QTL moves (to other interval)
                                        [0] Loc         0.900    (   0.447)
                                        [1] LocGtp      0.230    (   0.298)
                                        [2] LocGtpF     0.000    (   0.000)
                                        [3] ShRange     0.067    (   0.121)
                                        [4] LoRange     0.048    (   0.049)
                                        VAR Pr(add)  0.85

cycle 27900   LogL -2542.4    Thu, 31 Mar 2016, 11:10:14
-------------------------------------------------------------------------------
                                        Accepted RJS_QTL (%proposed)
                                        Birth        0.10  [0.40]
                                        Death        0.10  [0.40]
                                        Accepted QTL moves (to other interval)
                                        [0] Loc         0.900    (   0.446)
                                        [1] LocGtp      0.230    (   0.297)
                                        [2] LocGtpF     0.000    (   0.000)
                                        [3] ShRange     0.067    (   0.121)
                                        [4] LoRange     0.048    (   0.049)
                                        VAR Pr(add)  0.85

cycle 28000   LogL -2520.3    Thu, 31 Mar 2016, 11:10:24
-------------------------------------------------------------------------------
                                        Accepted RJS_QTL (%proposed)
                                        Birth        0.10  [0.40]
                                        Death        0.10  [0.40]
                                        Accepted QTL moves (to other interval)
                                        [0] Loc         0.900    (   0.446)
                                        [1] LocGtp      0.230    (   0.297)
                                        [2] LocGtpF     0.000    (   0.000)
                                        [3] ShRange     0.066    (   0.121)
                                        [4] LoRange     0.048    (   0.049)
                                        VAR Pr(add)  0.85

cycle 28100   LogL -2528.4    Thu, 31 Mar 2016, 11:10:35
-------------------------------------------------------------------------------
                                        Accepted RJS_QTL (%proposed)
                                        Birth        0.10  [0.40]
                                        Death        0.10  [0.40]
                                        Accepted QTL moves (to other interval)
                                        [0] Loc         0.900    (   0.446)
                                        [1] LocGtp      0.230    (   0.299)
                                        [2] LocGtpF     0.000    (   0.000)
                                        [3] ShRange     0.066    (   0.123)
                                        [4] LoRange     0.048    (   0.049)
                                        VAR Pr(add)  0.85

cycle 28200   LogL -2523.0    Thu, 31 Mar 2016, 11:10:45
-------------------------------------------------------------------------------
                                        Accepted RJS_QTL (%proposed)
                                        Birth        0.10  [0.40]
                                        Death        0.10  [0.40]
                                        Accepted QTL moves (to other interval)
                                        [0] Loc         0.900    (   0.446)
                                        [1] LocGtp      0.230    (   0.299)
                                        [2] LocGtpF     0.000    (   0.000)
                                        [3] ShRange     0.066    (   0.123)
                                        [4] LoRange     0.048    (   0.049)
                                        VAR Pr(add)  0.85

cycle 28300   LogL -2523.1    Thu, 31 Mar 2016, 11:10:56
-------------------------------------------------------------------------------
                                        Accepted RJS_QTL (%proposed)
                                        Birth        0.10  [0.40]
                                        Death        0.10  [0.40]
                                        Accepted QTL moves (to other interval)
                                        [0] Loc         0.900    (   0.447)
                                        [1] LocGtp      0.230    (   0.297)
                                        [2] LocGtpF     0.000    (   0.000)
                                        [3] ShRange     0.067    (   0.121)
                                        [4] LoRange     0.048    (   0.049)
                                        VAR Pr(add)  0.85

cycle 28400   LogL -2511.9    Thu, 31 Mar 2016, 11:11:06
-------------------------------------------------------------------------------
                                        Accepted RJS_QTL (%proposed)
                                        Birth        0.10  [0.40]
                                        Death        0.10  [0.40]
                                        Accepted QTL moves (to other interval)
                                        [0] Loc         0.900    (   0.448)
                                        [1] LocGtp      0.230    (   0.296)
                                        [2] LocGtpF     0.000    (   0.000)
                                        [3] ShRange     0.066    (   0.119)
                                        [4] LoRange     0.048    (   0.049)
                                        VAR Pr(add)  0.85

cycle 28500   LogL -2511.4    Thu, 31 Mar 2016, 11:11:17
-------------------------------------------------------------------------------
                                        Accepted RJS_QTL (%proposed)
                                        Birth        0.10  [0.40]
                                        Death        0.10  [0.40]
                                        Accepted QTL moves (to other interval)
                                        [0] Loc         0.900    (   0.450)
                                        [1] LocGtp      0.230    (   0.299)
                                        [2] LocGtpF     0.000    (   0.000)
                                        [3] ShRange     0.066    (   0.119)
                                        [4] LoRange     0.048    (   0.049)
                                        VAR Pr(add)  0.85

cycle 28600   LogL -2521.3    Thu, 31 Mar 2016, 11:11:28
-------------------------------------------------------------------------------
                                        Accepted RJS_QTL (%proposed)
                                        Birth        0.10  [0.40]
                                        Death        0.10  [0.40]
                                        Accepted QTL moves (to other interval)
                                        [0] Loc         0.900    (   0.449)
                                        [1] LocGtp      0.230    (   0.298)
                                        [2] LocGtpF     0.000    (   0.000)
                                        [3] ShRange     0.067    (   0.118)
                                        [4] LoRange     0.048    (   0.049)
                                        VAR Pr(add)  0.85

cycle 28700   LogL -2522.3    Thu, 31 Mar 2016, 11:11:39
-------------------------------------------------------------------------------
                                        Accepted RJS_QTL (%proposed)
                                        Birth        0.10  [0.40]
                                        Death        0.10  [0.40]
                                        Accepted QTL moves (to other interval)
                                        [0] Loc         0.900    (   0.450)
                                        [1] LocGtp      0.230    (   0.297)
                                        [2] LocGtpF     0.000    (   0.000)
                                        [3] ShRange     0.067    (   0.117)
                                        [4] LoRange     0.048    (   0.049)
                                        VAR Pr(add)  0.85

cycle 28800   LogL -2522.9    Thu, 31 Mar 2016, 11:11:49
-------------------------------------------------------------------------------
                                        Accepted RJS_QTL (%proposed)
                                        Birth        0.10  [0.40]
                                        Death        0.10  [0.40]
                                        Accepted QTL moves (to other interval)
                                        [0] Loc         0.900    (   0.450)
                                        [1] LocGtp      0.229    (   0.298)
                                        [2] LocGtpF     0.000    (   0.000)
                                        [3] ShRange     0.067    (   0.117)
                                        [4] LoRange     0.048    (   0.049)
                                        VAR Pr(add)  0.85

cycle 28900   LogL -2527.4    Thu, 31 Mar 2016, 11:12:00
-------------------------------------------------------------------------------
                                        Accepted RJS_QTL (%proposed)
                                        Birth        0.10  [0.40]
                                        Death        0.10  [0.40]
                                        Accepted QTL moves (to other interval)
                                        [0] Loc         0.900    (   0.450)
                                        [1] LocGtp      0.229    (   0.298)
                                        [2] LocGtpF     0.000    (   0.000)
                                        [3] ShRange     0.067    (   0.117)
                                        [4] LoRange     0.048    (   0.049)
                                        VAR Pr(add)  0.85

cycle 29000   LogL -2539.1    Thu, 31 Mar 2016, 11:12:10
-------------------------------------------------------------------------------
                                        Accepted RJS_QTL (%proposed)
                                        Birth        0.10  [0.40]
                                        Death        0.10  [0.40]
                                        Accepted QTL moves (to other interval)
                                        [0] Loc         0.900    (   0.450)
                                        [1] LocGtp      0.229    (   0.297)
                                        [2] LocGtpF     0.000    (   0.000)
                                        [3] ShRange     0.067    (   0.116)
                                        [4] LoRange     0.048    (   0.049)
                                        VAR Pr(add)  0.85

cycle 29100   LogL -2516.6    Thu, 31 Mar 2016, 11:12:21
-------------------------------------------------------------------------------
                                        Accepted RJS_QTL (%proposed)
                                        Birth        0.10  [0.40]
                                        Death        0.10  [0.40]
                                        Accepted QTL moves (to other interval)
                                        [0] Loc         0.900    (   0.450)
                                        [1] LocGtp      0.229    (   0.294)
                                        [2] LocGtpF     0.000    (   0.000)
                                        [3] ShRange     0.067    (   0.117)
                                        [4] LoRange     0.048    (   0.049)
                                        VAR Pr(add)  0.85

cycle 29200   LogL -2512.9    Thu, 31 Mar 2016, 11:12:31
-------------------------------------------------------------------------------
                                        Accepted RJS_QTL (%proposed)
                                        Birth        0.10  [0.40]
                                        Death        0.10  [0.40]
                                        Accepted QTL moves (to other interval)
                                        [0] Loc         0.900    (   0.455)
                                        [1] LocGtp      0.229    (   0.293)
                                        [2] LocGtpF     0.000    (   0.000)
                                        [3] ShRange     0.067    (   0.116)
                                        [4] LoRange     0.048    (   0.049)
                                        VAR Pr(add)  0.85

cycle 29300   LogL -2519.4    Thu, 31 Mar 2016, 11:12:42
-------------------------------------------------------------------------------
                                        Accepted RJS_QTL (%proposed)
                                        Birth        0.10  [0.40]
                                        Death        0.10  [0.40]
                                        Accepted QTL moves (to other interval)
                                        [0] Loc         0.900    (   0.460)
                                        [1] LocGtp      0.229    (   0.292)
                                        [2] LocGtpF     0.000    (   0.000)
                                        [3] ShRange     0.067    (   0.116)
                                        [4] LoRange     0.048    (   0.049)
                                        VAR Pr(add)  0.85

cycle 29400   LogL -2527.6    Thu, 31 Mar 2016, 11:12:53
-------------------------------------------------------------------------------
                                        Accepted RJS_QTL (%proposed)
                                        Birth        0.10  [0.40]
                                        Death        0.10  [0.40]
                                        Accepted QTL moves (to other interval)
                                        [0] Loc         0.900    (   0.460)
                                        [1] LocGtp      0.229    (   0.292)
                                        [2] LocGtpF     0.000    (   0.000)
                                        [3] ShRange     0.067    (   0.116)
                                        [4] LoRange     0.048    (   0.049)
                                        VAR Pr(add)  0.85

cycle 29500   LogL -2521.2    Thu, 31 Mar 2016, 11:13:03
-------------------------------------------------------------------------------
                                        Accepted RJS_QTL (%proposed)
                                        Birth        0.10  [0.40]
                                        Death        0.10  [0.40]
                                        Accepted QTL moves (to other interval)
                                        [0] Loc         0.900    (   0.460)
                                        [1] LocGtp      0.229    (   0.292)
                                        [2] LocGtpF     0.000    (   0.000)
                                        [3] ShRange     0.067    (   0.116)
                                        [4] LoRange     0.048    (   0.049)
                                        VAR Pr(add)  0.85

cycle 29600   LogL -2528.0    Thu, 31 Mar 2016, 11:13:14
-------------------------------------------------------------------------------
                                        Accepted RJS_QTL (%proposed)
                                        Birth        0.10  [0.40]
                                        Death        0.10  [0.40]
                                        Accepted QTL moves (to other interval)
                                        [0] Loc         0.900    (   0.460)
                                        [1] LocGtp      0.229    (   0.292)
                                        [2] LocGtpF     0.000    (   0.000)
                                        [3] ShRange     0.067    (   0.116)
                                        [4] LoRange     0.048    (   0.049)
                                        VAR Pr(add)  0.85

cycle 29700   LogL -2508.8    Thu, 31 Mar 2016, 11:13:25
-------------------------------------------------------------------------------
                                        Accepted RJS_QTL (%proposed)
                                        Birth        0.10  [0.40]
                                        Death        0.10  [0.40]
                                        Accepted QTL moves (to other interval)
                                        [0] Loc         0.900    (   0.460)
                                        [1] LocGtp      0.229    (   0.292)
                                        [2] LocGtpF     0.000    (   0.000)
                                        [3] ShRange     0.067    (   0.116)
                                        [4] LoRange     0.048    (   0.049)
                                        VAR Pr(add)  0.85

cycle 29800   LogL -2530.4    Thu, 31 Mar 2016, 11:13:35
-------------------------------------------------------------------------------
                                        Accepted RJS_QTL (%proposed)
                                        Birth        0.10  [0.40]
                                        Death        0.10  [0.40]
                                        Accepted QTL moves (to other interval)
                                        [0] Loc         0.900    (   0.460)
                                        [1] LocGtp      0.229    (   0.292)
                                        [2] LocGtpF     0.000    (   0.000)
                                        [3] ShRange     0.067    (   0.116)
                                        [4] LoRange     0.048    (   0.049)
                                        VAR Pr(add)  0.85

cycle 29900   LogL -2515.1    Thu, 31 Mar 2016, 11:13:46
-------------------------------------------------------------------------------
                                        Accepted RJS_QTL (%proposed)
                                        Birth        0.10  [0.40]
                                        Death        0.10  [0.40]
                                        Accepted QTL moves (to other interval)
                                        [0] Loc         0.900    (   0.462)
                                        [1] LocGtp      0.229    (   0.290)
                                        [2] LocGtpF     0.000    (   0.000)
                                        [3] ShRange     0.067    (   0.115)
                                        [4] LoRange     0.048    (   0.049)
                                        VAR Pr(add)  0.85

cycle 30000   LogL -2526.4    Thu, 31 Mar 2016, 11:13:56
-------------------------------------------------------------------------------
                                        Accepted RJS_QTL (%proposed)
                                        Birth        0.10  [0.40]
                                        Death        0.10  [0.40]
                                        Accepted QTL moves (to other interval)
                                        [0] Loc         0.900    (   0.464)
                                        [1] LocGtp      0.229    (   0.291)
                                        [2] LocGtpF     0.000    (   0.000)
                                        [3] ShRange     0.067    (   0.114)
                                        [4] LoRange     0.048    (   0.049)
                                        VAR Pr(add)  0.85

cycle 30100   LogL -2516.8    Thu, 31 Mar 2016, 11:14:07
-------------------------------------------------------------------------------
                                        Accepted RJS_QTL (%proposed)
                                        Birth        0.10  [0.40]
                                        Death        0.10  [0.40]
                                        Accepted QTL moves (to other interval)
                                        [0] Loc         0.900    (   0.464)
                                        [1] LocGtp      0.228    (   0.291)
                                        [2] LocGtpF     0.000    (   0.000)
                                        [3] ShRange     0.067    (   0.114)
                                        [4] LoRange     0.048    (   0.049)
                                        VAR Pr(add)  0.85

cycle 30200   LogL -2507.5    Thu, 31 Mar 2016, 11:14:17
-------------------------------------------------------------------------------
                                        Accepted RJS_QTL (%proposed)
                                        Birth        0.10  [0.40]
                                        Death        0.10  [0.40]
                                        Accepted QTL moves (to other interval)
                                        [0] Loc         0.900    (   0.464)
                                        [1] LocGtp      0.228    (   0.291)
                                        [2] LocGtpF     0.000    (   0.000)
                                        [3] ShRange     0.066    (   0.114)
                                        [4] LoRange     0.048    (   0.049)
                                        VAR Pr(add)  0.85

cycle 30300   LogL -2512.4    Thu, 31 Mar 2016, 11:14:28
-------------------------------------------------------------------------------
                                        Accepted RJS_QTL (%proposed)
                                        Birth        0.10  [0.40]
                                        Death        0.10  [0.40]
                                        Accepted QTL moves (to other interval)
                                        [0] Loc         0.900    (   0.461)
                                        [1] LocGtp      0.228    (   0.294)
                                        [2] LocGtpF     0.000    (   0.000)
                                        [3] ShRange     0.066    (   0.114)
                                        [4] LoRange     0.048    (   0.049)
                                        VAR Pr(add)  0.85

cycle 30400   LogL -2512.5    Thu, 31 Mar 2016, 11:14:39
-------------------------------------------------------------------------------
                                        Accepted RJS_QTL (%proposed)
                                        Birth        0.10  [0.40]
                                        Death        0.10  [0.40]
                                        Accepted QTL moves (to other interval)
                                        [0] Loc         0.900    (   0.459)
                                        [1] LocGtp      0.228    (   0.294)
                                        [2] LocGtpF     0.000    (   0.000)
                                        [3] ShRange     0.067    (   0.114)
                                        [4] LoRange     0.048    (   0.049)
                                        VAR Pr(add)  0.85

cycle 30500   LogL -2504.5    Thu, 31 Mar 2016, 11:14:49
-------------------------------------------------------------------------------
                                        Accepted RJS_QTL (%proposed)
                                        Birth        0.10  [0.40]
                                        Death        0.10  [0.40]
                                        Accepted QTL moves (to other interval)
                                        [0] Loc         0.900    (   0.458)
                                        [1] LocGtp      0.229    (   0.295)
                                        [2] LocGtpF     0.000    (   0.000)
                                        [3] ShRange     0.067    (   0.114)
                                        [4] LoRange     0.048    (   0.049)
                                        VAR Pr(add)  0.85

cycle 30600   LogL -2511.3    Thu, 31 Mar 2016, 11:15:01
-------------------------------------------------------------------------------
                                        Accepted RJS_QTL (%proposed)
                                        Birth        0.10  [0.40]
                                        Death        0.10  [0.40]
                                        Accepted QTL moves (to other interval)
                                        [0] Loc         0.900    (   0.458)
                                        [1] LocGtp      0.231    (   0.295)
                                        [2] LocGtpF     0.000    (   0.000)
                                        [3] ShRange     0.066    (   0.114)
                                        [4] LoRange     0.048    (   0.049)
                                        VAR Pr(add)  0.85

cycle 30700   LogL -2523.3    Thu, 31 Mar 2016, 11:15:12
-------------------------------------------------------------------------------
                                        Accepted RJS_QTL (%proposed)
                                        Birth        0.10  [0.40]
                                        Death        0.10  [0.40]
                                        Accepted QTL moves (to other interval)
                                        [0] Loc         0.899    (   0.458)
                                        [1] LocGtp      0.231    (   0.295)
                                        [2] LocGtpF     0.000    (   0.000)
                                        [3] ShRange     0.066    (   0.114)
                                        [4] LoRange     0.048    (   0.048)
                                        VAR Pr(add)  0.85

cycle 30800   LogL -2516.5    Thu, 31 Mar 2016, 11:15:23
-------------------------------------------------------------------------------
                                        Accepted RJS_QTL (%proposed)
                                        Birth        0.10  [0.40]
                                        Death        0.10  [0.40]
                                        Accepted QTL moves (to other interval)
                                        [0] Loc         0.899    (   0.458)
                                        [1] LocGtp      0.231    (   0.295)
                                        [2] LocGtpF     0.000    (   0.000)
                                        [3] ShRange     0.066    (   0.114)
                                        [4] LoRange     0.047    (   0.048)
                                        VAR Pr(add)  0.85

cycle 30900   LogL -2510.2    Thu, 31 Mar 2016, 11:15:33
-------------------------------------------------------------------------------
                                        Accepted RJS_QTL (%proposed)
                                        Birth        0.10  [0.40]
                                        Death        0.10  [0.40]
                                        Accepted QTL moves (to other interval)
                                        [0] Loc         0.899    (   0.458)
                                        [1] LocGtp      0.231    (   0.295)
                                        [2] LocGtpF     0.000    (   0.000)
                                        [3] ShRange     0.066    (   0.114)
                                        [4] LoRange     0.047    (   0.048)
                                        VAR Pr(add)  0.85

cycle 31000   LogL -2513.0    Thu, 31 Mar 2016, 11:15:44
-------------------------------------------------------------------------------
                                        Accepted RJS_QTL (%proposed)
                                        Birth        0.10  [0.40]
                                        Death        0.10  [0.40]
                                        Accepted QTL moves (to other interval)
                                        [0] Loc         0.899    (   0.458)
                                        [1] LocGtp      0.230    (   0.295)
                                        [2] LocGtpF     0.000    (   0.000)
                                        [3] ShRange     0.066    (   0.114)
                                        [4] LoRange     0.047    (   0.048)
                                        VAR Pr(add)  0.85

cycle 31100   LogL -2502.1    Thu, 31 Mar 2016, 11:15:54
-------------------------------------------------------------------------------
                                        Accepted RJS_QTL (%proposed)
                                        Birth        0.10  [0.40]
                                        Death        0.10  [0.40]
                                        Accepted QTL moves (to other interval)
                                        [0] Loc         0.899    (   0.458)
                                        [1] LocGtp      0.231    (   0.295)
                                        [2] LocGtpF     0.000    (   0.000)
                                        [3] ShRange     0.066    (   0.114)
                                        [4] LoRange     0.047    (   0.048)
                                        VAR Pr(add)  0.85

cycle 31200   LogL -2505.0    Thu, 31 Mar 2016, 11:16:05
-------------------------------------------------------------------------------
                                        Accepted RJS_QTL (%proposed)
                                        Birth        0.10  [0.40]
                                        Death        0.10  [0.40]
                                        Accepted QTL moves (to other interval)
                                        [0] Loc         0.899    (   0.460)
                                        [1] LocGtp      0.233    (   0.295)
                                        [2] LocGtpF     0.000    (   0.000)
                                        [3] ShRange     0.066    (   0.114)
                                        [4] LoRange     0.047    (   0.048)
                                        VAR Pr(add)  0.85

cycle 31300   LogL -2515.9    Thu, 31 Mar 2016, 11:16:16
-------------------------------------------------------------------------------
                                        Accepted RJS_QTL (%proposed)
                                        Birth        0.10  [0.40]
                                        Death        0.10  [0.40]
                                        Accepted QTL moves (to other interval)
                                        [0] Loc         0.899    (   0.460)
                                        [1] LocGtp      0.233    (   0.295)
                                        [2] LocGtpF     0.000    (   0.000)
                                        [3] ShRange     0.066    (   0.113)
                                        [4] LoRange     0.047    (   0.048)
                                        VAR Pr(add)  0.85

cycle 31400   LogL -2513.2    Thu, 31 Mar 2016, 11:16:27
-------------------------------------------------------------------------------
                                        Accepted RJS_QTL (%proposed)
                                        Birth        0.10  [0.40]
                                        Death        0.10  [0.40]
                                        Accepted QTL moves (to other interval)
                                        [0] Loc         0.899    (   0.460)
                                        [1] LocGtp      0.233    (   0.295)
                                        [2] LocGtpF     0.000    (   0.000)
                                        [3] ShRange     0.065    (   0.113)
                                        [4] LoRange     0.047    (   0.048)
                                        VAR Pr(add)  0.85

cycle 31500   LogL -2529.3    Thu, 31 Mar 2016, 11:16:39
-------------------------------------------------------------------------------
                                        Accepted RJS_QTL (%proposed)
                                        Birth        0.10  [0.40]
                                        Death        0.10  [0.40]
                                        Accepted QTL moves (to other interval)
                                        [0] Loc         0.899    (   0.460)
                                        [1] LocGtp      0.234    (   0.294)
                                        [2] LocGtpF     0.000    (   0.000)
                                        [3] ShRange     0.065    (   0.113)
                                        [4] LoRange     0.047    (   0.048)
                                        VAR Pr(add)  0.85

cycle 31600   LogL -2522.8    Thu, 31 Mar 2016, 11:16:49
-------------------------------------------------------------------------------
                                        Accepted RJS_QTL (%proposed)
                                        Birth        0.10  [0.40]
                                        Death        0.10  [0.40]
                                        Accepted QTL moves (to other interval)
                                        [0] Loc         0.899    (   0.459)
                                        [1] LocGtp      0.234    (   0.293)
                                        [2] LocGtpF     0.000    (   0.000)
                                        [3] ShRange     0.065    (   0.113)
                                        [4] LoRange     0.047    (   0.048)
                                        VAR Pr(add)  0.85

cycle 31700   LogL -2506.6    Thu, 31 Mar 2016, 11:17:00
-------------------------------------------------------------------------------
                                        Accepted RJS_QTL (%proposed)
                                        Birth        0.10  [0.40]
                                        Death        0.10  [0.40]
                                        Accepted QTL moves (to other interval)
                                        [0] Loc         0.899    (   0.459)
                                        [1] LocGtp      0.234    (   0.292)
                                        [2] LocGtpF     0.000    (   0.000)
                                        [3] ShRange     0.065    (   0.113)
                                        [4] LoRange     0.047    (   0.048)
                                        VAR Pr(add)  0.85

cycle 31800   LogL -2513.1    Thu, 31 Mar 2016, 11:17:10
-------------------------------------------------------------------------------
                                        Accepted RJS_QTL (%proposed)
                                        Birth        0.10  [0.40]
                                        Death        0.10  [0.40]
                                        Accepted QTL moves (to other interval)
                                        [0] Loc         0.899    (   0.459)
                                        [1] LocGtp      0.234    (   0.292)
                                        [2] LocGtpF     0.000    (   0.000)
                                        [3] ShRange     0.065    (   0.115)
                                        [4] LoRange     0.047    (   0.048)
                                        VAR Pr(add)  0.85

cycle 31900   LogL -2508.4    Thu, 31 Mar 2016, 11:17:21
-------------------------------------------------------------------------------
                                        Accepted RJS_QTL (%proposed)
                                        Birth        0.10  [0.40]
                                        Death        0.10  [0.40]
                                        Accepted QTL moves (to other interval)
                                        [0] Loc         0.899    (   0.457)
                                        [1] LocGtp      0.234    (   0.292)
                                        [2] LocGtpF     0.000    (   0.000)
                                        [3] ShRange     0.066    (   0.115)
                                        [4] LoRange     0.047    (   0.048)
                                        VAR Pr(add)  0.85

cycle 32000   LogL -2513.1    Thu, 31 Mar 2016, 11:17:32
-------------------------------------------------------------------------------
                                        Accepted RJS_QTL (%proposed)
                                        Birth        0.10  [0.40]
                                        Death        0.10  [0.40]
                                        Accepted QTL moves (to other interval)
                                        [0] Loc         0.899    (   0.457)
                                        [1] LocGtp      0.233    (   0.291)
                                        [2] LocGtpF     0.000    (   0.000)
                                        [3] ShRange     0.066    (   0.117)
                                        [4] LoRange     0.047    (   0.048)
                                        VAR Pr(add)  0.85

cycle 32100   LogL -2514.9    Thu, 31 Mar 2016, 11:17:43
-------------------------------------------------------------------------------
                                        Accepted RJS_QTL (%proposed)
                                        Birth        0.10  [0.40]
                                        Death        0.10  [0.40]
                                        Accepted QTL moves (to other interval)
                                        [0] Loc         0.899    (   0.454)
                                        [1] LocGtp      0.234    (   0.292)
                                        [2] LocGtpF     0.000    (   0.000)
                                        [3] ShRange     0.066    (   0.117)
                                        [4] LoRange     0.048    (   0.049)
                                        VAR Pr(add)  0.85

cycle 32200   LogL -2529.0    Thu, 31 Mar 2016, 11:17:53
-------------------------------------------------------------------------------
                                        Accepted RJS_QTL (%proposed)
                                        Birth        0.10  [0.40]
                                        Death        0.10  [0.40]
                                        Accepted QTL moves (to other interval)
                                        [0] Loc         0.899    (   0.454)
                                        [1] LocGtp      0.233    (   0.293)
                                        [2] LocGtpF     0.000    (   0.000)
                                        [3] ShRange     0.066    (   0.117)
                                        [4] LoRange     0.048    (   0.049)
                                        VAR Pr(add)  0.85

cycle 32300   LogL -2518.5    Thu, 31 Mar 2016, 11:18:04
-------------------------------------------------------------------------------
                                        Accepted RJS_QTL (%proposed)
                                        Birth        0.10  [0.40]
                                        Death        0.10  [0.40]
                                        Accepted QTL moves (to other interval)
                                        [0] Loc         0.899    (   0.454)
                                        [1] LocGtp      0.233    (   0.293)
                                        [2] LocGtpF     0.000    (   0.000)
                                        [3] ShRange     0.066    (   0.117)
                                        [4] LoRange     0.048    (   0.049)
                                        VAR Pr(add)  0.85

cycle 32400   LogL -2522.1    Thu, 31 Mar 2016, 11:18:15
-------------------------------------------------------------------------------
                                        Accepted RJS_QTL (%proposed)
                                        Birth        0.10  [0.40]
                                        Death        0.10  [0.40]
                                        Accepted QTL moves (to other interval)
                                        [0] Loc         0.899    (   0.454)
                                        [1] LocGtp      0.233    (   0.293)
                                        [2] LocGtpF     0.000    (   0.000)
                                        [3] ShRange     0.066    (   0.117)
                                        [4] LoRange     0.048    (   0.049)
                                        VAR Pr(add)  0.85

cycle 32500   LogL -2521.9    Thu, 31 Mar 2016, 11:18:25
-------------------------------------------------------------------------------
                                        Accepted RJS_QTL (%proposed)
                                        Birth        0.10  [0.40]
                                        Death        0.10  [0.40]
                                        Accepted QTL moves (to other interval)
                                        [0] Loc         0.899    (   0.455)
                                        [1] LocGtp      0.232    (   0.292)
                                        [2] LocGtpF     0.000    (   0.000)
                                        [3] ShRange     0.066    (   0.116)
                                        [4] LoRange     0.048    (   0.049)
                                        VAR Pr(add)  0.85

cycle 32600   LogL -2521.1    Thu, 31 Mar 2016, 11:18:36
-------------------------------------------------------------------------------
                                        Accepted RJS_QTL (%proposed)
                                        Birth        0.10  [0.40]
                                        Death        0.10  [0.40]
                                        Accepted QTL moves (to other interval)
                                        [0] Loc         0.899    (   0.456)
                                        [1] LocGtp      0.232    (   0.292)
                                        [2] LocGtpF     0.000    (   0.000)
                                        [3] ShRange     0.066    (   0.116)
                                        [4] LoRange     0.048    (   0.049)
                                        VAR Pr(add)  0.85

cycle 32700   LogL -2530.5    Thu, 31 Mar 2016, 11:18:46
-------------------------------------------------------------------------------
                                        Accepted RJS_QTL (%proposed)
                                        Birth        0.10  [0.40]
                                        Death        0.10  [0.40]
                                        Accepted QTL moves (to other interval)
                                        [0] Loc         0.899    (   0.456)
                                        [1] LocGtp      0.231    (   0.292)
                                        [2] LocGtpF     0.000    (   0.000)
                                        [3] ShRange     0.066    (   0.116)
                                        [4] LoRange     0.048    (   0.049)
                                        VAR Pr(add)  0.85

cycle 32800   LogL -2520.4    Thu, 31 Mar 2016, 11:18:57
-------------------------------------------------------------------------------
                                        Accepted RJS_QTL (%proposed)
                                        Birth        0.10  [0.40]
                                        Death        0.10  [0.40]
                                        Accepted QTL moves (to other interval)
                                        [0] Loc         0.900    (   0.456)
                                        [1] LocGtp      0.231    (   0.292)
                                        [2] LocGtpF     0.000    (   0.000)
                                        [3] ShRange     0.066    (   0.116)
                                        [4] LoRange     0.048    (   0.049)
                                        VAR Pr(add)  0.85

cycle 32900   LogL -2523.5    Thu, 31 Mar 2016, 11:19:08
-------------------------------------------------------------------------------
                                        Accepted RJS_QTL (%proposed)
                                        Birth        0.10  [0.40]
                                        Death        0.10  [0.40]
                                        Accepted QTL moves (to other interval)
                                        [0] Loc         0.900    (   0.456)
                                        [1] LocGtp      0.232    (   0.292)
                                        [2] LocGtpF     0.000    (   0.000)
                                        [3] ShRange     0.066    (   0.116)
                                        [4] LoRange     0.048    (   0.049)
                                        VAR Pr(add)  0.85

cycle 33000   LogL -2507.8    Thu, 31 Mar 2016, 11:19:18
-------------------------------------------------------------------------------
                                        Accepted RJS_QTL (%proposed)
                                        Birth        0.10  [0.40]
                                        Death        0.10  [0.40]
                                        Accepted QTL moves (to other interval)
                                        [0] Loc         0.900    (   0.456)
                                        [1] LocGtp      0.231    (   0.292)
                                        [2] LocGtpF     0.000    (   0.000)
                                        [3] ShRange     0.066    (   0.116)
                                        [4] LoRange     0.048    (   0.049)
                                        VAR Pr(add)  0.85

cycle 33100   LogL -2523.4    Thu, 31 Mar 2016, 11:19:29
-------------------------------------------------------------------------------
                                        Accepted RJS_QTL (%proposed)
                                        Birth        0.10  [0.40]
                                        Death        0.10  [0.40]
                                        Accepted QTL moves (to other interval)
                                        [0] Loc         0.900    (   0.456)
                                        [1] LocGtp      0.231    (   0.294)
                                        [2] LocGtpF     0.000    (   0.000)
                                        [3] ShRange     0.066    (   0.116)
                                        [4] LoRange     0.048    (   0.049)
                                        VAR Pr(add)  0.85

cycle 33200   LogL -2510.9    Thu, 31 Mar 2016, 11:19:40
-------------------------------------------------------------------------------
                                        Accepted RJS_QTL (%proposed)
                                        Birth        0.10  [0.40]
                                        Death        0.10  [0.40]
                                        Accepted QTL moves (to other interval)
                                        [0] Loc         0.900    (   0.456)
                                        [1] LocGtp      0.232    (   0.292)
                                        [2] LocGtpF     0.000    (   0.000)
                                        [3] ShRange     0.066    (   0.116)
                                        [4] LoRange     0.048    (   0.048)
                                        VAR Pr(add)  0.85

cycle 33300   LogL -2500.1    Thu, 31 Mar 2016, 11:19:51
-------------------------------------------------------------------------------
                                        Accepted RJS_QTL (%proposed)
                                        Birth        0.10  [0.40]
                                        Death        0.10  [0.40]
                                        Accepted QTL moves (to other interval)
                                        [0] Loc         0.900    (   0.455)
                                        [1] LocGtp      0.233    (   0.295)
                                        [2] LocGtpF     0.000    (   0.000)
                                        [3] ShRange     0.066    (   0.116)
                                        [4] LoRange     0.048    (   0.048)
                                        VAR Pr(add)  0.85

cycle 33400   LogL -2506.9    Thu, 31 Mar 2016, 11:20:01
-------------------------------------------------------------------------------
                                        Accepted RJS_QTL (%proposed)
                                        Birth        0.10  [0.40]
                                        Death        0.10  [0.40]
                                        Accepted QTL moves (to other interval)
                                        [0] Loc         0.900    (   0.455)
                                        [1] LocGtp      0.233    (   0.295)
                                        [2] LocGtpF     0.000    (   0.000)
                                        [3] ShRange     0.066    (   0.118)
                                        [4] LoRange     0.048    (   0.048)
                                        VAR Pr(add)  0.85

cycle 33500   LogL -2520.2    Thu, 31 Mar 2016, 11:20:12
-------------------------------------------------------------------------------
                                        Accepted RJS_QTL (%proposed)
                                        Birth        0.10  [0.40]
                                        Death        0.10  [0.40]
                                        Accepted QTL moves (to other interval)
                                        [0] Loc         0.900    (   0.455)
                                        [1] LocGtp      0.233    (   0.295)
                                        [2] LocGtpF     0.000    (   0.000)
                                        [3] ShRange     0.066    (   0.120)
                                        [4] LoRange     0.048    (   0.049)
                                        VAR Pr(add)  0.85

cycle 33600   LogL -2524.6    Thu, 31 Mar 2016, 11:20:23
-------------------------------------------------------------------------------
                                        Accepted RJS_QTL (%proposed)
                                        Birth        0.10  [0.40]
                                        Death        0.10  [0.40]
                                        Accepted QTL moves (to other interval)
                                        [0] Loc         0.900    (   0.453)
                                        [1] LocGtp      0.233    (   0.296)
                                        [2] LocGtpF     0.000    (   0.000)
                                        [3] ShRange     0.067    (   0.119)
                                        [4] LoRange     0.048    (   0.049)
                                        VAR Pr(add)  0.85

cycle 33700   LogL -2503.8    Thu, 31 Mar 2016, 11:20:33
-------------------------------------------------------------------------------
                                        Accepted RJS_QTL (%proposed)
                                        Birth        0.10  [0.40]
                                        Death        0.10  [0.40]
                                        Accepted QTL moves (to other interval)
                                        [0] Loc         0.900    (   0.457)
                                        [1] LocGtp      0.233    (   0.294)
                                        [2] LocGtpF     0.000    (   0.000)
                                        [3] ShRange     0.067    (   0.118)
                                        [4] LoRange     0.048    (   0.049)
                                        VAR Pr(add)  0.85

cycle 33800   LogL -2511.3    Thu, 31 Mar 2016, 11:20:44
-------------------------------------------------------------------------------
                                        Accepted RJS_QTL (%proposed)
                                        Birth        0.10  [0.40]
                                        Death        0.10  [0.40]
                                        Accepted QTL moves (to other interval)
                                        [0] Loc         0.900    (   0.462)
                                        [1] LocGtp      0.233    (   0.293)
                                        [2] LocGtpF     0.000    (   0.000)
                                        [3] ShRange     0.067    (   0.117)
                                        [4] LoRange     0.048    (   0.049)
                                        VAR Pr(add)  0.85

cycle 33900   LogL -2499.6    Thu, 31 Mar 2016, 11:20:54
-------------------------------------------------------------------------------
                                        Accepted RJS_QTL (%proposed)
                                        Birth        0.10  [0.40]
                                        Death        0.10  [0.40]
                                        Accepted QTL moves (to other interval)
                                        [0] Loc         0.900    (   0.462)
                                        [1] LocGtp      0.232    (   0.293)
                                        [2] LocGtpF     0.000    (   0.000)
                                        [3] ShRange     0.066    (   0.117)
                                        [4] LoRange     0.048    (   0.049)
                                        VAR Pr(add)  0.85

cycle 34000   LogL -2502.3    Thu, 31 Mar 2016, 11:21:05
-------------------------------------------------------------------------------
                                        Accepted RJS_QTL (%proposed)
                                        Birth        0.10  [0.40]
                                        Death        0.10  [0.40]
                                        Accepted QTL moves (to other interval)
                                        [0] Loc         0.900    (   0.461)
                                        [1] LocGtp      0.232    (   0.291)
                                        [2] LocGtpF     0.000    (   0.000)
                                        [3] ShRange     0.066    (   0.118)
                                        [4] LoRange     0.048    (   0.048)
                                        VAR Pr(add)  0.85

cycle 34100   LogL -2520.2    Thu, 31 Mar 2016, 11:21:15
-------------------------------------------------------------------------------
                                        Accepted RJS_QTL (%proposed)
                                        Birth        0.10  [0.40]
                                        Death        0.10  [0.40]
                                        Accepted QTL moves (to other interval)
                                        [0] Loc         0.900    (   0.460)
                                        [1] LocGtp      0.232    (   0.291)
                                        [2] LocGtpF     0.000    (   0.000)
                                        [3] ShRange     0.067    (   0.117)
                                        [4] LoRange     0.048    (   0.049)
                                        VAR Pr(add)  0.85

cycle 34200   LogL -2502.7    Thu, 31 Mar 2016, 11:21:26
-------------------------------------------------------------------------------
                                        Accepted RJS_QTL (%proposed)
                                        Birth        0.10  [0.40]
                                        Death        0.10  [0.40]
                                        Accepted QTL moves (to other interval)
                                        [0] Loc         0.900    (   0.458)
                                        [1] LocGtp      0.232    (   0.294)
                                        [2] LocGtpF     0.000    (   0.000)
                                        [3] ShRange     0.067    (   0.119)
                                        [4] LoRange     0.048    (   0.049)
                                        VAR Pr(add)  0.85

cycle 34300   LogL -2504.9    Thu, 31 Mar 2016, 11:21:37
-------------------------------------------------------------------------------
                                        Accepted RJS_QTL (%proposed)
                                        Birth        0.10  [0.40]
                                        Death        0.10  [0.40]
                                        Accepted QTL moves (to other interval)
                                        [0] Loc         0.900    (   0.458)
                                        [1] LocGtp      0.233    (   0.298)
                                        [2] LocGtpF     0.000    (   0.000)
                                        [3] ShRange     0.067    (   0.119)
                                        [4] LoRange     0.048    (   0.049)
                                        VAR Pr(add)  0.85

cycle 34400   LogL -2510.3    Thu, 31 Mar 2016, 11:21:48
-------------------------------------------------------------------------------
                                        Accepted RJS_QTL (%proposed)
                                        Birth        0.10  [0.40]
                                        Death        0.10  [0.40]
                                        Accepted QTL moves (to other interval)
                                        [0] Loc         0.899    (   0.457)
                                        [1] LocGtp      0.232    (   0.295)
                                        [2] LocGtpF     0.000    (   0.000)
                                        [3] ShRange     0.067    (   0.118)
                                        [4] LoRange     0.048    (   0.049)
                                        VAR Pr(add)  0.85

cycle 34500   LogL -2515.1    Thu, 31 Mar 2016, 11:21:58
-------------------------------------------------------------------------------
                                        Accepted RJS_QTL (%proposed)
                                        Birth        0.10  [0.40]
                                        Death        0.10  [0.40]
                                        Accepted QTL moves (to other interval)
                                        [0] Loc         0.899    (   0.454)
                                        [1] LocGtp      0.232    (   0.291)
                                        [2] LocGtpF     0.000    (   0.000)
                                        [3] ShRange     0.067    (   0.117)
                                        [4] LoRange     0.048    (   0.049)
                                        VAR Pr(add)  0.85

cycle 34600   LogL -2517.2    Thu, 31 Mar 2016, 11:22:09
-------------------------------------------------------------------------------
                                        Accepted RJS_QTL (%proposed)
                                        Birth        0.10  [0.40]
                                        Death        0.10  [0.40]
                                        Accepted QTL moves (to other interval)
                                        [0] Loc         0.899    (   0.450)
                                        [1] LocGtp      0.232    (   0.289)
                                        [2] LocGtpF     0.000    (   0.000)
                                        [3] ShRange     0.067    (   0.117)
                                        [4] LoRange     0.048    (   0.049)
                                        VAR Pr(add)  0.85

cycle 34700   LogL -2516.1    Thu, 31 Mar 2016, 11:22:20
-------------------------------------------------------------------------------
                                        Accepted RJS_QTL (%proposed)
                                        Birth        0.10  [0.40]
                                        Death        0.10  [0.40]
                                        Accepted QTL moves (to other interval)
                                        [0] Loc         0.898    (   0.446)
                                        [1] LocGtp      0.233    (   0.291)
                                        [2] LocGtpF     0.000    (   0.000)
                                        [3] ShRange     0.067    (   0.118)
                                        [4] LoRange     0.048    (   0.049)
                                        VAR Pr(add)  0.85

cycle 34800   LogL -2510.6    Thu, 31 Mar 2016, 11:22:31
-------------------------------------------------------------------------------
                                        Accepted RJS_QTL (%proposed)
                                        Birth        0.10  [0.40]
                                        Death        0.10  [0.40]
                                        Accepted QTL moves (to other interval)
                                        [0] Loc         0.898    (   0.446)
                                        [1] LocGtp      0.232    (   0.290)
                                        [2] LocGtpF     0.000    (   0.000)
                                        [3] ShRange     0.067    (   0.117)
                                        [4] LoRange     0.048    (   0.049)
                                        VAR Pr(add)  0.85

cycle 34900   LogL -2512.8    Thu, 31 Mar 2016, 11:22:42
-------------------------------------------------------------------------------
                                        Accepted RJS_QTL (%proposed)
                                        Birth        0.10  [0.40]
                                        Death        0.10  [0.40]
                                        Accepted QTL moves (to other interval)
                                        [0] Loc         0.898    (   0.449)
                                        [1] LocGtp      0.232    (   0.286)
                                        [2] LocGtpF     0.000    (   0.000)
                                        [3] ShRange     0.067    (   0.117)
                                        [4] LoRange     0.048    (   0.049)
                                        VAR Pr(add)  0.85

cycle 35000   LogL -2508.5    Thu, 31 Mar 2016, 11:22:53
-------------------------------------------------------------------------------
                                        Accepted RJS_QTL (%proposed)
                                        Birth        0.10  [0.40]
                                        Death        0.10  [0.40]
                                        Accepted QTL moves (to other interval)
                                        [0] Loc         0.897    (   0.448)
                                        [1] LocGtp      0.232    (   0.284)
                                        [2] LocGtpF     0.000    (   0.000)
                                        [3] ShRange     0.067    (   0.117)
                                        [4] LoRange     0.048    (   0.048)
                                        VAR Pr(add)  0.85

cycle 35100   LogL -2515.8    Thu, 31 Mar 2016, 11:23:03
-------------------------------------------------------------------------------
                                        Accepted RJS_QTL (%proposed)
                                        Birth        0.10  [0.40]
                                        Death        0.10  [0.40]
                                        Accepted QTL moves (to other interval)
                                        [0] Loc         0.897    (   0.446)
                                        [1] LocGtp      0.231    (   0.281)
                                        [2] LocGtpF     0.000    (   0.000)
                                        [3] ShRange     0.067    (   0.117)
                                        [4] LoRange     0.048    (   0.048)
                                        VAR Pr(add)  0.85

cycle 35200   LogL -2523.2    Thu, 31 Mar 2016, 11:23:14
-------------------------------------------------------------------------------
                                        Accepted RJS_QTL (%proposed)
                                        Birth        0.10  [0.40]
                                        Death        0.10  [0.40]
                                        Accepted QTL moves (to other interval)
                                        [0] Loc         0.897    (   0.445)
                                        [1] LocGtp      0.231    (   0.280)
                                        [2] LocGtpF     0.000    (   0.000)
                                        [3] ShRange     0.067    (   0.116)
                                        [4] LoRange     0.048    (   0.048)
                                        VAR Pr(add)  0.85

cycle 35300   LogL -2534.4    Thu, 31 Mar 2016, 11:23:25
-------------------------------------------------------------------------------
                                        Accepted RJS_QTL (%proposed)
                                        Birth        0.10  [0.40]
                                        Death        0.10  [0.40]
                                        Accepted QTL moves (to other interval)
                                        [0] Loc         0.897    (   0.445)
                                        [1] LocGtp      0.231    (   0.280)
                                        [2] LocGtpF     0.000    (   0.000)
                                        [3] ShRange     0.067    (   0.115)
                                        [4] LoRange     0.048    (   0.048)
                                        VAR Pr(add)  0.85

cycle 35400   LogL -2517.9    Thu, 31 Mar 2016, 11:23:35
-------------------------------------------------------------------------------
                                        Accepted RJS_QTL (%proposed)
                                        Birth        0.10  [0.40]
                                        Death        0.10  [0.40]
                                        Accepted QTL moves (to other interval)
                                        [0] Loc         0.897    (   0.446)
                                        [1] LocGtp      0.231    (   0.279)
                                        [2] LocGtpF     0.000    (   0.000)
                                        [3] ShRange     0.067    (   0.115)
                                        [4] LoRange     0.048    (   0.048)
                                        VAR Pr(add)  0.85

cycle 35500   LogL -2534.2    Thu, 31 Mar 2016, 11:23:46
-------------------------------------------------------------------------------
                                        Accepted RJS_QTL (%proposed)
                                        Birth        0.10  [0.40]
                                        Death        0.10  [0.40]
                                        Accepted QTL moves (to other interval)
                                        [0] Loc         0.897    (   0.446)
                                        [1] LocGtp      0.232    (   0.279)
                                        [2] LocGtpF     0.000    (   0.000)
                                        [3] ShRange     0.067    (   0.115)
                                        [4] LoRange     0.048    (   0.048)
                                        VAR Pr(add)  0.85

cycle 35600   LogL -2516.0    Thu, 31 Mar 2016, 11:23:57
-------------------------------------------------------------------------------
                                        Accepted RJS_QTL (%proposed)
                                        Birth        0.10  [0.40]
                                        Death        0.10  [0.40]
                                        Accepted QTL moves (to other interval)
                                        [0] Loc         0.898    (   0.446)
                                        [1] LocGtp      0.233    (   0.279)
                                        [2] LocGtpF     0.000    (   0.000)
                                        [3] ShRange     0.067    (   0.115)
                                        [4] LoRange     0.048    (   0.048)
                                        VAR Pr(add)  0.85

cycle 35700   LogL -2502.3    Thu, 31 Mar 2016, 11:24:08
-------------------------------------------------------------------------------
                                        Accepted RJS_QTL (%proposed)
                                        Birth        0.10  [0.40]
                                        Death        0.10  [0.40]
                                        Accepted QTL moves (to other interval)
                                        [0] Loc         0.898    (   0.446)
                                        [1] LocGtp      0.234    (   0.279)
                                        [2] LocGtpF     0.000    (   0.000)
                                        [3] ShRange     0.067    (   0.115)
                                        [4] LoRange     0.048    (   0.048)
                                        VAR Pr(add)  0.85

cycle 35800   LogL -2515.1    Thu, 31 Mar 2016, 11:24:19
-------------------------------------------------------------------------------
                                        Accepted RJS_QTL (%proposed)
                                        Birth        0.10  [0.40]
                                        Death        0.10  [0.40]
                                        Accepted QTL moves (to other interval)
                                        [0] Loc         0.898    (   0.446)
                                        [1] LocGtp      0.234    (   0.279)
                                        [2] LocGtpF     0.000    (   0.000)
                                        [3] ShRange     0.067    (   0.115)
                                        [4] LoRange     0.048    (   0.048)
                                        VAR Pr(add)  0.85

cycle 35900   LogL -2527.0    Thu, 31 Mar 2016, 11:24:30
-------------------------------------------------------------------------------
                                        Accepted RJS_QTL (%proposed)
                                        Birth        0.10  [0.40]
                                        Death        0.10  [0.40]
                                        Accepted QTL moves (to other interval)
                                        [0] Loc         0.898    (   0.446)
                                        [1] LocGtp      0.234    (   0.279)
                                        [2] LocGtpF     0.000    (   0.000)
                                        [3] ShRange     0.067    (   0.115)
                                        [4] LoRange     0.048    (   0.048)
                                        VAR Pr(add)  0.85

cycle 36000   LogL -2517.1    Thu, 31 Mar 2016, 11:24:41
-------------------------------------------------------------------------------
                                        Accepted RJS_QTL (%proposed)
                                        Birth        0.10  [0.40]
                                        Death        0.10  [0.40]
                                        Accepted QTL moves (to other interval)
                                        [0] Loc         0.898    (   0.446)
                                        [1] LocGtp      0.234    (   0.279)
                                        [2] LocGtpF     0.000    (   0.000)
                                        [3] ShRange     0.067    (   0.115)
                                        [4] LoRange     0.047    (   0.048)
                                        VAR Pr(add)  0.85

cycle 36100   LogL -2518.7    Thu, 31 Mar 2016, 11:24:52
-------------------------------------------------------------------------------
                                        Accepted RJS_QTL (%proposed)
                                        Birth        0.10  [0.40]
                                        Death        0.10  [0.40]
                                        Accepted QTL moves (to other interval)
                                        [0] Loc         0.898    (   0.446)
                                        [1] LocGtp      0.235    (   0.279)
                                        [2] LocGtpF     0.000    (   0.000)
                                        [3] ShRange     0.067    (   0.115)
                                        [4] LoRange     0.048    (   0.048)
                                        VAR Pr(add)  0.85

cycle 36200   LogL -2526.5    Thu, 31 Mar 2016, 11:25:02
-------------------------------------------------------------------------------
                                        Accepted RJS_QTL (%proposed)
                                        Birth        0.10  [0.40]
                                        Death        0.10  [0.40]
                                        Accepted QTL moves (to other interval)
                                        [0] Loc         0.898    (   0.446)
                                        [1] LocGtp      0.235    (   0.280)
                                        [2] LocGtpF     0.000    (   0.000)
                                        [3] ShRange     0.067    (   0.115)
                                        [4] LoRange     0.048    (   0.048)
                                        VAR Pr(add)  0.85

cycle 36300   LogL -2515.2    Thu, 31 Mar 2016, 11:25:13
-------------------------------------------------------------------------------
                                        Accepted RJS_QTL (%proposed)
                                        Birth        0.10  [0.40]
                                        Death        0.10  [0.40]
                                        Accepted QTL moves (to other interval)
                                        [0] Loc         0.898    (   0.448)
                                        [1] LocGtp      0.235    (   0.276)
                                        [2] LocGtpF     0.000    (   0.000)
                                        [3] ShRange     0.067    (   0.115)
                                        [4] LoRange     0.048    (   0.049)
                                        VAR Pr(add)  0.85

cycle 36400   LogL -2528.9    Thu, 31 Mar 2016, 11:25:23
-------------------------------------------------------------------------------
                                        Accepted RJS_QTL (%proposed)
                                        Birth        0.10  [0.40]
                                        Death        0.10  [0.40]
                                        Accepted QTL moves (to other interval)
                                        [0] Loc         0.898    (   0.448)
                                        [1] LocGtp      0.234    (   0.276)
                                        [2] LocGtpF     0.000    (   0.000)
                                        [3] ShRange     0.067    (   0.115)
                                        [4] LoRange     0.048    (   0.048)
                                        VAR Pr(add)  0.85

cycle 36500   LogL -2510.6    Thu, 31 Mar 2016, 11:25:34
-------------------------------------------------------------------------------
                                        Accepted RJS_QTL (%proposed)
                                        Birth        0.10  [0.40]
                                        Death        0.10  [0.40]
                                        Accepted QTL moves (to other interval)
                                        [0] Loc         0.898    (   0.448)
                                        [1] LocGtp      0.234    (   0.275)
                                        [2] LocGtpF     0.000    (   0.000)
                                        [3] ShRange     0.067    (   0.115)
                                        [4] LoRange     0.048    (   0.049)
                                        VAR Pr(add)  0.85

cycle 36600   LogL -2508.2    Thu, 31 Mar 2016, 11:25:44
-------------------------------------------------------------------------------
                                        Accepted RJS_QTL (%proposed)
                                        Birth        0.10  [0.40]
                                        Death        0.10  [0.40]
                                        Accepted QTL moves (to other interval)
                                        [0] Loc         0.898    (   0.447)
                                        [1] LocGtp      0.234    (   0.276)
                                        [2] LocGtpF     0.000    (   0.000)
                                        [3] ShRange     0.067    (   0.117)
                                        [4] LoRange     0.048    (   0.049)
                                        VAR Pr(add)  0.85

cycle 36700   LogL -2520.0    Thu, 31 Mar 2016, 11:25:55
-------------------------------------------------------------------------------
                                        Accepted RJS_QTL (%proposed)
                                        Birth        0.10  [0.40]
                                        Death        0.10  [0.40]
                                        Accepted QTL moves (to other interval)
                                        [0] Loc         0.898    (   0.447)
                                        [1] LocGtp      0.234    (   0.276)
                                        [2] LocGtpF     0.000    (   0.000)
                                        [3] ShRange     0.067    (   0.117)
                                        [4] LoRange     0.048    (   0.049)
                                        VAR Pr(add)  0.85

cycle 36800   LogL -2507.6    Thu, 31 Mar 2016, 11:26:05
-------------------------------------------------------------------------------
                                        Accepted RJS_QTL (%proposed)
                                        Birth        0.10  [0.40]
                                        Death        0.10  [0.40]
                                        Accepted QTL moves (to other interval)
                                        [0] Loc         0.898    (   0.448)
                                        [1] LocGtp      0.234    (   0.276)
                                        [2] LocGtpF     0.000    (   0.000)
                                        [3] ShRange     0.067    (   0.117)
                                        [4] LoRange     0.048    (   0.049)
                                        VAR Pr(add)  0.85

cycle 36900   LogL -2516.1    Thu, 31 Mar 2016, 11:26:16
-------------------------------------------------------------------------------
                                        Accepted RJS_QTL (%proposed)
                                        Birth        0.10  [0.40]
                                        Death        0.10  [0.40]
                                        Accepted QTL moves (to other interval)
                                        [0] Loc         0.898    (   0.448)
                                        [1] LocGtp      0.233    (   0.277)
                                        [2] LocGtpF     0.000    (   0.000)
                                        [3] ShRange     0.067    (   0.120)
                                        [4] LoRange     0.048    (   0.049)
                                        VAR Pr(add)  0.85

cycle 37000   LogL -2516.3    Thu, 31 Mar 2016, 11:26:27
-------------------------------------------------------------------------------
                                        Accepted RJS_QTL (%proposed)
                                        Birth        0.10  [0.40]
                                        Death        0.10  [0.40]
                                        Accepted QTL moves (to other interval)
                                        [0] Loc         0.898    (   0.448)
                                        [1] LocGtp      0.233    (   0.277)
                                        [2] LocGtpF     0.000    (   0.000)
                                        [3] ShRange     0.067    (   0.120)
                                        [4] LoRange     0.048    (   0.049)
                                        VAR Pr(add)  0.85

cycle 37100   LogL -2509.2    Thu, 31 Mar 2016, 11:26:37
-------------------------------------------------------------------------------
                                        Accepted RJS_QTL (%proposed)
                                        Birth        0.10  [0.40]
                                        Death        0.10  [0.40]
                                        Accepted QTL moves (to other interval)
                                        [0] Loc         0.898    (   0.448)
                                        [1] LocGtp      0.233    (   0.277)
                                        [2] LocGtpF     0.000    (   0.000)
                                        [3] ShRange     0.067    (   0.120)
                                        [4] LoRange     0.048    (   0.049)
                                        VAR Pr(add)  0.85

cycle 37200   LogL -2527.1    Thu, 31 Mar 2016, 11:26:48
-------------------------------------------------------------------------------
                                        Accepted RJS_QTL (%proposed)
                                        Birth        0.10  [0.40]
                                        Death        0.10  [0.40]
                                        Accepted QTL moves (to other interval)
                                        [0] Loc         0.898    (   0.447)
                                        [1] LocGtp      0.232    (   0.277)
                                        [2] LocGtpF     0.000    (   0.000)
                                        [3] ShRange     0.067    (   0.122)
                                        [4] LoRange     0.049    (   0.049)
                                        VAR Pr(add)  0.85

cycle 37300   LogL -2522.4    Thu, 31 Mar 2016, 11:26:59
-------------------------------------------------------------------------------
                                        Accepted RJS_QTL (%proposed)
                                        Birth        0.10  [0.40]
                                        Death        0.10  [0.40]
                                        Accepted QTL moves (to other interval)
                                        [0] Loc         0.898    (   0.449)
                                        [1] LocGtp      0.232    (   0.274)
                                        [2] LocGtpF     0.000    (   0.000)
                                        [3] ShRange     0.067    (   0.121)
                                        [4] LoRange     0.049    (   0.050)
                                        VAR Pr(add)  0.85

cycle 37400   LogL -2525.7    Thu, 31 Mar 2016, 11:27:10
-------------------------------------------------------------------------------
                                        Accepted RJS_QTL (%proposed)
                                        Birth        0.10  [0.40]
                                        Death        0.10  [0.40]
                                        Accepted QTL moves (to other interval)
                                        [0] Loc         0.898    (   0.447)
                                        [1] LocGtp      0.232    (   0.274)
                                        [2] LocGtpF     0.000    (   0.000)
                                        [3] ShRange     0.067    (   0.121)
                                        [4] LoRange     0.049    (   0.050)
                                        VAR Pr(add)  0.85

cycle 37500   LogL -2534.9    Thu, 31 Mar 2016, 11:27:21
-------------------------------------------------------------------------------
                                        Accepted RJS_QTL (%proposed)
                                        Birth        0.10  [0.40]
                                        Death        0.10  [0.40]
                                        Accepted QTL moves (to other interval)
                                        [0] Loc         0.899    (   0.447)
                                        [1] LocGtp      0.232    (   0.273)
                                        [2] LocGtpF     0.000    (   0.000)
                                        [3] ShRange     0.067    (   0.121)
                                        [4] LoRange     0.049    (   0.049)
                                        VAR Pr(add)  0.85

cycle 37600   LogL -2516.4    Thu, 31 Mar 2016, 11:27:32
-------------------------------------------------------------------------------
                                        Accepted RJS_QTL (%proposed)
                                        Birth        0.10  [0.40]
                                        Death        0.10  [0.40]
                                        Accepted QTL moves (to other interval)
                                        [0] Loc         0.899    (   0.447)
                                        [1] LocGtp      0.233    (   0.273)
                                        [2] LocGtpF     0.000    (   0.000)
                                        [3] ShRange     0.067    (   0.121)
                                        [4] LoRange     0.049    (   0.050)
                                        VAR Pr(add)  0.85

cycle 37700   LogL -2528.9    Thu, 31 Mar 2016, 11:27:42
-------------------------------------------------------------------------------
                                        Accepted RJS_QTL (%proposed)
                                        Birth        0.10  [0.40]
                                        Death        0.10  [0.40]
                                        Accepted QTL moves (to other interval)
                                        [0] Loc         0.899    (   0.447)
                                        [1] LocGtp      0.233    (   0.273)
                                        [2] LocGtpF     0.000    (   0.000)
                                        [3] ShRange     0.067    (   0.121)
                                        [4] LoRange     0.049    (   0.049)
                                        VAR Pr(add)  0.85

cycle 37800   LogL -2526.4    Thu, 31 Mar 2016, 11:27:53
-------------------------------------------------------------------------------
                                        Accepted RJS_QTL (%proposed)
                                        Birth        0.10  [0.40]
                                        Death        0.10  [0.40]
                                        Accepted QTL moves (to other interval)
                                        [0] Loc         0.899    (   0.447)
                                        [1] LocGtp      0.235    (   0.273)
                                        [2] LocGtpF     0.000    (   0.000)
                                        [3] ShRange     0.067    (   0.121)
                                        [4] LoRange     0.049    (   0.050)
                                        VAR Pr(add)  0.85

cycle 37900   LogL -2509.8    Thu, 31 Mar 2016, 11:28:04
-------------------------------------------------------------------------------
                                        Accepted RJS_QTL (%proposed)
                                        Birth        0.10  [0.40]
                                        Death        0.10  [0.40]
                                        Accepted QTL moves (to other interval)
                                        [0] Loc         0.898    (   0.447)
                                        [1] LocGtp      0.235    (   0.273)
                                        [2] LocGtpF     0.000    (   0.000)
                                        [3] ShRange     0.067    (   0.121)
                                        [4] LoRange     0.049    (   0.049)
                                        VAR Pr(add)  0.85

cycle 38000   LogL -2521.4    Thu, 31 Mar 2016, 11:28:15
-------------------------------------------------------------------------------
                                        Accepted RJS_QTL (%proposed)
                                        Birth        0.10  [0.40]
                                        Death        0.10  [0.40]
                                        Accepted QTL moves (to other interval)
                                        [0] Loc         0.898    (   0.447)
                                        [1] LocGtp      0.235    (   0.273)
                                        [2] LocGtpF     0.000    (   0.000)
                                        [3] ShRange     0.067    (   0.121)
                                        [4] LoRange     0.049    (   0.049)
                                        VAR Pr(add)  0.85

cycle 38100   LogL -2525.6    Thu, 31 Mar 2016, 11:28:26
-------------------------------------------------------------------------------
                                        Accepted RJS_QTL (%proposed)
                                        Birth        0.10  [0.40]
                                        Death        0.10  [0.40]
                                        Accepted QTL moves (to other interval)
                                        [0] Loc         0.899    (   0.447)
                                        [1] LocGtp      0.235    (   0.273)
                                        [2] LocGtpF     0.000    (   0.000)
                                        [3] ShRange     0.067    (   0.121)
                                        [4] LoRange     0.048    (   0.049)
                                        VAR Pr(add)  0.85

cycle 38200   LogL -2521.5    Thu, 31 Mar 2016, 11:28:36
-------------------------------------------------------------------------------
                                        Accepted RJS_QTL (%proposed)
                                        Birth        0.10  [0.40]
                                        Death        0.10  [0.40]
                                        Accepted QTL moves (to other interval)
                                        [0] Loc         0.899    (   0.447)
                                        [1] LocGtp      0.235    (   0.273)
                                        [2] LocGtpF     0.000    (   0.000)
                                        [3] ShRange     0.067    (   0.121)
                                        [4] LoRange     0.048    (   0.049)
                                        VAR Pr(add)  0.85

cycle 38300   LogL -2527.1    Thu, 31 Mar 2016, 11:28:47
-------------------------------------------------------------------------------
                                        Accepted RJS_QTL (%proposed)
                                        Birth        0.10  [0.40]
                                        Death        0.10  [0.40]
                                        Accepted QTL moves (to other interval)
                                        [0] Loc         0.899    (   0.446)
                                        [1] LocGtp      0.235    (   0.273)
                                        [2] LocGtpF     0.000    (   0.000)
                                        [3] ShRange     0.067    (   0.121)
                                        [4] LoRange     0.049    (   0.049)
                                        VAR Pr(add)  0.85

cycle 38400   LogL -2524.1    Thu, 31 Mar 2016, 11:28:57
-------------------------------------------------------------------------------
                                        Accepted RJS_QTL (%proposed)
                                        Birth        0.10  [0.40]
                                        Death        0.10  [0.40]
                                        Accepted QTL moves (to other interval)
                                        [0] Loc         0.899    (   0.446)
                                        [1] LocGtp      0.235    (   0.273)
                                        [2] LocGtpF     0.000    (   0.000)
                                        [3] ShRange     0.067    (   0.121)
                                        [4] LoRange     0.049    (   0.049)
                                        VAR Pr(add)  0.85

cycle 38500   LogL -2513.4    Thu, 31 Mar 2016, 11:29:08
-------------------------------------------------------------------------------
                                        Accepted RJS_QTL (%proposed)
                                        Birth        0.10  [0.40]
                                        Death        0.10  [0.40]
                                        Accepted QTL moves (to other interval)
                                        [0] Loc         0.899    (   0.447)
                                        [1] LocGtp      0.235    (   0.274)
                                        [2] LocGtpF     0.000    (   0.000)
                                        [3] ShRange     0.067    (   0.121)
                                        [4] LoRange     0.049    (   0.049)
                                        VAR Pr(add)  0.85

cycle 38600   LogL -2508.3    Thu, 31 Mar 2016, 11:29:19
-------------------------------------------------------------------------------
                                        Accepted RJS_QTL (%proposed)
                                        Birth        0.10  [0.40]
                                        Death        0.10  [0.40]
                                        Accepted QTL moves (to other interval)
                                        [0] Loc         0.898    (   0.446)
                                        [1] LocGtp      0.235    (   0.274)
                                        [2] LocGtpF     0.000    (   0.000)
                                        [3] ShRange     0.067    (   0.120)
                                        [4] LoRange     0.049    (   0.049)
                                        VAR Pr(add)  0.85

cycle 38700   LogL -2530.4    Thu, 31 Mar 2016, 11:29:29
-------------------------------------------------------------------------------
                                        Accepted RJS_QTL (%proposed)
                                        Birth        0.10  [0.40]
                                        Death        0.10  [0.40]
                                        Accepted QTL moves (to other interval)
                                        [0] Loc         0.898    (   0.443)
                                        [1] LocGtp      0.235    (   0.273)
                                        [2] LocGtpF     0.000    (   0.000)
                                        [3] ShRange     0.067    (   0.119)
                                        [4] LoRange     0.049    (   0.049)
                                        VAR Pr(add)  0.85

cycle 38800   LogL -2516.5    Thu, 31 Mar 2016, 11:29:40
-------------------------------------------------------------------------------
                                        Accepted RJS_QTL (%proposed)
                                        Birth        0.10  [0.40]
                                        Death        0.10  [0.40]
                                        Accepted QTL moves (to other interval)
                                        [0] Loc         0.898    (   0.447)
                                        [1] LocGtp      0.235    (   0.274)
                                        [2] LocGtpF     0.000    (   0.000)
                                        [3] ShRange     0.067    (   0.119)
                                        [4] LoRange     0.049    (   0.049)
                                        VAR Pr(add)  0.85

cycle 38900   LogL -2525.5    Thu, 31 Mar 2016, 11:29:51
-------------------------------------------------------------------------------
                                        Accepted RJS_QTL (%proposed)
                                        Birth        0.10  [0.40]
                                        Death        0.10  [0.40]
                                        Accepted QTL moves (to other interval)
                                        [0] Loc         0.898    (   0.448)
                                        [1] LocGtp      0.235    (   0.275)
                                        [2] LocGtpF     0.000    (   0.000)
                                        [3] ShRange     0.068    (   0.118)
                                        [4] LoRange     0.049    (   0.049)
                                        VAR Pr(add)  0.85

cycle 39000   LogL -2527.9    Thu, 31 Mar 2016, 11:30:02
-------------------------------------------------------------------------------
                                        Accepted RJS_QTL (%proposed)
                                        Birth        0.10  [0.40]
                                        Death        0.10  [0.40]
                                        Accepted QTL moves (to other interval)
                                        [0] Loc         0.898    (   0.448)
                                        [1] LocGtp      0.237    (   0.282)
                                        [2] LocGtpF     0.000    (   0.000)
                                        [3] ShRange     0.068    (   0.118)
                                        [4] LoRange     0.049    (   0.049)
                                        VAR Pr(add)  0.85

cycle 39100   LogL -2532.1    Thu, 31 Mar 2016, 11:30:13
-------------------------------------------------------------------------------
                                        Accepted RJS_QTL (%proposed)
                                        Birth        0.10  [0.40]
                                        Death        0.10  [0.40]
                                        Accepted QTL moves (to other interval)
                                        [0] Loc         0.898    (   0.449)
                                        [1] LocGtp      0.238    (   0.281)
                                        [2] LocGtpF     0.000    (   0.000)
                                        [3] ShRange     0.068    (   0.118)
                                        [4] LoRange     0.049    (   0.050)
                                        VAR Pr(add)  0.85

cycle 39200   LogL -2510.7    Thu, 31 Mar 2016, 11:30:23
-------------------------------------------------------------------------------
                                        Accepted RJS_QTL (%proposed)
                                        Birth        0.10  [0.40]
                                        Death        0.10  [0.40]
                                        Accepted QTL moves (to other interval)
                                        [0] Loc         0.898    (   0.449)
                                        [1] LocGtp      0.238    (   0.281)
                                        [2] LocGtpF     0.000    (   0.000)
                                        [3] ShRange     0.068    (   0.118)
                                        [4] LoRange     0.049    (   0.050)
                                        VAR Pr(add)  0.85

cycle 39300   LogL -2519.7    Thu, 31 Mar 2016, 11:30:34
-------------------------------------------------------------------------------
                                        Accepted RJS_QTL (%proposed)
                                        Birth        0.10  [0.40]
                                        Death        0.10  [0.40]
                                        Accepted QTL moves (to other interval)
                                        [0] Loc         0.898    (   0.449)
                                        [1] LocGtp      0.239    (   0.281)
                                        [2] LocGtpF     0.000    (   0.000)
                                        [3] ShRange     0.068    (   0.118)
                                        [4] LoRange     0.049    (   0.049)
                                        VAR Pr(add)  0.85

cycle 39400   LogL -2527.3    Thu, 31 Mar 2016, 11:30:45
-------------------------------------------------------------------------------
                                        Accepted RJS_QTL (%proposed)
                                        Birth        0.10  [0.40]
                                        Death        0.10  [0.40]
                                        Accepted QTL moves (to other interval)
                                        [0] Loc         0.898    (   0.449)
                                        [1] LocGtp      0.238    (   0.281)
                                        [2] LocGtpF     0.000    (   0.000)
                                        [3] ShRange     0.068    (   0.118)
                                        [4] LoRange     0.049    (   0.050)
                                        VAR Pr(add)  0.85

cycle 39500   LogL -2520.8    Thu, 31 Mar 2016, 11:30:55
-------------------------------------------------------------------------------
                                        Accepted RJS_QTL (%proposed)
                                        Birth        0.10  [0.40]
                                        Death        0.10  [0.40]
                                        Accepted QTL moves (to other interval)
                                        [0] Loc         0.898    (   0.451)
                                        [1] LocGtp      0.238    (   0.281)
                                        [2] LocGtpF     0.000    (   0.000)
                                        [3] ShRange     0.068    (   0.118)
                                        [4] LoRange     0.049    (   0.050)
                                        VAR Pr(add)  0.85

cycle 39600   LogL -2517.6    Thu, 31 Mar 2016, 11:31:06
-------------------------------------------------------------------------------
                                        Accepted RJS_QTL (%proposed)
                                        Birth        0.10  [0.40]
                                        Death        0.10  [0.40]
                                        Accepted QTL moves (to other interval)
                                        [0] Loc         0.898    (   0.452)
                                        [1] LocGtp      0.239    (   0.281)
                                        [2] LocGtpF     0.000    (   0.000)
                                        [3] ShRange     0.068    (   0.117)
                                        [4] LoRange     0.050    (   0.050)
                                        VAR Pr(add)  0.85

cycle 39700   LogL -2522.3    Thu, 31 Mar 2016, 11:31:17
-------------------------------------------------------------------------------
                                        Accepted RJS_QTL (%proposed)
                                        Birth        0.10  [0.40]
                                        Death        0.10  [0.40]
                                        Accepted QTL moves (to other interval)
                                        [0] Loc         0.898    (   0.452)
                                        [1] LocGtp      0.239    (   0.281)
                                        [2] LocGtpF     0.000    (   0.000)
                                        [3] ShRange     0.068    (   0.117)
                                        [4] LoRange     0.050    (   0.050)
                                        VAR Pr(add)  0.85

cycle 39800   LogL -2525.2    Thu, 31 Mar 2016, 11:31:28
-------------------------------------------------------------------------------
                                        Accepted RJS_QTL (%proposed)
                                        Birth        0.10  [0.40]
                                        Death        0.10  [0.40]
                                        Accepted QTL moves (to other interval)
                                        [0] Loc         0.898    (   0.452)
                                        [1] LocGtp      0.239    (   0.282)
                                        [2] LocGtpF     0.000    (   0.000)
                                        [3] ShRange     0.068    (   0.117)
                                        [4] LoRange     0.050    (   0.050)
                                        VAR Pr(add)  0.85

cycle 39900   LogL -2526.8    Thu, 31 Mar 2016, 11:31:38
-------------------------------------------------------------------------------
                                        Accepted RJS_QTL (%proposed)
                                        Birth        0.10  [0.40]
                                        Death        0.10  [0.40]
                                        Accepted QTL moves (to other interval)
                                        [0] Loc         0.898    (   0.452)
                                        [1] LocGtp      0.239    (   0.283)
                                        [2] LocGtpF     0.000    (   0.000)
                                        [3] ShRange     0.068    (   0.117)
                                        [4] LoRange     0.049    (   0.050)
                                        VAR Pr(add)  0.85


Check MCMC convergence: Target-ESS = 101

------------------------------------------------------------------------------
READ SAMPLES OF GENETIC PARAMETERS
File '/scratch/lfs/mangandi/Pc7D.10/genpar.out': 3999 * 9 rows and columns


------------------------------------------------------------------------------
EFFECTIVE SAMPLE SIZE (ESS)
 Reference: Sorensen, Andersen, et al (1995) Genet Sel Evol 27:229-249
            Geyer (1992) Stat Sci 7:473-511
  delta = largest initial positive sequence (cf. Geyer-1992)
  var0  = lag-0 autocovariance
  var   = Monte Carlo variance
  ECS   = effective chain size
Variable       delta     var0        var         ECS
mean1            140    39.23460     0.45488      86
vERR11            23  1631.54060     2.05450     794
nQTL              23     0.64784     0.00184     352
vQTL11            21  2339.64178     3.75250     623
No convergence        : Length increased up to 46976

cycle 40000   LogL -2525.3    Thu, 31 Mar 2016, 11:31:49
-------------------------------------------------------------------------------
                                        Accepted RJS_QTL (%proposed)
                                        Birth        0.10  [0.40]
                                        Death        0.10  [0.40]
                                        Accepted QTL moves (to other interval)
                                        [0] Loc         0.898    (   0.455)
                                        [1] LocGtp      0.239    (   0.284)
                                        [2] LocGtpF     0.000    (   0.000)
                                        [3] ShRange     0.068    (   0.116)
                                        [4] LoRange     0.049    (   0.050)
                                        VAR Pr(add)  0.85

cycle 40100   LogL -2527.8    Thu, 31 Mar 2016, 11:32:00
-------------------------------------------------------------------------------
                                        Accepted RJS_QTL (%proposed)
                                        Birth        0.10  [0.40]
                                        Death        0.10  [0.40]
                                        Accepted QTL moves (to other interval)
                                        [0] Loc         0.898    (   0.460)
                                        [1] LocGtp      0.239    (   0.283)
                                        [2] LocGtpF     0.000    (   0.000)
                                        [3] ShRange     0.068    (   0.116)
                                        [4] LoRange     0.049    (   0.050)
                                        VAR Pr(add)  0.85

cycle 40200   LogL -2524.0    Thu, 31 Mar 2016, 11:32:11
-------------------------------------------------------------------------------
                                        Accepted RJS_QTL (%proposed)
                                        Birth        0.10  [0.40]
                                        Death        0.10  [0.40]
                                        Accepted QTL moves (to other interval)
                                        [0] Loc         0.898    (   0.460)
                                        [1] LocGtp      0.239    (   0.283)
                                        [2] LocGtpF     0.000    (   0.000)
                                        [3] ShRange     0.068    (   0.116)
                                        [4] LoRange     0.049    (   0.050)
                                        VAR Pr(add)  0.85

cycle 40300   LogL -2522.9    Thu, 31 Mar 2016, 11:32:21
-------------------------------------------------------------------------------
                                        Accepted RJS_QTL (%proposed)
                                        Birth        0.10  [0.40]
                                        Death        0.10  [0.40]
                                        Accepted QTL moves (to other interval)
                                        [0] Loc         0.899    (   0.460)
                                        [1] LocGtp      0.238    (   0.283)
                                        [2] LocGtpF     0.000    (   0.000)
                                        [3] ShRange     0.068    (   0.116)
                                        [4] LoRange     0.049    (   0.050)
                                        VAR Pr(add)  0.85

cycle 40400   LogL -2544.5    Thu, 31 Mar 2016, 11:32:32
-------------------------------------------------------------------------------
                                        Accepted RJS_QTL (%proposed)
                                        Birth        0.10  [0.40]
                                        Death        0.10  [0.40]
                                        Accepted QTL moves (to other interval)
                                        [0] Loc         0.899    (   0.462)
                                        [1] LocGtp      0.238    (   0.282)
                                        [2] LocGtpF     0.000    (   0.000)
                                        [3] ShRange     0.068    (   0.115)
                                        [4] LoRange     0.050    (   0.050)
                                        VAR Pr(add)  0.85

cycle 40500   LogL -2520.5    Thu, 31 Mar 2016, 11:32:43
-------------------------------------------------------------------------------
                                        Accepted RJS_QTL (%proposed)
                                        Birth        0.10  [0.40]
                                        Death        0.10  [0.40]
                                        Accepted QTL moves (to other interval)
                                        [0] Loc         0.898    (   0.465)
                                        [1] LocGtp      0.239    (   0.284)
                                        [2] LocGtpF     0.000    (   0.000)
                                        [3] ShRange     0.069    (   0.118)
                                        [4] LoRange     0.050    (   0.051)
                                        VAR Pr(add)  0.85

cycle 40600   LogL -2516.7    Thu, 31 Mar 2016, 11:32:54
-------------------------------------------------------------------------------
                                        Accepted RJS_QTL (%proposed)
                                        Birth        0.10  [0.40]
                                        Death        0.10  [0.40]
                                        Accepted QTL moves (to other interval)
                                        [0] Loc         0.898    (   0.464)
                                        [1] LocGtp      0.239    (   0.286)
                                        [2] LocGtpF     0.000    (   0.000)
                                        [3] ShRange     0.069    (   0.118)
                                        [4] LoRange     0.050    (   0.051)
                                        VAR Pr(add)  0.85

cycle 40700   LogL -2522.4    Thu, 31 Mar 2016, 11:33:05
-------------------------------------------------------------------------------
                                        Accepted RJS_QTL (%proposed)
                                        Birth        0.10  [0.40]
                                        Death        0.10  [0.40]
                                        Accepted QTL moves (to other interval)
                                        [0] Loc         0.898    (   0.463)
                                        [1] LocGtp      0.240    (   0.286)
                                        [2] LocGtpF     0.000    (   0.000)
                                        [3] ShRange     0.069    (   0.118)
                                        [4] LoRange     0.050    (   0.051)
                                        VAR Pr(add)  0.85

cycle 40800   LogL -2509.9    Thu, 31 Mar 2016, 11:33:15
-------------------------------------------------------------------------------
                                        Accepted RJS_QTL (%proposed)
                                        Birth        0.10  [0.40]
                                        Death        0.10  [0.40]
                                        Accepted QTL moves (to other interval)
                                        [0] Loc         0.898    (   0.463)
                                        [1] LocGtp      0.239    (   0.286)
                                        [2] LocGtpF     0.000    (   0.000)
                                        [3] ShRange     0.069    (   0.118)
                                        [4] LoRange     0.050    (   0.050)
                                        VAR Pr(add)  0.85

cycle 40900   LogL -2504.4    Thu, 31 Mar 2016, 11:33:26
-------------------------------------------------------------------------------
                                        Accepted RJS_QTL (%proposed)
                                        Birth        0.10  [0.40]
                                        Death        0.10  [0.40]
                                        Accepted QTL moves (to other interval)
                                        [0] Loc         0.899    (   0.463)
                                        [1] LocGtp      0.240    (   0.286)
                                        [2] LocGtpF     0.000    (   0.000)
                                        [3] ShRange     0.069    (   0.118)
                                        [4] LoRange     0.050    (   0.051)
                                        VAR Pr(add)  0.85

cycle 41000   LogL -2517.0    Thu, 31 Mar 2016, 11:33:36
-------------------------------------------------------------------------------
                                        Accepted RJS_QTL (%proposed)
                                        Birth        0.10  [0.40]
                                        Death        0.10  [0.40]
                                        Accepted QTL moves (to other interval)
                                        [0] Loc         0.899    (   0.463)
                                        [1] LocGtp      0.240    (   0.285)
                                        [2] LocGtpF     0.000    (   0.000)
                                        [3] ShRange     0.069    (   0.117)
                                        [4] LoRange     0.050    (   0.051)
                                        VAR Pr(add)  0.85

cycle 41100   LogL -2517.4    Thu, 31 Mar 2016, 11:33:47
-------------------------------------------------------------------------------
                                        Accepted RJS_QTL (%proposed)
                                        Birth        0.10  [0.40]
                                        Death        0.10  [0.40]
                                        Accepted QTL moves (to other interval)
                                        [0] Loc         0.898    (   0.464)
                                        [1] LocGtp      0.241    (   0.285)
                                        [2] LocGtpF     0.000    (   0.000)
                                        [3] ShRange     0.069    (   0.117)
                                        [4] LoRange     0.051    (   0.051)
                                        VAR Pr(add)  0.85

cycle 41200   LogL -2518.1    Thu, 31 Mar 2016, 11:33:58
-------------------------------------------------------------------------------
                                        Accepted RJS_QTL (%proposed)
                                        Birth        0.10  [0.40]
                                        Death        0.10  [0.40]
                                        Accepted QTL moves (to other interval)
                                        [0] Loc         0.898    (   0.464)
                                        [1] LocGtp      0.242    (   0.285)
                                        [2] LocGtpF     0.000    (   0.000)
                                        [3] ShRange     0.069    (   0.117)
                                        [4] LoRange     0.051    (   0.052)
                                        VAR Pr(add)  0.85

cycle 41300   LogL -2501.9    Thu, 31 Mar 2016, 11:34:08
-------------------------------------------------------------------------------
                                        Accepted RJS_QTL (%proposed)
                                        Birth        0.10  [0.40]
                                        Death        0.10  [0.40]
                                        Accepted QTL moves (to other interval)
                                        [0] Loc         0.898    (   0.465)
                                        [1] LocGtp      0.243    (   0.285)
                                        [2] LocGtpF     0.000    (   0.000)
                                        [3] ShRange     0.069    (   0.117)
                                        [4] LoRange     0.051    (   0.052)
                                        VAR Pr(add)  0.85

cycle 41400   LogL -2513.0    Thu, 31 Mar 2016, 11:34:19
-------------------------------------------------------------------------------
                                        Accepted RJS_QTL (%proposed)
                                        Birth        0.10  [0.41]
                                        Death        0.10  [0.40]
                                        Accepted QTL moves (to other interval)
                                        [0] Loc         0.899    (   0.469)
                                        [1] LocGtp      0.243    (   0.283)
                                        [2] LocGtpF     0.000    (   0.000)
                                        [3] ShRange     0.070    (   0.116)
                                        [4] LoRange     0.051    (   0.052)
                                        VAR Pr(add)  0.85

cycle 41500   LogL -2508.2    Thu, 31 Mar 2016, 11:34:30
-------------------------------------------------------------------------------
                                        Accepted RJS_QTL (%proposed)
                                        Birth        0.10  [0.41]
                                        Death        0.10  [0.40]
                                        Accepted QTL moves (to other interval)
                                        [0] Loc         0.899    (   0.469)
                                        [1] LocGtp      0.243    (   0.283)
                                        [2] LocGtpF     0.000    (   0.000)
                                        [3] ShRange     0.070    (   0.116)
                                        [4] LoRange     0.052    (   0.052)
                                        VAR Pr(add)  0.85

cycle 41600   LogL -2514.8    Thu, 31 Mar 2016, 11:34:41
-------------------------------------------------------------------------------
                                        Accepted RJS_QTL (%proposed)
                                        Birth        0.10  [0.41]
                                        Death        0.10  [0.40]
                                        Accepted QTL moves (to other interval)
                                        [0] Loc         0.899    (   0.469)
                                        [1] LocGtp      0.243    (   0.282)
                                        [2] LocGtpF     0.000    (   0.000)
                                        [3] ShRange     0.070    (   0.119)
                                        [4] LoRange     0.052    (   0.052)
                                        VAR Pr(add)  0.85

cycle 41700   LogL -2517.6    Thu, 31 Mar 2016, 11:34:52
-------------------------------------------------------------------------------
                                        Accepted RJS_QTL (%proposed)
                                        Birth        0.10  [0.40]
                                        Death        0.10  [0.40]
                                        Accepted QTL moves (to other interval)
                                        [0] Loc         0.899    (   0.470)
                                        [1] LocGtp      0.243    (   0.282)
                                        [2] LocGtpF     0.000    (   0.000)
                                        [3] ShRange     0.070    (   0.119)
                                        [4] LoRange     0.051    (   0.052)
                                        VAR Pr(add)  0.85

cycle 41800   LogL -2516.8    Thu, 31 Mar 2016, 11:35:03
-------------------------------------------------------------------------------
                                        Accepted RJS_QTL (%proposed)
                                        Birth        0.10  [0.40]
                                        Death        0.10  [0.40]
                                        Accepted QTL moves (to other interval)
                                        [0] Loc         0.899    (   0.470)
                                        [1] LocGtp      0.242    (   0.282)
                                        [2] LocGtpF     0.000    (   0.000)
                                        [3] ShRange     0.070    (   0.119)
                                        [4] LoRange     0.051    (   0.052)
                                        VAR Pr(add)  0.85

cycle 41900   LogL -2514.6    Thu, 31 Mar 2016, 11:35:13
-------------------------------------------------------------------------------
                                        Accepted RJS_QTL (%proposed)
                                        Birth        0.10  [0.40]
                                        Death        0.10  [0.40]
                                        Accepted QTL moves (to other interval)
                                        [0] Loc         0.899    (   0.470)
                                        [1] LocGtp      0.242    (   0.282)
                                        [2] LocGtpF     0.000    (   0.000)
                                        [3] ShRange     0.070    (   0.119)
                                        [4] LoRange     0.051    (   0.052)
                                        VAR Pr(add)  0.85

cycle 42000   LogL -2512.2    Thu, 31 Mar 2016, 11:35:24
-------------------------------------------------------------------------------
                                        Accepted RJS_QTL (%proposed)
                                        Birth        0.10  [0.40]
                                        Death        0.10  [0.40]
                                        Accepted QTL moves (to other interval)
                                        [0] Loc         0.899    (   0.470)
                                        [1] LocGtp      0.242    (   0.282)
                                        [2] LocGtpF     0.000    (   0.000)
                                        [3] ShRange     0.070    (   0.119)
                                        [4] LoRange     0.051    (   0.052)
                                        VAR Pr(add)  0.85

cycle 42100   LogL -2517.3    Thu, 31 Mar 2016, 11:35:35
-------------------------------------------------------------------------------
                                        Accepted RJS_QTL (%proposed)
                                        Birth        0.10  [0.40]
                                        Death        0.10  [0.40]
                                        Accepted QTL moves (to other interval)
                                        [0] Loc         0.899    (   0.470)
                                        [1] LocGtp      0.243    (   0.282)
                                        [2] LocGtpF     0.000    (   0.000)
                                        [3] ShRange     0.070    (   0.119)
                                        [4] LoRange     0.052    (   0.052)
                                        VAR Pr(add)  0.85

cycle 42200   LogL -2517.9    Thu, 31 Mar 2016, 11:35:45
-------------------------------------------------------------------------------
                                        Accepted RJS_QTL (%proposed)
                                        Birth        0.10  [0.40]
                                        Death        0.10  [0.40]
                                        Accepted QTL moves (to other interval)
                                        [0] Loc         0.899    (   0.470)
                                        [1] LocGtp      0.242    (   0.282)
                                        [2] LocGtpF     0.000    (   0.000)
                                        [3] ShRange     0.070    (   0.119)
                                        [4] LoRange     0.052    (   0.052)
                                        VAR Pr(add)  0.85

cycle 42300   LogL -2512.9    Thu, 31 Mar 2016, 11:35:56
-------------------------------------------------------------------------------
                                        Accepted RJS_QTL (%proposed)
                                        Birth        0.10  [0.40]
                                        Death        0.10  [0.40]
                                        Accepted QTL moves (to other interval)
                                        [0] Loc         0.899    (   0.471)
                                        [1] LocGtp      0.242    (   0.282)
                                        [2] LocGtpF     0.000    (   0.000)
                                        [3] ShRange     0.070    (   0.119)
                                        [4] LoRange     0.052    (   0.052)
                                        VAR Pr(add)  0.85

cycle 42400   LogL -2517.1    Thu, 31 Mar 2016, 11:36:06
-------------------------------------------------------------------------------
                                        Accepted RJS_QTL (%proposed)
                                        Birth        0.10  [0.40]
                                        Death        0.10  [0.40]
                                        Accepted QTL moves (to other interval)
                                        [0] Loc         0.900    (   0.471)
                                        [1] LocGtp      0.242    (   0.283)
                                        [2] LocGtpF     0.000    (   0.000)
                                        [3] ShRange     0.070    (   0.119)
                                        [4] LoRange     0.052    (   0.052)
                                        VAR Pr(add)  0.85

cycle 42500   LogL -2505.1    Thu, 31 Mar 2016, 11:36:16
-------------------------------------------------------------------------------
                                        Accepted RJS_QTL (%proposed)
                                        Birth        0.10  [0.40]
                                        Death        0.10  [0.40]
                                        Accepted QTL moves (to other interval)
                                        [0] Loc         0.900    (   0.471)
                                        [1] LocGtp      0.242    (   0.283)
                                        [2] LocGtpF     0.000    (   0.000)
                                        [3] ShRange     0.070    (   0.119)
                                        [4] LoRange     0.052    (   0.052)
                                        VAR Pr(add)  0.85

cycle 42600   LogL -2519.4    Thu, 31 Mar 2016, 11:36:26
-------------------------------------------------------------------------------
                                        Accepted RJS_QTL (%proposed)
                                        Birth        0.10  [0.40]
                                        Death        0.10  [0.40]
                                        Accepted QTL moves (to other interval)
                                        [0] Loc         0.900    (   0.471)
                                        [1] LocGtp      0.242    (   0.283)
                                        [2] LocGtpF     0.000    (   0.000)
                                        [3] ShRange     0.070    (   0.119)
                                        [4] LoRange     0.051    (   0.052)
                                        VAR Pr(add)  0.85

cycle 42700   LogL -2515.5    Thu, 31 Mar 2016, 11:36:37
-------------------------------------------------------------------------------
                                        Accepted RJS_QTL (%proposed)
                                        Birth        0.10  [0.40]
                                        Death        0.10  [0.40]
                                        Accepted QTL moves (to other interval)
                                        [0] Loc         0.900    (   0.471)
                                        [1] LocGtp      0.242    (   0.283)
                                        [2] LocGtpF     0.000    (   0.000)
                                        [3] ShRange     0.070    (   0.119)
                                        [4] LoRange     0.051    (   0.052)
                                        VAR Pr(add)  0.85

cycle 42800   LogL -2515.7    Thu, 31 Mar 2016, 11:36:47
-------------------------------------------------------------------------------
                                        Accepted RJS_QTL (%proposed)
                                        Birth        0.10  [0.40]
                                        Death        0.10  [0.40]
                                        Accepted QTL moves (to other interval)
                                        [0] Loc         0.900    (   0.471)
                                        [1] LocGtp      0.241    (   0.283)
                                        [2] LocGtpF     0.000    (   0.000)
                                        [3] ShRange     0.070    (   0.119)
                                        [4] LoRange     0.051    (   0.052)
                                        VAR Pr(add)  0.85

cycle 42900   LogL -2527.0    Thu, 31 Mar 2016, 11:36:58
-------------------------------------------------------------------------------
                                        Accepted RJS_QTL (%proposed)
                                        Birth        0.10  [0.40]
                                        Death        0.10  [0.40]
                                        Accepted QTL moves (to other interval)
                                        [0] Loc         0.900    (   0.471)
                                        [1] LocGtp      0.241    (   0.283)
                                        [2] LocGtpF     0.000    (   0.000)
                                        [3] ShRange     0.070    (   0.118)
                                        [4] LoRange     0.051    (   0.052)
                                        VAR Pr(add)  0.85

cycle 43000   LogL -2498.2    Thu, 31 Mar 2016, 11:37:09
-------------------------------------------------------------------------------
                                        Accepted RJS_QTL (%proposed)
                                        Birth        0.10  [0.40]
                                        Death        0.10  [0.40]
                                        Accepted QTL moves (to other interval)
                                        [0] Loc         0.900    (   0.471)
                                        [1] LocGtp      0.241    (   0.283)
                                        [2] LocGtpF     0.000    (   0.000)
                                        [3] ShRange     0.070    (   0.118)
                                        [4] LoRange     0.051    (   0.052)
                                        VAR Pr(add)  0.85

cycle 43100   LogL -2514.0    Thu, 31 Mar 2016, 11:37:19
-------------------------------------------------------------------------------
                                        Accepted RJS_QTL (%proposed)
                                        Birth        0.10  [0.40]
[truncated: 44,656 more chars]
