# Supplementary material for: Pedigree-Based Analysis in a Multiparental Population of Octoploid Strawberry Reveals QTL Alleles Conferring Resistance to Phytophthora cactorum
Source: G3 (Bethesda). 2017 Jun 5;7(6):1707–19. doi: 10.1534/g3.117.042119 (PMC5473751; doi:10.1534/g3.117.042119)
Supplement: Supplementary file 18 [file 1707FileS7.zip › File S7/1 Software/Linkage group 7D specific QTL analysis/Pc 2013-14 - LG7D/rep2/output/mhaplotypes.csv]

;MOST PROBABLE MARKER HAPLOTYPES (blockwise max=5)
; date : Thu	31 Mar 2016	11:44:15
; length : 46976
;
; hap1 = 1st haplotype; if parents known: from 1st parent; otherwise arbitrary!
; hap2 = 2nd haplotype; if parents known: from 2nd parent; otherwise arbitrary!
;	values for hap1 & hap2 are alleles;
;	value '-' indicates missing
; gpo1 = grandparental origin of 1st haplotype allele
; gpo2 = grandparental origin of 2nd haplotype allele
;	values for gpo1 & gpo2 are segregation indicators and include
;	value '0'= copy 1st haplotype of parent
;	value '1'= copy 2nd haplotype of parent
;	value 's'= ambiguous as parent(s) and offspring identical heterozygous gtp
;	value '-'= no information as parental gtp homozygous or missing
; prob = probability of haplotype for a marker
;	values may range from 0.5 to 1.0
;	value '-'= no information as gtp homozygous or missing
mchr		1	1	1	1	1	1	1	1	1	1	1	1	1	1	1	1	1	1	1	1	1	1	1	1	1	1	1	1	1	1	1	1	1	1	1	1	1	1	1	1	1	1	1	1	1	1	1	1
mpos		0.000	0.000	0.000	1.350	1.350	1.350	1.350	1.350	1.350	1.350	1.350	1.350	1.350	2.500	2.500	2.500	2.500	3.397	3.397	3.397	3.900	3.900	3.900	3.900	3.900	3.900	4.400	4.400	4.800	4.800	4.800	4.800	4.800	4.800	4.800	4.800	4.800	5.250	5.250	5.250	5.250	5.250	5.250	5.250	5.250	5.250	5.250	6.500
ID	VAR	AX-89845905	AX-89850860	AX-89850861	AX-89849568	AX-89868634	AX-89846197	AX-89906918	AX-89903681	AX-89802801	AX-89850918	AX-89850924	AX-89906932	AX-89815729	AX-89906628	AX-89900822	AX-89843576	AX-89843569	AX-89800545	AX-89843562	AX-89815728	AX-89843540	AX-89843513	AX-89812116	AX-89843370	AX-89800437	AX-89900578	AX-89800407	AX-89843345	AX-89843300	AX-89903796	AX-89906936	AX-89802889	AX-89903886	AX-89802919	AX-89846616	AX-89802926	AX-89788312	AX-89903938	AX-89846645	AX-89802949	AX-89903940	AX-89903980	AX-89846708	AX-89823738	AX-89880894	AX-89880893	AX-89872396	AX-89880882
AU_2004-290	hap1	-	-	-	-	-	-	-	-	-	-	-	-	-	-	-	-	-	-	-	-	-	-	-	-	-	-	-	-	-	-	-	-	-	-	-	-	-	-	-	-	-	-	-	-	-	-	-	-
AU_2004-290	hap2	-	-	-	-	-	-	-	-	-	-	-	-	-	-	-	-	-	-	-	-	-	-	-	-	-	-	-	-	-	-	-	-	-	-	-	-	-	-	-	-	-	-	-	-	-	-	-	-
AU_2004-290	gpo1	-	-	-	-	-	-	-	-	-	-	-	-	-	-	-	-	-	-	-	-	-	-	-	-	-	-	-	-	-	-	-	-	-	-	-	-	-	-	-	-	-	-	-	-	-	-	-	-
AU_2004-290	gpo2	-	-	-	-	-	-	-	-	-	-	-	-	-	-	-	-	-	-	-	-	-	-	-	-	-	-	-	-	-	-	-	-	-	-	-	-	-	-	-	-	-	-	-	-	-	-	-	-
AU_2004-290	prob	-	-	-	-	-	-	-	-	-	-	-	-	-	-	-	-	-	-	-	-	-	-	-	-	-	-	-	-	-	-	-	-	-	-	-	-	-	-	-	-	-	-	-	-	-	-	-	-
AU_2006-475	hap1	-	-	-	-	-	-	-	-	-	-	-	-	-	-	-	-	-	-	-	-	-	-	-	-	-	-	-	-	-	-	-	-	-	-	-	-	-	-	-	-	-	-	-	-	-	-	-	-
AU_2006-475	hap2	-	-	-	-	-	-	-	-	-	-	-	-	-	-	-	-	-	-	-	-	-	-	-	-	-	-	-	-	-	-	-	-	-	-	-	-	-	-	-	-	-	-	-	-	-	-	-	-
AU_2006-475	gpo1	-	-	-	-	-	-	-	-	-	-	-	-	-	-	-	-	-	-	-	-	-	-	-	-	-	-	-	-	-	-	-	-	-	-	-	-	-	-	-	-	-	-	-	-	-	-	-	-
AU_2006-475	gpo2	-	-	-	-	-	-	-	-	-	-	-	-	-	-	-	-	-	-	-	-	-	-	-	-	-	-	-	-	-	-	-	-	-	-	-	-	-	-	-	-	-	-	-	-	-	-	-	-
AU_2006-475	prob	-	-	-	-	-	-	-	-	-	-	-	-	-	-	-	-	-	-	-	-	-	-	-	-	-	-	-	-	-	-	-	-	-	-	-	-	-	-	-	-	-	-	-	-	-	-	-	-
Elyana	hap1	-	-	-	-	-	-	-	-	-	-	-	-	-	-	-	-	-	-	-	-	-	-	-	-	-	-	-	-	-	-	-	-	-	-	-	-	-	-	-	-	-	-	-	-	-	-	-	-
Elyana	hap2	-	-	-	-	-	-	-	-	-	-	-	-	-	-	-	-	-	-	-	-	-	-	-	-	-	-	-	-	-	-	-	-	-	-	-	-	-	-	-	-	-	-	-	-	-	-	-	-
Elyana	gpo1	-	-	-	-	-	-	-	-	-	-	-	-	-	-	-	-	-	-	-	-	-	-	-	-	-	-	-	-	-	-	-	-	-	-	-	-	-	-	-	-	-	-	-	-	-	-	-	-
Elyana	gpo2	-	-	-	-	-	-	-	-	-	-	-	-	-	-	-	-	-	-	-	-	-	-	-	-	-	-	-	-	-	-	-	-	-	-	-	-	-	-	-	-	-	-	-	-	-	-	-	-
Elyana	prob	-	-	-	-	-	-	-	-	-	-	-	-	-	-	-	-	-	-	-	-	-	-	-	-	-	-	-	-	-	-	-	-	-	-	-	-	-	-	-	-	-	-	-	-	-	-	-	-
F_11.28-34	hap1	-	-	-	-	-	-	-	-	-	-	-	-	-	-	-	-	-	-	-	-	-	-	-	-	-	-	-	-	-	-	-	-	-	-	-	-	-	-	-	-	-	-	-	-	-	-	-	-
F_11.28-34	hap2	-	-	-	-	-	-	-	-	-	-	-	-	-	-	-	-	-	-	-	-	-	-	-	-	-	-	-	-	-	-	-	-	-	-	-	-	-	-	-	-	-	-	-	-	-	-	-	-
F_11.28-34	gpo1	-	-	-	-	-	-	-	-	-	-	-	-	-	-	-	-	-	-	-	-	-	-	-	-	-	-	-	-	-	-	-	-	-	-	-	-	-	-	-	-	-	-	-	-	-	-	-	-
F_11.28-34	gpo2	-	-	-	-	-	-	-	-	-	-	-	-	-	-	-	-	-	-	-	-	-	-	-	-	-	-	-	-	-	-	-	-	-	-	-	-	-	-	-	-	-	-	-	-	-	-	-	-
F_11.28-34	prob	-	-	-	-	-	-	-	-	-	-	-	-	-	-	-	-	-	-	-	-	-	-	-	-	-	-	-	-	-	-	-	-	-	-	-	-	-	-	-	-	-	-	-	-	-	-	-	-
F_FL_10-64	hap1	-	-	-	-	-	-	-	-	-	-	-	-	-	-	-	-	-	-	-	-	-	-	-	-	-	-	-	-	-	-	-	-	-	-	-	-	-	-	-	-	-	-	-	-	-	-	-	-
F_FL_10-64	hap2	-	-	-	-	-	-	-	-	-	-	-	-	-	-	-	-	-	-	-	-	-	-	-	-	-	-	-	-	-	-	-	-	-	-	-	-	-	-	-	-	-	-	-	-	-	-	-	-
F_FL_10-64	gpo1	-	-	-	-	-	-	-	-	-	-	-	-	-	-	-	-	-	-	-	-	-	-	-	-	-	-	-	-	-	-	-	-	-	-	-	-	-	-	-	-	-	-	-	-	-	-	-	-
F_FL_10-64	gpo2	-	-	-	-	-	-	-	-	-	-	-	-	-	-	-	-	-	-	-	-	-	-	-	-	-	-	-	-	-	-	-	-	-	-	-	-	-	-	-	-	-	-	-	-	-	-	-	-
F_FL_10-64	prob	-	-	-	-	-	-	-	-	-	-	-	-	-	-	-	-	-	-	-	-	-	-	-	-	-	-	-	-	-	-	-	-	-	-	-	-	-	-	-	-	-	-	-	-	-	-	-	-
F_FL_10-94	hap1	-	-	-	-	-	-	-	-	-	-	-	-	-	-	-	-	-	-	-	-	-	-	-	-	-	-	-	-	-	-	-	-	-	-	-	-	-	-	-	-	-	-	-	-	-	-	-	-
F_FL_10-94	hap2	-	-	-	-	-	-	-	-	-	-	-	-	-	-	-	-	-	-	-	-	-	-	-	-	-	-	-	-	-	-	-	-	-	-	-	-	-	-	-	-	-	-	-	-	-	-	-	-
F_FL_10-94	gpo1	-	-	-	-	-	-	-	-	-	-	-	-	-	-	-	-	-	-	-	-	-	-	-	-	-	-	-	-	-	-	-	-	-	-	-	-	-	-	-	-	-	-	-	-	-	-	-	-
F_FL_10-94	gpo2	-	-	-	-	-	-	-	-	-	-	-	-	-	-	-	-	-	-	-	-	-	-	-	-	-	-	-	-	-	-	-	-	-	-	-	-	-	-	-	-	-	-	-	-	-	-	-	-
F_FL_10-94	prob	-	-	-	-	-	-	-	-	-	-	-	-	-	-	-	-	-	-	-	-	-	-	-	-	-	-	-	-	-	-	-	-	-	-	-	-	-	-	-	-	-	-	-	-	-	-	-	-
F_Winterstar	hap1	-	-	-	-	-	-	-	-	-	-	-	-	-	-	-	-	-	-	-	-	-	-	-	-	-	-	-	-	-	-	-	-	-	-	-	-	-	-	-	-	-	-	-	-	-	-	-	-
F_Winterstar	hap2	-	-	-	-	-	-	-	-	-	-	-	-	-	-	-	-	-	-	-	-	-	-	-	-	-	-	-	-	-	-	-	-	-	-	-	-	-	-	-	-	-	-	-	-	-	-	-	-
F_Winterstar	gpo1	-	-	-	-	-	-	-	-	-	-	-	-	-	-	-	-	-	-	-	-	-	-	-	-	-	-	-	-	-	-	-	-	-	-	-	-	-	-	-	-	-	-	-	-	-	-	-	-
F_Winterstar	gpo2	-	-	-	-	-	-	-	-	-	-	-	-	-	-	-	-	-	-	-	-	-	-	-	-	-	-	-	-	-	-	-	-	-	-	-	-	-	-	-	-	-	-	-	-	-	-	-	-
F_Winterstar	prob	-	-	-	-	-	-	-	-	-	-	-	-	-	-	-	-	-	-	-	-	-	-	-	-	-	-	-	-	-	-	-	-	-	-	-	-	-	-	-	-	-	-	-	-	-	-	-	-
FL_00-98	hap1	-	-	-	-	-	-	-	-	-	-	-	-	-	-	-	-	-	-	-	-	-	-	-	-	-	-	-	-	-	-	-	-	-	-	-	-	-	-	-	-	-	-	-	-	-	-	-	-
FL_00-98	hap2	-	-	-	-	-	-	-	-	-	-	-	-	-	-	-	-	-	-	-	-	-	-	-	-	-	-	-	-	-	-	-	-	-	-	-	-	-	-	-	-	-	-	-	-	-	-	-	-
FL_00-98	gpo1	-	-	-	-	-	-	-	-	-	-	-	-	-	-	-	-	-	-	-	-	-	-	-	-	-	-	-	-	-	-	-	-	-	-	-	-	-	-	-	-	-	-	-	-	-	-	-	-
FL_00-98	gpo2	-	-	-	-	-	-	-	-	-	-	-	-	-	-	-	-	-	-	-	-	-	-	-	-	-	-	-	-	-	-	-	-	-	-	-	-	-	-	-	-	-	-	-	-	-	-	-	-
FL_00-98	prob	-	-	-	-	-	-	-	-	-	-	-	-	-	-	-	-	-	-	-	-	-	-	-	-	-	-	-	-	-	-	-	-	-	-	-	-	-	-	-	-	-	-	-	-	-	-	-	-
FL_01-29	hap1	-	-	-	-	-	-	-	-	-	-	-	-	-	-	-	-	-	-	-	-	-	-	-	-	-	-	-	-	-	-	-	-	-	-	-	-	-	-	-	-	-	-	-	-	-	-	-	-
FL_01-29	hap2	-	-	-	-	-	-	-	-	-	-	-	-	-	-	-	-	-	-	-	-	-	-	-	-	-	-	-	-	-	-	-	-	-	-	-	-	-	-	-	-	-	-	-	-	-	-	-	-
FL_01-29	gpo1	-	-	-	-	-	-	-	-	-	-	-	-	-	-	-	-	-	-	-	-	-	-	-	-	-	-	-	-	-	-	-	-	-	-	-	-	-	-	-	-	-	-	-	-	-	-	-	-
FL_01-29	gpo2	-	-	-	-	-	-	-	-	-	-	-	-	-	-	-	-	-	-	-	-	-	-	-	-	-	-	-	-	-	-	-	-	-	-	-	-	-	-	-	-	-	-	-	-	-	-	-	-
FL_01-29	prob	-	-	-	-	-	-	-	-	-	-	-	-	-	-	-	-	-	-	-	-	-	-	-	-	-	-	-	-	-	-	-	-	-	-	-	-	-	-	-	-	-	-	-	-	-	-	-	-
FL_01-92	hap1	-	-	-	-	-	-	-	-	-	-	-	-	-	-	-	-	-	-	-	-	-	-	-	-	-	-	-	-	-	-	-	-	-	-	-	-	-	-	-	-	-	-	-	-	-	-	-	-
FL_01-92	hap2	-	-	-	-	-	-	-	-	-	-	-	-	-	-	-	-	-	-	-	-	-	-	-	-	-	-	-	-	-	-	-	-	-	-	-	-	-	-	-	-	-	-	-	-	-	-	-	-
FL_01-92	gpo1	-	-	-	-	-	-	-	-	-	-	-	-	-	-	-	-	-	-	-	-	-	-	-	-	-	-	-	-	-	-	-	-	-	-	-	-	-	-	-	-	-	-	-	-	-	-	-	-
FL_01-92	gpo2	-	-	-	-	-	-	-	-	-	-	-	-	-	-	-	-	-	-	-	-	-	-	-	-	-	-	-	-	-	-	-	-	-	-	-	-	-	-	-	-	-	-	-	-	-	-	-	-
FL_01-92	prob	-	-	-	-	-	-	-	-	-	-	-	-	-	-	-	-	-	-	-	-	-	-	-	-	-	-	-	-	-	-	-	-	-	-	-	-	-	-	-	-	-	-	-	-	-	-	-	-
FL_02-58	hap1	-	-	-	-	-	-	-	-	-	-	-	-	-	-	-	-	-	-	-	-	-	-	-	-	-	-	-	-	-	-	-	-	-	-	-	-	-	-	-	-	-	-	-	-	-	-	-	-
FL_02-58	hap2	-	-	-	-	-	-	-	-	-	-	-	-	-	-	-	-	-	-	-	-	-	-	-	-	-	-	-	-	-	-	-	-	-	-	-	-	-	-	-	-	-	-	-	-	-	-	-	-
FL_02-58	gpo1	-	-	-	-	-	-	-	-	-	-	-	-	-	-	-	-	-	-	-	-	-	-	-	-	-	-	-	-	-	-	-	-	-	-	-	-	-	-	-	-	-	-	-	-	-	-	-	-
FL_02-58	gpo2	-	-	-	-	-	-	-	-	-	-	-	-	-	-	-	-	-	-	-	-	-	-	-	-	-	-	-	-	-	-	-	-	-	-	-	-	-	-	-	-	-	-	-	-	-	-	-	-
FL_02-58	prob	-	-	-	-	-	-	-	-	-	-	-	-	-	-	-	-	-	-	-	-	-	-	-	-	-	-	-	-	-	-	-	-	-	-	-	-	-	-	-	-	-	-	-	-	-	-	-	-
FL_02-66	hap1	-	-	-	-	-	-	-	-	-	-	-	-	-	-	-	-	-	-	-	-	-	-	-	-	-	-	-	-	-	-	-	-	-	-	-	-	-	-	-	-	-	-	-	-	-	-	-	-
FL_02-66	hap2	-	-	-	-	-	-	-	-	-	-	-	-	-	-	-	-	-	-	-	-	-	-	-	-	-	-	-	-	-	-	-	-	-	-	-	-	-	-	-	-	-	-	-	-	-	-	-	-
FL_02-66	gpo1	-	-	-	-	-	-	-	-	-	-	-	-	-	-	-	-	-	-	-	-	-	-	-	-	-	-	-	-	-	-	-	-	-	-	-	-	-	-	-	-	-	-	-	-	-	-	-	-
FL_02-66	gpo2	-	-	-	-	-	-	-	-	-	-	-	-	-	-	-	-	-	-	-	-	-	-	-	-	-	-	-	-	-	-	-	-	-	-	-	-	-	-	-	-	-	-	-	-	-	-	-	-
FL_02-66	prob	-	-	-	-	-	-	-	-	-	-	-	-	-	-	-	-	-	-	-	-	-	-	-	-	-	-	-	-	-	-	-	-	-	-	-	-	-	-	-	-	-	-	-	-	-	-	-	-
FL_02-67	hap1	-	-	-	-	-	-	-	-	-	-	-	-	-	-	-	-	-	-	-	-	-	-	-	-	-	-	-	-	-	-	-	-	-	-	-	-	-	-	-	-	-	-	-	-	-	-	-	-
FL_02-67	hap2	-	-	-	-	-	-	-	-	-	-	-	-	-	-	-	-	-	-	-	-	-	-	-	-	-	-	-	-	-	-	-	-	-	-	-	-	-	-	-	-	-	-	-	-	-	-	-	-
FL_02-67	gpo1	-	-	-	-	-	-	-	-	-	-	-	-	-	-	-	-	-	-	-	-	-	-	-	-	-	-	-	-	-	-	-	-	-	-	-	-	-	-	-	-	-	-	-	-	-	-	-	-
FL_02-67	gpo2	-	-	-	-	-	-	-	-	-	-	-	-	-	-	-	-	-	-	-	-	-	-	-	-	-	-	-	-	-	-	-	-	-	-	-	-	-	-	-	-	-	-	-	-	-	-	-	-
FL_02-67	prob	-	-	-	-	-	-	-	-	-	-	-	-	-	-	-	-	-	-	-	-	-	-	-	-	-	-	-	-	-	-	-	-	-	-	-	-	-	-	-	-	-	-	-	-	-	-	-	-
FL_03-133	hap1	-	-	-	-	-	-	-	-	-	-	-	-	-	-	-	-	-	-	-	-	-	-	-	-	-	-	-	-	-	-	-	-	-	-	-	-	-	-	-	-	-	-	-	-	-	-	-	-
FL_03-133	hap2	-	-	-	-	-	-	-	-	-	-	-	-	-	-	-	-	-	-	-	-	-	-	-	-	-	-	-	-	-	-	-	-	-	-	-	-	-	-	-	-	-	-	-	-	-	-	-	-
FL_03-133	gpo1	-	-	-	-	-	-	-	-	-	-	-	-	-	-	-	-	-	-	-	-	-	-	-	-	-	-	-	-	-	-	-	-	-	-	-	-	-	-	-	-	-	-	-	-	-	-	-	-
FL_03-133	gpo2	-	-	-	-	-	-	-	-	-	-	-	-	-	-	-	-	-	-	-	-	-	-	-	-	-	-	-	-	-	-	-	-	-	-	-	-	-	-	-	-	-	-	-	-	-	-	-	-
FL_03-133	prob	-	-	-	-	-	-	-	-	-	-	-	-	-	-	-	-	-	-	-	-	-	-	-	-	-	-	-	-	-	-	-	-	-	-	-	-	-	-	-	-	-	-	-	-	-	-	-	-
FL_03-161	hap1	-	-	-	-	-	-	-	-	-	-	-	-	-	-	-	-	-	-	-	-	-	-	-	-	-	-	-	-	-	-	-	-	-	-	-	-	-	-	-	-	-	-	-	-	-	-	-	-
FL_03-161	hap2	-	-	-	-	-	-	-	-	-	-	-	-	-	-	-	-	-	-	-	-	-	-	-	-	-	-	-	-	-	-	-	-	-	-	-	-	-	-	-	-	-	-	-	-	-	-	-	-
FL_03-161	gpo1	-	-	-	-	-	-	-	-	-	-	-	-	-	-	-	-	-	-	-	-	-	-	-	-	-	-	-	-	-	-	-	-	-	-	-	-	-	-	-	-	-	-	-	-	-	-	-	-
FL_03-161	gpo2	-	-	-	-	-	-	-	-	-	-	-	-	-	-	-	-	-	-	-	-	-	-	-	-	-	-	-	-	-	-	-	-	-	-	-	-	-	-	-	-	-	-	-	-	-	-	-	-
FL_03-161	prob	-	-	-	-	-	-	-	-	-	-	-	-	-	-	-	-	-	-	-	-	-	-	-	-	-	-	-	-	-	-	-	-	-	-	-	-	-	-	-	-	-	-	-	-	-	-	-	-
FL_04-19	hap1	-	-	-	-	-	-	-	-	-	-	-	-	-	-	-	-	-	-	-	-	-	-	-	-	-	-	-	-	-	-	-	-	-	-	-	-	-	-	-	-	-	-	-	-	-	-	-	-
FL_04-19	hap2	-	-	-	-	-	-	-	-	-	-	-	-	-	-	-	-	-	-	-	-	-	-	-	-	-	-	-	-	-	-	-	-	-	-	-	-	-	-	-	-	-	-	-	-	-	-	-	-
FL_04-19	gpo1	-	-	-	-	-	-	-	-	-	-	-	-	-	-	-	-	-	-	-	-	-	-	-	-	-	-	-	-	-	-	-	-	-	-	-	-	-	-	-	-	-	-	-	-	-	-	-	-
FL_04-19	gpo2	-	-	-	-	-	-	-	-	-	-	-	-	-	-	-	-	-	-	-	-	-	-	-	-	-	-	-	-	-	-	-	-	-	-	-	-	-	-	-	-	-	-	-	-	-	-	-	-
FL_04-19	prob	-	-	-	-	-	-	-	-	-	-	-	-	-	-	-	-	-	-	-	-	-	-	-	-	-	-	-	-	-	-	-	-	-	-	-	-	-	-	-	-	-	-	-	-	-	-	-	-
FL_04-61	hap1	-	-	-	-	-	-	-	-	-	-	-	-	-	-	-	-	-	-	-	-	-	-	-	-	-	-	-	-	-	-	-	-	-	-	-	-	-	-	-	-	-	-	-	-	-	-	-	-
FL_04-61	hap2	-	-	-	-	-	-	-	-	-	-	-	-	-	-	-	-	-	-	-	-	-	-	-	-	-	-	-	-	-	-	-	-	-	-	-	-	-	-	-	-	-	-	-	-	-	-	-	-
FL_04-61	gpo1	-	-	-	-	-	-	-	-	-	-	-	-	-	-	-	-	-	-	-	-	-	-	-	-	-	-	-	-	-	-	-	-	-	-	-	-	-	-	-	-	-	-	-	-	-	-	-	-
FL_04-61	gpo2	-	-	-	-	-	-	-	-	-	-	-	-	-	-	-	-	-	-	-	-	-	-	-	-	-	-	-	-	-	-	-	-	-	-	-	-	-	-	-	-	-	-	-	-	-	-	-	-
FL_04-61	prob	-	-	-	-	-	-	-	-	-	-	-	-	-	-	-	-	-	-	-	-	-	-	-	-	-	-	-	-	-	-	-	-	-	-	-	-	-	-	-	-	-	-	-	-	-	-	-	-
FL_04-73	hap1	-	-	-	-	-	-	-	-	-	-	-	-	-	-	-	-	-	-	-	-	-	-	-	-	-	-	-	-	-	-	-	-	-	-	-	-	-	-	-	-	-	-	-	-	-	-	-	-
FL_04-73	hap2	-	-	-	-	-	-	-	-	-	-	-	-	-	-	-	-	-	-	-	-	-	-	-	-	-	-	-	-	-	-	-	-	-	-	-	-	-	-	-	-	-	-	-	-	-	-	-	-
FL_04-73	gpo1	-	-	-	-	-	-	-	-	-	-	-	-	-	-	-	-	-	-	-	-	-	-	-	-	-	-	-	-	-	-	-	-	-	-	-	-	-	-	-	-	-	-	-	-	-	-	-	-
FL_04-73	gpo2	-	-	-	-	-	-	-	-	-	-	-	-	-	-	-	-	-	-	-	-	-	-	-	-	-	-	-	-	-	-	-	-	-	-	-	-	-	-	-	-	-	-	-	-	-	-	-	-
FL_04-73	prob	-	-	-	-	-	-	-	-	-	-	-	-	-	-	-	-	-	-	-	-	-	-	-	-	-	-	-	-	-	-	-	-	-	-	-	-	-	-	-	-	-	-	-	-	-	-	-	-
FL_05-131	hap1	-	-	-	-	-	-	-	-	-	-	-	-	-	-	-	-	-	-	-	-	-	-	-	-	-	-	-	-	-	-	-	-	-	-	-	-	-	-	-	-	-	-	-	-	-	-	-	-
FL_05-131	hap2	-	-	-	-	-	-	-	-	-	-	-	-	-	-	-	-	-	-	-	-	-	-	-	-	-	-	-	-	-	-	-	-	-	-	-	-	-	-	-	-	-	-	-	-	-	-	-	-
FL_05-131	gpo1	-	-	-	-	-	-	-	-	-	-	-	-	-	-	-	-	-	-	-	-	-	-	-	-	-	-	-	-	-	-	-	-	-	-	-	-	-	-	-	-	-	-	-	-	-	-	-	-
FL_05-131	gpo2	-	-	-	-	-	-	-	-	-	-	-	-	-	-	-	-	-	-	-	-	-	-	-	-	-	-	-	-	-	-	-	-	-	-	-	-	-	-	-	-	-	-	-	-	-	-	-	-
FL_05-131	prob	-	-	-	-	-	-	-	-	-	-	-	-	-	-	-	-	-	-	-	-	-	-	-	-	-	-	-	-	-	-	-	-	-	-	-	-	-	-	-	-	-	-	-	-	-	-	-	-
FL_05-190	hap1	-	-	-	-	-	-	-	-	-	-	-	-	-	-	-	-	-	-	-	-	-	-	-	-	-	-	-	-	-	-	-	-	-	-	-	-	-	-	-	-	-	-	-	-	-	-	-	-
FL_05-190	hap2	-	-	-	-	-	-	-	-	-	-	-	-	-	-	-	-	-	-	-	-	-	-	-	-	-	-	-	-	-	-	-	-	-	-	-	-	-	-	-	-	-	-	-	-	-	-	-	-
FL_05-190	gpo1	-	-	-	-	-	-	-	-	-	-	-	-	-	-	-	-	-	-	-	-	-	-	-	-	-	-	-	-	-	-	-	-	-	-	-	-	-	-	-	-	-	-	-	-	-	-	-	-
FL_05-190	gpo2	-	-	-	-	-	-	-	-	-	-	-	-	-	-	-	-	-	-	-	-	-	-	-	-	-	-	-	-	-	-	-	-	-	-	-	-	-	-	-	-	-	-	-	-	-	-	-	-
FL_05-190	prob	-	-	-	-	-	-	-	-	-	-	-	-	-	-	-	-	-	-	-	-	-	-	-	-	-	-	-	-	-	-	-	-	-	-	-	-	-	-	-	-	-	-	-	-	-	-	-	-
FL_05-73	hap1	-	-	-	-	-	-	-	-	-	-	-	-	-	-	-	-	-	-	-	-	-	-	-	-	-	-	-	-	-	-	-	-	-	-	-	-	-	-	-	-	-	-	-	-	-	-	-	-
FL_05-73	hap2	-	-	-	-	-	-	-	-	-	-	-	-	-	-	-	-	-	-	-	-	-	-	-	-	-	-	-	-	-	-	-	-	-	-	-	-	-	-	-	-	-	-	-	-	-	-	-	-
FL_05-73	gpo1	-	-	-	-	-	-	-	-	-	-	-	-	-	-	-	-	-	-	-	-	-	-	-	-	-	-	-	-	-	-	-	-	-	-	-	-	-	-	-	-	-	-	-	-	-	-	-	-
FL_05-73	gpo2	-	-	-	-	-	-	-	-	-	-	-	-	-	-	-	-	-	-	-	-	-	-	-	-	-	-	-	-	-	-	-	-	-	-	-	-	-	-	-	-	-	-	-	-	-	-	-	-
FL_05-73	prob	-	-	-	-	-	-	-	-	-	-	-	-	-	-	-	-	-	-	-	-	-	-	-	-	-	-	-	-	-	-	-	-	-	-	-	-	-	-	-	-	-	-	-	-	-	-	-	-
FL_06-45	hap1	-	-	-	-	-	-	-	-	-	-	-	-	-	-	-	-	-	-	-	-	-	-	-	-	-	-	-	-	-	-	-	-	-	-	-	-	-	-	-	-	-	-	-	-	-	-	-	-
FL_06-45	hap2	-	-	-	-	-	-	-	-	-	-	-	-	-	-	-	-	-	-	-	-	-	-	-	-	-	-	-	-	-	-	-	-	-	-	-	-	-	-	-	-	-	-	-	-	-	-	-	-
FL_06-45	gpo1	-	-	-	-	-	-	-	-	-	-	-	-	-	-	-	-	-	-	-	-	-	-	-	-	-	-	-	-	-	-	-	-	-	-	-	-	-	-	-	-	-	-	-	-	-	-	-	-
FL_06-45	gpo2	-	-	-	-	-	-	-	-	-	-	-	-	-	-	-	-	-	-	-	-	-	-	-	-	-	-	-	-	-	-	-	-	-	-	-	-	-	-	-	-	-	-	-	-	-	-	-	-
FL_06-45	prob	-	-	-	-	-	-	-	-	-	-	-	-	-	-	-	-	-	-	-	-	-	-	-	-	-	-	-	-	-	-	-	-	-	-	-	-	-	-	-	-	-	-	-	-	-	-	-	-
FL_06-58	hap1	-	-	-	-	-	-	-	-	-	-	-	-	-	-	-	-	-	-	-	-	-	-	-	-	-	-	-	-	-	-	-	-	-	-	-	-	-	-	-	-	-	-	-	-	-	-	-	-
FL_06-58	hap2	-	-	-	-	-	-	-	-	-	-	-	-	-	-	-	-	-	-	-	-	-	-	-	-	-	-	-	-	-	-	-	-	-	-	-	-	-	-	-	-	-	-	-	-	-	-	-	-
FL_06-58	gpo1	-	-	-	-	-	-	-	-	-	-	-	-	-	-	-	-	-	-	-	-	-	-	-	-	-	-	-	-	-	-	-	-	-	-	-	-	-	-	-	-	-	-	-	-	-	-	-	-
FL_06-58	gpo2	-	-	-	-	-	-	-	-	-	-	-	-	-	-	-	-	-	-	-	-	-	-	-	-	-	-	-	-	-	-	-	-	-	-	-	-	-	-	-	-	-	-	-	-	-	-	-	-
FL_06-58	prob	-	-	-	-	-	-	-	-	-	-	-	-	-	-	-	-	-	-	-	-	-	-	-	-	-	-	-	-	-	-	-	-	-	-	-	-	-	-	-	-	-	-	-	-	-	-	-	-
FL_07-168	hap1	-	-	-	-	-	-	-	-	-	-	-	-	-	-	-	-	-	-	-	-	-	-	-	-	-	-	-	-	-	-	-	-	-	-	-	-	-	-	-	-	-	-	-	-	-	-	-	-
FL_07-168	hap2	-	-	-	-	-	-	-	-	-	-	-	-	-	-	-	-	-	-	-	-	-	-	-	-	-	-	-	-	-	-	-	-	-	-	-	-	-	-	-	-	-	-	-	-	-	-	-	-
FL_07-168	gpo1	-	-	-	-	-	-	-	-	-	-	-	-	-	-	-	-	-	-	-	-	-	-	-	-	-	-	-	-	-	-	-	-	-	-	-	-	-	-	-	-	-	-	-	-	-	-	-	-
FL_07-168	gpo2	-	-	-	-	-	-	-	-	-	-	-	-	-	-	-	-	-	-	-	-	-	-	-	-	-	-	-	-	-	-	-	-	-	-	-	-	-	-	-	-	-	-	-	-	-	-	-	-
FL_07-168	prob	-	-	-	-	-	-	-	-	-	-	-	-	-	-	-	-	-	-	-	-	-	-	-	-	-	-	-	-	-	-	-	-	-	-	-	-	-	-	-	-	-	-	-	-	-	-	-	-
FL_07-68	hap1	-	-	-	-	-	-	-	-	-	-	-	-	-	-	-	-	-	-	-	-	-	-	-	-	-	-	-	-	-	-	-	-	-	-	-	-	-	-	-	-	-	-	-	-	-	-	-	-
FL_07-68	hap2	-	-	-	-	-	-	-	-	-	-	-	-	-	-	-	-	-	-	-	-	-	-	-	-	-	-	-	-	-	-	-	-	-	-	-	-	-	-	-	-	-	-	-	-	-	-	-	-
FL_07-68	gpo1	-	-	-	-	-	-	-	-	-	-	-	-	-	-	-	-	-	-	-	-	-	-	-	-	-	-	-	-	-	-	-	-	-	-	-	-	-	-	-	-	-	-	-	-	-	-	-	-
FL_07-68	gpo2	-	-	-	-	-	-	-	-	-	-	-	-	-	-	-	-	-	-	-	-	-	-	-	-	-	-	-	-	-	-	-	-	-	-	-	-	-	-	-	-	-	-	-	-	-	-	-	-
FL_07-68	prob	-	-	-	-	-	-	-	-	-	-	-	-	-	-	-	-	-	-	-	-	-	-	-	-	-	-	-	-	-	-	-	-	-	-	-	-	-	-	-	-	-	-	-	-	-	-	-	-
FL_08-50	hap1	-	-	-	-	-	-	-	-	-	-	-	-	-	-	-	-	-	-	-	-	-	-	-	-	-	-	-	-	-	-	-	-	-	-	-	-	-	-	-	-	-	-	-	-	-	-	-	-
FL_08-50	hap2	-	-	-	-	-	-	-	-	-	-	-	-	-	-	-	-	-	-	-	-	-	-	-	-	-	-	-	-	-	-	-	-	-	-	-	-	-	-	-	-	-	-	-	-	-	-	-	-
FL_08-50	gpo1	-	-	-	-	-	-	-	-	-	-	-	-	-	-	-	-	-	-	-	-	-	-	-	-	-	-	-	-	-	-	-	-	-	-	-	-	-	-	-	-	-	-	-	-	-	-	-	-
FL_08-50	gpo2	-	-	-	-	-	-	-	-	-	-	-	-	-	-	-	-	-	-	-	-	-	-	-	-	-	-	-	-	-	-	-	-	-	-	-	-	-	-	-	-	-	-	-	-	-	-	-	-
FL_08-50	prob	-	-	-	-	-	-	-	-	-	-	-	-	-	-	-	-	-	-	-	-	-	-	-	-	-	-	-	-	-	-	-	-	-	-	-	-	-	-	-	-	-	-	-	-	-	-	-	-
FL_93-103	hap1	-	-	-	-	-	-	-	-	-	-	-	-	-	-	-	-	-	-	-	-	-	-	-	-	-	-	-	-	-	-	-	-	-	-	-	-	-	-	-	-	-	-	-	-	-	-	-	-
FL_93-103	hap2	-	-	-	-	-	-	-	-	-	-	-	-	-	-	-	-	-	-	-	-	-	-	-	-	-	-	-	-	-	-	-	-	-	-	-	-	-	-	-	-	-	-	-	-	-	-	-	-
FL_93-103	gpo1	-	-	-	-	-	-	-	-	-	-	-	-	-	-	-	-	-	-	-	-	-	-	-	-	-	-	-	-	-	-	-	-	-	-	-	-	-	-	-	-	-	-	-	-	-	-	-	-
FL_93-103	gpo2	-	-	-	-	-	-	-	-	-	-	-	-	-	-	-	-	-	-	-	-	-	-	-	-	-	-	-	-	-	-	-	-	-	-	-	-	-	-	-	-	-	-	-	-	-	-	-	-
FL_93-103	prob	-	-	-	-	-	-	-	-	-	-	-	-	-	-	-	-	-	-	-	-	-	-	-	-	-	-	-	-	-	-	-	-	-	-	-	-	-	-	-	-	-	-	-	-	-	-	-	-
FL_95-316	hap1	-	-	-	-	-	-	-	-	-	-	-	-	-	-	-	-	-	-	-	-	-	-	-	-	-	-	-	-	-	-	-	-	-	-	-	-	-	-	-	-	-	-	-	-	-	-	-	-
FL_95-316	hap2	-	-	-	-	-	-	-	-	-	-	-	-	-	-	-	-	-	-	-	-	-	-	-	-	-	-	-	-	-	-	-	-	-	-	-	-	-	-	-	-	-	-	-	-	-	-	-	-
FL_95-316	gpo1	-	-	-	-	-	-	-	-	-	-	-	-	-	-	-	-	-	-	-	-	-	-	-	-	-	-	-	-	-	-	-	-	-	-	-	-	-	-	-	-	-	-	-	-	-	-	-	-
FL_95-316	gpo2	-	-	-	-	-	-	-	-	-	-	-	-	-	-	-	-	-	-	-	-	-	-	-	-	-	-	-	-	-	-	-	-	-	-	-	-	-	-	-	-	-	-	-	-	-	-	-	-
FL_95-316	prob	-	-	-	-	-	-	-	-	-	-	-	-	-	-	-	-	-	-	-	-	-	-	-	-	-	-	-	-	-	-	-	-	-	-	-	-	-	-	-	-	-	-	-	-	-	-	-	-
M_11.28-34	hap1	-	-	-	-	-	-	-	-	-	-	-	-	-	-	-	-	-	-	-	-	-	-	-	-	-	-	-	-	-	-	-	-	-	-	-	-	-	-	-	-	-	-	-	-	-	-	-	-
M_11.28-34	hap2	-	-	-	-	-	-	-	-	-	-	-	-	-	-	-	-	-	-	-	-	-	-	-	-	-	-	-	-	-	-	-	-	-	-	-	-	-	-	-	-	-	-	-	-	-	-	-	-
M_11.28-34	gpo1	-	-	-	-	-	-	-	-	-	-	-	-	-	-	-	-	-	-	-	-	-	-	-	-	-	-	-	-	-	-	-	-	-	-	-	-	-	-	-	-	-	-	-	-	-	-	-	-
M_11.28-34	gpo2	-	-	-	-	-	-	-	-	-	-	-	-	-	-	-	-	-	-	-	-	-	-	-	-	-	-	-	-	-	-	-	-	-	-	-	-	-	-	-	-	-	-	-	-	-	-	-	-
M_11.28-34	prob	-	-	-	-	-	-	-	-	-	-	-	-	-	-	-	-	-	-	-	-	-	-	-	-	-	-	-	-	-	-	-	-	-	-	-	-	-	-	-	-	-	-	-	-	-	-	-	-
M_FL_10-24	hap1	-	-	-	-	-	-	-	-	-	-	-	-	-	-	-	-	-	-	-	-	-	-	-	-	-	-	-	-	-	-	-	-	-	-	-	-	-	-	-	-	-	-	-	-	-	-	-	-
M_FL_10-24	hap2	-	-	-	-	-	-	-	-	-	-	-	-	-	-	-	-	-	-	-	-	-	-	-	-	-	-	-	-	-	-	-	-	-	-	-	-	-	-	-	-	-	-	-	-	-	-	-	-
M_FL_10-24	gpo1	-	-	-	-	-	-	-	-	-	-	-	-	-	-	-	-	-	-	-	-	-	-	-	-	-	-	-	-	-	-	-	-	-	-	-	-	-	-	-	-	-	-	-	-	-	-	-	-
M_FL_10-24	gpo2	-	-	-	-	-	-	-	-	-	-	-	-	-	-	-	-	-	-	-	-	-	-	-	-	-	-	-	-	-	-	-	-	-	-	-	-	-	-	-	-	-	-	-	-	-	-	-	-
M_FL_10-24	prob	-	-	-	-	-	-	-	-	-	-	-	-	-	-	-	-	-	-	-	-	-	-	-	-	-	-	-	-	-	-	-	-	-	-	-	-	-	-	-	-	-	-	-	-	-	-	-	-
M_FL_10-47	hap1	-	-	-	-	-	-	-	-	-	-	-	-	-	-	-	-	-	-	-	-	-	-	-	-	-	-	-	-	-	-	-	-	-	-	-	-	-	-	-	-	-	-	-	-	-	-	-	-
M_FL_10-47	hap2	-	-	-	-	-	-	-	-	-	-	-	-	-	-	-	-	-	-	-	-	-	-	-	-	-	-	-	-	-	-	-	-	-	-	-	-	-	-	-	-	-	-	-	-	-	-	-	-
M_FL_10-47	gpo1	-	-	-	-	-	-	-	-	-	-	-	-	-	-	-	-	-	-	-	-	-	-	-	-	-	-	-	-	-	-	-	-	-	-	-	-	-	-	-	-	-	-	-	-	-	-	-	-
M_FL_10-47	gpo2	-	-	-	-	-	-	-	-	-	-	-	-	-	-	-	-	-	-	-	-	-	-	-	-	-	-	-	-	-	-	-	-	-	-	-	-	-	-	-	-	-	-	-	-	-	-	-	-
M_FL_10-47	prob	-	-	-	-	-	-	-	-	-	-	-	-	-	-	-	-	-	-	-	-	-	-	-	-	-	-	-	-	-	-	-	-	-	-	-	-	-	-	-	-	-	-	-	-	-	-	-	-
M_Winterstar	hap1	-	-	-	-	-	-	-	-	-	-	-	-	-	-	-	-	-	-	-	-	-	-	-	-	-	-	-	-	-	-	-	-	-	-	-	-	-	-	-	-	-	-	-	-	-	-	-	-
M_Winterstar	hap2	-	-	-	-	-	-	-	-	-	-	-	-	-	-	-	-	-	-	-	-	-	-	-	-	-	-	-	-	-	-	-	-	-	-	-	-	-	-	-	-	-	-	-	-	-	-	-	-
M_Winterstar	gpo1	-	-	-	-	-	-	-	-	-	-	-	-	-	-	-	-	-	-	-	-	-	-	-	-	-	-	-	-	-	-	-	-	-	-	-	-	-	-	-	-	-	-	-	-	-	-	-	-
M_Winterstar	gpo2	-	-	-	-	-	-	-	-	-	-	-	-	-	-	-	-	-	-	-	-	-	-	-	-	-	-	-	-	-	-	-	-	-	-	-	-	-	-	-	-	-	-	-	-	-	-	-	-
M_Winterstar	prob	-	-	-	-	-	-	-	-	-	-	-	-	-	-	-	-	-	-	-	-	-	-	-	-	-	-	-	-	-	-	-	-	-	-	-	-	-	-	-	-	-	-	-	-	-	-	-	-
Dummy10F	hap1	-	-	-	-	-	A	-	-	-	-	-	B	A	-	A	B	B	A	B	B	B	B	-	A	B	-	B	-	-	B	-	-	A	A	B	B	-	-	-	-	B	A	B	A	A	A	A	A
Dummy10F	hap2	-	-	-	-	-	A	-	-	-	-	-	B	A	-	A	B	B	A	B	B	B	B	-	A	B	-	B	-	-	B	-	-	A	A	B	B	-	-	-	-	B	A	B	A	A	A	A	A
Dummy10F	gpo1	-	-	-	-	-	-	-	-	-	-	-	-	-	-	-	-	-	-	-	-	-	-	-	-	-	-	-	-	-	-	-	-	-	-	-	-	-	-	-	-	-	-	-	-	-	-	-	-
Dummy10F	gpo2	-	-	-	-	-	-	-	-	-	-	-	-	-	-	-	-	-	-	-	-	-	-	-	-	-	-	-	-	-	-	-	-	-	-	-	-	-	-	-	-	-	-	-	-	-	-	-	-
Dummy10F	prob	-	-	-	-	-	-	-	-	-	-	-	-	-	-	-	-	-	-	-	-	-	-	-	-	-	-	-	-	-	-	-	-	-	-	-	-	-	-	-	-	-	-	-	-	-	-	-	-
Dummy10M	hap1	-	-	-	-	-	A	-	-	-	-	-	B	A	-	A	B	B	A	B	B	B	B	-	A	B	-	B	-	-	B	-	-	A	A	B	B	-	-	-	-	B	A	B	A	A	A	A	A
Dummy10M	hap2	-	-	-	-	-	A	-	-	-	-	-	B	A	-	A	B	B	A	B	B	B	B	-	A	B	-	B	-	-	B	-	-	A	A	B	B	-	-	-	-	B	A	B	A	A	A	A	A
Dummy10M	gpo1	-	-	-	-	-	-	-	-	-	-	-	-	-	-	-	-	-	-	-	-	-	-	-	-	-	-	-	-	-	-	-	-	-	-	-	-	-	-	-	-	-	-	-	-	-	-	-	-
Dummy10M	gpo2	-	-	-	-	-	-	-	-	-	-	-	-	-	-	-	-	-	-	-	-	-	-	-	-	-	-	-	-	-	-	-	-	-	-	-	-	-	-	-	-	-	-	-	-	-	-	-	-
Dummy10M	prob	-	-	-	-	-	-	-	-	-	-	-	-	-	-	-	-	-	-	-	-	-	-	-	-	-	-	-	-	-	-	-	-	-	-	-	-	-	-	-	-	-	-	-	-	-	-	-	-
Dummy13	hap1	A	A	B	B	A	-	B	A	A	B	B	-	A	B	A	B	-	A	B	B	B	-	A	A	-	B	B	A	B	B	B	A	A	A	-	B	B	A	A	A	B	A	B	A	A	A	A	A
Dummy13	hap2	B	B	A	A	B	-	A	B	B	A	A	-	A	A	A	B	-	A	B	B	B	-	B	A	-	A	B	B	A	B	A	B	A	A	-	B	A	B	B	B	B	A	B	A	A	A	A	A
Dummy13	gpo1	-	-	-	-	-	-	-	-	-	-	-	-	-	-	-	-	-	-	-	-	-	-	-	-	-	-	-	-	-	-	-	-	-	-	-	-	-	-	-	-	-	-	-	-	-	-	-	-
Dummy13	gpo2	-	-	-	-	-	-	-	-	-	-	-	-	-	-	-	-	-	-	-	-	-	-	-	-	-	-	-	-	-	-	-	-	-	-	-	-	-	-	-	-	-	-	-	-	-	-	-	-
Dummy13	prob	1.000	1.000	1.000	1.000	1.000	-	1.000	1.000	1.000	1.000	1.000	-	-	1.000	-	-	-	-	-	-	-	-	1.000	-	-	1.000	-	1.000	1.000	-	1.000	1.000	-	-	-	-	1.000	1.000	1.000	1.000	-	-	-	-	-	-	-	-
Dummy18	hap1	A	A	B	B	A	-	B	A	A	B	B	-	A	B	A	B	-	A	B	B	B	-	A	A	-	B	B	A	B	B	B	A	A	A	-	B	B	A	A	A	B	A	B	A	A	A	A	A
Dummy18	hap2	B	B	A	A	B	-	A	B	B	A	A	-	A	A	A	B	-	A	B	B	B	-	B	A	-	A	B	B	A	B	A	B	A	A	-	B	A	B	B	B	B	A	B	A	A	A	A	A
Dummy18	gpo1	-	-	-	-	-	-	-	-	-	-	-	-	-	-	-	-	-	-	-	-	-	-	-	-	-	-	-	-	-	-	-	-	-	-	-	-	-	-	-	-	-	-	-	-	-	-	-	-
Dummy18	gpo2	-	-	-	-	-	-	-	-	-	-	-	-	-	-	-	-	-	-	-	-	-	-	-	-	-	-	-	-	-	-	-	-	-	-	-	-	-	-	-	-	-	-	-	-	-	-	-	-
Dummy18	prob	1.000	1.000	1.000	1.000	1.000	-	1.000	1.000	1.000	1.000	1.000	-	-	1.000	-	-	-	-	-	-	-	-	1.000	-	-	1.000	-	1.000	1.000	-	1.000	1.000	-	-	-	-	1.000	1.000	1.000	1.000	-	-	-	-	-	-	-	-
Dummy24	hap1	A	A	B	B	A	A	B	A	A	B	B	B	A	B	A	B	B	A	B	B	B	B	A	A	B	B	B	A	B	B	B	A	A	A	B	B	B	A	A	A	B	A	B	A	A	A	A	A
Dummy24	hap2	B	B	A	A	B	A	A	B	B	A	A	B	A	A	A	B	B	A	B	B	B	B	B	A	B	A	B	B	A	B	A	B	A	A	B	B	A	B	B	B	B	A	B	A	A	A	A	A
Dummy24	gpo1	-	-	-	-	-	-	-	-	-	-	-	-	-	-	-	-	-	-	-	-	-	-	-	-	-	-	-	-	-	-	-	-	-	-	-	-	-	-	-	-	-	-	-	-	-	-	-	-
Dummy24	gpo2	-	-	-	-	-	-	-	-	-	-	-	-	-	-	-	-	-	-	-	-	-	-	-	-	-	-	-	-	-	-	-	-	-	-	-	-	-	-	-	-	-	-	-	-	-	-	-	-
Dummy24	prob	1.000	1.000	1.000	1.000	1.000	-	1.000	1.000	1.000	1.000	1.000	-	-	1.000	-	-	-	-	-	-	-	-	1.000	-	-	1.000	-	1.000	1.000	-	1.000	1.000	-	-	-	-	1.000	1.000	1.000	1.000	-	-	-	-	-	-	-	-
Dummy35	hap1	A	A	B	B	A	A	B	A	A	B	B	-	-	B	-	-	-	-	-	-	-	-	A	-	-	B	-	A	B	-	B	A	-	-	-	-	B	A	A	A	-	-	-	-	-	-	-	-
Dummy35	hap2	B	B	A	A	B	A	A	B	B	A	A	-	-	A	-	-	-	-	-	-	-	-	B	-	-	A	-	B	A	-	A	B	-	-	-	-	A	B	B	B	-	-	-	-	-	-	-	-
Dummy35	gpo1	-	-	-	-	-	-	-	-	-	-	-	-	-	-	-	-	-	-	-	-	-	-	-	-	-	-	-	-	-	-	-	-	-	-	-	-	-	-	-	-	-	-	-	-	-	-	-	-
Dummy35	gpo2	-	-	-	-	-	-	-	-	-	-	-	-	-	-	-	-	-	-	-	-	-	-	-	-	-	-	-	-	-	-	-	-	-	-	-	-	-	-	-	-	-	-	-	-	-	-	-	-
Dummy35	prob	1.000	1.000	1.000	1.000	1.000	-	1.000	1.000	1.000	1.000	1.000	-	-	1.000	-	-	-	-	-	-	-	-	1.000	-	-	1.000	-	1.000	1.000	-	1.000	1.000	-	-	-	-	1.000	1.000	1.000	1.000	-	-	-	-	-	-	-	-
Dummy38	hap1	-	-	-	-	-	-	-	-	-	-	-	-	-	-	-	-	-	-	-	-	-	-	-	-	-	-	-	-	-	-	-	-	-	-	-	-	-	-	-	-	-	-	-	-	-	-	-	-
Dummy38	hap2	-	-	-	-	-	-	-	-	-	-	-	-	-	-	-	-	-	-	-	-	-	-	-	-	-	-	-	-	-	-	-	-	-	-	-	-	-	-	-	-	-	-	-	-	-	-	-	-
Dummy38	gpo1	-	-	-	-	-	-	-	-	-	-	-	-	-	-	-	-	-	-	-	-	-	-	-	-	-	-	-	-	-	-	-	-	-	-	-	-	-	-	-	-	-	-	-	-	-	-	-	-
Dummy38	gpo2	-	-	-	-	-	-	-	-	-	-	-	-	-	-	-	-	-	-	-	-	-	-	-	-	-	-	-	-	-	-	-	-	-	-	-	-	-	-	-	-	-	-	-	-	-	-	-	-
Dummy38	prob	-	-	-	-	-	-	-	-	-	-	-	-	-	-	-	-	-	-	-	-	-	-	-	-	-	-	-	-	-	-	-	-	-	-	-	-	-	-	-	-	-	-	-	-	-	-	-	-
Dummy39	hap1	-	-	-	-	-	-	-	-	-	-	-	-	-	-	-	-	-	-	-	-	-	-	-	-	-	-	-	-	-	-	-	-	-	-	-	-	-	-	-	-	-	-	-	-	-	-	-	-
Dummy39	hap2	-	-	-	-	-	-	-	-	-	-	-	-	-	-	-	-	-	-	-	-	-	-	-	-	-	-	-	-	-	-	-	-	-	-	-	-	-	-	-	-	-	-	-	-	-	-	-	-
Dummy39	gpo1	-	-	-	-	-	-	-	-	-	-	-	-	-	-	-	-	-	-	-	-	-	-	-	-	-	-	-	-	-	-	-	-	-	-	-	-	-	-	-	-	-	-	-	-	-	-	-	-
Dummy39	gpo2	-	-	-	-	-	-	-	-	-	-	-	-	-	-	-	-	-	-	-	-	-	-	-	-	-	-	-	-	-	-	-	-	-	-	-	-	-	-	-	-	-	-	-	-	-	-	-	-
Dummy39	prob	-	-	-	-	-	-	-	-	-	-	-	-	-	-	-	-	-	-	-	-	-	-	-	-	-	-	-	-	-	-	-	-	-	-	-	-	-	-	-	-	-	-	-	-	-	-	-	-
Dummy40	hap1	A	A	B	B	A	A	B	A	A	B	B	B	A	B	A	B	B	A	B	B	B	B	A	A	B	B	B	A	B	B	B	A	A	A	B	B	B	A	A	A	B	A	B	A	A	A	A	A
Dummy40	hap2	B	B	A	A	B	A	A	B	B	A	A	B	A	A	A	B	B	A	B	B	B	B	B	A	B	A	B	B	A	B	A	B	A	A	B	B	A	B	B	B	B	A	B	A	A	A	A	A
Dummy40	gpo1	-	-	-	-	-	-	-	-	-	-	-	-	-	-	-	-	-	-	-	-	-	-	-	-	-	-	-	-	-	-	-	-	-	-	-	-	-	-	-	-	-	-	-	-	-	-	-	-
Dummy40	gpo2	-	-	-	-	-	-	-	-	-	-	-	-	-	-	-	-	-	-	-	-	-	-	-	-	-	-	-	-	-	-	-	-	-	-	-	-	-	-	-	-	-	-	-	-	-	-	-	-
Dummy40	prob	1.000	1.000	1.000	1.000	1.000	-	1.000	1.000	1.000	1.000	1.000	-	-	1.000	-	-	-	-	-	-	-	-	1.000	-	-	1.000	-	1.000	1.000	-	1.000	1.000	-	-	-	-	1.000	1.000	1.000	1.000	-	-	-	-	-	-	-	-
Dummy42	hap1	A	A	B	B	A	B	B	A	A	B	-	A	A	-	A	B	A	A	B	B	B	A	-	A	A	B	B	-	-	B	-	A	A	A	A	B	-	A	A	A	B	A	B	A	A	A	A	A
Dummy42	hap2	B	B	A	A	B	A	A	B	B	A	-	A	B	-	B	A	A	B	A	A	A	A	-	B	A	A	A	-	-	A	-	A	B	B	A	A	-	B	A	A	A	B	A	B	B	B	B	B
Dummy42	gpo1	-	-	-	-	-	-	-	-	-	-	-	-	-	-	-	-	-	-	-	-	-	-	-	-	-	-	-	-	-	-	-	-	-	-	-	-	-	-	-	-	-	-	-	-	-	-	-	-
Dummy42	gpo2	-	-	-	-	-	-	-	-	-	-	-	-	-	-	-	-	-	-	-	-	-	-	-	-	-	-	-	-	-	-	-	-	-	-	-	-	-	-	-	-	-	-	-	-	-	-	-	-
Dummy42	prob	1.000	1.000	1.000	1.000	1.000	1.000	1.000	1.000	1.000	1.000	-	-	1.000	-	1.000	1.000	-	1.000	1.000	1.000	1.000	-	-	1.000	-	1.000	1.000	-	-	1.000	-	-	1.000	1.000	-	1.000	-	1.000	-	-	1.000	1.000	1.000	1.000	1.000	1.000	1.000	1.000
Dummy46	hap1	-	-	-	-	-	A	-	-	-	-	A	-	-	A	-	-	-	-	-	-	-	-	-	-	-	-	-	-	A	-	A	B	-	-	-	-	A	-	B	B	-	-	-	-	-	-	-	-
Dummy46	hap2	-	-	-	-	-	B	-	-	-	-	B	-	-	B	-	-	-	-	-	-	-	-	-	-	-	-	-	-	B	-	B	A	-	-	-	-	B	-	A	A	-	-	-	-	-	-	-	-
Dummy46	gpo1	-	-	-	-	-	-	-	-	-	-	-	-	-	-	-	-	-	-	-	-	-	-	-	-	-	-	-	-	-	-	-	-	-	-	-	-	-	-	-	-	-	-	-	-	-	-	-	-
Dummy46	gpo2	-	-	-	-	-	-	-	-	-	-	-	-	-	-	-	-	-	-	-	-	-	-	-	-	-	-	-	-	-	-	-	-	-	-	-	-	-	-	-	-	-	-	-	-	-	-	-	-
Dummy46	prob	-	-	-	-	-	1.000	-	-	-	-	1.000	-	-	1.000	-	-	-	-	-	-	-	-	-	-	-	-	-	-	1.000	-	1.000	1.000	-	-	-	-	1.000	-	1.000	1.000	-	-	-	-	-	-	-	-
Dummy54	hap1	-	-	-	-	-	-	-	-	-	-	-	-	-	-	-	-	-	-	-	-	-	-	-	-	-	-	-	-	-	-	-	-	-	-	-	-	-	-	-	-	-	-	-	-	-	-	-	-
Dummy54	hap2	-	-	-	-	-	-	-	-	-	-	-	-	-	-	-	-	-	-	-	-	-	-	-	-	-	-	-	-	-	-	-	-	-	-	-	-	-	-	-	-	-	-	-	-	-	-	-	-
Dummy54	gpo1	-	-	-	-	-	-	-	-	-	-	-	-	-	-	-	-	-	-	-	-	-	-	-	-	-	-	-	-	-	-	-	-	-	-	-	-	-	-	-	-	-	-	-	-	-	-	-	-
Dummy54	gpo2	-	-	-	-	-	-	-	-	-	-	-	-	-	-	-	-	-	-	-	-	-	-	-	-	-	-	-	-	-	-	-	-	-	-	-	-	-	-	-	-	-	-	-	-	-	-	-	-
Dummy54	prob	-	-	-	-	-	-	-	-	-	-	-	-	-	-	-	-	-	-	-	-	-	-	-	-	-	-	-	-	-	-	-	-	-	-	-	-	-	-	-	-	-	-	-	-	-	-	-	-
Dummy56	hap1	-	-	-	-	-	-	-	-	-	-	-	-	-	-	-	-	-	-	-	-	-	-	-	-	-	-	-	-	-	-	-	-	-	-	-	-	-	-	-	-	-	-	-	-	-	-	-	-
Dummy56	hap2	-	-	-	-	-	-	-	-	-	-	-	-	-	-	-	-	-	-	-	-	-	-	-	-	-	-	-	-	-	-	-	-	-	-	-	-	-	-	-	-	-	-	-	-	-	-	-	-
Dummy56	gpo1	-	-	-	-	-	-	-	-	-	-	-	-	-	-	-	-	-	-	-	-	-	-	-	-	-	-	-	-	-	-	-	-	-	-	-	-	-	-	-	-	-	-	-	-	-	-	-	-
Dummy56	gpo2	-	-	-	-	-	-	-	-	-	-	-	-	-	-	-	-	-	-	-	-	-	-	-	-	-	-	-	-	-	-	-	-	-	-	-	-	-	-	-	-	-	-	-	-	-	-	-	-
Dummy56	prob	-	-	-	-	-	-	-	-	-	-	-	-	-	-	-	-	-	-	-	-	-	-	-	-	-	-	-	-	-	-	-	-	-	-	-	-	-	-	-	-	-	-	-	-	-	-	-	-
Dummy62	hap1	A	A	B	B	A	-	B	A	A	B	B	-	-	B	-	-	-	-	-	-	-	-	A	-	-	B	-	A	B	-	B	A	-	-	-	-	B	A	A	A	-	-	-	-	-	-	-	-
Dummy62	hap2	B	B	A	A	B	-	A	B	B	A	A	-	-	A	-	-	-	-	-	-	-	-	B	-	-	A	-	B	A	-	A	B	-	-	-	-	A	B	B	B	-	-	-	-	-	-	-	-
Dummy62	gpo1	-	-	-	-	-	-	-	-	-	-	-	-	-	-	-	-	-	-	-	-	-	-	-	-	-	-	-	-	-	-	-	-	-	-	-	-	-	-	-	-	-	-	-	-	-	-	-	-
Dummy62	gpo2	-	-	-	-	-	-	-	-	-	-	-	-	-	-	-	-	-	-	-	-	-	-	-	-	-	-	-	-	-	-	-	-	-	-	-	-	-	-	-	-	-	-	-	-	-	-	-	-
Dummy62	prob	1.000	1.000	1.000	1.000	1.000	-	1.000	1.000	1.000	1.000	1.000	-	-	1.000	-	-	-	-	-	-	-	-	1.000	-	-	1.000	-	1.000	1.000	-	1.000	1.000	-	-	-	-	1.000	1.000	1.000	1.000	-	-	-	-	-	-	-	-
Dummy67	hap1	-	-	-	-	-	-	-	-	-	-	A	-	-	A	-	-	-	-	-	-	-	-	B	-	-	-	-	B	A	-	A	B	-	-	-	-	A	-	B	B	-	-	-	-	-	-	-	-
Dummy67	hap2	-	-	-	-	-	-	-	-	-	-	B	-	-	B	-	-	-	-	-	-	-	-	A	-	-	-	-	A	B	-	B	A	-	-	-	-	B	-	A	A	-	-	-	-	-	-	-	-
Dummy67	gpo1	-	-	-	-	-	-	-	-	-	-	-	-	-	-	-	-	-	-	-	-	-	-	-	-	-	-	-	-	-	-	-	-	-	-	-	-	-	-	-	-	-	-	-	-	-	-	-	-
Dummy67	gpo2	-	-	-	-	-	-	-	-	-	-	-	-	-	-	-	-	-	-	-	-	-	-	-	-	-	-	-	-	-	-	-	-	-	-	-	-	-	-	-	-	-	-	-	-	-	-	-	-
Dummy67	prob	-	-	-	-	-	-	-	-	-	-	1.000	-	-	1.000	-	-	-	-	-	-	-	-	1.000	-	-	-	-	1.000	1.000	-	1.000	1.000	-	-	-	-	1.000	-	1.000	1.000	-	-	-	-	-	-	-	-
11.28-34	hap1	A	A	B	B	A	A	B	A	A	B	B	B	A	B	A	B	B	A	B	B	B	B	A	A	B	B	B	A	B	B	B	A	A	A	B	B	B	A	A	A	B	A	B	A	A	A	A	A
11.28-34	hap2	A	A	B	B	A	A	B	A	A	B	B	B	A	B	A	B	B	A	B	B	B	B	A	A	B	B	B	A	B	B	B	A	A	A	B	B	B	A	A	A	B	A	B	A	A	A	A	A
11.28-34	gpo1	-	-	-	-	-	-	-	-	-	-	-	-	-	-	-	-	-	-	-	-	-	-	-	-	-	-	-	-	-	-	-	-	-	-	-	-	-	-	-	-	-	-	-	-	-	-	-	-
11.28-34	gpo2	-	-	-	-	-	-	-	-	-	-	-	-	-	-	-	-	-	-	-	-	-	-	-	-	-	-	-	-	-	-	-	-	-	-	-	-	-	-	-	-	-	-	-	-	-	-	-	-
11.28-34	prob	-	-	-	-	-	-	-	-	-	-	-	-	-	-	-	-	-	-	-	-	-	-	-	-	-	-	-	-	-	-	-	-	-	-	-	-	-	-	-	-	-	-	-	-	-	-	-	-
FL_06-134	hap1	B	B	A	A	B	A	A	B	B	A	A	B	A	A	A	B	B	A	B	B	B	B	B	A	B	A	B	B	A	B	A	B	A	A	B	B	A	B	B	B	B	A	B	A	A	A	A	A
FL_06-134	hap2	A	A	B	B	A	A	B	A	A	B	B	B	A	B	A	B	B	A	B	B	B	B	A	A	B	B	B	A	B	B	B	A	A	A	B	B	B	A	A	A	B	A	B	A	A	A	A	A
FL_06-134	gpo1	-	-	-	-	-	-	-	-	-	-	-	-	-	-	-	-	-	-	-	-	-	-	-	-	-	-	-	-	-	-	-	-	-	-	-	-	-	-	-	-	-	-	-	-	-	-	-	-
FL_06-134	gpo2	-	-	-	-	-	-	-	-	-	-	-	-	-	-	-	-	-	-	-	-	-	-	-	-	-	-	-	-	-	-	-	-	-	-	-	-	-	-	-	-	-	-	-	-	-	-	-	-
FL_06-134	prob	1.000	1.000	1.000	1.000	1.000	-	1.000	1.000	1.000	1.000	1.000	-	-	1.000	-	-	-	-	-	-	-	-	1.000	-	-	1.000	-	1.000	1.000	-	1.000	1.000	-	-	-	-	1.000	1.000	1.000	1.000	-	-	-	-	-	-	-	-
FL_06-38	hap1	B	B	A	A	B	A	A	B	B	A	A	B	A	A	A	B	B	A	B	B	B	B	B	A	B	A	B	B	A	B	A	B	A	A	B	B	A	B	B	B	B	A	B	A	A	A	A	A
FL_06-38	hap2	A	A	B	B	A	A	B	A	A	B	B	B	A	B	A	B	B	A	B	B	B	B	A	A	B	B	B	A	B	B	B	A	A	A	B	B	B	A	A	A	B	A	B	A	A	A	A	A
FL_06-38	gpo1	-	-	-	-	-	-	-	-	-	-	-	-	-	-	-	-	-	-	-	-	-	-	-	-	-	-	-	-	-	-	-	-	-	-	-	-	-	-	-	-	-	-	-	-	-	-	-	-
FL_06-38	gpo2	-	-	-	-	-	-	-	-	-	-	-	-	-	-	-	-	-	-	-	-	-	-	-	-	-	-	-	-	-	-	-	-	-	-	-	-	-	-	-	-	-	-	-	-	-	-	-	-
FL_06-38	prob	1.000	1.000	1.000	1.000	1.000	-	1.000	1.000	1.000	1.000	1.000	-	-	1.000	-	-	-	-	-	-	-	-	1.000	-	-	1.000	-	1.000	1.000	-	1.000	1.000	-	-	-	-	1.000	1.000	1.000	1.000	-	-	-	-	-	-	-	-
FL_06-89	hap1	A	A	B	B	A	A	B	A	A	B	B	B	A	B	A	B	B	A	B	B	B	B	A	A	B	B	B	A	B	B	B	A	A	A	B	B	B	A	A	A	B	A	B	A	A	A	A	A
FL_06-89	hap2	A	A	B	B	A	A	B	A	A	B	B	B	A	B	A	B	B	A	B	B	B	B	A	A	B	B	B	A	A	B	B	A	A	A	B	B	B	A	A	A	B	A	B	A	A	A	A	A
FL_06-89	gpo1	-	-	-	-	-	-	-	-	-	-	-	-	-	-	-	-	-	-	-	-	-	-	-	-	-	-	-	-	-	-	-	-	-	-	-	-	-	-	-	-	-	-	-	-	-	-	-	-
FL_06-89	gpo2	-	-	-	-	-	-	-	-	-	-	-	-	-	-	-	-	-	-	-	-	-	-	-	-	-	-	-	-	-	-	-	-	-	-	-	-	-	-	-	-	-	-	-	-	-	-	-	-
FL_06-89	prob	-	-	-	-	-	-	-	-	-	-	-	-	-	-	-	-	-	-	-	-	-	-	-	-	-	-	-	-	1.000	-	-	-	-	-	-	-	-	-	-	-	-	-	-	-	-	-	-	-
FL_07-102	hap1	B	B	A	A	B	A	A	A	B	A	A	B	A	A	A	B	B	A	B	B	B	B	B	A	B	A	B	B	A	B	A	B	A	A	B	B	A	B	B	B	B	A	B	A	A	A	A	A
FL_07-102	hap2	A	A	B	B	A	A	B	A	A	B	B	B	A	B	A	B	B	A	B	B	B	B	A	A	B	B	B	A	B	B	B	A	A	A	B	B	B	A	A	A	B	A	B	A	A	A	A	A
FL_07-102	gpo1	-	-	-	-	-	-	-	-	-	-	-	-	-	-	-	-	-	-	-	-	-	-	-	-	-	-	-	-	-	-	-	-	-	-	-	-	-	-	-	-	-	-	-	-	-	-	-	-
FL_07-102	gpo2	-	-	-	-	-	-	-	-	-	-	-	-	-	-	-	-	-	-	-	-	-	-	-	-	-	-	-	-	-	-	-	-	-	-	-	-	-	-	-	-	-	-	-	-	-	-	-	-
FL_07-102	prob	1.000	1.000	1.000	1.000	1.000	-	1.000	-	1.000	1.000	1.000	-	-	1.000	-	-	-	-	-	-	-	-	1.000	-	-	1.000	-	1.000	1.000	-	1.000	1.000	-	-	-	-	1.000	1.000	1.000	1.000	-	-	-	-	-	-	-	-
FL_07-193	hap1	B	B	A	A	B	A	A	B	B	A	B	A	B	B	B	A	A	B	A	A	A	A	A	B	A	A	A	A	B	A	B	A	B	B	A	A	B	B	A	A	A	B	A	B	B	B	B	B
FL_07-193	hap2	B	B	A	A	B	A	A	B	B	A	A	B	A	A	A	B	B	A	B	B	B	B	B	A	B	A	B	B	A	B	A	B	A	A	B	B	A	B	B	B	B	A	B	A	A	A	A	A
FL_07-193	gpo1	-	-	-	-	-	-	-	-	-	-	-	-	-	-	-	-	-	-	-	-	-	-	-	-	-	-	-	-	-	-	-	-	-	-	-	-	-	-	-	-	-	-	-	-	-	-	-	-
FL_07-193	gpo2	-	-	-	-	-	-	-	-	-	-	-	-	-	-	-	-	-	-	-	-	-	-	-	-	-	-	-	-	-	-	-	-	-	-	-	-	-	-	-	-	-	-	-	-	-	-	-	-
FL_07-193	prob	-	-	-	-	-	-	-	-	-	-	1.000	1.000	1.000	1.000	1.000	1.000	1.000	1.000	1.000	1.000	1.000	1.000	1.000	1.000	1.000	-	1.000	1.000	1.000	1.000	1.000	1.000	1.000	1.000	1.000	1.000	1.000	-	1.000	1.000	1.000	1.000	1.000	1.000	1.000	1.000	1.000	1.000
FL_08-10	hap1	B	B	A	A	B	A	A	B	B	A	B	A	B	B	B	A	A	B	A	A	A	A	A	B	A	A	A	A	B	A	B	A	B	B	A	A	B	B	A	A	A	B	A	B	B	B	B	B
FL_08-10	hap2	A	A	B	B	A	A	B	A	A	B	B	B	A	B	A	B	B	A	B	B	B	B	A	A	B	B	B	A	B	B	B	A	A	A	B	B	B	A	A	A	B	A	B	A	A	A	A	A
FL_08-10	gpo1	-	-	-	-	-	-	-	-	-	-	-	-	-	-	-	-	-	-	-	-	-	-	-	-	-	-	-	-	-	-	-	-	-	-	-	-	-	-	-	-	-	-	-	-	-	-	-	-
FL_08-10	gpo2	-	-	-	-	-	-	-	-	-	-	-	-	-	-	-	-	-	-	-	-	-	-	-	-	-	-	-	-	-	-	-	-	-	-	-	-	-	-	-	-	-	-	-	-	-	-	-	-
FL_08-10	prob	1.000	1.000	1.000	1.000	1.000	-	1.000	1.000	1.000	1.000	-	1.000	1.000	-	1.000	1.000	1.000	1.000	1.000	1.000	1.000	1.000	-	1.000	1.000	1.000	1.000	-	-	1.000	-	-	1.000	1.000	1.000	1.000	-	1.000	-	-	1.000	1.000	1.000	1.000	1.000	1.000	1.000	1.000
FL_09-134	hap1	B	B	A	A	B	B	A	B	B	B	B	A	A	B	A	B	A	A	B	B	B	A	B	A	A	B	B	B	B	B	B	A	A	A	A	B	B	A	A	A	B	A	B	A	A	A	A	A
FL_09-134	hap2	A	A	B	B	A	A	B	A	A	B	B	B	A	B	A	B	B	A	B	B	B	B	A	A	B	B	B	A	B	B	B	A	A	A	B	B	B	A	A	A	B	A	B	A	A	A	A	A
FL_09-134	gpo1	-	-	-	-	-	-	-	-	-	-	-	-	-	-	-	-	-	-	-	-	-	-	-	-	-	-	-	-	-	-	-	-	-	-	-	-	-	-	-	-	-	-	-	-	-	-	-	-
FL_09-134	gpo2	-	-	-	-	-	-	-	-	-	-	-	-	-	-	-	-	-	-	-	-	-	-	-	-	-	-	-	-	-	-	-	-	-	-	-	-	-	-	-	-	-	-	-	-	-	-	-	-
FL_09-134	prob	1.000	1.000	1.000	1.000	1.000	1.000	1.000	1.000	1.000	-	-	1.000	-	-	-	-	1.000	-	-	-	-	1.000	1.000	-	1.000	-	-	1.000	-	-	-	-	-	-	1.000	-	-	-	-	-	-	-	-	-	-	-	-	-
FL_09-57	hap1	A	B	A	A	B	A	A	B	B	A	A	B	A	A	A	B	B	A	B	B	B	B	B	A	B	A	B	B	A	B	A	A	A	A	B	B	A	A	A	A	B	A	B	A	A	A	A	A
FL_09-57	hap2	B	B	A	A	B	A	A	B	B	A	A	B	A	A	A	B	B	A	B	B	B	B	B	A	B	A	B	B	A	B	A	B	A	A	B	B	A	B	B	B	B	A	B	A	A	A	A	A
FL_09-57	gpo1	-	-	-	-	-	-	-	-	-	-	-	-	-	-	-	-	-	-	-	-	-	-	-	-	-	-	-	-	-	-	-	-	-	-	-	-	-	-	-	-	-	-	-	-	-	-	-	-
FL_09-57	gpo2	s	0	0	0	0	-	0	0	0	0	0	-	-	0	-	-	-	-	-	-	-	-	0	-	-	0	-	0	0	-	0	s	-	-	-	-	0	s	s	s	-	-	-	-	-	-	-	-
FL_09-57	prob	1.000	-	-	-	-	-	-	-	-	-	-	-	-	-	-	-	-	-	-	-	-	-	-	-	-	-	-	-	-	-	-	1.000	-	-	-	-	-	1.000	1.000	1.000	-	-	-	-	-	-	-	-
FL_10-24	hap1	B	B	A	A	B	A	A	B	B	A	B	A	B	B	B	A	A	B	A	A	A	A	A	B	A	A	A	A	B	A	B	A	B	B	A	A	B	B	A	A	A	B	A	B	B	B	B	B
FL_10-24	hap2	A	A	B	B	A	A	B	A	A	B	B	B	A	B	A	B	B	A	B	B	B	B	A	A	B	B	B	A	B	B	B	A	A	A	B	B	B	A	A	A	B	A	B	A	A	A	A	A
FL_10-24	gpo1	-	-	-	-	-	-	-	-	-	-	-	-	-	-	-	-	-	-	-	-	-	-	-	-	-	-	-	-	-	-	-	-	-	-	-	-	-	-	-	-	-	-	-	-	-	-	-	-
FL_10-24	gpo2	-	-	-	-	-	-	-	-	-	-	-	-	-	-	-	-	-	-	-	-	-	-	-	-	-	-	-	-	-	-	-	-	-	-	-	-	-	-	-	-	-	-	-	-	-	-	-	-
FL_10-24	prob	1.000	1.000	1.000	1.000	1.000	-	1.000	1.000	1.000	1.000	-	1.000	1.000	-	1.000	1.000	1.000	1.000	1.000	1.000	1.000	1.000	-	1.000	1.000	1.000	1.000	-	-	1.000	-	-	1.000	1.000	1.000	1.000	-	1.000	-	-	1.000	1.000	1.000	1.000	1.000	1.000	1.000	1.000
FL_10-47	hap1	A	B	A	A	B	A	A	B	B	A	A	B	A	A	A	B	B	A	B	B	B	B	B	A	B	A	B	B	A	B	A	A	A	A	B	B	A	A	A	A	B	A	B	A	A	A	A	A
FL_10-47	hap2	A	A	B	B	A	A	B	A	A	B	B	B	A	B	A	B	B	A	B	B	B	B	A	A	B	B	B	A	B	B	B	A	A	A	B	B	B	A	A	A	B	A	B	A	A	A	A	A
FL_10-47	gpo1	-	-	-	-	-	-	-	-	-	-	-	-	-	-	-	-	-	-	-	-	-	-	-	-	-	-	-	-	-	-	-	-	-	-	-	-	-	-	-	-	-	-	-	-	-	-	-	-
FL_10-47	gpo2	-	-	-	-	-	-	-	-	-	-	-	-	-	-	-	-	-	-	-	-	-	-	-	-	-	-	-	-	-	-	-	-	-	-	-	-	-	-	-	-	-	-	-	-	-	-	-	-
FL_10-47	prob	-	1.000	1.000	1.000	1.000	-	1.000	1.000	1.000	1.000	1.000	-	-	1.000	-	-	-	-	-	-	-	-	1.000	-	-	1.000	-	1.000	1.000	-	1.000	-	-	-	-	-	1.000	-	-	-	-	-	-	-	-	-	-	-
FL_10-51	hap1	A	A	B	B	A	A	B	A	A	B	B	B	A	B	A	B	B	A	B	B	B	B	A	A	B	B	B	A	B	B	B	A	A	A	B	B	B	A	A	A	B	A	B	A	A	A	A	A
FL_10-51	hap2	A	A	B	B	A	A	B	A	A	B	B	B	A	B	A	B	B	A	B	B	B	B	A	A	B	B	B	A	B	B	B	A	A	A	B	B	B	A	A	A	B	A	B	A	A	A	A	A
FL_10-51	gpo1	-	-	-	-	-	-	-	-	-	-	-	-	-	-	-	-	-	-	-	-	-	-	-	-	-	-	-	-	-	-	-	-	-	-	-	-	-	-	-	-	-	-	-	-	-	-	-	-
FL_10-51	gpo2	-	-	-	-	-	-	-	-	-	-	-	-	-	-	-	-	-	-	-	-	-	-	-	-	-	-	-	-	-	-	-	-	-	-	-	-	-	-	-	-	-	-	-	-	-	-	-	-
FL_10-51	prob	-	-	-	-	-	-	-	-	-	-	-	-	-	-	-	-	-	-	-	-	-	-	-	-	-	-	-	-	-	-	-	-	-	-	-	-	-	-	-	-	-	-	-	-	-	-	-	-
FL_10-64	hap1	B	B	A	A	B	A	A	B	B	A	A	B	A	A	A	B	B	A	B	B	B	B	B	A	B	A	B	B	A	B	A	B	A	A	B	B	A	B	B	B	B	A	B	A	A	A	A	A
FL_10-64	hap2	A	A	B	B	A	A	B	A	A	B	B	B	A	B	A	B	B	A	B	B	B	B	A	A	B	B	B	A	B	B	B	A	A	A	B	B	B	A	A	A	B	A	B	A	A	A	A	A
FL_10-64	gpo1	s	s	s	s	s	-	s	s	s	s	s	-	-	s	-	-	-	-	-	-	-	-	s	-	-	s	-	s	s	-	s	s	-	-	-	-	s	s	s	s	-	-	-	-	-	-	-	-
FL_10-64	gpo2	-	-	-	-	-	-	-	-	-	-	-	-	-	-	-	-	-	-	-	-	-	-	-	-	-	-	-	-	-	-	-	-	-	-	-	-	-	-	-	-	-	-	-	-	-	-	-	-
FL_10-64	prob	1.000	1.000	1.000	1.000	1.000	-	1.000	1.000	1.000	1.000	1.000	-	-	1.000	-	-	-	-	-	-	-	-	1.000	-	-	1.000	-	1.000	1.000	-	1.000	1.000	-	-	-	-	1.000	1.000	1.000	1.000	-	-	-	-	-	-	-	-
FL_10-94	hap1	A	A	B	B	A	A	B	B	A	A	A	B	A	A	A	B	B	A	B	B	B	B	B	A	B	A	B	B	A	B	A	B	A	A	B	B	A	B	B	B	B	A	B	A	A	A	A	A
FL_10-94	hap2	A	A	B	B	A	A	B	A	A	B	B	B	A	B	A	B	B	A	B	B	B	B	A	A	B	B	B	A	B	B	B	A	A	A	B	B	B	A	A	A	B	A	B	A	A	A	A	A
FL_10-94	gpo1	-	-	-	-	-	-	-	-	-	-	-	-	-	-	-	-	-	-	-	-	-	-	-	-	-	-	-	-	-	-	-	-	-	-	-	-	-	-	-	-	-	-	-	-	-	-	-	-
FL_10-94	gpo2	-	-	-	-	-	-	-	-	-	-	-	-	-	-	-	-	-	-	-	-	-	-	-	-	-	-	-	-	-	-	-	-	-	-	-	-	-	-	-	-	-	-	-	-	-	-	-	-
FL_10-94	prob	-	-	-	-	-	-	-	1.000	-	1.000	1.000	-	-	1.000	-	-	-	-	-	-	-	-	1.000	-	-	1.000	-	1.000	1.000	-	1.000	1.000	-	-	-	-	1.000	1.000	1.000	1.000	-	-	-	-	-	-	-	-
FL_10-97	hap1	B	B	A	A	B	A	A	B	B	A	A	B	A	A	A	B	B	A	B	B	B	B	B	A	B	A	B	B	A	B	A	B	A	A	B	B	A	B	B	B	B	A	B	A	A	A	A	A
FL_10-97	hap2	B	B	A	A	B	A	A	B	B	A	B	A	B	B	B	A	A	B	A	A	A	A	A	B	A	A	A	A	B	A	B	A	B	B	A	A	B	B	A	A	A	B	A	B	B	B	B	B
FL_10-97	gpo1	0	0	0	0	0	-	0	0	0	0	s	-	-	s	-	-	-	-	-	-	-	-	s	-	-	0	-	s	s	-	s	s	-	-	-	-	s	0	s	s	-	-	-	-	-	-	-	-
FL_10-97	gpo2	-	-	-	-	-	-	-	-	-	-	-	-	-	-	-	-	-	-	-	-	-	-	-	-	-	-	-	-	-	-	-	-	-	-	-	-	-	-	-	-	-	-	-	-	-	-	-	-
FL_10-97	prob	-	-	-	-	-	-	-	-	-	-	1.000	1.000	1.000	1.000	1.000	1.000	1.000	1.000	1.000	1.000	1.000	1.000	1.000	1.000	1.000	-	1.000	1.000	1.000	1.000	1.000	1.000	1.000	1.000	1.000	1.000	1.000	-	1.000	1.000	1.000	1.000	1.000	1.000	1.000	1.000	1.000	1.000
WinterDawn	hap1	B	B	A	A	B	A	A	B	B	A	A	B	A	A	A	B	B	A	B	B	B	B	B	A	B	A	B	B	A	B	A	B	A	A	B	B	A	B	A	A	B	A	B	A	A	A	A	A
WinterDawn	hap2	A	A	B	B	A	A	B	A	A	B	B	B	A	B	A	B	B	A	B	B	B	B	A	A	B	B	B	A	B	B	B	A	A	A	B	B	B	A	A	A	B	A	B	A	A	A	A	A
WinterDawn	gpo1	-	-	-	-	-	-	-	-	-	-	-	-	-	-	-	-	-	-	-	-	-	-	-	-	-	-	-	-	-	-	-	-	-	-	-	-	-	-	-	-	-	-	-	-	-	-	-	-
WinterDawn	gpo2	-	-	-	-	-	-	-	-	-	-	-	-	-	-	-	-	-	-	-	-	-	-	-	-	-	-	-	-	-	-	-	-	-	-	-	-	-	-	-	-	-	-	-	-	-	-	-	-
WinterDawn	prob	1.000	1.000	1.000	1.000	1.000	-	1.000	1.000	1.000	1.000	1.000	-	-	1.000	-	-	-	-	-	-	-	-	1.000	-	-	1.000	-	1.000	1.000	-	1.000	1.000	-	-	-	-	1.000	1.000	-	-	-	-	-	-	-	-	-	-
Winterstar	hap1	A	A	B	B	A	B	B	A	A	B	B	A	A	B	A	B	A	A	B	B	B	A	B	A	A	B	B	B	B	B	B	A	A	A	A	B	B	A	A	A	B	A	B	A	A	A	A	A
Winterstar	hap2	A	A	B	B	A	A	B	A	A	B	B	B	A	B	A	B	B	A	B	B	B	B	A	A	B	B	B	A	B	B	B	A	A	A	B	B	B	A	A	A	B	A	B	A	A	A	A	A
Winterstar	gpo1	-	-	-	-	-	-	-	-	-	-	-	-	-	-	-	-	-	-	-	-	-	-	-	-	-	-	-	-	-	-	-	-	-	-	-	-	-	-	-	-	-	-	-	-	-	-	-	-
Winterstar	gpo2	-	-	-	-	-	-	-	-	-	-	-	-	-	-	-	-	-	-	-	-	-	-	-	-	-	-	-	-	-	-	-	-	-	-	-	-	-	-	-	-	-	-	-	-	-	-	-	-
Winterstar	prob	-	-	-	-	-	1.000	-	-	-	-	-	1.000	-	-	-	-	1.000	-	-	-	-	1.000	1.000	-	1.000	-	-	1.000	-	-	-	-	-	-	1.000	-	-	-	-	-	-	-	-	-	-	-	-	-
13.2-109	hap1	A	A	B	B	A	A	B	A	A	B	B	B	A	B	A	B	B	A	B	B	B	B	A	A	B	B	B	A	B	B	B	A	A	A	B	B	B	A	A	A	B	A	B	A	A	A	A	A
13.2-109	hap2	A	A	B	B	A	A	B	A	A	B	B	B	A	B	A	B	B	A	B	B	B	B	A	A	B	B	B	A	B	B	B	A	A	A	B	B	B	A	A	A	B	A	B	A	A	A	A	A
13.2-109	gpo1	-	1	1	1	1	-	1	1	1	1	1	-	-	1	-	-	-	-	-	-	-	-	1	-	-	1	-	1	1	-	1	-	-	-	-	-	1	-	-	-	-	-	-	-	-	-	-	-
13.2-109	gpo2	1	1	1	1	1	-	1	1	1	1	1	-	-	1	-	-	-	-	-	-	-	-	1	-	-	1	-	1	1	-	1	1	-	-	-	-	1	1	1	1	-	-	-	-	-	-	-	-
13.2-109	prob	-	-	-	-	-	-	-	-	-	-	-	-	-	-	-	-	-	-	-	-	-	-	-	-	-	-	-	-	-	-	-	-	-	-	-	-	-	-	-	-	-	-	-	-	-	-	-	-
13.2-118	hap1	A	B	A	A	B	A	A	B	B	A	A	B	A	A	A	B	B	A	B	B	B	B	B	A	B	A	B	B	A	B	A	A	A	A	B	B	A	A	A	A	B	A	B	A	A	A	A	A
13.2-118	hap2	A	A	B	B	A	A	B	A	A	B	B	B	A	B	A	B	B	A	B	B	B	B	A	A	B	B	B	A	B	B	B	A	A	A	B	B	B	A	A	A	B	A	B	A	A	A	A	A
13.2-118	gpo1	-	s	s	s	s	-	s	s	s	s	s	-	-	s	-	-	-	-	-	-	-	-	s	-	-	s	-	s	s	-	s	-	-	-	-	-	s	-	-	-	-	-	-	-	-	-	-	-
13.2-118	gpo2	1	s	s	s	s	-	s	s	s	s	s	-	-	s	-	-	-	-	-	-	-	-	s	-	-	s	-	s	s	-	s	1	-	-	-	-	s	1	1	1	-	-	-	-	-	-	-	-
13.2-118	prob	-	1.000	1.000	1.000	1.000	-	1.000	1.000	1.000	1.000	1.000	-	-	1.000	-	-	-	-	-	-	-	-	1.000	-	-	1.000	-	1.000	1.000	-	1.000	-	-	-	-	-	1.000	-	-	-	-	-	-	-	-	-	-	-
13.2-18	hap1	A	A	B	B	A	A	B	A	A	B	B	B	A	B	A	B	B	A	B	B	B	B	A	A	B	B	B	A	B	B	B	A	A	A	B	B	-	A	A	A	B	A	B	A	A	A	A	A
13.2-18	hap2	B	B	A	A	B	A	A	B	B	A	A	B	A	A	A	B	B	A	B	B	B	B	B	A	B	A	B	B	A	B	A	A	A	A	B	B	-	A	A	A	B	A	B	A	A	A	A	A
13.2-18	gpo1	-	s	s	s	s	-	s	s	s	s	s	-	-	s	-	-	-	-	-	-	-	-	s	-	-	s	-	s	s	-	s	-	-	-	-	-	-	-	-	-	-	-	-	-	-	-	-	-
13.2-18	gpo2	0	s	s	s	s	-	s	s	s	s	s	-	-	s	-	-	-	-	-	-	-	-	s	-	-	s	-	s	s	-	s	1	-	-	-	-	-	1	1	1	-	-	-	-	-	-	-	-
13.2-18	prob	1.000	1.000	1.000	1.000	1.000	-	1.000	1.000	1.000	1.000	1.000	-	-	1.000	-	-	-	-	-	-	-	-	1.000	-	-	1.000	-	1.000	1.000	-	1.000	-	-	-	-	-	-	-	-	-	-	-	-	-	-	-	-	-
13.2-4	hap1	A	B	A	A	B	A	A	B	B	A	A	B	A	A	A	B	B	A	B	B	B	B	B	A	B	A	B	B	-	B	A	A	A	A	B	B	A	A	A	A	B	A	B	A	A	A	A	A
13.2-4	hap2	B	B	A	A	B	A	A	B	B	A	A	B	A	A	A	B	B	A	B	B	B	B	B	A	B	A	B	B	-	B	A	B	A	A	B	B	A	B	B	B	B	A	B	A	A	A	A	A
13.2-4	gpo1	-	0	0	0	0	-	0	0	0	0	0	-	-	0	-	-	-	-	-	-	-	-	0	-	-	0	-	0	-	-	0	-	-	-	-	-	0	-	-	-	-	-	-	-	-	-	-	-
13.2-4	gpo2	0	0	0	0	0	-	0	0	0	0	0	-	-	0	-	-	-	-	-	-	-	-	0	-	-	0	-	0	-	-	0	0	-	-	-	-	0	0	0	0	-	-	-	-	-	-	-	-
13.2-4	prob	1.000	-	-	-	-	-	-	-	-	-	-	-	-	-	-	-	-	-	-	-	-	-	-	-	-	-	-	-	-	-	-	1.000	-	-	-	-	-	1.000	1.000	1.000	-	-	-	-	-	-	-	-
13.2-68	hap1	A	A	B	B	A	A	B	A	A	B	B	B	A	B	A	B	B	A	B	B	B	B	A	A	B	B	B	A	B	B	B	A	A	A	B	B	B	A	A	A	B	A	B	A	A	A	A	A
13.2-68	hap2	B	B	A	A	B	A	A	B	B	A	A	B	A	A	A	B	B	A	B	B	B	B	B	A	B	A	B	B	A	B	A	B	A	A	B	B	A	B	B	B	B	A	B	A	A	A	A	A
13.2-68	gpo1	-	s	s	s	s	-	s	s	s	s	s	-	-	s	-	-	-	-	-	-	-	-	s	-	-	s	-	s	s	-	s	-	-	-	-	-	s	-	-	-	-	-	-	-	-	-	-	-
13.2-68	gpo2	0	s	s	s	s	-	s	s	s	s	s	-	-	s	-	-	-	-	-	-	-	-	s	-	-	s	-	s	s	-	s	0	-	-	-	-	s	0	0	0	-	-	-	-	-	-	-	-
13.2-68	prob	1.000	1.000	1.000	1.000	1.000	-	1.000	1.000	1.000	1.000	1.000	-	-	1.000	-	-	-	-	-	-	-	-	1.000	-	-	1.000	-	1.000	1.000	-	1.000	1.000	-	-	-	-	1.000	1.000	1.000	1.000	-	-	-	-	-	-	-	-
13.2-94	hap1	A	-	-	-	-	A	-	-	-	-	-	B	A	-	A	B	B	A	B	B	B	B	-	A	B	-	B	-	-	B	-	A	A	A	B	B	-	A	A	A	B	A	B	A	A	A	A	A
13.2-94	hap2	B	-	-	-	-	A	-	-	-	-	-	B	A	-	A	B	B	A	B	B	B	B	-	A	B	-	B	-	-	B	-	B	A	A	B	B	-	B	B	B	B	A	B	A	A	A	A	A
13.2-94	gpo1	-	-	-	-	-	-	-	-	-	-	-	-	-	-	-	-	-	-	-	-	-	-	-	-	-	-	-	-	-	-	-	-	-	-	-	-	-	-	-	-	-	-	-	-	-	-	-	-
13.2-94	gpo2	0	-	-	-	-	-	-	-	-	-	-	-	-	-	-	-	-	-	-	-	-	-	-	-	-	-	-	-	-	-	-	0	-	-	-	-	-	0	0	0	-	-	-	-	-	-	-	-
13.2-94	prob	1.000	-	-	-	-	-	-	-	-	-	-	-	-	-	-	-	-	-	-	-	-	-	-	-	-	-	-	-	-	-	-	1.000	-	-	-	-	-	1.000	1.000	1.000	-	-	-	-	-	-	-	-
13.2-97	hap1	A	A	B	B	A	A	B	A	A	B	B	B	A	B	A	B	B	A	B	B	B	B	A	A	B	B	B	A	B	B	B	A	A	A	B	B	B	A	A	A	B	A	B	A	A	A	A	A
13.2-97	hap2	A	A	B	B	A	A	B	A	A	B	B	B	A	B	A	B	B	A	B	B	B	B	A	A	B	B	B	A	B	B	B	A	A	A	B	B	B	A	A	A	B	A	B	A	A	A	A	A
13.2-97	gpo1	-	1	1	1	1	-	1	1	1	1	1	-	-	1	-	-	-	-	-	-	-	-	1	-	-	1	-	1	1	-	1	-	-	-	-	-	1	-	-	-	-	-	-	-	-	-	-	-
13.2-97	gpo2	1	1	1	1	1	-	1	1	1	1	1	-	-	1	-	-	-	-	-	-	-	-	1	-	-	1	-	1	1	-	1	1	-	-	-	-	1	1	1	1	-	-	-	-	-	-	-	-
13.2-97	prob	-	-	-	-	-	-	-	-	-	-	-	-	-	-	-	-	-	-	-	-	-	-	-	-	-	-	-	-	-	-	-	-	-	-	-	-	-	-	-	-	-	-	-	-	-	-	-	-
13.3-1	hap1	B	B	A	A	B	A	A	B	B	A	A	B	A	A	A	B	B	A	B	B	B	B	B	A	B	A	B	B	A	B	A	B	A	A	B	B	A	B	A	A	B	A	B	A	A	A	A	A
13.3-1	hap2	B	B	A	A	B	A	A	B	B	A	A	B	A	A	A	B	B	A	B	B	B	B	B	A	B	A	B	B	A	B	A	B	A	A	B	B	A	B	B	B	B	A	B	A	A	A	A	A
13.3-1	gpo1	0	0	0	0	0	-	0	0	0	0	0	-	-	0	-	-	-	-	-	-	-	-	0	-	-	0	-	0	0	-	0	0	-	-	-	-	0	0	-	-	-	-	-	-	-	-	-	-
13.3-1	gpo2	0	0	0	0	0	-	0	0	0	0	0	-	-	0	-	-	-	-	-	-	-	-	0	-	-	0	-	0	0	-	0	0	-	-	-	-	0	0	0	0	-	-	-	-	-	-	-	-
13.3-1	prob	-	-	-	-	-	-	-	-	-	-	-	-	-	-	-	-	-	-	-	-	-	-	-	-	-	-	-	-	-	-	-	-	-	-	-	-	-	-	1.000	1.000	-	-	-	-	-	-	-	-
13.3-19	hap1	-	-	-	-	-	A	-	-	-	-	-	B	A	-	A	B	B	A	B	B	B	B	-	A	B	-	B	-	A	B	A	B	A	A	B	B	A	B	A	A	B	A	B	A	A	A	A	A
13.3-19	hap2	-	-	-	-	-	A	-	-	-	-	-	B	A	-	A	B	B	A	B	B	B	B	-	A	B	-	B	-	A	B	B	A	A	A	B	B	B	A	A	A	B	A	B	A	A	A	A	A
13.3-19	gpo1	-	-	-	-	-	-	-	-	-	-	-	-	-	-	-	-	-	-	-	-	-	-	-	-	-	-	-	-	0	-	s	s	-	-	-	-	s	s	-	-	-	-	-	-	-	-	-	-
13.3-19	gpo2	-	-	-	-	-	-	-	-	-	-	-	-	-	-	-	-	-	-	-	-	-	-	-	-	-	-	-	-	0	-	s	s	-	-	-	-	s	s	1	1	-	-	-	-	-	-	-	-
13.3-19	prob	-	-	-	-	-	-	-	-	-	-	-	-	-	-	-	-	-	-	-	-	-	-	-	-	-	-	-	-	-	-	1.000	1.000	-	-	-	-	1.000	1.000	-	-	-	-	-	-	-	-	-	-
13.7-125	hap1	B	B	A	A	B	A	A	B	B	A	B	A	B	B	B	A	A	B	A	A	A	A	A	B	A	A	A	A	B	A	B	A	B	B	A	A	B	B	A	A	A	B	A	B	B	B	B	B
13.7-125	hap2	A	A	B	B	A	A	B	A	A	B	B	B	A	B	A	B	B	A	B	B	B	B	A	A	B	B	B	A	B	B	B	A	A	A	B	B	B	A	A	A	B	A	B	A	A	A	A	A
13.7-125	gpo1	s	s	s	s	s	-	s	s	s	0	-	s	0	-	0	0	s	0	0	0	0	s	-	0	s	0	0	-	-	0	-	-	0	0	s	0	-	0	-	-	0	0	0	0	0	0	0	0
13.7-125	gpo2	s	s	s	s	s	1	s	s	s	-	-	s	-	-	-	-	s	-	-	-	-	s	1	-	s	-	-	1	-	-	-	-	-	-	s	-	-	-	-	-	-	-	-	-	-	-	-	-
13.7-125	prob	1.000	1.000	1.000	1.000	1.000	-	1.000	1.000	1.000	1.000	-	1.000	1.000	-	1.000	1.000	1.000	1.000	1.000	1.000	1.000	1.000	-	1.000	1.000	1.000	1.000	-	-	1.000	-	-	1.000	1.000	1.000	1.000	-	1.000	-	-	1.000	1.000	1.000	1.000	1.000	1.000	1.000	1.000
13.7-13	hap1	B	B	A	A	B	A	A	B	B	A	B	A	B	B	B	A	A	B	A	A	A	A	A	B	A	A	A	A	B	A	B	A	B	B	A	A	B	B	A	A	A	B	A	B	B	B	B	B
13.7-13	hap2	B	B	A	A	B	B	A	B	B	B	B	A	A	B	A	B	A	A	B	B	B	A	B	A	A	B	B	B	B	B	B	A	A	A	A	B	B	A	A	A	B	A	B	A	A	A	A	A
13.7-13	gpo1	0	0	0	0	0	-	0	0	0	0	-	0	0	-	0	0	0	0	0	0	0	0	-	0	0	0	0	-	-	0	-	-	0	0	0	0	-	0	-	-	0	0	0	0	0	0	0	0
13.7-13	gpo2	0	0	0	0	0	0	0	0	0	-	-	0	-	-	-	-	0	-	-	-	-	0	0	-	0	-	-	0	-	-	-	-	-	-	0	-	-	-	-	-	-	-	-	-	-	-	-	-
13.7-13	prob	-	-	-	-	-	1.000	-	-	-	1.000	-	-	1.000	-	1.000	1.000	-	1.000	1.000	1.000	1.000	-	1.000	1.000	-	1.000	1.000	1.000	-	1.000	-	-	1.000	1.000	-	1.000	-	1.000	-	-	1.000	1.000	1.000	1.000	1.000	1.000	1.000	1.000
13.7-156	hap1	B	B	A	A	B	A	A	B	B	A	B	A	B	B	B	A	A	B	A	A	A	A	A	B	A	A	A	A	B	A	B	A	B	B	A	A	B	B	A	A	A	B	A	B	B	B	B	B
13.7-156	hap2	B	B	A	A	B	B	A	B	B	B	B	A	A	B	A	B	A	A	B	B	B	A	B	A	A	B	B	B	B	B	B	A	A	A	A	B	B	A	A	A	B	A	B	A	A	A	A	A
13.7-156	gpo1	0	0	0	0	0	-	0	0	0	0	-	0	0	-	0	0	0	0	0	0	0	0	-	0	0	0	0	-	-	0	-	-	0	0	0	0	-	0	-	-	0	0	0	0	0	0	0	0
13.7-156	gpo2	0	0	0	0	0	0	0	0	0	-	-	0	-	-	-	-	0	-	-	-	-	0	0	-	0	-	-	0	-	-	-	-	-	-	0	-	-	-	-	-	-	-	-	-	-	-	-	-
13.7-156	prob	-	-	-	-	-	1.000	-	-	-	1.000	-	-	1.000	-	1.000	1.000	-	1.000	1.000	1.000	1.000	-	1.000	1.000	-	1.000	1.000	1.000	-	1.000	-	-	1.000	1.000	-	1.000	-	1.000	-	-	1.000	1.000	1.000	1.000	1.000	1.000	1.000	1.000
13.7-162	hap1	A	A	B	B	A	A	B	A	A	B	B	B	A	B	A	B	B	A	B	B	B	B	A	A	B	B	B	A	B	B	B	A	A	A	B	B	B	A	A	A	B	A	B	A	A	A	A	A
13.7-162	hap2	A	A	B	B	A	A	B	A	A	B	B	B	A	B	A	B	B	A	B	B	B	B	A	A	B	B	B	A	B	B	B	A	A	A	B	B	B	A	A	A	B	A	B	A	A	A	A	A
13.7-162	gpo1	1	1	1	1	1	-	1	1	1	1	-	1	1	-	1	1	1	1	1	1	1	1	-	1	1	1	1	-	-	1	-	-	1	1	1	1	-	1	-	-	1	1	1	1	1	1	1	1
13.7-162	gpo2	1	1	1	1	1	1	1	1	1	-	-	1	-	-	-	-	1	-	-	-	-	1	1	-	1	-	-	1	-	-	-	-	-	-	1	-	-	-	-	-	-	-	-	-	-	-	-	-
13.7-162	prob	-	-	-	-	-	-	-	-	-	-	-	-	-	-	-	-	-	-	-	-	-	-	-	-	-	-	-	-	-	-	-	-	-	-	-	-	-	-	-	-	-	-	-	-	-	-	-	-
13.7-2	hap1	A	A	B	B	A	A	B	A	A	B	B	B	A	B	A	B	B	A	B	B	B	B	A	A	B	B	B	A	B	B	B	A	A	A	B	B	B	A	A	A	B	A	B	A	A	A	A	A
13.7-2	hap2	B	B	A	A	B	B	A	B	B	B	B	A	A	B	A	B	A	A	B	B	B	A	B	A	A	B	B	B	B	B	B	A	A	A	A	B	B	A	A	A	B	A	B	A	A	A	A	A
13.7-2	gpo1	s	s	s	s	s	-	s	s	s	1	-	s	1	-	1	1	s	1	1	1	1	s	-	1	s	1	1	-	-	1	-	-	1	1	s	1	-	1	-	-	1	1	1	1	1	1	1	1
13.7-2	gpo2	s	s	s	s	s	0	s	s	s	-	-	s	-	-	-	-	s	-	-	-	-	s	0	-	s	-	-	0	-	-	-	-	-	-	s	-	-	-	-	-	-	-	-	-	-	-	-	-
13.7-2	prob	1.000	1.000	1.000	1.000	1.000	1.000	1.000	1.000	1.000	-	-	1.000	-	-	-	-	1.000	-	-	-	-	1.000	1.000	-	1.000	-	-	1.000	-	-	-	-	-	-	1.000	-	-	-	-	-	-	-	-	-	-	-	-	-
13.7-20	hap1	A	A	B	B	A	A	B	A	A	B	B	B	A	B	A	B	B	A	B	B	B	B	A	A	B	B	B	A	B	B	B	A	A	A	B	B	B	A	A	A	B	A	B	A	A	A	A	A
13.7-20	hap2	A	A	B	B	A	A	B	A	A	B	B	B	A	B	A	B	B	A	B	B	B	B	A	A	B	B	B	A	B	B	B	A	A	A	B	B	B	A	A	A	B	A	B	A	A	A	A	A
13.7-20	gpo1	1	1	1	1	1	-	1	1	1	1	-	1	1	-	1	1	1	1	1	1	1	1	-	1	1	1	1	-	-	1	-	-	1	1	1	1	-	1	-	-	1	1	1	1	1	1	1	1
13.7-20	gpo2	1	1	1	1	1	1	1	1	1	-	-	1	-	-	-	-	1	-	-	-	-	1	1	-	1	-	-	1	-	-	-	-	-	-	1	-	-	-	-	-	-	-	-	-	-	-	-	-
13.7-20	prob	-	-	-	-	-	-	-	-	-	-	-	-	-	-	-	-	-	-	-	-	-	-	-	-	-	-	-	-	-	-	-	-	-	-	-	-	-	-	-	-	-	-	-	-	-	-	-	-
13.7-3	hap1	-	B	A	A	B	A	A	B	B	A	B	A	B	B	B	A	A	B	A	A	A	A	A	B	A	A	A	A	B	A	B	A	B	B	A	A	B	B	A	A	A	B	A	B	B	B	B	B
13.7-3	hap2	-	A	B	B	A	A	B	A	A	B	B	B	A	B	A	B	B	A	B	B	B	B	A	A	B	B	B	A	B	B	B	A	A	A	B	B	B	A	A	A	B	A	B	A	A	A	A	A
13.7-3	gpo1	-	s	s	s	s	-	s	s	s	0	-	s	0	-	0	0	s	0	0	0	0	s	-	0	s	0	0	-	-	0	-	-	0	0	s	0	-	0	-	-	0	0	0	0	0	0	0	0
13.7-3	gpo2	-	s	s	s	s	1	s	s	s	-	-	s	-	-	-	-	s	-	-	-	-	s	1	-	s	-	-	1	-	-	-	-	-	-	s	-	-	-	-	-	-	-	-	-	-	-	-	-
13.7-3	prob	-	1.000	1.000	1.000	1.000	-	1.000	1.000	1.000	1.000	-	1.000	1.000	-	1.000	1.000	1.000	1.000	1.000	1.000	1.000	1.000	-	1.000	1.000	1.000	1.000	-	-	1.000	-	-	1.000	1.000	1.000	1.000	-	1.000	-	-	1.000	1.000	1.000	1.000	1.000	1.000	1.000	1.000
13.7-45	hap1	B	B	A	A	B	-	A	B	B	A	B	A	B	B	B	A	A	B	A	A	A	A	A	B	A	A	A	A	B	A	B	A	B	B	A	A	B	B	A	A	A	B	A	B	B	B	B	B
13.7-45	hap2	B	B	A	B	A	-	A	B	B	B	B	B	A	B	A	B	B	A	B	B	B	B	A	A	B	B	B	A	B	B	B	A	A	A	B	B	B	A	A	A	B	A	B	A	A	A	A	A
13.7-45	gpo1	0	0	0	s	s	-	0	0	0	0	-	s	0	-	0	0	s	0	0	0	0	s	-	0	s	0	0	-	-	0	-	-	0	0	s	0	-	0	-	-	0	0	0	0	0	0	0	0
13.7-45	gpo2	0	0	0	s	s	-	0	0	0	-	-	s	-	-	-	-	s	-	-	-	-	s	1	-	s	-	-	1	-	-	-	-	-	-	s	-	-	-	-	-	-	-	-	-	-	-	-	-
13.7-45	prob	-	-	-	1.000	1.000	-	-	-	-	1.000	-	1.000	1.000	-	1.000	1.000	1.000	1.000	1.000	1.000	1.000	1.000	-	1.000	1.000	1.000	1.000	-	-	1.000	-	-	1.000	1.000	1.000	1.000	-	1.000	-	-	1.000	1.000	1.000	1.000	1.000	1.000	1.000	1.000
13.7-70	hap1	B	B	A	A	B	A	A	B	B	B	B	B	A	B	A	B	B	A	B	B	B	B	A	A	B	B	B	A	B	B	B	A	A	A	B	B	B	A	A	A	B	A	B	A	A	A	A	A
13.7-70	hap2	B	B	A	A	B	B	A	B	B	B	B	A	A	B	A	B	A	A	B	B	B	A	B	A	A	B	B	B	B	B	B	A	A	A	A	B	B	A	A	A	B	A	B	A	A	A	A	A
13.7-70	gpo1	0	0	0	0	0	-	0	0	0	1	-	s	1	-	1	1	s	1	1	1	1	s	-	1	s	1	1	-	-	1	-	-	1	1	s	1	-	1	-	-	1	1	1	1	1	1	1	1
13.7-70	gpo2	0	0	0	0	0	0	0	0	0	-	-	s	-	-	-	-	s	-	-	-	-	s	0	-	s	-	-	0	-	-	-	-	-	-	s	-	-	-	-	-	-	-	-	-	-	-	-	-
13.7-70	prob	-	-	-	-	-	1.000	-	-	-	-	-	1.000	-	-	-	-	1.000	-	-	-	-	1.000	1.000	-	1.000	-	-	1.000	-	-	-	-	-	-	1.000	-	-	-	-	-	-	-	-	-	-	-	-	-
13.8-1	hap1	A	A	B	B	A	A	B	B	A	A	A	B	A	A	A	B	B	A	B	B	B	B	B	A	B	A	B	B	A	B	A	B	A	A	B	B	A	B	B	B	B	A	B	A	A	A	A	A
13.8-1	hap2	B	B	A	A	B	A	A	B	B	A	B	A	B	B	B	A	A	B	A	A	A	A	A	B	A	A	A	A	B	A	B	A	B	B	A	A	B	B	A	A	A	B	A	B	B	B	B	B
13.8-1	gpo1	-	-	-	-	-	-	-	0	-	0	s	-	-	s	-	-	-	-	-	-	-	-	s	-	-	0	-	s	s	-	s	s	-	-	-	-	s	0	s	s	-	-	-	-	-	-	-	-
13.8-1	gpo2	-	-	-	-	-	-	-	-	-	-	s	1	1	s	1	1	1	1	1	1	1	1	s	1	1	-	1	s	s	1	s	s	1	1	1	1	s	-	s	s	1	1	1	1	1	1	1	1
13.8-1	prob	1.000	1.000	1.000	1.000	1.000	-	1.000	-	1.000	-	1.000	1.000	1.000	1.000	1.000	1.000	1.000	1.000	1.000	1.000	1.000	1.000	1.000	1.000	1.000	-	1.000	1.000	1.000	1.000	1.000	1.000	1.000	1.000	1.000	1.000	1.000	-	1.000	1.000	1.000	1.000	1.000	1.000	1.000	1.000	1.000	1.000
13.8-103	hap1	A	A	B	B	A	A	B	A	A	B	B	B	A	B	A	B	B	A	B	B	B	B	A	A	B	B	B	A	B	B	B	A	A	A	B	B	B	A	A	A	B	A	B	A	A	A	A	A
13.8-103	hap2	B	B	A	A	B	A	A	B	B	A	A	B	A	A	A	B	B	A	B	B	B	B	B	A	B	A	B	B	A	B	A	B	A	A	B	B	A	B	B	B	B	A	B	A	A	A	A	A
13.8-103	gpo1	-	-	-	-	-	-	-	1	-	1	s	-	-	s	-	-	-	-	-	-	-	-	s	-	-	1	-	s	s	-	s	s	-	-	-	-	s	1	s	s	-	-	-	-	-	-	-	-
13.8-103	gpo2	-	-	-	-	-	-	-	-	-	-	s	0	0	s	0	0	0	0	0	0	0	0	s	0	0	-	0	s	s	0	s	s	0	0	0	0	s	-	s	s	0	0	0	0	0	0	0	0
13.8-103	prob	1.000	1.000	1.000	1.000	1.000	-	1.000	1.000	1.000	1.000	1.000	-	-	1.000	-	-	-	-	-	-	-	-	1.000	-	-	1.000	-	1.000	1.000	-	1.000	1.000	-	-	-	-	1.000	1.000	1.000	1.000	-	-	-	-	-	-	-	-
13.8-21	hap1	A	A	B	B	A	A	B	B	A	A	A	B	A	A	A	B	B	A	B	B	B	B	B	A	B	A	B	B	A	B	A	B	A	A	B	B	A	B	B	B	B	A	B	A	A	A	A	A
13.8-21	hap2	B	B	A	A	B	A	A	B	B	A	B	A	B	B	B	A	A	B	A	A	A	A	B	A	B	A	B	B	A	B	A	B	A	A	B	B	A	B	B	B	B	A	B	A	A	A	A	A
13.8-21	gpo1	-	-	-	-	-	-	-	0	-	0	s	-	-	s	-	-	-	-	-	-	-	-	0	-	-	0	-	0	0	-	0	0	-	-	-	-	0	0	0	0	-	-	-	-	-	-	-	-
13.8-21	gpo2	-	-	-	-	-	-	-	-	-	-	s	1	1	s	1	1	1	1	1	1	1	1	0	0	0	-	0	0	0	0	0	0	0	0	0	0	0	-	0	0	0	0	0	0	0	0	0	0
13.8-21	prob	1.000	1.000	1.000	1.000	1.000	-	1.000	-	1.000	-	1.000	1.000	1.000	1.000	1.000	1.000	1.000	1.000	1.000	1.000	1.000	1.000	-	-	-	-	-	-	-	-	-	-	-	-	-	-	-	-	-	-	-	-	-	-	-	-	-	-
13.8-46	hap1	A	A	B	B	A	A	B	B	A	A	A	B	A	A	A	B	B	A	B	B	B	B	B	A	B	A	B	B	A	B	A	B	A	A	B	B	A	B	B	B	B	A	B	A	A	A	A	A
13.8-46	hap2	B	B	A	A	B	A	A	B	B	A	A	B	A	A	A	B	B	A	B	B	B	B	B	A	B	A	B	B	A	B	A	B	A	A	B	B	A	B	B	B	B	A	B	A	A	A	A	A
13.8-46	gpo1	-	-	-	-	-	-	-	0	-	0	0	-	-	0	-	-	-	-	-	-	-	-	0	-	-	0	-	0	0	-	0	0	-	-	-	-	0	0	0	0	-	-	-	-	-	-	-	-
13.8-46	gpo2	-	-	-	-	-	-	-	-	-	-	0	0	0	0	0	0	0	0	0	0	0	0	0	0	0	-	0	0	0	0	0	0	0	0	0	0	0	-	0	0	0	0	0	0	0	0	0	0
13.8-46	prob	1.000	1.000	1.000	1.000	1.000	-	1.000	-	1.000	-	-	-	-	-	-	-	-	-	-	-	-	-	-	-	-	-	-	-	-	-	-	-	-	-	-	-	-	-	-	-	-	-	-	-	-	-	-	-
13.8-63	hap1	A	A	B	B	A	A	B	A	A	B	B	B	A	B	A	B	B	A	B	B	B	B	A	A	B	B	B	A	B	B	B	A	A	A	B	B	B	A	A	A	B	A	B	A	A	A	A	A
13.8-63	hap2	B	B	A	A	B	A	A	B	B	A	A	B	A	A	A	B	B	A	B	B	B	B	B	A	B	A	B	B	A	B	A	B	A	A	B	B	A	B	B	B	B	A	B	A	A	A	A	A
13.8-63	gpo1	-	-	-	-	-	-	-	1	-	1	s	-	-	s	-	-	-	-	-	-	-	-	s	-	-	1	-	s	s	-	s	s	-	-	-	-	s	1	s	s	-	-	-	-	-	-	-	-
13.8-63	gpo2	-	-	-	-	-	-	-	-	-	-	s	0	0	s	0	0	0	0	0	0	0	0	s	0	0	-	0	s	s	0	s	s	0	0	0	0	s	-	s	s	0	0	0	0	0	0	0	0
13.8-63	prob	1.000	1.000	1.000	1.000	1.000	-	1.000	1.000	1.000	1.000	1.000	-	-	1.000	-	-	-	-	-	-	-	-	1.000	-	-	1.000	-	1.000	1.000	-	1.000	1.000	-	-	-	-	1.000	1.000	1.000	1.000	-	-	-	-	-	-	-	-
13.8-83	hap1	A	A	B	B	A	A	B	A	A	B	B	B	A	B	A	B	B	A	B	B	B	B	A	A	B	B	B	A	B	B	B	A	A	A	B	B	B	A	A	A	B	A	B	A	A	A	A	A
13.8-83	hap2	B	B	A	A	B	A	A	B	B	A	B	A	B	B	B	A	A	B	A	A	A	A	A	B	A	A	A	A	B	A	B	A	B	B	A	A	B	B	A	A	A	B	A	B	B	B	B	B
13.8-83	gpo1	-	-	-	-	-	-	-	1	-	1	1	-	-	1	-	-	-	-	-	-	-	-	1	-	-	1	-	1	1	-	1	1	-	-	-	-	1	1	1	1	-	-	-	-	-	-	-	-
13.8-83	gpo2	-	-	-	-	-	-	-	-	-	-	1	1	1	1	1	1	1	1	1	1	1	1	1	1	1	-	1	1	1	1	1	1	1	1	1	1	1	-	1	1	1	1	1	1	1	1	1	1
13.8-83	prob	1.000	1.000	1.000	1.000	1.000	-	1.000	1.000	1.000	1.000	-	1.000	1.000	-	1.000	1.000	1.000	1.000	1.000	1.000	1.000	1.000	-	1.000	1.000	1.000	1.000	-	-	1.000	-	-	1.000	1.000	1.000	1.000	-	1.000	-	-	1.000	1.000	1.000	1.000	1.000	1.000	1.000	1.000
13.9-1	hap1	A	A	B	B	A	A	B	A	A	B	B	B	A	B	A	B	B	A	B	B	B	B	A	A	B	B	B	A	B	B	B	A	A	A	B	B	B	A	A	A	B	A	B	A	A	A	A	A
13.9-1	hap2	A	A	B	B	A	A	B	A	A	B	B	B	A	B	A	B	B	A	B	B	B	B	A	A	B	B	B	A	B	B	B	A	A	A	B	B	B	A	A	A	B	A	B	A	A	A	A	A
13.9-1	gpo1	1	1	1	1	1	1	1	1	1	-	-	1	-	-	-	-	1	-	-	-	-	1	1	-	1	-	-	1	-	-	-	-	-	-	1	-	-	-	-	-	-	-	-	-	-	-	-	-
13.9-1	gpo2	-	-	-	-	-	-	-	-	-	-	-	-	-	-	-	-	-	-	-	-	-	-	-	-	-	-	-	-	-	-	-	-	-	-	-	-	-	-	-	-	-	-	-	-	-	-	-	-
13.9-1	prob	-	-	-	-	-	-	-	-	-	-	-	-	-	-	-	-	-	-	-	-	-	-	-	-	-	-	-	-	-	-	-	-	-	-	-	-	-	-	-	-	-	-	-	-	-	-	-	-
13.9-12	hap1	-	B	A	A	B	B	A	B	B	B	B	A	A	B	A	B	A	A	B	B	B	A	B	A	A	B	B	B	B	B	B	A	A	A	B	B	B	A	A	A	B	A	B	A	A	A	A	A
13.9-12	hap2	-	A	B	B	A	A	B	A	A	B	B	B	A	B	A	B	B	A	B	B	B	B	A	A	B	B	B	A	B	B	B	A	A	A	B	B	B	A	A	A	B	A	B	A	A	A	A	A
13.9-12	gpo1	-	0	0	0	0	0	0	0	0	-	-	0	-	-	-	-	0	-	-	-	-	0	0	-	0	-	-	0	-	-	-	-	-	-	1	-	-	-	-	-	-	-	-	-	-	-	-	-
13.9-12	gpo2	-	-	-	-	-	-	-	-	-	-	-	-	-	-	-	-	-	-	-	-	-	-	-	-	-	-	-	-	-	-	-	-	-	-	-	-	-	-	-	-	-	-	-	-	-	-	-	-
13.9-12	prob	-	1.000	1.000	1.000	1.000	1.000	1.000	1.000	1.000	-	-	1.000	-	-	-	-	1.000	-	-	-	-	1.000	1.000	-	1.000	-	-	1.000	-	-	-	-	-	-	-	-	-	-	-	-	-	-	-	-	-	-	-	-
13.9-14	hap1	B	B	A	A	B	B	A	B	B	B	B	A	A	B	A	B	A	A	B	B	B	A	B	A	A	B	B	-	B	B	B	A	A	A	A	B	B	A	A	A	B	A	B	A	A	A	A	A
13.9-14	hap2	A	A	B	B	A	A	B	A	A	B	B	B	A	B	A	B	B	A	B	B	B	B	A	A	B	B	B	-	B	B	B	A	A	A	B	B	B	A	A	A	B	A	B	A	A	A	A	A
13.9-14	gpo1	0	0	0	0	0	0	0	0	0	-	-	0	-	-	-	-	0	-	-	-	-	0	0	-	0	-	-	-	-	-	-	-	-	-	0	-	-	-	-	-	-	-	-	-	-	-	-	-
13.9-14	gpo2	-	-	-	-	-	-	-	-	-	-	-	-	-	-	-	-	-	-	-	-	-	-	-	-	-	-	-	-	-	-	-	-	-	-	-	-	-	-	-	-	-	-	-	-	-	-	-	-
13.9-14	prob	1.000	1.000	1.000	1.000	1.000	1.000	1.000	1.000	1.000	-	-	1.000	-	-	-	-	1.000	-	-	-	-	1.000	1.000	-	1.000	-	-	-	-	-	-	-	-	-	1.000	-	-	-	-	-	-	-	-	-	-	-	-	-
13.9-17	hap1	A	A	B	B	A	A	B	A	A	B	B	B	A	B	A	B	B	A	B	B	B	B	A	A	B	B	B	A	B	B	B	A	A	A	B	B	B	A	A	A	B	A	B	A	A	A	A	A
13.9-17	hap2	A	A	B	B	A	A	B	A	A	B	B	B	A	B	A	B	B	A	B	B	B	B	A	A	B	B	B	A	B	B	B	A	A	A	B	B	B	A	A	A	B	A	B	A	A	A	A	A
13.9-17	gpo1	1	1	1	1	1	1	1	1	1	-	-	1	-	-	-	-	1	-	-	-	-	1	1	-	1	-	-	1	-	-	-	-	-	-	1	-	-	-	-	-	-	-	-	-	-	-	-	-
13.9-17	gpo2	-	-	-	-	-	-	-	-	-	-	-	-	-	-	-	-	-	-	-	-	-	-	-	-	-	-	-	-	-	-	-	-	-	-	-	-	-	-	-	-	-	-	-	-	-	-	-	-
13.9-17	prob	-	-	-	-	-	-	-	-	-	-	-	-	-	-	-	-	-	-	-	-	-	-	-	-	-	-	-	-	-	-	-	-	-	-	-	-	-	-	-	-	-	-	-	-	-	-	-	-
13.9-2	hap1	B	B	A	A	B	B	A	B	B	B	B	A	A	B	A	B	A	A	B	B	B	A	B	A	A	B	B	B	B	B	B	A	A	A	A	B	B	A	A	A	B	A	B	A	A	A	A	A
13.9-2	hap2	A	A	B	B	A	A	B	A	A	B	B	B	A	B	A	B	B	A	B	B	B	B	A	A	B	B	B	A	B	B	B	A	A	A	B	B	B	A	A	A	B	A	B	A	A	A	A	A
13.9-2	gpo1	0	0	0	0	0	0	0	0	0	-	-	0	-	-	-	-	0	-	-	-	-	0	0	-	0	-	-	0	-	-	-	-	-	-	0	-	-	-	-	-	-	-	-	-	-	-	-	-
13.9-2	gpo2	-	-	-	-	-	-	-	-	-	-	-	-	-	-	-	-	-	-	-	-	-	-	-	-	-	-	-	-	-	-	-	-	-	-	-	-	-	-	-	-	-	-	-	-	-	-	-	-
13.9-2	prob	1.000	1.000	1.000	1.000	1.000	1.000	1.000	1.000	1.000	-	-	1.000	-	-	-	-	1.000	-	-	-	-	1.000	1.000	-	1.000	-	-	1.000	-	-	-	-	-	-	1.000	-	-	-	-	-	-	-	-	-	-	-	-	-
13.9-33	hap1	B	B	A	A	B	B	A	B	B	B	B	A	A	B	A	B	A	A	B	B	B	A	B	A	A	B	B	B	B	B	B	A	A	A	A	B	B	A	A	A	B	A	B	A	A	A	A	A
13.9-33	hap2	A	A	B	B	A	A	B	A	A	B	B	B	A	B	A	B	B	A	B	B	B	B	A	A	B	B	B	A	B	B	B	A	A	A	B	B	B	A	A	A	B	A	B	A	A	A	A	A
13.9-33	gpo1	0	0	0	0	0	0	0	0	0	-	-	0	-	-	-	-	0	-	-	-	-	0	0	-	0	-	-	0	-	-	-	-	-	-	0	-	-	-	-	-	-	-	-	-	-	-	-	-
13.9-33	gpo2	-	-	-	-	-	-	-	-	-	-	-	-	-	-	-	-	-	-	-	-	-	-	-	-	-	-	-	-	-	-	-	-	-	-	-	-	-	-	-	-	-	-	-	-	-	-	-	-
13.9-33	prob	1.000	1.000	1.000	1.000	1.000	1.000	1.000	1.000	1.000	-	-	1.000	-	-	-	-	1.000	-	-	-	-	1.000	1.000	-	1.000	-	-	1.000	-	-	-	-	-	-	1.000	-	-	-	-	-	-	-	-	-	-	-	-	-
13.9-41	hap1	B	B	A	A	B	B	A	B	B	B	B	A	A	B	A	B	A	A	B	B	B	A	B	A	A	B	B	B	B	B	B	A	A	A	A	B	B	A	A	A	B	A	B	A	A	A	A	A
13.9-41	hap2	A	A	B	B	A	A	B	A	A	B	B	B	A	B	A	B	B	A	B	B	B	B	A	A	B	B	B	A	B	B	B	A	A	A	B	B	B	A	A	A	B	A	B	A	A	A	A	A
13.9-41	gpo1	0	0	0	0	0	0	0	0	0	-	-	0	-	-	-	-	0	-	-	-	-	0	0	-	0	-	-	0	-	-	-	-	-	-	0	-	-	-	-	-	-	-	-	-	-	-	-	-
13.9-41	gpo2	-	-	-	-	-	-	-	-	-	-	-	-	-	-	-	-	-	-	-	-	-	-	-	-	-	-	-	-	-	-	-	-	-	-	-	-	-	-	-	-	-	-	-	-	-	-	-	-
13.9-41	prob	1.000	1.000	1.000	1.000	1.000	1.000	1.000	1.000	1.000	-	-	1.000	-	-	-	-	1.000	-	-	-	-	1.000	1.000	-	1.000	-	-	1.000	-	-	-	-	-	-	1.000	-	-	-	-	-	-	-	-	-	-	-	-	-
13.9-42	hap1	A	A	B	B	A	A	B	A	A	B	B	B	A	B	A	B	B	A	B	B	B	B	A	A	B	B	B	A	B	B	B	A	A	A	B	B	B	A	A	A	B	A	B	A	A	A	A	A
13.9-42	hap2	A	A	B	B	A	A	B	A	A	B	B	B	A	B	A	B	B	A	B	B	B	B	A	A	B	B	B	A	B	B	B	A	A	A	B	B	B	A	A	A	B	A	B	A	A	A	A	A
13.9-42	gpo1	1	1	1	1	1	1	1	1	1	-	-	1	-	-	-	-	1	-	-	-	-	1	1	-	1	-	-	1	-	-	-	-	-	-	1	-	-	-	-	-	-	-	-	-	-	-	-	-
13.9-42	gpo2	-	-	-	-	-	-	-	-	-	-	-	-	-	-	-	-	-	-	-	-	-	-	-	-	-	-	-	-	-	-	-	-	-	-	-	-	-	-	-	-	-	-	-	-	-	-	-	-
13.9-42	prob	-	-	-	-	-	-	-	-	-	-	-	-	-	-	-	-	-	-	-	-	-	-	-	-	-	-	-	-	-	-	-	-	-	-	-	-	-	-	-	-	-	-	-	-	-	-	-	-
13.9-5	hap1	A	A	B	B	A	A	B	-	A	B	B	B	A	B	A	B	B	A	B	B	B	B	A	A	B	B	B	A	B	B	B	A	A	A	B	B	B	A	A	A	B	A	B	A	A	A	A	A
13.9-5	hap2	A	A	B	B	A	A	B	-	A	B	B	B	A	B	A	B	B	A	B	B	B	B	A	A	B	B	B	A	B	B	B	A	A	A	B	B	B	A	A	A	B	A	B	A	A	A	A	A
13.9-5	gpo1	1	1	1	1	1	1	1	-	1	-	-	1	-	-	-	-	1	-	-	-	-	1	1	-	1	-	-	1	-	-	-	-	-	-	1	-	-	-	-	-	-	-	-	-	-	-	-	-
13.9-5	gpo2	-	-	-	-	-	-	-	-	-	-	-	-	-	-	-	-	-	-	-	-	-	-	-	-	-	-	-	-	-	-	-	-	-	-	-	-	-	-	-	-	-	-	-	-	-	-	-	-
13.9-5	prob	-	-	-	-	-	-	-	-	-	-	-	-	-	-	-	-	-	-	-	-	-	-	-	-	-	-	-	-	-	-	-	-	-	-	-	-	-	-	-	-	-	-	-	-	-	-	-	-
13.9-7	hap1	A	A	B	B	A	A	B	A	A	B	B	B	A	B	A	B	B	A	B	B	B	B	A	A	B	B	B	A	B	B	B	A	A	A	B	B	B	A	A	A	B	A	B	A	A	A	A	A
13.9-7	hap2	A	A	B	B	A	A	B	A	A	B	B	B	A	B	A	B	B	A	B	B	B	B	A	A	B	B	B	A	B	B	B	A	A	A	B	B	B	A	A	A	B	A	B	A	A	A	A	A
13.9-7	gpo1	1	1	1	1	1	1	1	1	1	-	-	1	-	-	-	-	1	-	-	-	-	1	1	-	1	-	-	1	-	-	-	-	-	-	1	-	-	-	-	-	-	-	-	-	-	-	-	-
13.9-7	gpo2	-	-	-	-	-	-	-	-	-	-	-	-	-	-	-	-	-	-	-	-	-	-	-	-	-	-	-	-	-	-	-	-	-	-	-	-	-	-	-	-	-	-	-	-	-	-	-	-
13.9-7	prob	-	-	-	-	-	-	-	-	-	-	-	-	-	-	-	-	-	-	-	-	-	-	-	-	-	-	-	-	-	-	-	-	-	-	-	-	-	-	-	-	-	-	-	-	-	-	-	-
13.10-1	hap1	A	A	B	B	A	A	B	A	A	A	A	B	A	A	A	B	B	A	B	B	B	B	A	A	B	A	B	A	A	B	A	A	A	A	B	B	A	A	A	A	B	A	B	A	A	A	A	A
13.10-1	hap2	A	A	B	B	A	A	B	A	A	B	B	B	A	B	A	B	B	A	B	B	B	B	B	A	B	B	B	B	B	B	B	B	A	A	B	B	B	B	B	B	B	A	B	A	A	A	A	A
13.10-1	gpo1	-	-	-	-	-	-	-	-	-	-	-	-	-	-	-	-	-	-	-	-	-	-	-	-	-	-	-	-	-	-	-	-	-	-	-	-	-	-	-	-	-	-	-	-	-	-	-	-
13.10-1	gpo2	-	-	-	-	-	-	-	-	-	-	-	-	-	-	-	-	-	-	-	-	-	-	-	-	-	-	-	-	-	-	-	-	-	-	-	-	-	-	-	-	-	-	-	-	-	-	-	-
13.10-1	prob	-	-	-	-	-	-	-	-	-	0.991	0.995	-	-	0.992	-	-	-	-	-	-	-	-	0.989	-	-	0.987	-	0.991	0.992	-	0.987	0.990	-	-	-	-	0.993	0.990	0.991	0.993	-	-	-	-	-	-	-	-
13.10-12	hap1	A	A	A	A	A	A	A	A	A	A	A	B	A	A	A	B	B	A	B	B	B	B	A	A	B	A	B	A	A	B	B	A	A	A	B	B	A	A	A	A	B	A	B	A	A	A	A	A
13.10-12	hap2	B	B	B	B	B	A	B	B	B	B	B	B	A	B	A	B	B	A	B	B	B	B	B	A	B	B	B	B	B	B	B	A	A	A	B	B	B	A	A	A	B	A	B	A	A	A	A	A
13.10-12	gpo1	-	-	-	-	-	-	-	-	-	-	-	-	-	-	-	-	-	-	-	-	-	-	-	-	-	-	-	-	-	-	-	-	-	-	-	-	-	-	-	-	-	-	-	-	-	-	-	-
13.10-12	gpo2	-	-	-	-	-	-	-	-	-	-	-	-	-	-	-	-	-	-	-	-	-	-	-	-	-	-	-	-	-	-	-	-	-	-	-	-	-	-	-	-	-	-	-	-	-	-	-	-
13.10-12	prob	0.993	0.991	0.990	0.991	0.993	-	0.991	0.995	0.990	0.993	0.993	-	-	0.995	-	-	-	-	-	-	-	-	0.992	-	-	0.994	-	0.992	0.991	-	-	-	-	-	-	-	0.992	-	-	-	-	-	-	-	-	-	-	-
13.10-14	hap1	A	A	B	B	A	A	B	A	A	B	A	B	A	A	A	B	B	A	B	B	B	B	A	A	B	A	B	A	A	B	A	A	A	A	B	B	A	A	A	A	B	A	B	A	A	A	A	A
13.10-14	hap2	A	A	B	B	A	A	B	A	A	B	B	B	A	B	A	B	B	A	B	B	B	B	B	A	B	B	B	B	B	B	B	B	A	A	B	B	B	B	B	B	B	A	B	A	A	A	A	A
13.10-14	gpo1	-	-	-	-	-	-	-	-	-	-	-	-	-	-	-	-	-	-	-	-	-	-	-	-	-	-	-	-	-	-	-	-	-	-	-	-	-	-	-	-	-	-	-	-	-	-	-	-
13.10-14	gpo2	-	-	-	-	-	-	-	-	-	-	-	-	-	-	-	-	-	-	-	-	-	-	-	-	-	-	-	-	-	-	-	-	-	-	-	-	-	-	-	-	-	-	-	-	-	-	-	-
13.10-14	prob	-	-	-	-	-	-	-	-	-	-	0.993	-	-	0.992	-	-	-	-	-	-	-	-	0.992	-	-	0.992	-	0.993	0.990	-	0.993	0.990	-	-	-	-	0.991	0.990	0.990	0.986	-	-	-	-	-	-	-	-
13.10-24	hap1	A	A	B	B	A	A	B	A	A	B	B	B	A	B	A	B	B	A	B	B	B	B	A	A	B	B	B	A	B	B	B	A	A	A	B	B	B	A	A	A	B	A	B	A	A	A	A	A
13.10-24	hap2	A	A	B	B	A	A	B	A	A	B	B	B	A	B	A	B	B	A	B	B	B	B	A	A	B	B	B	A	B	B	B	A	A	A	B	B	B	A	A	A	B	A	B	A	A	A	A	A
13.10-24	gpo1	-	-	-	-	-	-	-	-	-	-	-	-	-	-	-	-	-	-	-	-	-	-	-	-	-	-	-	-	-	-	-	-	-	-	-	-	-	-	-	-	-	-	-	-	-	-	-	-
13.10-24	gpo2	-	-	-	-	-	-	-	-	-	-	-	-	-	-	-	-	-	-	-	-	-	-	-	-	-	-	-	-	-	-	-	-	-	-	-	-	-	-	-	-	-	-	-	-	-	-	-	-
13.10-24	prob	-	-	-	-	-	-	-	-	-	-	-	-	-	-	-	-	-	-	-	-	-	-	-	-	-	-	-	-	-	-	-	-	-	-	-	-	-	-	-	-	-	-	-	-	-	-	-	-
13.10-3	hap1	A	A	B	B	A	A	B	A	A	B	B	B	A	B	A	B	B	A	B	B	B	B	A	A	B	B	B	A	B	B	B	A	A	A	B	B	B	A	A	A	B	A	B	A	A	A	A	A
13.10-3	hap2	A	A	B	B	A	A	B	A	A	B	B	B	A	B	A	B	B	A	B	B	B	B	A	A	B	B	B	A	B	B	B	A	A	A	B	B	B	A	A	A	B	A	B	A	A	A	A	A
13.10-3	gpo1	-	-	-	-	-	-	-	-	-	-	-	-	-	-	-	-	-	-	-	-	-	-	-	-	-	-	-	-	-	-	-	-	-	-	-	-	-	-	-	-	-	-	-	-	-	-	-	-
13.10-3	gpo2	-	-	-	-	-	-	-	-	-	-	-	-	-	-	-	-	-	-	-	-	-	-	-	-	-	-	-	-	-	-	-	-	-	-	-	-	-	-	-	-	-	-	-	-	-	-	-	-
13.10-3	prob	-	-	-	-	-	-	-	-	-	-	-	-	-	-	-	-	-	-	-	-	-	-	-	-	-	-	-	-	-	-	-	-	-	-	-	-	-	-	-	-	-	-	-	-	-	-	-	-
13.10-3a	hap1	A	A	A	A	A	A	A	A	A	A	A	B	A	A	A	B	B	A	B	B	B	B	A	A	B	A	B	A	A	B	A	A	A	A	B	B	A	A	A	A	B	A	B	A	A	A	A	A
13.10-3a	hap2	B	B	B	B	B	A	B	B	B	B	B	B	A	B	A	B	B	A	B	B	B	B	B	A	B	B	B	B	B	B	B	B	A	A	B	B	B	B	B	B	B	A	B	A	A	A	A	A
13.10-3a	gpo1	-	-	-	-	-	-	-	-	-	-	-	-	-	-	-	-	-	-	-	-	-	-	-	-	-	-	-	-	-	-	-	-	-	-	-	-	-	-	-	-	-	-	-	-	-	-	-	-
13.10-3a	gpo2	-	-	-	-	-	-	-	-	-	-	-	-	-	-	-	-	-	-	-	-	-	-	-	-	-	-	-	-	-	-	-	-	-	-	-	-	-	-	-	-	-	-	-	-	-	-	-	-
13.10-3a	prob	0.994	0.996	0.995	0.985	0.986	-	0.986	0.985	0.992	0.995	0.992	-	-	0.992	-	-	-	-	-	-	-	-	0.992	-	-	0.994	-	0.988	0.992	-	0.992	0.988	-	-	-	-	0.993	0.993	0.991	0.997	-	-	-	-	-	-	-	-
13.10-43	hap1	A	A	B	B	A	A	B	A	A	B	B	B	A	B	A	B	B	A	B	B	B	B	A	A	B	B	B	A	B	B	B	A	A	A	B	B	B	A	A	A	B	A	B	A	A	A	A	A
13.10-43	hap2	A	A	B	B	A	A	B	A	A	B	B	B	A	B	A	B	B	A	B	B	B	B	A	A	B	B	B	A	B	B	B	A	A	A	B	B	B	A	A	A	B	A	B	A	A	A	A	A
13.10-43	gpo1	-	-	-	-	-	-	-	-	-	-	-	-	-	-	-	-	-	-	-	-	-	-	-	-	-	-	-	-	-	-	-	-	-	-	-	-	-	-	-	-	-	-	-	-	-	-	-	-
13.10-43	gpo2	-	-	-	-	-	-	-	-	-	-	-	-	-	-	-	-	-	-	-	-	-	-	-	-	-	-	-	-	-	-	-	-	-	-	-	-	-	-	-	-	-	-	-	-	-	-	-	-
13.10-43	prob	-	-	-	-	-	-	-	-	-	-	-	-	-	-	-	-	-	-	-	-	-	-	-	-	-	-	-	-	-	-	-	-	-	-	-	-	-	-	-	-	-	-	-	-	-	-	-	-
13.10-45	hap1	A	A	A	A	A	A	A	A	A	A	A	B	A	A	A	B	B	A	B	B	B	B	A	A	B	A	B	A	A	B	A	A	A	A	B	B	A	A	A	A	B	A	B	A	A	A	A	A
13.10-45	hap2	B	B	B	B	B	A	B	B	B	B	B	B	A	B	A	B	B	A	B	B	B	B	B	A	B	B	B	B	B	B	B	B	A	A	B	B	B	B	B	B	B	A	B	A	A	A	A	A
13.10-45	gpo1	-	-	-	-	-	-	-	-	-	-	-	-	-	-	-	-	-	-	-	-	-	-	-	-	-	-	-	-	-	-	-	-	-	-	-	-	-	-	-	-	-	-	-	-	-	-	-	-
13.10-45	gpo2	-	-	-	-	-	-	-	-	-	-	-	-	-	-	-	-	-	-	-	-	-	-	-	-	-	-	-	-	-	-	-	-	-	-	-	-	-	-	-	-	-	-	-	-	-	-	-	-
13.10-45	prob	0.990	0.993	0.993	0.993	0.990	-	0.991	0.995	0.992	0.993	0.992	-	-	0.989	-	-	-	-	-	-	-	-	0.994	-	-	0.994	-	0.993	0.989	-	0.991	0.993	-	-	-	-	0.994	0.993	0.994	0.991	-	-	-	-	-	-	-	-
13.14-10	hap1	A	A	B	B	A	A	B	A	A	B	B	B	A	B	A	B	B	A	B	B	B	B	A	A	B	B	B	A	B	B	B	A	A	A	B	B	B	A	A	A	B	A	B	A	A	A	A	A
13.14-10	hap2	A	A	B	B	A	A	B	A	A	B	B	B	A	B	A	B	B	A	B	B	B	B	A	A	B	B	B	A	B	B	B	A	A	A	B	B	B	A	A	A	B	A	B	A	A	A	A	A
13.14-10	gpo1	-	-	-	-	-	-	-	-	-	-	-	-	-	-	-	-	-	-	-	-	-	-	-	-	-	-	-	-	-	-	-	-	-	-	-	-	-	-	-	-	-	-	-	-	-	-	-	-
13.14-10	gpo2	-	1	1	1	1	-	1	1	1	1	1	-	-	1	-	-	-	-	-	-	-	-	1	-	-	1	-	1	1	-	1	-	-	-	-	-	1	-	-	-	-	-	-	-	-	-	-	-
13.14-10	prob	-	-	-	-	-	-	-	-	-	-	-	-	-	-	-	-	-	-	-	-	-	-	-	-	-	-	-	-	-	-	-	-	-	-	-	-	-	-	-	-	-	-	-	-	-	-	-	-
13.14-11	hap1	A	A	B	B	A	A	B	A	A	B	B	B	A	B	A	B	B	A	B	B	B	B	A	A	B	B	B	A	-	B	B	A	A	A	B	B	B	A	A	A	B	A	B	A	A	A	A	A
13.14-11	hap2	A	B	A	A	B	A	A	B	B	A	A	B	A	A	A	B	B	A	B	B	B	B	B	A	B	A	B	B	-	B	A	A	A	A	B	B	A	A	A	A	B	A	B	A	A	A	A	A
13.14-11	gpo1	-	-	-	-	-	-	-	-	-	-	-	-	-	-	-	-	-	-	-	-	-	-	-	-	-	-	-	-	-	-	-	-	-	-	-	-	-	-	-	-	-	-	-	-	-	-	-	-
13.14-11	gpo2	-	0	0	0	0	-	0	0	0	0	0	-	-	0	-	-	-	-	-	-	-	-	0	-	-	0	-	0	-	-	0	-	-	-	-	-	0	-	-	-	-	-	-	-	-	-	-	-
13.14-11	prob	-	1.000	1.000	1.000	1.000	-	1.000	1.000	1.000	1.000	1.000	-	-	1.000	-	-	-	-	-	-	-	-	1.000	-	-	1.000	-	1.000	-	-	1.000	-	-	-	-	-	1.000	-	-	-	-	-	-	-	-	-	-	-
13.14-19	hap1	A	A	B	B	A	A	B	A	A	B	B	B	A	B	A	B	B	A	B	B	B	B	A	A	B	B	B	A	B	B	B	A	A	A	B	B	B	A	A	A	B	A	B	A	A	A	A	A
13.14-19	hap2	A	A	B	B	A	A	B	A	A	B	B	B	A	B	A	B	B	A	B	B	B	B	A	A	B	B	B	A	B	B	B	A	A	A	B	B	B	A	A	A	B	A	B	A	A	A	A	A
13.14-19	gpo1	-	-	-	-	-	-	-	-	-	-	-	-	-	-	-	-	-	-	-	-	-	-	-	-	-	-	-	-	-	-	-	-	-	-	-	-	-	-	-	-	-	-	-	-	-	-	-	-
13.14-19	gpo2	-	1	1	1	1	-	1	1	1	1	1	-	-	1	-	-	-	-	-	-	-	-	1	-	-	1	-	1	1	-	1	-	-	-	-	-	1	-	-	-	-	-	-	-	-	-	-	-
13.14-19	prob	-	-	-	-	-	-	-	-	-	-	-	-	-	-	-	-	-	-	-	-	-	-	-	-	-	-	-	-	-	-	-	-	-	-	-	-	-	-	-	-	-	-	-	-	-	-	-	-
13.14-23	hap1	A	A	B	B	A	A	B	A	A	B	B	B	A	B	A	B	B	A	B	B	B	B	A	A	B	B	B	A	-	B	B	A	A	A	B	B	B	A	A	A	B	A	B	A	A	A	A	A
13.14-23	hap2	A	B	A	A	B	A	A	B	B	A	A	B	A	A	A	B	B	A	B	B	B	B	B	A	B	A	B	B	-	B	A	A	A	A	B	B	A	A	A	A	B	A	B	A	A	A	A	A
13.14-23	gpo1	-	-	-	-	-	-	-	-	-	-	-	-	-	-	-	-	-	-	-	-	-	-	-	-	-	-	-	-	-	-	-	-	-	-	-	-	-	-	-	-	-	-	-	-	-	-	-	-
13.14-23	gpo2	-	0	0	0	0	-	0	0	0	0	0	-	-	0	-	-	-	-	-	-	-	-	0	-	-	0	-	0	-	-	0	-	-	-	-	-	0	-	-	-	-	-	-	-	-	-	-	-
13.14-23	prob	-	1.000	1.000	1.000	1.000	-	1.000	1.000	1.000	1.000	1.000	-	-	1.000	-	-	-	-	-	-	-	-	1.000	-	-	1.000	-	1.000	-	-	1.000	-	-	-	-	-	1.000	-	-	-	-	-	-	-	-	-	-	-
13.14-28	hap1	A	A	B	B	A	A	B	A	A	B	B	B	A	B	A	B	B	A	B	B	B	B	A	A	B	B	B	A	-	B	B	A	A	A	B	B	B	A	A	A	B	A	B	A	A	A	A	A
13.14-28	hap2	A	B	A	A	B	A	A	B	B	A	A	B	A	A	A	B	B	A	B	B	B	B	B	A	B	A	B	B	-	B	A	A	A	A	B	B	A	A	A	A	B	A	B	A	A	A	A	A
13.14-28	gpo1	-	-	-	-	-	-	-	-	-	-	-	-	-	-	-	-	-	-	-	-	-	-	-	-	-	-	-	-	-	-	-	-	-	-	-	-	-	-	-	-	-	-	-	-	-	-	-	-
13.14-28	gpo2	-	0	0	0	0	-	0	0	0	0	0	-	-	0	-	-	-	-	-	-	-	-	0	-	-	0	-	0	-	-	0	-	-	-	-	-	0	-	-	-	-	-	-	-	-	-	-	-
13.14-28	prob	-	1.000	1.000	1.000	1.000	-	1.000	1.000	1.000	1.000	1.000	-	-	1.000	-	-	-	-	-	-	-	-	1.000	-	-	1.000	-	1.000	-	-	1.000	-	-	-	-	-	1.000	-	-	-	-	-	-	-	-	-	-	-
13.14-31	hap1	A	A	B	B	A	A	B	A	A	B	B	B	A	B	A	B	B	A	B	B	B	B	A	A	B	B	B	A	B	B	B	A	A	A	B	B	B	A	A	A	B	A	B	A	A	A	A	A
13.14-31	hap2	A	A	B	B	A	A	B	A	A	B	B	B	A	B	A	B	B	A	B	B	B	B	A	A	B	B	B	A	B	B	B	A	A	A	B	B	B	A	A	A	B	A	B	A	A	A	A	A
13.14-31	gpo1	-	-	-	-	-	-	-	-	-	-	-	-	-	-	-	-	-	-	-	-	-	-	-	-	-	-	-	-	-	-	-	-	-	-	-	-	-	-	-	-	-	-	-	-	-	-	-	-
13.14-31	gpo2	-	1	1	1	1	-	1	1	1	1	1	-	-	1	-	-	-	-	-	-	-	-	1	-	-	1	-	1	1	-	1	-	-	-	-	-	1	-	-	-	-	-	-	-	-	-	-	-
13.14-31	prob	-	-	-	-	-	-	-	-	-	-	-	-	-	-	-	-	-	-	-	-	-	-	-	-	-	-	-	-	-	-	-	-	-	-	-	-	-	-	-	-	-	-	-	-	-	-	-	-
13.14-33	hap1	A	A	B	B	A	A	B	A	A	B	B	B	A	B	A	B	B	A	B	B	B	B	A	A	B	B	B	A	-	B	B	A	A	A	B	B	B	A	A	A	B	A	B	A	A	A	A	A
13.14-33	hap2	A	B	A	A	B	A	A	B	B	A	A	B	A	A	A	B	B	A	B	B	B	B	B	A	B	A	B	B	-	B	A	A	A	A	B	B	A	A	A	A	B	A	B	A	A	A	A	A
13.14-33	gpo1	-	-	-	-	-	-	-	-	-	-	-	-	-	-	-	-	-	-	-	-	-	-	-	-	-	-	-	-	-	-	-	-	-	-	-	-	-	-	-	-	-	-	-	-	-	-	-	-
13.14-33	gpo2	-	0	0	0	0	-	0	0	0	0	0	-	-	0	-	-	-	-	-	-	-	-	0	-	-	0	-	0	-	-	0	-	-	-	-	-	0	-	-	-	-	-	-	-	-	-	-	-
13.14-33	prob	-	1.000	1.000	1.000	1.000	-	1.000	1.000	1.000	1.000	1.000	-	-	1.000	-	-	-	-	-	-	-	-	1.000	-	-	1.000	-	1.000	-	-	1.000	-	-	-	-	-	1.000	-	-	-	-	-	-	-	-	-	-	-
13.14-34	hap1	A	A	B	B	A	A	B	A	A	B	B	B	A	B	A	B	B	A	B	B	B	B	A	A	B	B	B	A	-	B	B	A	A	A	B	B	B	A	A	A	B	A	B	A	A	A	A	A
13.14-34	hap2	A	B	A	A	B	A	A	B	B	A	A	B	A	A	A	B	B	A	B	B	B	B	B	A	B	A	B	B	-	B	A	A	A	A	B	B	A	A	A	A	B	A	B	A	A	A	A	A
13.14-34	gpo1	-	-	-	-	-	-	-	-	-	-	-	-	-	-	-	-	-	-	-	-	-	-	-	-	-	-	-	-	-	-	-	-	-	-	-	-	-	-	-	-	-	-	-	-	-	-	-	-
13.14-34	gpo2	-	0	0	0	0	-	0	0	0	0	0	-	-	0	-	-	-	-	-	-	-	-	0	-	-	0	-	0	-	-	0	-	-	-	-	-	0	-	-	-	-	-	-	-	-	-	-	-
13.14-34	prob	-	1.000	1.000	1.000	1.000	-	1.000	1.000	1.000	1.000	1.000	-	-	1.000	-	-	-	-	-	-	-	-	1.000	-	-	1.000	-	1.000	-	-	1.000	-	-	-	-	-	1.000	-	-	-	-	-	-	-	-	-	-	-
13.14-36	hap1	A	A	B	B	A	A	B	A	A	B	B	B	A	B	A	B	B	A	B	B	B	B	A	A	B	B	B	A	-	B	B	A	A	A	B	B	B	A	A	A	B	A	B	A	A	A	A	A
13.14-36	hap2	A	B	A	A	B	A	A	B	B	A	A	B	A	A	A	B	B	A	B	B	B	B	B	A	B	A	B	B	-	B	A	A	A	A	B	B	A	A	A	A	B	A	B	A	A	A	A	A
13.14-36	gpo1	-	-	-	-	-	-	-	-	-	-	-	-	-	-	-	-	-	-	-	-	-	-	-	-	-	-	-	-	-	-	-	-	-	-	-	-	-	-	-	-	-	-	-	-	-	-	-	-
13.14-36	gpo2	-	0	0	0	0	-	0	0	0	0	0	-	-	0	-	-	-	-	-	-	-	-	0	-	-	0	-	0	-	-	0	-	-	-	-	-	0	-	-	-	-	-	-	-	-	-	-	-
13.14-36	prob	-	1.000	1.000	1.000	1.000	-	1.000	1.000	1.000	1.000	1.000	-	-	1.000	-	-	-	-	-	-	-	-	1.000	-	-	1.000	-	1.000	-	-	1.000	-	-	-	-	-	1.000	-	-	-	-	-	-	-	-	-	-	-
13.14-62	hap1	A	A	B	B	A	A	B	A	A	B	B	B	A	B	A	B	B	A	B	B	B	B	A	A	B	B	B	A	-	B	B	A	A	A	B	B	B	A	A	A	B	A	B	A	A	A	A	A
13.14-62	hap2	A	B	A	A	B	A	A	B	B	A	A	B	A	A	A	B	B	A	B	B	B	B	B	A	B	A	B	B	-	B	A	A	A	A	B	B	A	A	A	A	B	A	B	A	A	A	A	A
13.14-62	gpo1	-	-	-	-	-	-	-	-	-	-	-	-	-	-	-	-	-	-	-	-	-	-	-	-	-	-	-	-	-	-	-	-	-	-	-	-	-	-	-	-	-	-	-	-	-	-	-	-
13.14-62	gpo2	-	0	0	0	0	-	0	0	0	0	0	-	-	0	-	-	-	-	-	-	-	-	0	-	-	0	-	0	-	-	0	-	-	-	-	-	0	-	-	-	-	-	-	-	-	-	-	-
13.14-62	prob	-	1.000	1.000	1.000	1.000	-	1.000	1.000	1.000	1.000	1.000	-	-	1.000	-	-	-	-	-	-	-	-	1.000	-	-	1.000	-	1.000	-	-	1.000	-	-	-	-	-	1.000	-	-	-	-	-	-	-	-	-	-	-
13.14-7	hap1	A	A	B	B	A	A	B	A	A	B	B	B	A	B	A	B	B	A	B	B	B	B	A	A	B	B	B	A	-	B	B	A	A	A	B	B	B	A	A	A	B	A	B	A	A	A	A	A
13.14-7	hap2	A	B	A	A	B	A	A	B	B	A	A	B	A	A	A	B	B	A	B	B	B	B	B	A	B	A	B	B	-	B	A	A	A	A	B	B	A	A	A	A	B	A	B	A	A	A	A	A
13.14-7	gpo1	-	-	-	-	-	-	-	-	-	-	-	-	-	-	-	-	-	-	-	-	-	-	-	-	-	-	-	-	-	-	-	-	-	-	-	-	-	-	-	-	-	-	-	-	-	-	-	-
13.14-7	gpo2	-	0	0	0	0	-	0	0	0	0	0	-	-	0	-	-	-	-	-	-	-	-	0	-	-	0	-	0	-	-	0	-	-	-	-	-	0	-	-	-	-	-	-	-	-	-	-	-
13.14-7	prob	-	1.000	1.000	1.000	1.000	-	1.000	1.000	1.000	1.000	1.000	-	-	1.000	-	-	-	-	-	-	-	-	1.000	-	-	1.000	-	1.000	-	-	1.000	-	-	-	-	-	1.000	-	-	-	-	-	-	-	-	-	-	-
13.19-1	hap1	A	A	B	B	A	A	B	A	A	A	A	B	A	A	A	B	B	A	B	B	B	B	B	A	B	A	B	B	A	B	A	B	A	A	B	B	A	B	B	B	B	A	B	A	A	A	A	A
13.19-1	hap2	A	A	B	B	A	A	B	A	A	B	B	B	A	B	A	B	B	A	B	B	B	B	A	A	B	B	B	A	B	B	B	A	A	A	B	B	B	A	A	A	B	A	B	A	A	A	A	A
13.19-1	gpo1	1	1	1	1	1	-	1	1	1	0	0	-	-	0	-	-	-	-	-	-	-	-	0	-	-	0	-	0	0	-	0	0	-	-	-	-	0	0	0	0	-	-	-	-	-	-	-	-
13.19-1	gpo2	-	-	-	-	-	-	-	-	-	-	-	-	-	-	-	-	-	-	-	-	-	-	-	-	-	-	-	-	-	-	-	-	-	-	-	-	-	-	-	-	-	-	-	-	-	-	-	-
13.19-1	prob	-	-	-	-	-	-	-	-	-	1.000	1.000	-	-	1.000	-	-	-	-	-	-	-	-	1.000	-	-	1.000	-	1.000	1.000	-	1.000	1.000	-	-	-	-	1.000	1.000	1.000	1.000	-	-	-	-	-	-	-	-
13.19-16	hap1	A	A	B	B	A	A	B	A	A	B	B	B	A	B	A	B	B	A	B	B	B	B	A	A	B	B	B	A	B	B	B	A	A	A	B	B	B	A	A	A	B	A	B	A	A	A	A	A
13.19-16	hap2	A	A	B	B	A	A	B	A	A	B	B	B	A	B	A	B	B	A	B	B	B	B	A	A	B	B	B	A	B	B	B	A	A	A	B	B	B	A	A	A	B	A	B	A	A	A	A	A
13.19-16	gpo1	1	1	1	1	1	-	1	1	1	1	1	-	-	1	-	-	-	-	-	-	-	-	1	-	-	1	-	1	1	-	1	1	-	-	-	-	1	1	1	1	-	-	-	-	-	-	-	-
13.19-16	gpo2	-	-	-	-	-	-	-	-	-	-	-	-	-	-	-	-	-	-	-	-	-	-	-	-	-	-	-	-	-	-	-	-	-	-	-	-	-	-	-	-	-	-	-	-	-	-	-	-
13.19-16	prob	-	-	-	-	-	-	-	-	-	-	-	-	-	-	-	-	-	-	-	-	-	-	-	-	-	-	-	-	-	-	-	-	-	-	-	-	-	-	-	-	-	-	-	-	-	-	-	-
13.19-17	hap1	A	A	B	B	A	A	B	A	A	B	B	B	A	B	A	B	B	A	B	B	B	B	A	A	B	B	B	A	B	B	B	A	A	A	B	B	B	A	A	A	B	A	B	A	A	A	A	A
13.19-17	hap2	A	A	B	B	A	A	B	A	A	B	B	B	A	B	A	B	B	A	B	B	B	B	A	A	B	B	B	A	B	B	B	A	A	A	B	B	B	A	A	A	B	A	B	A	A	A	A	A
13.19-17	gpo1	1	1	1	1	1	-	1	1	1	1	1	-	-	1	-	-	-	-	-	-	-	-	1	-	-	1	-	1	1	-	1	1	-	-	-	-	1	1	1	1	-	-	-	-	-	-	-	-
13.19-17	gpo2	-	-	-	-	-	-	-	-	-	-	-	-	-	-	-	-	-	-	-	-	-	-	-	-	-	-	-	-	-	-	-	-	-	-	-	-	-	-	-	-	-	-	-	-	-	-	-	-
13.19-17	prob	-	-	-	-	-	-	-	-	-	-	-	-	-	-	-	-	-	-	-	-	-	-	-	-	-	-	-	-	-	-	-	-	-	-	-	-	-	-	-	-	-	-	-	-	-	-	-	-
13.19-37	hap1	A	A	B	B	A	A	B	A	A	B	B	B	A	B	A	B	B	A	B	B	B	B	A	A	B	B	B	A	B	B	B	A	A	A	B	B	B	A	A	A	B	A	B	A	A	A	A	A
13.19-37	hap2	A	A	B	B	A	A	B	A	A	B	B	B	A	B	A	B	B	A	B	B	B	B	A	A	B	B	B	A	B	B	B	A	A	A	B	B	B	A	A	A	B	A	B	A	A	A	A	A
13.19-37	gpo1	1	1	1	1	1	-	1	1	1	1	1	-	-	1	-	-	-	-	-	-	-	-	1	-	-	1	-	1	1	-	1	1	-	-	-	-	1	1	1	1	-	-	-	-	-	-	-	-
13.19-37	gpo2	-	-	-	-	-	-	-	-	-	-	-	-	-	-	-	-	-	-	-	-	-	-	-	-	-	-	-	-	-	-	-	-	-	-	-	-	-	-	-	-	-	-	-	-	-	-	-	-
13.19-37	prob	-	-	-	-	-	-	-	-	-	-	-	-	-	-	-	-	-	-	-	-	-	-	-	-	-	-	-	-	-	-	-	-	-	-	-	-	-	-	-	-	-	-	-	-	-	-	-	-
13.19-56	hap1	B	B	A	A	B	A	A	B	B	A	A	B	A	A	A	B	B	A	B	B	B	B	B	A	B	A	B	B	A	B	A	B	A	A	B	B	A	B	B	B	B	A	B	A	A	A	A	A
13.19-56	hap2	A	A	B	B	A	A	B	A	A	B	B	B	A	B	A	B	B	A	B	B	B	B	A	A	B	B	B	A	B	B	B	A	A	A	B	B	B	A	A	A	B	A	B	A	A	A	A	A
13.19-56	gpo1	0	0	0	0	0	-	0	0	0	0	0	-	-	0	-	-	-	-	-	-	-	-	0	-	-	0	-	0	0	-	0	0	-	-	-	-	0	0	0	0	-	-	-	-	-	-	-	-
13.19-56	gpo2	-	-	-	-	-	-	-	-	-	-	-	-	-	-	-	-	-	-	-	-	-	-	-	-	-	-	-	-	-	-	-	-	-	-	-	-	-	-	-	-	-	-	-	-	-	-	-	-
13.19-56	prob	1.000	1.000	1.000	1.000	1.000	-	1.000	1.000	1.000	1.000	1.000	-	-	1.000	-	-	-	-	-	-	-	-	1.000	-	-	1.000	-	1.000	1.000	-	1.000	1.000	-	-	-	-	1.000	1.000	1.000	1.000	-	-	-	-	-	-	-	-
13.19-63	hap1	B	B	A	A	B	A	A	B	B	A	A	B	A	A	A	B	B	A	B	B	B	B	B	A	B	A	B	B	A	B	A	B	A	A	B	B	A	B	B	B	B	A	B	A	A	A	A	A
13.19-63	hap2	A	A	B	B	A	A	B	A	A	B	B	B	A	B	A	B	B	A	B	B	B	B	A	A	B	B	B	A	B	B	B	A	A	A	B	B	B	A	A	A	B	A	B	A	A	A	A	A
13.19-63	gpo1	0	0	0	0	0	-	0	0	0	0	0	-	-	0	-	-	-	-	-	-	-	-	0	-	-	0	-	0	0	-	0	0	-	-	-	-	0	0	0	0	-	-	-	-	-	-	-	-
13.19-63	gpo2	-	-	-	-	-	-	-	-	-	-	-	-	-	-	-	-	-	-	-	-	-	-	-	-	-	-	-	-	-	-	-	-	-	-	-	-	-	-	-	-	-	-	-	-	-	-	-	-
13.19-63	prob	1.000	1.000	1.000	1.000	1.000	-	1.000	1.000	1.000	1.000	1.000	-	-	1.000	-	-	-	-	-	-	-	-	1.000	-	-	1.000	-	1.000	1.000	-	1.000	1.000	-	-	-	-	1.000	1.000	1.000	1.000	-	-	-	-	-	-	-	-
13.19-64	hap1	B	B	A	A	B	A	A	B	B	A	A	B	A	A	A	B	B	A	B	B	B	B	B	A	B	A	B	B	A	B	A	B	A	A	B	B	A	B	B	B	B	A	B	A	A	A	A	A
13.19-64	hap2	A	A	B	B	A	A	B	A	A	B	B	B	A	B	A	B	B	A	B	B	B	B	A	A	B	B	B	A	B	B	B	A	A	A	B	B	B	A	A	A	B	A	B	A	A	A	A	A
13.19-64	gpo1	0	0	0	0	0	-	0	0	0	0	0	-	-	0	-	-	-	-	-	-	-	-	0	-	-	0	-	0	0	-	0	0	-	-	-	-	0	0	0	0	-	-	-	-	-	-	-	-
13.19-64	gpo2	-	-	-	-	-	-	-	-	-	-	-	-	-	-	-	-	-	-	-	-	-	-	-	-	-	-	-	-	-	-	-	-	-	-	-	-	-	-	-	-	-	-	-	-	-	-	-	-
13.19-64	prob	1.000	1.000	1.000	1.000	1.000	-	1.000	1.000	1.000	1.000	1.000	-	-	1.000	-	-	-	-	-	-	-	-	1.000	-	-	1.000	-	1.000	1.000	-	1.000	1.000	-	-	-	-	1.000	1.000	1.000	1.000	-	-	-	-	-	-	-	-
13.19-66	hap1	A	A	B	B	A	A	B	A	A	B	B	B	A	B	A	B	B	A	B	B	B	B	A	A	B	B	B	A	B	B	B	A	A	A	B	B	B	A	A	A	B	A	B	A	A	A	A	A
13.19-66	hap2	A	A	B	B	A	A	B	A	A	B	B	B	A	B	A	B	B	A	B	B	B	B	A	A	B	B	B	A	B	B	B	A	A	A	B	B	B	A	A	A	B	A	B	A	A	A	A	A
13.19-66	gpo1	1	1	1	1	1	-	1	1	1	1	1	-	-	1	-	-	-	-	-	-	-	-	1	-	-	1	-	1	1	-	1	1	-	-	-	-	1	1	1	1	-	-	-	-	-	-	-	-
13.19-66	gpo2	-	-	-	-	-	-	-	-	-	-	-	-	-	-	-	-	-	-	-	-	-	-	-	-	-	-	-	-	-	-	-	-	-	-	-	-	-	-	-	-	-	-	-	-	-	-	-	-
13.19-66	prob	-	-	-	-	-	-	-	-	-	-	-	-	-	-	-	-	-	-	-	-	-	-	-	-	-	-	-	-	-	-	-	-	-	-	-	-	-	-	-	-	-	-	-	-	-	-	-	-
13.19-7	hap1	B	B	A	A	B	A	A	B	B	A	A	B	A	A	A	B	B	A	B	B	B	B	B	A	B	A	B	B	A	B	A	B	A	A	B	B	A	B	B	B	B	A	B	A	A	A	A	A
13.19-7	hap2	A	A	B	B	A	A	B	A	A	B	B	B	A	B	A	B	B	A	B	B	B	B	A	A	B	B	B	A	B	B	B	A	A	A	B	B	B	A	A	A	B	A	B	A	A	A	A	A
13.19-7	gpo1	0	0	0	0	0	-	0	0	0	0	0	-	-	0	-	-	-	-	-	-	-	-	0	-	-	0	-	0	0	-	0	0	-	-	-	-	0	0	0	0	-	-	-	-	-	-	-	-
13.19-7	gpo2	-	-	-	-	-	-	-	-	-	-	-	-	-	-	-	-	-	-	-	-	-	-	-	-	-	-	-	-	-	-	-	-	-	-	-	-	-	-	-	-	-	-	-	-	-	-	-	-
13.19-7	prob	1.000	1.000	1.000	1.000	1.000	-	1.000	1.000	1.000	1.000	1.000	-	-	1.000	-	-	-	-	-	-	-	-	1.000	-	-	1.000	-	1.000	1.000	-	1.000	1.000	-	-	-	-	1.000	1.000	1.000	1.000	-	-	-	-	-	-	-	-
13.20-108	hap1	A	A	B	B	A	A	B	A	A	B	B	B	A	B	A	B	B	A	B	B	B	B	A	A	B	B	B	A	B	B	B	A	A	A	B	B	B	A	A	A	B	A	B	A	A	A	A	A
13.20-108	hap2	B	B	A	A	B	A	A	B	B	A	A	B	A	A	A	B	B	A	B	B	B	B	B	A	B	A	B	B	A	B	A	B	A	A	B	B	A	B	B	B	B	A	B	A	A	A	A	A
13.20-108	gpo1	s	s	s	s	s	-	s	s	s	s	-	1	1	-	1	1	1	1	1	1	1	1	-	1	1	s	1	-	-	1	-	-	1	1	1	1	-	s	-	-	1	1	1	1	1	1	1	1
13.20-108	gpo2	s	s	s	s	s	-	s	s	s	s	0	-	-	0	-	-	-	-	-	-	-	-	0	-	-	s	-	0	0	-	0	0	-	-	-	-	0	s	0	0	-	-	-	-	-	-	-	-
13.20-108	prob	1.000	1.000	1.000	1.000	1.000	-	1.000	1.000	1.000	1.000	1.000	-	-	1.000	-	-	-	-	-	-	-	-	1.000	-	-	1.000	-	1.000	1.000	-	1.000	1.000	-	-	-	-	1.000	1.000	1.000	1.000	-	-	-	-	-	-	-	-
13.20-15	hap1	A	A	B	B	A	A	B	A	A	B	B	B	A	B	A	B	B	A	B	B	B	B	A	A	B	B	B	A	B	B	B	A	A	A	B	B	B	A	A	A	B	A	B	A	A	A	A	A
13.20-15	hap2	A	A	B	B	A	A	B	A	A	B	B	B	A	B	A	B	B	A	B	B	B	B	A	A	B	B	B	A	B	B	B	A	A	A	B	B	B	A	A	A	B	A	B	A	A	A	A	A
13.20-15	gpo1	1	1	1	1	1	-	1	1	1	1	-	1	1	-	1	1	1	1	1	1	1	1	-	1	1	1	1	-	-	1	-	-	1	1	1	1	-	1	-	-	1	1	1	1	1	1	1	1
13.20-15	gpo2	1	1	1	1	1	-	1	1	1	1	1	-	-	1	-	-	-	-	-	-	-	-	1	-	-	1	-	1	1	-	1	1	-	-	-	-	1	1	1	1	-	-	-	-	-	-	-	-
13.20-15	prob	-	-	-	-	-	-	-	-	-	-	-	-	-	-	-	-	-	-	-	-	-	-	-	-	-	-	-	-	-	-	-	-	-	-	-	-	-	-	-	-	-	-	-	-	-	-	-	-
13.20-19	hap1	B	B	A	A	B	A	A	B	B	A	B	A	B	B	B	A	A	B	A	A	A	A	A	B	A	A	A	A	B	A	B	A	B	B	A	A	B	B	A	A	A	B	A	B	B	B	B	B
13.20-19	hap2	B	B	A	A	B	A	A	B	B	A	A	B	A	A	A	B	B	A	B	B	B	B	B	A	B	A	B	B	A	B	A	B	A	A	B	B	A	B	B	B	B	A	B	A	A	A	A	A
13.20-19	gpo1	0	0	0	0	0	-	0	0	0	0	-	0	0	-	0	0	0	0	0	0	0	0	-	0	0	0	0	-	-	0	-	-	0	0	0	0	-	0	-	-	0	0	0	0	0	0	0	0
13.20-19	gpo2	0	0	0	0	0	-	0	0	0	0	0	-	-	0	-	-	-	-	-	-	-	-	0	-	-	0	-	0	0	-	0	0	-	-	-	-	0	0	0	0	-	-	-	-	-	-	-	-
13.20-19	prob	-	-	-	-	-	-	-	-	-	-	1.000	1.000	1.000	1.000	1.000	1.000	1.000	1.000	1.000	1.000	1.000	1.000	1.000	1.000	1.000	-	1.000	1.000	1.000	1.000	1.000	1.000	1.000	1.000	1.000	1.000	1.000	-	1.000	1.000	1.000	1.000	1.000	1.000	1.000	1.000	1.000	1.000
13.20-24	hap1	A	A	B	B	A	A	B	A	A	B	B	B	A	B	A	B	B	A	B	B	B	B	A	A	B	B	B	A	B	B	B	A	A	A	A	A	B	B	A	A	A	B	A	B	B	B	B	B
13.20-24	hap2	B	B	A	A	B	A	A	B	B	A	A	B	A	A	A	B	B	A	B	B	B	B	B	A	B	A	B	B	A	B	A	B	A	A	B	B	A	B	B	B	B	A	B	A	A	A	A	A
13.20-24	gpo1	s	s	s	s	s	-	s	s	s	s	-	1	1	-	1	1	1	1	1	1	1	1	-	1	1	s	1	-	-	1	-	-	1	1	0	0	-	0	-	-	0	0	0	0	0	0	0	0
13.20-24	gpo2	s	s	s	s	s	-	s	s	s	s	0	-	-	0	-	-	-	-	-	-	-	-	0	-	-	s	-	0	0	-	0	0	-	-	-	-	0	0	0	0	-	-	-	-	-	-	-	-
13.20-24	prob	1.000	1.000	1.000	1.000	1.000	-	1.000	1.000	1.000	1.000	1.000	-	-	1.000	-	-	-	-	-	-	-	-	1.000	-	-	1.000	-	1.000	1.000	-	1.000	1.000	-	-	1.000	1.000	1.000	-	1.000	1.000	1.000	1.000	1.000	1.000	1.000	1.000	1.000	1.000
13.20-31	hap1	A	A	B	B	A	A	B	A	A	B	B	B	A	B	A	B	B	A	B	B	B	B	A	A	B	B	B	A	B	B	B	A	A	A	B	B	B	A	A	A	B	A	B	A	A	A	A	A
13.20-31	hap2	B	B	A	A	B	A	A	B	B	A	A	B	A	A	A	B	B	A	B	B	B	B	B	A	B	A	B	B	A	B	A	B	A	A	B	B	A	B	B	B	B	A	B	A	A	A	A	A
13.20-31	gpo1	s	s	s	s	s	-	s	s	s	s	-	1	1	-	1	1	1	1	1	1	1	1	-	1	1	s	1	-	-	1	-	-	1	1	1	1	-	s	-	-	1	1	1	1	1	1	1	1
13.20-31	gpo2	s	s	s	s	s	-	s	s	s	s	0	-	-	0	-	-	-	-	-	-	-	-	0	-	-	s	-	0	0	-	0	0	-	-	-	-	0	s	0	0	-	-	-	-	-	-	-	-
13.20-31	prob	1.000	1.000	1.000	1.000	1.000	-	1.000	1.000	1.000	1.000	1.000	-	-	1.000	-	-	-	-	-	-	-	-	1.000	-	-	1.000	-	1.000	1.000	-	1.000	1.000	-	-	-	-	1.000	1.000	1.000	1.000	-	-	-	-	-	-	-	-
13.20-78	hap1	A	A	B	B	A	A	B	A	A	B	B	B	A	B	A	B	B	A	B	B	B	B	A	A	B	B	B	A	B	B	B	A	A	A	B	B	B	A	A	-	B	A	B	A	A	A	A	A
13.20-78	hap2	B	B	A	A	B	A	A	B	B	A	A	B	A	A	A	B	B	A	B	B	B	B	B	A	B	A	B	B	A	B	A	B	A	A	B	B	A	B	B	-	B	A	B	A	A	A	A	A
13.20-78	gpo1	s	s	s	s	s	-	s	s	s	s	-	1	1	-	1	1	1	1	1	1	1	1	-	1	1	s	1	-	-	1	-	-	1	1	1	1	-	s	-	-	1	1	1	1	1	1	1	1
13.20-78	gpo2	s	s	s	s	s	-	s	s	s	s	0	-	-	0	-	-	-	-	-	-	-	-	0	-	-	s	-	0	0	-	0	0	-	-	-	-	0	s	0	-	-	-	-	-	-	-	-	-
13.20-78	prob	1.000	1.000	1.000	1.000	1.000	-	1.000	1.000	1.000	1.000	1.000	-	-	1.000	-	-	-	-	-	-	-	-	1.000	-	-	1.000	-	1.000	1.000	-	1.000	1.000	-	-	-	-	1.000	1.000	1.000	-	-	-	-	-	-	-	-	-
13.20-88	hap1	A	A	B	B	A	A	B	A	A	B	B	B	A	B	A	B	B	A	B	B	B	B	A	A	B	B	B	A	B	B	B	A	A	A	B	B	B	A	A	A	B	A	B	A	A	A	A	A
13.20-88	hap2	B	B	A	A	B	A	A	B	B	A	A	B	A	A	A	B	B	A	B	B	B	B	B	A	B	A	B	B	A	B	A	B	A	A	B	B	A	B	B	B	B	A	B	A	A	A	A	A
13.20-88	gpo1	s	s	s	s	s	-	s	s	s	s	-	1	1	-	1	1	1	1	1	1	1	1	-	1	1	s	1	-	-	1	-	-	1	1	1	1	-	s	-	-	1	1	1	1	1	1	1	1
13.20-88	gpo2	s	s	s	s	s	-	s	s	s	s	0	-	-	0	-	-	-	-	-	-	-	-	0	-	-	s	-	0	0	-	0	0	-	-	-	-	0	s	0	0	-	-	-	-	-	-	-	-
13.20-88	prob	1.000	1.000	1.000	1.000	1.000	-	1.000	1.000	1.000	1.000	1.000	-	-	1.000	-	-	-	-	-	-	-	-	1.000	-	-	1.000	-	1.000	1.000	-	1.000	1.000	-	-	-	-	1.000	1.000	1.000	1.000	-	-	-	-	-	-	-	-
13.21-11	hap1	-	-	-	-	-	A	-	A	B	A	A	B	A	A	A	B	B	A	B	B	B	B	B	A	B	A	B	B	A	B	A	B	A	A	B	B	A	B	B	B	B	A	B	A	A	A	A	A
13.21-11	hap2	-	-	-	-	-	A	-	B	A	B	B	B	A	B	A	B	B	A	B	B	B	B	A	A	B	B	B	A	B	B	B	A	A	A	B	B	B	A	A	A	B	A	B	A	A	A	A	A
13.21-11	gpo1	-	-	-	-	-	-	-	-	s	s	s	-	-	s	-	-	-	-	-	-	-	-	s	-	-	s	-	s	s	-	s	s	-	-	-	-	s	s	s	s	-	-	-	-	-	-	-	-
13.21-11	gpo2	-	-	-	-	-	-	-	0	s	s	s	-	-	s	-	-	-	-	-	-	-	-	s	-	-	s	-	s	s	-	s	s	-	-	-	-	s	s	s	s	-	-	-	-	-	-	-	-
13.21-11	prob	-	-	-	-	-	-	-	1.000	1.000	1.000	1.000	-	-	1.000	-	-	-	-	-	-	-	-	1.000	-	-	1.000	-	1.000	1.000	-	1.000	1.000	-	-	-	-	1.000	1.000	1.000	1.000	-	-	-	-	-	-	-	-
13.21-30	hap1	B	B	A	A	B	A	A	-	B	A	A	B	A	A	A	B	B	A	B	B	B	B	B	A	B	A	B	B	B	B	B	A	A	A	B	B	B	A	A	A	B	A	B	A	A	A	A	A
13.21-30	hap2	B	B	A	A	B	A	A	-	B	A	A	B	A	A	A	B	B	A	B	B	B	B	A	A	B	B	B	A	A	B	A	B	A	A	B	B	A	B	B	B	B	A	B	A	A	A	A	A
13.21-30	gpo1	0	0	0	0	0	-	0	-	0	0	0	-	-	0	-	-	-	-	-	-	-	-	s	-	-	s	-	s	s	-	s	s	-	-	-	-	s	s	s	s	-	-	-	-	-	-	-	-
13.21-30	gpo2	0	0	0	0	0	-	0	-	0	0	0	-	-	0	-	-	-	-	-	-	-	-	s	-	-	s	-	s	s	-	s	s	-	-	-	-	s	s	s	s	-	-	-	-	-	-	-	-
13.21-30	prob	-	-	-	-	-	-	-	-	-	-	-	-	-	-	-	-	-	-	-	-	-	-	1.000	-	-	1.000	-	0.778	1.000	-	1.000	1.000	-	-	-	-	1.000	1.000	1.000	1.000	-	-	-	-	-	-	-	-
13.21-32	hap1	A	A	B	B	A	A	B	A	A	B	B	B	A	B	A	B	B	A	B	B	B	B	A	A	B	B	B	A	B	B	B	A	A	A	B	B	B	A	A	A	B	A	B	A	A	A	A	A
13.21-32	hap2	B	B	A	A	B	A	A	B	B	A	A	B	A	A	A	B	B	A	B	B	B	B	B	A	B	A	B	B	A	B	A	B	A	A	B	B	A	B	B	B	B	A	B	A	A	A	A	A
13.21-32	gpo1	s	s	s	s	s	-	s	-	s	s	s	-	-	s	-	-	-	-	-	-	-	-	s	-	-	s	-	s	s	-	s	s	-	-	-	-	s	s	s	s	-	-	-	-	-	-	-	-
13.21-32	gpo2	s	s	s	s	s	-	s	0	s	s	s	-	-	s	-	-	-	-	-	-	-	-	s	-	-	s	-	s	s	-	s	s	-	-	-	-	s	s	s	s	-	-	-	-	-	-	-	-
13.21-32	prob	1.000	1.000	1.000	1.000	1.000	-	1.000	1.000	1.000	1.000	1.000	-	-	1.000	-	-	-	-	-	-	-	-	1.000	-	-	1.000	-	1.000	1.000	-	1.000	1.000	-	-	-	-	1.000	1.000	1.000	1.000	-	-	-	-	-	-	-	-
13.21-63	hap1	B	B	A	A	B	A	A	-	B	A	A	B	A	A	A	B	B	A	B	B	B	B	B	A	B	A	B	B	A	B	A	B	A	A	B	B	A	B	B	B	B	A	B	A	A	A	A	A
13.21-63	hap2	B	B	A	A	B	A	A	-	B	A	A	B	A	A	A	B	B	A	B	B	B	B	B	A	B	A	B	B	A	B	A	B	A	A	B	B	A	B	B	B	B	A	B	A	A	A	A	A
13.21-63	gpo1	0	0	0	0	0	-	0	-	0	0	0	-	-	0	-	-	-	-	-	-	-	-	0	-	-	0	-	0	0	-	0	0	-	-	-	-	0	0	0	0	-	-	-	-	-	-	-	-
13.21-63	gpo2	0	0	0	0	0	-	0	-	0	0	0	-	-	0	-	-	-	-	-	-	-	-	0	-	-	0	-	0	0	-	0	0	-	-	-	-	0	0	0	0	-	-	-	-	-	-	-	-
13.21-63	prob	-	-	-	-	-	-	-	-	-	-	-	-	-	-	-	-	-	-	-	-	-	-	-	-	-	-	-	-	-	-	-	-	-	-	-	-	-	-	-	-	-	-	-	-	-	-	-	-
13.21-68	hap1	A	A	B	B	A	A	B	A	A	B	B	B	A	B	A	B	B	A	B	B	B	B	A	A	B	B	B	A	B	B	B	A	A	A	B	B	B	A	A	A	B	A	B	A	A	A	A	A
13.21-68	hap2	B	B	A	A	B	A	A	B	B	A	A	B	A	A	A	B	B	A	B	B	B	B	B	A	B	A	B	B	A	B	A	B	A	A	B	B	A	B	B	B	B	A	B	A	A	A	A	A
13.21-68	gpo1	s	s	s	s	s	-	s	-	s	s	s	-	-	s	-	-	-	-	-	-	-	-	s	-	-	s	-	s	s	-	s	s	-	-	-	-	s	s	s	s	-	-	-	-	-	-	-	-
13.21-68	gpo2	s	s	s	s	s	-	s	0	s	s	s	-	-	s	-	-	-	-	-	-	-	-	s	-	-	s	-	s	s	-	s	s	-	-	-	-	s	s	s	s	-	-	-	-	-	-	-	-
13.21-68	prob	1.000	1.000	1.000	1.000	1.000	-	1.000	1.000	1.000	1.000	1.000	-	-	1.000	-	-	-	-	-	-	-	-	1.000	-	-	1.000	-	1.000	1.000	-	1.000	1.000	-	-	-	-	1.000	1.000	1.000	1.000	-	-	-	-	-	-	-	-
13.21-73	hap1	B	B	A	A	B	A	A	-	B	A	A	B	A	A	A	B	B	A	B	B	B	B	B	A	B	A	B	B	A	B	A	B	A	A	B	B	A	B	B	B	B	A	B	A	A	A	A	A
13.21-73	hap2	B	B	A	A	B	A	A	-	B	A	A	B	A	A	A	B	B	A	B	B	B	B	B	A	B	A	B	B	A	B	A	B	A	A	B	B	A	B	B	B	B	A	B	A	A	A	A	A
13.21-73	gpo1	0	0	0	0	0	-	0	-	0	0	0	-	-	0	-	-	-	-	-	-	-	-	0	-	-	0	-	0	0	-	0	0	-	-	-	-	0	0	0	0	-	-	-	-	-	-	-	-
13.21-73	gpo2	0	0	0	0	0	-	0	-	0	0	0	-	-	0	-	-	-	-	-	-	-	-	0	-	-	0	-	0	0	-	0	0	-	-	-	-	0	0	0	0	-	-	-	-	-	-	-	-
13.21-73	prob	-	-	-	-	-	-	-	-	-	-	-	-	-	-	-	-	-	-	-	-	-	-	-	-	-	-	-	-	-	-	-	-	-	-	-	-	-	-	-	-	-	-	-	-	-	-	-	-
13.21-90	hap1	-	-	-	-	-	A	-	A	B	A	A	B	A	A	A	B	B	A	B	B	B	B	B	A	B	A	B	B	A	B	A	B	A	A	B	B	A	B	B	B	B	A	B	A	A	A	A	A
13.21-90	hap2	-	-	-	-	-	A	-	B	A	B	B	B	A	B	A	B	B	A	B	B	B	B	A	A	B	B	B	A	B	B	B	A	A	A	B	B	B	A	A	A	B	A	B	A	A	A	A	A
13.21-90	gpo1	-	-	-	-	-	-	-	-	s	s	s	-	-	s	-	-	-	-	-	-	-	-	s	-	-	s	-	s	s	-	s	s	-	-	-	-	s	s	s	s	-	-	-	-	-	-	-	-
13.21-90	gpo2	-	-	-	-	-	-	-	0	s	s	s	-	-	s	-	-	-	-	-	-	-	-	s	-	-	s	-	s	s	-	s	s	-	-	-	-	s	s	s	s	-	-	-	-	-	-	-	-
13.21-90	prob	-	-	-	-	-	-	-	1.000	1.000	1.000	1.000	-	-	1.000	-	-	-	-	-	-	-	-	1.000	-	-	1.000	-	1.000	1.000	-	1.000	1.000	-	-	-	-	1.000	1.000	1.000	1.000	-	-	-	-	-	-	-	-
13.24-123	hap1	B	B	A	A	B	A	A	B	B	A	A	B	A	A	A	B	B	A	B	B	B	B	B	A	B	A	B	B	A	B	A	B	A	A	B	B	A	B	B	B	B	A	B	A	A	A	A	A
13.24-123	hap2	A	A	B	B	A	A	B	A	A	B	B	B	A	B	A	B	B	A	B	B	B	B	A	A	B	B	B	A	B	B	B	A	A	A	B	B	B	A	A	A	B	A	B	A	A	A	A	A
13.24-123	gpo1	s	s	s	s	s	-	s	1	s	s	s	-	-	s	-	-	-	-	-	-	-	-	s	-	-	s	-	s	s	-	s	s	-	-	-	-	s	s	s	s	-	-	-	-	-	-	-	-
13.24-123	gpo2	s	s	s	s	s	-	s	-	s	s	s	-	-	s	-	-	-	-	-	-	-	-	s	-	-	s	-	s	s	-	s	s	-	-	-	-	s	s	s	s	-	-	-	-	-	-	-	-
13.24-123	prob	1.000	1.000	1.000	1.000	1.000	-	1.000	1.000	1.000	1.000	1.000	-	-	1.000	-	-	-	-	-	-	-	-	1.000	-	-	1.000	-	1.000	1.000	-	1.000	1.000	-	-	-	-	1.000	1.000	1.000	1.000	-	-	-	-	-	-	-	-
13.24-127	hap1	B	B	A	A	B	A	A	B	B	A	A	B	A	A	A	B	B	A	B	B	B	B	B	A	B	A	B	B	A	B	A	B	A	A	B	B	A	B	B	B	B	A	B	A	A	A	A	A
13.24-127	hap2	A	A	B	B	A	A	B	A	A	B	B	B	A	B	A	B	B	A	B	B	B	B	A	A	B	B	B	A	B	B	B	A	A	A	B	B	B	A	A	A	B	A	B	A	A	A	A	A
13.24-127	gpo1	s	s	s	s	s	-	s	1	s	s	s	-	-	s	-	-	-	-	-	-	-	-	s	-	-	s	-	s	s	-	s	s	-	-	-	-	s	s	s	s	-	-	-	-	-	-	-	-
13.24-127	gpo2	s	s	s	s	s	-	s	-	s	s	s	-	-	s	-	-	-	-	-	-	-	-	s	-	-	s	-	s	s	-	s	s	-	-	-	-	s	s	s	s	-	-	-	-	-	-	-	-
13.24-127	prob	1.000	1.000	1.000	1.000	1.000	-	1.000	1.000	1.000	1.000	1.000	-	-	1.000	-	-	-	-	-	-	-	-	1.000	-	-	1.000	-	1.000	1.000	-	1.000	1.000	-	-	-	-	1.000	1.000	1.000	1.000	-	-	-	-	-	-	-	-
13.24-135	hap1	-	-	-	-	-	A	-	B	-	-	-	B	A	-	A	B	B	A	B	B	B	B	-	A	B	-	B	-	-	B	-	-	A	A	B	B	-	-	-	-	B	A	B	A	A	A	A	A
13.24-135	hap2	-	-	-	-	-	A	-	A	-	-	-	B	A	-	A	B	B	A	B	B	B	B	-	A	B	-	B	-	-	B	-	-	A	A	B	B	-	-	-	-	B	A	B	A	A	A	A	A
13.24-135	gpo1	-	-	-	-	-	-	-	1	-	-	-	-	-	-	-	-	-	-	-	-	-	-	-	-	-	-	-	-	-	-	-	-	-	-	-	-	-	-	-	-	-	-	-	-	-	-	-	-
13.24-135	gpo2	-	-	-	-	-	-	-	-	-	-	-	-	-	-	-	-	-	-	-	-	-	-	-	-	-	-	-	-	-	-	-	-	-	-	-	-	-	-	-	-	-	-	-	-	-	-	-	-
13.24-135	prob	-	-	-	-	-	-	-	0.999	-	-	-	-	-	-	-	-	-	-	-	-	-	-	-	-	-	-	-	-	-	-	-	-	-	-	-	-	-	-	-	-	-	-	-	-	-	-	-	-
13.24-168	hap1	A	A	B	B	A	A	B	A	A	B	B	B	A	B	A	B	B	A	B	B	B	B	A	A	B	B	B	A	B	B	B	A	A	A	B	B	B	A	A	A	B	A	B	A	A	A	A	A
13.24-168	hap2	A	A	B	B	A	A	B	A	A	B	B	B	A	B	A	B	B	A	B	B	B	B	A	A	B	B	B	A	B	B	B	A	A	A	B	B	B	A	A	A	B	A	B	A	A	A	A	A
13.24-168	gpo1	0	0	0	0	0	-	0	0	0	0	0	-	-	0	-	-	-	-	-	-	-	-	0	-	-	0	-	0	0	-	0	0	-	-	-	-	0	0	0	0	-	-	-	-	-	-	-	-
13.24-168	gpo2	1	1	1	1	1	-	1	-	1	1	1	-	-	1	-	-	-	-	-	-	-	-	1	-	-	1	-	1	1	-	1	1	-	-	-	-	1	1	1	1	-	-	-	-	-	-	-	-
13.24-168	prob	-	-	-	-	-	-	-	-	-	-	-	-	-	-	-	-	-	-	-	-	-	-	-	-	-	-	-	-	-	-	-	-	-	-	-	-	-	-	-	-	-	-	-	-	-	-	-	-
13.24-187	hap1	A	A	B	B	A	A	B	A	A	B	B	B	A	B	A	B	B	A	B	B	B	B	A	A	B	B	B	A	B	B	B	A	A	A	B	B	B	A	A	A	B	A	B	A	A	A	A	A
13.24-187	hap2	A	A	B	B	A	A	B	A	A	B	B	B	A	B	A	B	B	A	B	B	B	B	A	A	B	B	B	A	B	B	B	A	A	A	B	B	B	A	A	A	B	A	B	A	A	A	A	A
13.24-187	gpo1	0	0	0	0	0	-	0	0	0	0	0	-	-	0	-	-	-	-	-	-	-	-	0	-	-	0	-	0	0	-	0	0	-	-	-	-	0	0	0	0	-	-	-	-	-	-	-	-
13.24-187	gpo2	1	1	1	1	1	-	1	-	1	1	1	-	-	1	-	-	-	-	-	-	-	-	1	-	-	1	-	1	1	-	1	1	-	-	-	-	1	1	1	1	-	-	-	-	-	-	-	-
13.24-187	prob	-	-	-	-	-	-	-	-	-	-	-	-	-	-	-	-	-	-	-	-	-	-	-	-	-	-	-	-	-	-	-	-	-	-	-	-	-	-	-	-	-	-	-	-	-	-	-	-
13.24-189	hap1	B	B	A	A	B	A	A	B	B	A	A	B	A	A	A	B	B	A	B	B	B	B	B	A	B	A	B	B	A	B	A	B	A	A	B	B	A	B	B	B	B	A	B	A	A	A	A	A
13.24-189	hap2	A	A	B	B	A	A	B	A	A	B	B	B	A	B	A	B	B	A	B	B	B	B	A	A	B	B	B	A	B	B	B	A	A	A	B	B	B	A	A	A	B	A	B	A	A	A	A	A
13.24-189	gpo1	s	s	s	s	s	-	s	1	s	s	s	-	-	s	-	-	-	-	-	-	-	-	s	-	-	s	-	s	s	-	s	s	-	-	-	-	s	s	s	s	-	-	-	-	-	-	-	-
13.24-189	gpo2	s	s	s	s	s	-	s	-	s	s	s	-	-	s	-	-	-	-	-	-	-	-	s	-	-	s	-	s	s	-	s	s	-	-	-	-	s	s	s	s	-	-	-	-	-	-	-	-
13.24-189	prob	1.000	1.000	1.000	1.000	1.000	-	1.000	1.000	1.000	1.000	1.000	-	-	1.000	-	-	-	-	-	-	-	-	1.000	-	-	1.000	-	1.000	1.000	-	1.000	1.000	-	-	-	-	1.000	1.000	1.000	1.000	-	-	-	-	-	-	-	-
13.24-192	hap1	B	B	A	A	B	A	A	-	B	A	A	B	A	A	A	B	B	A	B	B	B	B	B	A	B	A	B	B	A	B	A	B	A	A	B	B	A	B	B	B	B	A	B	A	A	A	A	A
13.24-192	hap2	B	B	A	A	B	A	A	-	B	A	A	B	A	A	A	B	B	A	B	B	B	B	B	A	B	A	B	B	A	B	A	B	A	A	B	B	A	B	B	B	B	A	B	A	A	A	A	A
13.24-192	gpo1	1	1	1	1	1	-	1	-	1	1	1	-	-	1	-	-	-	-	-	-	-	-	1	-	-	1	-	1	1	-	1	1	-	-	-	-	1	1	1	1	-	-	-	-	-	-	-	-
13.24-192	gpo2	0	0	0	0	0	-	0	-	0	0	0	-	-	0	-	-	-	-	-	-	-	-	0	-	-	0	-	0	0	-	0	0	-	-	-	-	0	0	0	0	-	-	-	-	-	-	-	-
13.24-192	prob	-	-	-	-	-	-	-	-	-	-	-	-	-	-	-	-	-	-	-	-	-	-	-	-	-	-	-	-	-	-	-	-	-	-	-	-	-	-	-	-	-	-	-	-	-	-	-	-
13.24-53	hap1	-	-	-	-	-	A	-	B	-	-	-	B	A	-	A	B	B	A	B	B	B	B	-	A	B	-	B	-	-	B	-	-	A	A	B	B	-	-	-	-	B	A	B	A	A	A	A	A
13.24-53	hap2	-	-	-	-	-	A	-	A	-	-	-	B	A	-	A	B	B	A	B	B	B	B	-	A	B	-	B	-	-	B	-	-	A	A	B	B	-	-	-	-	B	A	B	A	A	A	A	A
13.24-53	gpo1	-	-	-	-	-	-	-	1	-	-	-	-	-	-	-	-	-	-	-	-	-	-	-	-	-	-	-	-	-	-	-	-	-	-	-	-	-	-	-	-	-	-	-	-	-	-	-	-
13.24-53	gpo2	-	-	-	-	-	-	-	-	-	-	-	-	-	-	-	-	-	-	-	-	-	-	-	-	-	-	-	-	-	-	-	-	-	-	-	-	-	-	-	-	-	-	-	-	-	-	-	-
13.24-53	prob	-	-	-	-	-	-	-	0.999	-	-	-	-	-	-	-	-	-	-	-	-	-	-	-	-	-	-	-	-	-	-	-	-	-	-	-	-	-	-	-	-	-	-	-	-	-	-	-	-
13.24-61	hap1	-	-	-	-	-	A	-	B	-	-	-	B	A	-	A	B	B	A	B	B	B	B	-	A	B	-	B	-	-	B	-	-	A	A	B	B	-	-	-	-	B	A	B	A	A	A	A	A
13.24-61	hap2	-	-	-	-	-	A	-	A	-	-	-	B	A	-	A	B	B	A	B	B	B	B	-	A	B	-	B	-	-	B	-	-	A	A	B	B	-	-	-	-	B	A	B	A	A	A	A	A
13.24-61	gpo1	-	-	-	-	-	-	-	1	-	-	-	-	-	-	-	-	-	-	-	-	-	-	-	-	-	-	-	-	-	-	-	-	-	-	-	-	-	-	-	-	-	-	-	-	-	-	-	-
13.24-61	gpo2	-	-	-	-	-	-	-	-	-	-	-	-	-	-	-	-	-	-	-	-	-	-	-	-	-	-	-	-	-	-	-	-	-	-	-	-	-	-	-	-	-	-	-	-	-	-	-	-
13.24-61	prob	-	-	-	-	-	-	-	1.000	-	-	-	-	-	-	-	-	-	-	-	-	-	-	-	-	-	-	-	-	-	-	-	-	-	-	-	-	-	-	-	-	-	-	-	-	-	-	-	-
13.24-66	hap1	B	B	A	A	B	A	A	B	B	A	A	B	A	A	A	B	B	A	B	B	B	B	B	A	B	A	B	B	A	B	A	B	A	A	B	B	A	B	B	B	B	A	B	A	A	A	A	A
13.24-66	hap2	A	A	B	B	A	A	B	A	A	B	B	B	A	B	A	B	B	A	B	B	B	B	A	A	B	B	B	A	B	B	B	A	A	A	B	B	B	A	A	A	B	A	B	A	A	A	A	A
13.24-66	gpo1	s	s	s	s	s	-	s	1	s	s	s	-	-	s	-	-	-	-	-	-	-	-	s	-	-	s	-	s	s	-	s	s	-	-	-	-	s	s	s	s	-	-	-	-	-	-	-	-
13.24-66	gpo2	s	s	s	s	s	-	s	-	s	s	s	-	-	s	-	-	-	-	-	-	-	-	s	-	-	s	-	s	s	-	s	s	-	-	-	-	s	s	s	s	-	-	-	-	-	-	-	-
13.24-66	prob	1.000	1.000	1.000	1.000	1.000	-	1.000	1.000	1.000	1.000	1.000	-	-	1.000	-	-	-	-	-	-	-	-	1.000	-	-	1.000	-	1.000	1.000	-	1.000	1.000	-	-	-	-	1.000	1.000	1.000	1.000	-	-	-	-	-	-	-	-
13.25-33	hap1	B	B	A	A	B	A	A	B	B	A	A	B	A	A	A	B	B	A	B	B	B	B	B	A	B	A	B	B	-	B	A	B	A	A	B	B	A	B	B	B	B	A	B	A	A	A	A	A
13.25-33	hap2	A	A	B	B	A	A	B	A	A	B	B	B	A	B	A	B	B	A	B	B	B	B	A	A	B	B	B	A	-	B	B	A	A	A	B	B	B	A	A	A	B	A	B	A	A	A	A	A
13.25-33	gpo1	0	0	0	0	0	-	0	0	0	0	0	-	-	0	-	-	-	-	-	-	-	-	0	-	-	0	-	0	-	-	0	0	-	-	-	-	0	0	0	0	-	-	-	-	-	-	-	-
13.25-33	gpo2	-	-	-	-	-	-	-	-	-	-	-	-	-	-	-	-	-	-	-	-	-	-	-	-	-	-	-	-	-	-	-	-	-	-	-	-	-	-	-	-	-	-	-	-	-	-	-	-
13.25-33	prob	1.000	1.000	1.000	1.000	1.000	-	1.000	1.000	1.000	1.000	1.000	-	-	1.000	-	-	-	-	-	-	-	-	1.000	-	-	1.000	-	1.000	-	-	1.000	1.000	-	-	-	-	1.000	1.000	1.000	1.000	-	-	-	-	-	-	-	-
13.25-57	hap1	B	B	A	A	B	A	A	B	B	A	A	B	A	A	A	B	B	A	B	B	B	B	B	A	B	A	B	B	-	B	A	B	A	A	B	B	A	B	B	B	B	A	B	A	A	A	A	A
13.25-57	hap2	A	A	B	B	A	A	B	A	A	B	B	B	A	B	A	B	B	A	B	B	B	B	A	A	B	B	B	A	-	B	B	A	A	A	B	B	B	A	A	A	B	A	B	A	A	A	A	A
13.25-57	gpo1	0	0	0	0	0	-	0	0	0	0	0	-	-	0	-	-	-	-	-	-	-	-	0	-	-	0	-	0	-	-	0	0	-	-	-	-	0	0	0	0	-	-	-	-	-	-	-	-
13.25-57	gpo2	-	-	-	-	-	-	-	-	-	-	-	-	-	-	-	-	-	-	-	-	-	-	-	-	-	-	-	-	-	-	-	-	-	-	-	-	-	-	-	-	-	-	-	-	-	-	-	-
13.25-57	prob	1.000	1.000	1.000	1.000	1.000	-	1.000	1.000	1.000	1.000	1.000	-	-	1.000	-	-	-	-	-	-	-	-	1.000	-	-	1.000	-	1.000	-	-	1.000	1.000	-	-	-	-	1.000	1.000	1.000	1.000	-	-	-	-	-	-	-	-
13.25-60	hap1	A	A	B	B	A	A	B	A	A	B	B	B	A	B	A	B	B	A	B	B	B	B	A	A	B	B	B	A	B	B	B	A	A	A	B	B	B	A	A	A	B	A	B	A	A	A	A	A
13.25-60	hap2	A	A	B	B	A	A	B	A	A	B	B	B	A	B	A	B	B	A	B	B	B	B	A	A	B	B	B	A	B	B	B	A	A	A	B	B	B	A	A	A	B	A	B	A	A	A	A	A
13.25-60	gpo1	1	1	1	1	1	-	1	1	1	1	1	-	-	1	-	-	-	-	-	-	-	-	1	-	-	1	-	1	1	-	1	1	-	-	-	-	1	1	1	1	-	-	-	-	-	-	-	-
13.25-60	gpo2	-	-	-	-	-	-	-	-	-	-	-	-	-	-	-	-	-	-	-	-	-	-	-	-	-	-	-	-	0	-	-	-	-	-	-	-	-	-	-	-	-	-	-	-	-	-	-	-
13.25-60	prob	-	-	-	-	-	-	-	-	-	-	-	-	-	-	-	-	-	-	-	-	-	-	-	-	-	-	-	-	-	-	-	-	-	-	-	-	-	-	-	-	-	-	-	-	-	-	-	-
13.25-63	hap1	B	B	A	A	B	A	A	B	B	A	A	B	A	A	A	B	B	A	B	B	B	B	B	A	B	A	B	B	A	B	A	B	A	A	B	B	A	B	B	B	B	A	B	A	A	A	A	A
13.25-63	hap2	A	A	B	B	A	A	B	A	A	B	B	B	A	B	A	B	B	A	B	B	B	B	A	A	B	B	B	A	B	B	B	A	A	A	B	B	B	A	A	A	B	A	B	A	A	A	A	A
13.25-63	gpo1	0	0	0	0	0	-	0	0	0	0	0	-	-	0	-	-	-	-	-	-	-	-	0	-	-	0	-	0	s	-	0	0	-	-	-	-	0	0	0	0	-	-	-	-	-	-	-	-
13.25-63	gpo2	-	-	-	-	-	-	-	-	-	-	-	-	-	-	-	-	-	-	-	-	-	-	-	-	-	-	-	-	s	-	-	-	-	-	-	-	-	-	-	-	-	-	-	-	-	-	-	-
13.25-63	prob	1.000	1.000	1.000	1.000	1.000	-	1.000	1.000	1.000	1.000	1.000	-	-	1.000	-	-	-	-	-	-	-	-	1.000	-	-	1.000	-	1.000	1.000	-	1.000	1.000	-	-	-	-	1.000	1.000	1.000	1.000	-	-	-	-	-	-	-	-
13.25-65	hap1	A	A	B	B	A	A	B	A	A	B	B	B	A	B	A	B	B	A	B	B	B	B	A	A	B	B	B	A	B	B	B	A	A	A	B	B	B	A	A	A	B	A	B	A	A	A	A	A
13.25-65	hap2	A	A	B	B	A	A	B	A	A	B	B	B	A	B	A	B	B	A	B	B	B	B	A	A	B	B	B	A	B	B	B	A	A	A	B	B	B	A	A	A	B	A	B	A	A	A	A	A
13.25-65	gpo1	1	1	1	1	1	-	1	1	1	1	1	-	-	1	-	-	-	-	-	-	-	-	1	-	-	1	-	1	1	-	1	1	-	-	-	-	1	1	1	1	-	-	-	-	-	-	-	-
13.25-65	gpo2	-	-	-	-	-	-	-	-	-	-	-	-	-	-	-	-	-	-	-	-	-	-	-	-	-	-	-	-	0	-	-	-	-	-	-	-	-	-	-	-	-	-	-	-	-	-	-	-
13.25-65	prob	-	-	-	-	-	-	-	-	-	-	-	-	-	-	-	-	-	-	-	-	-	-	-	-	-	-	-	-	-	-	-	-	-	-	-	-	-	-	-	-	-	-	-	-	-	-	-	-
13.25-66	hap1	B	B	A	A	B	A	A	B	B	A	A	B	A	A	A	B	B	A	B	B	B	B	B	A	B	A	B	B	A	B	A	B	A	A	B	B	A	B	B	B	B	A	B	A	A	A	A	A
13.25-66	hap2	A	A	B	B	A	A	B	A	A	B	B	B	A	B	A	B	B	A	B	B	B	B	A	A	B	B	B	A	B	B	B	A	A	A	B	B	B	A	A	A	B	A	B	A	A	A	A	A
13.25-66	gpo1	0	0	0	0	0	-	0	0	0	0	0	-	-	0	-	-	-	-	-	-	-	-	0	-	-	0	-	0	s	-	0	0	-	-	-	-	0	0	0	0	-	-	-	-	-	-	-	-
13.25-66	gpo2	-	-	-	-	-	-	-	-	-	-	-	-	-	-	-	-	-	-	-	-	-	-	-	-	-	-	-	-	s	-	-	-	-	-	-	-	-	-	-	-	-	-	-	-	-	-	-	-
13.25-66	prob	1.000	1.000	1.000	1.000	1.000	-	1.000	1.000	1.000	1.000	1.000	-	-	1.000	-	-	-	-	-	-	-	-	1.000	-	-	1.000	-	1.000	1.000	-	1.000	1.000	-	-	-	-	1.000	1.000	1.000	1.000	-	-	-	-	-	-	-	-
13.25-68	hap1	B	B	A	A	B	A	A	B	B	A	A	B	A	A	A	B	B	A	B	B	B	B	B	A	B	A	B	B	A	B	A	B	A	A	B	B	A	B	B	B	B	A	B	A	A	A	A	A
13.25-68	hap2	A	A	B	B	A	A	B	A	A	B	B	B	A	B	A	B	B	A	B	B	B	B	A	A	B	B	B	A	B	B	B	A	A	A	B	B	B	A	A	A	B	A	B	A	A	A	A	A
13.25-68	gpo1	0	0	0	0	0	-	0	0	0	0	0	-	-	0	-	-	-	-	-	-	-	-	0	-	-	0	-	0	s	-	0	0	-	-	-	-	0	0	0	0	-	-	-	-	-	-	-	-
13.25-68	gpo2	-	-	-	-	-	-	-	-	-	-	-	-	-	-	-	-	-	-	-	-	-	-	-	-	-	-	-	-	s	-	-	-	-	-	-	-	-	-	-	-	-	-	-	-	-	-	-	-
13.25-68	prob	1.000	1.000	1.000	1.000	1.000	-	1.000	1.000	1.000	1.000	1.000	-	-	1.000	-	-	-	-	-	-	-	-	1.000	-	-	1.000	-	1.000	1.000	-	1.000	1.000	-	-	-	-	1.000	1.000	1.000	1.000	-	-	-	-	-	-	-	-
13.25-70	hap1	A	A	B	B	A	A	B	A	A	B	B	B	A	B	A	B	B	A	B	B	B	B	A	A	B	B	B	A	B	B	B	A	A	A	B	B	B	A	A	A	B	A	B	A	A	A	A	A
13.25-70	hap2	A	A	B	B	A	A	B	A	A	B	B	B	A	B	A	B	B	A	B	B	B	B	A	A	B	B	B	A	B	B	B	A	A	A	B	B	B	A	A	A	B	A	B	A	A	A	A	A
13.25-70	gpo1	1	1	1	1	1	-	1	1	1	1	1	-	-	1	-	-	-	-	-	-	-	-	1	-	-	1	-	1	1	-	1	1	-	-	-	-	1	1	1	1	-	-	-	-	-	-	-	-
13.25-70	gpo2	-	-	-	-	-	-	-	-	-	-	-	-	-	-	-	-	-	-	-	-	-	-	-	-	-	-	-	-	0	-	-	-	-	-	-	-	-	-	-	-	-	-	-	-	-	-	-	-
13.25-70	prob	-	-	-	-	-	-	-	-	-	-	-	-	-	-	-	-	-	-	-	-	-	-	-	-	-	-	-	-	-	-	-	-	-	-	-	-	-	-	-	-	-	-	-	-	-	-	-	-
13.25-71	hap1	A	A	B	B	A	A	B	A	A	B	B	B	A	B	A	B	B	A	B	B	B	B	A	A	B	B	B	A	B	B	B	A	A	A	B	B	B	A	A	A	B	A	B	A	A	A	A	A
13.25-71	hap2	A	A	B	B	A	A	B	A	A	B	B	B	A	B	A	B	B	A	B	B	B	B	A	A	B	B	B	A	B	B	B	A	A	A	B	B	B	A	A	A	B	A	B	A	A	A	A	A
13.25-71	gpo1	1	1	1	1	1	-	1	1	1	1	1	-	-	1	-	-	-	-	-	-	-	-	1	-	-	1	-	1	1	-	1	1	-	-	-	-	1	1	1	1	-	-	-	-	-	-	-	-
13.25-71	gpo2	-	-	-	-	-	-	-	-	-	-	-	-	-	-	-	-	-	-	-	-	-	-	-	-	-	-	-	-	0	-	-	-	-	-	-	-	-	-	-	-	-	-	-	-	-	-	-	-
13.25-71	prob	-	-	-	-	-	-	-	-	-	-	-	-	-	-	-	-	-	-	-	-	-	-	-	-	-	-	-	-	-	-	-	-	-	-	-	-	-	-	-	-	-	-	-	-	-	-	-	-
13.27-109	hap1	A	A	B	B	A	A	B	A	A	B	B	B	A	B	A	B	B	A	B	B	B	B	A	A	B	B	B	A	-	B	B	A	A	A	B	B	B	A	A	A	B	A	B	A	A	A	A	A
13.27-109	hap2	A	B	A	A	B	A	A	B	B	A	A	B	A	A	A	B	B	A	B	B	B	B	B	A	B	A	B	B	-	B	A	A	A	A	B	B	A	A	A	A	B	A	B	A	A	A	A	A
13.27-109	gpo1	-	-	-	-	-	-	-	-	-	-	-	-	-	-	-	-	-	-	-	-	-	-	-	-	-	-	-	-	-	-	-	-	-	-	-	-	-	-	-	-	-	-	-	-	-	-	-	-
13.27-109	gpo2	-	0	0	0	0	-	0	0	0	0	0	-	-	0	-	-	-	-	-	-	-	-	0	-	-	0	-	0	-	-	0	-	-	-	-	-	0	-	-	-	-	-	-	-	-	-	-	-
13.27-109	prob	-	1.000	1.000	1.000	1.000	-	1.000	1.000	1.000	1.000	1.000	-	-	1.000	-	-	-	-	-	-	-	-	1.000	-	-	1.000	-	1.000	-	-	1.000	-	-	-	-	-	1.000	-	-	-	-	-	-	-	-	-	-	-
13.27-126	hap1	A	A	B	B	A	A	B	A	A	B	B	B	A	B	A	B	B	A	B	B	B	B	A	A	B	B	B	A	-	B	B	A	A	A	B	B	B	A	A	A	B	A	B	A	A	A	A	A
13.27-126	hap2	A	B	A	A	B	A	A	B	B	A	A	B	A	A	A	B	B	A	B	B	B	B	B	A	B	A	B	B	-	B	A	A	A	A	B	B	A	A	A	A	B	A	B	A	A	A	A	A
13.27-126	gpo1	-	-	-	-	-	-	-	-	-	-	-	-	-	-	-	-	-	-	-	-	-	-	-	-	-	-	-	-	-	-	-	-	-	-	-	-	-	-	-	-	-	-	-	-	-	-	-	-
13.27-126	gpo2	-	0	0	0	0	-	0	0	0	0	0	-	-	0	-	-	-	-	-	-	-	-	0	-	-	0	-	0	-	-	0	-	-	-	-	-	0	-	-	-	-	-	-	-	-	-	-	-
13.27-126	prob	-	1.000	1.000	1.000	1.000	-	1.000	1.000	1.000	1.000	1.000	-	-	1.000	-	-	-	-	-	-	-	-	1.000	-	-	1.000	-	1.000	-	-	1.000	-	-	-	-	-	1.000	-	-	-	-	-	-	-	-	-	-	-
13.27-160	hap1	A	A	B	B	A	A	B	A	A	B	B	B	A	B	A	B	B	A	B	B	B	B	A	A	B	B	B	A	B	B	B	A	A	A	B	B	B	A	A	A	B	A	B	A	A	A	A	A
13.27-160	hap2	A	A	B	B	A	A	B	A	A	B	B	B	A	B	A	B	B	A	B	B	B	B	A	A	B	B	B	A	B	B	B	A	A	A	B	B	B	A	A	A	B	A	B	A	A	A	A	A
13.27-160	gpo1	-	-	-	-	-	-	-	-	-	-	-	-	-	-	-	-	-	-	-	-	-	-	-	-	-	-	-	-	0	-	-	-	-	-	-	-	-	-	-	-	-	-	-	-	-	-	-	-
13.27-160	gpo2	-	1	1	1	1	-	1	1	1	1	1	-	-	1	-	-	-	-	-	-	-	-	1	-	-	1	-	1	1	-	1	-	-	-	-	-	1	-	-	-	-	-	-	-	-	-	-	-
13.27-160	prob	-	-	-	-	-	-	-	-	-	-	-	-	-	-	-	-	-	-	-	-	-	-	-	-	-	-	-	-	-	-	-	-	-	-	-	-	-	-	-	-	-	-	-	-	-	-	-	-
13.27-174	hap1	A	A	B	B	A	A	B	A	A	B	B	B	A	B	A	B	B	A	B	B	B	B	A	A	B	B	B	A	B	B	B	A	A	A	B	B	B	A	A	A	B	A	B	A	A	A	A	A
13.27-174	hap2	A	A	B	B	A	A	B	A	A	B	B	B	A	B	A	B	B	A	B	B	B	B	A	A	B	B	B	A	B	B	B	A	A	A	B	B	B	A	A	A	B	A	B	A	A	A	A	A
13.27-174	gpo1	-	-	-	-	-	-	-	-	-	-	-	-	-	-	-	-	-	-	-	-	-	-	-	-	-	-	-	-	0	-	-	-	-	-	-	-	-	-	-	-	-	-	-	-	-	-	-	-
13.27-174	gpo2	-	1	1	1	1	-	1	1	1	1	1	-	-	1	-	-	-	-	-	-	-	-	1	-	-	1	-	1	1	-	1	-	-	-	-	-	1	-	-	-	-	-	-	-	-	-	-	-
13.27-174	prob	-	-	-	-	-	-	-	-	-	-	-	-	-	-	-	-	-	-	-	-	-	-	-	-	-	-	-	-	-	-	-	-	-	-	-	-	-	-	-	-	-	-	-	-	-	-	-	-
13.27-180	hap1	A	A	B	B	A	A	B	A	A	B	B	B	A	B	A	B	B	A	B	B	B	B	A	A	B	B	B	A	B	B	B	A	A	A	B	B	B	A	A	A	B	A	B	A	A	A	A	A
13.27-180	hap2	A	A	B	B	A	A	B	A	A	B	B	B	A	B	A	B	B	A	B	B	B	B	A	A	B	B	B	A	B	B	B	A	A	A	B	B	B	A	A	A	B	A	B	A	A	A	A	A
13.27-180	gpo1	-	-	-	-	-	-	-	-	-	-	-	-	-	-	-	-	-	-	-	-	-	-	-	-	-	-	-	-	0	-	-	-	-	-	-	-	-	-	-	-	-	-	-	-	-	-	-	-
13.27-180	gpo2	-	1	1	1	1	-	1	1	1	1	1	-	-	1	-	-	-	-	-	-	-	-	1	-	-	1	-	1	1	-	1	-	-	-	-	-	1	-	-	-	-	-	-	-	-	-	-	-
13.27-180	prob	-	-	-	-	-	-	-	-	-	-	-	-	-	-	-	-	-	-	-	-	-	-	-	-	-	-	-	-	-	-	-	-	-	-	-	-	-	-	-	-	-	-	-	-	-	-	-	-
13.27-184	hap1	A	A	B	B	A	A	B	A	A	B	B	B	A	B	A	B	B	A	B	B	B	B	A	A	B	B	B	A	A	B	B	A	A	A	B	B	B	A	A	A	B	A	B	A	A	A	A	A
13.27-184	hap2	A	B	A	A	B	A	A	B	B	A	A	B	A	A	A	B	B	A	B	B	B	B	B	A	B	A	B	B	A	B	A	A	A	A	B	B	A	A	A	A	B	A	B	A	A	A	A	A
13.27-184	gpo1	-	-	-	-	-	-	-	-	-	-	-	-	-	-	-	-	-	-	-	-	-	-	-	-	-	-	-	-	1	-	-	-	-	-	-	-	-	-	-	-	-	-	-	-	-	-	-	-
13.27-184	gpo2	-	0	0	0	0	-	0	0	0	0	0	-	-	0	-	-	-	-	-	-	-	-	0	-	-	0	-	0	0	-	0	-	-	-	-	-	0	-	-	-	-	-	-	-	-	-	-	-
13.27-184	prob	-	1.000	1.000	1.000	1.000	-	1.000	1.000	1.000	1.000	1.000	-	-	1.000	-	-	-	-	-	-	-	-	1.000	-	-	1.000	-	1.000	-	-	1.000	-	-	-	-	-	1.000	-	-	-	-	-	-	-	-	-	-	-
13.27-192	hap1	A	A	B	B	A	A	B	A	A	B	B	B	A	B	A	B	B	A	B	B	B	B	A	A	B	B	B	A	B	B	B	A	A	A	B	B	B	A	A	A	B	A	B	A	A	A	A	A
13.27-192	hap2	A	B	A	A	B	A	A	B	B	A	A	B	A	A	A	B	B	A	B	B	B	B	B	A	B	A	B	B	A	B	A	A	A	A	B	B	A	A	A	A	B	A	B	A	A	A	A	A
13.27-192	gpo1	-	-	-	-	-	-	-	-	-	-	-	-	-	-	-	-	-	-	-	-	-	-	-	-	-	-	-	-	s	-	-	-	-	-	-	-	-	-	-	-	-	-	-	-	-	-	-	-
13.27-192	gpo2	-	0	0	0	0	-	0	0	0	0	0	-	-	0	-	-	-	-	-	-	-	-	0	-	-	0	-	0	s	-	0	-	-	-	-	-	0	-	-	-	-	-	-	-	-	-	-	-
13.27-192	prob	-	1.000	1.000	1.000	1.000	-	1.000	1.000	1.000	1.000	1.000	-	-	1.000	-	-	-	-	-	-	-	-	1.000	-	-	1.000	-	1.000	1.000	-	1.000	-	-	-	-	-	1.000	-	-	-	-	-	-	-	-	-	-	-
13.27-20	hap1	A	A	B	B	A	A	B	A	A	B	B	B	A	B	A	B	B	A	B	B	B	B	A	A	B	B	B	A	B	B	B	A	A	A	B	B	B	A	A	A	B	A	B	A	A	A	A	A
13.27-20	hap2	A	A	B	B	A	A	B	A	A	B	B	B	A	B	A	B	B	A	B	B	B	B	A	A	B	B	B	A	B	B	B	A	A	A	B	B	B	A	A	A	B	A	B	A	A	A	A	A
13.27-20	gpo1	-	-	-	-	-	-	-	-	-	-	-	-	-	-	-	-	-	-	-	-	-	-	-	-	-	-	-	-	0	-	-	-	-	-	-	-	-	-	-	-	-	-	-	-	-	-	-	-
13.27-20	gpo2	-	1	1	1	1	-	1	1	1	1	1	-	-	1	-	-	-	-	-	-	-	-	1	-	-	1	-	1	1	-	1	-	-	-	-	-	1	-	-	-	-	-	-	-	-	-	-	-
13.27-20	prob	-	-	-	-	-	-	-	-	-	-	-	-	-	-	-	-	-	-	-	-	-	-	-	-	-	-	-	-	-	-	-	-	-	-	-	-	-	-	-	-	-	-	-	-	-	-	-	-
13.27-9	hap1	A	A	B	B	A	A	B	A	A	B	B	B	A	B	A	B	B	A	B	B	B	B	A	A	B	B	B	A	B	B	B	A	A	A	B	B	B	A	A	A	B	A	B	A	A	A	A	A
13.27-9	hap2	A	B	A	A	B	A	A	B	B	A	A	B	A	A	A	B	B	A	B	B	B	B	B	A	B	A	B	B	A	B	A	A	A	A	B	B	A	A	A	A	B	A	B	A	A	A	A	A
13.27-9	gpo1	-	-	-	-	-	-	-	-	-	-	-	-	-	-	-	-	-	-	-	-	-	-	-	-	-	-	-	-	s	-	-	-	-	-	-	-	-	-	-	-	-	-	-	-	-	-	-	-
13.27-9	gpo2	-	0	0	0	0	-	0	0	0	0	0	-	-	0	-	-	-	-	-	-	-	-	0	-	-	0	-	0	s	-	0	-	-	-	-	-	0	-	-	-	-	-	-	-	-	-	-	-
13.27-9	prob	-	1.000	1.000	1.000	1.000	-	1.000	1.000	1.000	1.000	1.000	-	-	1.000	-	-	-	-	-	-	-	-	1.000	-	-	1.000	-	1.000	1.000	-	1.000	-	-	-	-	-	1.000	-	-	-	-	-	-	-	-	-	-	-
13.27-98	hap1	A	A	B	B	A	A	B	A	A	B	B	B	A	B	A	B	B	A	B	B	B	B	A	A	B	-	B	A	A	B	B	A	A	A	B	B	B	A	A	A	B	A	B	A	A	A	A	A
13.27-98	hap2	A	B	A	A	B	A	A	B	B	A	A	B	A	A	A	B	B	A	B	B	B	B	B	A	B	-	B	B	A	B	A	A	A	A	B	B	A	A	A	A	B	A	B	A	A	A	A	A
13.27-98	gpo1	-	-	-	-	-	-	-	-	-	-	-	-	-	-	-	-	-	-	-	-	-	-	-	-	-	-	-	-	1	-	-	-	-	-	-	-	-	-	-	-	-	-	-	-	-	-	-	-
13.27-98	gpo2	-	0	0	0	0	-	0	0	0	0	0	-	-	0	-	-	-	-	-	-	-	-	0	-	-	-	-	0	0	-	0	-	-	-	-	-	0	-	-	-	-	-	-	-	-	-	-	-
13.27-98	prob	-	1.000	1.000	1.000	1.000	-	1.000	1.000	1.000	1.000	1.000	-	-	1.000	-	-	-	-	-	-	-	-	1.000	-	-	-	-	1.000	-	-	1.000	-	-	-	-	-	1.000	-	-	-	-	-	-	-	-	-	-	-
13.28-108	hap1	A	A	B	B	A	A	B	A	A	B	B	A	A	B	A	B	A	A	B	B	B	A	B	A	A	B	B	B	B	B	B	A	A	A	A	B	B	A	A	A	B	A	B	A	A	A	A	A
13.28-108	hap2	A	A	B	B	A	A	B	A	A	B	B	B	A	B	A	B	B	A	B	B	B	B	A	A	B	B	B	A	B	B	B	A	A	A	B	B	B	A	A	A	B	A	B	A	A	A	A	A
13.28-108	gpo1	-	-	-	-	-	1	-	-	-	-	-	s	-	-	-	-	s	-	-	-	-	s	0	-	s	-	-	0	-	-	-	-	-	-	s	-	-	-	-	-	-	-	-	-	-	-	-	-
13.28-108	gpo2	1	1	1	1	1	-	1	1	1	1	-	s	1	-	1	1	s	1	1	1	1	s	-	1	s	1	1	-	-	1	-	-	1	1	s	1	-	1	-	-	1	1	1	1	1	1	1	1
13.28-108	prob	-	-	-	-	-	-	-	-	-	-	-	1.000	-	-	-	-	1.000	-	-	-	-	1.000	1.000	-	1.000	-	-	1.000	-	-	-	-	-	-	1.000	-	-	-	-	-	-	-	-	-	-	-	-	-
13.28-116	hap1	A	A	B	B	A	A	B	A	A	B	B	B	A	B	A	B	B	A	B	B	B	B	A	A	B	B	B	A	B	B	B	A	A	A	B	B	B	A	A	A	B	A	B	A	A	A	A	A
13.28-116	hap2	B	B	A	A	B	A	A	B	B	A	B	A	B	B	B	A	A	B	A	A	A	A	A	B	A	A	A	A	B	A	B	A	B	B	A	A	B	B	A	A	A	B	A	B	B	B	B	B
13.28-116	gpo1	-	-	-	-	-	1	-	-	-	-	-	s	-	-	-	-	s	-	-	-	-	s	1	-	s	-	-	1	-	-	-	-	-	-	s	-	-	-	-	-	-	-	-	-	-	-	-	-
13.28-116	gpo2	0	0	0	0	0	-	0	0	0	0	-	s	0	-	0	0	s	0	0	0	0	s	-	0	s	0	0	-	-	0	-	-	0	0	s	0	-	0	-	-	0	0	0	0	0	0	0	0
13.28-116	prob	1.000	1.000	1.000	1.000	1.000	-	1.000	1.000	1.000	1.000	-	1.000	1.000	-	1.000	1.000	1.000	1.000	1.000	1.000	1.000	1.000	-	1.000	1.000	1.000	1.000	-	-	1.000	-	-	1.000	1.000	1.000	1.000	-	1.000	-	-	1.000	1.000	1.000	1.000	1.000	1.000	1.000	1.000
13.28-17	hap1	A	A	B	B	A	B	B	A	A	B	B	A	A	B	A	B	A	A	B	B	B	A	B	A	A	B	B	B	B	B	B	A	A	A	A	B	B	A	A	A	B	A	B	A	A	A	A	A
13.28-17	hap2	A	A	B	B	A	A	B	A	A	B	B	B	A	B	A	B	B	A	B	B	B	B	A	A	B	B	B	A	B	B	B	A	A	A	B	B	B	A	A	A	B	A	B	A	A	A	A	A
13.28-17	gpo1	-	-	-	-	-	0	-	-	-	-	-	s	-	-	-	-	s	-	-	-	-	s	0	-	s	-	-	0	-	-	-	-	-	-	s	-	-	-	-	-	-	-	-	-	-	-	-	-
13.28-17	gpo2	1	1	1	1	1	-	1	1	1	1	-	s	1	-	1	1	s	1	1	1	1	s	-	1	s	1	1	-	-	1	-	-	1	1	s	1	-	1	-	-	1	1	1	1	1	1	1	1
13.28-17	prob	-	-	-	-	-	1.000	-	-	-	-	-	1.000	-	-	-	-	1.000	-	-	-	-	1.000	1.000	-	1.000	-	-	1.000	-	-	-	-	-	-	1.000	-	-	-	-	-	-	-	-	-	-	-	-	-
13.28-18	hap1	A	A	B	B	A	A	B	A	A	B	B	B	A	B	A	B	B	A	B	B	B	B	A	A	B	B	B	A	B	B	B	A	A	A	B	B	B	A	A	A	B	A	B	A	A	A	A	A
13.28-18	hap2	B	B	A	A	B	A	A	B	B	A	B	A	B	B	B	A	A	B	A	A	A	A	A	B	A	A	A	A	B	A	B	A	B	B	A	A	B	B	A	A	A	B	A	B	B	B	B	B
13.28-18	gpo1	-	-	-	-	-	1	-	-	-	-	-	s	-	-	-	-	s	-	-	-	-	s	1	-	s	-	-	1	-	-	-	-	-	-	s	-	-	-	-	-	-	-	-	-	-	-	-	-
13.28-18	gpo2	0	0	0	0	0	-	0	0	0	0	-	s	0	-	0	0	s	0	0	0	0	s	-	0	s	0	0	-	-	0	-	-	0	0	s	0	-	0	-	-	0	0	0	0	0	0	0	0
13.28-18	prob	1.000	1.000	1.000	1.000	1.000	-	1.000	1.000	1.000	1.000	-	1.000	1.000	-	1.000	1.000	1.000	1.000	1.000	1.000	1.000	1.000	-	1.000	1.000	1.000	1.000	-	-	1.000	-	-	1.000	1.000	1.000	1.000	-	1.000	-	-	1.000	1.000	1.000	1.000	1.000	1.000	1.000	1.000
13.28-36	hap1	A	A	B	B	A	A	B	A	A	B	B	B	A	B	A	B	B	A	B	B	B	B	A	A	B	B	B	A	B	B	B	A	A	A	B	B	B	A	A	A	B	A	B	A	A	A	A	A
13.28-36	hap2	A	A	B	B	A	A	B	A	A	B	B	B	A	B	A	B	B	A	B	B	B	B	A	A	B	B	B	A	B	B	B	A	A	A	B	B	B	A	A	A	B	A	B	A	A	A	A	A
13.28-36	gpo1	-	-	-	-	-	1	-	-	-	-	-	1	-	-	-	-	1	-	-	-	-	1	1	-	1	-	-	1	-	-	-	-	-	-	1	-	-	-	-	-	-	-	-	-	-	-	-	-
13.28-36	gpo2	1	1	1	1	1	-	1	1	1	1	-	1	1	-	1	1	1	1	1	1	1	1	-	1	1	1	1	-	-	1	-	-	1	1	1	1	-	1	-	-	1	1	1	1	1	1	1	1
13.28-36	prob	-	-	-	-	-	-	-	-	-	-	-	-	-	-	-	-	-	-	-	-	-	-	-	-	-	-	-	-	-	-	-	-	-	-	-	-	-	-	-	-	-	-	-	-	-	-	-	-
13.28-42	hap1	A	A	B	B	A	B	B	A	A	B	B	A	A	B	A	B	A	A	B	B	B	A	B	A	A	B	B	B	B	B	B	A	A	A	A	B	B	A	A	A	B	A	B	A	A	A	A	A
13.28-42	hap2	A	A	B	B	A	A	B	A	A	B	B	B	A	B	A	B	B	A	B	B	B	B	A	A	B	B	B	A	B	B	B	A	A	A	B	B	B	A	A	A	B	A	B	A	A	A	A	A
13.28-42	gpo1	-	-	-	-	-	0	-	-	-	-	-	s	-	-	-	-	s	-	-	-	-	s	0	-	s	-	-	0	-	-	-	-	-	-	s	-	-	-	-	-	-	-	-	-	-	-	-	-
13.28-42	gpo2	1	1	1	1	1	-	1	1	1	1	-	s	1	-	1	1	s	1	1	1	1	s	-	1	s	1	1	-	-	1	-	-	1	1	s	1	-	1	-	-	1	1	1	1	1	1	1	1
13.28-42	prob	-	-	-	-	-	1.000	-	-	-	-	-	1.000	-	-	-	-	1.000	-	-	-	-	1.000	1.000	-	1.000	-	-	1.000	-	-	-	-	-	-	1.000	-	-	-	-	-	-	-	-	-	-	-	-	-
13.28-43	hap1	A	A	B	B	A	A	B	A	A	B	B	B	A	B	A	B	B	A	B	B	B	B	A	A	B	B	B	A	B	B	B	A	A	A	B	B	B	A	A	A	B	A	B	A	A	A	A	A
13.28-43	hap2	A	A	B	B	A	A	B	A	A	B	B	B	A	B	A	B	B	A	B	B	B	B	A	A	B	B	B	A	B	B	B	A	A	A	B	B	B	A	A	A	B	A	B	A	A	A	A	A
13.28-43	gpo1	-	-	-	-	-	1	-	-	-	-	-	1	-	-	-	-	1	-	-	-	-	1	1	-	1	-	-	1	-	-	-	-	-	-	1	-	-	-	-	-	-	-	-	-	-	-	-	-
13.28-43	gpo2	1	1	1	1	1	-	1	1	1	1	-	1	1	-	1	1	1	1	1	1	1	1	-	1	1	1	1	-	-	1	-	-	1	1	1	1	-	1	-	-	1	1	1	1	1	1	1	1
13.28-43	prob	-	-	-	-	-	-	-	-	-	-	-	-	-	-	-	-	-	-	-	-	-	-	-	-	-	-	-	-	-	-	-	-	-	-	-	-	-	-	-	-	-	-	-	-	-	-	-	-
13.28-44	hap1	A	A	B	B	A	A	B	A	A	B	B	B	A	B	A	B	B	A	B	B	B	B	A	A	B	B	B	A	B	B	B	A	A	A	B	B	B	A	A	A	B	A	B	A	A	A	A	A
13.28-44	hap2	B	B	A	A	B	A	A	B	B	A	B	A	B	B	B	A	A	B	A	A	A	A	A	B	A	A	A	A	B	A	B	A	B	B	A	A	B	B	A	A	A	B	A	B	B	B	B	B
13.28-44	gpo1	-	-	-	-	-	1	-	-	-	-	-	s	-	-	-	-	s	-	-	-	-	s	1	-	s	-	-	1	-	-	-	-	-	-	s	-	-	-	-	-	-	-	-	-	-	-	-	-
13.28-44	gpo2	0	0	0	0	0	-	0	0	0	0	-	s	0	-	0	0	s	0	0	0	0	s	-	0	s	0	0	-	-	0	-	-	0	0	s	0	-	0	-	-	0	0	0	0	0	0	0	0
13.28-44	prob	1.000	1.000	1.000	1.000	1.000	-	1.000	1.000	1.000	1.000	-	1.000	1.000	-	1.000	1.000	1.000	1.000	1.000	1.000	1.000	1.000	-	1.000	1.000	1.000	1.000	-	-	1.000	-	-	1.000	1.000	1.000	1.000	-	1.000	-	-	1.000	1.000	1.000	1.000	1.000	1.000	1.000	1.000
13.28-45	hap1	A	A	B	B	A	A	B	A	A	B	B	B	A	B	A	B	B	A	B	B	B	B	A	A	B	B	B	A	B	B	B	A	A	A	B	B	B	A	A	A	B	A	B	A	A	A	A	A
13.28-45	hap2	B	B	A	A	B	A	A	B	B	A	B	A	B	B	B	A	A	B	A	A	A	A	A	B	A	A	A	A	B	A	B	A	B	B	A	A	B	B	A	A	A	B	A	B	B	B	B	B
13.28-45	gpo1	-	-	-	-	-	1	-	-	-	-	-	s	-	-	-	-	s	-	-	-	-	s	1	-	s	-	-	1	-	-	-	-	-	-	s	-	-	-	-	-	-	-	-	-	-	-	-	-
13.28-45	gpo2	0	0	0	0	0	-	0	0	0	0	-	s	0	-	0	0	s	0	0	0	0	s	-	0	s	0	0	-	-	0	-	-	0	0	s	0	-	0	-	-	0	0	0	0	0	0	0	0
13.28-45	prob	1.000	1.000	1.000	1.000	1.000	-	1.000	1.000	1.000	1.000	-	1.000	1.000	-	1.000	1.000	1.000	1.000	1.000	1.000	1.000	1.000	-	1.000	1.000	1.000	1.000	-	-	1.000	-	-	1.000	1.000	1.000	1.000	-	1.000	-	-	1.000	1.000	1.000	1.000	1.000	1.000	1.000	1.000
13.28-49	hap1	A	A	B	B	A	B	B	A	A	B	B	A	A	B	A	B	A	A	B	B	B	A	B	A	A	B	B	B	B	B	B	A	A	A	A	B	B	A	A	A	B	A	B	A	A	A	A	A
13.28-49	hap2	A	A	B	B	A	A	B	A	A	B	B	B	A	B	A	B	B	A	B	B	B	B	A	A	B	B	B	A	B	B	B	A	A	A	B	B	B	A	A	A	B	A	B	A	A	A	A	A
13.28-49	gpo1	-	-	-	-	-	0	-	-	-	-	-	s	-	-	-	-	s	-	-	-	-	s	0	-	s	-	-	0	-	-	-	-	-	-	s	-	-	-	-	-	-	-	-	-	-	-	-	-
13.28-49	gpo2	1	1	1	1	1	-	1	1	1	1	-	s	1	-	1	1	s	1	1	1	1	s	-	1	s	1	1	-	-	1	-	-	1	1	s	1	-	1	-	-	1	1	1	1	1	1	1	1
13.28-49	prob	-	-	-	-	-	1.000	-	-	-	-	-	1.000	-	-	-	-	1.000	-	-	-	-	1.000	1.000	-	1.000	-	-	1.000	-	-	-	-	-	-	1.000	-	-	-	-	-	-	-	-	-	-	-	-	-
13.28-56	hap1	A	A	B	B	A	A	B	A	A	B	B	B	A	B	A	B	B	A	B	B	B	B	A	A	B	B	B	A	B	B	B	A	A	A	B	B	B	A	A	A	B	A	B	A	A	A	A	A
13.28-56	hap2	B	B	A	A	B	A	A	B	B	A	B	A	B	B	B	A	A	B	A	A	A	A	A	B	A	A	A	A	B	A	B	A	B	B	A	A	B	B	A	A	A	B	A	B	B	B	B	B
13.28-56	gpo1	-	-	-	-	-	1	-	-	-	-	-	s	-	-	-	-	s	-	-	-	-	s	1	-	s	-	-	1	-	-	-	-	-	-	s	-	-	-	-	-	-	-	-	-	-	-	-	-
13.28-56	gpo2	0	0	0	0	0	-	0	0	0	0	-	s	0	-	0	0	s	0	0	0	0	s	-	0	s	0	0	-	-	0	-	-	0	0	s	0	-	0	-	-	0	0	0	0	0	0	0	0
13.28-56	prob	1.000	1.000	1.000	1.000	1.000	-	1.000	1.000	1.000	1.000	-	1.000	1.000	-	1.000	1.000	1.000	1.000	1.000	1.000	1.000	1.000	-	1.000	1.000	1.000	1.000	-	-	1.000	-	-	1.000	1.000	1.000	1.000	-	1.000	-	-	1.000	1.000	1.000	1.000	1.000	1.000	1.000	1.000
13.29-100	hap1	B	B	A	A	B	A	A	B	B	A	A	B	A	A	A	B	B	A	B	B	B	B	B	A	B	A	B	B	A	B	A	B	A	A	B	B	A	B	B	B	B	A	B	A	A	A	A	A
13.29-100	hap2	A	A	B	B	A	A	B	A	A	B	B	B	A	B	A	B	B	A	B	B	B	B	A	A	B	B	B	A	B	B	B	A	A	A	B	B	B	A	A	A	B	A	B	A	A	A	A	A
13.29-100	gpo1	-	-	-	-	-	-	-	-	-	-	0	0	0	0	0	0	0	0	0	0	0	0	0	0	0	-	0	0	0	0	0	0	0	0	0	0	0	-	0	0	0	0	0	0	0	0	0	0
13.29-100	gpo2	1	1	1	1	1	-	1	1	1	1	-	1	1	-	1	1	1	1	1	1	1	1	-	1	1	1	1	-	-	1	-	-	1	1	1	1	-	1	-	-	1	1	1	1	1	1	1	1
13.29-100	prob	1.000	1.000	1.000	1.000	1.000	-	1.000	1.000	1.000	1.000	1.000	-	-	1.000	-	-	-	-	-	-	-	-	1.000	-	-	1.000	-	1.000	1.000	-	1.000	1.000	-	-	-	-	1.000	1.000	1.000	1.000	-	-	-	-	-	-	-	-
13.29-135	hap1	B	B	A	A	B	A	A	B	B	A	A	B	A	A	A	B	B	A	B	B	B	A	A	B	A	A	A	A	B	A	B	A	B	B	A	A	B	B	A	A	A	B	A	B	B	B	B	B
13.29-135	hap2	A	A	B	B	A	A	B	A	A	B	B	B	A	B	A	B	B	A	B	B	B	B	A	A	B	B	B	A	B	B	B	A	A	A	B	B	B	A	A	A	B	A	B	A	A	A	A	A
13.29-135	gpo1	-	-	-	-	-	-	-	-	-	-	0	0	0	0	0	0	0	0	0	0	0	s	1	s	s	-	s	1	1	s	1	1	s	s	s	s	1	-	1	1	s	s	s	s	s	s	s	s
13.29-135	gpo2	1	1	1	1	1	-	1	1	1	1	-	1	1	-	1	1	1	1	1	1	1	s	-	s	s	1	s	-	-	s	-	-	s	s	s	s	-	1	-	-	s	s	s	s	s	s	s	s
13.29-135	prob	1.000	1.000	1.000	1.000	1.000	-	1.000	1.000	1.000	1.000	1.000	-	-	1.000	-	-	-	-	-	-	-	1.000	-	1.000	1.000	1.000	1.000	-	-	1.000	-	-	1.000	1.000	1.000	1.000	-	1.000	-	-	1.000	1.000	1.000	1.000	1.000	1.000	1.000	1.000
13.29-137	hap1	B	B	A	A	B	A	A	B	B	A	B	A	B	B	B	-	A	B	A	A	A	A	A	-	A	A	A	A	B	-	B	A	-	-	A	A	B	B	A	A	A	-	A	-	B	B	B	B
13.29-137	hap2	B	B	A	A	B	A	A	B	B	A	B	A	B	B	B	-	A	B	A	A	A	A	A	-	A	A	A	A	B	-	B	A	-	-	A	A	B	B	A	A	A	-	A	-	B	B	B	B
13.29-137	gpo1	-	-	-	-	-	-	-	-	-	-	1	1	1	1	1	-	1	1	1	1	1	1	1	-	1	-	1	1	1	-	1	1	-	-	1	1	1	-	1	1	1	-	1	-	1	1	1	1
13.29-137	gpo2	0	0	0	0	0	-	0	0	0	0	-	0	0	-	0	-	0	0	0	0	0	0	-	-	0	0	0	-	-	-	-	-	-	-	0	0	-	0	-	-	0	-	0	-	0	0	0	0
13.29-137	prob	-	-	-	-	-	-	-	-	-	-	-	-	-	-	-	-	-	-	-	-	-	-	-	-	-	-	-	-	-	-	-	-	-	-	-	-	-	-	-	-	-	-	-	-	-	-	-	-
13.29-139	hap1	B	B	A	A	B	A	A	B	B	A	B	A	B	B	B	A	A	B	A	A	A	A	A	B	A	A	A	A	B	A	B	A	-	B	A	A	B	B	A	A	A	B	A	B	B	B	B	-
13.29-139	hap2	B	B	A	A	B	A	A	B	B	A	B	A	B	B	B	A	A	B	A	A	A	A	A	B	A	A	A	A	B	A	B	A	-	B	A	A	B	B	A	A	A	B	A	B	B	B	B	-
13.29-139	gpo1	-	-	-	-	-	-	-	-	-	-	1	1	1	1	1	1	1	1	1	1	1	1	1	1	1	-	1	1	1	1	1	1	-	1	1	1	1	-	1	1	1	1	1	1	1	1	1	-
13.29-139	gpo2	0	0	0	0	0	-	0	0	0	0	-	0	0	-	0	0	0	0	0	0	0	0	-	0	0	0	0	-	-	0	-	-	-	0	0	0	-	0	-	-	0	0	0	0	0	0	0	-
13.29-139	prob	-	-	-	-	-	-	-	-	-	-	-	-	-	-	-	-	-	-	-	-	-	-	-	-	-	-	-	-	-	-	-	-	-	-	-	-	-	-	-	-	-	-	-	-	-	-	-	-
13.29-140	hap1	-	B	A	A	B	A	A	B	B	A	B	A	B	B	B	A	A	B	A	A	A	A	A	B	A	A	A	A	B	A	B	A	B	B	A	A	B	B	A	A	A	B	A	B	B	B	B	B
13.29-140	hap2	-	A	B	B	A	A	B	A	A	B	B	B	A	B	A	B	B	A	B	B	B	B	A	A	B	B	B	A	B	B	B	A	A	A	B	B	B	A	A	A	B	A	B	A	A	A	A	A
13.29-140	gpo1	-	-	-	-	-	-	-	-	-	-	1	s	s	1	s	s	s	s	s	s	s	s	1	s	s	-	s	1	1	s	1	1	s	s	s	s	1	-	1	1	s	s	s	s	s	s	s	s
13.29-140	gpo2	-	1	1	1	1	-	1	1	1	1	-	s	s	-	s	s	s	s	s	s	s	s	-	s	s	1	s	-	-	s	-	-	s	s	s	s	-	1	-	-	s	s	s	s	s	s	s	s
13.29-140	prob	-	1.000	1.000	1.000	1.000	-	1.000	1.000	1.000	1.000	-	1.000	1.000	-	1.000	1.000	1.000	1.000	1.000	1.000	1.000	1.000	-	1.000	1.000	1.000	1.000	-	-	1.000	-	-	1.000	1.000	1.000	1.000	-	1.000	-	-	1.000	1.000	1.000	1.000	1.000	1.000	1.000	1.000
13.29-144	hap1	B	B	A	A	B	A	A	B	B	A	B	A	B	B	B	A	A	B	A	A	A	A	A	B	A	A	A	A	B	A	B	A	B	B	A	A	B	B	A	A	A	B	A	B	B	B	B	B
13.29-144	hap2	B	B	A	A	B	A	A	B	B	A	B	A	B	B	B	A	A	A	B	B	B	B	A	A	B	B	B	A	B	B	B	A	A	A	B	B	B	A	A	A	B	A	B	A	A	A	A	A
13.29-144	gpo1	-	-	-	-	-	-	-	-	-	-	1	1	1	1	1	1	1	s	s	s	s	s	1	s	s	-	s	1	1	s	1	1	s	s	s	s	1	-	1	1	s	s	s	s	s	s	s	s
13.29-144	gpo2	0	0	0	0	0	-	0	0	0	0	-	0	0	-	0	0	0	s	s	s	s	s	-	s	s	1	s	-	-	s	-	-	s	s	s	s	-	1	-	-	s	s	s	s	s	s	s	s
13.29-144	prob	-	-	-	-	-	-	-	-	-	-	-	-	-	-	-	-	-	1.000	1.000	1.000	1.000	1.000	-	1.000	1.000	1.000	1.000	-	-	1.000	-	-	1.000	1.000	1.000	1.000	-	1.000	-	-	1.000	1.000	1.000	1.000	1.000	1.000	1.000	1.000
13.29-147	hap1	B	B	A	A	B	A	A	B	B	A	B	A	-	B	B	A	A	B	A	A	A	A	A	B	A	A	A	A	B	A	B	A	-	-	A	A	B	B	A	A	A	B	A	B	B	-	B	-
13.29-147	hap2	B	B	A	A	B	A	A	B	B	A	B	A	-	B	B	A	A	B	A	A	A	A	A	B	A	A	A	A	B	A	B	A	-	-	A	A	B	B	A	A	A	B	A	B	B	-	B	-
13.29-147	gpo1	-	-	-	-	-	-	-	-	-	-	1	1	-	1	1	1	1	1	1	1	1	1	1	1	1	-	1	1	1	1	1	1	-	-	1	1	1	-	1	1	1	1	1	1	1	-	1	-
13.29-147	gpo2	0	0	0	0	0	-	0	0	0	0	-	0	-	-	0	0	0	0	0	0	0	0	-	0	0	0	0	-	-	0	-	-	-	-	0	0	-	0	-	-	0	0	0	0	0	-	0	-
13.29-147	prob	-	-	-	-	-	-	-	-	-	-	-	-	-	-	-	-	-	-	-	-	-	-	-	-	-	-	-	-	-	-	-	-	-	-	-	-	-	-	-	-	-	-	-	-	-	-	-	-
13.29-16	hap1	B	B	A	A	B	A	A	B	B	A	B	A	B	B	B	A	A	B	A	A	A	A	A	B	A	A	A	A	B	A	B	A	B	B	A	A	B	B	A	A	A	B	A	B	B	B	B	B
13.29-16	hap2	A	A	B	B	A	A	B	A	A	B	B	B	A	B	A	B	B	A	B	B	B	B	A	A	B	B	B	A	B	B	B	A	A	A	B	B	B	A	A	A	B	A	B	A	A	A	A	A
13.29-16	gpo1	-	-	-	-	-	-	-	-	-	-	1	s	s	1	s	s	s	s	s	s	s	s	1	s	s	-	s	1	1	s	1	1	s	s	s	s	1	-	1	1	s	s	s	s	s	s	s	s
13.29-16	gpo2	1	1	1	1	1	-	1	1	1	1	-	s	s	-	s	s	s	s	s	s	s	s	-	s	s	1	s	-	-	s	-	-	s	s	s	s	-	1	-	-	s	s	s	s	s	s	s	s
13.29-16	prob	1.000	1.000	1.000	1.000	1.000	-	1.000	1.000	1.000	1.000	-	1.000	1.000	-	1.000	1.000	1.000	1.000	1.000	1.000	1.000	1.000	-	1.000	1.000	1.000	1.000	-	-	1.000	-	-	1.000	1.000	1.000	1.000	-	1.000	-	-	1.000	1.000	1.000	1.000	1.000	1.000	1.000	1.000
13.29-183	hap1	B	B	A	A	B	A	A	B	B	A	A	B	A	A	A	B	B	A	B	B	B	B	B	A	B	A	B	B	A	B	A	B	A	A	B	B	A	B	B	B	B	A	B	A	A	A	A	A
13.29-183	hap2	A	A	B	B	A	A	B	A	A	B	B	B	A	B	A	B	B	A	B	B	B	B	A	A	B	B	B	A	B	B	B	A	A	A	B	B	B	A	A	A	B	A	B	A	A	A	A	A
13.29-183	gpo1	-	-	-	-	-	-	-	-	-	-	0	0	0	0	0	0	0	0	0	0	0	0	0	0	0	-	0	0	0	0	0	0	0	0	0	0	0	-	0	0	0	0	0	0	0	0	0	0
13.29-183	gpo2	1	1	1	1	1	-	1	1	1	1	-	1	1	-	1	1	1	1	1	1	1	1	-	1	1	1	1	-	-	1	-	-	1	1	1	1	-	1	-	-	1	1	1	1	1	1	1	1
13.29-183	prob	1.000	1.000	1.000	1.000	1.000	-	1.000	1.000	1.000	1.000	1.000	-	-	1.000	-	-	-	-	-	-	-	-	1.000	-	-	1.000	-	1.000	1.000	-	1.000	1.000	-	-	-	-	1.000	1.000	1.000	1.000	-	-	-	-	-	-	-	-
13.29-4	hap1	B	B	A	A	B	A	A	B	B	A	B	A	B	B	B	A	A	B	A	A	A	A	A	B	A	A	A	A	B	A	B	A	-	B	A	A	B	B	A	A	A	B	A	B	-	B	B	B
13.29-4	hap2	B	B	A	A	B	A	A	B	B	A	B	A	B	B	B	A	A	B	A	A	A	A	A	B	A	A	A	A	B	A	B	A	-	B	A	A	B	B	A	A	A	B	A	B	-	B	B	B
13.29-4	gpo1	-	-	-	-	-	-	-	-	-	-	1	1	1	1	1	1	1	1	1	1	1	1	1	1	1	-	1	1	1	1	1	1	-	1	1	1	1	-	1	1	1	1	1	1	-	1	1	1
13.29-4	gpo2	0	0	0	0	0	-	0	0	0	0	-	0	0	-	0	0	0	0	0	0	0	0	-	0	0	0	0	-	-	0	-	-	-	0	0	0	-	0	-	-	0	0	0	0	-	0	0	0
13.29-4	prob	-	-	-	-	-	-	-	-	-	-	-	-	-	-	-	-	-	-	-	-	-	-	-	-	-	-	-	-	-	-	-	-	-	-	-	-	-	-	-	-	-	-	-	-	-	-	-	-
13.29-48	hap1	B	B	A	A	B	A	A	B	B	A	B	A	B	B	-	A	A	B	A	A	A	A	A	B	A	A	A	A	B	A	B	A	-	B	A	A	B	B	A	A	A	B	A	B	-	B	B	B
13.29-48	hap2	B	B	A	A	B	A	A	B	B	A	B	A	B	B	-	A	A	B	A	A	A	A	A	B	A	A	A	A	B	A	B	A	-	B	A	A	B	B	A	A	A	B	A	B	-	B	B	B
13.29-48	gpo1	-	-	-	-	-	-	-	-	-	-	1	1	1	1	-	1	1	1	1	1	1	1	1	1	1	-	1	1	1	1	1	1	-	1	1	1	1	-	1	1	1	1	1	1	-	1	1	1
13.29-48	gpo2	0	0	0	0	0	-	0	0	0	0	-	0	0	-	-	0	0	0	0	0	0	0	-	0	0	0	0	-	-	0	-	-	-	0	0	0	-	0	-	-	0	0	0	0	-	0	0	0
13.29-48	prob	-	-	-	-	-	-	-	-	-	-	-	-	-	-	-	-	-	-	-	-	-	-	-	-	-	-	-	-	-	-	-	-	-	-	-	-	-	-	-	-	-	-	-	-	-	-	-	-
13.29-88	hap1	B	B	A	A	B	A	A	B	B	A	A	B	A	A	A	B	B	A	B	B	B	B	B	A	B	A	B	B	A	B	A	B	A	A	B	B	A	B	B	B	B	A	B	A	A	A	A	A
13.29-88	hap2	B	B	A	A	B	A	A	B	B	A	B	A	B	B	B	A	A	B	A	A	A	A	A	B	A	A	A	A	B	A	B	A	B	B	A	A	B	B	A	A	A	B	A	B	B	B	B	B
13.29-88	gpo1	-	-	-	-	-	-	-	-	-	-	0	s	s	0	s	s	s	s	s	s	s	s	0	s	s	-	s	0	0	s	0	0	s	s	s	s	0	-	0	0	s	s	s	s	s	s	s	s
13.29-88	gpo2	0	0	0	0	0	-	0	0	0	0	-	s	s	-	s	s	s	s	s	s	s	s	-	s	s	0	s	-	-	s	-	-	s	s	s	s	-	0	-	-	s	s	s	s	s	s	s	s
13.29-88	prob	-	-	-	-	-	-	-	-	-	-	1.000	1.000	1.000	1.000	1.000	1.000	1.000	1.000	1.000	1.000	1.000	1.000	1.000	1.000	1.000	-	1.000	1.000	1.000	1.000	1.000	1.000	1.000	1.000	1.000	1.000	1.000	-	1.000	1.000	1.000	1.000	1.000	1.000	1.000	1.000	1.000	1.000
13.31-1	hap1	A	A	B	B	A	A	B	A	A	B	B	B	A	B	A	B	B	A	B	B	B	B	A	A	B	B	B	A	B	B	B	A	A	A	B	B	B	A	A	A	B	A	B	A	A	A	A	A
13.31-1	hap2	B	B	A	A	B	A	A	B	B	A	A	B	A	A	A	B	B	A	B	B	B	B	B	A	B	A	B	B	A	B	A	B	A	A	B	B	A	B	A	A	B	A	B	A	A	A	A	A
13.31-1	gpo1	-	-	-	-	-	-	-	-	-	-	-	-	-	-	-	-	-	-	-	-	-	-	-	-	-	-	-	-	-	-	-	-	-	-	-	-	-	-	-	-	-	-	-	-	-	-	-	-
13.31-1	gpo2	0	0	0	0	0	-	0	0	0	0	0	-	-	0	-	-	-	-	-	-	-	-	0	-	-	0	-	0	0	-	0	0	-	-	-	-	0	0	-	-	-	-	-	-	-	-	-	-
13.31-1	prob	1.000	1.000	1.000	1.000	1.000	-	1.000	1.000	1.000	1.000	1.000	-	-	1.000	-	-	-	-	-	-	-	-	1.000	-	-	1.000	-	1.000	1.000	-	1.000	1.000	-	-	-	-	1.000	1.000	-	-	-	-	-	-	-	-	-	-
13.31-10	hap1	A	A	B	B	A	A	B	A	A	B	B	B	A	B	A	B	B	A	B	B	B	B	A	A	B	B	B	A	B	B	B	A	A	A	B	B	B	A	A	A	B	A	B	A	A	A	A	A
13.31-10	hap2	A	A	B	B	A	A	B	A	A	B	B	B	A	B	A	B	B	A	B	B	B	B	A	A	B	B	B	A	B	B	B	A	A	A	B	B	B	A	A	A	B	A	B	A	A	A	A	A
13.31-10	gpo1	-	-	-	-	-	-	-	-	-	-	-	-	-	-	-	-	-	-	-	-	-	-	-	-	-	-	-	-	-	-	-	-	-	-	-	-	-	-	-	-	-	-	-	-	-	-	-	-
13.31-10	gpo2	1	1	1	1	1	-	1	1	1	1	1	-	-	1	-	-	-	-	-	-	-	-	1	-	-	1	-	1	1	-	1	1	-	-	-	-	1	1	-	-	-	-	-	-	-	-	-	-
13.31-10	prob	-	-	-	-	-	-	-	-	-	-	-	-	-	-	-	-	-	-	-	-	-	-	-	-	-	-	-	-	-	-	-	-	-	-	-	-	-	-	-	-	-	-	-	-	-	-	-	-
13.31-107	hap1	A	A	B	B	A	A	B	A	A	B	B	B	A	B	A	B	B	A	B	B	B	B	A	A	B	B	B	A	B	B	B	A	A	A	B	B	B	A	A	A	B	A	B	A	A	A	A	A
13.31-107	hap2	A	A	B	B	A	A	B	A	A	B	B	B	A	B	A	B	B	A	B	B	B	B	A	A	B	B	B	A	B	B	B	A	A	A	B	B	B	A	A	A	B	A	B	A	A	A	A	A
13.31-107	gpo1	-	-	-	-	-	-	-	-	-	-	-	-	-	-	-	-	-	-	-	-	-	-	-	-	-	-	-	-	-	-	-	-	-	-	-	-	-	-	-	-	-	-	-	-	-	-	-	-
13.31-107	gpo2	1	1	1	1	1	-	1	1	1	1	1	-	-	1	-	-	-	-	-	-	-	-	1	-	-	1	-	1	1	-	1	1	-	-	-	-	1	1	-	-	-	-	-	-	-	-	-	-
13.31-107	prob	-	-	-	-	-	-	-	-	-	-	-	-	-	-	-	-	-	-	-	-	-	-	-	-	-	-	-	-	-	-	-	-	-	-	-	-	-	-	-	-	-	-	-	-	-	-	-	-
13.31-114	hap1	-	A	B	B	A	A	B	A	A	B	B	B	A	B	A	B	B	A	B	B	B	B	A	A	B	B	B	A	B	B	B	A	A	A	B	B	B	A	A	A	B	A	B	A	A	A	A	A
13.31-114	hap2	-	B	A	A	B	A	A	B	B	A	A	B	A	A	A	B	B	A	B	B	B	B	B	A	B	A	B	B	A	B	A	B	A	A	B	B	A	B	A	A	B	A	B	A	A	A	A	A
13.31-114	gpo1	-	-	-	-	-	-	-	-	-	-	-	-	-	-	-	-	-	-	-	-	-	-	-	-	-	-	-	-	-	-	-	-	-	-	-	-	-	-	-	-	-	-	-	-	-	-	-	-
13.31-114	gpo2	-	0	0	0	0	-	0	0	0	0	0	-	-	0	-	-	-	-	-	-	-	-	0	-	-	0	-	0	0	-	0	0	-	-	-	-	0	0	-	-	-	-	-	-	-	-	-	-
13.31-114	prob	-	1.000	1.000	1.000	1.000	-	1.000	1.000	1.000	1.000	1.000	-	-	1.000	-	-	-	-	-	-	-	-	1.000	-	-	1.000	-	1.000	1.000	-	1.000	1.000	-	-	-	-	1.000	1.000	-	-	-	-	-	-	-	-	-	-
13.31-18	hap1	A	A	B	B	A	A	B	A	A	B	B	B	A	B	A	B	B	A	B	B	B	B	A	A	B	B	B	A	B	B	B	A	A	A	B	B	B	A	A	A	B	A	B	A	A	A	A	A
13.31-18	hap2	A	A	B	B	A	A	B	A	A	B	B	B	A	B	A	B	B	A	B	B	B	B	A	A	B	B	B	A	B	B	B	A	A	A	B	B	B	A	A	A	B	A	B	A	A	A	A	A
13.31-18	gpo1	-	-	-	-	-	-	-	-	-	-	-	-	-	-	-	-	-	-	-	-	-	-	-	-	-	-	-	-	-	-	-	-	-	-	-	-	-	-	-	-	-	-	-	-	-	-	-	-
13.31-18	gpo2	1	1	1	1	1	-	1	1	1	1	1	-	-	1	-	-	-	-	-	-	-	-	1	-	-	1	-	1	1	-	1	1	-	-	-	-	1	1	-	-	-	-	-	-	-	-	-	-
13.31-18	prob	-	-	-	-	-	-	-	-	-	-	-	-	-	-	-	-	-	-	-	-	-	-	-	-	-	-	-	-	-	-	-	-	-	-	-	-	-	-	-	-	-	-	-	-	-	-	-	-
13.31-2	hap1	A	A	B	B	A	A	B	-	A	B	B	B	A	B	A	B	B	A	B	B	B	B	A	A	B	B	B	A	B	B	B	A	A	A	B	B	B	A	A	A	B	A	B	A	A	A	A	A
13.31-2	hap2	A	A	B	B	A	A	B	-	A	B	B	B	A	B	A	B	B	A	B	B	B	B	A	A	B	B	B	A	B	B	B	A	A	A	B	B	B	A	A	A	B	A	B	A	A	A	A	A
13.31-2	gpo1	-	-	-	-	-	-	-	-	-	-	-	-	-	-	-	-	-	-	-	-	-	-	-	-	-	-	-	-	-	-	-	-	-	-	-	-	-	-	-	-	-	-	-	-	-	-	-	-
13.31-2	gpo2	1	1	1	1	1	-	1	-	1	1	1	-	-	1	-	-	-	-	-	-	-	-	1	-	-	1	-	1	1	-	1	1	-	-	-	-	1	1	-	-	-	-	-	-	-	-	-	-
13.31-2	prob	-	-	-	-	-	-	-	-	-	-	-	-	-	-	-	-	-	-	-	-	-	-	-	-	-	-	-	-	-	-	-	-	-	-	-	-	-	-	-	-	-	-	-	-	-	-	-	-
13.31-44	hap1	A	A	B	B	A	A	B	A	A	B	B	B	A	B	A	B	B	A	B	B	B	B	A	A	B	B	B	A	B	B	B	A	A	A	B	B	B	A	A	A	B	A	B	A	A	A	A	A
13.31-44	hap2	B	B	A	A	B	A	A	B	B	A	A	B	A	A	A	B	B	A	B	B	B	B	B	A	B	A	B	B	A	B	A	B	A	A	B	B	A	B	A	A	B	A	B	A	A	A	A	A
13.31-44	gpo1	-	-	-	-	-	-	-	-	-	-	-	-	-	-	-	-	-	-	-	-	-	-	-	-	-	-	-	-	-	-	-	-	-	-	-	-	-	-	-	-	-	-	-	-	-	-	-	-
13.31-44	gpo2	0	0	0	0	0	-	0	0	0	0	0	-	-	0	-	-	-	-	-	-	-	-	0	-	-	0	-	0	0	-	0	0	-	-	-	-	0	0	-	-	-	-	-	-	-	-	-	-
13.31-44	prob	1.000	1.000	1.000	1.000	1.000	-	1.000	1.000	1.000	1.000	1.000	-	-	1.000	-	-	-	-	-	-	-	-	1.000	-	-	1.000	-	1.000	1.000	-	1.000	1.000	-	-	-	-	1.000	1.000	-	-	-	-	-	-	-	-	-	-
13.31-55	hap1	A	A	B	B	A	A	B	A	A	B	B	B	A	B	A	B	B	A	B	B	B	B	A	A	B	B	B	A	B	B	B	A	A	A	B	B	B	A	A	A	B	A	B	A	A	A	A	A
13.31-55	hap2	B	B	A	A	B	A	A	B	B	A	A	B	A	A	A	B	B	A	B	B	B	B	B	A	B	A	B	B	A	B	A	B	A	A	B	B	A	B	A	A	B	A	B	A	A	A	A	A
13.31-55	gpo1	-	-	-	-	-	-	-	-	-	-	-	-	-	-	-	-	-	-	-	-	-	-	-	-	-	-	-	-	-	-	-	-	-	-	-	-	-	-	-	-	-	-	-	-	-	-	-	-
13.31-55	gpo2	0	0	0	0	0	-	0	0	0	0	0	-	-	0	-	-	-	-	-	-	-	-	0	-	-	0	-	0	0	-	0	0	-	-	-	-	0	0	-	-	-	-	-	-	-	-	-	-
13.31-55	prob	1.000	1.000	1.000	1.000	1.000	-	1.000	1.000	1.000	1.000	1.000	-	-	1.000	-	-	-	-	-	-	-	-	1.000	-	-	1.000	-	1.000	1.000	-	1.000	1.000	-	-	-	-	1.000	1.000	-	-	-	-	-	-	-	-	-	-
13.31-6	hap1	A	A	B	B	A	A	B	A	A	B	B	B	A	B	A	B	B	A	B	B	B	B	A	A	B	B	B	A	B	B	B	A	A	A	B	B	B	A	A	A	B	A	B	A	A	A	A	A
13.31-6	hap2	B	B	A	A	B	A	A	B	B	A	A	B	A	A	A	B	B	A	B	B	B	B	B	A	B	A	B	B	A	B	A	B	A	A	B	B	A	B	A	A	B	A	B	A	A	A	A	A
13.31-6	gpo1	-	-	-	-	-	-	-	-	-	-	-	-	-	-	-	-	-	-	-	-	-	-	-	-	-	-	-	-	-	-	-	-	-	-	-	-	-	-	-	-	-	-	-	-	-	-	-	-
13.31-6	gpo2	0	0	0	0	0	-	0	0	0	0	0	-	-	0	-	-	-	-	-	-	-	-	0	-	-	0	-	0	0	-	0	0	-	-	-	-	0	0	-	-	-	-	-	-	-	-	-	-
13.31-6	prob	1.000	1.000	1.000	1.000	1.000	-	1.000	1.000	1.000	1.000	1.000	-	-	1.000	-	-	-	-	-	-	-	-	1.000	-	-	1.000	-	1.000	1.000	-	1.000	1.000	-	-	-	-	1.000	1.000	-	-	-	-	-	-	-	-	-	-
13.31-77	hap1	A	A	B	B	A	A	B	A	A	B	B	B	A	B	A	B	B	A	B	B	B	B	A	A	B	B	B	A	B	B	B	A	A	A	B	B	B	A	A	A	B	A	B	A	A	A	A	A
13.31-77	hap2	A	A	B	B	A	A	B	A	A	B	B	B	A	B	A	B	B	A	B	B	B	B	A	A	B	B	B	A	B	B	B	A	A	A	B	B	B	A	A	A	B	A	B	A	A	A	A	A
13.31-77	gpo1	-	-	-	-	-	-	-	-	-	-	-	-	-	-	-	-	-	-	-	-	-	-	-	-	-	-	-	-	-	-	-	-	-	-	-	-	-	-	-	-	-	-	-	-	-	-	-	-
13.31-77	gpo2	1	1	1	1	1	-	1	1	1	1	1	-	-	1	-	-	-	-	-	-	-	-	1	-	-	1	-	1	1	-	1	1	-	-	-	-	1	1	-	-	-	-	-	-	-	-	-	-
13.31-77	prob	-	-	-	-	-	-	-	-	-	-	-	-	-	-	-	-	-	-	-	-	-	-	-	-	-	-	-	-	-	-	-	-	-	-	-	-	-	-	-	-	-	-	-	-	-	-	-	-
13.31-82	hap1	A	A	B	B	A	A	B	A	A	B	B	B	A	B	A	B	B	A	B	B	B	B	A	A	B	B	B	A	B	B	B	A	A	A	B	B	B	A	A	A	B	A	B	A	A	A	A	A
13.31-82	hap2	A	A	B	B	A	A	B	A	A	B	B	B	A	B	A	B	B	A	B	B	B	B	A	A	B	B	B	A	B	B	B	A	A	A	B	B	B	A	A	A	B	A	B	A	A	A	A	A
13.31-82	gpo1	-	-	-	-	-	-	-	-	-	-	-	-	-	-	-	-	-	-	-	-	-	-	-	-	-	-	-	-	-	-	-	-	-	-	-	-	-	-	-	-	-	-	-	-	-	-	-	-
13.31-82	gpo2	1	1	1	1	1	-	1	1	1	1	1	-	-	1	-	-	-	-	-	-	-	-	1	-	-	1	-	1	1	-	1	1	-	-	-	-	1	1	-	-	-	-	-	-	-	-	-	-
13.31-82	prob	-	-	-	-	-	-	-	-	-	-	-	-	-	-	-	-	-	-	-	-	-	-	-	-	-	-	-	-	-	-	-	-	-	-	-	-	-	-	-	-	-	-	-	-	-	-	-	-
13.31-9	hap1	A	A	B	B	A	A	B	A	A	B	B	B	A	B	A	B	B	A	B	B	B	B	A	A	B	B	B	A	B	B	B	A	A	A	B	B	B	A	A	A	B	A	B	A	A	A	A	A
13.31-9	hap2	A	A	B	B	A	A	B	A	A	B	B	B	A	B	A	B	B	A	B	B	B	B	A	A	B	B	B	A	B	B	B	A	A	A	B	B	B	A	A	A	B	A	B	A	A	A	A	A
13.31-9	gpo1	-	-	-	-	-	-	-	-	-	-	-	-	-	-	-	-	-	-	-	-	-	-	-	-	-	-	-	-	-	-	-	-	-	-	-	-	-	-	-	-	-	-	-	-	-	-	-	-
13.31-9	gpo2	1	1	1	1	1	-	1	1	1	1	1	-	-	1	-	-	-	-	-	-	-	-	1	-	-	1	-	1	1	-	1	1	-	-	-	-	1	1	-	-	-	-	-	-	-	-	-	-
13.31-9	prob	-	-	-	-	-	-	-	-	-	-	-	-	-	-	-	-	-	-	-	-	-	-	-	-	-	-	-	-	-	-	-	-	-	-	-	-	-	-	-	-	-	-	-	-	-	-	-	-
13.33-11	hap1	A	A	B	B	A	A	B	A	A	B	B	B	A	B	A	B	B	A	B	B	B	B	A	A	B	B	B	A	B	B	B	A	A	A	B	B	B	A	A	A	B	A	B	A	A	A	A	A
13.33-11	hap2	A	A	B	B	A	A	B	B	A	A	A	B	A	A	A	B	B	A	B	B	B	B	B	A	B	A	B	B	A	B	A	B	A	A	B	B	A	B	B	B	B	A	B	A	A	A	A	A
13.33-11	gpo1	-	1	1	1	1	-	1	s	1	s	s	-	-	s	-	-	-	-	-	-	-	-	s	-	-	s	-	s	s	-	s	-	-	-	-	-	s	-	-	-	-	-	-	-	-	-	-	-
13.33-11	gpo2	-	-	-	-	-	-	-	s	-	s	s	-	-	s	-	-	-	-	-	-	-	-	s	-	-	s	-	s	s	-	s	0	-	-	-	-	s	0	0	0	-	-	-	-	-	-	-	-
13.33-11	prob	-	-	-	-	-	-	-	1.000	-	1.000	1.000	-	-	1.000	-	-	-	-	-	-	-	-	1.000	-	-	1.000	-	1.000	1.000	-	1.000	1.000	-	-	-	-	1.000	1.000	1.000	1.000	-	-	-	-	-	-	-	-
13.33-113	hap1	A	A	B	B	A	A	B	A	A	B	B	B	A	B	A	B	B	A	B	B	B	B	A	A	B	B	B	A	B	B	B	A	A	A	B	B	B	A	A	A	B	A	B	A	A	A	A	A
13.33-113	hap2	A	A	B	B	A	A	B	B	A	A	A	B	A	A	A	B	B	A	B	B	B	B	B	A	B	A	B	B	A	B	A	B	A	A	B	B	A	B	B	B	B	A	B	A	A	A	A	A
13.33-113	gpo1	-	1	1	1	1	-	1	s	1	s	s	-	-	s	-	-	-	-	-	-	-	-	s	-	-	s	-	s	s	-	s	-	-	-	-	-	s	-	-	-	-	-	-	-	-	-	-	-
13.33-113	gpo2	-	-	-	-	-	-	-	s	-	s	s	-	-	s	-	-	-	-	-	-	-	-	s	-	-	s	-	s	s	-	s	0	-	-	-	-	s	0	0	0	-	-	-	-	-	-	-	-
13.33-113	prob	-	-	-	-	-	-	-	1.000	-	1.000	1.000	-	-	1.000	-	-	-	-	-	-	-	-	1.000	-	-	1.000	-	1.000	1.000	-	1.000	1.000	-	-	-	-	1.000	1.000	1.000	1.000	-	-	-	-	-	-	-	-
13.33-127	hap1	A	A	B	B	A	A	B	A	A	B	B	B	A	B	A	B	B	A	B	B	B	B	A	A	B	B	B	A	B	B	B	A	A	A	B	B	B	A	A	A	B	A	B	A	A	A	A	A
13.33-127	hap2	A	A	B	B	A	A	B	A	A	B	B	B	A	B	A	B	B	A	B	B	B	B	A	A	B	B	B	A	B	B	B	A	A	A	B	B	B	A	A	A	B	A	B	A	A	A	A	A
13.33-127	gpo1	-	1	1	1	1	-	1	1	1	1	1	-	-	1	-	-	-	-	-	-	-	-	1	-	-	1	-	1	1	-	1	-	-	-	-	-	1	-	-	-	-	-	-	-	-	-	-	-
13.33-127	gpo2	-	-	-	-	-	-	-	1	-	1	1	-	-	1	-	-	-	-	-	-	-	-	1	-	-	1	-	1	1	-	1	1	-	-	-	-	1	1	1	1	-	-	-	-	-	-	-	-
13.33-127	prob	-	-	-	-	-	-	-	-	-	-	-	-	-	-	-	-	-	-	-	-	-	-	-	-	-	-	-	-	-	-	-	-	-	-	-	-	-	-	-	-	-	-	-	-	-	-	-	-
13.33-130	hap1	A	A	B	B	A	A	B	A	A	B	B	B	A	B	A	B	B	A	B	B	B	B	A	A	B	B	B	A	B	B	B	A	A	A	B	B	B	A	A	-	B	A	B	A	A	A	A	A
13.33-130	hap2	A	A	B	B	A	A	B	B	A	A	A	B	A	A	A	B	B	A	B	B	B	B	B	A	B	A	B	B	A	B	A	B	A	A	B	B	A	B	B	-	B	A	B	A	A	A	A	A
13.33-130	gpo1	-	1	1	1	1	-	1	s	1	s	s	-	-	s	-	-	-	-	-	-	-	-	s	-	-	s	-	s	s	-	s	-	-	-	-	-	s	-	-	-	-	-	-	-	-	-	-	-
13.33-130	gpo2	-	-	-	-	-	-	-	s	-	s	s	-	-	s	-	-	-	-	-	-	-	-	s	-	-	s	-	s	s	-	s	0	-	-	-	-	s	0	0	-	-	-	-	-	-	-	-	-
13.33-130	prob	-	-	-	-	-	-	-	1.000	-	1.000	1.000	-	-	1.000	-	-	-	-	-	-	-	-	1.000	-	-	1.000	-	1.000	1.000	-	1.000	1.000	-	-	-	-	1.000	1.000	1.000	-	-	-	-	-	-	-	-	-
13.33-14	hap1	A	A	B	B	A	A	B	A	A	B	B	B	A	B	A	B	B	A	B	B	B	B	A	A	B	B	B	A	B	B	B	A	A	A	B	B	B	A	A	A	B	A	B	A	A	A	A	A
13.33-14	hap2	A	A	B	B	A	A	B	A	A	B	B	B	A	B	A	B	B	A	B	B	B	B	A	A	B	B	B	A	B	B	B	A	A	A	B	B	B	A	A	A	B	A	B	A	A	A	A	A
13.33-14	gpo1	-	1	1	1	1	-	1	1	1	1	1	-	-	1	-	-	-	-	-	-	-	-	1	-	-	1	-	1	1	-	1	-	-	-	-	-	1	-	-	-	-	-	-	-	-	-	-	-
13.33-14	gpo2	-	-	-	-	-	-	-	1	-	1	1	-	-	1	-	-	-	-	-	-	-	-	1	-	-	1	-	1	1	-	1	1	-	-	-	-	1	1	1	1	-	-	-	-	-	-	-	-
13.33-14	prob	-	-	-	-	-	-	-	-	-	-	-	-	-	-	-	-	-	-	-	-	-	-	-	-	-	-	-	-	-	-	-	-	-	-	-	-	-	-	-	-	-	-	-	-	-	-	-	-
13.33-31	hap1	A	A	B	B	A	A	B	A	A	B	B	B	A	B	A	B	B	A	B	B	B	B	A	A	B	B	B	A	B	B	B	A	A	A	B	B	B	A	A	A	B	A	B	A	A	A	A	A
13.33-31	hap2	A	A	B	B	A	A	B	A	A	B	B	B	A	B	A	B	B	A	B	B	B	B	A	A	B	B	B	A	B	B	B	A	A	A	B	B	B	A	A	A	B	A	B	A	A	A	A	A
13.33-31	gpo1	-	1	1	1	1	-	1	1	1	1	1	-	-	1	-	-	-	-	-	-	-	-	1	-	-	1	-	1	1	-	1	-	-	-	-	-	1	-	-	-	-	-	-	-	-	-	-	-
13.33-31	gpo2	-	-	-	-	-	-	-	1	-	1	1	-	-	1	-	-	-	-	-	-	-	-	1	-	-	1	-	1	1	-	1	1	-	-	-	-	1	1	1	1	-	-	-	-	-	-	-	-
13.33-31	prob	-	-	-	-	-	-	-	-	-	-	-	-	-	-	-	-	-	-	-	-	-	-	-	-	-	-	-	-	-	-	-	-	-	-	-	-	-	-	-	-	-	-	-	-	-	-	-	-
13.33-4	hap1	A	A	B	B	A	A	B	A	A	B	B	B	A	B	A	B	B	A	B	B	B	B	A	A	B	B	B	A	B	B	B	-	A	A	B	B	-	A	A	A	B	A	B	A	A	A	A	A
13.33-4	hap2	A	A	B	B	A	A	B	A	A	B	B	B	A	B	A	B	B	A	B	B	B	B	A	A	B	B	B	A	B	B	A	-	A	A	B	B	-	B	B	B	B	A	B	A	A	A	A	A
13.33-4	gpo1	-	1	1	1	1	-	1	1	1	1	1	-	-	1	-	-	-	-	-	-	-	-	1	-	-	1	-	1	1	-	s	-	-	-	-	-	-	-	-	-	-	-	-	-	-	-	-	-
13.33-4	gpo2	-	-	-	-	-	-	-	1	-	1	1	-	-	1	-	-	-	-	-	-	-	-	1	-	-	1	-	1	1	-	s	-	-	-	-	-	-	0	0	0	-	-	-	-	-	-	-	-
13.33-4	prob	-	-	-	-	-	-	-	-	-	-	-	-	-	-	-	-	-	-	-	-	-	-	-	-	-	-	-	-	-	-	0.998	-	-	-	-	-	-	1.000	1.000	1.000	-	-	-	-	-	-	-	-
13.33-42	hap1	A	A	B	B	A	A	B	A	A	B	B	B	A	B	A	B	B	A	B	B	B	B	A	A	B	B	B	A	B	B	B	A	A	A	B	B	B	A	A	A	B	A	B	A	A	A	A	A
13.33-42	hap2	A	A	B	B	A	A	B	B	A	A	A	B	A	A	A	B	B	A	B	B	B	B	B	A	B	A	B	B	A	B	A	B	A	A	B	B	A	B	B	B	B	A	B	A	A	A	A	A
13.33-42	gpo1	-	1	1	1	1	-	1	s	1	s	s	-	-	s	-	-	-	-	-	-	-	-	s	-	-	s	-	s	s	-	s	-	-	-	-	-	s	-	-	-	-	-	-	-	-	-	-	-
13.33-42	gpo2	-	-	-	-	-	-	-	s	-	s	s	-	-	s	-	-	-	-	-	-	-	-	s	-	-	s	-	s	s	-	s	0	-	-	-	-	s	0	0	0	-	-	-	-	-	-	-	-
13.33-42	prob	-	-	-	-	-	-	-	1.000	-	1.000	1.000	-	-	1.000	-	-	-	-	-	-	-	-	1.000	-	-	1.000	-	1.000	1.000	-	1.000	1.000	-	-	-	-	1.000	1.000	1.000	1.000	-	-	-	-	-	-	-	-
13.35-1	hap1	B	B	A	A	B	A	A	B	B	A	A	B	A	A	A	B	B	A	B	B	B	B	B	A	B	A	B	B	A	B	A	B	A	A	B	B	A	B	B	B	B	A	B	A	A	A	A	A
13.35-1	hap2	B	B	A	A	B	A	A	B	B	A	A	B	A	A	A	B	B	A	B	B	B	B	B	A	B	A	B	B	A	B	A	B	A	A	B	B	A	B	B	B	B	A	B	A	A	A	A	A
13.35-1	gpo1	-	-	-	-	-	-	-	-	-	-	0	0	0	0	0	0	0	0	0	0	0	0	0	0	0	-	0	0	0	0	0	0	0	0	0	0	0	-	0	0	0	0	0	0	0	0	0	0
13.35-1	gpo2	1	1	1	1	1	-	1	1	1	1	1	-	-	1	-	-	-	-	-	-	-	-	1	-	-	1	-	1	1	-	1	1	-	-	-	-	1	1	1	1	-	-	-	-	-	-	-	-
13.35-1	prob	-	-	-	-	-	-	-	-	-	-	-	-	-	-	-	-	-	-	-	-	-	-	-	-	-	-	-	-	-	-	-	-	-	-	-	-	-	-	-	-	-	-	-	-	-	-	-	-
13.35-103	hap1	B	B	A	A	B	A	A	B	B	A	B	A	B	B	B	A	A	B	A	A	A	A	A	B	A	A	A	A	B	A	B	A	B	B	A	A	B	B	A	A	A	B	A	B	B	B	B	B
13.35-103	hap2	B	B	A	A	B	A	A	B	B	A	A	B	A	A	A	B	B	A	B	B	B	B	B	A	B	A	B	B	A	B	A	B	A	A	B	B	A	B	B	B	B	A	B	A	A	A	A	A
13.35-103	gpo1	-	-	-	-	-	-	-	-	-	-	s	s	s	s	s	s	s	s	s	s	s	s	s	s	s	-	s	s	s	s	s	s	s	s	s	s	s	-	s	s	s	s	s	s	s	s	s	s
13.35-103	gpo2	1	1	1	1	1	-	1	1	1	1	s	-	-	s	-	-	-	-	-	-	-	-	s	-	-	1	-	s	s	-	s	s	-	-	-	-	s	1	s	s	-	-	-	-	-	-	-	-
13.35-103	prob	-	-	-	-	-	-	-	-	-	-	1.000	1.000	1.000	1.000	1.000	1.000	1.000	1.000	1.000	1.000	1.000	1.000	1.000	1.000	1.000	-	1.000	1.000	1.000	1.000	1.000	1.000	1.000	1.000	1.000	1.000	1.000	-	1.000	1.000	1.000	1.000	1.000	1.000	1.000	1.000	1.000	1.000
13.35-114	hap1	B	B	A	A	B	A	A	B	B	A	A	B	A	A	A	B	B	A	B	B	B	B	B	A	B	A	B	B	A	B	A	B	A	A	B	B	A	B	B	B	B	A	B	A	A	A	A	A
13.35-114	hap2	A	A	B	B	A	A	B	A	A	B	B	B	A	B	A	B	B	A	B	B	B	B	A	A	B	B	B	A	B	B	B	A	A	A	B	B	B	A	A	A	B	A	B	A	A	A	A	A
13.35-114	gpo1	-	-	-	-	-	-	-	-	-	-	s	0	0	s	0	0	0	0	0	0	0	0	s	0	0	-	0	s	s	0	s	s	0	0	0	0	s	-	s	s	0	0	0	0	0	0	0	0
13.35-114	gpo2	0	0	0	0	0	-	0	0	0	0	s	-	-	s	-	-	-	-	-	-	-	-	s	-	-	0	-	s	s	-	s	s	-	-	-	-	s	0	s	s	-	-	-	-	-	-	-	-
13.35-114	prob	1.000	1.000	1.000	1.000	1.000	-	1.000	1.000	1.000	1.000	1.000	-	-	1.000	-	-	-	-	-	-	-	-	1.000	-	-	1.000	-	1.000	1.000	-	1.000	1.000	-	-	-	-	1.000	1.000	1.000	1.000	-	-	-	-	-	-	-	-
13.35-164	hap1	B	B	A	A	B	A	A	B	B	A	A	B	A	A	A	B	B	A	B	B	B	B	B	A	B	A	B	B	A	B	A	B	A	A	B	B	A	B	B	B	B	A	B	A	A	A	A	A
13.35-164	hap2	A	A	B	B	A	A	B	A	A	B	B	B	A	B	A	B	B	A	B	B	B	B	A	A	B	B	B	A	B	B	B	A	A	A	B	B	B	A	A	A	B	A	B	A	A	A	A	A
13.35-164	gpo1	-	-	-	-	-	-	-	-	-	-	s	0	0	s	0	0	0	0	0	0	0	0	s	0	0	-	0	s	s	0	s	s	0	0	0	0	s	-	s	s	0	0	0	0	0	0	0	0
13.35-164	gpo2	0	0	0	0	0	-	0	0	0	0	s	-	-	s	-	-	-	-	-	-	-	-	s	-	-	0	-	s	s	-	s	s	-	-	-	-	s	0	s	s	-	-	-	-	-	-	-	-
13.35-164	prob	1.000	1.000	1.000	1.000	1.000	-	1.000	1.000	1.000	1.000	1.000	-	-	1.000	-	-	-	-	-	-	-	-	1.000	-	-	1.000	-	1.000	1.000	-	1.000	1.000	-	-	-	-	1.000	1.000	1.000	1.000	-	-	-	-	-	-	-	-
13.35-183	hap1	B	B	A	A	B	A	A	B	B	A	A	B	A	A	A	B	B	A	B	B	B	B	B	A	B	A	B	B	A	B	A	B	A	A	B	B	A	B	B	B	B	A	B	A	A	A	A	A
13.35-183	hap2	A	A	B	B	A	A	B	A	A	B	B	B	A	B	A	B	B	A	B	B	B	B	A	A	B	B	B	A	B	B	B	A	A	A	B	B	B	A	A	A	B	A	B	A	A	A	A	A
13.35-183	gpo1	-	-	-	-	-	-	-	-	-	-	s	0	0	s	0	0	0	0	0	0	0	0	s	0	0	-	0	s	s	0	s	s	0	0	0	0	s	-	s	s	0	0	0	0	0	0	0	0
13.35-183	gpo2	0	0	0	0	0	-	0	0	0	0	s	-	-	s	-	-	-	-	-	-	-	-	s	-	-	0	-	s	s	-	s	s	-	-	-	-	s	0	s	s	-	-	-	-	-	-	-	-
13.35-183	prob	1.000	1.000	1.000	1.000	1.000	-	1.000	1.000	1.000	1.000	1.000	-	-	1.000	-	-	-	-	-	-	-	-	1.000	-	-	1.000	-	1.000	1.000	-	1.000	1.000	-	-	-	-	1.000	1.000	1.000	1.000	-	-	-	-	-	-	-	-
13.35-2	hap1	B	B	A	A	B	A	A	B	B	A	A	B	A	A	A	B	B	A	B	B	B	B	B	A	B	A	B	B	A	B	A	B	A	A	B	B	A	B	B	B	B	A	B	A	A	A	A	A
13.35-2	hap2	B	B	A	A	B	A	A	B	B	A	A	B	A	A	A	B	B	A	B	B	B	B	B	A	B	A	B	B	A	B	A	B	A	A	B	B	A	B	B	B	B	A	B	A	A	A	A	A
13.35-2	gpo1	-	-	-	-	-	-	-	-	-	-	0	0	0	0	0	0	0	0	0	0	0	0	0	0	0	-	0	0	0	0	0	0	0	0	0	0	0	-	0	0	0	0	0	0	0	0	0	0
13.35-2	gpo2	1	1	1	1	1	-	1	1	1	1	1	-	-	1	-	-	-	-	-	-	-	-	1	-	-	1	-	1	1	-	1	1	-	-	-	-	1	1	1	1	-	-	-	-	-	-	-	-
13.35-2	prob	-	-	-	-	-	-	-	-	-	-	-	-	-	-	-	-	-	-	-	-	-	-	-	-	-	-	-	-	-	-	-	-	-	-	-	-	-	-	-	-	-	-	-	-	-	-	-	-
13.35-239	hap1	B	B	A	A	B	A	A	B	B	A	B	A	B	B	B	A	A	B	A	A	A	A	A	B	A	A	A	A	B	A	B	A	B	B	A	A	B	B	A	A	A	B	A	B	B	B	B	B
13.35-239	hap2	A	A	B	B	A	A	B	A	A	B	B	B	A	B	A	B	B	A	B	B	B	B	B	A	B	A	B	B	A	B	A	B	A	A	B	B	A	B	B	B	B	A	B	A	A	A	A	A
13.35-239	gpo1	-	-	-	-	-	-	-	-	-	-	1	s	s	1	s	s	s	s	s	s	s	s	s	s	s	-	s	s	s	s	s	s	s	s	s	s	s	-	s	s	s	s	s	s	s	s	s	s
13.35-239	gpo2	0	0	0	0	0	-	0	0	0	0	0	-	-	0	-	-	-	-	-	-	-	-	s	-	-	1	-	s	s	-	s	s	-	-	-	-	s	1	s	s	-	-	-	-	-	-	-	-
13.35-239	prob	1.000	1.000	1.000	1.000	1.000	-	1.000	1.000	1.000	1.000	-	1.000	1.000	-	1.000	1.000	1.000	1.000	1.000	1.000	1.000	1.000	1.000	1.000	1.000	-	1.000	1.000	1.000	1.000	1.000	1.000	1.000	1.000	1.000	1.000	1.000	-	1.000	1.000	1.000	1.000	1.000	1.000	1.000	1.000	1.000	1.000
13.35-253	hap1	B	B	A	A	B	A	A	B	B	A	B	A	B	B	B	A	A	B	A	A	A	A	A	B	A	A	A	A	B	A	B	A	B	B	A	A	B	B	A	A	A	B	A	B	B	B	B	B
13.35-253	hap2	A	A	B	B	A	A	B	A	A	B	B	B	A	B	A	B	B	A	B	B	B	B	A	A	B	B	B	A	B	B	B	A	A	A	B	B	B	A	A	A	B	A	B	A	A	A	A	A
13.35-253	gpo1	-	-	-	-	-	-	-	-	-	-	1	s	s	1	s	s	s	s	s	s	s	s	1	s	s	-	s	1	1	s	1	1	s	s	s	s	1	-	1	1	s	s	s	s	s	s	s	s
13.35-253	gpo2	0	0	0	0	0	-	0	0	0	0	0	-	-	0	-	-	-	-	-	-	-	-	0	-	-	0	-	0	0	-	0	0	-	-	-	-	0	0	0	0	-	-	-	-	-	-	-	-
13.35-253	prob	1.000	1.000	1.000	1.000	1.000	-	1.000	1.000	1.000	1.000	-	1.000	1.000	-	1.000	1.000	1.000	1.000	1.000	1.000	1.000	1.000	-	1.000	1.000	1.000	1.000	-	-	1.000	-	-	1.000	1.000	1.000	1.000	-	1.000	-	-	1.000	1.000	1.000	1.000	1.000	1.000	1.000	1.000
13.35-37	hap1	B	B	A	A	B	A	A	B	B	A	B	A	B	B	B	A	A	B	A	A	A	A	A	B	A	A	A	A	B	A	B	A	B	B	A	A	B	B	A	A	A	B	A	B	B	B	B	B
13.35-37	hap2	A	A	B	B	A	A	B	A	A	B	B	B	A	B	A	B	B	A	B	B	B	B	A	A	B	B	B	A	B	B	B	A	A	A	B	B	B	A	A	A	B	A	B	A	A	A	A	A
13.35-37	gpo1	-	-	-	-	-	-	-	-	-	-	1	s	s	1	s	s	s	s	s	s	s	s	1	s	s	-	s	1	1	s	1	1	s	s	s	s	1	-	1	1	s	s	s	s	s	s	s	s
13.35-37	gpo2	0	0	0	0	0	-	0	0	0	0	0	-	-	0	-	-	-	-	-	-	-	-	0	-	-	0	-	0	0	-	0	0	-	-	-	-	0	0	0	0	-	-	-	-	-	-	-	-
13.35-37	prob	1.000	1.000	1.000	1.000	1.000	-	1.000	1.000	1.000	1.000	-	1.000	1.000	-	1.000	1.000	1.000	1.000	1.000	1.000	1.000	1.000	-	1.000	1.000	1.000	1.000	-	-	1.000	-	-	1.000	1.000	1.000	1.000	-	1.000	-	-	1.000	1.000	1.000	1.000	1.000	1.000	1.000	1.000
13.35-89	hap1	B	B	A	A	B	A	A	B	B	A	A	B	A	A	A	B	B	A	B	B	B	B	B	A	B	A	B	B	A	B	A	B	A	A	B	B	-	B	B	B	B	A	B	A	A	A	A	A
13.35-89	hap2	A	A	B	B	A	A	B	A	A	B	B	B	A	B	A	B	B	A	B	B	B	B	A	A	B	B	B	A	B	B	B	B	A	A	B	B	-	B	B	B	B	A	B	A	A	A	A	A
13.35-89	gpo1	-	-	-	-	-	-	-	-	-	-	s	0	0	s	0	0	0	0	0	0	0	0	s	0	0	-	0	s	s	0	s	0	0	0	0	0	-	-	0	0	0	0	0	0	0	0	0	0
13.35-89	gpo2	0	0	0	0	0	-	0	0	0	0	s	-	-	s	-	-	-	-	-	-	-	-	s	-	-	0	-	s	s	-	s	1	-	-	-	-	-	1	1	1	-	-	-	-	-	-	-	-
13.35-89	prob	1.000	1.000	1.000	1.000	1.000	-	1.000	1.000	1.000	1.000	1.000	-	-	1.000	-	-	-	-	-	-	-	-	1.000	-	-	1.000	-	1.000	1.000	-	1.000	-	-	-	-	-	-	-	-	-	-	-	-	-	-	-	-	-
13.35-98	hap1	B	B	A	A	B	A	A	B	B	A	B	A	B	B	B	A	A	B	A	A	A	-	A	B	A	A	A	A	B	A	B	A	B	B	A	A	B	B	A	A	A	B	A	B	B	B	B	B
13.35-98	hap2	B	B	A	A	B	A	A	B	B	A	A	B	A	A	A	B	B	A	B	B	B	-	B	A	B	A	B	B	A	B	A	B	A	A	B	B	A	B	B	B	B	A	B	A	A	A	A	A
13.35-98	gpo1	-	-	-	-	-	-	-	-	-	-	s	s	s	s	s	s	s	s	s	s	s	-	s	s	s	-	s	s	s	s	s	s	s	s	s	s	s	-	s	s	s	s	s	s	s	s	s	s
13.35-98	gpo2	1	1	1	1	1	-	1	1	1	1	s	-	-	s	-	-	-	-	-	-	-	-	s	-	-	1	-	s	s	-	s	s	-	-	-	-	s	1	s	s	-	-	-	-	-	-	-	-
13.35-98	prob	-	-	-	-	-	-	-	-	-	-	1.000	1.000	1.000	1.000	1.000	1.000	1.000	1.000	1.000	1.000	1.000	-	1.000	1.000	1.000	-	1.000	1.000	1.000	1.000	1.000	1.000	1.000	1.000	1.000	1.000	1.000	-	1.000	1.000	1.000	1.000	1.000	1.000	1.000	1.000	1.000	1.000
13.36-19	hap1	A	A	B	B	A	A	B	A	A	B	B	B	A	B	A	B	B	A	B	B	B	B	A	A	B	B	B	A	B	B	B	A	A	A	B	B	B	A	A	A	B	A	B	A	A	A	A	A
13.36-19	hap2	B	B	A	A	B	A	A	B	B	A	A	B	A	A	A	B	B	A	B	B	B	B	B	A	B	A	B	B	A	B	A	B	A	A	B	B	A	B	A	A	B	A	B	A	A	A	A	A
13.36-19	gpo1	s	s	s	s	s	1	s	s	s	-	-	1	-	-	-	-	1	-	-	-	-	1	s	-	1	-	-	s	-	-	-	-	-	-	1	-	-	-	-	-	-	-	-	-	-	-	-	-
13.36-19	gpo2	s	s	s	s	s	-	s	s	s	0	0	-	-	0	-	-	-	-	-	-	-	-	s	-	-	0	-	s	0	-	0	0	-	-	-	-	0	0	-	-	-	-	-	-	-	-	-	-
13.36-19	prob	1.000	1.000	1.000	1.000	1.000	-	1.000	1.000	1.000	1.000	1.000	-	-	1.000	-	-	-	-	-	-	-	-	1.000	-	-	1.000	-	1.000	1.000	-	1.000	1.000	-	-	-	-	1.000	1.000	-	-	-	-	-	-	-	-	-	-
13.36-22	hap1	A	A	B	B	A	A	B	A	A	B	B	B	A	B	A	B	B	A	B	B	B	B	A	A	B	B	B	A	B	B	B	A	A	A	B	B	B	A	A	A	B	A	B	A	A	A	A	A
13.36-22	hap2	A	A	B	B	A	A	B	A	A	B	B	B	A	B	A	B	B	A	B	B	B	B	A	A	B	B	B	A	B	B	B	A	A	A	B	B	B	A	A	A	B	A	B	A	A	A	A	A
13.36-22	gpo1	1	1	1	1	1	1	1	1	1	-	-	1	-	-	-	-	1	-	-	-	-	1	1	-	1	-	-	1	-	-	-	-	-	-	1	-	-	-	-	-	-	-	-	-	-	-	-	-
13.36-22	gpo2	1	1	1	1	1	-	1	1	1	1	1	-	-	1	-	-	-	-	-	-	-	-	1	-	-	1	-	1	1	-	1	1	-	-	-	-	1	1	-	-	-	-	-	-	-	-	-	-
13.36-22	prob	-	-	-	-	-	-	-	-	-	-	-	-	-	-	-	-	-	-	-	-	-	-	-	-	-	-	-	-	-	-	-	-	-	-	-	-	-	-	-	-	-	-	-	-	-	-	-	-
13.36-46	hap1	B	B	A	A	B	B	A	B	B	B	B	A	A	B	A	B	A	A	B	B	B	A	B	A	A	B	B	B	B	B	B	A	A	A	A	B	B	A	A	A	B	A	B	A	A	A	A	A
13.36-46	hap2	A	A	B	B	A	A	B	A	A	B	B	B	A	B	A	B	B	A	B	B	B	B	A	A	B	B	B	A	B	B	B	A	A	A	B	B	B	A	A	A	B	A	B	A	A	A	A	A
13.36-46	gpo1	s	s	s	s	s	0	s	s	s	-	-	0	-	-	-	-	0	-	-	-	-	0	s	-	0	-	-	s	-	-	-	-	-	-	0	-	-	-	-	-	-	-	-	-	-	-	-	-
13.36-46	gpo2	s	s	s	s	s	-	s	s	s	1	1	-	-	1	-	-	-	-	-	-	-	-	s	-	-	1	-	s	1	-	1	1	-	-	-	-	1	1	-	-	-	-	-	-	-	-	-	-
13.36-46	prob	1.000	1.000	1.000	1.000	1.000	1.000	1.000	1.000	1.000	-	-	1.000	-	-	-	-	1.000	-	-	-	-	1.000	1.000	-	1.000	-	-	1.000	-	-	-	-	-	-	1.000	-	-	-	-	-	-	-	-	-	-	-	-	-
13.36-57	hap1	A	A	B	B	A	A	B	A	A	B	B	B	A	B	A	B	B	A	B	B	B	B	A	A	B	B	B	A	B	B	B	A	A	A	B	B	B	A	A	A	B	A	B	A	A	A	A	A
13.36-57	hap2	B	B	A	A	B	A	A	B	B	A	A	B	A	A	A	B	B	A	B	B	B	B	B	A	B	A	B	B	A	B	A	B	A	A	B	B	A	B	A	A	B	A	B	A	A	A	A	A
13.36-57	gpo1	s	s	s	s	s	1	s	s	s	-	-	1	-	-	-	-	1	-	-	-	-	1	s	-	1	-	-	s	-	-	-	-	-	-	1	-	-	-	-	-	-	-	-	-	-	-	-	-
13.36-57	gpo2	s	s	s	s	s	-	s	s	s	0	0	-	-	0	-	-	-	-	-	-	-	-	s	-	-	0	-	s	0	-	0	0	-	-	-	-	0	0	-	-	-	-	-	-	-	-	-	-
13.36-57	prob	1.000	1.000	1.000	1.000	1.000	-	1.000	1.000	1.000	1.000	1.000	-	-	1.000	-	-	-	-	-	-	-	-	1.000	-	-	1.000	-	1.000	1.000	-	1.000	1.000	-	-	-	-	1.000	1.000	-	-	-	-	-	-	-	-	-	-
13.36-67	hap1	A	A	B	B	A	A	B	A	A	B	B	B	A	B	A	B	B	A	B	B	B	B	A	A	B	B	B	A	B	B	B	A	A	A	B	B	B	A	A	A	B	A	B	A	A	A	A	A
13.36-67	hap2	B	B	A	A	B	A	A	B	B	A	A	B	A	A	A	B	B	A	B	B	B	B	B	A	B	A	B	B	A	B	A	B	A	A	B	B	A	B	A	A	B	A	B	A	A	A	A	A
13.36-67	gpo1	s	s	s	s	s	1	s	s	s	-	-	1	-	-	-	-	1	-	-	-	-	1	s	-	1	-	-	s	-	-	-	-	-	-	1	-	-	-	-	-	-	-	-	-	-	-	-	-
13.36-67	gpo2	s	s	s	s	s	-	s	s	s	0	0	-	-	0	-	-	-	-	-	-	-	-	s	-	-	0	-	s	0	-	0	0	-	-	-	-	0	0	-	-	-	-	-	-	-	-	-	-
13.36-67	prob	1.000	1.000	1.000	1.000	1.000	-	1.000	1.000	1.000	1.000	1.000	-	-	1.000	-	-	-	-	-	-	-	-	1.000	-	-	1.000	-	1.000	1.000	-	1.000	1.000	-	-	-	-	1.000	1.000	-	-	-	-	-	-	-	-	-	-
13.36-86	hap1	A	A	B	B	A	A	B	A	A	B	B	B	A	B	A	B	B	A	B	B	B	B	A	A	B	B	B	A	B	B	B	A	A	A	B	B	B	A	A	A	B	A	B	A	A	A	A	A
13.36-86	hap2	B	B	A	A	B	A	A	B	B	A	A	B	A	A	A	B	B	A	B	B	B	B	B	A	B	A	B	B	A	B	A	B	A	A	B	B	A	B	A	A	B	A	B	A	A	A	A	A
13.36-86	gpo1	s	s	s	s	s	1	s	s	s	-	-	1	-	-	-	-	1	-	-	-	-	1	s	-	1	-	-	s	-	-	-	-	-	-	1	-	-	-	-	-	-	-	-	-	-	-	-	-
13.36-86	gpo2	s	s	s	s	s	-	s	s	s	0	0	-	-	0	-	-	-	-	-	-	-	-	s	-	-	0	-	s	0	-	0	0	-	-	-	-	0	0	-	-	-	-	-	-	-	-	-	-
13.36-86	prob	1.000	1.000	1.000	1.000	1.000	-	1.000	1.000	1.000	1.000	1.000	-	-	1.000	-	-	-	-	-	-	-	-	1.000	-	-	1.000	-	1.000	1.000	-	1.000	1.000	-	-	-	-	1.000	1.000	-	-	-	-	-	-	-	-	-	-
13.36-56	hap1	A	A	B	B	A	A	B	A	A	B	B	B	A	B	A	B	B	A	B	B	B	B	A	A	B	B	B	A	B	B	B	A	A	A	B	B	B	A	A	A	B	A	B	A	A	A	A	A
13.36-56	hap2	A	A	B	B	A	A	B	A	A	B	B	B	A	B	A	B	B	A	B	B	B	B	A	A	B	B	B	A	B	B	B	A	A	A	B	B	B	A	A	A	B	A	B	A	A	A	A	A
13.36-56	gpo1	1	1	1	1	1	1	1	1	1	-	-	1	-	-	-	-	1	-	-	-	-	1	1	-	1	-	-	1	-	-	-	-	-	-	1	-	-	-	-	-	-	-	-	-	-	-	-	-
13.36-56	gpo2	-	-	-	-	-	1	-	-	-	-	-	1	-	-	-	-	1	-	-	-	-	1	1	-	1	-	-	1	-	-	-	-	-	-	1	-	-	-	-	-	-	-	-	-	-	-	-	-
13.36-56	prob	-	-	-	-	-	-	-	-	-	-	-	-	-	-	-	-	-	-	-	-	-	-	-	-	-	-	-	-	-	-	-	-	-	-	-	-	-	-	-	-	-	-	-	-	-	-	-	-
13.38-110	hap1	B	B	A	A	B	A	A	B	B	A	A	B	A	A	A	B	B	A	B	B	B	B	B	A	B	A	B	B	A	B	A	B	A	A	B	B	A	B	B	B	B	A	B	A	A	A	A	A
13.38-110	hap2	B	B	A	A	B	A	A	B	B	A	B	A	B	B	B	A	A	B	A	A	A	A	A	B	A	A	A	A	B	A	B	A	B	B	A	A	B	B	A	A	A	B	A	B	B	B	B	B
13.38-110	gpo1	-	-	-	-	-	-	-	-	-	-	0	s	s	0	s	s	s	s	s	s	s	s	0	s	s	-	s	0	0	s	0	0	s	s	s	s	0	-	0	0	s	s	s	s	s	s	s	s
13.38-110	gpo2	0	0	0	0	0	-	0	0	0	0	-	s	s	-	s	s	s	s	s	s	s	s	-	s	s	0	s	-	-	s	-	-	s	s	s	s	-	0	-	-	s	s	s	s	s	s	s	s
13.38-110	prob	-	-	-	-	-	-	-	-	-	-	1.000	1.000	1.000	1.000	1.000	1.000	1.000	1.000	1.000	1.000	1.000	1.000	1.000	1.000	1.000	-	1.000	1.000	1.000	1.000	1.000	1.000	1.000	1.000	1.000	1.000	1.000	-	1.000	1.000	1.000	1.000	1.000	1.000	1.000	1.000	1.000	1.000
13.38-114	hap1	B	B	A	A	B	A	A	B	B	A	B	A	B	B	B	A	A	B	A	A	A	A	A	B	A	A	A	A	B	A	B	A	B	B	A	A	B	B	A	A	A	B	A	B	B	B	B	B
13.38-114	hap2	A	A	B	B	A	A	B	A	A	B	B	B	A	B	A	B	B	A	B	B	B	B	A	A	B	B	B	A	B	B	B	A	A	A	B	B	B	A	A	A	B	A	B	A	A	A	A	A
13.38-114	gpo1	-	-	-	-	-	-	-	-	-	-	1	s	s	1	s	s	s	s	s	s	s	s	1	s	s	-	s	1	1	s	1	1	s	s	s	s	1	-	1	1	s	s	s	s	s	s	s	s
13.38-114	gpo2	1	1	1	1	1	-	1	1	1	1	-	s	s	-	s	s	s	s	s	s	s	s	-	s	s	1	s	-	-	s	-	-	s	s	s	s	-	1	-	-	s	s	s	s	s	s	s	s
13.38-114	prob	1.000	1.000	1.000	1.000	1.000	-	1.000	1.000	1.000	1.000	-	1.000	1.000	-	1.000	1.000	1.000	1.000	1.000	1.000	1.000	1.000	-	1.000	1.000	1.000	1.000	-	-	1.000	-	-	1.000	1.000	1.000	1.000	-	1.000	-	-	1.000	1.000	1.000	1.000	1.000	1.000	1.000	1.000
13.38-127	hap1	B	B	A	A	B	A	A	B	B	A	A	B	A	A	A	B	B	A	B	B	B	B	B	A	B	A	B	B	A	B	A	B	A	A	B	B	A	B	B	B	B	A	B	A	A	A	A	A
13.38-127	hap2	A	A	B	B	A	A	B	A	A	B	B	B	A	B	A	B	B	A	B	B	B	B	A	A	B	B	B	A	B	B	B	A	A	A	B	B	B	A	A	A	B	A	B	A	A	A	A	A
13.38-127	gpo1	-	-	-	-	-	-	-	-	-	-	0	0	0	0	0	0	0	0	0	0	0	0	0	0	0	-	0	0	0	0	0	0	0	0	0	0	0	-	0	0	0	0	0	0	0	0	0	0
13.38-127	gpo2	1	1	1	1	1	-	1	1	1	1	-	1	1	-	1	1	1	1	1	1	1	1	-	1	1	1	1	-	-	1	-	-	1	1	1	1	-	1	-	-	1	1	1	1	1	1	1	1
13.38-127	prob	1.000	1.000	1.000	1.000	1.000	-	1.000	1.000	1.000	1.000	1.000	-	-	1.000	-	-	-	-	-	-	-	-	1.000	-	-	1.000	-	1.000	1.000	-	1.000	1.000	-	-	-	-	1.000	1.000	1.000	1.000	-	-	-	-	-	-	-	-
13.38-151	hap1	B	B	A	A	B	A	A	B	B	A	B	A	B	B	B	A	A	-	A	A	A	A	A	B	A	A	A	A	B	A	B	A	B	-	A	A	B	B	A	A	A	B	A	B	B	B	B	-
13.38-151	hap2	B	B	A	A	B	A	A	B	B	A	B	A	B	B	B	A	A	-	A	A	A	A	A	B	A	A	A	A	B	A	B	A	B	-	A	A	B	B	A	A	A	B	A	B	B	B	B	-
13.38-151	gpo1	-	-	-	-	-	-	-	-	-	-	1	1	1	1	1	1	1	-	1	1	1	1	1	1	1	-	1	1	1	1	1	1	1	-	1	1	1	-	1	1	1	1	1	1	1	1	1	-
13.38-151	gpo2	0	0	0	0	0	-	0	0	0	0	-	0	0	-	0	0	0	-	0	0	0	0	-	0	0	0	0	-	-	0	-	-	0	-	0	0	-	0	-	-	0	0	0	0	0	0	0	-
13.38-151	prob	-	-	-	-	-	-	-	-	-	-	-	-	-	-	-	-	-	-	-	-	-	-	-	-	-	-	-	-	-	-	-	-	-	-	-	-	-	-	-	-	-	-	-	-	-	-	-	-
13.38-179	hap1	B	B	A	A	B	A	A	B	B	A	A	B	A	A	A	B	B	A	B	B	B	B	B	A	B	A	B	B	A	B	A	B	A	A	B	B	A	B	B	B	B	A	B	A	A	A	A	A
13.38-179	hap2	A	A	B	B	A	A	B	A	A	B	B	B	A	B	A	B	B	A	B	B	B	B	A	A	B	B	B	A	B	B	B	A	A	A	B	B	B	A	A	A	B	A	B	A	A	A	A	A
13.38-179	gpo1	-	-	-	-	-	-	-	-	-	-	0	0	0	0	0	0	0	0	0	0	0	0	0	0	0	-	0	0	0	0	0	0	0	0	0	0	0	-	0	0	0	0	0	0	0	0	0	0
13.38-179	gpo2	1	1	1	1	1	-	1	1	1	1	-	1	1	-	1	1	1	1	1	1	1	1	-	1	1	1	1	-	-	1	-	-	1	1	1	1	-	1	-	-	1	1	1	1	1	1	1	1
13.38-179	prob	1.000	1.000	1.000	1.000	1.000	-	1.000	1.000	1.000	1.000	1.000	-	-	1.000	-	-	-	-	-	-	-	-	1.000	-	-	1.000	-	1.000	1.000	-	1.000	1.000	-	-	-	-	1.000	1.000	1.000	1.000	-	-	-	-	-	-	-	-
13.38-36	hap1	B	B	A	A	B	A	A	B	B	A	B	A	B	B	B	A	A	B	A	A	A	A	A	B	A	A	A	A	B	A	B	A	B	B	A	A	B	B	A	A	A	B	A	B	B	B	B	B
13.38-36	hap2	A	A	B	B	A	A	B	A	A	B	B	B	A	B	A	B	B	A	B	B	B	B	A	A	B	B	B	A	B	B	B	A	A	A	B	B	B	A	A	A	B	A	B	A	A	A	A	A
13.38-36	gpo1	-	-	-	-	-	-	-	-	-	-	1	s	s	1	s	s	s	s	s	s	s	s	1	s	s	-	s	1	1	s	1	1	s	s	s	s	1	-	1	1	s	s	s	s	s	s	s	s
13.38-36	gpo2	1	1	1	1	1	-	1	1	1	1	-	s	s	-	s	s	s	s	s	s	s	s	-	s	s	1	s	-	-	s	-	-	s	s	s	s	-	1	-	-	s	s	s	s	s	s	s	s
13.38-36	prob	1.000	1.000	1.000	1.000	1.000	-	1.000	1.000	1.000	1.000	-	1.000	1.000	-	1.000	1.000	1.000	1.000	1.000	1.000	1.000	1.000	-	1.000	1.000	1.000	1.000	-	-	1.000	-	-	1.000	1.000	1.000	1.000	-	1.000	-	-	1.000	1.000	1.000	1.000	1.000	1.000	1.000	1.000
13.38-117	hap1	B	B	A	A	B	A	A	B	B	A	B	A	B	B	B	A	A	B	A	A	A	A	A	B	A	A	A	A	B	A	B	A	B	B	A	A	B	B	A	A	A	B	A	B	B	B	B	B
13.38-117	hap2	B	B	A	A	B	A	A	B	B	A	A	B	A	A	A	B	B	A	B	B	B	B	B	A	B	A	B	B	A	B	A	B	A	A	B	B	A	B	A	A	B	A	B	A	A	A	A	A
13.38-117	gpo1	-	-	-	-	-	-	-	-	-	-	s	s	s	s	s	s	s	s	s	s	s	s	s	s	s	-	s	s	s	s	s	s	s	s	s	s	s	-	1	1	s	s	s	s	s	s	s	s
13.38-117	gpo2	-	-	-	-	-	-	-	-	-	-	-	-	-	-	-	-	-	-	-	-	-	-	-	-	-	-	-	-	-	-	-	-	-	-	-	-	-	-	-	-	-	-	-	-	-	-	-	-
13.38-117	prob	-	-	-	-	-	-	-	-	-	-	1.000	1.000	1.000	1.000	1.000	1.000	1.000	1.000	1.000	1.000	1.000	1.000	1.000	1.000	1.000	-	1.000	1.000	1.000	1.000	1.000	1.000	1.000	1.000	1.000	1.000	1.000	-	-	-	1.000	1.000	1.000	1.000	1.000	1.000	1.000	1.000
13.38-119	hap1	B	B	A	A	B	A	A	B	B	A	A	B	A	A	A	B	B	A	B	B	B	B	B	A	B	A	B	B	A	B	A	B	A	A	B	B	A	B	B	B	B	A	B	A	A	A	A	A
13.38-119	hap2	B	B	A	A	B	A	A	B	B	A	A	B	A	A	A	B	B	A	B	B	B	B	B	A	B	A	B	B	A	B	A	B	A	A	B	B	A	B	A	A	B	A	B	A	A	A	A	A
13.38-119	gpo1	-	-	-	-	-	-	-	-	-	-	0	0	0	0	0	0	0	0	0	0	0	0	0	0	0	-	0	0	0	0	0	0	0	0	0	0	0	-	s	s	0	0	0	0	0	0	0	0
13.38-119	gpo2	-	-	-	-	-	-	-	-	-	-	-	-	-	-	-	-	-	-	-	-	-	-	-	-	-	-	-	-	-	-	-	-	-	-	-	-	-	-	-	-	-	-	-	-	-	-	-	-
13.38-119	prob	-	-	-	-	-	-	-	-	-	-	-	-	-	-	-	-	-	-	-	-	-	-	-	-	-	-	-	-	-	-	-	-	-	-	-	-	-	-	1.000	1.000	-	-	-	-	-	-	-	-
13.38-181	hap1	B	B	A	A	B	A	A	B	B	A	A	B	A	A	A	B	B	A	B	B	B	B	B	A	B	A	B	B	A	B	A	B	A	A	B	B	A	B	B	B	B	A	B	A	A	A	A	A
13.38-181	hap2	B	B	A	A	B	A	A	B	B	A	A	B	A	A	A	B	B	A	B	B	B	B	B	A	B	A	B	B	A	B	A	B	A	A	B	B	A	B	A	A	B	A	B	A	A	A	A	A
13.38-181	gpo1	-	-	-	-	-	-	-	-	-	-	0	0	0	0	0	0	0	0	0	0	0	0	0	0	0	-	0	0	0	0	0	0	0	0	0	0	0	-	s	s	0	0	0	0	0	0	0	0
13.38-181	gpo2	-	-	-	-	-	-	-	-	-	-	-	-	-	-	-	-	-	-	-	-	-	-	-	-	-	-	-	-	-	-	-	-	-	-	-	-	-	-	-	-	-	-	-	-	-	-	-	-
13.38-181	prob	-	-	-	-	-	-	-	-	-	-	-	-	-	-	-	-	-	-	-	-	-	-	-	-	-	-	-	-	-	-	-	-	-	-	-	-	-	-	1.000	1.000	-	-	-	-	-	-	-	-
13.38-59	hap1	B	B	A	A	B	A	A	B	B	A	B	A	B	B	B	A	A	B	A	A	A	A	A	B	A	A	A	A	B	A	B	A	B	B	A	A	B	B	A	A	A	B	A	B	B	B	B	B
13.38-59	hap2	B	B	A	A	B	A	A	B	B	A	A	B	A	A	A	B	B	A	B	B	B	B	B	A	B	A	B	B	A	B	A	B	A	A	B	B	A	B	A	A	B	A	B	A	A	A	A	A
13.38-59	gpo1	-	-	-	-	-	-	-	-	-	-	s	s	s	s	s	s	s	s	s	s	s	s	s	s	s	-	s	s	s	s	s	s	s	s	s	s	s	-	1	1	s	s	s	s	s	s	s	s
13.38-59	gpo2	-	-	-	-	-	-	-	-	-	-	-	-	-	-	-	-	-	-	-	-	-	-	-	-	-	-	-	-	-	-	-	-	-	-	-	-	-	-	-	-	-	-	-	-	-	-	-	-
13.38-59	prob	-	-	-	-	-	-	-	-	-	-	1.000	1.000	1.000	1.000	1.000	1.000	1.000	1.000	1.000	1.000	1.000	1.000	1.000	1.000	1.000	-	1.000	1.000	1.000	1.000	1.000	1.000	1.000	1.000	1.000	1.000	1.000	-	-	-	1.000	1.000	1.000	1.000	1.000	1.000	1.000	1.000
13.38-63	hap1	B	B	A	A	B	A	A	B	B	A	A	B	A	A	A	B	B	A	B	B	B	B	B	A	B	A	B	B	A	B	A	B	A	A	B	B	A	B	B	B	B	A	B	A	A	A	A	A
13.38-63	hap2	B	B	A	A	B	A	A	B	B	A	A	B	A	A	A	B	B	A	B	B	B	B	B	A	B	A	B	B	A	B	A	B	A	A	B	B	A	B	A	A	B	A	B	A	A	A	A	A
13.38-63	gpo1	-	-	-	-	-	-	-	-	-	-	0	0	0	0	0	0	0	0	0	0	0	0	0	0	0	-	0	0	0	0	0	0	0	0	0	0	0	-	s	s	0	0	0	0	0	0	0	0
13.38-63	gpo2	-	-	-	-	-	-	-	-	-	-	-	-	-	-	-	-	-	-	-	-	-	-	-	-	-	-	-	-	-	-	-	-	-	-	-	-	-	-	-	-	-	-	-	-	-	-	-	-
13.38-63	prob	-	-	-	-	-	-	-	-	-	-	-	-	-	-	-	-	-	-	-	-	-	-	-	-	-	-	-	-	-	-	-	-	-	-	-	-	-	-	1.000	1.000	-	-	-	-	-	-	-	-
13.39-123	hap1	A	A	B	B	A	A	B	A	A	B	B	B	A	B	A	B	B	A	B	B	B	B	A	A	B	B	B	A	B	B	B	A	A	A	B	B	B	A	A	A	B	A	B	A	A	A	A	A
13.39-123	hap2	A	A	B	B	A	A	B	A	A	B	B	B	A	B	A	B	B	A	B	B	B	B	A	A	B	B	B	A	B	B	B	A	A	A	B	B	B	A	A	A	B	A	B	A	A	A	A	A
13.39-123	gpo1	-	-	-	-	-	1	-	-	-	-	-	1	-	-	-	-	1	-	-	-	-	1	1	-	1	-	-	1	-	-	-	-	-	-	1	-	-	-	-	-	-	-	-	-	-	-	-	-
13.39-123	gpo2	-	-	-	-	-	-	-	-	-	-	-	-	-	-	-	-	-	-	-	-	-	-	-	-	-	-	-	-	-	-	-	-	-	-	-	-	-	-	-	-	-	-	-	-	-	-	-	-
13.39-123	prob	-	-	-	-	-	-	-	-	-	-	-	-	-	-	-	-	-	-	-	-	-	-	-	-	-	-	-	-	-	-	-	-	-	-	-	-	-	-	-	-	-	-	-	-	-	-	-	-
13.39-14	hap1	A	A	B	B	A	A	B	A	A	B	B	B	A	B	A	B	B	A	B	B	B	B	A	A	B	B	B	A	B	B	B	A	A	A	B	B	B	A	A	A	B	A	B	A	A	A	A	A
13.39-14	hap2	A	A	B	B	A	A	B	A	A	B	B	B	A	B	A	B	B	A	B	B	B	B	A	A	B	B	B	A	B	B	B	A	A	A	B	B	B	A	A	A	B	A	B	A	A	A	A	A
13.39-14	gpo1	-	-	-	-	-	1	-	-	-	-	-	1	-	-	-	-	1	-	-	-	-	1	1	-	1	-	-	1	-	-	-	-	-	-	1	-	-	-	-	-	-	-	-	-	-	-	-	-
13.39-14	gpo2	-	-	-	-	-	-	-	-	-	-	-	-	-	-	-	-	-	-	-	-	-	-	-	-	-	-	-	-	-	-	-	-	-	-	-	-	-	-	-	-	-	-	-	-	-	-	-	-
13.39-14	prob	-	-	-	-	-	-	-	-	-	-	-	-	-	-	-	-	-	-	-	-	-	-	-	-	-	-	-	-	-	-	-	-	-	-	-	-	-	-	-	-	-	-	-	-	-	-	-	-
13.40-109	hap1	A	A	B	B	A	A	B	A	A	B	B	B	A	B	A	B	B	A	B	B	B	B	A	A	B	B	B	A	B	B	B	A	A	A	B	B	B	A	A	A	B	A	B	A	A	A	A	A
13.40-109	hap2	A	A	B	B	A	A	B	A	A	B	B	B	A	B	A	B	B	A	B	B	B	B	A	A	B	B	B	A	B	B	B	A	A	A	B	B	B	A	A	A	B	A	B	A	A	A	A	A
13.40-109	gpo1	0	0	0	0	0	-	0	0	0	0	0	-	-	0	-	-	-	-	-	-	-	-	0	-	-	0	-	0	0	-	0	0	-	-	-	-	0	0	0	0	-	-	-	-	-	-	-	-
13.40-109	gpo2	1	1	1	1	1	-	1	1	1	1	1	-	-	1	-	-	-	-	-	-	-	-	1	-	-	1	-	1	1	-	1	1	-	-	-	-	1	1	1	1	-	-	-	-	-	-	-	-
13.40-109	prob	-	-	-	-	-	-	-	-	-	-	-	-	-	-	-	-	-	-	-	-	-	-	-	-	-	-	-	-	-	-	-	-	-	-	-	-	-	-	-	-	-	-	-	-	-	-	-	-
13.40-24	hap1	A	A	B	B	A	A	B	A	A	B	B	B	A	B	A	B	B	A	B	B	B	B	A	A	B	B	B	A	B	B	B	A	A	A	B	B	B	A	A	A	B	A	B	A	A	A	A	A
13.40-24	hap2	A	A	B	B	A	A	B	A	A	B	B	B	A	B	A	B	B	A	B	B	B	B	A	A	B	B	B	A	B	B	B	A	A	A	B	B	B	A	A	A	B	A	B	A	A	A	A	A
13.40-24	gpo1	0	0	0	0	0	-	0	0	0	0	0	-	-	0	-	-	-	-	-	-	-	-	0	-	-	0	-	0	0	-	0	0	-	-	-	-	0	0	0	0	-	-	-	-	-	-	-	-
13.40-24	gpo2	1	1	1	1	1	-	1	1	1	1	1	-	-	1	-	-	-	-	-	-	-	-	1	-	-	1	-	1	1	-	1	1	-	-	-	-	1	1	1	1	-	-	-	-	-	-	-	-
13.40-24	prob	-	-	-	-	-	-	-	-	-	-	-	-	-	-	-	-	-	-	-	-	-	-	-	-	-	-	-	-	-	-	-	-	-	-	-	-	-	-	-	-	-	-	-	-	-	-	-	-
13.40-61	hap1	B	B	A	A	B	A	A	B	B	A	A	B	A	A	A	B	B	A	B	B	B	B	B	A	B	A	B	B	A	B	A	B	A	A	B	B	A	B	B	B	B	A	B	A	A	A	A	A
13.40-61	hap2	B	B	A	A	B	A	A	B	B	A	A	B	A	A	A	B	B	A	B	B	B	B	B	A	B	A	B	B	A	B	A	B	A	A	B	B	A	B	B	B	B	A	B	A	A	A	A	A
13.40-61	gpo1	1	1	1	1	1	-	1	1	1	1	1	-	-	1	-	-	-	-	-	-	-	-	1	-	-	1	-	1	1	-	1	1	-	-	-	-	1	1	1	1	-	-	-	-	-	-	-	-
13.40-61	gpo2	0	0	0	0	0	-	0	0	0	0	0	-	-	0	-	-	-	-	-	-	-	-	0	-	-	0	-	0	0	-	0	0	-	-	-	-	0	0	0	0	-	-	-	-	-	-	-	-
13.40-61	prob	-	-	-	-	-	-	-	-	-	-	-	-	-	-	-	-	-	-	-	-	-	-	-	-	-	-	-	-	-	-	-	-	-	-	-	-	-	-	-	-	-	-	-	-	-	-	-	-
13.40-71	hap1	A	A	B	B	A	A	B	A	A	B	B	B	A	B	A	B	B	A	B	B	B	B	A	A	B	B	B	A	B	B	B	A	A	A	B	B	B	A	A	A	B	A	B	A	A	A	A	A
13.40-71	hap2	A	A	B	B	A	A	B	A	A	B	B	B	A	B	A	B	B	A	B	B	B	B	A	A	B	B	B	A	B	B	B	A	A	A	B	B	B	A	A	A	B	A	B	A	A	A	A	A
13.40-71	gpo1	0	0	0	0	0	-	0	0	0	0	0	-	-	0	-	-	-	-	-	-	-	-	0	-	-	0	-	0	0	-	0	0	-	-	-	-	0	0	0	0	-	-	-	-	-	-	-	-
13.40-71	gpo2	1	1	1	1	1	-	1	1	1	1	1	-	-	1	-	-	-	-	-	-	-	-	1	-	-	1	-	1	1	-	1	1	-	-	-	-	1	1	1	1	-	-	-	-	-	-	-	-
13.40-71	prob	-	-	-	-	-	-	-	-	-	-	-	-	-	-	-	-	-	-	-	-	-	-	-	-	-	-	-	-	-	-	-	-	-	-	-	-	-	-	-	-	-	-	-	-	-	-	-	-
13.40-73	hap1	A	A	B	B	A	A	B	A	A	B	B	B	A	B	A	B	B	A	B	B	B	B	A	A	B	B	B	A	B	B	B	A	A	A	B	B	B	A	A	A	B	A	B	A	A	A	A	A
13.40-73	hap2	B	B	A	A	B	A	A	B	B	A	A	B	A	A	A	B	B	A	B	B	B	B	B	A	B	A	B	B	A	B	A	B	A	A	B	B	A	B	B	B	B	A	B	A	A	A	A	A
13.40-73	gpo1	s	s	s	s	s	-	s	s	s	s	s	-	-	s	-	-	-	-	-	-	-	-	s	-	-	s	-	s	s	-	s	s	-	-	-	-	s	s	s	s	-	-	-	-	-	-	-	-
13.40-73	gpo2	s	s	s	s	s	-	s	s	s	s	s	-	-	s	-	-	-	-	-	-	-	-	s	-	-	s	-	s	s	-	s	s	-	-	-	-	s	s	s	s	-	-	-	-	-	-	-	-
13.40-73	prob	1.000	1.000	1.000	1.000	1.000	-	1.000	1.000	1.000	1.000	1.000	-	-	1.000	-	-	-	-	-	-	-	-	1.000	-	-	1.000	-	1.000	1.000	-	1.000	1.000	-	-	-	-	1.000	1.000	1.000	1.000	-	-	-	-	-	-	-	-
13.40-74	hap1	-	-	-	-	-	A	-	-	-	-	-	B	A	-	A	B	B	A	B	B	B	B	B	A	B	A	B	B	A	B	A	B	A	A	B	B	A	B	B	B	B	A	B	A	A	A	A	A
13.40-74	hap2	-	-	-	-	-	A	-	-	-	-	-	B	A	-	A	B	B	A	B	B	B	B	B	A	B	A	B	B	A	B	A	B	A	A	B	B	A	B	B	B	B	A	B	A	A	A	A	A
13.40-74	gpo1	-	-	-	-	-	-	-	-	-	-	-	-	-	-	-	-	-	-	-	-	-	-	1	-	-	1	-	1	1	-	1	1	-	-	-	-	1	1	1	1	-	-	-	-	-	-	-	-
13.40-74	gpo2	-	-	-	-	-	-	-	-	-	-	-	-	-	-	-	-	-	-	-	-	-	-	0	-	-	0	-	0	0	-	0	0	-	-	-	-	0	0	0	0	-	-	-	-	-	-	-	-
13.40-74	prob	-	-	-	-	-	-	-	-	-	-	-	-	-	-	-	-	-	-	-	-	-	-	-	-	-	-	-	-	-	-	-	-	-	-	-	-	-	-	-	-	-	-	-	-	-	-	-	-
13.40-76	hap1	A	A	B	B	A	A	B	A	A	B	B	B	A	B	A	B	B	A	B	B	B	B	A	A	B	B	B	A	B	B	B	A	A	A	B	B	B	A	A	A	B	A	B	A	A	A	A	A
13.40-76	hap2	B	B	A	A	B	A	A	B	B	A	A	B	A	A	A	B	B	A	B	B	B	B	B	A	B	A	B	B	A	B	A	B	A	A	B	B	A	B	B	B	B	A	B	A	A	A	A	A
13.40-76	gpo1	s	s	s	s	s	-	s	s	s	s	s	-	-	s	-	-	-	-	-	-	-	-	s	-	-	s	-	s	s	-	s	s	-	-	-	-	s	s	s	s	-	-	-	-	-	-	-	-
13.40-76	gpo2	s	s	s	s	s	-	s	s	s	s	s	-	-	s	-	-	-	-	-	-	-	-	s	-	-	s	-	s	s	-	s	s	-	-	-	-	s	s	s	s	-	-	-	-	-	-	-	-
13.40-76	prob	1.000	1.000	1.000	1.000	1.000	-	1.000	1.000	1.000	1.000	1.000	-	-	1.000	-	-	-	-	-	-	-	-	1.000	-	-	1.000	-	1.000	1.000	-	1.000	1.000	-	-	-	-	1.000	1.000	1.000	1.000	-	-	-	-	-	-	-	-
13.40-80	hap1	A	A	B	B	A	A	B	A	A	A	A	B	A	A	A	B	B	A	B	B	B	B	B	A	B	A	B	B	A	B	A	B	A	A	B	B	A	B	B	B	B	A	B	A	A	A	A	A
13.40-80	hap2	A	A	B	B	A	A	B	A	A	B	B	B	A	B	A	B	B	A	B	B	B	B	A	A	B	B	B	A	B	B	B	A	A	A	B	B	B	A	A	A	B	A	B	A	A	A	A	A
13.40-80	gpo1	0	0	0	0	0	-	0	0	0	s	s	-	-	s	-	-	-	-	-	-	-	-	s	-	-	s	-	s	s	-	s	s	-	-	-	-	s	s	s	s	-	-	-	-	-	-	-	-
13.40-80	gpo2	1	1	1	1	1	-	1	1	1	s	s	-	-	s	-	-	-	-	-	-	-	-	s	-	-	s	-	s	s	-	s	s	-	-	-	-	s	s	s	s	-	-	-	-	-	-	-	-
13.40-80	prob	-	-	-	-	-	-	-	-	-	1.000	1.000	-	-	1.000	-	-	-	-	-	-	-	-	1.000	-	-	1.000	-	1.000	1.000	-	1.000	1.000	-	-	-	-	1.000	1.000	1.000	1.000	-	-	-	-	-	-	-	-
13.40-96	hap1	-	-	-	-	-	A	-	-	-	-	-	B	A	-	A	B	B	A	B	B	B	B	-	A	B	-	B	-	-	B	-	-	A	A	B	B	-	-	-	-	B	A	B	A	A	A	A	A
13.40-96	hap2	-	-	-	-	-	A	-	-	-	-	-	B	A	-	A	B	B	A	B	B	B	B	-	A	B	-	B	-	-	B	-	-	A	A	B	B	-	-	-	-	B	A	B	A	A	A	A	A
13.40-96	gpo1	-	-	-	-	-	-	-	-	-	-	-	-	-	-	-	-	-	-	-	-	-	-	-	-	-	-	-	-	-	-	-	-	-	-	-	-	-	-	-	-	-	-	-	-	-	-	-	-
13.40-96	gpo2	-	-	-	-	-	-	-	-	-	-	-	-	-	-	-	-	-	-	-	-	-	-	-	-	-	-	-	-	-	-	-	-	-	-	-	-	-	-	-	-	-	-	-	-	-	-	-	-
13.40-96	prob	-	-	-	-	-	-	-	-	-	-	-	-	-	-	-	-	-	-	-	-	-	-	-	-	-	-	-	-	-	-	-	-	-	-	-	-	-	-	-	-	-	-	-	-	-	-	-	-
13.42-11	hap1	A	B	A	A	B	A	A	B	B	A	A	B	A	A	A	B	B	A	B	B	B	B	B	A	B	A	B	B	A	B	A	A	A	A	B	B	A	A	A	A	B	A	B	A	A	A	A	A
13.42-11	hap2	A	A	B	B	A	B	B	A	A	B	B	A	A	B	A	B	A	A	B	B	B	A	B	A	A	B	B	B	B	B	B	A	A	A	A	B	B	A	A	A	B	A	B	A	A	A	A	A
13.42-11	gpo1	-	s	s	s	s	-	s	s	s	s	s	-	-	s	-	-	-	-	-	-	-	-	0	-	-	s	-	0	s	-	s	-	-	-	-	-	s	-	-	-	-	-	-	-	-	-	-	-
13.42-11	gpo2	0	s	s	s	s	0	s	s	s	s	-	-	0	-	0	0	-	0	0	0	0	-	-	0	-	s	0	-	-	0	-	-	0	0	-	0	-	0	-	-	0	0	0	0	0	0	0	0
13.42-11	prob	-	1.000	1.000	1.000	1.000	1.000	1.000	1.000	1.000	1.000	1.000	1.000	-	1.000	-	-	1.000	-	-	-	-	1.000	-	-	1.000	1.000	-	-	1.000	-	1.000	-	-	-	1.000	-	1.000	-	-	-	-	-	-	-	-	-	-	-
13.42-111	hap1	A	B	A	A	B	A	A	B	B	A	A	B	A	A	A	B	B	A	B	B	B	B	B	A	B	A	B	B	A	B	A	A	A	A	B	B	A	A	A	A	B	A	B	A	A	A	A	A
13.42-111	hap2	B	B	A	A	B	A	A	B	B	A	B	A	B	B	B	A	A	B	A	A	A	A	A	B	A	A	A	A	B	A	B	A	B	B	A	A	B	B	A	A	A	B	A	B	B	B	B	B
13.42-111	gpo1	-	0	0	0	0	-	0	0	0	0	s	-	-	s	-	-	-	-	-	-	-	-	s	-	-	0	-	s	s	-	s	-	-	-	-	-	s	-	-	-	-	-	-	-	-	-	-	-
13.42-111	gpo2	1	1	1	1	1	1	1	1	1	1	-	-	1	-	1	1	-	1	1	1	1	-	-	1	-	1	1	-	-	1	-	-	1	1	-	1	-	1	-	-	1	1	1	1	1	1	1	1
13.42-111	prob	1.000	-	-	-	-	-	-	-	-	-	1.000	1.000	1.000	1.000	1.000	1.000	1.000	1.000	1.000	1.000	1.000	1.000	1.000	1.000	1.000	-	1.000	1.000	1.000	1.000	1.000	-	1.000	1.000	1.000	1.000	1.000	1.000	-	-	1.000	1.000	1.000	1.000	1.000	1.000	1.000	1.000
13.42-126	hap1	A	B	A	A	B	A	A	B	B	A	A	B	A	A	A	B	B	A	B	B	B	B	B	A	B	A	B	B	A	B	A	A	A	A	B	B	A	A	A	A	B	A	B	A	A	A	A	A
13.42-126	hap2	B	B	A	A	B	A	A	B	B	A	B	A	B	B	B	A	A	B	A	A	A	A	A	B	A	A	A	A	B	A	B	A	B	B	A	A	B	B	A	A	A	B	A	B	B	B	B	B
13.42-126	gpo1	-	0	0	0	0	-	0	0	0	0	s	-	-	s	-	-	-	-	-	-	-	-	s	-	-	0	-	s	s	-	s	-	-	-	-	-	s	-	-	-	-	-	-	-	-	-	-	-
13.42-126	gpo2	1	1	1	1	1	1	1	1	1	1	-	-	1	-	1	1	-	1	1	1	1	-	-	1	-	1	1	-	-	1	-	-	1	1	-	1	-	1	-	-	1	1	1	1	1	1	1	1
13.42-126	prob	1.000	-	-	-	-	-	-	-	-	-	1.000	1.000	1.000	1.000	1.000	1.000	1.000	1.000	1.000	1.000	1.000	1.000	1.000	1.000	1.000	-	1.000	1.000	1.000	1.000	1.000	-	1.000	1.000	1.000	1.000	1.000	1.000	-	-	1.000	1.000	1.000	1.000	1.000	1.000	1.000	1.000
13.42-39	hap1	A	A	B	B	A	A	B	A	A	B	B	B	A	B	A	B	B	A	B	B	B	B	A	A	B	B	B	A	B	B	B	A	A	A	B	B	B	A	A	A	B	A	B	A	A	A	A	A
13.42-39	hap2	A	A	B	B	A	B	B	A	A	B	B	A	A	B	A	B	A	A	B	B	B	A	B	A	A	B	B	B	B	B	B	A	A	A	A	B	B	A	A	A	B	A	B	A	A	A	A	A
13.42-39	gpo1	-	1	1	1	1	-	1	1	1	1	1	-	-	1	-	-	-	-	-	-	-	-	s	-	-	1	-	s	1	-	1	-	-	-	-	-	1	-	-	-	-	-	-	-	-	-	-	-
13.42-39	gpo2	0	0	0	0	0	0	0	0	0	0	-	-	0	-	0	0	-	0	0	0	0	-	-	0	-	0	0	-	-	0	-	-	0	0	-	0	-	0	-	-	0	0	0	0	0	0	0	0
13.42-39	prob	-	-	-	-	-	1.000	-	-	-	-	-	1.000	-	-	-	-	1.000	-	-	-	-	1.000	1.000	-	1.000	-	-	1.000	-	-	-	-	-	-	1.000	-	-	-	-	-	-	-	-	-	-	-	-	-
13.42-75	hap1	A	B	A	A	B	A	A	B	B	A	A	B	A	A	A	B	B	A	B	B	B	B	B	A	B	A	B	B	A	B	A	A	A	A	B	B	A	A	A	A	B	A	B	A	A	A	A	A
13.42-75	hap2	A	A	B	B	A	B	B	A	A	B	B	A	A	B	A	B	A	A	B	B	B	A	B	A	A	B	B	B	B	B	B	A	A	A	A	B	B	A	A	A	B	A	B	A	A	A	A	A
13.42-75	gpo1	-	s	s	s	s	-	s	s	s	s	s	-	-	s	-	-	-	-	-	-	-	-	0	-	-	s	-	0	s	-	s	-	-	-	-	-	s	-	-	-	-	-	-	-	-	-	-	-
13.42-75	gpo2	0	s	s	s	s	0	s	s	s	s	-	-	0	-	0	0	-	0	0	0	0	-	-	0	-	s	0	-	-	0	-	-	0	0	-	0	-	0	-	-	0	0	0	0	0	0	0	0
13.42-75	prob	-	1.000	1.000	1.000	1.000	1.000	1.000	1.000	1.000	1.000	1.000	1.000	-	0.999	-	-	1.000	-	-	-	-	1.000	-	-	1.000	1.000	-	-	1.000	-	1.000	-	-	-	1.000	-	1.000	-	-	-	-	-	-	-	-	-	-	-
13.42-77	hap1	A	A	B	B	A	A	B	A	A	B	B	B	A	B	A	B	B	A	B	B	B	B	A	A	B	B	B	A	B	B	B	A	A	A	B	B	B	A	A	A	B	A	B	A	A	A	A	A
13.42-77	hap2	A	A	B	B	A	B	B	A	A	B	B	A	A	B	A	B	A	A	B	B	B	A	B	A	A	B	B	B	B	B	B	A	A	A	A	B	B	A	A	A	B	A	B	A	A	A	A	A
13.42-77	gpo1	-	1	1	1	1	-	1	1	1	1	1	-	-	1	-	-	-	-	-	-	-	-	s	-	-	1	-	s	1	-	1	-	-	-	-	-	1	-	-	-	-	-	-	-	-	-	-	-
13.42-77	gpo2	0	0	0	0	0	0	0	0	0	0	-	-	0	-	0	0	-	0	0	0	0	-	-	0	-	0	0	-	-	0	-	-	0	0	-	0	-	0	-	-	0	0	0	0	0	0	0	0
13.42-77	prob	-	-	-	-	-	1.000	-	-	-	-	-	1.000	-	-	-	-	1.000	-	-	-	-	1.000	1.000	-	1.000	-	-	1.000	-	-	-	-	-	-	1.000	-	-	-	-	-	-	-	-	-	-	-	-	-
13.42-91	hap1	A	B	A	A	B	A	A	B	B	A	A	B	A	A	A	B	B	A	B	B	B	B	B	A	B	A	B	B	A	B	A	A	A	A	B	B	A	A	A	A	B	A	B	A	A	A	A	A
13.42-91	hap2	A	A	B	B	A	B	B	A	A	B	B	A	A	B	A	B	A	A	B	B	B	A	B	A	A	B	B	B	B	B	B	A	A	A	A	B	B	A	A	A	B	A	B	A	A	A	A	A
13.42-91	gpo1	-	s	s	s	s	-	s	s	s	s	s	-	-	s	-	-	-	-	-	-	-	-	0	-	-	s	-	0	s	-	s	-	-	-	-	-	s	-	-	-	-	-	-	-	-	-	-	-
13.42-91	gpo2	0	s	s	s	s	0	s	s	s	s	-	-	0	-	0	0	-	0	0	0	0	-	-	0	-	s	0	-	-	0	-	-	0	0	-	0	-	0	-	-	0	0	0	0	0	0	0	0
13.42-91	prob	-	1.000	1.000	1.000	1.000	1.000	1.000	1.000	1.000	1.000	1.000	1.000	-	1.000	-	-	1.000	-	-	-	-	1.000	-	-	1.000	1.000	-	-	1.000	-	1.000	-	-	-	1.000	-	1.000	-	-	-	-	-	-	-	-	-	-	-
13.42-98	hap1	A	A	B	B	A	A	B	A	A	B	B	B	A	B	A	B	B	A	B	B	B	B	A	A	B	B	B	A	B	B	B	A	A	A	B	B	B	A	A	A	B	A	B	A	A	A	A	A
13.42-98	hap2	A	A	B	B	A	B	B	A	A	B	B	A	A	B	A	B	A	A	B	B	B	A	B	A	A	B	B	B	B	B	B	A	A	A	A	B	B	A	A	A	B	A	B	A	A	A	A	A
13.42-98	gpo1	-	1	1	1	1	-	1	1	1	1	1	-	-	1	-	-	-	-	-	-	-	-	s	-	-	1	-	s	1	-	1	-	-	-	-	-	1	-	-	-	-	-	-	-	-	-	-	-
13.42-98	gpo2	0	0	0	0	0	0	0	0	0	0	-	-	0	-	0	0	-	0	0	0	0	-	-	0	-	0	0	-	-	0	-	-	0	0	-	0	-	0	-	-	0	0	0	0	0	0	0	0
13.42-98	prob	-	-	-	-	-	1.000	-	-	-	-	-	1.000	-	-	-	-	1.000	-	-	-	-	1.000	1.000	-	1.000	-	-	1.000	-	-	-	-	-	-	1.000	-	-	-	-	-	-	-	-	-	-	-	-	-
13.44-10	hap1	B	B	A	A	B	A	A	A	B	A	A	B	A	A	A	B	B	A	B	B	B	B	B	A	B	A	B	B	A	B	A	B	A	A	B	B	A	B	B	B	B	A	B	A	A	A	A	A
13.44-10	hap2	A	A	B	B	A	A	B	A	A	B	B	B	A	B	A	B	B	A	B	B	B	B	A	A	B	B	B	A	B	B	B	A	A	A	B	B	B	A	A	A	B	A	B	A	A	A	A	A
13.44-10	gpo1	0	0	0	0	0	-	0	-	0	0	0	-	-	0	-	-	-	-	-	-	-	-	0	-	-	0	-	0	0	-	0	0	-	-	-	-	0	0	0	0	-	-	-	-	-	-	-	-
13.44-10	gpo2	-	-	-	-	-	-	-	-	-	-	-	-	-	-	-	-	-	-	-	-	-	-	-	-	-	-	-	-	-	-	-	-	-	-	-	-	-	-	-	-	-	-	-	-	-	-	-	-
13.44-10	prob	1.000	1.000	1.000	1.000	1.000	-	1.000	-	1.000	1.000	1.000	-	-	1.000	-	-	-	-	-	-	-	-	1.000	-	-	1.000	-	1.000	1.000	-	1.000	1.000	-	-	-	-	1.000	1.000	1.000	1.000	-	-	-	-	-	-	-	-
13.44-11	hap1	A	A	B	B	A	A	B	A	A	B	B	B	A	B	A	B	B	A	B	B	B	B	A	A	B	B	B	A	B	B	B	A	A	A	B	B	B	A	A	A	B	A	B	A	A	A	A	A
13.44-11	hap2	A	A	B	B	A	A	B	A	A	B	B	B	A	B	A	B	B	A	B	B	B	B	A	A	B	B	B	A	B	B	B	A	A	A	B	B	B	A	A	A	B	A	B	A	A	A	A	A
13.44-11	gpo1	1	1	1	1	1	-	1	-	1	1	1	-	-	1	-	-	-	-	-	-	-	-	1	-	-	1	-	1	1	-	1	1	-	-	-	-	1	1	1	1	-	-	-	-	-	-	-	-
13.44-11	gpo2	-	-	-	-	-	-	-	-	-	-	-	-	-	-	-	-	-	-	-	-	-	-	-	-	-	-	-	-	-	-	-	-	-	-	-	-	-	-	-	-	-	-	-	-	-	-	-	-
13.44-11	prob	-	-	-	-	-	-	-	-	-	-	-	-	-	-	-	-	-	-	-	-	-	-	-	-	-	-	-	-	-	-	-	-	-	-	-	-	-	-	-	-	-	-	-	-	-	-	-	-
13.44-114	hap1	B	B	A	A	B	A	A	A	B	A	A	B	A	A	A	B	B	A	B	B	B	B	B	A	B	A	B	B	A	B	A	B	A	A	B	B	A	B	B	B	B	A	B	A	A	A	A	A
13.44-114	hap2	A	A	B	B	A	A	B	A	A	B	B	B	A	B	A	B	B	A	B	B	B	B	A	A	B	B	B	A	B	B	B	A	A	A	B	B	B	A	A	A	B	A	B	A	A	A	A	A
13.44-114	gpo1	0	0	0	0	0	-	0	-	0	0	0	-	-	0	-	-	-	-	-	-	-	-	0	-	-	0	-	0	0	-	0	0	-	-	-	-	0	0	0	0	-	-	-	-	-	-	-	-
13.44-114	gpo2	-	-	-	-	-	-	-	-	-	-	-	-	-	-	-	-	-	-	-	-	-	-	-	-	-	-	-	-	-	-	-	-	-	-	-	-	-	-	-	-	-	-	-	-	-	-	-	-
13.44-114	prob	1.000	1.000	1.000	1.000	1.000	-	1.000	-	1.000	1.000	1.000	-	-	1.000	-	-	-	-	-	-	-	-	1.000	-	-	1.000	-	1.000	1.000	-	1.000	1.000	-	-	-	-	1.000	1.000	1.000	1.000	-	-	-	-	-	-	-	-
13.44-146	hap1	A	A	B	B	A	A	B	A	A	B	B	B	A	B	A	B	B	A	B	B	B	B	A	A	B	B	B	A	B	B	B	A	A	A	B	B	B	A	A	A	B	A	B	A	A	A	A	A
13.44-146	hap2	A	A	B	B	A	A	B	A	A	B	B	B	A	B	A	B	B	A	B	B	B	B	A	A	B	B	B	A	B	B	B	A	A	A	B	B	B	A	A	A	B	A	B	A	A	A	A	A
13.44-146	gpo1	1	1	1	1	1	-	1	-	1	1	1	-	-	1	-	-	-	-	-	-	-	-	1	-	-	1	-	1	1	-	1	1	-	-	-	-	1	1	1	1	-	-	-	-	-	-	-	-
13.44-146	gpo2	-	-	-	-	-	-	-	-	-	-	-	-	-	-	-	-	-	-	-	-	-	-	-	-	-	-	-	-	-	-	-	-	-	-	-	-	-	-	-	-	-	-	-	-	-	-	-	-
13.44-146	prob	-	-	-	-	-	-	-	-	-	-	-	-	-	-	-	-	-	-	-	-	-	-	-	-	-	-	-	-	-	-	-	-	-	-	-	-	-	-	-	-	-	-	-	-	-	-	-	-
13.44-16	hap1	B	B	A	A	B	A	A	A	B	A	A	B	A	A	A	B	B	A	B	B	B	B	B	A	B	A	B	B	A	B	A	B	A	A	B	B	A	A	A	A	B	A	B	A	A	A	A	A
13.44-16	hap2	A	A	B	B	A	A	B	A	A	B	B	B	A	B	A	B	B	A	B	B	B	B	A	A	B	B	B	A	B	B	B	A	A	A	B	B	B	A	A	A	B	A	B	A	A	A	A	A
13.44-16	gpo1	0	0	0	0	0	-	0	-	0	0	0	-	-	0	-	-	-	-	-	-	-	-	0	-	-	0	-	0	0	-	0	0	-	-	-	-	0	1	1	1	-	-	-	-	-	-	-	-
13.44-16	gpo2	-	-	-	-	-	-	-	-	-	-	-	-	-	-	-	-	-	-	-	-	-	-	-	-	-	-	-	-	-	-	-	-	-	-	-	-	-	-	-	-	-	-	-	-	-	-	-	-
13.44-16	prob	1.000	1.000	1.000	1.000	1.000	-	1.000	-	1.000	1.000	1.000	-	-	1.000	-	-	-	-	-	-	-	-	1.000	-	-	1.000	-	1.000	1.000	-	1.000	1.000	-	-	-	-	1.000	-	-	-	-	-	-	-	-	-	-	-
13.44-25	hap1	B	B	A	A	B	A	A	A	B	A	A	B	A	A	A	B	B	A	B	B	B	B	B	A	B	A	B	B	A	B	A	B	A	A	B	B	A	B	B	B	B	A	B	A	A	A	A	A
13.44-25	hap2	A	A	B	B	A	A	B	A	A	B	B	B	A	B	A	B	B	A	B	B	B	B	A	A	B	B	B	A	B	B	B	A	A	A	B	B	B	A	A	A	B	A	B	A	A	A	A	A
13.44-25	gpo1	0	0	0	0	0	-	0	-	0	0	0	-	-	0	-	-	-	-	-	-	-	-	0	-	-	0	-	0	0	-	0	0	-	-	-	-	0	0	0	0	-	-	-	-	-	-	-	-
13.44-25	gpo2	-	-	-	-	-	-	-	-	-	-	-	-	-	-	-	-	-	-	-	-	-	-	-	-	-	-	-	-	-	-	-	-	-	-	-	-	-	-	-	-	-	-	-	-	-	-	-	-
13.44-25	prob	1.000	1.000	1.000	1.000	1.000	-	1.000	-	1.000	1.000	1.000	-	-	1.000	-	-	-	-	-	-	-	-	1.000	-	-	1.000	-	1.000	1.000	-	1.000	1.000	-	-	-	-	1.000	1.000	1.000	1.000	-	-	-	-	-	-	-	-
13.44-51	hap1	A	A	B	B	A	A	B	A	A	B	B	B	A	B	A	B	B	A	B	B	B	B	A	A	B	B	B	A	B	B	B	A	A	A	B	B	B	A	A	A	B	A	B	A	A	A	A	A
13.44-51	hap2	A	A	B	B	A	A	B	A	A	B	B	B	A	B	A	B	B	A	B	B	B	B	A	A	B	B	B	A	B	B	B	A	A	A	B	B	B	A	A	A	B	A	B	A	A	A	A	A
13.44-51	gpo1	1	1	1	1	1	-	1	-	1	1	1	-	-	1	-	-	-	-	-	-	-	-	1	-	-	1	-	1	1	-	1	1	-	-	-	-	1	1	1	1	-	-	-	-	-	-	-	-
13.44-51	gpo2	-	-	-	-	-	-	-	-	-	-	-	-	-	-	-	-	-	-	-	-	-	-	-	-	-	-	-	-	-	-	-	-	-	-	-	-	-	-	-	-	-	-	-	-	-	-	-	-
13.44-51	prob	-	-	-	-	-	-	-	-	-	-	-	-	-	-	-	-	-	-	-	-	-	-	-	-	-	-	-	-	-	-	-	-	-	-	-	-	-	-	-	-	-	-	-	-	-	-	-	-
13.44-8	hap1	A	A	B	B	A	A	B	A	A	B	B	B	A	B	A	B	B	A	B	B	B	B	A	A	B	B	B	A	B	B	B	A	A	A	B	B	B	A	A	A	B	A	B	A	A	A	A	A
13.44-8	hap2	A	A	B	B	A	A	B	A	A	B	B	B	A	B	A	B	B	A	B	B	B	B	A	A	B	B	B	A	B	B	B	A	A	A	B	B	B	A	A	A	B	A	B	A	A	A	A	A
13.44-8	gpo1	1	1	1	1	1	-	1	-	1	1	1	-	-	1	-	-	-	-	-	-	-	-	1	-	-	1	-	1	1	-	1	1	-	-	-	-	1	1	1	1	-	-	-	-	-	-	-	-
13.44-8	gpo2	-	-	-	-	-	-	-	-	-	-	-	-	-	-	-	-	-	-	-	-	-	-	-	-	-	-	-	-	-	-	-	-	-	-	-	-	-	-	-	-	-	-	-	-	-	-	-	-
13.44-8	prob	-	-	-	-	-	-	-	-	-	-	-	-	-	-	-	-	-	-	-	-	-	-	-	-	-	-	-	-	-	-	-	-	-	-	-	-	-	-	-	-	-	-	-	-	-	-	-	-
13.44-9	hap1	A	A	B	B	A	A	B	A	A	B	B	B	A	B	A	B	B	A	B	B	B	B	A	A	B	B	B	A	B	B	B	A	A	A	B	B	B	A	A	A	B	A	B	A	A	A	A	A
13.44-9	hap2	A	A	B	B	A	A	B	A	A	B	B	B	A	B	A	B	B	A	B	B	B	B	A	A	B	B	B	A	B	B	B	A	A	A	B	B	B	A	A	A	B	A	B	A	A	A	A	A
13.44-9	gpo1	1	1	1	1	1	-	1	-	1	1	1	-	-	1	-	-	-	-	-	-	-	-	1	-	-	1	-	1	1	-	1	1	-	-	-	-	1	1	1	1	-	-	-	-	-	-	-	-
13.44-9	gpo2	-	-	-	-	-	-	-	-	-	-	-	-	-	-	-	-	-	-	-	-	-	-	-	-	-	-	-	-	-	-	-	-	-	-	-	-	-	-	-	-	-	-	-	-	-	-	-	-
13.44-9	prob	-	-	-	-	-	-	-	-	-	-	-	-	-	-	-	-	-	-	-	-	-	-	-	-	-	-	-	-	-	-	-	-	-	-	-	-	-	-	-	-	-	-	-	-	-	-	-	-
13.45-30	hap1	B	B	A	A	B	A	A	B	B	A	A	B	A	A	A	B	B	A	B	B	B	B	B	A	B	A	B	B	A	B	A	B	A	A	B	B	A	B	B	B	B	A	B	A	A	A	A	A
13.45-30	hap2	A	A	B	B	A	A	B	A	A	B	B	B	A	B	A	B	B	A	B	B	B	B	A	A	B	B	B	A	B	B	B	A	A	A	B	B	B	A	A	A	B	A	B	A	A	A	A	A
13.45-30	gpo1	-	-	-	-	-	-	-	-	-	-	0	0	0	0	0	0	0	0	0	0	0	0	s	0	0	-	0	s	0	0	0	0	0	0	0	0	0	-	0	0	0	0	0	0	0	0	0	0
13.45-30	gpo2	-	-	-	-	-	1	-	-	-	-	-	1	-	-	-	-	1	-	-	-	-	1	s	-	1	-	-	s	-	-	-	-	-	-	1	-	-	-	-	-	-	-	-	-	-	-	-	-
13.45-30	prob	1.000	1.000	1.000	1.000	1.000	-	1.000	1.000	1.000	1.000	1.000	-	-	1.000	-	-	-	-	-	-	-	-	1.000	-	-	1.000	-	1.000	1.000	-	1.000	1.000	-	-	-	-	1.000	1.000	1.000	1.000	-	-	-	-	-	-	-	-
13.45-54	hap1	B	B	A	A	B	A	A	B	B	A	B	A	B	B	B	A	A	B	A	A	A	A	A	B	A	A	A	A	B	A	B	A	B	B	-	A	B	B	A	A	A	B	A	B	B	B	B	B
13.45-54	hap2	A	A	B	B	A	B	B	A	A	B	B	A	A	B	A	B	A	A	B	B	B	A	B	A	A	B	B	B	B	B	B	A	A	A	-	B	B	A	A	A	B	A	B	A	A	A	A	A
13.45-54	gpo1	-	-	-	-	-	-	-	-	-	-	1	1	1	1	1	1	1	1	1	1	1	1	s	1	1	-	1	s	1	1	1	1	1	1	-	1	1	-	1	1	1	1	1	1	1	1	1	1
13.45-54	gpo2	-	-	-	-	-	0	-	-	-	-	-	0	-	-	-	-	0	-	-	-	-	0	s	-	0	-	-	s	-	-	-	-	-	-	-	-	-	-	-	-	-	-	-	-	-	-	-	-
13.45-54	prob	1.000	1.000	1.000	1.000	1.000	1.000	1.000	1.000	1.000	1.000	-	-	1.000	-	1.000	1.000	-	1.000	1.000	1.000	1.000	-	1.000	1.000	-	1.000	1.000	1.000	-	1.000	-	-	1.000	1.000	-	1.000	-	1.000	-	-	1.000	1.000	1.000	1.000	1.000	1.000	1.000	1.000
13.45-60	hap1	B	B	A	A	B	A	A	B	B	A	A	B	A	A	A	B	B	A	B	B	B	B	B	A	B	A	B	B	A	B	A	B	A	A	B	B	A	B	B	B	B	A	B	A	A	A	A	A
13.45-60	hap2	A	A	B	B	A	B	B	A	A	B	B	A	A	B	A	B	A	A	B	B	B	A	B	A	A	B	B	B	B	B	B	A	A	A	A	B	B	A	A	A	B	A	B	A	A	A	A	A
13.45-60	gpo1	-	-	-	-	-	-	-	-	-	-	0	s	0	0	0	0	s	0	0	0	0	s	0	0	s	-	0	0	0	0	0	0	0	0	s	0	0	-	0	0	0	0	0	0	0	0	0	0
13.45-60	gpo2	-	-	-	-	-	0	-	-	-	-	-	s	-	-	-	-	s	-	-	-	-	s	0	-	s	-	-	0	-	-	-	-	-	-	s	-	-	-	-	-	-	-	-	-	-	-	-	-
13.45-60	prob	1.000	1.000	1.000	1.000	1.000	1.000	1.000	1.000	1.000	1.000	1.000	1.000	-	1.000	-	-	1.000	-	-	-	-	1.000	-	-	1.000	1.000	-	-	1.000	-	1.000	1.000	-	-	1.000	-	1.000	1.000	1.000	1.000	-	-	-	-	-	-	-	-
13.45-65	hap1	B	B	A	A	B	A	A	B	B	A	B	A	B	B	B	A	A	B	A	A	A	A	A	B	A	A	A	A	B	A	B	A	B	B	A	A	B	B	A	A	A	B	A	B	B	B	B	B
13.45-65	hap2	A	A	B	B	A	B	B	A	A	B	B	A	A	B	A	B	A	A	B	B	B	A	B	A	A	B	B	B	B	B	B	A	A	A	A	B	B	A	A	A	B	A	B	A	A	A	A	A
13.45-65	gpo1	-	-	-	-	-	-	-	-	-	-	1	1	1	1	1	1	1	1	1	1	1	1	s	1	1	-	1	s	1	1	1	1	1	1	1	1	1	-	1	1	1	1	1	1	1	1	1	1
13.45-65	gpo2	-	-	-	-	-	0	-	-	-	-	-	0	-	-	-	-	0	-	-	-	-	0	s	-	0	-	-	s	-	-	-	-	-	-	0	-	-	-	-	-	-	-	-	-	-	-	-	-
13.45-65	prob	1.000	1.000	1.000	1.000	1.000	1.000	1.000	1.000	1.000	1.000	-	-	1.000	-	1.000	1.000	-	1.000	1.000	1.000	1.000	-	1.000	1.000	-	1.000	1.000	1.000	-	1.000	-	-	1.000	1.000	-	1.000	-	1.000	-	-	1.000	1.000	1.000	1.000	1.000	1.000	1.000	1.000
13.45-71	hap1	B	B	A	A	B	A	A	B	B	A	A	B	A	A	A	B	B	A	B	B	B	B	B	A	B	A	B	B	A	B	A	B	A	A	B	B	A	B	B	B	B	A	B	A	A	A	A	A
13.45-71	hap2	A	A	B	B	A	B	B	A	A	B	B	A	A	B	A	B	A	A	B	B	B	A	B	A	A	B	B	B	B	B	B	A	A	A	A	B	B	A	A	A	B	A	B	A	A	A	A	A
13.45-71	gpo1	-	-	-	-	-	-	-	-	-	-	0	s	0	0	0	0	s	0	0	0	0	s	0	0	s	-	0	0	0	0	0	0	0	0	s	0	0	-	0	0	0	0	0	0	0	0	0	0
13.45-71	gpo2	-	-	-	-	-	0	-	-	-	-	-	s	-	-	-	-	s	-	-	-	-	s	0	-	s	-	-	0	-	-	-	-	-	-	s	-	-	-	-	-	-	-	-	-	-	-	-	-
13.45-71	prob	1.000	1.000	1.000	1.000	1.000	1.000	1.000	1.000	1.000	1.000	1.000	1.000	-	1.000	-	-	1.000	-	-	-	-	1.000	-	-	1.000	1.000	-	-	1.000	-	1.000	1.000	-	-	1.000	-	1.000	1.000	1.000	1.000	-	-	-	-	-	-	-	-
13.45-75	hap1	B	B	A	A	B	A	A	B	B	A	A	B	A	A	A	B	B	A	B	B	B	B	B	A	B	A	B	B	A	B	A	B	A	A	B	B	A	B	B	B	B	A	B	A	A	A	A	A
13.45-75	hap2	A	A	B	B	A	A	B	A	A	B	B	B	A	B	A	B	B	A	B	B	B	B	A	A	B	B	B	A	B	B	B	A	A	A	B	B	B	A	A	A	B	A	B	A	A	A	A	A
13.45-75	gpo1	-	-	-	-	-	-	-	-	-	-	0	0	0	0	0	0	0	0	0	0	0	0	s	0	0	-	0	s	0	0	0	0	0	0	0	0	0	-	0	0	0	0	0	0	0	0	0	0
13.45-75	gpo2	-	-	-	-	-	1	-	-	-	-	-	1	-	-	-	-	1	-	-	-	-	1	s	-	1	-	-	s	-	-	-	-	-	-	1	-	-	-	-	-	-	-	-	-	-	-	-	-
13.45-75	prob	1.000	1.000	1.000	1.000	1.000	-	1.000	1.000	1.000	1.000	1.000	-	-	1.000	-	-	-	-	-	-	-	-	1.000	-	-	1.000	-	1.000	1.000	-	1.000	1.000	-	-	-	-	1.000	1.000	1.000	1.000	-	-	-	-	-	-	-	-
13.45-86	hap1	B	B	A	A	B	A	A	B	B	A	B	A	B	B	B	A	A	B	A	A	A	A	A	B	A	A	A	A	B	A	B	A	B	B	A	A	B	B	A	A	A	B	A	B	B	B	B	B
13.45-86	hap2	A	A	B	B	A	A	B	A	A	B	B	B	A	B	A	B	B	A	B	B	B	B	A	A	B	B	B	A	B	B	B	A	A	A	B	B	B	A	A	A	B	A	B	A	A	A	A	A
13.45-86	gpo1	-	-	-	-	-	-	-	-	-	-	1	s	1	1	1	1	s	1	1	1	1	s	1	1	s	-	1	1	1	1	1	1	1	1	s	1	1	-	1	1	1	1	1	1	1	1	1	1
13.45-86	gpo2	-	-	-	-	-	1	-	-	-	-	-	s	-	-	-	-	s	-	-	-	-	s	1	-	s	-	-	1	-	-	-	-	-	-	s	-	-	-	-	-	-	-	-	-	-	-	-	-
13.45-86	prob	1.000	1.000	1.000	1.000	1.000	-	1.000	1.000	1.000	1.000	-	1.000	1.000	-	1.000	1.000	1.000	1.000	1.000	1.000	1.000	1.000	-	1.000	1.000	1.000	1.000	-	-	1.000	-	-	1.000	1.000	1.000	1.000	-	1.000	-	-	1.000	1.000	1.000	1.000	1.000	1.000	1.000	1.000
13.45-96	hap1	B	B	A	A	B	A	A	B	B	A	A	B	A	A	A	B	B	A	B	B	B	B	B	A	B	A	B	B	A	B	A	B	A	A	B	B	A	B	B	B	B	A	B	A	A	A	A	A
13.45-96	hap2	A	A	B	B	A	B	B	A	A	B	B	A	A	B	A	B	A	A	B	B	B	A	B	A	A	B	B	B	B	B	B	A	A	A	A	B	B	A	A	A	B	A	B	A	A	A	A	A
13.45-96	gpo1	-	-	-	-	-	-	-	-	-	-	0	s	0	0	0	0	s	0	0	0	0	s	0	0	s	-	0	0	0	0	0	0	0	0	s	0	0	-	0	0	0	0	0	0	0	0	0	0
13.45-96	gpo2	-	-	-	-	-	0	-	-	-	-	-	s	-	-	-	-	s	-	-	-	-	s	0	-	s	-	-	0	-	-	-	-	-	-	s	-	-	-	-	-	-	-	-	-	-	-	-	-
13.45-96	prob	1.000	1.000	1.000	1.000	1.000	1.000	1.000	1.000	1.000	1.000	1.000	1.000	-	1.000	-	-	1.000	-	-	-	-	1.000	-	-	1.000	1.000	-	-	1.000	-	1.000	1.000	-	-	1.000	-	1.000	1.000	1.000	1.000	-	-	-	-	-	-	-	-
13.45-97	hap1	B	B	A	A	B	A	A	B	B	A	A	B	A	A	A	B	B	A	B	B	B	B	B	A	B	A	B	B	A	B	A	B	A	A	B	B	A	B	B	B	B	A	B	A	A	A	A	A
13.45-97	hap2	A	A	B	B	A	A	B	A	A	B	B	A	A	B	A	B	A	A	B	B	B	A	B	A	A	B	B	B	B	B	B	A	A	A	A	B	B	A	A	A	B	A	B	A	A	A	A	A
13.45-97	gpo1	-	-	-	-	-	-	-	-	-	-	0	s	0	0	0	0	s	0	0	0	0	s	0	0	s	-	0	0	0	0	0	0	0	0	s	0	0	-	0	0	0	0	0	0	0	0	0	0
13.45-97	gpo2	-	-	-	-	-	1	-	-	-	-	-	s	-	-	-	-	s	-	-	-	-	s	0	-	s	-	-	0	-	-	-	-	-	-	s	-	-	-	-	-	-	-	-	-	-	-	-	-
13.45-97	prob	1.000	1.000	1.000	1.000	1.000	-	1.000	1.000	1.000	1.000	1.000	1.000	-	1.000	-	-	1.000	-	-	-	-	1.000	-	-	1.000	1.000	-	-	1.000	-	1.000	1.000	-	-	1.000	-	1.000	1.000	1.000	1.000	-	-	-	-	-	-	-	-
13.46-171	hap1	B	B	A	B	A	B	A	B	A	B	B	A	A	B	A	B	-	A	B	B	B	A	B	A	A	B	B	B	B	B	B	A	A	A	A	B	B	A	A	A	B	A	B	A	A	A	A	A
13.46-171	hap2	B	B	A	A	B	A	A	B	B	A	B	A	B	B	B	A	-	B	A	A	A	A	A	B	A	A	A	A	B	A	B	A	B	B	A	A	B	B	A	A	A	B	A	B	B	B	B	B
13.46-171	gpo1	-	-	-	-	-	1	-	-	-	-	1	-	-	1	-	-	-	-	-	-	-	-	-	-	-	-	-	-	1	-	1	1	-	-	-	-	1	-	1	1	-	-	-	-	-	-	-	-
13.46-171	gpo2	0	0	0	s	s	-	0	0	s	s	-	0	s	-	s	s	-	s	s	s	s	0	-	s	0	s	s	-	-	s	-	-	s	s	0	s	-	s	-	-	s	s	s	s	s	s	s	s
13.46-171	prob	-	-	-	1.000	1.000	1.000	-	-	1.000	1.000	-	-	1.000	-	1.000	1.000	-	1.000	1.000	1.000	1.000	-	1.000	1.000	-	1.000	1.000	1.000	-	1.000	-	-	1.000	1.000	-	1.000	-	1.000	-	-	1.000	1.000	1.000	1.000	1.000	1.000	1.000	1.000
13.46-172	hap1	B	B	A	A	B	A	A	B	B	A	A	B	A	A	A	B	B	A	B	B	B	B	B	A	B	A	B	B	A	B	A	B	A	A	B	B	A	B	B	B	B	A	B	A	A	A	A	A
13.46-172	hap2	B	B	A	A	B	A	A	B	B	A	B	A	B	B	B	A	A	B	A	A	A	A	A	B	A	A	A	A	B	A	B	A	B	B	A	A	B	B	A	A	A	B	A	B	B	B	B	B
13.46-172	gpo1	-	-	-	-	-	0	-	-	-	-	0	-	-	0	-	-	-	-	-	-	-	-	-	-	-	-	-	-	0	-	0	0	-	-	-	-	0	-	0	0	-	-	-	-	-	-	-	-
13.46-172	gpo2	0	0	0	0	0	-	0	0	0	0	-	s	s	-	s	s	s	s	s	s	s	s	-	s	s	0	s	-	-	s	-	-	s	s	s	s	-	0	-	-	s	s	s	s	s	s	s	s
13.46-172	prob	-	-	-	-	-	-	-	-	-	-	1.000	1.000	1.000	1.000	1.000	1.000	1.000	1.000	1.000	1.000	1.000	1.000	1.000	1.000	1.000	-	1.000	1.000	1.000	1.000	1.000	1.000	1.000	1.000	1.000	1.000	1.000	-	1.000	1.000	1.000	1.000	1.000	1.000	1.000	1.000	1.000	1.000
13.46-42	hap1	A	A	B	B	A	B	B	A	A	B	B	A	A	B	A	B	A	A	B	B	B	A	B	A	A	B	B	B	B	B	B	A	A	A	A	B	B	A	A	A	B	A	B	A	A	A	A	A
13.46-42	hap2	B	B	A	A	B	A	A	B	B	A	B	A	B	B	B	A	A	B	A	A	A	A	A	B	A	A	A	A	B	A	B	A	B	B	A	A	B	B	A	A	A	B	A	B	B	B	B	B
13.46-42	gpo1	-	-	-	-	-	1	-	-	-	-	1	-	-	1	-	-	-	-	-	-	-	-	-	-	-	-	-	-	1	-	1	1	-	-	-	-	1	-	1	1	-	-	-	-	-	-	-	-
13.46-42	gpo2	s	s	s	s	s	-	s	s	s	s	-	0	s	-	s	s	0	s	s	s	s	0	-	s	0	s	s	-	-	s	-	-	s	s	0	s	-	s	-	-	s	s	s	s	s	s	s	s
13.46-42	prob	1.000	1.000	1.000	1.000	1.000	1.000	1.000	1.000	1.000	1.000	-	-	1.000	-	1.000	1.000	-	1.000	1.000	1.000	1.000	-	1.000	1.000	-	1.000	1.000	1.000	-	1.000	-	-	1.000	1.000	-	1.000	-	1.000	-	-	1.000	1.000	1.000	1.000	1.000	1.000	1.000	1.000
13.46-43	hap1	A	A	B	B	A	B	B	A	A	B	B	A	A	B	A	B	A	A	B	B	-	A	B	A	A	B	B	B	B	B	B	A	A	A	A	B	B	A	A	A	B	A	B	A	A	A	A	A
13.46-43	hap2	B	B	A	A	B	A	A	B	B	A	B	A	B	B	B	A	A	B	A	A	-	A	A	B	A	A	A	A	B	A	B	A	B	B	A	A	B	B	A	A	A	B	A	B	B	B	B	B
13.46-43	gpo1	-	-	-	-	-	1	-	-	-	-	1	-	-	1	-	-	-	-	-	-	-	-	-	-	-	-	-	-	1	-	1	1	-	-	-	-	1	-	1	1	-	-	-	-	-	-	-	-
13.46-43	gpo2	s	s	s	s	s	-	s	s	s	s	-	0	s	-	s	s	0	s	s	s	-	0	-	s	0	s	s	-	-	s	-	-	s	s	0	s	-	s	-	-	s	s	s	s	s	s	s	s
13.46-43	prob	1.000	1.000	1.000	1.000	1.000	1.000	1.000	1.000	1.000	1.000	-	-	1.000	-	1.000	1.000	-	1.000	1.000	1.000	-	-	1.000	1.000	-	1.000	1.000	1.000	-	1.000	-	-	1.000	1.000	-	1.000	-	1.000	-	-	1.000	1.000	1.000	1.000	1.000	1.000	1.000	1.000
13.46-85	hap1	A	A	B	B	A	B	B	A	A	B	B	A	A	B	A	B	A	A	B	B	B	A	B	A	A	B	B	B	B	B	B	A	A	A	A	B	B	A	A	A	B	A	B	A	A	A	A	A
13.46-85	hap2	B	B	A	A	B	A	A	B	B	A	B	A	B	B	B	A	A	B	A	A	A	A	A	B	A	A	A	A	B	A	B	A	B	B	A	A	B	B	A	A	A	B	A	B	B	B	B	B
13.46-85	gpo1	-	-	-	-	-	1	-	-	-	-	1	-	-	1	-	-	-	-	-	-	-	-	-	-	-	-	-	-	1	-	1	1	-	-	-	-	1	-	1	1	-	-	-	-	-	-	-	-
13.46-85	gpo2	s	s	s	s	s	-	s	s	s	s	-	0	s	-	s	s	0	s	s	s	s	0	-	s	0	s	s	-	-	s	-	-	s	s	0	s	-	s	-	-	s	s	s	s	s	s	s	s
13.46-85	prob	1.000	1.000	1.000	1.000	1.000	1.000	1.000	1.000	1.000	1.000	-	-	1.000	-	1.000	1.000	-	1.000	1.000	1.000	1.000	-	1.000	1.000	-	1.000	1.000	1.000	-	1.000	-	-	1.000	1.000	-	1.000	-	1.000	-	-	1.000	1.000	1.000	1.000	1.000	1.000	1.000	1.000
13.47-116	hap1	A	A	B	B	A	A	B	A	A	B	B	B	A	B	A	B	B	A	B	B	B	B	A	A	B	B	B	A	B	B	B	A	A	A	B	B	B	A	A	A	B	A	B	A	A	A	A	A
13.47-116	hap2	A	A	B	B	A	A	B	A	A	B	B	B	A	B	A	B	B	A	B	B	B	B	A	A	B	B	B	A	B	B	B	A	A	A	B	B	B	A	A	A	B	A	B	A	A	A	A	A
13.47-116	gpo1	1	1	1	1	1	-	1	1	1	1	-	1	1	-	1	1	1	1	1	1	1	1	-	1	1	1	1	-	-	1	-	-	1	1	1	1	-	1	-	-	1	1	1	1	1	1	1	1
13.47-116	gpo2	1	1	1	1	1	-	1	-	1	1	1	-	-	1	-	-	-	-	-	-	-	-	1	-	-	1	-	1	1	-	1	1	-	-	-	-	1	1	1	1	-	-	-	-	-	-	-	-
13.47-116	prob	-	-	-	-	-	-	-	-	-	-	-	-	-	-	-	-	-	-	-	-	-	-	-	-	-	-	-	-	-	-	-	-	-	-	-	-	-	-	-	-	-	-	-	-	-	-	-	-
13.47-117	hap1	-	-	-	-	-	A	-	B	A	B	B	B	A	B	A	B	B	A	B	B	B	B	A	A	B	B	B	A	B	B	B	A	A	A	B	B	B	A	A	A	B	A	B	A	A	A	A	A
13.47-117	hap2	-	-	-	-	-	A	-	A	B	A	A	B	A	A	A	B	B	A	B	B	B	B	B	A	B	A	B	B	A	B	A	B	A	A	B	B	A	B	B	B	B	A	B	A	A	A	A	A
13.47-117	gpo1	-	-	-	-	-	-	-	0	s	s	-	1	1	-	1	1	1	1	1	1	1	1	-	1	1	s	1	-	-	1	-	-	1	1	1	1	-	s	-	-	1	1	1	1	1	1	1	1
13.47-117	gpo2	-	-	-	-	-	-	-	-	s	s	0	-	-	0	-	-	-	-	-	-	-	-	0	-	-	s	-	0	0	-	0	0	-	-	-	-	0	s	0	0	-	-	-	-	-	-	-	-
13.47-117	prob	-	-	-	-	-	-	-	1.000	1.000	1.000	1.000	-	-	1.000	-	-	-	-	-	-	-	-	1.000	-	-	1.000	-	1.000	1.000	-	1.000	1.000	-	-	-	-	1.000	1.000	1.000	1.000	-	-	-	-	-	-	-	-
13.47-23	hap1	A	A	B	B	A	A	B	A	A	B	B	B	A	B	A	B	B	A	B	B	B	B	A	A	B	B	B	A	B	B	B	A	A	A	B	B	B	A	A	A	B	A	B	A	A	A	A	A
13.47-23	hap2	A	A	B	B	A	A	B	A	A	B	B	B	A	B	A	B	B	A	B	B	B	B	A	A	B	B	B	A	B	B	B	A	A	A	B	B	B	A	A	A	B	A	B	A	A	A	A	A
13.47-23	gpo1	1	1	1	1	1	-	1	1	1	1	-	1	1	-	1	1	1	1	1	1	1	1	-	1	1	1	1	-	-	1	-	-	1	1	1	1	-	1	-	-	1	1	1	1	1	1	1	1
13.47-23	gpo2	1	1	1	1	1	-	1	-	1	1	1	-	-	1	-	-	-	-	-	-	-	-	1	-	-	1	-	1	1	-	1	1	-	-	-	-	1	1	1	1	-	-	-	-	-	-	-	-
13.47-23	prob	-	-	-	-	-	-	-	-	-	-	-	-	-	-	-	-	-	-	-	-	-	-	-	-	-	-	-	-	-	-	-	-	-	-	-	-	-	-	-	-	-	-	-	-	-	-	-	-
13.47-3	hap1	B	B	A	A	B	A	A	B	B	A	B	A	B	B	B	A	A	B	A	A	A	A	A	B	A	A	A	A	B	A	B	A	B	B	A	A	B	B	A	A	A	B	A	B	B	B	B	B
13.47-3	hap2	A	A	B	B	A	A	B	A	A	B	B	B	A	B	A	B	B	A	B	B	B	B	A	A	B	B	B	A	B	B	B	A	A	A	B	B	B	A	A	A	B	A	B	A	A	A	A	A
13.47-3	gpo1	s	s	s	s	s	-	s	0	s	s	-	0	0	-	0	0	0	0	0	0	0	0	-	0	0	s	0	-	-	0	-	-	0	0	0	0	-	s	-	-	0	0	0	0	0	0	0	0
13.47-3	gpo2	s	s	s	s	s	-	s	-	s	s	1	-	-	1	-	-	-	-	-	-	-	-	1	-	-	s	-	1	1	-	1	1	-	-	-	-	1	s	1	1	-	-	-	-	-	-	-	-
13.47-3	prob	1.000	1.000	1.000	1.000	1.000	-	1.000	1.000	1.000	1.000	-	1.000	1.000	-	1.000	1.000	1.000	1.000	1.000	1.000	1.000	1.000	-	1.000	1.000	1.000	1.000	-	-	1.000	-	-	1.000	1.000	1.000	1.000	-	1.000	-	-	1.000	1.000	1.000	1.000	1.000	1.000	1.000	1.000
13.47-4	hap1	B	B	A	A	B	A	A	-	B	A	B	A	B	B	B	A	A	B	A	A	-	A	A	B	A	A	A	A	B	A	B	A	B	B	A	A	B	B	A	A	A	B	A	B	B	B	B	B
13.47-4	hap2	B	B	A	A	B	A	A	-	B	A	A	B	A	A	A	B	B	A	B	B	-	B	B	A	B	A	B	B	A	B	A	B	A	A	B	B	A	B	B	B	B	A	B	A	A	A	A	A
13.47-4	gpo1	0	0	0	0	0	-	0	-	0	0	-	0	0	-	0	0	0	0	0	0	-	0	-	0	0	0	0	-	-	0	-	-	0	0	0	0	-	0	-	-	0	0	0	0	0	0	0	0
13.47-4	gpo2	0	0	0	0	0	-	0	-	0	0	0	-	-	0	-	-	-	-	-	-	-	-	0	-	-	0	-	0	0	-	0	0	-	-	-	-	0	0	0	0	-	-	-	-	-	-	-	-
13.47-4	prob	-	-	-	-	-	-	-	-	-	-	1.000	1.000	1.000	1.000	1.000	1.000	1.000	1.000	1.000	1.000	-	1.000	1.000	1.000	1.000	-	1.000	1.000	1.000	1.000	1.000	1.000	1.000	1.000	1.000	1.000	1.000	-	1.000	1.000	1.000	1.000	1.000	1.000	1.000	1.000	1.000	1.000
13.47-45	hap1	B	B	A	A	B	A	A	B	B	A	B	A	B	B	B	A	A	B	A	A	A	A	A	B	A	A	A	A	B	A	B	A	B	B	A	A	B	B	A	A	A	B	A	B	B	B	B	B
13.47-45	hap2	A	A	B	B	A	A	B	A	A	B	B	B	A	B	A	B	B	A	B	B	B	B	A	A	B	B	B	A	B	B	B	A	A	A	B	B	B	A	A	A	B	A	B	A	A	A	A	A
13.47-45	gpo1	s	s	s	s	s	-	s	0	s	s	-	0	0	-	0	0	0	0	0	0	0	0	-	0	0	s	0	-	-	0	-	-	0	0	0	0	-	s	-	-	0	0	0	0	0	0	0	0
13.47-45	gpo2	s	s	s	s	s	-	s	-	s	s	1	-	-	1	-	-	-	-	-	-	-	-	1	-	-	s	-	1	1	-	1	1	-	-	-	-	1	s	1	1	-	-	-	-	-	-	-	-
13.47-45	prob	1.000	1.000	1.000	1.000	1.000	-	1.000	1.000	1.000	1.000	-	1.000	1.000	-	1.000	1.000	1.000	1.000	1.000	1.000	1.000	1.000	-	1.000	1.000	1.000	1.000	-	-	1.000	-	-	1.000	1.000	1.000	1.000	-	1.000	-	-	1.000	1.000	1.000	1.000	1.000	1.000	1.000	1.000
13.47-83	hap1	-	-	-	-	-	A	-	B	A	B	B	B	A	B	A	B	B	A	B	B	B	B	A	A	B	B	B	A	B	B	B	A	A	A	B	B	B	A	A	A	B	A	B	A	A	A	A	A
13.47-83	hap2	-	-	-	-	-	A	-	A	B	A	A	B	A	A	A	B	B	A	B	B	B	B	B	A	B	A	B	B	A	B	A	B	A	A	B	B	A	B	B	B	B	A	B	A	A	A	A	A
13.47-83	gpo1	-	-	-	-	-	-	-	0	s	s	-	1	1	-	1	1	1	1	1	1	1	1	-	1	1	s	1	-	-	1	-	-	1	1	1	1	-	s	-	-	1	1	1	1	1	1	1	1
13.47-83	gpo2	-	-	-	-	-	-	-	-	s	s	0	-	-	0	-	-	-	-	-	-	-	-	0	-	-	s	-	0	0	-	0	0	-	-	-	-	0	s	0	0	-	-	-	-	-	-	-	-
13.47-83	prob	-	-	-	-	-	-	-	1.000	1.000	1.000	1.000	-	-	1.000	-	-	-	-	-	-	-	-	1.000	-	-	1.000	-	1.000	1.000	-	1.000	1.000	-	-	-	-	1.000	1.000	1.000	1.000	-	-	-	-	-	-	-	-
13.47-87	hap1	-	-	-	-	-	A	-	B	A	B	B	B	A	B	A	B	B	A	B	B	B	B	A	A	B	B	B	A	B	B	B	A	A	A	B	B	B	A	A	A	B	A	B	A	A	A	A	A
13.47-87	hap2	-	-	-	-	-	A	-	A	B	A	A	B	A	A	A	B	B	A	B	B	B	B	B	A	B	A	B	B	A	B	A	B	A	A	B	B	A	B	B	B	B	A	B	A	A	A	A	A
13.47-87	gpo1	-	-	-	-	-	-	-	0	s	s	-	1	1	-	1	1	1	1	1	1	1	1	-	1	1	s	1	-	-	1	-	-	1	1	1	1	-	s	-	-	1	1	1	1	1	1	1	1
13.47-87	gpo2	-	-	-	-	-	-	-	-	s	s	0	-	-	0	-	-	-	-	-	-	-	-	0	-	-	s	-	0	0	-	0	0	-	-	-	-	0	s	0	0	-	-	-	-	-	-	-	-
13.47-87	prob	-	-	-	-	-	-	-	1.000	1.000	1.000	1.000	-	-	1.000	-	-	-	-	-	-	-	-	1.000	-	-	1.000	-	1.000	1.000	-	1.000	1.000	-	-	-	-	1.000	1.000	1.000	1.000	-	-	-	-	-	-	-	-
13.20-16	hap1	A	A	B	B	A	A	B	A	A	B	B	B	A	B	A	B	B	A	B	B	B	B	A	A	B	B	B	A	B	B	B	A	A	A	B	B	B	A	A	A	B	A	B	A	A	A	A	A
13.20-16	hap2	A	A	B	B	A	A	B	A	A	B	B	B	A	B	A	B	B	A	B	B	B	B	A	A	B	B	B	A	B	B	B	A	A	A	B	B	B	A	A	A	B	A	B	A	A	A	A	A
13.20-16	gpo1	1	1	1	1	1	-	1	1	1	1	-	1	1	-	1	1	1	1	1	1	1	1	-	1	1	1	1	-	-	1	-	-	1	1	1	1	-	1	-	-	1	1	1	1	1	1	1	1
13.20-16	gpo2	1	1	1	1	1	-	1	-	1	1	1	-	-	1	-	-	-	-	-	-	-	-	1	-	-	1	-	1	1	-	1	1	-	-	-	-	1	1	1	1	-	-	-	-	-	-	-	-
13.20-16	prob	-	-	-	-	-	-	-	-	-	-	-	-	-	-	-	-	-	-	-	-	-	-	-	-	-	-	-	-	-	-	-	-	-	-	-	-	-	-	-	-	-	-	-	-	-	-	-	-
13.49-119	hap1	B	B	A	A	B	A	A	B	B	A	A	B	A	A	A	B	B	A	B	B	B	B	B	A	B	A	B	B	A	B	A	B	A	A	B	B	A	B	B	B	B	A	B	A	A	A	A	A
13.49-119	hap2	A	A	B	B	A	A	B	A	A	B	B	B	A	B	A	B	B	A	B	B	B	B	A	A	B	B	B	A	B	B	B	A	A	A	B	B	B	A	A	A	B	A	B	A	A	A	A	A
13.49-119	gpo1	s	s	s	s	s	-	s	s	s	0	0	-	-	0	-	-	-	-	-	-	-	-	s	-	-	0	-	s	0	-	0	0	-	-	-	-	0	0	0	0	-	-	-	-	-	-	-	-
13.49-119	gpo2	s	s	s	s	s	1	s	s	s	-	-	1	-	-	-	-	1	-	-	-	-	1	s	-	1	-	-	s	-	-	-	-	-	-	1	-	-	-	-	-	-	-	-	-	-	-	-	-
13.49-119	prob	1.000	1.000	1.000	1.000	1.000	-	1.000	1.000	1.000	1.000	1.000	-	-	1.000	-	-	-	-	-	-	-	-	1.000	-	-	1.000	-	1.000	1.000	-	1.000	1.000	-	-	-	-	1.000	1.000	1.000	1.000	-	-	-	-	-	-	-	-
13.49-122	hap1	B	B	A	A	B	A	A	B	B	A	A	B	A	A	A	B	B	A	B	B	B	B	B	A	B	A	B	B	A	B	A	B	A	A	B	B	A	B	B	B	B	A	B	A	A	A	A	A
13.49-122	hap2	B	B	A	A	B	B	A	B	B	B	B	A	A	B	A	B	A	A	B	B	B	A	B	A	A	B	B	B	B	B	B	A	A	A	A	B	B	A	A	A	B	A	B	A	A	A	A	A
13.49-122	gpo1	0	0	0	0	0	-	0	0	0	0	0	-	-	0	-	-	-	-	-	-	-	-	0	-	-	0	-	0	0	-	0	0	-	-	-	-	0	0	0	0	-	-	-	-	-	-	-	-
13.49-122	gpo2	0	0	0	0	0	0	0	0	0	-	-	0	-	-	-	-	0	-	-	-	-	0	0	-	0	-	-	0	-	-	-	-	-	-	0	-	-	-	-	-	-	-	-	-	-	-	-	-
13.49-122	prob	-	-	-	-	-	1.000	-	-	-	1.000	1.000	1.000	-	1.000	-	-	1.000	-	-	-	-	1.000	-	-	1.000	1.000	-	-	1.000	-	1.000	1.000	-	-	1.000	-	1.000	1.000	1.000	1.000	-	-	-	-	-	-	-	-
13.49-31	hap1	B	B	A	A	B	A	A	B	B	A	A	B	A	A	A	B	B	A	B	B	B	B	B	A	B	A	B	B	A	B	A	B	A	A	B	B	A	B	B	B	B	A	B	A	A	A	A	A
13.49-31	hap2	A	A	B	B	A	A	B	A	A	B	B	B	A	B	A	B	B	A	B	B	B	B	A	A	B	B	B	A	B	B	B	A	A	A	B	B	B	A	A	A	B	A	B	A	A	A	A	A
13.49-31	gpo1	s	s	s	s	s	-	s	s	s	0	0	-	-	0	-	-	-	-	-	-	-	-	s	-	-	0	-	s	0	-	0	0	-	-	-	-	0	0	0	0	-	-	-	-	-	-	-	-
13.49-31	gpo2	s	s	s	s	s	1	s	s	s	-	-	1	-	-	-	-	1	-	-	-	-	1	s	-	1	-	-	s	-	-	-	-	-	-	1	-	-	-	-	-	-	-	-	-	-	-	-	-
13.49-31	prob	1.000	1.000	1.000	1.000	1.000	-	1.000	1.000	1.000	1.000	1.000	-	-	1.000	-	-	-	-	-	-	-	-	1.000	-	-	1.000	-	1.000	1.000	-	1.000	1.000	-	-	-	-	1.000	1.000	1.000	1.000	-	-	-	-	-	-	-	-
13.49-48	hap1	B	B	A	A	B	A	A	B	B	A	A	B	A	A	A	B	B	A	B	B	B	B	B	A	B	A	B	B	-	B	A	B	A	A	B	B	A	B	B	B	B	A	B	A	A	A	A	A
13.49-48	hap2	A	A	B	B	A	A	B	A	A	B	B	B	A	B	A	B	B	A	B	B	B	B	A	A	B	B	B	A	-	B	B	A	A	A	B	B	B	A	A	A	B	A	B	A	A	A	A	A
13.49-48	gpo1	s	s	s	s	s	-	s	s	s	0	0	-	-	0	-	-	-	-	-	-	-	-	s	-	-	0	-	s	-	-	0	0	-	-	-	-	0	0	0	0	-	-	-	-	-	-	-	-
13.49-48	gpo2	s	s	s	s	s	1	s	s	s	-	-	1	-	-	-	-	1	-	-	-	-	1	s	-	1	-	-	s	-	-	-	-	-	-	1	-	-	-	-	-	-	-	-	-	-	-	-	-
13.49-48	prob	1.000	1.000	1.000	1.000	1.000	-	1.000	1.000	1.000	1.000	1.000	-	-	1.000	-	-	-	-	-	-	-	-	1.000	-	-	1.000	-	1.000	-	-	1.000	1.000	-	-	-	-	1.000	1.000	1.000	1.000	-	-	-	-	-	-	-	-
13.49-49	hap1	-	-	-	-	-	A	-	-	-	B	B	B	A	B	A	B	B	A	B	B	B	B	A	A	B	B	B	A	B	B	B	A	A	A	B	B	B	A	A	A	B	A	B	A	A	A	A	A
13.49-49	hap2	-	-	-	-	-	A	-	-	-	B	B	B	A	B	A	B	B	A	B	B	B	B	A	A	B	B	B	A	B	B	B	A	A	A	B	B	B	A	A	A	B	A	B	A	A	A	A	A
13.49-49	gpo1	-	-	-	-	-	-	-	-	-	1	1	-	-	1	-	-	-	-	-	-	-	-	1	-	-	1	-	1	1	-	1	1	-	-	-	-	1	1	1	1	-	-	-	-	-	-	-	-
13.49-49	gpo2	-	-	-	-	-	1	-	-	-	-	-	1	-	-	-	-	1	-	-	-	-	1	1	-	1	-	-	1	-	-	-	-	-	-	1	-	-	-	-	-	-	-	-	-	-	-	-	-
13.49-49	prob	-	-	-	-	-	-	-	-	-	-	-	-	-	-	-	-	-	-	-	-	-	-	-	-	-	-	-	-	-	-	-	-	-	-	-	-	-	-	-	-	-	-	-	-	-	-	-	-
13.49-61	hap1	B	B	A	A	B	A	A	B	B	A	A	B	A	A	A	B	B	A	B	B	B	B	B	A	B	A	B	B	A	B	A	B	A	A	-	B	A	B	B	B	B	A	B	A	A	A	A	A
13.49-61	hap2	B	B	A	A	B	B	A	B	B	B	B	A	A	B	A	B	A	A	B	B	B	A	B	A	A	B	B	B	B	B	B	A	A	A	-	B	B	A	A	A	B	A	B	A	A	A	A	A
13.49-61	gpo1	0	0	0	0	0	-	0	0	0	0	0	-	-	0	-	-	-	-	-	-	-	-	0	-	-	0	-	0	0	-	0	0	-	-	-	-	0	0	0	0	-	-	-	-	-	-	-	-
13.49-61	gpo2	0	0	0	0	0	0	0	0	0	-	-	0	-	-	-	-	0	-	-	-	-	0	0	-	0	-	-	0	-	-	-	-	-	-	-	-	-	-	-	-	-	-	-	-	-	-	-	-
13.49-61	prob	-	-	-	-	-	1.000	-	-	-	1.000	1.000	1.000	-	1.000	-	-	1.000	-	-	-	-	1.000	-	-	1.000	1.000	-	-	1.000	-	1.000	1.000	-	-	-	-	1.000	1.000	1.000	1.000	-	-	-	-	-	-	-	-
13.49-75	hap1	B	B	A	A	B	A	A	B	B	A	A	B	A	A	A	B	B	A	B	B	B	B	B	A	B	A	B	B	A	B	A	B	A	A	B	B	A	B	B	B	B	A	B	A	A	A	A	A
13.49-75	hap2	B	B	A	A	B	B	A	B	B	B	B	A	A	B	A	B	A	A	B	B	B	A	B	A	A	B	B	B	B	B	B	A	A	A	A	B	B	A	A	A	B	A	B	A	A	A	A	A
13.49-75	gpo1	0	0	0	0	0	-	0	0	0	0	0	-	-	0	-	-	-	-	-	-	-	-	0	-	-	0	-	0	0	-	0	0	-	-	-	-	0	0	0	0	-	-	-	-	-	-	-	-
13.49-75	gpo2	0	0	0	0	0	0	0	0	0	-	-	0	-	-	-	-	0	-	-	-	-	0	0	-	0	-	-	0	-	-	-	-	-	-	0	-	-	-	-	-	-	-	-	-	-	-	-	-
13.49-75	prob	-	-	-	-	-	1.000	-	-	-	1.000	1.000	1.000	-	1.000	-	-	1.000	-	-	-	-	1.000	-	-	1.000	1.000	-	-	1.000	-	1.000	1.000	-	-	1.000	-	1.000	1.000	1.000	1.000	-	-	-	-	-	-	-	-
13.49-84	hap1	B	B	A	A	B	A	A	B	B	A	A	B	A	A	A	B	B	A	B	B	B	B	B	A	B	A	B	B	A	B	A	B	A	A	B	B	A	B	B	B	B	A	B	A	A	A	A	A
13.49-84	hap2	B	B	A	A	B	B	A	B	B	B	B	A	A	B	A	B	A	A	B	B	B	A	B	A	A	B	B	B	B	B	B	A	A	A	A	B	B	A	A	A	B	A	B	A	A	A	A	A
13.49-84	gpo1	0	0	0	0	0	-	0	0	0	0	0	-	-	0	-	-	-	-	-	-	-	-	0	-	-	0	-	0	0	-	0	0	-	-	-	-	0	0	0	0	-	-	-	-	-	-	-	-
13.49-84	gpo2	0	0	0	0	0	0	0	0	0	-	-	0	-	-	-	-	0	-	-	-	-	0	0	-	0	-	-	0	-	-	-	-	-	-	0	-	-	-	-	-	-	-	-	-	-	-	-	-
13.49-84	prob	-	-	-	-	-	1.000	-	-	-	1.000	1.000	1.000	-	1.000	-	-	1.000	-	-	-	-	1.000	-	-	1.000	1.000	-	-	1.000	-	1.000	1.000	-	-	1.000	-	1.000	1.000	1.000	1.000	-	-	-	-	-	-	-	-
13.49-90	hap1	B	B	A	A	B	A	A	B	B	A	A	B	A	A	A	B	B	A	B	B	B	B	B	A	B	A	B	B	A	B	A	B	A	A	B	B	A	B	B	B	B	A	B	A	A	A	A	A
13.49-90	hap2	A	A	B	B	A	A	B	A	A	B	B	B	A	B	A	B	B	A	B	B	B	B	A	A	B	B	B	A	B	B	B	A	A	A	B	B	B	A	A	A	B	A	B	A	A	A	A	A
13.49-90	gpo1	s	s	s	s	s	-	s	s	s	0	0	-	-	0	-	-	-	-	-	-	-	-	s	-	-	0	-	s	0	-	0	0	-	-	-	-	0	0	0	0	-	-	-	-	-	-	-	-
13.49-90	gpo2	s	s	s	s	s	1	s	s	s	-	-	1	-	-	-	-	1	-	-	-	-	1	s	-	1	-	-	s	-	-	-	-	-	-	1	-	-	-	-	-	-	-	-	-	-	-	-	-
13.49-90	prob	1.000	1.000	1.000	1.000	1.000	-	1.000	1.000	1.000	1.000	1.000	-	-	1.000	-	-	-	-	-	-	-	-	1.000	-	-	1.000	-	1.000	1.000	-	1.000	1.000	-	-	-	-	1.000	1.000	1.000	1.000	-	-	-	-	-	-	-	-
13.52-13	hap1	B	B	A	A	B	A	A	B	B	A	A	B	A	A	A	B	B	A	B	B	B	B	B	A	B	A	B	B	A	B	A	B	A	A	B	B	A	B	B	B	B	A	B	A	A	A	A	A
13.52-13	hap2	A	B	A	A	B	A	A	B	B	A	A	B	A	A	A	B	B	A	B	B	B	B	B	A	B	A	B	B	A	B	A	A	A	A	B	B	A	A	A	A	B	A	B	A	A	A	A	A
13.52-13	gpo1	1	-	-	-	-	-	-	-	-	-	-	-	-	-	-	-	-	-	-	-	-	-	-	-	-	-	-	-	-	-	-	1	-	-	-	-	-	1	1	1	-	-	-	-	-	-	-	-
13.52-13	gpo2	-	0	0	0	0	-	0	0	0	0	0	-	-	0	-	-	-	-	-	-	-	-	0	-	-	0	-	0	0	-	0	-	-	-	-	-	0	-	-	-	-	-	-	-	-	-	-	-
13.52-13	prob	1.000	-	-	-	-	-	-	-	-	-	-	-	-	-	-	-	-	-	-	-	-	-	-	-	-	-	-	-	-	-	-	1.000	-	-	-	-	-	1.000	1.000	1.000	-	-	-	-	-	-	-	-
13.52-15	hap1	A	B	A	A	B	A	A	B	B	A	A	B	A	A	A	B	B	A	B	B	B	B	B	A	B	A	B	B	A	B	A	A	A	A	B	B	A	A	A	A	B	A	B	A	A	A	A	A
13.52-15	hap2	A	A	B	B	A	A	B	A	A	B	B	B	A	B	A	B	B	A	B	B	B	B	A	A	B	B	B	A	B	B	B	A	A	A	B	B	B	A	A	A	B	A	B	A	A	A	A	A
13.52-15	gpo1	0	-	-	-	-	-	-	-	-	-	-	-	-	-	-	-	-	-	-	-	-	-	-	-	-	-	-	-	-	-	-	0	-	-	-	-	-	0	0	0	-	-	-	-	-	-	-	-
13.52-15	gpo2	-	1	1	1	1	-	1	1	1	1	1	-	-	1	-	-	-	-	-	-	-	-	1	-	-	1	-	1	1	-	1	-	-	-	-	-	1	-	-	-	-	-	-	-	-	-	-	-
13.52-15	prob	-	1.000	1.000	1.000	1.000	-	1.000	1.000	1.000	1.000	1.000	-	-	1.000	-	-	-	-	-	-	-	-	1.000	-	-	1.000	-	1.000	1.000	-	1.000	-	-	-	-	-	1.000	-	-	-	-	-	-	-	-	-	-	-
13.52-18	hap1	B	B	A	A	B	A	A	B	B	A	A	B	A	A	A	B	B	A	B	B	B	B	B	A	B	A	B	B	A	B	A	A	A	A	B	B	A	A	A	A	B	A	B	A	A	A	A	A
13.52-18	hap2	A	A	B	B	A	A	B	A	A	B	B	B	A	B	A	B	B	A	B	B	B	B	A	A	B	B	B	A	B	B	B	A	A	A	B	B	B	A	A	A	B	A	B	A	A	A	A	A
13.52-18	gpo1	1	-	-	-	-	-	-	-	-	-	-	-	-	-	-	-	-	-	-	-	-	-	-	-	-	-	-	-	-	-	-	0	-	-	-	-	-	0	0	0	-	-	-	-	-	-	-	-
13.52-18	gpo2	-	1	1	1	1	-	1	1	1	1	1	-	-	1	-	-	-	-	-	-	-	-	1	-	-	1	-	1	1	-	1	-	-	-	-	-	1	-	-	-	-	-	-	-	-	-	-	-
13.52-18	prob	1.000	1.000	1.000	1.000	1.000	-	1.000	1.000	1.000	1.000	1.000	-	-	1.000	-	-	-	-	-	-	-	-	1.000	-	-	1.000	-	1.000	1.000	-	1.000	-	-	-	-	-	1.000	-	-	-	-	-	-	-	-	-	-	-
13.52-27	hap1	A	B	A	A	B	A	A	B	B	A	A	B	A	A	A	B	B	A	B	B	B	B	B	A	B	A	B	B	A	B	A	A	A	A	B	B	A	A	A	A	B	A	B	A	A	A	A	A
13.52-27	hap2	A	A	B	B	A	A	B	A	A	B	B	B	A	B	A	B	B	A	B	B	B	B	A	A	B	B	B	A	B	B	B	A	A	A	B	B	B	A	A	A	B	A	B	A	A	A	A	A
13.52-27	gpo1	0	-	-	-	-	-	-	-	-	-	-	-	-	-	-	-	-	-	-	-	-	-	-	-	-	-	-	-	-	-	-	0	-	-	-	-	-	0	0	0	-	-	-	-	-	-	-	-
13.52-27	gpo2	-	1	1	1	1	-	1	1	1	1	1	-	-	1	-	-	-	-	-	-	-	-	1	-	-	1	-	1	1	-	1	-	-	-	-	-	1	-	-	-	-	-	-	-	-	-	-	-
13.52-27	prob	-	1.000	1.000	1.000	1.000	-	1.000	1.000	1.000	1.000	1.000	-	-	1.000	-	-	-	-	-	-	-	-	1.000	-	-	1.000	-	1.000	1.000	-	1.000	-	-	-	-	-	1.000	-	-	-	-	-	-	-	-	-	-	-
13.52-5	hap1	A	B	A	A	B	A	A	B	B	A	A	B	A	A	A	B	B	A	B	B	B	B	B	A	B	A	B	B	A	B	A	A	A	A	B	B	A	A	A	A	B	A	B	A	A	A	A	A
13.52-5	hap2	A	A	B	B	A	A	B	A	A	B	B	B	A	B	A	B	B	A	B	B	B	B	A	A	B	B	B	A	B	B	B	A	A	A	B	B	B	A	A	A	B	A	B	A	A	A	A	A
13.52-5	gpo1	0	-	-	-	-	-	-	-	-	-	-	-	-	-	-	-	-	-	-	-	-	-	-	-	-	-	-	-	-	-	-	0	-	-	-	-	-	0	0	0	-	-	-	-	-	-	-	-
13.52-5	gpo2	-	1	1	1	1	-	1	1	1	1	1	-	-	1	-	-	-	-	-	-	-	-	1	-	-	1	-	1	1	-	1	-	-	-	-	-	1	-	-	-	-	-	-	-	-	-	-	-
13.52-5	prob	-	1.000	1.000	1.000	1.000	-	1.000	1.000	1.000	1.000	1.000	-	-	1.000	-	-	-	-	-	-	-	-	1.000	-	-	1.000	-	1.000	1.000	-	1.000	-	-	-	-	-	1.000	-	-	-	-	-	-	-	-	-	-	-
13.52-50	hap1	B	B	A	A	B	A	A	B	B	A	A	B	A	A	A	B	B	A	B	B	B	B	B	A	B	A	B	B	A	B	A	B	A	A	B	B	A	B	B	B	B	A	B	A	A	A	A	A
13.52-50	hap2	A	A	B	B	A	A	B	A	A	B	B	B	A	B	A	B	B	A	B	B	B	B	A	A	B	B	B	A	B	B	B	A	A	A	B	B	B	A	A	A	B	A	B	A	A	A	A	A
13.52-50	gpo1	1	-	-	-	-	-	-	-	-	-	-	-	-	-	-	-	-	-	-	-	-	-	-	-	-	-	-	-	-	-	-	1	-	-	-	-	-	1	1	1	-	-	-	-	-	-	-	-
13.52-50	gpo2	-	1	1	1	1	-	1	1	1	1	1	-	-	1	-	-	-	-	-	-	-	-	1	-	-	1	-	1	1	-	1	-	-	-	-	-	1	-	-	-	-	-	-	-	-	-	-	-
13.52-50	prob	1.000	1.000	1.000	1.000	1.000	-	1.000	1.000	1.000	1.000	1.000	-	-	1.000	-	-	-	-	-	-	-	-	1.000	-	-	1.000	-	1.000	1.000	-	1.000	1.000	-	-	-	-	1.000	1.000	1.000	1.000	-	-	-	-	-	-	-	-
13.52-51	hap1	A	B	A	A	B	A	A	B	B	A	A	B	A	A	A	B	B	A	B	B	B	B	B	A	B	A	B	B	A	B	A	A	A	A	B	B	A	A	A	A	B	A	B	A	A	A	A	A
13.52-51	hap2	A	A	B	B	A	A	B	A	A	B	B	B	A	B	A	B	B	A	B	B	B	B	A	A	B	B	B	A	B	B	B	A	A	A	B	B	B	A	A	A	B	A	B	A	A	A	A	A
13.52-51	gpo1	0	-	-	-	-	-	-	-	-	-	-	-	-	-	-	-	-	-	-	-	-	-	-	-	-	-	-	-	-	-	-	0	-	-	-	-	-	0	0	0	-	-	-	-	-	-	-	-
13.52-51	gpo2	-	1	1	1	1	-	1	1	1	1	1	-	-	1	-	-	-	-	-	-	-	-	1	-	-	1	-	1	1	-	1	-	-	-	-	-	1	-	-	-	-	-	-	-	-	-	-	-
13.52-51	prob	-	1.000	1.000	1.000	1.000	-	1.000	1.000	1.000	1.000	1.000	-	-	1.000	-	-	-	-	-	-	-	-	1.000	-	-	1.000	-	1.000	1.000	-	1.000	-	-	-	-	-	1.000	-	-	-	-	-	-	-	-	-	-	-
13.52-57	hap1	B	B	A	A	B	A	A	B	B	A	A	B	A	A	A	B	B	A	B	B	B	B	B	A	B	A	B	B	A	B	A	B	A	A	B	B	A	B	B	B	B	A	B	A	A	A	A	A
13.52-57	hap2	A	A	B	B	A	A	B	A	A	B	B	B	A	B	A	B	B	A	B	B	B	B	A	A	B	B	B	A	B	B	B	A	A	A	B	B	B	A	A	A	B	A	B	A	A	A	A	A
13.52-57	gpo1	1	-	-	-	-	-	-	-	-	-	-	-	-	-	-	-	-	-	-	-	-	-	-	-	-	-	-	-	-	-	-	1	-	-	-	-	-	1	1	1	-	-	-	-	-	-	-	-
13.52-57	gpo2	-	1	1	1	1	-	1	1	1	1	1	-	-	1	-	-	-	-	-	-	-	-	1	-	-	1	-	1	1	-	1	-	-	-	-	-	1	-	-	-	-	-	-	-	-	-	-	-
13.52-57	prob	1.000	1.000	1.000	1.000	1.000	-	1.000	1.000	1.000	1.000	1.000	-	-	1.000	-	-	-	-	-	-	-	-	1.000	-	-	1.000	-	1.000	1.000	-	1.000	1.000	-	-	-	-	1.000	1.000	1.000	1.000	-	-	-	-	-	-	-	-
13.52-60	hap1	A	B	A	A	B	A	A	B	B	A	A	B	A	A	A	B	B	A	B	B	B	B	B	A	B	A	B	B	A	B	A	A	A	A	B	B	A	A	A	A	B	A	B	A	A	A	A	A
13.52-60	hap2	A	B	A	A	B	A	A	B	B	A	A	B	A	A	A	B	B	A	B	B	B	B	B	A	B	A	B	B	A	B	A	A	A	A	B	B	A	A	A	A	B	A	B	A	A	A	A	A
13.52-60	gpo1	0	-	-	-	-	-	-	-	-	-	-	-	-	-	-	-	-	-	-	-	-	-	-	-	-	-	-	-	-	-	-	0	-	-	-	-	-	0	0	0	-	-	-	-	-	-	-	-
13.52-60	gpo2	-	0	0	0	0	-	0	0	0	0	0	-	-	0	-	-	-	-	-	-	-	-	0	-	-	0	-	0	0	-	0	-	-	-	-	-	0	-	-	-	-	-	-	-	-	-	-	-
13.52-60	prob	-	-	-	-	-	-	-	-	-	-	-	-	-	-	-	-	-	-	-	-	-	-	-	-	-	-	-	-	-	-	-	-	-	-	-	-	-	-	-	-	-	-	-	-	-	-	-	-
13.52-7	hap1	B	B	A	A	B	A	A	B	B	A	A	B	A	A	A	B	B	A	B	B	B	B	B	A	B	A	B	B	A	B	A	B	A	A	B	B	A	B	B	B	B	A	B	A	A	A	A	A
13.52-7	hap2	A	B	A	A	B	A	A	B	B	A	A	B	A	A	A	B	B	A	B	B	B	B	B	A	B	A	B	B	A	B	A	A	A	A	B	B	A	A	A	A	B	A	B	A	A	A	A	A
13.52-7	gpo1	1	-	-	-	-	-	-	-	-	-	-	-	-	-	-	-	-	-	-	-	-	-	-	-	-	-	-	-	-	-	-	1	-	-	-	-	-	1	1	1	-	-	-	-	-	-	-	-
13.52-7	gpo2	-	0	0	0	0	-	0	0	0	0	0	-	-	0	-	-	-	-	-	-	-	-	0	-	-	0	-	0	0	-	0	-	-	-	-	-	0	-	-	-	-	-	-	-	-	-	-	-
13.52-7	prob	1.000	-	-	-	-	-	-	-	-	-	-	-	-	-	-	-	-	-	-	-	-	-	-	-	-	-	-	-	-	-	-	1.000	-	-	-	-	-	1.000	1.000	1.000	-	-	-	-	-	-	-	-
13.52-9	hap1	A	B	A	A	B	A	A	B	B	A	A	B	A	A	A	B	B	A	B	B	B	B	B	A	B	A	B	B	A	B	A	A	A	A	B	B	A	A	A	A	B	A	B	A	A	A	A	A
13.52-9	hap2	A	B	A	A	B	A	A	B	B	A	A	B	A	A	A	B	B	A	B	B	B	B	B	A	B	A	B	B	A	B	A	A	A	A	B	B	A	A	A	A	B	A	B	A	A	A	A	A
13.52-9	gpo1	0	-	-	-	-	-	-	-	-	-	-	-	-	-	-	-	-	-	-	-	-	-	-	-	-	-	-	-	-	-	-	0	-	-	-	-	-	0	0	0	-	-	-	-	-	-	-	-
13.52-9	gpo2	-	0	0	0	0	-	0	0	0	0	0	-	-	0	-	-	-	-	-	-	-	-	0	-	-	0	-	0	0	-	0	-	-	-	-	-	0	-	-	-	-	-	-	-	-	-	-	-
13.52-9	prob	-	-	-	-	-	-	-	-	-	-	-	-	-	-	-	-	-	-	-	-	-	-	-	-	-	-	-	-	-	-	-	-	-	-	-	-	-	-	-	-	-	-	-	-	-	-	-	-
13.53-13	hap1	B	B	A	A	B	A	A	B	B	A	A	B	A	A	A	B	B	A	B	B	B	B	B	A	B	A	B	B	A	B	A	B	A	A	B	B	A	B	A	A	B	A	B	A	A	A	A	A
13.53-13	hap2	A	A	B	B	A	A	B	A	A	B	B	B	A	B	A	B	B	A	B	B	B	B	A	A	B	B	B	A	B	B	B	A	A	A	B	B	B	A	A	A	B	A	B	A	A	A	A	A
13.53-13	gpo1	0	s	s	s	s	-	s	s	s	s	s	-	-	s	-	-	-	-	-	-	-	-	s	-	-	s	-	s	s	-	s	0	-	-	-	-	s	0	-	-	-	-	-	-	-	-	-	-
13.53-13	gpo2	-	s	s	s	s	-	s	s	s	s	s	-	-	s	-	-	-	-	-	-	-	-	s	-	-	s	-	s	s	-	s	-	-	-	-	-	s	-	-	-	-	-	-	-	-	-	-	-
13.53-13	prob	1.000	1.000	1.000	1.000	1.000	-	1.000	1.000	1.000	1.000	1.000	-	-	1.000	-	-	-	-	-	-	-	-	1.000	-	-	1.000	-	1.000	1.000	-	1.000	1.000	-	-	-	-	1.000	1.000	-	-	-	-	-	-	-	-	-	-
13.53-15	hap1	A	A	B	B	A	A	B	A	A	B	B	B	A	B	A	B	B	A	B	B	B	B	A	A	B	B	B	A	B	B	B	A	A	A	B	B	B	A	A	A	B	A	B	A	A	A	A	A
13.53-15	hap2	A	B	A	A	B	A	A	B	B	A	A	B	A	A	A	B	B	A	B	B	B	B	B	A	B	A	B	B	A	B	A	A	A	A	B	B	A	A	A	A	B	A	B	A	A	A	A	A
13.53-15	gpo1	1	s	s	s	s	-	s	s	s	s	s	-	-	s	-	-	-	-	-	-	-	-	s	-	-	s	-	s	s	-	s	1	-	-	-	-	s	1	-	-	-	-	-	-	-	-	-	-
13.53-15	gpo2	-	s	s	s	s	-	s	s	s	s	s	-	-	s	-	-	-	-	-	-	-	-	s	-	-	s	-	s	s	-	s	-	-	-	-	-	s	-	-	-	-	-	-	-	-	-	-	-
13.53-15	prob	-	1.000	1.000	1.000	1.000	-	1.000	1.000	1.000	1.000	1.000	-	-	1.000	-	-	-	-	-	-	-	-	1.000	-	-	1.000	-	1.000	1.000	-	1.000	-	-	-	-	-	1.000	-	-	-	-	-	-	-	-	-	-	-
13.53-23	hap1	A	A	B	B	A	A	B	A	A	B	B	B	A	B	A	B	B	A	B	B	B	B	A	A	B	B	B	A	B	B	B	A	A	A	B	B	B	A	A	A	B	A	B	A	A	A	A	A
13.53-23	hap2	A	B	A	A	B	A	A	B	B	A	A	B	A	A	A	B	B	A	B	B	B	B	B	A	B	A	B	B	A	B	A	A	A	A	B	B	A	A	A	A	B	A	B	A	A	A	A	A
13.53-23	gpo1	1	s	s	s	s	-	s	s	s	s	s	-	-	s	-	-	-	-	-	-	-	-	s	-	-	s	-	s	s	-	s	1	-	-	-	-	s	1	-	-	-	-	-	-	-	-	-	-
13.53-23	gpo2	-	s	s	s	s	-	s	s	s	s	s	-	-	s	-	-	-	-	-	-	-	-	s	-	-	s	-	s	s	-	s	-	-	-	-	-	s	-	-	-	-	-	-	-	-	-	-	-
13.53-23	prob	-	1.000	1.000	1.000	1.000	-	1.000	1.000	1.000	1.000	1.000	-	-	1.000	-	-	-	-	-	-	-	-	1.000	-	-	1.000	-	1.000	1.000	-	1.000	-	-	-	-	-	1.000	-	-	-	-	-	-	-	-	-	-	-
13.53-24	hap1	B	B	A	A	B	A	A	B	B	A	A	B	A	A	A	B	B	A	B	B	B	B	B	A	B	A	B	B	-	B	A	B	A	A	B	B	A	B	A	A	B	A	B	A	A	A	A	A
13.53-24	hap2	A	B	A	A	B	A	A	B	B	A	A	B	A	A	A	B	B	A	B	B	B	B	B	A	B	A	B	B	-	B	A	A	A	A	B	B	A	A	A	A	B	A	B	A	A	A	A	A
13.53-24	gpo1	0	0	0	0	0	-	0	0	0	0	0	-	-	0	-	-	-	-	-	-	-	-	0	-	-	0	-	0	-	-	0	0	-	-	-	-	0	0	-	-	-	-	-	-	-	-	-	-
13.53-24	gpo2	-	0	0	0	0	-	0	0	0	0	0	-	-	0	-	-	-	-	-	-	-	-	0	-	-	0	-	0	-	-	0	-	-	-	-	-	0	-	-	-	-	-	-	-	-	-	-	-
13.53-24	prob	1.000	-	-	-	-	-	-	-	-	-	-	-	-	-	-	-	-	-	-	-	-	-	-	-	-	-	-	-	-	-	-	1.000	-	-	-	-	-	1.000	-	-	-	-	-	-	-	-	-	-
13.53-27	hap1	B	B	A	A	B	A	A	B	B	A	A	B	A	A	A	B	B	A	B	B	B	B	B	A	B	A	B	B	-	B	A	B	A	A	B	B	A	B	A	A	B	A	B	A	A	A	A	A
13.53-27	hap2	A	B	A	A	B	A	A	B	B	A	A	B	A	A	A	B	B	A	B	B	B	B	B	A	B	A	B	B	-	B	A	A	A	A	B	B	A	A	A	A	B	A	B	A	A	A	A	A
13.53-27	gpo1	0	0	0	0	0	-	0	0	0	0	0	-	-	0	-	-	-	-	-	-	-	-	0	-	-	0	-	0	-	-	0	0	-	-	-	-	0	0	-	-	-	-	-	-	-	-	-	-
13.53-27	gpo2	-	0	0	0	0	-	0	0	0	0	0	-	-	0	-	-	-	-	-	-	-	-	0	-	-	0	-	0	-	-	0	-	-	-	-	-	0	-	-	-	-	-	-	-	-	-	-	-
13.53-27	prob	1.000	-	-	-	-	-	-	-	-	-	-	-	-	-	-	-	-	-	-	-	-	-	-	-	-	-	-	-	-	-	-	1.000	-	-	-	-	-	1.000	-	-	-	-	-	-	-	-	-	-
13.53-28	hap1	A	A	B	B	A	A	B	A	A	B	B	B	A	B	A	B	B	A	B	B	B	B	A	A	B	B	B	A	B	B	B	A	A	A	B	B	B	A	A	A	B	A	B	A	A	A	A	A
13.53-28	hap2	A	B	A	A	B	A	A	B	B	A	A	B	A	A	A	B	B	A	B	B	B	B	B	A	B	A	B	B	A	B	A	A	A	A	B	B	A	A	A	A	B	A	B	A	A	A	A	A
13.53-28	gpo1	1	s	s	s	s	-	s	s	s	s	s	-	-	s	-	-	-	-	-	-	-	-	s	-	-	s	-	s	s	-	s	1	-	-	-	-	s	1	-	-	-	-	-	-	-	-	-	-
13.53-28	gpo2	-	s	s	s	s	-	s	s	s	s	s	-	-	s	-	-	-	-	-	-	-	-	s	-	-	s	-	s	s	-	s	-	-	-	-	-	s	-	-	-	-	-	-	-	-	-	-	-
13.53-28	prob	-	1.000	1.000	1.000	1.000	-	1.000	1.000	1.000	1.000	1.000	-	-	1.000	-	-	-	-	-	-	-	-	1.000	-	-	1.000	-	1.000	1.000	-	1.000	-	-	-	-	-	1.000	-	-	-	-	-	-	-	-	-	-	-
13.53-4	hap1	A	-	-	-	-	A	-	-	-	-	-	B	A	-	A	B	B	A	B	B	B	B	-	A	B	-	B	-	-	B	-	A	A	A	B	B	-	A	A	A	B	A	B	A	A	A	A	A
13.53-4	hap2	A	-	-	-	-	A	-	-	-	-	-	B	A	-	A	B	B	A	B	B	B	B	-	A	B	-	B	-	-	B	-	A	A	A	B	B	-	A	A	A	B	A	B	A	A	A	A	A
13.53-4	gpo1	1	-	-	-	-	-	-	-	-	-	-	-	-	-	-	-	-	-	-	-	-	-	-	-	-	-	-	-	-	-	-	1	-	-	-	-	-	1	-	-	-	-	-	-	-	-	-	-
13.53-4	gpo2	-	-	-	-	-	-	-	-	-	-	-	-	-	-	-	-	-	-	-	-	-	-	-	-	-	-	-	-	-	-	-	-	-	-	-	-	-	-	-	-	-	-	-	-	-	-	-	-
13.53-4	prob	-	-	-	-	-	-	-	-	-	-	-	-	-	-	-	-	-	-	-	-	-	-	-	-	-	-	-	-	-	-	-	-	-	-	-	-	-	-	-	-	-	-	-	-	-	-	-	-
13.53-43	hap1	B	B	A	A	B	A	A	B	B	A	A	B	A	A	A	B	B	A	B	B	B	B	B	A	B	A	B	B	-	B	A	B	A	A	B	B	A	B	A	A	B	A	B	A	A	A	A	A
13.53-43	hap2	A	B	A	A	B	A	A	B	B	A	A	B	A	A	A	B	B	A	B	B	B	B	B	A	B	A	B	B	-	B	A	A	A	A	B	B	A	A	A	A	B	A	B	A	A	A	A	A
13.53-43	gpo1	0	0	0	0	0	-	0	0	0	0	0	-	-	0	-	-	-	-	-	-	-	-	0	-	-	0	-	0	-	-	0	0	-	-	-	-	0	0	-	-	-	-	-	-	-	-	-	-
13.53-43	gpo2	-	0	0	0	0	-	0	0	0	0	0	-	-	0	-	-	-	-	-	-	-	-	0	-	-	0	-	0	-	-	0	-	-	-	-	-	0	-	-	-	-	-	-	-	-	-	-	-
13.53-43	prob	1.000	-	-	-	-	-	-	-	-	-	-	-	-	-	-	-	-	-	-	-	-	-	-	-	-	-	-	-	-	-	-	1.000	-	-	-	-	-	1.000	-	-	-	-	-	-	-	-	-	-
13.53-87	hap1	B	B	A	A	B	A	A	B	B	A	A	B	A	A	A	B	B	A	B	B	B	B	B	A	B	A	B	B	A	B	A	B	A	A	B	B	A	B	A	A	B	A	B	A	A	A	A	A
13.53-87	hap2	A	A	B	B	A	A	B	A	A	B	B	B	A	B	A	B	B	A	B	B	B	B	A	A	B	B	B	A	B	B	B	A	A	A	B	B	B	A	A	A	B	A	B	A	A	A	A	A
13.53-87	gpo1	0	s	s	s	s	-	s	s	s	s	s	-	-	s	-	-	-	-	-	-	-	-	s	-	-	s	-	s	s	-	s	0	-	-	-	-	s	0	-	-	-	-	-	-	-	-	-	-
13.53-87	gpo2	-	s	s	s	s	-	s	s	s	s	s	-	-	s	-	-	-	-	-	-	-	-	s	-	-	s	-	s	s	-	s	-	-	-	-	-	s	-	-	-	-	-	-	-	-	-	-	-
13.53-87	prob	1.000	1.000	1.000	1.000	1.000	-	1.000	1.000	1.000	1.000	1.000	-	-	1.000	-	-	-	-	-	-	-	-	1.000	-	-	1.000	-	1.000	1.000	-	1.000	1.000	-	-	-	-	1.000	1.000	-	-	-	-	-	-	-	-	-	-
13.56-29	hap1	A	A	B	B	A	A	B	A	A	B	B	B	A	B	A	B	B	A	B	B	B	B	A	A	B	B	B	A	B	B	B	A	A	A	B	B	B	A	A	A	B	A	B	A	A	A	A	A
13.56-29	hap2	B	B	A	A	B	A	A	B	B	A	B	A	B	B	B	A	A	B	A	A	A	A	A	B	A	A	A	A	B	A	B	A	B	B	A	A	B	B	A	A	A	B	A	B	B	B	B	B
13.56-29	gpo1	-	1	1	1	1	-	1	1	1	1	1	-	-	1	-	-	-	-	-	-	-	-	1	-	-	1	-	1	1	-	1	-	-	-	-	-	1	-	-	-	-	-	-	-	-	-	-	-
13.56-29	gpo2	-	-	-	-	-	-	-	-	-	-	0	0	0	0	0	0	0	0	0	0	0	0	0	0	0	-	0	0	0	0	0	0	0	0	0	0	0	-	0	0	0	0	0	0	0	0	0	0
13.56-29	prob	1.000	1.000	1.000	1.000	1.000	-	1.000	1.000	1.000	1.000	-	1.000	1.000	-	1.000	1.000	1.000	1.000	1.000	1.000	1.000	1.000	-	1.000	1.000	1.000	1.000	-	-	1.000	-	-	1.000	1.000	1.000	1.000	-	1.000	-	-	1.000	1.000	1.000	1.000	1.000	1.000	1.000	1.000
13.56-32	hap1	A	B	A	A	B	A	A	B	B	A	A	B	A	A	A	B	B	A	B	B	B	B	B	A	B	A	B	B	A	B	A	A	A	A	B	B	A	A	A	A	B	A	B	A	A	A	A	A
13.56-32	hap2	B	B	A	A	B	A	A	B	B	A	B	A	B	B	B	A	A	B	A	A	A	A	A	B	A	A	A	A	B	A	B	A	B	B	A	A	B	B	A	A	A	B	A	B	B	B	B	B
13.56-32	gpo1	-	0	0	0	0	-	0	0	0	0	s	-	-	s	-	-	-	-	-	-	-	-	s	-	-	0	-	s	s	-	s	-	-	-	-	-	s	-	-	-	-	-	-	-	-	-	-	-
13.56-32	gpo2	-	-	-	-	-	-	-	-	-	-	s	0	0	s	0	0	0	0	0	0	0	0	s	0	0	-	0	s	s	0	s	0	0	0	0	0	s	-	0	0	0	0	0	0	0	0	0	0
13.56-32	prob	1.000	-	-	-	-	-	-	-	-	-	1.000	1.000	1.000	1.000	1.000	1.000	1.000	1.000	1.000	1.000	1.000	1.000	1.000	1.000	1.000	-	1.000	1.000	1.000	1.000	1.000	-	1.000	1.000	1.000	1.000	1.000	1.000	-	-	1.000	1.000	1.000	1.000	1.000	1.000	1.000	1.000
13.56-35	hap1	A	A	B	B	A	A	B	A	A	B	B	B	A	B	A	B	B	A	B	B	B	B	A	A	B	B	B	A	B	B	B	A	A	A	B	B	B	A	A	A	B	A	B	A	A	A	A	A
13.56-35	hap2	B	B	A	A	B	A	A	B	B	A	A	B	A	A	A	B	B	A	B	B	B	B	B	A	B	A	B	B	A	B	A	B	A	A	B	B	A	B	B	B	B	A	B	A	A	A	A	A
13.56-35	gpo1	-	1	1	1	1	-	1	1	1	1	s	-	-	s	-	-	-	-	-	-	-	-	s	-	-	1	-	s	s	-	s	-	-	-	-	-	s	-	-	-	-	-	-	-	-	-	-	-
13.56-35	gpo2	-	-	-	-	-	-	-	-	-	-	s	1	1	s	1	1	1	1	1	1	1	1	s	1	1	-	1	s	s	1	s	1	1	1	1	1	s	-	1	1	1	1	1	1	1	1	1	1
13.56-35	prob	1.000	1.000	1.000	1.000	1.000	-	1.000	1.000	1.000	1.000	1.000	-	-	1.000	-	-	-	-	-	-	-	-	1.000	-	-	1.000	-	1.000	1.000	-	1.000	1.000	-	-	-	-	1.000	1.000	1.000	1.000	-	-	-	-	-	-	-	-
13.56-40	hap1	A	A	B	B	A	A	B	A	A	B	B	B	A	B	A	B	B	A	B	B	B	B	A	A	B	B	B	A	B	B	B	A	A	A	B	B	B	A	A	A	B	A	B	A	A	A	A	A
13.56-40	hap2	B	B	A	A	B	A	A	B	B	A	A	B	A	A	A	B	B	A	B	B	B	B	B	A	B	A	B	B	A	B	A	B	A	A	B	B	A	B	B	B	B	A	B	A	A	A	A	A
13.56-40	gpo1	-	1	1	1	1	-	1	1	1	1	s	-	-	s	-	-	-	-	-	-	-	-	s	-	-	1	-	s	s	-	s	-	-	-	-	-	s	-	-	-	-	-	-	-	-	-	-	-
13.56-40	gpo2	-	-	-	-	-	-	-	-	-	-	s	1	1	s	1	1	1	1	1	1	1	1	s	1	1	-	1	s	s	1	s	1	1	1	1	1	s	-	1	1	1	1	1	1	1	1	1	1
13.56-40	prob	1.000	1.000	1.000	1.000	1.000	-	1.000	1.000	1.000	1.000	1.000	-	-	1.000	-	-	-	-	-	-	-	-	1.000	-	-	1.000	-	1.000	1.000	-	1.000	1.000	-	-	-	-	1.000	1.000	1.000	1.000	-	-	-	-	-	-	-	-
13.56-53	hap1	A	A	B	B	A	A	B	A	A	B	B	B	A	B	A	B	B	A	B	B	B	B	A	A	B	B	B	A	B	B	B	A	A	A	B	B	B	A	A	A	B	A	B	A	A	A	A	A
13.56-53	hap2	B	B	A	A	B	A	A	B	B	A	B	A	B	B	B	A	A	B	A	A	A	A	A	B	A	A	A	A	B	A	B	A	B	B	A	A	B	B	A	A	A	B	A	B	B	B	B	B
13.56-53	gpo1	-	1	1	1	1	-	1	1	1	1	1	-	-	1	-	-	-	-	-	-	-	-	1	-	-	1	-	1	1	-	1	-	-	-	-	-	1	-	-	-	-	-	-	-	-	-	-	-
13.56-53	gpo2	-	-	-	-	-	-	-	-	-	-	0	0	0	0	0	0	0	0	0	0	0	0	0	0	0	-	0	0	0	0	0	0	0	0	0	0	0	-	0	0	0	0	0	0	0	0	0	0
13.56-53	prob	1.000	1.000	1.000	1.000	1.000	-	1.000	1.000	1.000	1.000	-	1.000	1.000	-	1.000	1.000	1.000	1.000	1.000	1.000	1.000	1.000	-	1.000	1.000	1.000	1.000	-	-	1.000	-	-	1.000	1.000	1.000	1.000	-	1.000	-	-	1.000	1.000	1.000	1.000	1.000	1.000	1.000	1.000
13.56-59	hap1	A	B	A	A	B	A	A	B	B	A	A	B	A	A	A	B	B	A	B	B	B	B	B	A	B	A	B	B	A	B	A	A	A	A	B	B	A	A	A	A	B	A	B	A	A	A	A	A
13.56-59	hap2	B	B	A	A	B	A	A	B	B	A	B	A	B	B	B	A	A	B	A	A	A	A	A	B	A	A	A	A	B	A	B	A	B	B	A	A	B	B	A	A	A	B	A	B	B	B	B	B
13.56-59	gpo1	-	0	0	0	0	-	0	0	0	0	s	-	-	s	-	-	-	-	-	-	-	-	s	-	-	0	-	s	s	-	s	-	-	-	-	-	s	-	-	-	-	-	-	-	-	-	-	-
13.56-59	gpo2	-	-	-	-	-	-	-	-	-	-	s	0	0	s	0	0	0	0	0	0	0	0	s	0	0	-	0	s	s	0	s	0	0	0	0	0	s	-	0	0	0	0	0	0	0	0	0	0
13.56-59	prob	1.000	-	-	-	-	-	-	-	-	-	1.000	1.000	1.000	1.000	1.000	1.000	1.000	1.000	1.000	1.000	1.000	1.000	1.000	1.000	1.000	-	1.000	1.000	1.000	1.000	1.000	-	1.000	1.000	1.000	1.000	1.000	1.000	-	-	1.000	1.000	1.000	1.000	1.000	1.000	1.000	1.000
13.56-61	hap1	A	A	B	B	A	A	B	A	A	B	B	B	A	B	A	B	B	A	B	B	B	B	A	A	B	B	B	A	B	B	B	A	A	A	B	B	B	A	A	A	B	A	B	A	A	A	A	A
13.56-61	hap2	B	B	A	A	B	A	A	B	B	A	A	B	A	A	A	B	B	A	B	B	B	B	B	A	B	A	B	B	A	B	A	B	A	A	B	B	A	B	B	B	B	A	B	A	A	A	A	A
13.56-61	gpo1	-	1	1	1	1	-	1	1	1	1	s	-	-	s	-	-	-	-	-	-	-	-	s	-	-	1	-	s	s	-	s	-	-	-	-	-	s	-	-	-	-	-	-	-	-	-	-	-
13.56-61	gpo2	-	-	-	-	-	-	-	-	-	-	s	1	1	s	1	1	1	1	1	1	1	1	s	1	1	-	1	s	s	1	s	1	1	1	1	1	s	-	1	1	1	1	1	1	1	1	1	1
13.56-61	prob	1.000	1.000	1.000	1.000	1.000	-	1.000	1.000	1.000	1.000	1.000	-	-	1.000	-	-	-	-	-	-	-	-	1.000	-	-	1.000	-	1.000	1.000	-	1.000	1.000	-	-	-	-	1.000	1.000	1.000	1.000	-	-	-	-	-	-	-	-
13.56-64	hap1	A	B	A	A	B	A	A	B	B	A	A	B	A	A	A	B	B	A	B	B	B	B	B	A	B	A	B	B	-	B	A	A	A	A	B	B	A	A	A	A	B	A	B	A	A	A	A	A
13.56-64	hap2	B	B	A	A	B	A	A	B	B	A	A	B	A	A	A	B	B	A	B	B	B	B	B	A	B	A	B	B	-	B	A	B	A	A	B	B	A	B	B	B	B	A	B	A	A	A	A	A
13.56-64	gpo1	-	0	0	0	0	-	0	0	0	0	0	-	-	0	-	-	-	-	-	-	-	-	0	-	-	0	-	0	-	-	0	-	-	-	-	-	0	-	-	-	-	-	-	-	-	-	-	-
13.56-64	gpo2	-	-	-	-	-	-	-	-	-	-	1	1	1	1	1	1	1	1	1	1	1	1	1	1	1	-	1	1	-	1	1	1	1	1	1	1	1	-	1	1	1	1	1	1	1	1	1	1
13.56-64	prob	1.000	-	-	-	-	-	-	-	-	-	-	-	-	-	-	-	-	-	-	-	-	-	-	-	-	-	-	-	-	-	-	1.000	-	-	-	-	-	1.000	1.000	1.000	-	-	-	-	-	-	-	-
13.56-69	hap1	A	B	A	A	B	A	A	B	B	A	A	B	A	A	A	B	B	A	B	B	B	B	B	A	B	-	B	B	-	B	A	A	A	A	B	B	A	A	A	A	B	A	B	A	A	A	A	A
13.56-69	hap2	B	B	A	A	B	A	A	B	B	A	A	B	A	A	A	B	B	A	B	B	B	B	B	A	B	-	B	B	-	B	A	B	A	A	B	B	A	B	B	B	B	A	B	A	A	A	A	A
13.56-69	gpo1	-	0	0	0	0	-	0	0	0	0	0	-	-	0	-	-	-	-	-	-	-	-	0	-	-	-	-	0	-	-	0	-	-	-	-	-	0	-	-	-	-	-	-	-	-	-	-	-
13.56-69	gpo2	-	-	-	-	-	-	-	-	-	-	1	1	1	1	1	1	1	1	1	1	1	1	1	1	1	-	1	1	-	1	1	1	1	1	1	1	1	-	1	1	1	1	1	1	1	1	1	1
13.56-69	prob	1.000	-	-	-	-	-	-	-	-	-	-	-	-	-	-	-	-	-	-	-	-	-	-	-	-	-	-	-	-	-	-	1.000	-	-	-	-	-	1.000	1.000	1.000	-	-	-	-	-	-	-	-
13.56-24	hap1	A	B	A	A	B	A	A	B	B	A	A	B	A	A	A	B	B	A	B	B	B	B	B	A	B	A	B	B	A	B	A	A	A	A	B	B	A	A	A	A	B	A	B	A	A	A	A	A
13.56-24	hap2	A	A	B	B	A	A	B	A	A	B	B	B	A	B	A	B	B	A	B	B	B	B	A	A	B	B	B	A	B	B	B	A	A	A	B	B	B	A	A	A	B	A	B	A	A	A	A	A
13.56-24	gpo1	-	s	s	s	s	-	s	s	s	s	s	-	-	s	-	-	-	-	-	-	-	-	s	-	-	s	-	s	s	-	s	-	-	-	-	-	s	-	-	-	-	-	-	-	-	-	-	-
13.56-24	gpo2	-	-	-	-	-	-	-	-	-	-	-	-	-	-	-	-	-	-	-	-	-	-	-	-	-	-	-	-	-	-	-	-	-	-	-	-	-	-	-	-	-	-	-	-	-	-	-	-
13.56-24	prob	-	1.000	1.000	1.000	1.000	-	1.000	1.000	1.000	1.000	1.000	-	-	0.999	-	-	-	-	-	-	-	-	1.000	-	-	1.000	-	1.000	1.000	-	1.000	-	-	-	-	-	1.000	-	-	-	-	-	-	-	-	-	-	-
13.60-2	hap1	A	A	B	B	A	A	B	A	A	B	B	B	A	B	A	B	B	A	B	B	B	B	A	A	B	B	B	A	B	B	B	A	A	A	B	B	B	A	A	A	B	A	B	A	A	A	A	A
13.60-2	hap2	A	B	A	A	B	A	A	B	B	A	A	B	A	A	A	B	B	A	B	B	B	B	B	A	B	A	B	B	A	B	A	A	A	A	B	B	A	A	A	A	B	A	B	A	A	A	A	A
13.60-2	gpo1	1	1	1	1	1	-	1	1	1	1	1	-	-	1	-	-	-	-	-	-	-	-	1	-	-	1	-	1	1	-	1	1	-	-	-	-	1	1	1	1	-	-	-	-	-	-	-	-
13.60-2	gpo2	0	-	-	-	-	-	-	-	-	-	-	-	-	-	-	-	-	-	-	-	-	-	-	-	-	-	-	-	-	-	-	0	-	-	-	-	-	0	0	0	-	-	-	-	-	-	-	-
13.60-2	prob	-	1.000	1.000	1.000	1.000	-	1.000	1.000	1.000	1.000	1.000	-	-	1.000	-	-	-	-	-	-	-	-	1.000	-	-	1.000	-	1.000	1.000	-	1.000	-	-	-	-	-	1.000	-	-	-	-	-	-	-	-	-	-	-
13.60-23	hap1	-	B	A	A	B	A	A	B	B	A	A	B	A	A	A	B	B	A	B	B	B	B	B	A	B	A	B	B	A	B	A	-	A	A	B	B	A	-	-	-	B	A	B	A	A	A	A	A
13.60-23	hap2	-	B	A	A	B	A	A	B	B	A	A	B	A	A	A	B	B	A	B	B	B	B	B	A	B	A	B	B	A	B	A	-	A	A	B	B	A	-	-	-	B	A	B	A	A	A	A	A
13.60-23	gpo1	-	0	0	0	0	-	0	0	0	0	0	-	-	0	-	-	-	-	-	-	-	-	0	-	-	0	-	0	0	-	0	-	-	-	-	-	0	-	-	-	-	-	-	-	-	-	-	-
13.60-23	gpo2	-	-	-	-	-	-	-	-	-	-	-	-	-	-	-	-	-	-	-	-	-	-	-	-	-	-	-	-	-	-	-	-	-	-	-	-	-	-	-	-	-	-	-	-	-	-	-	-
13.60-23	prob	-	-	-	-	-	-	-	-	-	-	-	-	-	-	-	-	-	-	-	-	-	-	-	-	-	-	-	-	-	-	-	-	-	-	-	-	-	-	-	-	-	-	-	-	-	-	-	-
13.60-47	hap1	B	B	A	A	B	A	A	B	B	A	A	B	A	A	A	B	B	A	B	B	B	B	B	A	B	A	B	B	A	B	A	B	A	A	B	B	-	B	B	B	B	A	B	A	A	A	A	A
13.60-47	hap2	B	B	A	A	B	A	A	B	B	A	A	B	A	A	A	B	B	A	B	B	B	B	B	A	B	A	B	B	A	B	A	B	A	A	B	B	-	B	B	B	B	A	B	A	A	A	A	A
13.60-47	gpo1	0	0	0	0	0	-	0	0	0	0	0	-	-	0	-	-	-	-	-	-	-	-	0	-	-	0	-	0	0	-	0	0	-	-	-	-	-	0	0	0	-	-	-	-	-	-	-	-
13.60-47	gpo2	1	-	-	-	-	-	-	-	-	-	-	-	-	-	-	-	-	-	-	-	-	-	-	-	-	-	-	-	-	-	-	1	-	-	-	-	-	1	1	1	-	-	-	-	-	-	-	-
13.60-47	prob	-	-	-	-	-	-	-	-	-	-	-	-	-	-	-	-	-	-	-	-	-	-	-	-	-	-	-	-	-	-	-	-	-	-	-	-	-	-	-	-	-	-	-	-	-	-	-	-
13.60-51	hap1	B	B	A	A	B	A	A	B	B	A	A	B	A	A	A	B	B	A	B	B	B	B	B	A	B	A	B	B	A	B	A	B	A	A	B	B	A	B	B	B	B	A	B	A	A	A	A	A
13.60-51	hap2	A	B	A	A	B	A	A	B	B	A	A	B	A	A	A	B	B	A	B	B	B	B	B	A	B	A	B	B	A	B	A	A	A	A	B	B	A	A	A	A	B	A	B	A	A	A	A	A
13.60-51	gpo1	s	0	0	0	0	-	0	0	0	0	0	-	-	0	-	-	-	-	-	-	-	-	0	-	-	0	-	0	0	-	0	s	-	-	-	-	0	s	s	s	-	-	-	-	-	-	-	-
13.60-51	gpo2	s	-	-	-	-	-	-	-	-	-	-	-	-	-	-	-	-	-	-	-	-	-	-	-	-	-	-	-	-	-	-	s	-	-	-	-	-	s	s	s	-	-	-	-	-	-	-	-
13.60-51	prob	1.000	-	-	-	-	-	-	-	-	-	-	-	-	-	-	-	-	-	-	-	-	-	-	-	-	-	-	-	-	-	-	1.000	-	-	-	-	-	1.000	1.000	1.000	-	-	-	-	-	-	-	-
13.60-64	hap1	A	A	B	B	A	A	B	A	A	B	B	B	A	B	A	B	B	A	B	B	B	B	A	A	B	B	B	A	B	B	B	A	A	A	B	B	B	A	A	A	B	A	B	A	A	A	A	A
13.60-64	hap2	A	B	A	A	B	A	A	B	B	A	A	B	A	A	A	B	B	A	B	B	B	B	B	A	B	A	B	B	A	B	A	A	A	A	B	B	A	A	A	A	B	A	B	A	A	A	A	A
13.60-64	gpo1	1	1	1	1	1	-	1	1	1	1	1	-	-	1	-	-	-	-	-	-	-	-	1	-	-	1	-	1	1	-	1	1	-	-	-	-	1	1	1	1	-	-	-	-	-	-	-	-
13.60-64	gpo2	0	-	-	-	-	-	-	-	-	-	-	-	-	-	-	-	-	-	-	-	-	-	-	-	-	-	-	-	-	-	-	0	-	-	-	-	-	0	0	0	-	-	-	-	-	-	-	-
13.60-64	prob	-	1.000	1.000	1.000	1.000	-	1.000	1.000	1.000	1.000	1.000	-	-	1.000	-	-	-	-	-	-	-	-	1.000	-	-	1.000	-	1.000	1.000	-	1.000	-	-	-	-	-	1.000	-	-	-	-	-	-	-	-	-	-	-
13.60-65	hap1	B	B	A	A	B	A	A	B	B	A	A	B	A	A	A	B	B	A	B	B	B	B	B	A	B	A	B	B	A	B	A	B	A	A	B	B	A	B	B	B	B	A	B	A	A	A	A	A
13.60-65	hap2	B	B	A	A	B	A	A	B	B	A	A	B	A	A	A	B	B	A	B	B	B	B	B	A	B	A	B	B	A	B	A	B	A	A	B	B	A	B	B	B	B	A	B	A	A	A	A	A
13.60-65	gpo1	0	0	0	0	0	-	0	0	0	0	0	-	-	0	-	-	-	-	-	-	-	-	0	-	-	0	-	0	0	-	0	0	-	-	-	-	0	0	0	0	-	-	-	-	-	-	-	-
13.60-65	gpo2	1	-	-	-	-	-	-	-	-	-	-	-	-	-	-	-	-	-	-	-	-	-	-	-	-	-	-	-	-	-	-	1	-	-	-	-	-	1	1	1	-	-	-	-	-	-	-	-
13.60-65	prob	-	-	-	-	-	-	-	-	-	-	-	-	-	-	-	-	-	-	-	-	-	-	-	-	-	-	-	-	-	-	-	-	-	-	-	-	-	-	-	-	-	-	-	-	-	-	-	-
13.60-71	hap1	-	A	B	B	A	A	B	A	A	B	B	B	A	B	A	B	B	A	B	B	B	B	A	A	B	B	B	A	B	B	B	-	A	A	B	B	B	-	-	-	B	A	B	A	A	A	A	A
13.60-71	hap2	-	B	A	A	B	A	A	B	B	A	A	B	A	A	A	B	B	A	B	B	B	B	B	A	B	A	B	B	A	B	A	-	A	A	B	B	A	-	-	-	B	A	B	A	A	A	A	A
13.60-71	gpo1	-	1	1	1	1	-	1	1	1	1	1	-	-	1	-	-	-	-	-	-	-	-	1	-	-	1	-	1	1	-	1	-	-	-	-	-	1	-	-	-	-	-	-	-	-	-	-	-
13.60-71	gpo2	-	-	-	-	-	-	-	-	-	-	-	-	-	-	-	-	-	-	-	-	-	-	-	-	-	-	-	-	-	-	-	-	-	-	-	-	-	-	-	-	-	-	-	-	-	-	-	-
13.60-71	prob	-	1.000	1.000	1.000	1.000	-	1.000	1.000	1.000	1.000	1.000	-	-	1.000	-	-	-	-	-	-	-	-	1.000	-	-	1.000	-	1.000	1.000	-	1.000	-	-	-	-	-	1.000	-	-	-	-	-	-	-	-	-	-	-
13.60-76	hap1	B	B	A	A	B	A	A	B	B	A	A	B	A	A	A	B	B	A	B	B	B	B	B	A	B	A	B	B	A	B	A	B	A	A	B	B	A	B	B	B	B	A	B	A	A	A	A	A
13.60-76	hap2	A	B	A	A	B	A	A	B	B	A	A	B	A	A	A	B	B	A	B	B	B	B	B	A	B	A	B	B	A	B	A	A	A	A	B	B	A	A	A	A	B	A	B	A	A	A	A	A
13.60-76	gpo1	s	0	0	0	0	-	0	0	0	0	0	-	-	0	-	-	-	-	-	-	-	-	0	-	-	0	-	0	0	-	0	s	-	-	-	-	0	s	s	s	-	-	-	-	-	-	-	-
13.60-76	gpo2	s	-	-	-	-	-	-	-	-	-	-	-	-	-	-	-	-	-	-	-	-	-	-	-	-	-	-	-	-	-	-	s	-	-	-	-	-	s	s	s	-	-	-	-	-	-	-	-
13.60-76	prob	1.000	-	-	-	-	-	-	-	-	-	-	-	-	-	-	-	-	-	-	-	-	-	-	-	-	-	-	-	-	-	-	1.000	-	-	-	-	-	1.000	1.000	1.000	-	-	-	-	-	-	-	-
13.60-79	hap1	-	B	A	A	B	A	A	B	B	A	A	B	A	A	A	B	B	A	B	B	B	B	B	A	B	A	B	B	A	B	A	B	A	A	B	B	A	B	B	B	B	A	B	A	A	A	A	A
13.60-79	hap2	-	B	A	A	B	A	A	B	B	A	A	B	A	A	A	B	B	A	B	B	B	B	B	A	B	A	B	B	A	B	A	B	A	A	B	B	A	B	B	B	B	A	B	A	A	A	A	A
13.60-79	gpo1	-	0	0	0	0	-	0	0	0	0	0	-	-	0	-	-	-	-	-	-	-	-	0	-	-	0	-	0	0	-	0	0	-	-	-	-	0	0	0	0	-	-	-	-	-	-	-	-
13.60-79	gpo2	-	-	-	-	-	-	-	-	-	-	-	-	-	-	-	-	-	-	-	-	-	-	-	-	-	-	-	-	-	-	-	1	-	-	-	-	-	1	1	1	-	-	-	-	-	-	-	-
13.60-79	prob	-	-	-	-	-	-	-	-	-	-	-	-	-	-	-	-	-	-	-	-	-	-	-	-	-	-	-	-	-	-	-	-	-	-	-	-	-	-	-	-	-	-	-	-	-	-	-	-
13.61-54	hap1	B	B	A	A	B	A	A	B	B	A	A	B	A	A	A	B	B	A	B	B	B	B	B	A	B	-	B	B	A	B	A	B	A	A	B	B	A	B	B	B	B	A	B	A	A	A	A	A
13.61-54	hap2	B	B	A	A	B	A	A	B	B	A	A	B	A	A	A	B	B	A	B	B	B	B	B	A	B	-	B	B	A	B	A	B	A	A	B	B	A	B	B	B	B	A	B	A	A	A	A	A
13.61-54	gpo1	-	-	-	-	-	-	-	-	-	-	1	1	1	1	1	1	1	1	1	1	1	1	1	1	1	-	1	1	1	1	1	1	1	1	1	1	1	-	1	1	1	1	1	1	1	1	1	1
13.61-54	gpo2	0	0	0	0	0	-	0	0	0	0	0	-	-	0	-	-	-	-	-	-	-	-	0	-	-	-	-	0	0	-	0	0	-	-	-	-	0	0	0	0	-	-	-	-	-	-	-	-
13.61-54	prob	-	-	-	-	-	-	-	-	-	-	-	-	-	-	-	-	-	-	-	-	-	-	-	-	-	-	-	-	-	-	-	-	-	-	-	-	-	-	-	-	-	-	-	-	-	-	-	-
13.61-56	hap1	B	B	A	A	B	A	A	B	B	A	A	B	A	A	A	B	B	A	B	B	B	B	B	A	B	A	B	B	A	B	A	B	A	A	B	B	A	B	B	B	B	A	B	A	A	A	A	A
13.61-56	hap2	A	A	B	B	A	A	B	A	A	B	B	B	A	B	A	B	B	A	B	B	B	B	A	A	B	B	B	A	B	B	B	A	A	A	B	B	B	A	A	A	B	A	B	A	A	A	A	A
13.61-56	gpo1	-	-	-	-	-	-	-	-	-	-	s	1	1	s	1	1	1	1	1	1	1	1	s	1	1	-	1	s	s	1	s	s	1	1	1	1	s	-	s	s	1	1	1	1	1	1	1	1
13.61-56	gpo2	1	1	1	1	1	-	1	1	1	1	s	-	-	s	-	-	-	-	-	-	-	-	s	-	-	1	-	s	s	-	s	s	-	-	-	-	s	1	s	s	-	-	-	-	-	-	-	-
13.61-56	prob	1.000	1.000	1.000	1.000	1.000	-	1.000	1.000	1.000	1.000	1.000	-	-	1.000	-	-	-	-	-	-	-	-	1.000	-	-	1.000	-	1.000	1.000	-	1.000	1.000	-	-	-	-	1.000	1.000	1.000	1.000	-	-	-	-	-	-	-	-
13.61-59	hap1	B	B	A	A	B	A	A	B	B	A	B	A	B	B	B	A	A	B	A	A	A	A	A	B	A	A	A	A	B	A	B	A	B	B	A	A	B	B	A	A	A	B	A	B	B	B	B	B
13.61-59	hap2	B	B	A	A	B	A	A	B	B	A	A	B	A	A	A	B	B	A	B	B	B	B	B	A	B	A	B	B	A	B	A	B	A	A	B	B	A	B	B	B	B	A	B	A	A	A	A	A
13.61-59	gpo1	-	-	-	-	-	-	-	-	-	-	s	0	0	s	0	0	0	0	0	0	0	0	s	0	0	-	0	s	s	0	s	s	0	0	0	0	s	-	s	s	0	0	0	0	0	0	0	0
13.61-59	gpo2	0	0	0	0	0	-	0	0	0	0	s	-	-	s	-	-	-	-	-	-	-	-	s	-	-	0	-	s	s	-	s	s	-	-	-	-	s	0	s	s	-	-	-	-	-	-	-	-
13.61-59	prob	-	-	-	-	-	-	-	-	-	-	1.000	1.000	1.000	1.000	1.000	1.000	1.000	1.000	1.000	1.000	1.000	1.000	1.000	1.000	1.000	-	1.000	1.000	1.000	1.000	1.000	1.000	1.000	1.000	1.000	1.000	1.000	-	1.000	1.000	1.000	1.000	1.000	1.000	1.000	1.000	1.000	1.000
13.61-65	hap1	B	B	A	A	B	A	A	B	B	A	A	B	A	A	A	B	B	A	B	B	B	B	B	A	B	A	B	B	A	B	A	B	A	A	B	B	A	B	B	B	B	A	B	A	A	A	A	A
13.61-65	hap2	B	B	A	A	B	A	A	B	B	A	A	B	A	A	A	B	B	A	B	B	B	B	B	A	B	A	B	B	A	B	A	B	A	A	B	B	A	B	B	B	B	A	B	A	A	A	A	A
13.61-65	gpo1	-	-	-	-	-	-	-	-	-	-	1	1	1	1	1	1	1	1	1	1	1	1	1	1	1	-	1	1	1	1	1	1	1	1	1	1	1	-	1	1	1	1	1	1	1	1	1	1
13.61-65	gpo2	0	0	0	0	0	-	0	0	0	0	0	-	-	0	-	-	-	-	-	-	-	-	0	-	-	0	-	0	0	-	0	0	-	-	-	-	0	0	0	0	-	-	-	-	-	-	-	-
13.61-65	prob	-	-	-	-	-	-	-	-	-	-	-	-	-	-	-	-	-	-	-	-	-	-	-	-	-	-	-	-	-	-	-	-	-	-	-	-	-	-	-	-	-	-	-	-	-	-	-	-
13.61-71	hap1	B	B	A	A	B	A	A	B	B	A	B	A	B	B	B	A	A	B	A	A	A	A	A	B	A	A	A	A	B	A	B	A	B	B	-	A	B	B	A	A	A	B	A	B	B	B	B	B
13.61-71	hap2	A	A	B	B	A	A	B	A	A	B	B	B	A	B	A	B	B	A	B	B	B	B	A	A	B	B	B	A	B	B	B	A	A	A	-	B	B	A	A	A	B	A	B	A	A	A	A	A
13.61-71	gpo1	-	-	-	-	-	-	-	-	-	-	0	0	0	0	0	0	0	0	0	0	0	0	0	0	0	-	0	0	0	0	0	0	0	0	-	0	0	-	0	0	0	0	0	0	0	0	0	0
13.61-71	gpo2	1	1	1	1	1	-	1	1	1	1	1	-	-	1	-	-	-	-	-	-	-	-	1	-	-	1	-	1	1	-	1	1	-	-	-	-	1	1	1	1	-	-	-	-	-	-	-	-
13.61-71	prob	1.000	1.000	1.000	1.000	1.000	-	1.000	1.000	1.000	1.000	-	1.000	1.000	-	1.000	1.000	1.000	1.000	1.000	1.000	1.000	1.000	-	1.000	1.000	1.000	1.000	-	-	1.000	-	-	1.000	1.000	-	1.000	-	1.000	-	-	1.000	1.000	1.000	1.000	1.000	1.000	1.000	1.000
13.61-75	hap1	B	B	A	A	B	A	A	B	B	A	B	A	B	B	B	A	A	B	A	A	A	A	A	B	A	A	A	A	B	A	B	A	B	B	A	A	B	B	A	A	A	B	A	B	B	B	B	B
13.61-75	hap2	A	A	B	B	A	A	B	A	A	B	B	B	A	B	A	B	B	A	B	B	B	B	A	A	B	B	B	A	B	B	B	A	A	A	B	B	B	A	A	A	B	A	B	A	A	A	A	A
13.61-75	gpo1	-	-	-	-	-	-	-	-	-	-	0	0	0	0	0	0	0	0	0	0	0	0	0	0	0	-	0	0	0	0	0	0	0	0	0	0	0	-	0	0	0	0	0	0	0	0	0	0
13.61-75	gpo2	1	1	1	1	1	-	1	1	1	1	1	-	-	1	-	-	-	-	-	-	-	-	1	-	-	1	-	1	1	-	1	1	-	-	-	-	1	1	1	1	-	-	-	-	-	-	-	-
13.61-75	prob	1.000	1.000	1.000	1.000	1.000	-	1.000	1.000	1.000	1.000	-	1.000	1.000	-	1.000	1.000	1.000	1.000	1.000	1.000	1.000	1.000	-	1.000	1.000	1.000	1.000	-	-	1.000	-	-	1.000	1.000	1.000	1.000	-	1.000	-	-	1.000	1.000	1.000	1.000	1.000	1.000	1.000	1.000
13.61-79	hap1	B	B	A	A	B	A	A	B	B	A	A	B	A	A	A	B	B	A	B	B	B	B	B	A	B	A	B	B	A	B	A	B	A	A	B	B	A	B	B	B	B	A	B	A	A	A	A	A
13.61-79	hap2	A	A	B	B	A	A	B	A	A	B	B	B	A	B	A	B	B	A	B	B	B	B	A	A	B	B	B	A	B	B	B	A	A	A	B	B	B	A	A	A	B	A	B	A	A	A	A	A
13.61-79	gpo1	-	-	-	-	-	-	-	-	-	-	s	1	1	s	1	1	1	1	1	1	1	1	s	1	1	-	1	s	s	1	s	s	1	1	1	1	s	-	s	s	1	1	1	1	1	1	1	1
13.61-79	gpo2	1	1	1	1	1	-	1	1	1	1	s	-	-	s	-	-	-	-	-	-	-	-	s	-	-	1	-	s	s	-	s	s	-	-	-	-	s	1	s	s	-	-	-	-	-	-	-	-
13.61-79	prob	1.000	1.000	1.000	1.000	1.000	-	1.000	1.000	1.000	1.000	1.000	-	-	1.000	-	-	-	-	-	-	-	-	1.000	-	-	1.000	-	1.000	1.000	-	1.000	1.000	-	-	-	-	1.000	1.000	1.000	1.000	-	-	-	-	-	-	-	-
13.49-120	hap1	B	B	A	A	B	A	A	B	B	A	A	B	A	A	A	B	B	A	B	B	B	B	B	A	B	A	B	B	A	B	A	B	A	A	B	B	A	B	B	B	B	A	B	A	A	A	A	A
13.49-120	hap2	A	A	B	B	A	A	B	A	A	B	B	B	A	B	A	B	B	A	B	B	B	B	A	A	B	B	B	A	B	B	B	A	A	A	B	B	B	A	A	A	B	A	B	A	A	A	A	A
13.49-120	gpo1	-	-	-	-	-	-	-	-	-	-	s	1	1	s	1	1	1	1	1	1	1	1	s	1	1	-	1	s	s	1	s	s	1	1	1	1	s	-	s	s	1	1	1	1	1	1	1	1
13.49-120	gpo2	1	1	1	1	1	-	1	1	1	1	s	-	-	s	-	-	-	-	-	-	-	-	s	-	-	1	-	s	s	-	s	s	-	-	-	-	s	1	s	s	-	-	-	-	-	-	-	-
13.49-120	prob	1.000	1.000	1.000	1.000	1.000	-	1.000	1.000	1.000	1.000	1.000	-	-	1.000	-	-	-	-	-	-	-	-	1.000	-	-	1.000	-	1.000	1.000	-	1.000	1.000	-	-	-	-	1.000	1.000	1.000	1.000	-	-	-	-	-	-	-	-
13.49-67	hap1	B	B	A	A	B	A	A	B	B	A	A	B	A	A	A	B	B	A	B	B	B	B	B	A	B	A	B	B	A	B	A	B	A	A	B	B	A	B	B	B	B	A	B	A	A	A	A	A
13.49-67	hap2	A	A	B	B	A	A	B	A	A	B	B	B	A	B	A	B	B	A	B	B	B	B	A	A	B	B	B	A	B	B	B	A	A	A	B	B	B	A	A	A	B	A	B	A	A	A	A	A
13.49-67	gpo1	-	-	-	-	-	-	-	-	-	-	s	1	1	s	1	1	1	1	1	1	1	1	s	1	1	-	1	s	s	1	s	s	1	1	1	1	s	-	s	s	1	1	1	1	1	1	1	1
13.49-67	gpo2	1	1	1	1	1	-	1	1	1	1	s	-	-	s	-	-	-	-	-	-	-	-	s	-	-	1	-	s	s	-	s	s	-	-	-	-	s	1	s	s	-	-	-	-	-	-	-	-
13.49-67	prob	1.000	1.000	1.000	1.000	1.000	-	1.000	1.000	1.000	1.000	1.000	-	-	1.000	-	-	-	-	-	-	-	-	1.000	-	-	1.000	-	1.000	1.000	-	1.000	1.000	-	-	-	-	1.000	1.000	1.000	1.000	-	-	-	-	-	-	-	-
13.62-104	hap1	B	B	A	A	B	A	A	B	B	A	A	B	A	A	A	B	B	A	B	B	B	B	B	A	B	A	B	B	A	B	A	B	A	A	B	B	A	B	B	B	B	A	B	A	A	A	A	A
13.62-104	hap2	B	B	A	A	B	A	A	B	B	A	B	A	B	B	B	A	A	B	A	A	A	A	A	B	A	A	A	A	B	A	B	A	B	B	A	A	B	B	A	A	A	B	A	B	B	B	B	B
13.62-104	gpo1	1	1	1	1	1	-	1	1	1	1	s	-	-	s	-	-	-	-	-	-	-	-	s	-	-	1	-	s	s	-	s	s	-	-	-	-	s	1	s	s	-	-	-	-	-	-	-	-
13.62-104	gpo2	-	-	-	-	-	-	-	-	-	-	s	s	s	s	s	s	s	s	s	s	s	s	s	s	s	-	s	s	s	s	s	s	s	s	s	s	s	-	s	s	s	s	s	s	s	s	s	s
13.62-104	prob	-	-	-	-	-	-	-	-	-	-	1.000	1.000	1.000	1.000	1.000	1.000	1.000	1.000	1.000	1.000	1.000	1.000	1.000	1.000	1.000	-	1.000	1.000	1.000	1.000	1.000	1.000	1.000	1.000	1.000	1.000	1.000	-	1.000	1.000	1.000	1.000	1.000	1.000	1.000	1.000	1.000	1.000
13.62-117	hap1	A	A	B	B	A	A	B	A	A	B	B	B	A	B	A	B	B	A	B	B	B	B	A	A	B	B	B	A	B	B	B	A	A	A	B	B	B	A	A	A	B	A	B	A	A	A	A	A
13.62-117	hap2	B	B	A	A	B	A	A	B	B	A	B	A	B	B	B	A	A	B	A	A	A	A	A	B	A	A	A	A	B	A	B	A	B	B	A	A	B	B	A	A	A	B	A	B	B	B	B	B
13.62-117	gpo1	0	0	0	0	0	-	0	0	0	0	0	-	-	0	-	-	-	-	-	-	-	-	0	-	-	0	-	0	0	-	0	0	-	-	-	-	0	0	0	0	-	-	-	-	-	-	-	-
13.62-117	gpo2	-	-	-	-	-	-	-	-	-	-	0	s	s	0	s	s	s	s	s	s	s	s	0	s	s	-	s	0	0	s	0	0	s	s	s	s	0	-	0	0	s	s	s	s	s	s	s	s
13.62-117	prob	1.000	1.000	1.000	1.000	1.000	-	1.000	1.000	1.000	1.000	-	1.000	1.000	-	1.000	1.000	1.000	1.000	1.000	1.000	1.000	1.000	-	1.000	1.000	1.000	1.000	-	-	1.000	-	-	1.000	1.000	1.000	1.000	-	1.000	-	-	1.000	1.000	1.000	1.000	1.000	1.000	1.000	1.000
13.62-12	hap1	B	B	A	A	B	A	A	B	B	A	A	B	A	A	A	B	B	A	B	B	B	B	B	A	B	A	B	B	A	B	A	B	A	A	B	B	A	B	B	B	B	A	B	A	A	A	A	A
13.62-12	hap2	B	B	A	A	B	A	A	B	B	A	A	B	A	A	A	B	B	A	B	B	B	B	B	A	B	A	B	B	A	B	A	B	A	A	B	B	A	B	B	B	B	A	B	A	A	A	A	A
13.62-12	gpo1	1	1	1	1	1	-	1	1	1	1	1	-	-	1	-	-	-	-	-	-	-	-	1	-	-	1	-	1	1	-	1	1	-	-	-	-	1	1	1	1	-	-	-	-	-	-	-	-
13.62-12	gpo2	-	-	-	-	-	-	-	-	-	-	1	1	1	1	1	1	1	1	1	1	1	1	1	1	1	-	1	1	1	1	1	1	1	1	1	1	1	-	1	1	1	1	1	1	1	1	1	1
13.62-12	prob	-	-	-	-	-	-	-	-	-	-	-	-	-	-	-	-	-	-	-	-	-	-	-	-	-	-	-	-	-	-	-	-	-	-	-	-	-	-	-	-	-	-	-	-	-	-	-	-
13.62-15	hap1	A	A	B	B	A	A	B	A	A	B	B	B	A	B	A	B	B	A	B	B	B	B	A	A	B	B	B	A	B	B	B	A	A	A	B	B	B	A	A	A	B	A	B	A	A	A	A	A
13.62-15	hap2	B	B	A	A	B	A	A	B	B	A	B	A	B	B	B	A	A	B	A	A	A	A	A	B	A	A	A	A	B	A	B	A	B	B	A	A	B	B	A	A	A	B	A	B	B	B	B	B
13.62-15	gpo1	0	0	0	0	0	-	0	0	0	0	0	-	-	0	-	-	-	-	-	-	-	-	0	-	-	0	-	0	0	-	0	0	-	-	-	-	0	0	0	0	-	-	-	-	-	-	-	-
13.62-15	gpo2	-	-	-	-	-	-	-	-	-	-	0	s	s	0	s	s	s	s	s	s	s	s	0	s	s	-	s	0	0	s	0	0	s	s	s	s	0	-	0	0	s	s	s	s	s	s	s	s
13.62-15	prob	1.000	1.000	1.000	1.000	1.000	-	1.000	1.000	1.000	1.000	-	1.000	1.000	-	1.000	1.000	1.000	1.000	1.000	1.000	1.000	1.000	-	1.000	1.000	1.000	1.000	-	-	1.000	-	-	1.000	1.000	1.000	1.000	-	1.000	-	-	1.000	1.000	1.000	1.000	1.000	1.000	1.000	1.000
13.62-44	hap1	B	B	A	A	B	A	A	B	B	A	A	B	A	A	A	B	B	A	B	B	B	B	B	A	B	B	B	A	B	B	B	A	A	A	B	-	B	A	A	A	B	A	B	A	A	A	A	A
13.62-44	hap2	B	B	A	A	B	A	A	B	B	A	B	A	B	B	B	A	A	B	A	A	A	A	A	B	A	A	A	A	B	A	B	A	B	B	A	-	B	B	A	A	A	B	A	B	B	B	B	B
13.62-44	gpo1	1	1	1	1	1	-	1	1	1	1	s	-	-	s	-	-	-	-	-	-	-	-	s	-	-	0	-	0	0	-	0	0	-	-	-	-	0	0	0	0	-	-	-	-	-	-	-	-
13.62-44	gpo2	-	-	-	-	-	-	-	-	-	-	s	s	s	s	s	s	s	s	s	s	s	s	s	s	s	-	s	0	0	s	0	0	s	s	s	-	0	-	0	0	s	s	s	s	s	s	s	s
13.62-44	prob	-	-	-	-	-	-	-	-	-	-	1.000	1.000	1.000	1.000	1.000	1.000	1.000	1.000	1.000	1.000	1.000	1.000	1.000	1.000	1.000	1.000	1.000	-	-	1.000	-	-	1.000	1.000	1.000	-	-	1.000	-	-	1.000	1.000	1.000	1.000	1.000	1.000	1.000	1.000
13.62-51	hap1	B	B	A	A	B	A	A	B	B	A	A	B	A	A	A	B	B	A	B	B	B	B	B	A	B	A	B	B	A	A	-	-	B	B	A	A	A	B	B	B	B	A	B	A	A	A	A	A
13.62-51	hap2	B	B	A	A	B	A	A	B	B	A	A	B	A	A	A	B	B	A	B	B	B	B	B	A	B	A	B	B	A	B	-	-	A	A	B	B	A	B	A	A	A	B	A	B	B	B	B	B
13.62-51	gpo1	1	1	1	1	1	-	1	1	1	1	1	-	-	1	-	-	-	-	-	-	-	-	1	-	-	1	-	1	1	-	-	-	-	-	-	-	1	1	s	s	-	-	-	-	-	-	-	-
13.62-51	gpo2	-	-	-	-	-	-	-	-	-	-	1	1	1	1	1	1	1	1	1	1	1	1	1	1	1	-	1	1	1	s	-	-	s	s	s	s	1	-	s	s	s	s	s	s	s	s	s	s
13.62-51	prob	-	-	-	-	-	-	-	-	-	-	-	-	-	-	-	-	-	-	-	-	-	-	-	-	-	-	-	-	-	1.000	-	-	1.000	1.000	1.000	1.000	-	-	1.000	1.000	1.000	1.000	1.000	1.000	1.000	1.000	1.000	1.000
13.63-12	hap1	B	B	A	A	B	A	A	B	B	A	B	A	B	B	B	A	A	B	A	A	A	A	A	B	A	A	A	A	B	A	B	A	B	B	A	A	B	-	A	A	A	B	A	B	B	B	B	B
13.63-12	hap2	A	A	B	B	A	A	B	A	A	B	B	B	A	B	A	B	B	A	B	B	B	B	A	A	B	B	B	A	B	B	B	A	A	A	B	B	B	-	A	A	B	A	B	A	A	A	A	A
13.63-12	gpo1	s	s	s	s	s	-	s	s	s	s	-	0	0	-	0	0	0	0	0	0	0	0	-	0	0	s	0	-	-	0	-	-	0	0	0	0	-	-	-	-	0	0	0	0	0	0	0	0
13.63-12	gpo2	s	s	s	s	s	-	s	s	s	s	1	-	-	1	-	-	-	-	-	-	-	-	1	-	-	s	-	1	1	-	1	1	-	-	-	-	1	-	1	1	-	-	-	-	-	-	-	-
13.63-12	prob	1.000	1.000	1.000	1.000	1.000	-	1.000	1.000	1.000	1.000	-	1.000	1.000	-	1.000	1.000	1.000	1.000	1.000	1.000	1.000	1.000	-	1.000	1.000	1.000	1.000	-	-	1.000	-	-	1.000	1.000	1.000	1.000	-	-	-	-	1.000	1.000	1.000	1.000	1.000	1.000	1.000	1.000
13.63-13	hap1	A	A	B	B	A	A	B	A	A	B	B	B	A	B	A	B	B	A	B	B	B	B	A	A	B	B	B	A	B	B	B	A	A	A	B	B	B	A	A	A	B	A	B	A	A	A	A	A
13.63-13	hap2	A	A	B	B	A	A	B	A	A	B	B	B	A	B	A	B	B	A	B	B	B	B	A	A	B	B	B	A	B	B	B	A	A	A	B	B	B	A	A	A	B	A	B	A	A	A	A	A
13.63-13	gpo1	1	1	1	1	1	-	1	1	1	1	-	1	1	-	1	1	1	1	1	1	1	1	-	1	1	1	1	-	-	1	-	-	1	1	1	1	-	1	-	-	1	1	1	1	1	1	1	1
13.63-13	gpo2	1	1	1	1	1	-	1	1	1	1	1	-	-	1	-	-	-	-	-	-	-	-	1	-	-	1	-	1	1	-	1	1	-	-	-	-	1	1	1	1	-	-	-	-	-	-	-	-
13.63-13	prob	-	-	-	-	-	-	-	-	-	-	-	-	-	-	-	-	-	-	-	-	-	-	-	-	-	-	-	-	-	-	-	-	-	-	-	-	-	-	-	-	-	-	-	-	-	-	-	-
13.63-38	hap1	B	B	A	A	B	A	A	B	B	A	B	A	B	B	B	A	A	B	A	A	A	A	A	B	A	A	A	A	B	A	B	A	B	B	A	A	B	B	A	A	A	B	A	B	B	B	B	B
13.63-38	hap2	A	A	B	B	A	A	B	A	A	B	B	B	A	B	A	B	B	A	B	B	B	B	A	A	B	B	B	A	B	B	B	A	A	A	B	B	B	A	A	A	B	A	B	A	A	A	A	A
13.63-38	gpo1	s	s	s	s	s	-	s	s	s	s	-	0	0	-	0	0	0	0	0	0	0	0	-	0	0	s	0	-	-	0	-	-	0	0	0	0	-	s	-	-	0	0	0	0	0	0	0	0
13.63-38	gpo2	s	s	s	s	s	-	s	s	s	s	1	-	-	1	-	-	-	-	-	-	-	-	1	-	-	s	-	1	1	-	1	1	-	-	-	-	1	s	1	1	-	-	-	-	-	-	-	-
13.63-38	prob	1.000	1.000	1.000	1.000	1.000	-	1.000	1.000	1.000	1.000	-	1.000	1.000	-	1.000	1.000	1.000	1.000	1.000	1.000	1.000	1.000	-	1.000	1.000	1.000	1.000	-	-	1.000	-	-	1.000	1.000	1.000	1.000	-	1.000	-	-	1.000	1.000	1.000	1.000	1.000	1.000	1.000	1.000
13.63-44	hap1	A	A	B	B	A	A	B	A	A	B	B	B	A	B	A	B	B	A	B	B	B	B	A	A	B	B	B	A	B	B	B	A	A	A	B	B	B	A	A	A	B	A	B	A	A	A	A	A
13.63-44	hap2	A	A	B	B	A	A	B	A	A	B	B	B	A	B	A	B	B	A	B	B	B	B	A	A	B	B	B	A	B	B	B	A	A	A	B	B	B	A	A	A	B	A	B	A	A	A	A	A
13.63-44	gpo1	1	1	1	1	1	-	1	1	1	1	-	1	1	-	1	1	1	1	1	1	1	1	-	1	1	1	1	-	-	1	-	-	1	1	1	1	-	1	-	-	1	1	1	1	1	1	1	1
13.63-44	gpo2	1	1	1	1	1	-	1	1	1	1	1	-	-	1	-	-	-	-	-	-	-	-	1	-	-	1	-	1	1	-	1	1	-	-	-	-	1	1	1	1	-	-	-	-	-	-	-	-
13.63-44	prob	-	-	-	-	-	-	-	-	-	-	-	-	-	-	-	-	-	-	-	-	-	-	-	-	-	-	-	-	-	-	-	-	-	-	-	-	-	-	-	-	-	-	-	-	-	-	-	-
13.63-47	hap1	B	B	A	A	B	A	A	B	B	A	B	A	B	B	B	A	A	B	A	A	A	A	A	B	A	A	A	A	B	A	B	A	B	B	A	A	B	B	A	A	A	B	A	B	B	B	B	B
13.63-47	hap2	A	A	B	B	A	A	B	A	A	B	B	B	A	B	A	B	B	A	B	B	B	B	A	A	B	B	B	A	B	B	B	A	A	A	B	B	B	A	A	A	B	A	B	A	A	A	A	A
13.63-47	gpo1	s	s	s	s	s	-	s	s	s	s	-	0	0	-	0	0	0	0	0	0	0	0	-	0	0	s	0	-	-	0	-	-	0	0	0	0	-	s	-	-	0	0	0	0	0	0	0	0
13.63-47	gpo2	s	s	s	s	s	-	s	s	s	s	1	-	-	1	-	-	-	-	-	-	-	-	1	-	-	s	-	1	1	-	1	1	-	-	-	-	1	s	1	1	-	-	-	-	-	-	-	-
13.63-47	prob	1.000	1.000	1.000	1.000	1.000	-	1.000	1.000	1.000	1.000	-	1.000	1.000	-	1.000	1.000	1.000	1.000	1.000	1.000	1.000	1.000	-	1.000	1.000	1.000	1.000	-	-	1.000	-	-	1.000	1.000	1.000	1.000	-	1.000	-	-	1.000	1.000	1.000	1.000	1.000	1.000	1.000	1.000
13.63-48	hap1	A	A	B	B	A	A	B	A	A	A	B	A	B	B	B	A	A	B	A	A	A	A	A	B	A	A	A	A	B	A	B	A	B	B	A	A	B	B	A	A	A	B	A	B	B	B	B	B
13.63-48	hap2	A	A	B	B	A	A	B	A	A	B	B	B	A	B	A	B	B	A	B	B	B	B	A	A	B	B	B	A	B	B	B	A	A	A	B	B	B	A	A	A	B	A	B	A	A	A	A	A
13.63-48	gpo1	1	1	1	1	1	-	1	1	1	s	-	0	0	-	0	0	0	0	0	0	0	0	-	0	0	s	0	-	-	0	-	-	0	0	0	0	-	s	-	-	0	0	0	0	0	0	0	0
13.63-48	gpo2	1	1	1	1	1	-	1	1	1	s	1	-	-	1	-	-	-	-	-	-	-	-	1	-	-	s	-	1	1	-	1	1	-	-	-	-	1	s	1	1	-	-	-	-	-	-	-	-
13.63-48	prob	-	-	-	-	-	-	-	-	-	1.000	-	1.000	1.000	-	1.000	1.000	1.000	1.000	1.000	1.000	1.000	1.000	-	1.000	1.000	1.000	1.000	-	-	1.000	-	-	1.000	1.000	1.000	1.000	-	1.000	-	-	1.000	1.000	1.000	1.000	1.000	1.000	1.000	1.000
13.63-49	hap1	A	A	B	B	A	A	B	A	A	A	B	A	B	B	B	A	A	B	A	A	A	A	A	B	A	A	A	A	B	A	B	A	B	B	A	A	-	B	A	A	A	B	A	B	B	B	B	B
13.63-49	hap2	A	A	B	B	A	A	B	A	A	B	B	B	A	B	A	B	B	A	B	B	B	B	A	A	B	B	B	A	B	B	A	B	A	A	B	B	-	B	B	B	B	A	B	A	A	A	A	A
13.63-49	gpo1	1	1	1	1	1	-	1	1	1	s	-	0	0	-	0	0	0	0	0	0	0	0	-	0	0	s	0	-	-	0	-	-	0	0	0	0	-	0	-	-	0	0	0	0	0	0	0	0
13.63-49	gpo2	1	1	1	1	1	-	1	1	1	s	1	-	-	1	-	-	-	-	-	-	-	-	1	-	-	s	-	1	1	-	0	0	-	-	-	-	-	0	0	0	-	-	-	-	-	-	-	-
13.63-49	prob	-	-	-	-	-	-	-	-	-	1.000	-	1.000	1.000	-	1.000	1.000	1.000	1.000	1.000	1.000	1.000	1.000	-	1.000	1.000	1.000	1.000	-	-	1.000	1.000	1.000	1.000	1.000	1.000	1.000	-	-	1.000	1.000	1.000	1.000	1.000	1.000	1.000	1.000	1.000	1.000
13.63-51	hap1	A	A	B	B	A	A	B	A	A	B	B	B	A	B	A	B	B	A	B	B	B	B	A	A	B	B	B	A	B	B	B	A	A	A	B	B	B	A	A	A	B	A	B	A	A	A	A	A
13.63-51	hap2	B	B	A	A	B	A	A	B	B	A	A	B	A	A	A	B	B	A	B	B	B	B	B	A	B	A	B	B	A	B	A	B	A	A	B	B	A	B	B	B	B	A	B	A	A	A	A	A
13.63-51	gpo1	s	s	s	s	s	-	s	s	s	s	-	1	1	-	1	1	1	1	1	1	1	1	-	1	1	s	1	-	-	1	-	-	1	1	1	1	-	s	-	-	1	1	1	1	1	1	1	1
13.63-51	gpo2	s	s	s	s	s	-	s	s	s	s	0	-	-	0	-	-	-	-	-	-	-	-	0	-	-	s	-	0	0	-	0	0	-	-	-	-	0	s	0	0	-	-	-	-	-	-	-	-
13.63-51	prob	1.000	1.000	1.000	1.000	1.000	-	1.000	1.000	1.000	1.000	1.000	-	-	1.000	-	-	-	-	-	-	-	-	1.000	-	-	1.000	-	1.000	1.000	-	1.000	1.000	-	-	-	-	1.000	1.000	1.000	1.000	-	-	-	-	-	-	-	-
13.63-53	hap1	B	B	A	A	B	A	A	B	B	A	B	A	B	B	B	A	A	B	A	A	A	A	A	B	A	A	A	A	B	A	B	A	B	B	A	A	B	B	A	A	A	B	A	B	B	B	B	B
13.63-53	hap2	A	A	B	B	A	A	B	A	A	B	B	B	A	B	A	B	B	A	B	B	B	B	A	A	B	B	B	A	B	B	B	A	A	A	B	B	B	A	A	A	B	A	B	A	A	A	A	A
13.63-53	gpo1	s	s	s	s	s	-	s	s	s	s	-	0	0	-	0	0	0	0	0	0	0	0	-	0	0	s	0	-	-	0	-	-	0	0	0	0	-	s	-	-	0	0	0	0	0	0	0	0
13.63-53	gpo2	s	s	s	s	s	-	s	s	s	s	1	-	-	1	-	-	-	-	-	-	-	-	1	-	-	s	-	1	1	-	1	1	-	-	-	-	1	s	1	1	-	-	-	-	-	-	-	-
13.63-53	prob	1.000	1.000	1.000	1.000	1.000	-	1.000	1.000	1.000	1.000	-	1.000	1.000	-	1.000	1.000	1.000	1.000	1.000	1.000	1.000	1.000	-	1.000	1.000	1.000	1.000	-	-	1.000	-	-	1.000	1.000	1.000	1.000	-	1.000	-	-	1.000	1.000	1.000	1.000	1.000	1.000	1.000	1.000
13.63-56	hap1	A	A	B	B	A	A	B	A	A	B	B	B	A	B	A	B	B	A	B	B	B	B	A	A	B	B	B	A	B	B	B	A	A	A	B	B	B	A	A	A	B	A	B	A	A	A	A	A
13.63-56	hap2	B	B	A	A	B	A	A	B	B	A	A	B	A	A	A	B	B	A	B	B	B	B	B	A	B	A	B	B	A	B	A	B	A	A	B	B	A	B	B	B	B	A	B	A	A	A	A	A
13.63-56	gpo1	s	s	s	s	s	-	s	s	s	s	-	1	1	-	1	1	1	1	1	1	1	1	-	1	1	s	1	-	-	1	-	-	1	1	1	1	-	s	-	-	1	1	1	1	1	1	1	1
13.63-56	gpo2	s	s	s	s	s	-	s	s	s	s	0	-	-	0	-	-	-	-	-	-	-	-	0	-	-	s	-	0	0	-	0	0	-	-	-	-	0	s	0	0	-	-	-	-	-	-	-	-
13.63-56	prob	1.000	1.000	1.000	1.000	1.000	-	1.000	1.000	1.000	1.000	1.000	-	-	1.000	-	-	-	-	-	-	-	-	1.000	-	-	1.000	-	1.000	1.000	-	1.000	1.000	-	-	-	-	1.000	1.000	1.000	1.000	-	-	-	-	-	-	-	-
13.66-14	hap1	B	B	A	A	B	A	A	B	B	A	B	A	B	B	B	A	A	B	A	A	A	A	A	B	A	A	A	A	B	A	B	A	B	B	A	A	B	B	A	A	A	B	A	B	B	B	B	B
13.66-14	hap2	A	A	B	B	A	A	B	A	A	B	B	B	A	B	A	B	B	A	B	B	B	B	A	A	B	B	B	A	B	B	B	A	A	A	B	B	B	A	A	A	B	A	B	A	A	A	A	A
13.66-14	gpo1	s	s	s	s	s	-	s	s	s	s	-	s	s	-	s	s	s	s	s	s	s	s	-	s	s	s	s	-	-	s	-	-	s	s	s	s	-	s	-	-	s	s	s	s	s	s	s	s
13.66-14	gpo2	s	s	s	s	s	-	s	s	s	s	-	s	s	-	s	s	s	s	s	s	s	s	-	s	s	s	s	-	-	s	-	-	s	s	s	s	-	s	-	-	s	s	s	s	s	s	s	s
13.66-14	prob	1.000	1.000	1.000	1.000	1.000	-	1.000	1.000	1.000	1.000	-	1.000	1.000	-	1.000	1.000	1.000	1.000	1.000	1.000	1.000	1.000	-	1.000	1.000	1.000	1.000	-	-	1.000	-	-	1.000	1.000	1.000	1.000	-	1.000	-	-	1.000	1.000	1.000	1.000	1.000	1.000	1.000	1.000
13.66-30	hap1	B	B	A	A	B	A	A	B	B	A	B	A	B	B	-	A	A	-	A	A	-	A	A	B	A	A	A	A	B	A	B	A	B	B	A	A	B	B	A	A	A	B	A	B	B	B	B	B
13.66-30	hap2	B	B	A	A	B	A	A	B	B	A	B	A	B	B	-	A	A	-	A	A	-	A	A	B	A	A	A	A	B	A	B	A	B	B	A	A	B	B	A	A	A	B	A	B	B	B	B	B
13.66-30	gpo1	0	0	0	0	0	-	0	0	0	0	-	0	0	-	-	0	0	-	0	0	-	0	-	0	0	0	0	-	-	0	-	-	0	0	0	0	-	0	-	-	0	0	0	0	0	0	0	0
13.66-30	gpo2	0	0	0	0	0	-	0	0	0	0	-	0	0	-	-	0	0	-	0	0	-	0	-	0	0	0	0	-	-	0	-	-	0	0	0	0	-	0	-	-	0	0	0	0	0	0	0	0
13.66-30	prob	-	-	-	-	-	-	-	-	-	-	-	-	-	-	-	-	-	-	-	-	-	-	-	-	-	-	-	-	-	-	-	-	-	-	-	-	-	-	-	-	-	-	-	-	-	-	-	-
13.66-59	hap1	B	B	A	A	B	A	A	B	B	A	B	A	B	B	B	A	A	B	A	A	A	A	A	B	A	A	A	A	B	A	B	A	-	B	A	A	B	B	A	A	A	B	A	B	B	B	B	B
13.66-59	hap2	B	B	A	A	B	A	A	B	B	A	B	A	B	B	B	A	A	B	A	A	A	A	A	B	A	A	A	A	B	A	B	A	-	B	A	A	B	B	A	A	A	B	A	B	B	B	B	B
13.66-59	gpo1	0	0	0	0	0	-	0	0	0	0	-	0	0	-	0	0	0	0	0	0	0	0	-	0	0	0	0	-	-	0	-	-	-	0	0	0	-	0	-	-	0	0	0	0	0	0	0	0
13.66-59	gpo2	0	0	0	0	0	-	0	0	0	0	-	0	0	-	0	0	0	0	0	0	0	0	-	0	0	0	0	-	-	0	-	-	-	0	0	0	-	0	-	-	0	0	0	0	0	0	0	0
13.66-59	prob	-	-	-	-	-	-	-	-	-	-	-	-	-	-	-	-	-	-	-	-	-	-	-	-	-	-	-	-	-	-	-	-	-	-	-	-	-	-	-	-	-	-	-	-	-	-	-	-
13.66-70	hap1	A	A	B	B	A	A	B	A	A	B	B	B	A	B	A	B	B	A	B	B	B	B	A	A	B	B	B	A	B	B	B	A	A	A	B	B	B	A	A	A	B	A	B	A	A	A	A	A
13.66-70	hap2	B	B	A	A	B	A	A	B	B	A	B	A	B	B	B	A	A	B	A	A	A	A	A	B	A	A	A	A	B	A	B	A	B	B	A	A	B	B	A	A	A	B	A	B	B	B	B	B
13.66-70	gpo1	s	s	s	s	s	-	s	s	s	s	-	s	s	-	s	s	s	s	s	s	s	s	-	s	s	s	s	-	-	s	-	-	s	s	s	s	-	s	-	-	s	s	s	s	s	s	s	s
13.66-70	gpo2	s	s	s	s	s	-	s	s	s	s	-	s	s	-	s	s	s	s	s	s	s	s	-	s	s	s	s	-	-	s	-	-	s	s	s	s	-	s	-	-	s	s	s	s	s	s	s	s
13.66-70	prob	1.000	1.000	1.000	1.000	1.000	-	1.000	1.000	1.000	1.000	-	1.000	1.000	-	1.000	1.000	1.000	1.000	1.000	1.000	1.000	1.000	-	1.000	1.000	1.000	1.000	-	-	1.000	-	-	1.000	1.000	1.000	1.000	-	1.000	-	-	1.000	1.000	1.000	1.000	1.000	1.000	1.000	1.000
13.66-84	hap1	A	A	B	B	A	A	B	A	A	B	B	B	A	B	A	B	B	A	B	B	B	B	A	A	B	B	B	A	B	B	B	A	A	A	B	B	B	A	A	A	B	A	B	A	A	A	A	A
13.66-84	hap2	A	A	B	B	A	A	B	A	A	B	B	B	A	B	A	B	B	A	B	B	B	B	A	A	B	B	B	A	B	B	B	A	A	A	B	B	B	A	A	A	B	A	B	A	A	A	A	A
13.66-84	gpo1	1	1	1	1	1	-	1	1	1	1	-	1	1	-	1	1	1	1	1	1	1	1	-	1	1	1	1	-	-	1	-	-	1	1	1	1	-	1	-	-	1	1	1	1	1	1	1	1
13.66-84	gpo2	1	1	1	1	1	-	1	1	1	1	-	1	1	-	1	1	1	1	1	1	1	1	-	1	1	1	1	-	-	1	-	-	1	1	1	1	-	1	-	-	1	1	1	1	1	1	1	1
13.66-84	prob	-	-	-	-	-	-	-	-	-	-	-	-	-	-	-	-	-	-	-	-	-	-	-	-	-	-	-	-	-	-	-	-	-	-	-	-	-	-	-	-	-	-	-	-	-	-	-	-
13.67-10	hap1	A	A	B	B	A	A	B	A	A	B	B	B	A	B	A	B	B	A	B	B	B	B	A	A	B	B	B	A	B	B	B	A	A	A	B	B	B	A	A	A	B	A	B	A	A	A	A	A
13.67-10	hap2	B	B	A	A	B	A	A	B	B	A	A	B	A	A	A	B	B	A	B	B	B	B	B	A	B	A	B	B	A	B	A	B	A	A	B	B	A	B	B	B	B	A	B	A	A	A	A	A
13.67-10	gpo1	s	s	s	s	s	-	s	s	s	s	-	1	1	-	1	1	1	1	1	1	1	1	-	1	1	s	1	-	-	1	-	-	1	1	1	1	-	s	-	-	1	1	1	1	1	1	1	1
13.67-10	gpo2	-	-	-	-	-	-	-	-	-	-	0	-	-	0	-	-	-	-	-	-	-	-	0	-	-	-	-	0	0	-	0	0	-	-	-	-	0	-	0	0	-	-	-	-	-	-	-	-
13.67-10	prob	1.000	1.000	1.000	1.000	1.000	-	1.000	1.000	1.000	1.000	1.000	-	-	1.000	-	-	-	-	-	-	-	-	1.000	-	-	1.000	-	1.000	1.000	-	1.000	1.000	-	-	-	-	1.000	1.000	1.000	1.000	-	-	-	-	-	-	-	-
13.67-15	hap1	B	B	A	A	B	A	A	B	B	A	B	A	B	B	B	A	A	B	A	A	A	A	A	B	A	A	A	A	B	A	B	A	B	B	A	A	B	B	A	A	A	B	A	B	B	B	B	B
13.67-15	hap2	B	B	A	A	B	A	A	B	B	A	A	B	A	A	A	B	B	A	B	B	B	B	B	A	B	A	B	B	A	B	A	B	A	A	B	B	A	B	B	B	B	A	B	A	A	A	A	A
13.67-15	gpo1	0	0	0	0	0	-	0	0	0	0	-	s	s	-	s	s	s	s	s	s	s	s	-	s	s	0	s	-	-	s	-	-	s	s	s	s	-	0	-	-	s	s	s	s	s	s	s	s
13.67-15	gpo2	-	-	-	-	-	-	-	-	-	-	0	-	-	0	-	-	-	-	-	-	-	-	0	-	-	-	-	0	0	-	0	0	-	-	-	-	0	-	0	0	-	-	-	-	-	-	-	-
13.67-15	prob	-	-	-	-	-	-	-	-	-	-	1.000	1.000	1.000	1.000	1.000	1.000	1.000	1.000	1.000	1.000	1.000	1.000	1.000	1.000	1.000	-	1.000	1.000	1.000	1.000	1.000	1.000	1.000	1.000	1.000	1.000	1.000	-	1.000	1.000	1.000	1.000	1.000	1.000	1.000	1.000	1.000	1.000
13.67-37	hap1	A	A	B	B	A	A	B	A	A	B	B	B	A	B	B	A	A	B	A	A	A	A	A	B	A	A	A	A	B	A	B	A	B	B	A	A	B	B	A	A	A	B	A	B	B	B	B	B
13.67-37	hap2	B	B	A	A	B	A	A	B	B	A	B	A	B	B	A	B	B	A	B	B	B	B	A	A	B	B	B	A	B	B	B	A	A	A	B	B	B	A	A	A	B	A	B	A	A	A	A	A
13.67-37	gpo1	s	s	s	s	s	-	s	s	s	s	-	s	s	-	s	s	s	s	s	s	s	s	-	s	s	s	s	-	-	s	-	-	s	s	s	s	-	s	-	-	s	s	s	s	s	s	s	s
13.67-37	gpo2	-	-	-	-	-	-	-	-	-	-	1	-	-	1	-	-	-	-	-	-	-	-	1	-	-	-	-	1	1	-	1	1	-	-	-	-	1	-	1	1	-	-	-	-	-	-	-	-
13.67-37	prob	1.000	1.000	1.000	1.000	1.000	-	1.000	1.000	1.000	1.000	-	1.000	1.000	-	1.000	1.000	1.000	1.000	1.000	1.000	1.000	1.000	-	1.000	1.000	1.000	0.944	-	-	1.000	-	-	1.000	1.000	1.000	1.000	-	1.000	-	-	1.000	1.000	1.000	1.000	1.000	1.000	1.000	1.000
13.67-4	hap1	A	A	B	B	A	A	B	A	A	B	B	B	A	B	A	-	B	B	A	A	A	A	A	B	A	A	A	A	B	A	B	A	B	B	A	A	B	B	A	A	A	B	A	B	B	B	B	B
13.67-4	hap2	B	B	A	A	B	A	A	B	B	A	B	A	B	B	B	-	A	A	B	B	B	B	A	A	B	B	B	A	B	B	B	A	A	A	B	B	B	A	A	A	B	A	B	A	A	A	A	A
13.67-4	gpo1	s	s	s	s	s	-	s	s	s	s	-	s	s	-	s	-	s	s	s	s	s	s	-	s	s	s	s	-	-	s	-	-	s	s	s	s	-	s	-	-	s	s	s	s	s	s	s	s
13.67-4	gpo2	-	-	-	-	-	-	-	-	-	-	1	-	-	1	-	-	-	-	-	-	-	-	1	-	-	-	-	1	1	-	1	1	-	-	-	-	1	-	1	1	-	-	-	-	-	-	-	-
13.67-4	prob	1.000	1.000	1.000	1.000	1.000	-	1.000	1.000	1.000	1.000	-	1.000	1.000	-	1.000	-	1.000	1.000	1.000	1.000	1.000	1.000	-	1.000	1.000	1.000	0.909	-	-	1.000	-	-	1.000	1.000	1.000	1.000	-	1.000	-	-	1.000	1.000	1.000	1.000	1.000	1.000	1.000	1.000
13.67-46	hap1	B	B	A	A	B	A	A	B	B	A	B	A	B	B	B	A	A	B	A	A	A	A	A	B	A	A	A	A	B	A	B	A	B	B	A	A	B	B	A	A	A	B	A	B	B	B	B	B
13.67-46	hap2	B	B	A	A	B	A	A	B	B	A	A	B	A	A	A	B	B	A	B	B	B	B	B	A	B	A	B	B	A	B	A	B	A	A	B	B	A	B	B	B	B	A	B	A	A	A	A	A
13.67-46	gpo1	0	0	0	0	0	-	0	0	0	0	-	s	s	-	s	s	s	s	s	s	s	s	-	s	s	0	s	-	-	s	-	-	s	s	s	s	-	0	-	-	s	s	s	s	s	s	s	s
13.67-46	gpo2	-	-	-	-	-	-	-	-	-	-	0	-	-	0	-	-	-	-	-	-	-	-	0	-	-	-	-	0	0	-	0	0	-	-	-	-	0	-	0	0	-	-	-	-	-	-	-	-
13.67-46	prob	-	-	-	-	-	-	-	-	-	-	1.000	1.000	1.000	1.000	1.000	1.000	1.000	1.000	1.000	1.000	1.000	1.000	1.000	1.000	1.000	-	1.000	1.000	1.000	1.000	1.000	1.000	1.000	1.000	1.000	1.000	1.000	-	1.000	1.000	1.000	1.000	1.000	1.000	1.000	1.000	1.000	1.000
13.67-7	hap1	B	B	A	A	B	A	A	B	B	A	B	A	B	B	A	B	B	A	B	B	B	B	A	A	B	B	B	A	B	B	B	A	A	A	B	B	B	A	A	A	B	A	B	A	A	A	A	A
13.67-7	hap2	A	A	B	B	A	A	B	A	A	B	B	B	A	B	B	A	A	B	A	A	A	A	A	B	A	A	A	A	B	A	B	A	B	B	A	A	B	B	A	A	A	B	A	B	B	B	B	B
13.67-7	gpo1	s	s	s	s	s	-	s	s	s	s	-	s	s	-	s	s	s	s	s	s	s	s	-	s	s	s	s	-	-	s	-	-	s	s	s	s	-	s	-	-	s	s	s	s	s	s	s	s
13.67-7	gpo2	-	-	-	-	-	-	-	-	-	-	1	-	-	1	-	-	-	-	-	-	-	-	1	-	-	-	-	1	1	-	1	1	-	-	-	-	1	-	1	1	-	-	-	-	-	-	-	-
13.67-7	prob	1.000	1.000	1.000	1.000	1.000	-	1.000	1.000	1.000	1.000	-	1.000	1.000	-	1.000	1.000	1.000	1.000	1.000	1.000	1.000	1.000	-	1.000	1.000	1.000	1.000	-	-	1.000	-	-	1.000	1.000	1.000	1.000	-	1.000	-	-	1.000	1.000	1.000	1.000	1.000	1.000	1.000	1.000
13.68-23	hap1	B	B	A	A	B	A	A	B	B	A	A	B	A	A	A	B	B	A	B	B	B	B	B	A	B	A	B	B	A	B	A	B	A	A	B	B	A	B	B	B	B	A	B	A	A	A	A	A
13.68-23	hap2	A	A	B	B	A	A	B	A	A	B	B	B	A	B	A	B	B	A	B	B	B	B	A	A	B	B	B	A	B	B	B	A	A	A	B	B	B	A	A	A	B	A	B	A	A	A	A	A
13.68-23	gpo1	-	-	-	-	-	-	-	-	-	-	1	1	1	1	1	1	1	1	1	1	1	1	1	1	1	-	1	1	1	1	1	1	1	1	1	1	1	-	1	1	1	1	1	1	1	1	1	1
13.68-23	gpo2	-	-	-	-	-	-	-	-	-	-	-	-	-	-	-	-	-	-	-	-	-	-	-	-	-	-	-	-	-	-	-	-	-	-	-	-	-	-	-	-	-	-	-	-	-	-	-	-
13.68-23	prob	1.000	1.000	1.000	1.000	1.000	-	1.000	1.000	1.000	1.000	1.000	-	-	1.000	-	-	-	-	-	-	-	-	1.000	-	-	1.000	-	1.000	1.000	-	1.000	1.000	-	-	-	-	1.000	1.000	1.000	1.000	-	-	-	-	-	-	-	-
13.68-24	hap1	B	B	A	A	B	A	A	B	B	A	B	A	B	B	B	A	A	B	A	A	A	A	A	B	A	A	A	A	B	A	B	A	B	B	A	A	B	B	A	A	A	B	A	B	B	B	B	B
13.68-24	hap2	A	A	B	B	A	A	B	A	A	B	B	B	A	B	A	B	B	A	B	B	B	B	A	A	B	B	B	A	B	B	B	A	A	A	B	B	B	A	A	A	B	A	B	A	A	A	A	A
13.68-24	gpo1	-	-	-	-	-	-	-	-	-	-	0	0	0	0	0	0	0	0	0	0	0	0	0	0	0	-	0	0	0	0	0	0	0	0	0	0	0	-	0	0	0	0	0	0	0	0	0	0
13.68-24	gpo2	-	-	-	-	-	-	-	-	-	-	-	-	-	-	-	-	-	-	-	-	-	-	-	-	-	-	-	-	-	-	-	-	-	-	-	-	-	-	-	-	-	-	-	-	-	-	-	-
13.68-24	prob	1.000	1.000	1.000	1.000	1.000	-	1.000	1.000	1.000	1.000	-	1.000	1.000	-	1.000	1.000	1.000	1.000	1.000	1.000	1.000	1.000	-	1.000	1.000	1.000	1.000	-	-	1.000	-	-	1.000	1.000	1.000	1.000	-	1.000	-	-	1.000	1.000	1.000	1.000	1.000	1.000	1.000	1.000
13.68-25	hap1	B	B	A	A	B	A	A	B	B	A	A	B	A	A	A	B	B	A	B	B	B	B	B	A	B	A	B	B	A	B	A	B	A	A	B	B	A	B	B	B	B	A	B	A	A	A	A	A
13.68-25	hap2	A	A	B	B	A	A	B	A	A	B	B	B	A	B	A	B	B	A	B	B	B	B	A	A	B	B	B	A	B	B	B	A	A	A	B	B	B	A	A	A	B	A	B	A	A	A	A	A
13.68-25	gpo1	-	-	-	-	-	-	-	-	-	-	1	1	1	1	1	1	1	1	1	1	1	1	1	1	1	-	1	1	1	1	1	1	1	1	1	1	1	-	1	1	1	1	1	1	1	1	1	1
13.68-25	gpo2	-	-	-	-	-	-	-	-	-	-	-	-	-	-	-	-	-	-	-	-	-	-	-	-	-	-	-	-	-	-	-	-	-	-	-	-	-	-	-	-	-	-	-	-	-	-	-	-
13.68-25	prob	1.000	1.000	1.000	1.000	1.000	-	1.000	1.000	1.000	1.000	1.000	-	-	1.000	-	-	-	-	-	-	-	-	1.000	-	-	1.000	-	1.000	1.000	-	1.000	1.000	-	-	-	-	1.000	1.000	1.000	1.000	-	-	-	-	-	-	-	-
13.68-47	hap1	B	B	A	A	B	A	A	B	B	A	B	A	B	B	B	A	A	B	A	A	A	A	A	B	A	A	A	A	B	A	B	A	B	B	A	A	B	B	A	A	A	B	A	B	B	B	B	B
13.68-47	hap2	A	A	B	B	A	A	B	A	A	B	B	B	A	B	A	B	B	A	B	B	B	B	A	A	B	B	B	A	B	B	B	A	A	A	B	B	B	A	A	A	B	A	B	A	A	A	A	A
13.68-47	gpo1	-	-	-	-	-	-	-	-	-	-	0	0	0	0	0	0	0	0	0	0	0	0	0	0	0	-	0	0	0	0	0	0	0	0	0	0	0	-	0	0	0	0	0	0	0	0	0	0
13.68-47	gpo2	-	-	-	-	-	-	-	-	-	-	-	-	-	-	-	-	-	-	-	-	-	-	-	-	-	-	-	-	-	-	-	-	-	-	-	-	-	-	-	-	-	-	-	-	-	-	-	-
13.68-47	prob	1.000	1.000	1.000	1.000	1.000	-	1.000	1.000	1.000	1.000	-	1.000	1.000	-	1.000	1.000	1.000	1.000	1.000	1.000	1.000	1.000	-	1.000	1.000	1.000	1.000	-	-	1.000	-	-	1.000	1.000	1.000	1.000	-	1.000	-	-	1.000	1.000	1.000	1.000	1.000	1.000	1.000	1.000
13.68-9	hap1	B	B	A	A	B	A	A	B	B	A	B	A	B	B	B	A	A	B	A	A	A	A	A	B	A	A	A	A	B	A	B	A	B	B	A	A	B	B	A	A	A	B	A	B	B	B	B	B
13.68-9	hap2	A	A	B	B	A	A	B	A	A	B	B	B	A	B	A	B	B	A	B	B	B	B	A	A	B	B	B	A	B	B	B	A	A	A	B	B	B	A	A	A	B	A	B	A	A	A	A	A
13.68-9	gpo1	-	-	-	-	-	-	-	-	-	-	0	0	0	0	0	0	0	0	0	0	0	0	0	0	0	-	0	0	0	0	0	0	0	0	0	0	0	-	0	0	0	0	0	0	0	0	0	0
13.68-9	gpo2	-	-	-	-	-	-	-	-	-	-	-	-	-	-	-	-	-	-	-	-	-	-	-	-	-	-	-	-	-	-	-	-	-	-	-	-	-	-	-	-	-	-	-	-	-	-	-	-
13.68-9	prob	1.000	1.000	1.000	1.000	1.000	-	1.000	1.000	1.000	1.000	-	1.000	1.000	-	1.000	1.000	1.000	1.000	1.000	1.000	1.000	1.000	-	1.000	1.000	1.000	1.000	-	-	1.000	-	-	1.000	1.000	1.000	1.000	-	1.000	-	-	1.000	1.000	1.000	1.000	1.000	1.000	1.000	1.000
FL_09-46	hap1	A	A	B	B	A	A	B	A	A	B	B	B	A	B	A	B	B	A	B	B	B	B	A	A	B	B	B	A	B	B	B	A	A	A	B	B	B	A	A	A	B	A	B	A	A	A	A	A
FL_09-46	hap2	B	B	A	A	B	A	A	B	B	A	B	A	B	B	B	A	A	B	A	A	A	A	A	B	A	A	A	A	B	A	B	A	B	B	A	A	B	B	A	A	A	B	A	B	B	B	B	B
FL_09-46	gpo1	-	-	-	-	-	1	-	-	-	-	-	s	-	-	-	-	s	-	-	-	-	s	1	-	s	-	-	1	-	-	-	-	-	-	s	-	-	-	-	-	-	-	-	-	-	-	-	-
FL_09-46	gpo2	-	-	-	-	-	-	-	-	-	-	-	-	-	-	-	-	-	-	-	-	-	-	-	-	-	-	-	-	-	-	-	-	-	-	-	-	-	-	-	-	-	-	-	-	-	-	-	-
FL_09-46	prob	1.000	1.000	1.000	1.000	1.000	-	1.000	1.000	1.000	1.000	-	1.000	1.000	-	1.000	1.000	1.000	1.000	1.000	1.000	1.000	1.000	-	1.000	1.000	1.000	1.000	-	-	1.000	-	-	1.000	1.000	1.000	1.000	-	1.000	-	-	1.000	1.000	1.000	1.000	1.000	1.000	1.000	1.000
FL_10-153	hap1	A	A	B	B	A	A	B	A	A	B	B	B	A	B	A	B	B	A	B	B	B	B	A	A	B	B	B	A	B	B	B	A	A	A	B	B	B	A	A	A	B	A	B	A	A	A	A	A
FL_10-153	hap2	A	A	B	B	A	A	B	A	A	B	B	B	A	B	A	B	B	A	B	B	B	B	A	A	B	B	B	A	B	B	B	A	A	A	B	B	B	A	A	A	B	A	B	A	A	A	A	A
FL_10-153	gpo1	-	-	-	-	-	-	-	-	-	-	-	-	-	-	-	-	-	-	-	-	-	-	-	-	-	-	-	-	-	-	-	-	-	-	-	-	-	-	-	-	-	-	-	-	-	-	-	-
FL_10-153	gpo2	-	-	-	-	-	1	-	-	-	-	-	1	-	-	-	-	1	-	-	-	-	1	1	-	1	-	-	1	-	-	-	-	-	-	1	-	-	-	-	-	-	-	-	-	-	-	-	-
FL_10-153	prob	-	-	-	-	-	-	-	-	-	-	-	-	-	-	-	-	-	-	-	-	-	-	-	-	-	-	-	-	-	-	-	-	-	-	-	-	-	-	-	-	-	-	-	-	-	-	-	-
Florida127	hap1	A	A	B	B	A	B	B	A	A	B	B	A	A	B	A	B	A	A	B	B	B	A	B	A	A	B	B	B	B	B	B	A	A	A	A	B	B	A	A	A	B	A	B	A	A	A	A	A
Florida127	hap2	B	B	A	A	B	A	A	B	B	A	A	B	A	A	A	B	B	A	B	B	B	B	B	A	B	A	B	B	A	B	A	B	A	A	B	B	A	B	B	B	B	A	B	A	A	A	A	A
Florida127	gpo1	-	-	-	-	-	s	-	-	-	-	-	s	-	-	-	-	s	-	-	-	-	s	0	-	s	-	-	0	-	-	-	-	-	-	s	-	-	-	-	-	-	-	-	-	-	-	-	-
Florida127	gpo2	-	-	-	-	-	-	-	-	-	-	-	-	-	-	-	-	-	-	-	-	-	-	-	-	-	-	-	-	-	-	-	-	-	-	-	-	-	-	-	-	-	-	-	-	-	-	-	-
Florida127	prob	1.000	1.000	1.000	1.000	1.000	1.000	1.000	1.000	1.000	1.000	1.000	1.000	-	1.000	-	-	1.000	-	-	-	-	1.000	-	-	1.000	1.000	-	-	1.000	-	1.000	1.000	-	-	1.000	-	1.000	1.000	1.000	1.000	-	-	-	-	-	-	-	-
13.1-146	hap1	A	A	B	B	A	A	B	A	A	B	B	B	A	B	A	B	B	A	B	B	B	B	A	A	B	B	B	A	B	B	B	A	A	A	B	B	B	A	A	A	B	A	B	A	A	A	A	A
13.1-146	hap2	A	A	B	B	A	A	B	A	A	B	B	B	A	B	A	B	B	A	B	B	B	B	A	A	B	B	B	A	B	B	B	A	A	A	B	B	B	A	A	A	B	A	B	A	A	A	A	A
13.1-146	gpo1	-	1	1	1	1	-	1	1	1	1	1	-	-	1	-	-	-	-	-	-	-	-	1	-	-	1	-	1	1	-	1	-	-	-	-	-	1	-	-	-	-	-	-	-	-	-	-	-
13.1-146	gpo2	0	0	0	0	0	-	0	0	0	0	-	0	0	-	0	0	0	0	0	0	0	0	-	0	0	0	0	-	-	0	-	-	0	0	0	0	-	0	-	-	0	0	0	0	0	0	0	0
13.1-146	prob	-	-	-	-	-	-	-	-	-	-	-	-	-	-	-	-	-	-	-	-	-	-	-	-	-	-	-	-	-	-	-	-	-	-	-	-	-	-	-	-	-	-	-	-	-	-	-	-
13.1-16	hap1	A	A	B	B	A	A	B	A	A	B	B	B	A	B	A	B	B	A	B	B	B	B	A	A	B	B	B	A	B	B	B	A	A	A	B	B	B	A	A	A	B	A	B	A	A	A	A	A
13.1-16	hap2	B	B	A	A	B	A	A	B	B	A	B	A	B	B	B	A	A	B	A	A	A	A	A	B	A	A	A	A	B	A	B	A	B	B	A	A	B	B	A	A	A	B	A	B	B	B	B	B
13.1-16	gpo1	-	s	s	s	s	-	s	s	s	s	1	-	-	1	-	-	-	-	-	-	-	-	1	-	-	s	-	1	1	-	1	-	-	-	-	-	1	-	-	-	-	-	-	-	-	-	-	-
13.1-16	gpo2	1	s	s	s	s	-	s	s	s	s	-	1	1	-	1	1	1	1	1	1	1	1	-	1	1	s	1	-	-	1	-	-	1	1	1	1	-	1	-	-	1	1	1	1	1	1	1	1
13.1-16	prob	1.000	1.000	1.000	1.000	1.000	-	1.000	1.000	1.000	1.000	-	1.000	1.000	-	1.000	1.000	1.000	1.000	1.000	1.000	1.000	1.000	-	1.000	1.000	1.000	1.000	-	-	1.000	-	-	1.000	1.000	1.000	1.000	-	1.000	-	-	1.000	1.000	1.000	1.000	1.000	1.000	1.000	1.000
13.1-161	hap1	A	A	B	B	A	A	B	A	A	B	B	B	A	B	A	B	B	A	B	B	B	B	A	A	B	B	B	A	B	B	B	A	A	A	B	B	B	A	A	A	B	A	B	A	A	A	A	A
13.1-161	hap2	A	A	B	B	A	A	B	A	A	B	B	B	A	B	A	B	B	A	B	B	B	B	A	A	B	B	B	A	B	B	B	A	A	A	B	B	B	A	A	A	B	A	B	A	A	A	A	A
13.1-161	gpo1	-	1	1	1	1	-	1	1	1	1	1	-	-	1	-	-	-	-	-	-	-	-	1	-	-	1	-	1	1	-	1	-	-	-	-	-	1	-	-	-	-	-	-	-	-	-	-	-
13.1-161	gpo2	0	0	0	0	0	-	0	0	0	0	-	0	0	-	0	0	0	0	0	0	0	0	-	0	0	0	0	-	-	0	-	-	0	0	0	0	-	0	-	-	0	0	0	0	0	0	0	0
13.1-161	prob	-	-	-	-	-	-	-	-	-	-	-	-	-	-	-	-	-	-	-	-	-	-	-	-	-	-	-	-	-	-	-	-	-	-	-	-	-	-	-	-	-	-	-	-	-	-	-	-
13.1-18	hap1	A	B	A	A	B	A	A	B	B	A	A	B	A	A	A	B	B	A	B	B	B	B	B	A	B	A	B	B	-	B	A	A	A	A	B	B	A	A	A	A	B	A	B	A	A	A	A	A
13.1-18	hap2	B	B	A	A	B	A	A	B	B	A	B	A	B	B	B	A	A	B	A	A	A	A	A	B	A	A	A	A	-	A	B	A	B	B	A	A	B	B	A	A	A	B	A	B	B	B	B	B
13.1-18	gpo1	-	0	0	0	0	-	0	0	0	0	0	-	-	0	-	-	-	-	-	-	-	-	0	-	-	0	-	0	-	-	0	-	-	-	-	-	0	-	-	-	-	-	-	-	-	-	-	-
13.1-18	gpo2	1	1	1	1	1	-	1	1	1	1	-	1	1	-	1	1	1	1	1	1	1	1	-	1	1	1	1	-	-	1	-	-	1	1	1	1	-	1	-	-	1	1	1	1	1	1	1	1
13.1-18	prob	1.000	-	-	-	-	-	-	-	-	-	1.000	1.000	1.000	1.000	1.000	1.000	1.000	1.000	1.000	1.000	1.000	1.000	1.000	1.000	1.000	-	1.000	1.000	-	1.000	1.000	-	1.000	1.000	1.000	1.000	1.000	1.000	-	-	1.000	1.000	1.000	1.000	1.000	1.000	1.000	1.000
13.1-187	hap1	A	A	B	B	A	A	B	A	A	B	B	B	A	B	A	B	B	A	B	B	B	B	A	A	B	B	B	A	B	B	B	A	A	A	B	B	B	A	A	A	B	A	B	A	A	A	A	A
13.1-187	hap2	A	A	B	B	A	A	B	A	A	B	B	B	A	B	A	B	B	A	B	B	B	B	A	A	B	B	B	A	B	B	B	A	A	A	B	B	B	A	A	A	B	A	B	A	A	A	A	A
13.1-187	gpo1	-	1	1	1	1	-	1	1	1	1	1	-	-	1	-	-	-	-	-	-	-	-	1	-	-	1	-	1	1	-	1	-	-	-	-	-	1	-	-	-	-	-	-	-	-	-	-	-
13.1-187	gpo2	0	0	0	0	0	-	0	0	0	0	-	0	0	-	0	0	0	0	0	0	0	0	-	0	0	0	0	-	-	0	-	-	0	0	0	0	-	0	-	-	0	0	0	0	0	0	0	0
13.1-187	prob	-	-	-	-	-	-	-	-	-	-	-	-	-	-	-	-	-	-	-	-	-	-	-	-	-	-	-	-	-	-	-	-	-	-	-	-	-	-	-	-	-	-	-	-	-	-	-	-
13.1-25	hap1	A	B	A	A	B	A	A	B	B	A	A	B	A	A	A	B	B	A	B	B	B	B	B	A	B	A	B	B	-	B	A	A	A	A	B	B	A	A	A	A	B	A	B	A	A	A	A	A
13.1-25	hap2	A	A	B	B	A	A	B	A	A	B	B	B	A	B	A	B	B	A	B	B	B	B	A	A	B	B	B	A	-	B	B	A	A	A	B	B	B	A	A	A	B	A	B	A	A	A	A	A
13.1-25	gpo1	-	s	s	s	s	-	s	s	s	s	0	-	-	0	-	-	-	-	-	-	-	-	0	-	-	s	-	0	-	-	0	-	-	-	-	-	0	-	-	-	-	-	-	-	-	-	-	-
13.1-25	gpo2	0	s	s	s	s	-	s	s	s	s	-	0	0	-	0	0	0	0	0	0	0	0	-	0	0	s	0	-	-	0	-	-	0	0	0	0	-	0	-	-	0	0	0	0	0	0	0	0
13.1-25	prob	-	1.000	1.000	1.000	1.000	-	1.000	1.000	1.000	1.000	1.000	-	-	1.000	-	-	-	-	-	-	-	-	1.000	-	-	1.000	-	1.000	-	-	1.000	-	-	-	-	-	1.000	-	-	-	-	-	-	-	-	-	-	-
13.1-48	hap1	A	B	A	A	B	A	A	B	B	A	A	B	A	A	A	B	B	A	B	B	B	B	B	A	B	-	B	B	-	B	A	A	A	A	B	B	A	A	A	A	B	A	B	A	A	A	A	A
13.1-48	hap2	B	B	A	A	B	A	A	B	B	A	B	A	B	B	B	A	A	B	A	A	A	A	A	B	A	-	A	A	-	A	B	A	B	B	A	A	B	B	A	A	A	B	A	B	B	B	B	B
13.1-48	gpo1	-	0	0	0	0	-	0	0	0	0	0	-	-	0	-	-	-	-	-	-	-	-	0	-	-	-	-	0	-	-	0	-	-	-	-	-	0	-	-	-	-	-	-	-	-	-	-	-
13.1-48	gpo2	1	1	1	1	1	-	1	1	1	1	-	1	1	-	1	1	1	1	1	1	1	1	-	1	1	-	1	-	-	1	-	-	1	1	1	1	-	1	-	-	1	1	1	1	1	1	1	1
13.1-48	prob	1.000	-	-	-	-	-	-	-	-	-	1.000	1.000	1.000	1.000	1.000	1.000	1.000	1.000	1.000	1.000	1.000	1.000	1.000	1.000	1.000	-	1.000	1.000	-	1.000	1.000	-	1.000	1.000	1.000	1.000	1.000	1.000	-	-	1.000	1.000	1.000	1.000	1.000	1.000	1.000	1.000
13.1-49	hap1	A	A	B	B	A	A	B	A	A	B	B	B	A	B	A	B	B	A	B	B	B	B	A	A	B	B	B	A	B	B	B	A	A	A	B	B	B	A	A	A	B	A	B	A	A	A	A	A
13.1-49	hap2	B	B	A	A	B	A	A	B	B	A	B	A	B	B	B	A	A	B	A	A	A	A	A	B	A	A	A	A	B	A	B	A	B	B	A	A	B	B	A	A	A	B	A	B	B	B	B	B
13.1-49	gpo1	-	s	s	s	s	-	s	s	s	s	1	-	-	1	-	-	-	-	-	-	-	-	1	-	-	s	-	1	1	-	1	-	-	-	-	-	1	-	-	-	-	-	-	-	-	-	-	-
13.1-49	gpo2	1	s	s	s	s	-	s	s	s	s	-	1	1	-	1	1	1	1	1	1	1	1	-	1	1	s	1	-	-	1	-	-	1	1	1	1	-	1	-	-	1	1	1	1	1	1	1	1
13.1-49	prob	1.000	1.000	1.000	1.000	1.000	-	1.000	1.000	1.000	1.000	-	1.000	1.000	-	1.000	1.000	1.000	1.000	1.000	1.000	1.000	1.000	-	1.000	1.000	1.000	1.000	-	-	1.000	-	-	1.000	1.000	1.000	1.000	-	1.000	-	-	1.000	1.000	1.000	1.000	1.000	1.000	1.000	1.000
13.1-73	hap1	A	A	B	B	A	A	B	A	A	B	B	B	A	B	A	B	B	A	B	B	B	B	A	A	B	B	B	A	B	B	B	A	A	A	B	B	B	A	A	A	B	A	B	A	A	A	A	A
13.1-73	hap2	A	A	B	B	A	A	B	A	A	B	B	B	A	B	A	B	B	A	B	B	B	B	A	A	B	B	B	A	B	B	B	A	A	A	B	B	B	A	A	A	B	A	B	A	A	A	A	A
13.1-73	gpo1	-	1	1	1	1	-	1	1	1	1	1	-	-	1	-	-	-	-	-	-	-	-	1	-	-	1	-	1	1	-	1	-	-	-	-	-	1	-	-	-	-	-	-	-	-	-	-	-
13.1-73	gpo2	0	0	0	0	0	-	0	0	0	0	-	0	0	-	0	0	0	0	0	0	0	0	-	0	0	0	0	-	-	0	-	-	0	0	0	0	-	0	-	-	0	0	0	0	0	0	0	0
13.1-73	prob	-	-	-	-	-	-	-	-	-	-	-	-	-	-	-	-	-	-	-	-	-	-	-	-	-	-	-	-	-	-	-	-	-	-	-	-	-	-	-	-	-	-	-	-	-	-	-	-
13.1-74	hap1	A	A	B	B	A	A	B	A	A	B	B	B	A	B	A	B	B	A	B	B	B	B	A	A	B	B	B	A	B	B	B	A	A	A	B	B	B	A	A	A	B	A	B	A	A	A	A	A
13.1-74	hap2	B	B	A	A	B	A	A	B	B	A	B	A	B	B	B	A	A	B	A	A	A	A	A	B	A	A	A	A	B	A	B	A	B	B	A	A	B	B	A	A	A	B	A	B	B	B	B	B
13.1-74	gpo1	-	s	s	s	s	-	s	s	s	s	1	-	-	1	-	-	-	-	-	-	-	-	1	-	-	s	-	1	1	-	1	-	-	-	-	-	1	-	-	-	-	-	-	-	-	-	-	-
13.1-74	gpo2	1	s	s	s	s	-	s	s	s	s	-	1	1	-	1	1	1	1	1	1	1	1	-	1	1	s	1	-	-	1	-	-	1	1	1	1	-	1	-	-	1	1	1	1	1	1	1	1
13.1-74	prob	1.000	1.000	1.000	1.000	1.000	-	1.000	1.000	1.000	1.000	-	1.000	1.000	-	1.000	1.000	1.000	1.000	1.000	1.000	1.000	1.000	-	1.000	1.000	1.000	1.000	-	-	1.000	-	-	1.000	1.000	1.000	1.000	-	1.000	-	-	1.000	1.000	1.000	1.000	1.000	1.000	1.000	1.000
13.2-1	hap1	A	B	A	A	B	A	A	B	B	A	A	B	A	A	A	B	B	A	B	B	B	B	B	A	B	A	B	B	-	B	A	A	A	A	B	B	A	A	A	A	B	A	B	A	A	A	A	A
13.2-1	hap2	B	B	A	A	B	A	A	B	B	A	A	B	A	A	A	B	B	A	B	B	B	B	B	A	B	A	B	B	-	B	A	B	A	A	B	B	A	B	B	B	B	A	B	A	A	A	A	A
13.2-1	gpo1	-	0	0	0	0	-	0	0	0	0	0	-	-	0	-	-	-	-	-	-	-	-	0	-	-	0	-	0	-	-	0	-	-	-	-	-	0	-	-	-	-	-	-	-	-	-	-	-
13.2-1	gpo2	1	1	1	1	1	1	1	1	1	1	1	1	-	1	-	-	1	-	-	-	-	1	-	-	1	1	-	-	-	-	1	1	-	-	1	-	1	1	1	1	-	-	-	-	-	-	-	-
13.2-1	prob	1.000	-	-	-	-	-	-	-	-	-	-	-	-	-	-	-	-	-	-	-	-	-	-	-	-	-	-	-	-	-	-	1.000	-	-	-	-	-	1.000	1.000	1.000	-	-	-	-	-	-	-	-
13.2-25	hap1	A	A	B	B	A	A	B	A	A	A	A	B	A	A	A	B	B	A	B	B	B	B	B	A	B	A	B	B	A	B	A	A	A	A	B	B	A	A	A	A	B	A	B	A	A	A	A	A
13.2-25	hap2	A	A	B	B	A	B	B	A	A	B	B	A	A	B	A	B	A	A	B	B	B	A	B	A	A	B	B	B	B	B	B	A	A	A	A	B	B	A	A	A	B	A	B	A	A	A	A	A
13.2-25	gpo1	-	1	1	1	1	-	1	1	1	s	s	-	-	s	-	-	-	-	-	-	-	-	0	-	-	s	-	0	s	-	s	-	-	-	-	-	s	-	-	-	-	-	-	-	-	-	-	-
13.2-25	gpo2	0	0	0	0	0	0	0	0	0	s	s	0	-	s	-	-	0	-	-	-	-	0	-	-	0	s	-	-	s	-	s	0	-	-	0	-	s	0	0	0	-	-	-	-	-	-	-	-
[truncated: 1,111 more rows]
[truncated: 80 more columns]
