# Supplementary material for: Pedigree-Based Analysis in a Multiparental Population of Octoploid Strawberry Reveals QTL Alleles Conferring Resistance to Phytophthora cactorum
Source: G3 (Bethesda). 2017 Jun 5;7(6):1707–19. doi: 10.1534/g3.117.042119 (PMC5473751; doi:10.1534/g3.117.042119)
Supplement: Supplementary file 18 [file 1707FileS7.zip › File S7/1 Software/Linkage group 7D specific QTL analysis/Pc 2014-15 - LG7D/rep1/outputs/mhaplotypes.csv]

;MOST PROBABLE MARKER HAPLOTYPES (blockwise max=5)
; date : Tue	19 Jul 2016	19:59:48
; length : 538666
;
; hap1 = 1st haplotype; if parents known: from 1st parent; otherwise arbitrary!
; hap2 = 2nd haplotype; if parents known: from 2nd parent; otherwise arbitrary!
;	values for hap1 & hap2 are alleles;
;	value '-' indicates missing
; gpo1 = grandparental origin of 1st haplotype allele
; gpo2 = grandparental origin of 2nd haplotype allele
;	values for gpo1 & gpo2 are segregation indicators and include
;	value '0'= copy 1st haplotype of parent
;	value '1'= copy 2nd haplotype of parent
;	value 's'= ambiguous as parent(s) and offspring identical heterozygous gtp
;	value '-'= no information as parental gtp homozygous or missing
; prob = probability of haplotype for a marker
;	values may range from 0.5 to 1.0
;	value '-'= no information as gtp homozygous or missing
mchr		37	37	37	37	37	37	37	37	37	37	37	37	37	37	37	37	37	37	37	37	37	37	37	37	37	37	37	37	37	37	37	37	37	37	37	37	37	37	37	37	37	37	37	37	37	37	37	37
mpos		0.000	0.000	0.000	1.350	1.350	1.350	1.350	1.350	1.350	1.350	1.350	1.350	1.350	2.500	2.500	2.500	2.500	3.397	3.397	3.397	3.900	3.900	3.900	3.900	3.900	3.900	4.400	4.400	4.800	4.800	4.800	4.800	4.800	4.800	4.800	4.800	4.800	5.250	5.250	5.250	5.250	5.250	5.250	5.250	5.250	5.250	5.250	6.500
ID	VAR	AX-89845905	AX-89850860	AX-89850861	AX-89849568	AX-89868634	AX-89846197	AX-89906918	AX-89903681	AX-89802801	AX-89850918	AX-89850924	AX-89906932	AX-89815729	AX-89906628	AX-89900822	AX-89843576	AX-89843569	AX-89800545	AX-89843562	AX-89815728	AX-89843540	AX-89843513	AX-89812116	AX-89843370	AX-89800437	AX-89900578	AX-89800407	AX-89843345	AX-89843300	AX-89903796	AX-89906936	AX-89802889	AX-89903886	AX-89802919	AX-89846616	AX-89802926	AX-89788312	AX-89903938	AX-89846645	AX-89802949	AX-89903940	AX-89903980	AX-89846708	AX-89823738	AX-89880894	AX-89880893	AX-89872396	AX-89880882
F_11.121-9	hap1	-	-	-	-	-	-	-	-	-	-	-	-	-	-	-	-	-	-	-	-	-	-	-	-	-	-	-	-	-	-	-	-	-	-	-	-	-	-	-	-	-	-	-	-	-	-	-	-
F_11.121-9	hap2	-	-	-	-	-	-	-	-	-	-	-	-	-	-	-	-	-	-	-	-	-	-	-	-	-	-	-	-	-	-	-	-	-	-	-	-	-	-	-	-	-	-	-	-	-	-	-	-
F_11.121-9	gpo1	-	-	-	-	-	-	-	-	-	-	-	-	-	-	-	-	-	-	-	-	-	-	-	-	-	-	-	-	-	-	-	-	-	-	-	-	-	-	-	-	-	-	-	-	-	-	-	-
F_11.121-9	gpo2	-	-	-	-	-	-	-	-	-	-	-	-	-	-	-	-	-	-	-	-	-	-	-	-	-	-	-	-	-	-	-	-	-	-	-	-	-	-	-	-	-	-	-	-	-	-	-	-
F_11.121-9	prob	-	-	-	-	-	-	-	-	-	-	-	-	-	-	-	-	-	-	-	-	-	-	-	-	-	-	-	-	-	-	-	-	-	-	-	-	-	-	-	-	-	-	-	-	-	-	-	-
F_11.130-10	hap1	-	-	-	-	-	-	-	-	-	-	-	-	-	-	-	-	-	-	-	-	-	-	-	-	-	-	-	-	-	-	-	-	-	-	-	-	-	-	-	-	-	-	-	-	-	-	-	-
F_11.130-10	hap2	-	-	-	-	-	-	-	-	-	-	-	-	-	-	-	-	-	-	-	-	-	-	-	-	-	-	-	-	-	-	-	-	-	-	-	-	-	-	-	-	-	-	-	-	-	-	-	-
F_11.130-10	gpo1	-	-	-	-	-	-	-	-	-	-	-	-	-	-	-	-	-	-	-	-	-	-	-	-	-	-	-	-	-	-	-	-	-	-	-	-	-	-	-	-	-	-	-	-	-	-	-	-
F_11.130-10	gpo2	-	-	-	-	-	-	-	-	-	-	-	-	-	-	-	-	-	-	-	-	-	-	-	-	-	-	-	-	-	-	-	-	-	-	-	-	-	-	-	-	-	-	-	-	-	-	-	-
F_11.130-10	prob	-	-	-	-	-	-	-	-	-	-	-	-	-	-	-	-	-	-	-	-	-	-	-	-	-	-	-	-	-	-	-	-	-	-	-	-	-	-	-	-	-	-	-	-	-	-	-	-
F_11.21-6	hap1	-	-	-	-	-	-	-	-	-	-	-	-	-	-	-	-	-	-	-	-	-	-	-	-	-	-	-	-	-	-	-	-	-	-	-	-	-	-	-	-	-	-	-	-	-	-	-	-
F_11.21-6	hap2	-	-	-	-	-	-	-	-	-	-	-	-	-	-	-	-	-	-	-	-	-	-	-	-	-	-	-	-	-	-	-	-	-	-	-	-	-	-	-	-	-	-	-	-	-	-	-	-
F_11.21-6	gpo1	-	-	-	-	-	-	-	-	-	-	-	-	-	-	-	-	-	-	-	-	-	-	-	-	-	-	-	-	-	-	-	-	-	-	-	-	-	-	-	-	-	-	-	-	-	-	-	-
F_11.21-6	gpo2	-	-	-	-	-	-	-	-	-	-	-	-	-	-	-	-	-	-	-	-	-	-	-	-	-	-	-	-	-	-	-	-	-	-	-	-	-	-	-	-	-	-	-	-	-	-	-	-
F_11.21-6	prob	-	-	-	-	-	-	-	-	-	-	-	-	-	-	-	-	-	-	-	-	-	-	-	-	-	-	-	-	-	-	-	-	-	-	-	-	-	-	-	-	-	-	-	-	-	-	-	-
M_11.28-34	hap1	-	-	-	-	-	-	-	-	-	-	-	-	-	-	-	-	-	-	-	-	-	-	-	-	-	-	-	-	-	-	-	-	-	-	-	-	-	-	-	-	-	-	-	-	-	-	-	-
M_11.28-34	hap2	-	-	-	-	-	-	-	-	-	-	-	-	-	-	-	-	-	-	-	-	-	-	-	-	-	-	-	-	-	-	-	-	-	-	-	-	-	-	-	-	-	-	-	-	-	-	-	-
M_11.28-34	gpo1	-	-	-	-	-	-	-	-	-	-	-	-	-	-	-	-	-	-	-	-	-	-	-	-	-	-	-	-	-	-	-	-	-	-	-	-	-	-	-	-	-	-	-	-	-	-	-	-
M_11.28-34	gpo2	-	-	-	-	-	-	-	-	-	-	-	-	-	-	-	-	-	-	-	-	-	-	-	-	-	-	-	-	-	-	-	-	-	-	-	-	-	-	-	-	-	-	-	-	-	-	-	-
M_11.28-34	prob	-	-	-	-	-	-	-	-	-	-	-	-	-	-	-	-	-	-	-	-	-	-	-	-	-	-	-	-	-	-	-	-	-	-	-	-	-	-	-	-	-	-	-	-	-	-	-	-
F_11.34-47	hap1	-	-	-	-	-	-	-	-	-	-	-	-	-	-	-	-	-	-	-	-	-	-	-	-	-	-	-	-	-	-	-	-	-	-	-	-	-	-	-	-	-	-	-	-	-	-	-	-
F_11.34-47	hap2	-	-	-	-	-	-	-	-	-	-	-	-	-	-	-	-	-	-	-	-	-	-	-	-	-	-	-	-	-	-	-	-	-	-	-	-	-	-	-	-	-	-	-	-	-	-	-	-
F_11.34-47	gpo1	-	-	-	-	-	-	-	-	-	-	-	-	-	-	-	-	-	-	-	-	-	-	-	-	-	-	-	-	-	-	-	-	-	-	-	-	-	-	-	-	-	-	-	-	-	-	-	-
F_11.34-47	gpo2	-	-	-	-	-	-	-	-	-	-	-	-	-	-	-	-	-	-	-	-	-	-	-	-	-	-	-	-	-	-	-	-	-	-	-	-	-	-	-	-	-	-	-	-	-	-	-	-
F_11.34-47	prob	-	-	-	-	-	-	-	-	-	-	-	-	-	-	-	-	-	-	-	-	-	-	-	-	-	-	-	-	-	-	-	-	-	-	-	-	-	-	-	-	-	-	-	-	-	-	-	-
F_11.43-15	hap1	-	-	-	-	-	-	-	-	-	-	-	-	-	-	-	-	-	-	-	-	-	-	-	-	-	-	-	-	-	-	-	-	-	-	-	-	-	-	-	-	-	-	-	-	-	-	-	-
F_11.43-15	hap2	-	-	-	-	-	-	-	-	-	-	-	-	-	-	-	-	-	-	-	-	-	-	-	-	-	-	-	-	-	-	-	-	-	-	-	-	-	-	-	-	-	-	-	-	-	-	-	-
F_11.43-15	gpo1	-	-	-	-	-	-	-	-	-	-	-	-	-	-	-	-	-	-	-	-	-	-	-	-	-	-	-	-	-	-	-	-	-	-	-	-	-	-	-	-	-	-	-	-	-	-	-	-
F_11.43-15	gpo2	-	-	-	-	-	-	-	-	-	-	-	-	-	-	-	-	-	-	-	-	-	-	-	-	-	-	-	-	-	-	-	-	-	-	-	-	-	-	-	-	-	-	-	-	-	-	-	-
F_11.43-15	prob	-	-	-	-	-	-	-	-	-	-	-	-	-	-	-	-	-	-	-	-	-	-	-	-	-	-	-	-	-	-	-	-	-	-	-	-	-	-	-	-	-	-	-	-	-	-	-	-
F_11.77-96	hap1	-	-	-	-	-	-	-	-	-	-	-	-	-	-	-	-	-	-	-	-	-	-	-	-	-	-	-	-	-	-	-	-	-	-	-	-	-	-	-	-	-	-	-	-	-	-	-	-
F_11.77-96	hap2	-	-	-	-	-	-	-	-	-	-	-	-	-	-	-	-	-	-	-	-	-	-	-	-	-	-	-	-	-	-	-	-	-	-	-	-	-	-	-	-	-	-	-	-	-	-	-	-
F_11.77-96	gpo1	-	-	-	-	-	-	-	-	-	-	-	-	-	-	-	-	-	-	-	-	-	-	-	-	-	-	-	-	-	-	-	-	-	-	-	-	-	-	-	-	-	-	-	-	-	-	-	-
F_11.77-96	gpo2	-	-	-	-	-	-	-	-	-	-	-	-	-	-	-	-	-	-	-	-	-	-	-	-	-	-	-	-	-	-	-	-	-	-	-	-	-	-	-	-	-	-	-	-	-	-	-	-
F_11.77-96	prob	-	-	-	-	-	-	-	-	-	-	-	-	-	-	-	-	-	-	-	-	-	-	-	-	-	-	-	-	-	-	-	-	-	-	-	-	-	-	-	-	-	-	-	-	-	-	-	-
F_FL_10-46	hap1	-	-	-	-	-	-	-	-	-	-	-	-	-	-	-	-	-	-	-	-	-	-	-	-	-	-	-	-	-	-	-	-	-	-	-	-	-	-	-	-	-	-	-	-	-	-	-	-
F_FL_10-46	hap2	-	-	-	-	-	-	-	-	-	-	-	-	-	-	-	-	-	-	-	-	-	-	-	-	-	-	-	-	-	-	-	-	-	-	-	-	-	-	-	-	-	-	-	-	-	-	-	-
F_FL_10-46	gpo1	-	-	-	-	-	-	-	-	-	-	-	-	-	-	-	-	-	-	-	-	-	-	-	-	-	-	-	-	-	-	-	-	-	-	-	-	-	-	-	-	-	-	-	-	-	-	-	-
F_FL_10-46	gpo2	-	-	-	-	-	-	-	-	-	-	-	-	-	-	-	-	-	-	-	-	-	-	-	-	-	-	-	-	-	-	-	-	-	-	-	-	-	-	-	-	-	-	-	-	-	-	-	-
F_FL_10-46	prob	-	-	-	-	-	-	-	-	-	-	-	-	-	-	-	-	-	-	-	-	-	-	-	-	-	-	-	-	-	-	-	-	-	-	-	-	-	-	-	-	-	-	-	-	-	-	-	-
F_FL_10-47	hap1	-	-	-	-	-	-	-	-	-	-	-	-	-	-	-	-	-	-	-	-	-	-	-	-	-	-	-	-	-	-	-	-	-	-	-	-	-	-	-	-	-	-	-	-	-	-	-	-
F_FL_10-47	hap2	-	-	-	-	-	-	-	-	-	-	-	-	-	-	-	-	-	-	-	-	-	-	-	-	-	-	-	-	-	-	-	-	-	-	-	-	-	-	-	-	-	-	-	-	-	-	-	-
F_FL_10-47	gpo1	-	-	-	-	-	-	-	-	-	-	-	-	-	-	-	-	-	-	-	-	-	-	-	-	-	-	-	-	-	-	-	-	-	-	-	-	-	-	-	-	-	-	-	-	-	-	-	-
F_FL_10-47	gpo2	-	-	-	-	-	-	-	-	-	-	-	-	-	-	-	-	-	-	-	-	-	-	-	-	-	-	-	-	-	-	-	-	-	-	-	-	-	-	-	-	-	-	-	-	-	-	-	-
F_FL_10-47	prob	-	-	-	-	-	-	-	-	-	-	-	-	-	-	-	-	-	-	-	-	-	-	-	-	-	-	-	-	-	-	-	-	-	-	-	-	-	-	-	-	-	-	-	-	-	-	-	-
F_FL_10-89	hap1	-	-	-	-	-	-	-	-	-	-	-	-	-	-	-	-	-	-	-	-	-	-	-	-	-	-	-	-	-	-	-	-	-	-	-	-	-	-	-	-	-	-	-	-	-	-	-	-
F_FL_10-89	hap2	-	-	-	-	-	-	-	-	-	-	-	-	-	-	-	-	-	-	-	-	-	-	-	-	-	-	-	-	-	-	-	-	-	-	-	-	-	-	-	-	-	-	-	-	-	-	-	-
F_FL_10-89	gpo1	-	-	-	-	-	-	-	-	-	-	-	-	-	-	-	-	-	-	-	-	-	-	-	-	-	-	-	-	-	-	-	-	-	-	-	-	-	-	-	-	-	-	-	-	-	-	-	-
F_FL_10-89	gpo2	-	-	-	-	-	-	-	-	-	-	-	-	-	-	-	-	-	-	-	-	-	-	-	-	-	-	-	-	-	-	-	-	-	-	-	-	-	-	-	-	-	-	-	-	-	-	-	-
F_FL_10-89	prob	-	-	-	-	-	-	-	-	-	-	-	-	-	-	-	-	-	-	-	-	-	-	-	-	-	-	-	-	-	-	-	-	-	-	-	-	-	-	-	-	-	-	-	-	-	-	-	-
F_FL_10-92	hap1	-	-	-	-	-	-	-	-	-	-	-	-	-	-	-	-	-	-	-	-	-	-	-	-	-	-	-	-	-	-	-	-	-	-	-	-	-	-	-	-	-	-	-	-	-	-	-	-
F_FL_10-92	hap2	-	-	-	-	-	-	-	-	-	-	-	-	-	-	-	-	-	-	-	-	-	-	-	-	-	-	-	-	-	-	-	-	-	-	-	-	-	-	-	-	-	-	-	-	-	-	-	-
F_FL_10-92	gpo1	-	-	-	-	-	-	-	-	-	-	-	-	-	-	-	-	-	-	-	-	-	-	-	-	-	-	-	-	-	-	-	-	-	-	-	-	-	-	-	-	-	-	-	-	-	-	-	-
F_FL_10-92	gpo2	-	-	-	-	-	-	-	-	-	-	-	-	-	-	-	-	-	-	-	-	-	-	-	-	-	-	-	-	-	-	-	-	-	-	-	-	-	-	-	-	-	-	-	-	-	-	-	-
F_FL_10-92	prob	-	-	-	-	-	-	-	-	-	-	-	-	-	-	-	-	-	-	-	-	-	-	-	-	-	-	-	-	-	-	-	-	-	-	-	-	-	-	-	-	-	-	-	-	-	-	-	-
M_11.13-54	hap1	-	-	-	-	-	-	-	-	-	-	-	-	-	-	-	-	-	-	-	-	-	-	-	-	-	-	-	-	-	-	-	-	-	-	-	-	-	-	-	-	-	-	-	-	-	-	-	-
M_11.13-54	hap2	-	-	-	-	-	-	-	-	-	-	-	-	-	-	-	-	-	-	-	-	-	-	-	-	-	-	-	-	-	-	-	-	-	-	-	-	-	-	-	-	-	-	-	-	-	-	-	-
M_11.13-54	gpo1	-	-	-	-	-	-	-	-	-	-	-	-	-	-	-	-	-	-	-	-	-	-	-	-	-	-	-	-	-	-	-	-	-	-	-	-	-	-	-	-	-	-	-	-	-	-	-	-
M_11.13-54	gpo2	-	-	-	-	-	-	-	-	-	-	-	-	-	-	-	-	-	-	-	-	-	-	-	-	-	-	-	-	-	-	-	-	-	-	-	-	-	-	-	-	-	-	-	-	-	-	-	-
M_11.13-54	prob	-	-	-	-	-	-	-	-	-	-	-	-	-	-	-	-	-	-	-	-	-	-	-	-	-	-	-	-	-	-	-	-	-	-	-	-	-	-	-	-	-	-	-	-	-	-	-	-
F_11.28-34	hap1	-	-	-	-	-	-	-	-	-	-	-	-	-	-	-	-	-	-	-	-	-	-	-	-	-	-	-	-	-	-	-	-	-	-	-	-	-	-	-	-	-	-	-	-	-	-	-	-
F_11.28-34	hap2	-	-	-	-	-	-	-	-	-	-	-	-	-	-	-	-	-	-	-	-	-	-	-	-	-	-	-	-	-	-	-	-	-	-	-	-	-	-	-	-	-	-	-	-	-	-	-	-
F_11.28-34	gpo1	-	-	-	-	-	-	-	-	-	-	-	-	-	-	-	-	-	-	-	-	-	-	-	-	-	-	-	-	-	-	-	-	-	-	-	-	-	-	-	-	-	-	-	-	-	-	-	-
F_11.28-34	gpo2	-	-	-	-	-	-	-	-	-	-	-	-	-	-	-	-	-	-	-	-	-	-	-	-	-	-	-	-	-	-	-	-	-	-	-	-	-	-	-	-	-	-	-	-	-	-	-	-
F_11.28-34	prob	-	-	-	-	-	-	-	-	-	-	-	-	-	-	-	-	-	-	-	-	-	-	-	-	-	-	-	-	-	-	-	-	-	-	-	-	-	-	-	-	-	-	-	-	-	-	-	-
M_FL_10-166	hap1	-	-	-	-	-	-	-	-	-	-	-	-	-	-	-	-	-	-	-	-	-	-	-	-	-	-	-	-	-	-	-	-	-	-	-	-	-	-	-	-	-	-	-	-	-	-	-	-
M_FL_10-166	hap2	-	-	-	-	-	-	-	-	-	-	-	-	-	-	-	-	-	-	-	-	-	-	-	-	-	-	-	-	-	-	-	-	-	-	-	-	-	-	-	-	-	-	-	-	-	-	-	-
M_FL_10-166	gpo1	-	-	-	-	-	-	-	-	-	-	-	-	-	-	-	-	-	-	-	-	-	-	-	-	-	-	-	-	-	-	-	-	-	-	-	-	-	-	-	-	-	-	-	-	-	-	-	-
M_FL_10-166	gpo2	-	-	-	-	-	-	-	-	-	-	-	-	-	-	-	-	-	-	-	-	-	-	-	-	-	-	-	-	-	-	-	-	-	-	-	-	-	-	-	-	-	-	-	-	-	-	-	-
M_FL_10-166	prob	-	-	-	-	-	-	-	-	-	-	-	-	-	-	-	-	-	-	-	-	-	-	-	-	-	-	-	-	-	-	-	-	-	-	-	-	-	-	-	-	-	-	-	-	-	-	-	-
Winterstar	hap1	A	A	B	B	A	A	B	A	A	B	B	B	A	B	A	B	B	A	B	B	B	B	A	A	B	B	B	A	B	B	B	A	A	A	B	B	B	A	A	A	B	A	B	A	A	A	A	A
Winterstar	hap2	A	A	B	B	A	B	B	A	A	B	B	A	A	B	A	B	A	A	B	B	B	A	B	A	A	B	B	B	B	B	B	A	A	A	A	B	B	A	A	A	B	A	B	A	A	A	A	A
Winterstar	gpo1	-	-	-	-	-	-	-	-	-	-	-	-	-	-	-	-	-	-	-	-	-	-	-	-	-	-	-	-	-	-	-	-	-	-	-	-	-	-	-	-	-	-	-	-	-	-	-	-
Winterstar	gpo2	-	-	-	-	-	-	-	-	-	-	-	-	-	-	-	-	-	-	-	-	-	-	-	-	-	-	-	-	-	-	-	-	-	-	-	-	-	-	-	-	-	-	-	-	-	-	-	-
Winterstar	prob	-	-	-	-	-	1.000	-	-	-	-	-	1.000	-	-	-	-	1.000	-	-	-	-	1.000	1.000	-	1.000	-	-	1.000	-	-	-	-	-	-	1.000	-	-	-	-	-	-	-	-	-	-	-	-	-
FL_06-38	hap1	A	A	B	B	A	A	B	-	A	B	B	B	A	B	A	B	B	A	B	B	B	B	A	A	B	B	B	A	B	B	B	A	A	A	B	B	B	A	A	A	B	A	B	A	A	A	A	A
FL_06-38	hap2	B	B	A	A	B	A	A	-	B	A	A	B	A	A	A	B	B	A	B	B	B	B	B	A	B	A	B	B	A	B	A	B	A	A	B	B	A	B	B	B	B	A	B	A	A	A	A	A
FL_06-38	gpo1	-	-	-	-	-	-	-	-	-	-	-	-	-	-	-	-	-	-	-	-	-	-	-	-	-	-	-	-	-	-	-	-	-	-	-	-	-	-	-	-	-	-	-	-	-	-	-	-
FL_06-38	gpo2	-	-	-	-	-	-	-	-	-	-	-	-	-	-	-	-	-	-	-	-	-	-	-	-	-	-	-	-	-	-	-	-	-	-	-	-	-	-	-	-	-	-	-	-	-	-	-	-
FL_06-38	prob	1.000	1.000	1.000	1.000	1.000	-	1.000	-	1.000	1.000	1.000	-	-	1.000	-	-	-	-	-	-	-	-	1.000	-	-	1.000	-	1.000	1.000	-	1.000	1.000	-	-	-	-	1.000	1.000	1.000	1.000	-	-	-	-	-	-	-	-
FL_09-57	hap1	A	B	A	A	B	A	A	B	B	A	A	B	A	A	A	B	B	A	B	B	B	B	B	A	B	A	B	B	A	B	A	A	A	A	B	B	A	A	A	A	B	A	B	A	A	A	A	A
FL_09-57	hap2	B	B	A	A	B	A	A	B	B	A	A	B	A	A	A	B	B	A	B	B	B	B	B	A	B	A	B	B	A	B	A	B	A	A	B	B	A	B	B	B	B	A	B	A	A	A	A	A
FL_09-57	gpo1	-	-	-	-	-	-	-	-	-	-	-	-	-	-	-	-	-	-	-	-	-	-	-	-	-	-	-	-	-	-	-	-	-	-	-	-	-	-	-	-	-	-	-	-	-	-	-	-
FL_09-57	gpo2	-	-	-	-	-	-	-	-	-	-	-	-	-	-	-	-	-	-	-	-	-	-	-	-	-	-	-	-	-	-	-	-	-	-	-	-	-	-	-	-	-	-	-	-	-	-	-	-
FL_09-57	prob	0.994	-	-	-	-	-	-	-	-	-	-	-	-	-	-	-	-	-	-	-	-	-	-	-	-	-	-	-	-	-	-	1.000	-	-	-	-	-	1.000	1.000	1.000	-	-	-	-	-	-	-	-
FL_06-134	hap1	A	A	B	B	A	A	B	A	A	B	B	B	A	B	A	B	B	A	B	B	B	B	A	A	B	B	B	A	B	B	B	A	A	A	B	B	B	A	A	A	B	A	B	A	A	A	A	A
FL_06-134	hap2	B	B	A	A	B	A	A	B	B	A	A	B	A	A	A	B	B	A	B	B	B	B	B	A	B	A	B	B	A	B	A	B	A	A	B	B	A	B	B	B	B	A	B	A	A	A	A	A
FL_06-134	gpo1	-	-	-	-	-	-	-	-	-	-	-	-	-	-	-	-	-	-	-	-	-	-	-	-	-	-	-	-	-	-	-	-	-	-	-	-	-	-	-	-	-	-	-	-	-	-	-	-
FL_06-134	gpo2	-	-	-	-	-	-	-	-	-	-	-	-	-	-	-	-	-	-	-	-	-	-	-	-	-	-	-	-	-	-	-	-	-	-	-	-	-	-	-	-	-	-	-	-	-	-	-	-
FL_06-134	prob	1.000	1.000	1.000	1.000	1.000	-	1.000	1.000	1.000	1.000	1.000	-	-	1.000	-	-	-	-	-	-	-	-	1.000	-	-	1.000	-	0.999	1.000	-	1.000	1.000	-	-	-	-	1.000	1.000	1.000	1.000	-	-	-	-	-	-	-	-
FL_02-58	hap1	A	A	A	B	A	A	B	A	A	B	B	B	A	B	A	B	B	A	B	B	B	B	A	A	B	B	B	A	B	B	B	A	A	A	B	B	B	A	A	A	B	A	B	A	A	A	A	A
FL_02-58	hap2	B	B	A	A	B	A	A	B	B	A	A	B	A	A	A	B	B	A	B	B	B	B	B	A	B	A	B	B	A	B	A	B	A	A	B	B	A	B	B	B	B	A	B	A	A	A	A	A
FL_02-58	gpo1	-	-	-	-	-	-	-	-	-	-	-	-	-	-	-	-	-	-	-	-	-	-	-	-	-	-	-	-	-	-	-	-	-	-	-	-	-	-	-	-	-	-	-	-	-	-	-	-
FL_02-58	gpo2	-	-	-	-	-	-	-	-	-	-	-	-	-	-	-	-	-	-	-	-	-	-	-	-	-	-	-	-	-	-	-	-	-	-	-	-	-	-	-	-	-	-	-	-	-	-	-	-
FL_02-58	prob	1.000	1.000	-	1.000	1.000	-	1.000	1.000	1.000	1.000	1.000	-	-	1.000	-	-	-	-	-	-	-	-	1.000	-	-	1.000	-	1.000	1.000	-	1.000	1.000	-	-	-	-	1.000	1.000	1.000	1.000	-	-	-	-	-	-	-	-
FL_08-78	hap1	-	-	-	-	-	-	-	-	-	-	-	A	-	-	-	-	A	-	-	-	-	-	B	-	A	-	-	B	-	-	-	-	-	-	A	-	-	-	-	-	-	-	-	-	-	-	-	-
FL_08-78	hap2	-	-	-	-	-	-	-	-	-	-	-	B	-	-	-	-	B	-	-	-	-	-	A	-	B	-	-	A	-	-	-	-	-	-	B	-	-	-	-	-	-	-	-	-	-	-	-	-
FL_08-78	gpo1	-	-	-	-	-	-	-	-	-	-	-	-	-	-	-	-	-	-	-	-	-	-	-	-	-	-	-	-	-	-	-	-	-	-	-	-	-	-	-	-	-	-	-	-	-	-	-	-
FL_08-78	gpo2	-	-	-	-	-	-	-	-	-	-	-	-	-	-	-	-	-	-	-	-	-	-	-	-	-	-	-	-	-	-	-	-	-	-	-	-	-	-	-	-	-	-	-	-	-	-	-	-
FL_08-78	prob	-	-	-	-	-	-	-	-	-	-	-	1.000	-	-	-	-	1.000	-	-	-	-	-	1.000	-	1.000	-	-	1.000	-	-	-	-	-	-	1.000	-	-	-	-	-	-	-	-	-	-	-	-	-
FL_05-190	hap1	-	-	-	-	-	-	-	-	-	-	-	-	-	-	-	-	-	-	-	-	-	-	-	-	-	-	-	-	-	-	-	-	-	-	-	-	-	-	-	-	-	-	-	-	-	-	-	-
FL_05-190	hap2	-	-	-	-	-	-	-	-	-	-	-	-	-	-	-	-	-	-	-	-	-	-	-	-	-	-	-	-	-	-	-	-	-	-	-	-	-	-	-	-	-	-	-	-	-	-	-	-
FL_05-190	gpo1	-	-	-	-	-	-	-	-	-	-	-	-	-	-	-	-	-	-	-	-	-	-	-	-	-	-	-	-	-	-	-	-	-	-	-	-	-	-	-	-	-	-	-	-	-	-	-	-
FL_05-190	gpo2	-	-	-	-	-	-	-	-	-	-	-	-	-	-	-	-	-	-	-	-	-	-	-	-	-	-	-	-	-	-	-	-	-	-	-	-	-	-	-	-	-	-	-	-	-	-	-	-
FL_05-190	prob	-	-	-	-	-	-	-	-	-	-	-	-	-	-	-	-	-	-	-	-	-	-	-	-	-	-	-	-	-	-	-	-	-	-	-	-	-	-	-	-	-	-	-	-	-	-	-	-
FL_04-73	hap1	-	-	-	-	-	-	-	-	-	-	-	-	-	-	-	-	-	-	-	-	-	-	-	-	-	-	-	-	-	-	-	-	-	-	-	-	-	-	-	-	-	-	-	-	-	-	-	-
FL_04-73	hap2	-	-	-	-	-	-	-	-	-	-	-	-	-	-	-	-	-	-	-	-	-	-	-	-	-	-	-	-	-	-	-	-	-	-	-	-	-	-	-	-	-	-	-	-	-	-	-	-
FL_04-73	gpo1	-	-	-	-	-	-	-	-	-	-	-	-	-	-	-	-	-	-	-	-	-	-	-	-	-	-	-	-	-	-	-	-	-	-	-	-	-	-	-	-	-	-	-	-	-	-	-	-
FL_04-73	gpo2	-	-	-	-	-	-	-	-	-	-	-	-	-	-	-	-	-	-	-	-	-	-	-	-	-	-	-	-	-	-	-	-	-	-	-	-	-	-	-	-	-	-	-	-	-	-	-	-
FL_04-73	prob	-	-	-	-	-	-	-	-	-	-	-	-	-	-	-	-	-	-	-	-	-	-	-	-	-	-	-	-	-	-	-	-	-	-	-	-	-	-	-	-	-	-	-	-	-	-	-	-
FL_07-68	hap1	-	A	B	B	A	-	B	A	A	B	-	-	-	-	-	-	-	-	-	-	-	-	-	-	-	B	-	-	-	-	-	-	-	-	-	-	-	-	-	-	-	-	-	-	-	-	-	-
FL_07-68	hap2	-	B	A	A	B	-	A	B	B	A	-	-	-	-	-	-	-	-	-	-	-	-	-	-	-	A	-	-	-	-	-	-	-	-	-	-	-	-	-	-	-	-	-	-	-	-	-	-
FL_07-68	gpo1	-	-	-	-	-	-	-	-	-	-	-	-	-	-	-	-	-	-	-	-	-	-	-	-	-	-	-	-	-	-	-	-	-	-	-	-	-	-	-	-	-	-	-	-	-	-	-	-
FL_07-68	gpo2	-	-	-	-	-	-	-	-	-	-	-	-	-	-	-	-	-	-	-	-	-	-	-	-	-	-	-	-	-	-	-	-	-	-	-	-	-	-	-	-	-	-	-	-	-	-	-	-
FL_07-68	prob	-	1.000	1.000	1.000	1.000	-	1.000	1.000	1.000	1.000	-	-	-	-	-	-	-	-	-	-	-	-	-	-	-	1.000	-	-	-	-	-	-	-	-	-	-	-	-	-	-	-	-	-	-	-	-	-	-
FL_07-122	hap1	-	-	-	-	-	-	-	-	-	-	-	-	-	-	-	-	-	-	-	-	-	-	-	-	-	-	-	-	-	-	-	-	-	-	-	-	-	-	-	-	-	-	-	-	-	-	-	-
FL_07-122	hap2	-	-	-	-	-	-	-	-	-	-	-	-	-	-	-	-	-	-	-	-	-	-	-	-	-	-	-	-	-	-	-	-	-	-	-	-	-	-	-	-	-	-	-	-	-	-	-	-
FL_07-122	gpo1	-	-	-	-	-	-	-	-	-	-	-	-	-	-	-	-	-	-	-	-	-	-	-	-	-	-	-	-	-	-	-	-	-	-	-	-	-	-	-	-	-	-	-	-	-	-	-	-
FL_07-122	gpo2	-	-	-	-	-	-	-	-	-	-	-	-	-	-	-	-	-	-	-	-	-	-	-	-	-	-	-	-	-	-	-	-	-	-	-	-	-	-	-	-	-	-	-	-	-	-	-	-
FL_07-122	prob	-	-	-	-	-	-	-	-	-	-	-	-	-	-	-	-	-	-	-	-	-	-	-	-	-	-	-	-	-	-	-	-	-	-	-	-	-	-	-	-	-	-	-	-	-	-	-	-
FL_06-45	hap1	-	-	-	-	-	-	-	-	-	-	-	-	-	-	-	-	-	-	-	-	-	-	-	-	-	-	-	-	-	-	-	-	-	-	-	-	-	-	-	-	-	-	-	-	-	-	-	-
FL_06-45	hap2	-	-	-	-	-	-	-	-	-	-	-	-	-	-	-	-	-	-	-	-	-	-	-	-	-	-	-	-	-	-	-	-	-	-	-	-	-	-	-	-	-	-	-	-	-	-	-	-
FL_06-45	gpo1	-	-	-	-	-	-	-	-	-	-	-	-	-	-	-	-	-	-	-	-	-	-	-	-	-	-	-	-	-	-	-	-	-	-	-	-	-	-	-	-	-	-	-	-	-	-	-	-
FL_06-45	gpo2	-	-	-	-	-	-	-	-	-	-	-	-	-	-	-	-	-	-	-	-	-	-	-	-	-	-	-	-	-	-	-	-	-	-	-	-	-	-	-	-	-	-	-	-	-	-	-	-
FL_06-45	prob	-	-	-	-	-	-	-	-	-	-	-	-	-	-	-	-	-	-	-	-	-	-	-	-	-	-	-	-	-	-	-	-	-	-	-	-	-	-	-	-	-	-	-	-	-	-	-	-
FL_06-89	hap1	-	-	-	-	-	-	-	-	-	-	-	-	-	-	-	-	-	-	-	-	-	-	-	-	-	-	-	-	-	-	-	-	-	-	-	-	-	-	-	-	-	-	-	-	-	-	-	-
FL_06-89	hap2	-	-	-	-	-	-	-	-	-	-	-	-	-	-	-	-	-	-	-	-	-	-	-	-	-	-	-	-	-	-	-	-	-	-	-	-	-	-	-	-	-	-	-	-	-	-	-	-
FL_06-89	gpo1	-	-	-	-	-	-	-	-	-	-	-	-	-	-	-	-	-	-	-	-	-	-	-	-	-	-	-	-	-	-	-	-	-	-	-	-	-	-	-	-	-	-	-	-	-	-	-	-
FL_06-89	gpo2	-	-	-	-	-	-	-	-	-	-	-	-	-	-	-	-	-	-	-	-	-	-	-	-	-	-	-	-	-	-	-	-	-	-	-	-	-	-	-	-	-	-	-	-	-	-	-	-
FL_06-89	prob	-	-	-	-	-	-	-	-	-	-	-	-	-	-	-	-	-	-	-	-	-	-	-	-	-	-	-	-	-	-	-	-	-	-	-	-	-	-	-	-	-	-	-	-	-	-	-	-
FL_10-19	hap1	-	-	-	-	-	-	-	-	-	-	-	-	-	-	-	-	-	-	-	-	-	-	-	-	-	-	-	-	-	-	-	-	-	-	-	-	-	A	-	-	-	-	-	-	-	-	-	-
FL_10-19	hap2	-	-	-	-	-	-	-	-	-	-	-	-	-	-	-	-	-	-	-	-	-	-	-	-	-	-	-	-	-	-	-	-	-	-	-	-	-	B	-	-	-	-	-	-	-	-	-	-
FL_10-19	gpo1	-	-	-	-	-	-	-	-	-	-	-	-	-	-	-	-	-	-	-	-	-	-	-	-	-	-	-	-	-	-	-	-	-	-	-	-	-	-	-	-	-	-	-	-	-	-	-	-
FL_10-19	gpo2	-	-	-	-	-	-	-	-	-	-	-	-	-	-	-	-	-	-	-	-	-	-	-	-	-	-	-	-	-	-	-	-	-	-	-	-	-	-	-	-	-	-	-	-	-	-	-	-
FL_10-19	prob	-	-	-	-	-	-	-	-	-	-	-	-	-	-	-	-	-	-	-	-	-	-	-	-	-	-	-	-	-	-	-	-	-	-	-	-	-	0.999	-	-	-	-	-	-	-	-	-	-
FL_10-22	hap1	-	-	-	-	-	-	-	-	-	-	-	-	-	-	-	-	-	-	-	-	-	-	-	-	-	-	-	-	-	-	-	-	-	-	-	-	-	-	-	-	-	-	-	-	-	-	-	-
FL_10-22	hap2	-	-	-	-	-	-	-	-	-	-	-	-	-	-	-	-	-	-	-	-	-	-	-	-	-	-	-	-	-	-	-	-	-	-	-	-	-	-	-	-	-	-	-	-	-	-	-	-
FL_10-22	gpo1	-	-	-	-	-	-	-	-	-	-	-	-	-	-	-	-	-	-	-	-	-	-	-	-	-	-	-	-	-	-	-	-	-	-	-	-	-	-	-	-	-	-	-	-	-	-	-	-
FL_10-22	gpo2	-	-	-	-	-	-	-	-	-	-	-	-	-	-	-	-	-	-	-	-	-	-	-	-	-	-	-	-	-	-	-	-	-	-	-	-	-	-	-	-	-	-	-	-	-	-	-	-
FL_10-22	prob	-	-	-	-	-	-	-	-	-	-	-	-	-	-	-	-	-	-	-	-	-	-	-	-	-	-	-	-	-	-	-	-	-	-	-	-	-	-	-	-	-	-	-	-	-	-	-	-
FL_10-15	hap1	-	-	-	-	-	-	-	-	-	-	-	-	-	-	-	-	-	-	-	-	-	-	-	-	-	-	-	-	-	-	-	-	-	-	-	-	-	-	-	-	-	-	-	-	-	-	-	-
FL_10-15	hap2	-	-	-	-	-	-	-	-	-	-	-	-	-	-	-	-	-	-	-	-	-	-	-	-	-	-	-	-	-	-	-	-	-	-	-	-	-	-	-	-	-	-	-	-	-	-	-	-
FL_10-15	gpo1	-	-	-	-	-	-	-	-	-	-	-	-	-	-	-	-	-	-	-	-	-	-	-	-	-	-	-	-	-	-	-	-	-	-	-	-	-	-	-	-	-	-	-	-	-	-	-	-
FL_10-15	gpo2	-	-	-	-	-	-	-	-	-	-	-	-	-	-	-	-	-	-	-	-	-	-	-	-	-	-	-	-	-	-	-	-	-	-	-	-	-	-	-	-	-	-	-	-	-	-	-	-
FL_10-15	prob	-	-	-	-	-	-	-	-	-	-	-	-	-	-	-	-	-	-	-	-	-	-	-	-	-	-	-	-	-	-	-	-	-	-	-	-	-	-	-	-	-	-	-	-	-	-	-	-
FL_10-1	hap1	-	-	-	-	-	-	-	-	-	-	-	-	-	-	-	-	-	-	-	-	-	-	-	-	-	-	-	-	-	-	-	-	-	-	-	-	-	-	-	-	-	-	-	-	-	-	-	-
FL_10-1	hap2	-	-	-	-	-	-	-	-	-	-	-	-	-	-	-	-	-	-	-	-	-	-	-	-	-	-	-	-	-	-	-	-	-	-	-	-	-	-	-	-	-	-	-	-	-	-	-	-
FL_10-1	gpo1	-	-	-	-	-	-	-	-	-	-	-	-	-	-	-	-	-	-	-	-	-	-	-	-	-	-	-	-	-	-	-	-	-	-	-	-	-	-	-	-	-	-	-	-	-	-	-	-
FL_10-1	gpo2	-	-	-	-	-	-	-	-	-	-	-	-	-	-	-	-	-	-	-	-	-	-	-	-	-	-	-	-	-	-	-	-	-	-	-	-	-	-	-	-	-	-	-	-	-	-	-	-
FL_10-1	prob	-	-	-	-	-	-	-	-	-	-	-	-	-	-	-	-	-	-	-	-	-	-	-	-	-	-	-	-	-	-	-	-	-	-	-	-	-	-	-	-	-	-	-	-	-	-	-	-
FL_08-50	hap1	A	A	B	B	A	-	B	A	A	B	B	B	A	B	A	B	B	A	B	B	B	B	B	A	B	B	B	A	B	B	B	A	A	A	B	B	A	A	A	A	B	A	B	A	A	A	A	A
FL_08-50	hap2	B	B	A	A	B	-	A	B	B	A	A	A	B	A	B	A	A	B	A	A	A	A	A	B	A	A	A	B	A	A	A	B	B	B	A	A	B	B	B	B	A	B	A	B	B	B	B	B
FL_08-50	gpo1	-	-	-	-	-	-	-	-	-	-	-	-	-	-	-	-	-	-	-	-	-	-	-	-	-	-	-	-	-	-	-	-	-	-	-	-	-	-	-	-	-	-	-	-	-	-	-	-
FL_08-50	gpo2	-	-	-	-	-	-	-	-	-	-	-	-	-	-	-	-	-	-	-	-	-	-	-	-	-	-	-	-	-	-	-	-	-	-	-	-	-	-	-	-	-	-	-	-	-	-	-	-
FL_08-50	prob	1.000	1.000	1.000	1.000	1.000	-	1.000	1.000	1.000	1.000	1.000	1.000	1.000	0.990	1.000	1.000	1.000	1.000	1.000	1.000	1.000	1.000	0.992	1.000	1.000	1.000	1.000	1.000	1.000	1.000	1.000	0.999	1.000	1.000	1.000	1.000	1.000	1.000	1.000	1.000	1.000	1.000	1.000	1.000	1.000	1.000	1.000	1.000
FL_09-110	hap1	-	-	-	-	-	-	-	-	-	-	-	-	-	-	-	-	-	-	-	-	-	-	-	-	-	-	-	-	-	-	-	-	-	-	-	-	-	-	-	-	-	-	-	-	-	-	-	-
FL_09-110	hap2	-	-	-	-	-	-	-	-	-	-	-	-	-	-	-	-	-	-	-	-	-	-	-	-	-	-	-	-	-	-	-	-	-	-	-	-	-	-	-	-	-	-	-	-	-	-	-	-
FL_09-110	gpo1	-	-	-	-	-	-	-	-	-	-	-	-	-	-	-	-	-	-	-	-	-	-	-	-	-	-	-	-	-	-	-	-	-	-	-	-	-	-	-	-	-	-	-	-	-	-	-	-
FL_09-110	gpo2	-	-	-	-	-	-	-	-	-	-	-	-	-	-	-	-	-	-	-	-	-	-	-	-	-	-	-	-	-	-	-	-	-	-	-	-	-	-	-	-	-	-	-	-	-	-	-	-
FL_09-110	prob	-	-	-	-	-	-	-	-	-	-	-	-	-	-	-	-	-	-	-	-	-	-	-	-	-	-	-	-	-	-	-	-	-	-	-	-	-	-	-	-	-	-	-	-	-	-	-	-
FL_04-61	hap1	-	-	-	-	-	-	-	-	-	-	-	-	-	-	-	-	-	-	-	-	-	-	-	-	-	-	-	-	-	-	-	-	-	-	-	-	-	-	-	-	-	-	-	-	-	-	-	-
FL_04-61	hap2	-	-	-	-	-	-	-	-	-	-	-	-	-	-	-	-	-	-	-	-	-	-	-	-	-	-	-	-	-	-	-	-	-	-	-	-	-	-	-	-	-	-	-	-	-	-	-	-
FL_04-61	gpo1	-	-	-	-	-	-	-	-	-	-	-	-	-	-	-	-	-	-	-	-	-	-	-	-	-	-	-	-	-	-	-	-	-	-	-	-	-	-	-	-	-	-	-	-	-	-	-	-
FL_04-61	gpo2	-	-	-	-	-	-	-	-	-	-	-	-	-	-	-	-	-	-	-	-	-	-	-	-	-	-	-	-	-	-	-	-	-	-	-	-	-	-	-	-	-	-	-	-	-	-	-	-
FL_04-61	prob	-	-	-	-	-	-	-	-	-	-	-	-	-	-	-	-	-	-	-	-	-	-	-	-	-	-	-	-	-	-	-	-	-	-	-	-	-	-	-	-	-	-	-	-	-	-	-	-
FL_05-131	hap1	-	-	-	-	-	-	-	-	-	-	-	-	-	-	-	-	-	-	-	-	-	-	-	-	-	-	-	-	-	-	-	-	-	-	-	-	-	-	-	-	-	-	-	-	-	-	-	-
FL_05-131	hap2	-	-	-	-	-	-	-	-	-	-	-	-	-	-	-	-	-	-	-	-	-	-	-	-	-	-	-	-	-	-	-	-	-	-	-	-	-	-	-	-	-	-	-	-	-	-	-	-
FL_05-131	gpo1	-	-	-	-	-	-	-	-	-	-	-	-	-	-	-	-	-	-	-	-	-	-	-	-	-	-	-	-	-	-	-	-	-	-	-	-	-	-	-	-	-	-	-	-	-	-	-	-
FL_05-131	gpo2	-	-	-	-	-	-	-	-	-	-	-	-	-	-	-	-	-	-	-	-	-	-	-	-	-	-	-	-	-	-	-	-	-	-	-	-	-	-	-	-	-	-	-	-	-	-	-	-
FL_05-131	prob	-	-	-	-	-	-	-	-	-	-	-	-	-	-	-	-	-	-	-	-	-	-	-	-	-	-	-	-	-	-	-	-	-	-	-	-	-	-	-	-	-	-	-	-	-	-	-	-
FL_05-183	hap1	-	-	-	-	-	-	-	-	-	-	-	-	-	-	-	-	-	-	-	-	-	-	-	-	-	-	-	-	-	-	-	-	-	-	-	-	-	-	-	-	-	-	-	-	-	-	-	-
FL_05-183	hap2	-	-	-	-	-	-	-	-	-	-	-	-	-	-	-	-	-	-	-	-	-	-	-	-	-	-	-	-	-	-	-	-	-	-	-	-	-	-	-	-	-	-	-	-	-	-	-	-
FL_05-183	gpo1	-	-	-	-	-	-	-	-	-	-	-	-	-	-	-	-	-	-	-	-	-	-	-	-	-	-	-	-	-	-	-	-	-	-	-	-	-	-	-	-	-	-	-	-	-	-	-	-
FL_05-183	gpo2	-	-	-	-	-	-	-	-	-	-	-	-	-	-	-	-	-	-	-	-	-	-	-	-	-	-	-	-	-	-	-	-	-	-	-	-	-	-	-	-	-	-	-	-	-	-	-	-
FL_05-183	prob	-	-	-	-	-	-	-	-	-	-	-	-	-	-	-	-	-	-	-	-	-	-	-	-	-	-	-	-	-	-	-	-	-	-	-	-	-	-	-	-	-	-	-	-	-	-	-	-
FL_07-168	hap1	-	-	-	-	-	-	-	-	-	-	-	-	-	-	-	-	-	-	-	-	-	-	-	-	-	-	-	-	-	-	-	-	-	-	-	-	-	-	-	-	-	-	-	-	-	-	-	-
FL_07-168	hap2	-	-	-	-	-	-	-	-	-	-	-	-	-	-	-	-	-	-	-	-	-	-	-	-	-	-	-	-	-	-	-	-	-	-	-	-	-	-	-	-	-	-	-	-	-	-	-	-
FL_07-168	gpo1	-	-	-	-	-	-	-	-	-	-	-	-	-	-	-	-	-	-	-	-	-	-	-	-	-	-	-	-	-	-	-	-	-	-	-	-	-	-	-	-	-	-	-	-	-	-	-	-
FL_07-168	gpo2	-	-	-	-	-	-	-	-	-	-	-	-	-	-	-	-	-	-	-	-	-	-	-	-	-	-	-	-	-	-	-	-	-	-	-	-	-	-	-	-	-	-	-	-	-	-	-	-
FL_07-168	prob	-	-	-	-	-	-	-	-	-	-	-	-	-	-	-	-	-	-	-	-	-	-	-	-	-	-	-	-	-	-	-	-	-	-	-	-	-	-	-	-	-	-	-	-	-	-	-	-
11.107-24	hap1	A	A	B	B	A	B	B	A	A	B	B	A	A	B	A	B	A	A	B	B	B	A	B	A	A	B	B	B	B	B	B	A	A	A	A	B	B	A	A	A	B	A	B	A	A	A	A	A
11.107-24	hap2	A	A	B	B	A	A	B	A	A	B	B	B	A	B	A	B	B	A	B	B	B	B	A	A	B	B	B	A	B	B	B	A	A	A	B	B	B	A	A	A	B	A	B	A	A	A	A	A
11.107-24	gpo1	-	-	-	-	-	s	-	-	-	-	-	s	-	-	-	-	s	-	-	-	-	s	s	-	s	-	-	s	-	-	-	-	-	-	s	-	-	-	-	-	-	-	-	-	-	-	-	-
11.107-24	gpo2	-	-	-	-	-	-	-	-	-	-	-	-	-	-	-	-	-	-	-	-	-	-	-	-	-	-	-	-	-	-	-	-	-	-	-	-	-	0	-	-	-	-	-	-	-	-	-	-
11.107-24	prob	-	-	-	-	-	1.000	-	-	-	-	-	1.000	-	-	-	-	1.000	-	-	-	-	1.000	1.000	-	1.000	-	-	1.000	-	-	-	-	-	-	1.000	-	-	-	-	-	-	-	-	-	-	-	-	-
11.107-5	hap1	A	A	B	B	A	A	B	A	A	B	B	B	A	B	A	B	B	A	B	B	B	B	A	A	B	B	B	A	B	B	B	A	A	A	B	B	B	A	A	A	B	A	B	A	A	A	A	A
11.107-5	hap2	A	A	B	B	A	A	B	A	A	B	B	B	A	B	A	B	B	A	B	B	B	B	B	A	B	B	B	B	B	B	B	A	A	A	B	B	B	B	A	A	B	A	B	A	A	A	A	A
11.107-5	gpo1	-	-	-	-	-	0	-	-	-	-	-	0	-	-	-	-	0	-	-	-	-	0	s	-	0	-	-	s	-	-	-	-	-	-	0	-	-	-	-	-	-	-	-	-	-	-	-	-
11.107-5	gpo2	-	-	-	-	-	-	-	-	-	-	-	-	-	-	-	-	-	-	-	-	-	-	-	-	-	-	-	-	-	-	-	-	-	-	-	-	-	1	-	-	-	-	-	-	-	-	-	-
11.107-5	prob	-	-	-	-	-	-	-	-	-	-	-	-	-	-	-	-	-	-	-	-	-	-	1.000	-	-	-	-	1.000	-	-	-	-	-	-	-	-	-	1.000	-	-	-	-	-	-	-	-	-	-
11.108-5	hap1	A	A	B	B	A	A	B	A	A	B	B	B	A	B	A	B	B	A	B	B	B	B	A	A	B	B	B	A	B	B	B	A	A	A	B	B	B	A	A	A	B	A	B	A	A	A	A	A
11.108-5	hap2	B	B	A	A	B	A	A	B	B	A	B	A	B	B	B	A	A	B	A	A	A	A	A	B	A	A	A	A	B	A	B	A	B	B	A	A	B	B	A	A	A	B	A	B	B	B	B	B
11.108-5	gpo1	-	-	-	-	-	0	-	-	-	-	-	s	-	-	-	-	s	-	-	-	-	s	0	-	s	-	-	0	-	-	-	-	-	-	s	-	-	-	-	-	-	-	-	-	-	-	-	-
11.108-5	gpo2	-	-	-	-	-	-	-	-	-	-	-	-	-	-	-	-	-	-	-	-	-	-	-	-	-	-	-	-	-	-	-	-	-	-	-	-	-	-	-	-	-	-	-	-	-	-	-	-
11.108-5	prob	1.000	1.000	1.000	1.000	1.000	-	1.000	1.000	1.000	1.000	-	1.000	1.000	-	1.000	1.000	1.000	1.000	1.000	1.000	1.000	1.000	-	1.000	1.000	1.000	1.000	-	-	1.000	-	-	1.000	1.000	1.000	1.000	-	1.000	-	-	1.000	1.000	1.000	1.000	1.000	1.000	1.000	1.000
11.121-19	hap1	A	A	B	B	A	B	B	A	A	B	B	A	A	B	A	B	A	A	B	B	B	A	B	A	A	B	B	B	B	B	B	A	A	A	A	B	B	A	A	A	B	A	B	A	A	A	A	A
11.121-19	hap2	A	A	B	B	A	A	B	A	A	B	B	B	A	B	A	B	B	A	B	B	B	B	A	A	B	B	B	A	B	B	B	A	A	A	B	B	B	A	A	A	B	A	B	A	A	A	A	A
11.121-19	gpo1	-	-	-	-	-	-	-	-	-	-	-	-	-	-	-	-	-	-	-	-	-	-	-	-	-	-	-	-	-	-	-	-	-	-	-	-	-	-	-	-	-	-	-	-	-	-	-	-
11.121-19	gpo2	-	-	-	-	-	-	-	-	-	-	-	-	-	-	-	-	-	-	-	-	-	-	-	-	-	-	-	-	-	-	-	-	-	-	-	-	-	-	-	-	-	-	-	-	-	-	-	-
11.121-19	prob	-	-	-	-	-	1.000	-	-	-	-	-	1.000	-	-	-	-	1.000	-	-	-	-	1.000	1.000	-	1.000	-	-	1.000	-	-	-	-	-	-	1.000	-	-	-	-	-	-	-	-	-	-	-	-	-
11.13-54	hap1	A	A	B	B	A	A	B	A	A	B	B	B	A	B	A	B	B	A	B	B	B	B	A	A	B	B	B	A	B	B	B	A	A	A	B	B	B	A	A	A	B	A	B	A	A	A	A	A
11.13-54	hap2	B	B	A	A	B	B	A	B	B	B	B	A	A	B	A	B	A	A	B	B	B	A	B	A	A	B	B	B	B	B	B	A	A	A	A	B	B	A	A	A	B	A	B	A	A	A	A	A
11.13-54	gpo1	-	-	-	-	-	s	-	-	-	-	-	s	-	-	-	-	s	-	-	-	-	s	s	-	s	-	-	s	-	-	-	-	-	-	s	-	-	-	-	-	-	-	-	-	-	-	-	-
11.13-54	gpo2	-	-	-	-	-	-	-	-	-	-	-	-	-	-	-	-	-	-	-	-	-	-	-	-	-	-	-	-	-	-	-	-	-	-	-	-	-	-	-	-	-	-	-	-	-	-	-	-
11.13-54	prob	1.000	1.000	1.000	1.000	1.000	1.000	1.000	1.000	1.000	-	-	1.000	-	-	-	-	1.000	-	-	-	-	1.000	1.000	-	1.000	-	-	1.000	-	-	-	-	-	-	1.000	-	-	-	-	-	-	-	-	-	-	-	-	-
11.139-10	hap1	B	B	A	A	B	A	A	B	B	A	A	B	A	A	A	B	B	A	B	B	B	B	B	A	B	A	B	B	A	B	A	B	A	A	B	B	A	B	A	A	B	A	B	A	A	A	A	A
11.139-10	hap2	A	A	B	B	A	A	B	A	A	B	B	B	A	B	A	B	B	A	B	B	B	B	A	A	B	B	B	A	B	B	B	A	A	A	B	B	B	A	A	A	B	A	B	A	A	A	A	A
11.139-10	gpo1	-	-	-	-	-	-	-	-	-	-	-	-	-	-	-	-	-	-	-	-	-	-	-	-	-	-	-	-	-	-	-	-	-	-	-	-	-	-	-	-	-	-	-	-	-	-	-	-
11.139-10	gpo2	-	-	-	-	-	-	-	-	-	-	-	-	-	-	-	-	-	-	-	-	-	-	-	-	-	-	-	-	-	-	-	-	-	-	-	-	-	-	-	-	-	-	-	-	-	-	-	-
11.139-10	prob	1.000	1.000	1.000	1.000	1.000	-	1.000	1.000	1.000	1.000	1.000	-	-	1.000	-	-	-	-	-	-	-	-	1.000	-	-	1.000	-	1.000	1.000	-	1.000	1.000	-	-	-	-	1.000	1.000	-	-	-	-	-	-	-	-	-	-
11.21-6	hap1	B	B	A	A	B	A	A	B	B	A	A	B	A	-	A	B	B	A	B	B	B	B	-	A	B	-	-	B	A	-	A	B	A	A	B	B	A	B	B	B	B	A	B	A	A	A	A	A
11.21-6	hap2	B	B	A	A	B	A	A	B	B	A	A	B	A	-	A	B	B	A	B	B	B	B	-	A	B	-	-	B	A	-	A	B	A	A	B	B	A	B	B	B	B	A	B	A	A	A	A	A
11.21-6	gpo1	-	-	-	-	-	-	-	-	-	-	-	-	-	-	-	-	-	-	-	-	-	-	-	-	-	-	-	-	-	-	-	-	-	-	-	-	-	-	-	-	-	-	-	-	-	-	-	-
11.21-6	gpo2	1	1	1	1	1	-	1	1	1	1	1	0	0	-	0	0	0	0	0	0	0	0	-	0	0	-	-	1	1	-	1	1	0	0	0	0	0	1	1	1	0	0	0	0	0	0	0	0
11.21-6	prob	-	-	-	-	-	-	-	-	-	-	-	-	-	-	-	-	-	-	-	-	-	-	-	-	-	-	-	-	-	-	-	-	-	-	-	-	-	-	-	-	-	-	-	-	-	-	-	-
11.28-34	hap1	A	A	B	B	A	A	B	A	A	B	B	B	A	B	A	B	B	A	B	B	B	B	A	A	B	B	B	A	B	B	B	A	A	A	B	B	B	A	A	A	B	A	B	A	A	A	A	A
11.28-34	hap2	A	A	B	B	A	A	B	A	A	B	B	B	A	B	A	B	B	A	B	B	B	B	A	A	B	B	B	A	B	B	B	A	A	A	B	B	B	A	A	A	B	A	B	A	A	A	A	A
11.28-34	gpo1	-	-	-	-	-	-	-	-	-	-	-	-	-	-	-	-	-	-	-	-	-	-	-	-	-	-	-	-	-	-	-	-	-	-	-	-	-	-	-	-	-	-	-	-	-	-	-	-
11.28-34	gpo2	-	-	-	-	-	-	-	-	-	-	-	-	-	-	-	-	-	-	-	-	-	-	-	-	-	-	-	-	-	-	-	-	-	-	-	-	-	-	-	-	-	-	-	-	-	-	-	-
11.28-34	prob	-	-	-	-	-	-	-	-	-	-	-	-	-	-	-	-	-	-	-	-	-	-	-	-	-	-	-	-	-	-	-	-	-	-	-	-	-	-	-	-	-	-	-	-	-	-	-	-
11.34-47	hap1	B	B	A	A	B	A	A	B	B	A	A	B	A	A	A	B	B	A	B	B	B	B	B	A	B	A	B	B	A	B	A	B	A	A	B	B	A	B	B	B	B	A	B	A	A	A	A	A
11.34-47	hap2	A	A	B	B	A	A	B	A	A	B	B	B	A	B	A	B	B	A	B	B	B	B	A	A	B	B	B	A	B	B	B	A	A	A	B	B	B	A	A	A	B	A	B	A	A	A	A	A
11.34-47	gpo1	-	-	-	-	-	-	-	-	-	-	-	-	-	-	-	-	-	-	-	-	-	-	-	-	-	-	-	-	-	-	-	-	-	-	-	-	-	-	-	-	-	-	-	-	-	-	-	-
11.34-47	gpo2	-	-	-	-	-	-	-	-	-	-	-	-	-	-	-	-	-	-	-	-	-	-	-	-	-	-	-	-	-	-	-	-	-	-	-	-	-	-	-	-	-	-	-	-	-	-	-	-
11.34-47	prob	1.000	1.000	1.000	1.000	1.000	-	1.000	1.000	1.000	1.000	1.000	-	-	1.000	-	-	-	-	-	-	-	-	1.000	-	-	1.000	-	1.000	1.000	-	1.000	1.000	-	-	-	-	1.000	1.000	1.000	1.000	-	-	-	-	-	-	-	-
11.43-15	hap1	A	A	B	B	A	A	B	A	A	B	B	B	A	B	A	B	B	A	B	B	B	B	A	A	B	B	B	A	B	B	B	A	A	A	B	B	B	A	A	A	B	A	B	A	A	A	A	A
11.43-15	hap2	A	A	B	B	A	A	B	A	A	B	B	B	A	B	A	B	B	A	B	B	B	B	A	A	B	B	B	A	B	B	B	A	A	A	B	B	B	A	A	A	B	A	B	A	A	A	A	A
11.43-15	gpo1	-	-	-	-	-	-	-	-	-	-	-	-	-	-	-	-	-	-	-	-	-	-	-	-	-	-	-	-	-	-	-	-	-	-	-	-	-	-	-	-	-	-	-	-	-	-	-	-
11.43-15	gpo2	-	-	-	-	-	-	-	-	-	-	-	1	-	-	-	-	1	-	-	-	-	-	1	-	1	-	-	1	-	-	-	-	-	-	1	-	-	-	-	-	-	-	-	-	-	-	-	-
11.43-15	prob	-	-	-	-	-	-	-	-	-	-	-	-	-	-	-	-	-	-	-	-	-	-	-	-	-	-	-	-	-	-	-	-	-	-	-	-	-	-	-	-	-	-	-	-	-	-	-	-
11.77-96	hap1	B	B	A	A	B	A	A	B	B	A	A	A	B	B	B	A	A	B	A	A	A	A	A	B	A	A	A	A	B	A	B	A	B	B	A	A	B	B	A	A	A	B	A	B	B	B	B	B
11.77-96	hap2	B	B	A	A	B	A	A	B	B	A	A	B	A	A	A	B	B	A	B	B	B	B	B	A	B	A	B	B	A	B	A	B	A	A	B	B	A	B	B	B	B	A	B	A	A	A	A	A
11.77-96	gpo1	-	-	-	-	-	-	-	-	-	-	-	-	-	-	-	-	-	-	-	-	-	-	-	-	-	-	-	-	-	-	-	-	-	-	-	-	-	-	-	-	-	-	-	-	-	-	-	-
11.77-96	gpo2	1	1	1	1	1	-	1	1	1	1	1	-	-	s	-	-	-	-	-	-	-	-	s	-	-	1	-	s	s	-	s	s	-	-	-	-	s	1	s	s	-	-	-	-	-	-	-	-
11.77-96	prob	-	-	-	-	-	-	-	-	-	-	-	1.000	1.000	1.000	1.000	1.000	1.000	1.000	1.000	1.000	1.000	1.000	1.000	1.000	1.000	-	1.000	1.000	1.000	1.000	1.000	1.000	1.000	1.000	1.000	1.000	1.000	-	1.000	1.000	1.000	1.000	1.000	1.000	1.000	1.000	1.000	1.000
11.85-58	hap1	A	B	A	A	B	A	A	B	B	A	A	B	A	A	A	B	B	A	B	B	B	B	B	A	B	A	B	B	A	B	A	A	A	A	B	B	A	A	A	A	B	A	B	A	A	A	A	A
11.85-58	hap2	A	A	B	B	A	A	B	A	A	B	B	B	A	B	A	B	B	A	B	B	B	B	A	A	B	B	B	A	B	B	B	A	A	A	B	B	B	A	A	A	B	A	B	A	A	A	A	A
11.85-58	gpo1	0	-	-	-	-	-	-	-	-	-	-	-	-	-	-	-	-	-	-	-	-	-	-	-	-	-	-	-	-	-	-	0	-	-	-	-	-	0	0	0	-	-	-	-	-	-	-	-
11.85-58	gpo2	-	-	-	-	-	0	-	-	-	-	-	0	-	-	-	-	0	-	-	-	-	0	0	-	0	-	-	0	-	-	-	-	-	-	0	-	-	-	-	-	-	-	-	-	-	-	-	-
11.85-58	prob	-	1.000	1.000	1.000	1.000	-	1.000	1.000	1.000	1.000	1.000	-	-	1.000	-	-	-	-	-	-	-	-	1.000	-	-	1.000	-	1.000	1.000	-	1.000	-	-	-	-	-	1.000	-	-	-	-	-	-	-	-	-	-	-
FL_07-193	hap1	B	B	A	A	B	A	A	B	B	A	B	A	B	B	B	A	A	B	A	A	A	A	A	B	A	A	A	A	B	A	B	A	B	B	A	A	B	B	A	A	A	B	A	B	B	B	B	B
FL_07-193	hap2	B	B	A	A	B	A	A	B	B	A	A	B	A	A	A	B	B	A	B	B	B	B	B	A	B	A	B	B	A	B	A	B	A	A	B	B	A	B	B	B	B	A	B	A	A	A	A	A
FL_07-193	gpo1	-	-	-	-	-	-	-	-	-	-	-	-	-	-	-	-	-	-	-	-	-	-	-	-	-	-	-	-	-	-	-	-	-	-	-	-	-	-	-	-	-	-	-	-	-	-	-	-
FL_07-193	gpo2	-	-	-	-	-	-	-	-	-	-	-	-	-	-	-	-	-	-	-	-	-	-	-	-	-	-	-	-	-	-	-	-	-	-	-	-	-	-	-	-	-	-	-	-	-	-	-	-
FL_07-193	prob	-	-	-	-	-	-	-	-	-	-	1.000	1.000	1.000	1.000	1.000	1.000	1.000	1.000	1.000	1.000	1.000	1.000	1.000	1.000	1.000	-	1.000	1.000	1.000	1.000	1.000	1.000	1.000	1.000	1.000	1.000	1.000	-	1.000	1.000	1.000	1.000	1.000	1.000	1.000	1.000	1.000	1.000
FL_08-10	hap1	B	B	A	A	B	A	A	B	B	A	B	A	B	B	B	A	A	B	A	A	A	A	A	B	A	A	A	A	B	A	B	A	B	B	A	A	B	B	A	A	A	B	A	B	B	B	B	B
FL_08-10	hap2	A	A	B	B	A	A	B	A	A	B	B	B	A	B	A	B	B	A	B	B	B	B	A	A	B	B	B	A	B	B	B	A	A	A	B	B	B	A	A	A	B	A	B	A	A	A	A	A
FL_08-10	gpo1	-	-	-	-	-	-	-	-	-	-	-	-	-	-	-	-	-	-	-	-	-	-	-	-	-	-	-	-	-	-	-	-	-	-	-	-	-	-	-	-	-	-	-	-	-	-	-	-
FL_08-10	gpo2	-	-	-	-	-	-	-	-	-	-	-	-	-	-	-	-	-	-	-	-	-	-	-	-	-	-	-	-	-	-	-	-	-	-	-	-	-	-	-	-	-	-	-	-	-	-	-	-
FL_08-10	prob	1.000	1.000	1.000	1.000	1.000	-	1.000	1.000	1.000	1.000	-	1.000	1.000	-	1.000	1.000	1.000	1.000	1.000	1.000	1.000	1.000	-	1.000	1.000	1.000	1.000	-	-	1.000	-	-	1.000	1.000	1.000	1.000	-	1.000	-	-	1.000	1.000	1.000	1.000	1.000	1.000	1.000	1.000
FL_09-46	hap1	A	A	B	B	A	A	B	A	A	B	B	B	A	B	A	B	B	A	B	B	B	B	A	A	B	B	B	A	B	B	B	A	A	A	B	B	B	A	A	A	B	A	B	A	A	A	A	A
FL_09-46	hap2	B	B	A	A	B	A	A	B	B	A	B	A	B	B	B	A	A	B	A	A	A	A	A	B	A	A	A	A	B	A	B	A	B	B	A	A	B	B	A	A	A	B	A	B	B	B	B	B
FL_09-46	gpo1	-	-	-	-	-	0	-	-	-	-	-	s	-	-	-	-	s	-	-	-	-	s	0	-	s	-	-	0	-	-	-	-	-	-	s	-	-	-	-	-	-	-	-	-	-	-	-	-
FL_09-46	gpo2	-	-	-	-	-	-	-	-	-	-	-	-	-	-	-	-	-	-	-	-	-	-	-	-	-	-	-	-	-	-	-	-	-	-	-	-	-	-	-	-	-	-	-	-	-	-	-	-
FL_09-46	prob	1.000	1.000	1.000	1.000	1.000	-	1.000	1.000	1.000	1.000	-	1.000	1.000	-	1.000	1.000	1.000	1.000	1.000	1.000	1.000	1.000	-	1.000	1.000	1.000	1.000	-	-	1.000	-	-	1.000	1.000	1.000	1.000	-	1.000	-	-	1.000	1.000	1.000	1.000	1.000	1.000	1.000	1.000
FL_09-76	hap1	A	A	B	B	A	B	B	A	A	B	B	A	A	B	A	B	A	A	B	B	B	A	B	A	A	B	B	B	B	B	B	A	A	A	A	B	B	A	A	A	B	A	B	A	A	A	A	A
FL_09-76	hap2	A	A	B	B	A	A	B	A	A	B	B	B	A	B	A	B	B	A	B	B	B	B	A	A	B	B	B	A	B	B	B	A	A	A	B	B	B	A	A	A	B	A	B	A	A	A	A	A
FL_09-76	gpo1	-	-	-	-	-	s	-	-	-	-	-	s	-	-	-	-	s	-	-	-	-	s	s	-	s	-	-	s	-	-	-	-	-	-	s	-	-	-	-	-	-	-	-	-	-	-	-	-
FL_09-76	gpo2	-	-	-	-	-	-	-	-	-	-	-	-	-	-	-	-	-	-	-	-	-	-	-	-	-	-	-	-	-	-	-	-	-	-	-	-	-	-	-	-	-	-	-	-	-	-	-	-
FL_09-76	prob	-	-	-	-	-	1.000	-	-	-	-	-	1.000	-	-	-	-	1.000	-	-	-	-	1.000	1.000	-	1.000	-	-	1.000	-	-	-	-	-	-	1.000	-	-	-	-	-	-	-	-	-	-	-	-	-
FL_10-120	hap1	A	A	B	B	A	A	B	A	A	B	B	B	A	B	A	B	B	A	B	B	B	B	A	A	B	B	B	A	B	B	B	A	A	A	B	B	B	A	A	A	B	A	B	A	A	A	A	A
FL_10-120	hap2	A	A	B	B	A	A	B	A	A	B	B	B	A	B	A	B	B	A	B	B	B	B	A	A	B	B	B	A	B	B	B	A	A	A	B	B	B	A	A	A	B	A	B	A	A	A	A	A
FL_10-120	gpo1	-	0	0	0	0	-	0	0	0	0	-	-	-	-	-	-	-	-	-	-	-	-	-	-	-	0	-	-	-	-	-	-	-	-	-	-	-	-	-	-	-	-	-	-	-	-	-	-
FL_10-120	gpo2	0	0	0	0	0	-	0	0	0	0	0	0	0	1	0	0	0	0	0	0	0	0	0	0	0	0	0	0	0	0	0	0	0	0	0	0	1	0	0	0	0	0	0	0	0	0	0	0
FL_10-120	prob	-	-	-	-	-	-	-	-	-	-	-	-	-	-	-	-	-	-	-	-	-	-	-	-	-	-	-	-	-	-	-	-	-	-	-	-	-	-	-	-	-	-	-	-	-	-	-	-
FL_10-121	hap1	B	B	A	A	B	A	A	B	B	A	B	A	B	B	B	A	A	B	A	A	A	A	A	B	A	A	A	A	B	A	B	A	B	B	A	A	B	B	A	A	A	B	A	B	B	B	B	B
FL_10-121	hap2	A	B	A	A	B	A	A	B	B	A	A	B	A	A	A	B	B	A	B	B	B	B	B	A	B	A	B	B	A	B	A	A	A	A	B	B	A	A	A	A	B	A	B	A	A	A	A	A
FL_10-121	gpo1	-	1	1	1	1	-	1	1	1	1	-	-	-	-	-	-	-	-	-	-	-	-	-	-	-	1	-	-	-	-	-	-	-	-	-	-	-	-	-	-	-	-	-	-	-	-	-	-
FL_10-121	gpo2	s	1	1	1	1	-	1	1	1	1	s	s	s	s	s	s	s	s	s	s	s	s	s	s	s	1	s	s	s	s	s	0	s	s	s	s	s	s	0	0	s	s	s	s	s	s	s	s
FL_10-121	prob	1.000	-	-	-	-	-	-	-	-	-	1.000	1.000	1.000	1.000	1.000	1.000	1.000	1.000	1.000	1.000	1.000	1.000	1.000	1.000	1.000	-	1.000	1.000	1.000	1.000	1.000	-	1.000	1.000	1.000	1.000	1.000	1.000	-	-	1.000	1.000	1.000	1.000	1.000	1.000	1.000	1.000
FL_10-143	hap1	B	B	A	A	B	A	A	B	B	A	B	A	B	B	B	A	A	B	A	A	A	A	A	B	A	A	A	A	B	A	B	B	A	A	B	B	B	B	A	A	B	A	B	A	A	A	A	A
FL_10-143	hap2	A	A	B	B	A	A	B	A	A	B	B	B	A	B	A	B	B	A	B	B	B	B	A	A	B	B	B	A	B	B	B	A	A	A	B	B	B	A	A	A	B	A	B	A	A	A	A	A
FL_10-143	gpo1	-	-	-	-	-	-	-	-	-	-	-	-	-	-	-	-	-	-	-	-	-	-	-	-	-	-	-	-	-	-	-	-	-	-	-	-	-	-	-	-	-	-	-	-	-	-	-	-
FL_10-143	gpo2	-	-	-	-	-	0	-	-	-	-	-	s	-	-	-	-	s	-	-	-	-	s	0	-	s	-	-	0	-	-	-	-	-	-	0	-	-	-	-	-	-	-	-	-	-	-	-	-
FL_10-143	prob	1.000	1.000	1.000	1.000	1.000	-	1.000	1.000	1.000	1.000	-	1.000	1.000	-	1.000	1.000	1.000	1.000	1.000	1.000	1.000	1.000	-	1.000	1.000	1.000	1.000	-	-	1.000	-	1.000	-	-	-	-	-	1.000	-	-	-	-	-	-	-	-	-	-
FL_10-153	hap1	A	A	B	B	A	A	B	A	A	B	B	B	A	B	A	B	B	A	B	B	B	B	A	A	B	B	B	A	B	B	B	A	A	A	B	B	B	A	A	A	B	A	B	A	A	A	A	A
FL_10-153	hap2	A	A	B	B	A	A	B	A	A	B	B	B	A	B	A	B	B	A	B	B	B	B	A	A	B	B	B	A	B	B	B	A	A	A	B	B	B	A	A	A	B	A	B	A	A	A	A	A
FL_10-153	gpo1	-	-	-	-	-	-	-	-	-	-	-	-	-	-	-	-	-	-	-	-	-	-	-	-	-	-	-	-	-	-	-	-	-	-	-	-	-	-	-	-	-	-	-	-	-	-	-	-
FL_10-153	gpo2	-	-	-	-	-	0	-	-	-	-	-	0	-	-	-	-	0	-	-	-	-	0	0	-	0	-	-	0	-	-	-	-	-	-	0	-	-	-	-	-	-	-	-	-	-	-	-	-
FL_10-153	prob	-	-	-	-	-	-	-	-	-	-	-	-	-	-	-	-	-	-	-	-	-	-	-	-	-	-	-	-	-	-	-	-	-	-	-	-	-	-	-	-	-	-	-	-	-	-	-	-
FL_10-166	hap1	A	A	B	B	A	A	B	A	A	B	B	B	A	B	A	B	B	A	B	B	B	B	A	A	B	B	B	A	B	B	B	A	A	A	B	B	B	A	A	A	B	A	B	A	A	A	A	A
FL_10-166	hap2	A	A	B	B	A	A	B	A	A	B	B	B	A	B	A	B	B	A	B	B	B	B	A	A	B	B	B	A	B	B	B	A	A	A	B	B	B	A	A	A	B	A	B	A	A	A	A	A
FL_10-166	gpo1	-	-	-	-	-	-	-	-	-	-	-	-	-	-	-	-	-	-	-	-	-	-	-	-	-	-	-	-	-	-	-	-	-	-	-	-	-	-	-	-	-	-	-	-	-	-	-	-
FL_10-166	gpo2	-	-	-	-	-	-	-	-	-	-	-	-	-	-	-	-	-	-	-	-	-	-	-	-	-	-	-	-	-	-	-	-	-	-	-	-	-	-	-	-	-	-	-	-	-	-	-	-
FL_10-166	prob	-	-	-	-	-	-	-	-	-	-	-	-	-	-	-	-	-	-	-	-	-	-	-	-	-	-	-	-	-	-	-	-	-	-	-	-	-	-	-	-	-	-	-	-	-	-	-	-
FL_10-24	hap1	B	B	A	A	B	A	A	B	B	A	B	A	B	B	B	A	A	B	A	A	A	A	A	B	A	A	A	A	B	A	B	A	B	B	A	A	B	B	A	A	A	B	A	B	B	B	B	B
FL_10-24	hap2	A	A	B	B	A	A	B	A	A	B	B	B	A	B	A	B	B	A	B	B	B	B	A	A	B	B	B	A	B	B	B	A	A	A	B	B	B	A	A	A	B	A	B	A	A	A	A	A
FL_10-24	gpo1	-	-	-	-	-	-	-	-	-	-	0	s	s	0	s	s	s	s	s	s	s	s	0	s	s	-	s	0	0	s	0	0	s	s	s	s	0	-	0	0	s	s	s	s	s	s	s	s
FL_10-24	gpo2	-	-	-	-	-	-	-	-	-	-	-	-	-	-	-	-	-	-	-	-	-	-	-	-	-	-	-	-	-	-	-	-	-	-	-	-	-	-	-	-	-	-	-	-	-	-	-	-
FL_10-24	prob	1.000	1.000	1.000	1.000	1.000	-	1.000	1.000	1.000	1.000	-	1.000	1.000	-	1.000	1.000	1.000	1.000	1.000	1.000	1.000	1.000	-	1.000	1.000	1.000	1.000	-	-	1.000	-	-	1.000	1.000	1.000	1.000	-	1.000	-	-	1.000	1.000	1.000	1.000	1.000	1.000	1.000	1.000
FL_10-46	hap1	A	A	B	B	A	A	B	A	A	B	B	B	A	B	A	B	B	A	B	B	B	B	A	A	B	B	B	A	B	B	B	A	A	A	B	B	B	A	A	A	B	A	B	A	A	A	A	A
FL_10-46	hap2	A	A	B	B	A	A	B	A	A	B	B	B	A	B	A	B	B	A	B	B	B	B	A	A	B	B	B	A	B	B	B	A	A	A	B	B	B	A	A	A	B	A	B	A	A	A	A	A
FL_10-46	gpo1	-	-	-	-	-	-	-	-	-	-	-	-	-	-	-	-	-	-	-	-	-	-	-	-	-	-	-	-	-	-	-	-	-	-	-	-	-	-	-	-	-	-	-	-	-	-	-	-
FL_10-46	gpo2	-	0	0	0	0	-	0	0	0	0	-	-	-	-	-	-	-	-	-	-	-	-	-	-	-	0	-	-	-	-	-	-	-	-	-	-	-	-	-	-	-	-	-	-	-	-	-	-
FL_10-46	prob	-	-	-	-	-	-	-	-	-	-	-	-	-	-	-	-	-	-	-	-	-	-	-	-	-	-	-	-	-	-	-	-	-	-	-	-	-	-	-	-	-	-	-	-	-	-	-	-
FL_10-47	hap1	A	B	A	A	B	A	A	B	B	A	A	B	A	A	A	B	B	A	B	B	B	B	B	A	B	A	B	B	A	B	A	A	A	A	B	B	A	A	A	A	B	A	B	A	A	A	A	A
FL_10-47	hap2	A	A	B	B	A	A	B	A	A	B	B	B	A	B	A	B	B	A	B	B	B	B	A	A	B	B	B	A	B	B	B	A	A	A	B	B	B	A	A	A	B	A	B	A	A	A	A	A
FL_10-47	gpo1	-	-	-	-	-	-	-	-	-	-	-	-	-	-	-	-	-	-	-	-	-	-	-	-	-	-	-	-	-	-	-	-	-	-	-	-	-	-	-	-	-	-	-	-	-	-	-	-
FL_10-47	gpo2	-	s	s	s	s	-	s	s	s	s	-	-	-	-	-	-	-	-	-	-	-	-	-	-	-	s	-	-	-	-	-	-	-	-	-	-	-	-	-	-	-	-	-	-	-	-	-	-
FL_10-47	prob	-	1.000	1.000	1.000	1.000	-	1.000	1.000	1.000	1.000	1.000	-	-	1.000	-	-	-	-	-	-	-	-	1.000	-	-	1.000	-	1.000	1.000	-	1.000	-	-	-	-	-	1.000	-	-	-	-	-	-	-	-	-	-	-
FL_10-89	hap1	B	B	A	A	B	A	A	B	B	A	B	A	B	B	B	A	A	B	A	A	A	A	A	B	A	A	A	A	B	A	B	A	B	B	A	A	B	B	A	A	A	B	A	B	B	B	B	B
FL_10-89	hap2	A	A	B	B	A	A	B	A	A	B	B	B	A	B	A	B	B	A	B	B	B	B	A	A	B	B	B	A	B	B	B	A	A	A	B	B	B	A	A	A	B	A	B	A	A	A	A	A
FL_10-89	gpo1	-	-	-	-	-	-	-	-	-	-	-	-	-	-	-	-	-	-	-	-	-	-	-	-	-	-	-	-	-	-	-	-	-	-	-	-	-	-	-	-	-	-	-	-	-	-	-	-
FL_10-89	gpo2	-	-	-	-	-	0	-	-	-	-	-	s	-	-	-	-	s	-	-	-	-	s	0	-	s	-	-	0	-	-	-	-	-	-	s	-	-	-	-	-	-	-	-	-	-	-	-	-
FL_10-89	prob	1.000	1.000	1.000	1.000	1.000	-	1.000	1.000	1.000	1.000	-	1.000	1.000	-	1.000	1.000	1.000	1.000	1.000	1.000	1.000	1.000	-	1.000	1.000	1.000	1.000	-	-	1.000	-	-	1.000	1.000	1.000	1.000	-	1.000	-	-	1.000	1.000	1.000	1.000	1.000	1.000	1.000	1.000
FL_10-92	hap1	B	B	A	A	B	A	A	B	B	A	A	B	A	A	A	B	B	A	B	B	B	B	B	A	B	A	B	B	A	B	A	B	A	A	B	B	A	B	B	B	B	A	B	A	A	A	A	A
FL_10-92	hap2	B	B	A	A	B	A	A	B	B	A	A	B	A	A	A	B	B	A	B	B	B	B	B	A	B	A	B	B	A	B	A	B	A	A	B	B	A	B	B	B	B	A	B	A	A	A	A	A
FL_10-92	gpo1	-	-	-	-	-	-	-	-	-	-	-	-	-	-	-	-	-	-	-	-	-	-	-	-	-	-	-	-	-	-	-	-	-	-	-	-	-	-	-	-	-	-	-	-	-	-	-	-
FL_10-92	gpo2	-	-	-	-	-	-	-	-	-	-	1	1	1	1	1	1	1	1	1	1	1	1	1	1	1	-	1	1	1	1	1	1	1	1	1	1	1	-	1	1	1	1	1	1	1	1	1	1
FL_10-92	prob	-	-	-	-	-	-	-	-	-	-	-	-	-	-	-	-	-	-	-	-	-	-	-	-	-	-	-	-	-	-	-	-	-	-	-	-	-	-	-	-	-	-	-	-	-	-	-	-
FL_10-97	hap1	B	B	A	A	B	A	A	B	B	A	-	B	A	-	A	B	B	A	B	B	B	B	-	A	B	A	B	-	-	B	-	-	A	A	B	B	-	B	B	B	B	A	B	A	A	A	A	A
FL_10-97	hap2	B	B	A	A	B	A	A	B	B	A	-	A	B	-	B	A	A	B	A	A	A	A	-	B	A	A	A	-	-	A	-	-	B	B	A	A	-	B	A	A	A	B	A	B	B	B	B	B
FL_10-97	gpo1	1	1	1	1	1	-	1	-	1	1	-	-	-	-	-	-	-	-	-	-	-	-	-	-	-	1	-	-	-	-	-	-	-	-	-	-	-	1	s	s	-	-	-	-	-	-	-	-
FL_10-97	gpo2	1	1	1	1	1	-	1	1	1	1	-	1	1	-	1	1	1	1	1	1	1	1	-	1	1	1	1	-	-	1	-	-	1	1	1	1	-	1	s	s	1	1	1	1	1	1	1	1
FL_10-97	prob	-	-	-	-	-	-	-	-	-	-	-	1.000	1.000	-	1.000	1.000	1.000	1.000	1.000	1.000	1.000	1.000	-	1.000	1.000	-	1.000	-	-	1.000	-	-	1.000	1.000	1.000	1.000	-	-	1.000	1.000	1.000	1.000	1.000	1.000	1.000	1.000	1.000	1.000
Florida127	hap1	A	A	B	B	A	B	B	A	A	B	B	A	A	B	A	B	A	A	B	B	B	A	B	A	A	B	B	B	B	B	B	A	A	A	A	B	B	A	A	A	B	A	B	A	A	A	A	A
Florida127	hap2	B	B	A	A	B	A	A	B	B	A	A	B	A	A	A	B	B	A	B	B	B	B	B	A	B	A	B	B	A	B	A	B	A	A	B	B	A	B	B	B	B	A	B	A	A	A	A	A
Florida127	gpo1	-	-	-	-	-	1	-	-	-	-	-	1	-	-	-	-	1	-	-	-	-	1	1	-	1	-	-	1	-	-	-	-	-	-	1	-	-	-	-	-	-	-	-	-	-	-	-	-
Florida127	gpo2	1	1	-	1	1	-	1	1	1	1	1	-	-	1	-	-	-	-	-	-	-	-	1	-	-	1	-	1	1	-	1	1	-	-	-	-	1	1	1	1	-	-	-	-	-	-	-	-
Florida127	prob	1.000	1.000	1.000	1.000	1.000	1.000	1.000	1.000	1.000	1.000	1.000	1.000	-	1.000	-	-	1.000	-	-	-	-	1.000	-	-	1.000	1.000	-	-	1.000	-	1.000	1.000	-	-	1.000	-	1.000	1.000	1.000	1.000	-	-	-	-	-	-	-	-
14.6-104	hap1	A	A	B	B	A	A	B	A	A	B	B	B	A	B	A	B	B	A	B	B	B	B	A	A	B	B	B	A	B	B	B	A	A	A	B	B	B	A	A	A	B	A	B	A	A	A	A	A
14.6-104	hap2	A	A	B	B	A	A	B	A	A	B	B	B	A	B	A	B	B	A	B	B	B	B	A	A	B	B	B	A	B	B	B	A	A	A	B	B	B	A	A	A	B	A	B	A	A	A	A	A
14.6-104	gpo1	1	1	1	1	1	-	1	1	1	1	1	-	-	1	-	-	-	-	-	-	-	-	1	-	-	1	-	1	1	-	1	1	-	-	-	-	1	1	1	1	-	-	-	-	-	-	-	-
14.6-104	gpo2	-	-	-	-	-	-	-	-	-	-	-	-	-	-	-	-	-	-	-	-	-	-	-	-	-	-	-	-	-	-	-	-	-	-	-	-	-	-	-	-	-	-	-	-	-	-	-	-
14.6-104	prob	-	-	-	-	-	-	-	-	-	-	-	-	-	-	-	-	-	-	-	-	-	-	-	-	-	-	-	-	-	-	-	-	-	-	-	-	-	-	-	-	-	-	-	-	-	-	-	-
14.6-12	hap1	B	B	A	A	B	A	A	B	B	A	A	B	A	A	A	B	B	A	B	B	B	B	B	A	B	A	B	B	A	B	A	B	A	A	B	B	A	B	B	B	B	A	B	A	A	A	A	A
14.6-12	hap2	A	A	B	B	A	A	B	A	A	B	B	B	A	B	A	B	B	A	B	B	B	B	A	A	B	B	B	A	B	B	B	A	A	A	B	B	B	A	A	A	B	A	B	A	A	A	A	A
14.6-12	gpo1	0	0	0	0	0	-	0	0	0	0	0	-	-	0	-	-	-	-	-	-	-	-	0	-	-	0	-	0	0	-	0	0	-	-	-	-	0	0	0	0	-	-	-	-	-	-	-	-
14.6-12	gpo2	-	-	-	-	-	-	-	-	-	-	-	-	-	-	-	-	-	-	-	-	-	-	-	-	-	-	-	-	-	-	-	-	-	-	-	-	-	-	-	-	-	-	-	-	-	-	-	-
14.6-12	prob	1.000	1.000	1.000	1.000	1.000	-	1.000	1.000	1.000	1.000	1.000	-	-	1.000	-	-	-	-	-	-	-	-	1.000	-	-	1.000	-	1.000	1.000	-	1.000	1.000	-	-	-	-	1.000	1.000	1.000	1.000	-	-	-	-	-	-	-	-
14.6-22	hap1	A	A	B	B	A	A	B	A	A	A	A	B	A	A	A	B	B	A	B	B	B	B	B	A	B	A	B	B	A	B	A	B	A	A	B	B	A	-	B	-	B	A	B	A	A	A	A	A
14.6-22	hap2	A	A	B	B	A	A	B	A	A	B	B	B	A	B	A	B	B	A	B	B	B	B	A	A	B	B	B	A	B	B	B	A	A	A	B	B	B	-	A	-	B	A	B	A	A	A	A	A
14.6-22	gpo1	1	1	1	1	1	-	1	1	1	0	0	-	-	0	-	-	-	-	-	-	-	-	0	-	-	0	-	0	0	-	0	0	-	-	-	-	0	-	0	-	-	-	-	-	-	-	-	-
14.6-22	gpo2	-	-	-	-	-	-	-	-	-	-	-	-	-	-	-	-	-	-	-	-	-	-	-	-	-	-	-	-	-	-	-	-	-	-	-	-	-	-	-	-	-	-	-	-	-	-	-	-
14.6-22	prob	-	-	-	-	-	-	-	-	-	1.000	1.000	-	-	1.000	-	-	-	-	-	-	-	-	1.000	-	-	1.000	-	1.000	1.000	-	1.000	1.000	-	-	-	-	1.000	-	1.000	-	-	-	-	-	-	-	-	-
14.6-4	hap1	A	A	B	B	A	A	B	A	A	B	B	B	A	B	A	B	B	A	B	B	B	B	A	A	B	B	B	A	B	B	B	A	A	A	B	B	B	A	A	A	B	A	B	A	A	A	A	A
14.6-4	hap2	A	A	B	B	A	A	B	A	A	B	B	B	A	B	A	B	B	A	B	B	B	B	A	A	B	B	B	A	B	B	B	A	A	A	B	B	B	A	A	A	B	A	B	A	A	A	A	A
14.6-4	gpo1	1	1	1	1	1	-	1	1	1	1	1	-	-	1	-	-	-	-	-	-	-	-	1	-	-	1	-	1	1	-	1	1	-	-	-	-	1	1	1	1	-	-	-	-	-	-	-	-
14.6-4	gpo2	-	-	-	-	-	-	-	-	-	-	-	-	-	-	-	-	-	-	-	-	-	-	-	-	-	-	-	-	-	-	-	-	-	-	-	-	-	-	-	-	-	-	-	-	-	-	-	-
14.6-4	prob	-	-	-	-	-	-	-	-	-	-	-	-	-	-	-	-	-	-	-	-	-	-	-	-	-	-	-	-	-	-	-	-	-	-	-	-	-	-	-	-	-	-	-	-	-	-	-	-
14.6-6	hap1	A	A	B	B	A	A	B	A	A	B	B	B	A	B	A	B	B	A	B	B	B	B	A	A	B	B	B	A	B	B	B	A	A	A	B	B	B	A	A	A	B	A	B	A	A	A	A	A
14.6-6	hap2	A	A	B	B	A	A	B	A	A	B	B	B	A	B	A	B	B	A	B	B	B	B	A	A	B	B	B	A	B	B	B	A	A	A	B	B	B	A	A	A	B	A	B	A	A	A	A	A
14.6-6	gpo1	1	1	1	1	1	-	1	1	1	1	1	-	-	1	-	-	-	-	-	-	-	-	1	-	-	1	-	1	1	-	1	1	-	-	-	-	1	1	1	1	-	-	-	-	-	-	-	-
14.6-6	gpo2	-	-	-	-	-	-	-	-	-	-	-	-	-	-	-	-	-	-	-	-	-	-	-	-	-	-	-	-	-	-	-	-	-	-	-	-	-	-	-	-	-	-	-	-	-	-	-	-
14.6-6	prob	-	-	-	-	-	-	-	-	-	-	-	-	-	-	-	-	-	-	-	-	-	-	-	-	-	-	-	-	-	-	-	-	-	-	-	-	-	-	-	-	-	-	-	-	-	-	-	-
14.6-74	hap1	B	B	A	A	B	A	A	B	B	A	A	B	A	A	A	B	B	A	B	B	B	B	B	A	B	A	B	B	A	B	A	B	A	A	B	B	A	B	B	B	B	A	B	A	A	A	A	A
14.6-74	hap2	A	A	B	B	A	A	B	A	A	B	B	B	A	B	A	B	B	A	B	B	B	B	A	A	B	B	B	A	B	B	B	A	A	A	B	B	B	A	A	A	B	A	B	A	A	A	A	A
14.6-74	gpo1	0	0	0	0	0	-	0	0	0	0	0	-	-	0	-	-	-	-	-	-	-	-	0	-	-	0	-	0	0	-	0	0	-	-	-	-	0	0	0	0	-	-	-	-	-	-	-	-
14.6-74	gpo2	-	-	-	-	-	-	-	-	-	-	-	-	-	-	-	-	-	-	-	-	-	-	-	-	-	-	-	-	-	-	-	-	-	-	-	-	-	-	-	-	-	-	-	-	-	-	-	-
14.6-74	prob	1.000	1.000	1.000	1.000	1.000	-	1.000	1.000	1.000	1.000	1.000	-	-	1.000	-	-	-	-	-	-	-	-	1.000	-	-	1.000	-	1.000	1.000	-	1.000	1.000	-	-	-	-	1.000	1.000	1.000	1.000	-	-	-	-	-	-	-	-
14.6-82	hap1	B	B	A	A	B	A	A	B	B	A	A	B	A	A	A	B	B	A	B	B	B	B	B	A	B	A	B	B	A	B	A	B	A	A	B	B	A	B	B	B	B	A	B	A	A	A	A	A
14.6-82	hap2	A	A	B	B	A	A	B	A	A	B	B	B	A	B	A	B	B	A	B	B	B	B	A	A	B	B	B	A	B	B	B	A	A	A	B	B	B	A	A	A	B	A	B	A	A	A	A	A
14.6-82	gpo1	0	0	0	0	0	-	0	0	0	0	0	-	-	0	-	-	-	-	-	-	-	-	0	-	-	0	-	0	0	-	0	0	-	-	-	-	0	0	0	0	-	-	-	-	-	-	-	-
14.6-82	gpo2	-	-	-	-	-	-	-	-	-	-	-	-	-	-	-	-	-	-	-	-	-	-	-	-	-	-	-	-	-	-	-	-	-	-	-	-	-	-	-	-	-	-	-	-	-	-	-	-
14.6-82	prob	1.000	1.000	1.000	1.000	1.000	-	1.000	1.000	1.000	1.000	1.000	-	-	1.000	-	-	-	-	-	-	-	-	1.000	-	-	1.000	-	1.000	1.000	-	1.000	1.000	-	-	-	-	1.000	1.000	1.000	1.000	-	-	-	-	-	-	-	-
14.6-83	hap1	A	A	B	B	A	A	B	A	A	B	B	B	A	B	A	B	B	A	B	B	B	B	A	A	B	B	B	A	B	B	B	A	A	A	B	B	B	A	A	A	B	A	B	A	A	A	A	A
14.6-83	hap2	A	A	B	B	A	A	B	A	A	B	B	B	A	B	A	B	B	A	B	B	B	B	A	A	B	B	B	A	B	B	B	A	A	A	B	B	B	A	A	A	B	A	B	A	A	A	A	A
14.6-83	gpo1	1	1	1	1	1	-	1	1	1	1	1	-	-	1	-	-	-	-	-	-	-	-	1	-	-	1	-	1	1	-	1	1	-	-	-	-	1	1	1	1	-	-	-	-	-	-	-	-
14.6-83	gpo2	-	-	-	-	-	-	-	-	-	-	-	-	-	-	-	-	-	-	-	-	-	-	-	-	-	-	-	-	-	-	-	-	-	-	-	-	-	-	-	-	-	-	-	-	-	-	-	-
14.6-83	prob	-	-	-	-	-	-	-	-	-	-	-	-	-	-	-	-	-	-	-	-	-	-	-	-	-	-	-	-	-	-	-	-	-	-	-	-	-	-	-	-	-	-	-	-	-	-	-	-
14.6-85	hap1	A	A	B	B	A	A	B	A	A	B	B	B	A	B	A	B	B	A	B	B	B	B	A	A	B	B	B	A	B	B	B	A	A	A	B	B	B	A	A	A	B	A	B	A	A	A	A	A
14.6-85	hap2	A	A	B	B	A	A	B	A	A	B	B	B	A	B	A	B	B	A	B	B	B	B	A	A	B	B	B	A	B	B	B	A	A	A	B	B	B	A	A	A	B	A	B	A	A	A	A	A
14.6-85	gpo1	1	1	1	1	1	-	1	1	1	1	1	-	-	1	-	-	-	-	-	-	-	-	1	-	-	1	-	1	1	-	1	1	-	-	-	-	1	1	1	1	-	-	-	-	-	-	-	-
14.6-85	gpo2	-	-	-	-	-	-	-	-	-	-	-	-	-	-	-	-	-	-	-	-	-	-	-	-	-	-	-	-	-	-	-	-	-	-	-	-	-	-	-	-	-	-	-	-	-	-	-	-
14.6-85	prob	-	-	-	-	-	-	-	-	-	-	-	-	-	-	-	-	-	-	-	-	-	-	-	-	-	-	-	-	-	-	-	-	-	-	-	-	-	-	-	-	-	-	-	-	-	-	-	-
14.6-88	hap1	B	B	A	A	B	A	A	B	B	A	A	B	A	A	A	B	B	A	B	B	B	B	B	A	B	A	B	B	A	B	A	B	A	A	B	B	A	B	B	B	B	A	B	A	A	A	A	A
14.6-88	hap2	A	A	B	B	A	A	B	A	A	B	B	B	A	B	A	B	B	A	B	B	B	B	A	A	B	B	B	A	B	B	B	A	A	A	B	B	B	A	A	A	B	A	B	A	A	A	A	A
14.6-88	gpo1	0	0	0	0	0	-	0	0	0	0	0	-	-	0	-	-	-	-	-	-	-	-	0	-	-	0	-	0	0	-	0	0	-	-	-	-	0	0	0	0	-	-	-	-	-	-	-	-
14.6-88	gpo2	-	-	-	-	-	-	-	-	-	-	-	-	-	-	-	-	-	-	-	-	-	-	-	-	-	-	-	-	-	-	-	-	-	-	-	-	-	-	-	-	-	-	-	-	-	-	-	-
14.6-88	prob	1.000	1.000	1.000	1.000	1.000	-	1.000	1.000	1.000	1.000	1.000	-	-	1.000	-	-	-	-	-	-	-	-	1.000	-	-	1.000	-	1.000	1.000	-	1.000	1.000	-	-	-	-	1.000	1.000	1.000	1.000	-	-	-	-	-	-	-	-
14.7-100	hap1	B	B	A	A	B	A	A	B	B	A	A	B	A	A	A	B	B	A	B	B	B	B	B	A	B	A	B	B	A	B	A	B	A	A	B	B	A	B	B	B	B	A	B	A	A	A	A	A
14.7-100	hap2	B	B	A	A	B	A	A	B	B	A	B	A	B	B	B	A	A	B	A	A	A	A	A	B	A	A	A	A	B	A	B	A	B	B	A	A	B	B	A	A	A	B	A	B	B	B	B	B
14.7-100	gpo1	-	-	-	-	-	-	-	-	-	-	-	s	s	1	s	s	s	s	s	s	s	s	1	s	s	-	s	1	1	s	1	1	s	s	s	s	1	-	1	1	s	s	s	s	s	s	s	s
14.7-100	gpo2	0	0	0	0	0	-	0	0	0	0	-	s	s	-	s	s	s	s	s	s	s	s	-	s	s	0	s	-	-	s	-	-	s	s	s	s	-	0	-	-	s	s	s	s	s	s	s	s
14.7-100	prob	-	-	-	-	-	-	-	-	-	-	1.000	1.000	1.000	1.000	1.000	1.000	1.000	1.000	1.000	1.000	1.000	1.000	1.000	1.000	1.000	-	1.000	1.000	1.000	1.000	1.000	1.000	1.000	1.000	1.000	1.000	1.000	-	1.000	1.000	1.000	1.000	1.000	1.000	1.000	1.000	1.000	1.000
14.7-110	hap1	B	B	A	A	B	A	A	B	B	A	A	B	A	A	A	B	B	A	B	B	B	B	B	A	B	A	B	B	A	B	A	B	A	A	B	B	A	B	B	B	B	A	B	A	A	A	A	A
14.7-110	hap2	B	B	A	A	B	A	A	B	B	A	B	A	B	B	B	A	A	B	A	A	A	A	A	B	A	A	A	A	B	A	B	A	B	B	A	A	B	B	A	A	A	B	A	B	B	B	B	B
14.7-110	gpo1	-	-	-	-	-	-	-	-	-	-	-	s	s	1	s	s	s	s	s	s	s	s	1	s	s	-	s	1	1	s	1	1	s	s	s	s	1	-	1	1	s	s	s	s	s	s	s	s
14.7-110	gpo2	0	0	0	0	0	-	0	0	0	0	-	s	s	-	s	s	s	s	s	s	s	s	-	s	s	0	s	-	-	s	-	-	s	s	s	s	-	0	-	-	s	s	s	s	s	s	s	s
14.7-110	prob	-	-	-	-	-	-	-	-	-	-	1.000	1.000	1.000	1.000	1.000	1.000	1.000	1.000	1.000	1.000	1.000	1.000	1.000	1.000	1.000	-	1.000	1.000	1.000	1.000	1.000	1.000	1.000	1.000	1.000	1.000	1.000	-	1.000	1.000	1.000	1.000	1.000	1.000	1.000	1.000	1.000	1.000
14.7-113	hap1	B	B	A	A	B	A	A	B	B	A	A	B	A	A	A	B	B	A	B	B	-	B	B	A	B	A	B	B	A	B	A	B	A	A	B	B	A	B	-	B	B	A	B	A	A	-	A	A
14.7-113	hap2	B	B	A	A	B	A	A	B	B	A	B	A	B	B	B	A	A	B	A	A	-	A	A	B	A	A	A	A	B	A	B	A	B	B	A	A	B	B	-	A	A	B	A	B	B	-	B	B
14.7-113	gpo1	-	-	-	-	-	-	-	-	-	-	-	s	s	1	s	s	s	s	s	s	-	s	1	s	s	-	s	1	1	s	1	1	s	s	s	s	1	-	-	1	s	s	s	s	s	-	s	s
14.7-113	gpo2	0	0	0	0	0	-	0	0	0	0	-	s	s	-	s	s	s	s	s	s	-	s	-	s	s	0	s	-	-	s	-	-	s	s	s	s	-	0	-	-	s	s	s	s	s	-	s	s
14.7-113	prob	-	-	-	-	-	-	-	-	-	-	1.000	1.000	1.000	1.000	1.000	1.000	1.000	1.000	1.000	1.000	-	1.000	1.000	1.000	1.000	-	1.000	1.000	1.000	1.000	1.000	1.000	1.000	1.000	1.000	1.000	1.000	-	-	1.000	1.000	1.000	1.000	1.000	1.000	-	1.000	1.000
14.7-114	hap1	B	B	A	A	B	A	A	B	B	A	A	A	B	B	B	A	A	-	A	A	-	-	A	B	A	A	A	A	B	A	B	A	B	B	A	A	B	B	A	A	A	A	B	A	A	A	A	A
14.7-114	hap2	B	B	A	A	B	A	A	B	B	A	B	A	B	B	B	A	A	-	A	A	-	-	A	B	A	A	A	A	B	A	B	A	B	B	A	A	B	B	A	A	A	B	A	B	B	B	B	B
14.7-114	gpo1	-	-	-	-	-	-	-	-	-	-	-	0	0	0	0	0	0	-	0	0	-	-	0	0	0	-	0	0	0	0	0	0	0	0	0	0	0	-	0	0	0	s	s	s	s	s	s	s
14.7-114	gpo2	0	0	0	0	0	-	0	0	0	0	-	0	0	-	0	0	0	-	0	0	-	-	-	0	0	0	0	-	-	0	-	-	0	0	0	0	-	0	-	-	0	s	s	s	s	s	s	s
14.7-114	prob	-	-	-	-	-	-	-	-	-	-	1.000	-	-	-	-	-	-	-	-	-	-	-	-	-	-	-	-	-	-	-	-	-	-	-	-	-	-	-	-	-	-	1.000	1.000	1.000	1.000	1.000	1.000	1.000
14.7-123	hap1	B	B	A	A	B	A	A	B	B	A	A	A	B	B	B	-	A	B	A	A	A	A	A	B	A	A	A	A	B	A	B	A	B	B	A	A	B	B	A	A	A	B	A	B	B	B	B	B
14.7-123	hap2	A	A	B	B	A	A	B	A	A	B	B	B	A	B	A	-	B	A	B	B	B	B	A	A	B	B	B	A	B	B	B	A	A	A	B	B	B	A	A	A	B	A	B	A	A	A	A	A
14.7-123	gpo1	-	-	-	-	-	-	-	-	-	-	-	s	s	0	s	-	s	s	s	s	s	s	0	s	s	-	s	0	0	s	0	0	s	s	s	s	0	-	0	0	s	s	s	s	s	s	s	s
14.7-123	gpo2	1	1	1	1	1	-	1	1	1	1	-	s	s	-	s	-	s	s	s	s	s	s	-	s	s	1	s	-	-	s	-	-	s	s	s	s	-	1	-	-	s	s	s	s	s	s	s	s
14.7-123	prob	1.000	1.000	1.000	1.000	1.000	-	1.000	1.000	1.000	1.000	1.000	1.000	1.000	-	1.000	-	1.000	1.000	1.000	1.000	1.000	1.000	-	1.000	1.000	1.000	1.000	-	-	1.000	-	-	1.000	1.000	1.000	1.000	-	1.000	-	-	1.000	1.000	1.000	1.000	1.000	1.000	1.000	1.000
14.7-126	hap1	B	B	A	A	B	A	A	B	B	A	A	B	A	A	A	B	B	A	B	B	B	B	B	A	B	A	B	B	A	B	A	B	A	A	B	B	A	B	B	B	B	A	B	A	A	A	A	A
14.7-126	hap2	B	B	A	A	B	A	A	B	B	A	B	A	B	B	B	A	A	B	A	A	A	A	A	B	A	A	A	A	B	A	B	A	B	B	A	A	B	B	A	A	A	B	A	B	B	B	B	B
14.7-126	gpo1	-	-	-	-	-	-	-	-	-	-	-	s	s	1	s	s	s	s	s	s	s	s	1	s	s	-	s	1	1	s	1	1	s	s	s	s	1	-	1	1	s	s	s	s	s	s	s	s
14.7-126	gpo2	0	0	0	0	0	-	0	0	0	0	-	s	s	-	s	s	s	s	s	s	s	s	-	s	s	0	s	-	-	s	-	-	s	s	s	s	-	0	-	-	s	s	s	s	s	s	s	s
14.7-126	prob	-	-	-	-	-	-	-	-	-	-	1.000	1.000	1.000	1.000	1.000	1.000	1.000	1.000	1.000	1.000	1.000	1.000	1.000	1.000	1.000	-	1.000	1.000	1.000	1.000	1.000	1.000	1.000	1.000	1.000	1.000	1.000	-	1.000	1.000	1.000	1.000	1.000	1.000	1.000	1.000	1.000	1.000
14.7-86	hap1	B	B	A	A	B	A	A	B	B	A	A	A	B	B	B	A	A	-	A	A	A	A	A	B	A	A	A	A	B	A	B	A	-	B	A	A	B	B	A	A	A	B	A	B	B	B	B	-
14.7-86	hap2	B	B	A	A	B	A	A	B	B	A	B	A	B	B	B	A	A	-	A	A	A	A	A	B	A	A	A	A	B	A	B	A	-	B	A	A	B	B	A	A	A	B	A	B	B	B	B	-
14.7-86	gpo1	-	-	-	-	-	-	-	-	-	-	-	0	0	0	0	0	0	-	0	0	0	0	0	0	0	-	0	0	0	0	0	0	-	0	0	0	0	-	0	0	0	0	0	0	0	0	0	-
14.7-86	gpo2	0	0	0	0	0	-	0	0	0	0	-	0	0	-	0	0	0	-	0	0	0	0	-	0	0	0	0	-	-	0	-	-	-	0	0	0	-	0	-	-	0	0	0	0	0	0	0	-
14.7-86	prob	-	-	-	-	-	-	-	-	-	-	1.000	-	-	-	-	-	-	-	-	-	-	-	-	-	-	-	-	-	-	-	-	-	-	-	-	-	-	-	-	-	-	-	-	-	-	-	-	-
14.7-92	hap1	B	B	A	A	B	A	A	B	B	A	A	A	B	B	B	-	A	-	A	A	A	-	A	B	A	A	A	A	B	A	B	A	-	B	A	A	B	B	A	A	A	-	A	B	B	B	B	B
14.7-92	hap2	B	B	A	A	B	A	A	B	B	A	B	A	B	B	B	-	A	-	A	A	A	-	A	B	A	A	A	A	B	A	B	A	-	B	A	A	B	B	A	A	A	-	A	B	B	B	B	B
14.7-92	gpo1	-	-	-	-	-	-	-	-	-	-	-	0	0	0	0	-	0	-	0	0	0	-	0	0	0	-	0	0	0	0	0	0	-	0	0	0	0	-	0	0	0	-	0	0	0	0	0	0
14.7-92	gpo2	0	0	0	0	0	-	0	0	0	0	-	0	0	-	0	-	0	-	0	0	0	-	-	0	0	0	0	-	-	0	-	-	-	0	0	0	-	0	-	-	0	-	0	0	0	0	0	0
14.7-92	prob	-	-	-	-	-	-	-	-	-	-	1.000	-	-	-	-	-	-	-	-	-	-	-	-	-	-	-	-	-	-	-	-	-	-	-	-	-	-	-	-	-	-	-	-	-	-	-	-	-
14.7-94	hap1	B	B	A	A	B	A	A	B	B	A	A	B	A	A	A	B	B	A	B	B	B	B	B	A	B	A	B	B	A	B	A	B	A	A	B	B	A	B	B	B	B	A	B	A	A	A	A	A
14.7-94	hap2	A	A	B	B	A	A	B	A	A	B	B	B	A	B	A	B	B	A	B	B	B	B	A	A	B	B	B	A	B	B	B	A	A	A	B	B	B	A	A	A	B	A	B	A	A	A	A	A
14.7-94	gpo1	-	-	-	-	-	-	-	-	-	-	-	1	1	1	1	1	1	1	1	1	1	1	1	1	1	-	1	1	1	1	1	1	1	1	1	1	1	-	1	1	1	1	1	1	1	1	1	1
14.7-94	gpo2	1	1	1	1	1	-	1	1	1	1	-	1	1	-	1	1	1	1	1	1	1	1	-	1	1	1	1	-	-	1	-	-	1	1	1	1	-	1	-	-	1	1	1	1	1	1	1	1
14.7-94	prob	1.000	1.000	1.000	1.000	1.000	-	1.000	1.000	1.000	1.000	1.000	-	-	1.000	-	-	-	-	-	-	-	-	1.000	-	-	1.000	-	1.000	1.000	-	1.000	1.000	-	-	-	-	1.000	1.000	1.000	1.000	-	-	-	-	-	-	-	-
14.7-95	hap1	B	B	A	A	B	A	A	B	B	A	A	B	A	A	A	B	B	A	B	B	B	B	B	A	B	A	B	B	A	B	A	B	A	A	B	B	A	B	B	B	B	A	B	A	A	A	A	A
14.7-95	hap2	A	A	B	B	A	A	B	A	A	B	B	B	A	B	A	B	B	A	B	B	B	B	A	A	B	B	B	A	B	B	B	A	A	A	B	B	B	A	A	A	B	A	B	A	A	A	A	A
14.7-95	gpo1	-	-	-	-	-	-	-	-	-	-	-	1	1	1	1	1	1	1	1	1	1	1	1	1	1	-	1	1	1	1	1	1	1	1	1	1	1	-	1	1	1	1	1	1	1	1	1	1
14.7-95	gpo2	1	1	1	1	1	-	1	1	1	1	-	1	1	-	1	1	1	1	1	1	1	1	-	1	1	1	1	-	-	1	-	-	1	1	1	1	-	1	-	-	1	1	1	1	1	1	1	1
14.7-95	prob	1.000	1.000	1.000	1.000	1.000	-	1.000	1.000	1.000	1.000	1.000	-	-	1.000	-	-	-	-	-	-	-	-	1.000	-	-	1.000	-	1.000	1.000	-	1.000	1.000	-	-	-	-	1.000	1.000	1.000	1.000	-	-	-	-	-	-	-	-
14.81-25	hap1	B	B	A	A	B	A	A	B	B	A	A	B	A	A	A	B	B	A	B	B	B	B	B	A	B	A	B	B	A	B	A	B	A	A	B	B	A	B	B	B	B	A	B	A	A	A	A	A
14.81-25	hap2	B	B	A	A	B	A	A	B	B	A	B	A	B	B	B	A	A	B	A	A	A	A	A	B	A	A	A	A	B	A	B	A	B	B	A	A	B	B	A	A	A	B	A	B	B	B	B	B
14.81-25	gpo1	-	-	-	-	-	-	-	-	-	-	-	s	s	1	s	s	s	s	s	s	s	s	1	s	s	-	s	1	1	s	1	1	s	s	s	s	1	-	1	1	s	s	s	s	s	s	s	s
14.81-25	gpo2	0	0	0	0	0	-	0	0	0	0	-	s	s	-	s	s	s	s	s	s	s	s	-	s	s	0	s	-	-	s	-	-	s	s	s	s	-	0	-	-	s	s	s	s	s	s	s	s
14.81-25	prob	-	-	-	-	-	-	-	-	-	-	1.000	1.000	1.000	1.000	1.000	1.000	1.000	1.000	1.000	1.000	1.000	1.000	1.000	1.000	1.000	-	1.000	1.000	1.000	1.000	1.000	1.000	1.000	1.000	1.000	1.000	1.000	-	1.000	1.000	1.000	1.000	1.000	1.000	1.000	1.000	1.000	1.000
14.9-102	hap1	B	B	A	A	B	A	A	B	B	A	B	A	B	B	B	A	A	B	A	A	A	A	A	B	A	A	A	A	B	A	B	A	B	B	A	A	B	B	A	A	A	B	A	B	B	B	B	B
14.9-102	hap2	A	A	B	B	A	A	B	A	A	B	B	B	A	B	A	B	B	A	B	B	B	B	A	A	B	B	B	A	B	B	B	A	A	A	B	B	B	A	A	A	B	A	B	A	A	A	A	A
14.9-102	gpo1	0	0	0	0	0	-	0	0	0	0	-	0	0	-	0	0	0	0	0	0	0	0	-	0	0	0	0	-	-	0	-	-	0	0	0	0	-	0	-	-	0	0	0	0	0	0	0	0
14.9-102	gpo2	-	-	-	-	-	-	-	-	-	-	-	-	-	-	-	-	-	-	-	-	-	-	-	-	-	-	-	-	-	-	-	-	-	-	-	-	-	-	-	-	-	-	-	-	-	-	-	-
14.9-102	prob	1.000	1.000	1.000	1.000	1.000	-	1.000	1.000	1.000	1.000	-	1.000	1.000	-	1.000	1.000	1.000	1.000	1.000	1.000	1.000	1.000	-	1.000	1.000	1.000	1.000	-	-	1.000	-	-	1.000	1.000	1.000	1.000	-	1.000	-	-	1.000	1.000	1.000	1.000	1.000	1.000	1.000	1.000
14.9-106	hap1	A	A	B	B	A	A	B	A	A	B	B	B	A	B	A	B	B	A	B	B	B	B	A	A	B	B	B	A	B	B	B	A	A	A	B	B	B	A	A	A	B	A	B	A	A	A	A	A
14.9-106	hap2	A	A	B	B	A	A	B	A	A	B	B	B	A	B	A	B	B	A	B	B	B	B	A	A	B	B	B	A	B	B	B	A	A	A	B	B	B	A	A	A	B	A	B	A	A	A	A	A
14.9-106	gpo1	1	1	1	1	1	-	1	1	1	1	-	1	1	-	1	1	1	1	1	1	1	1	-	1	1	1	1	-	-	1	-	-	1	1	1	1	-	1	-	-	1	1	1	1	1	1	1	1
14.9-106	gpo2	-	-	-	-	-	-	-	-	-	-	-	-	-	-	-	-	-	-	-	-	-	-	-	-	-	-	-	-	-	-	-	-	-	-	-	-	-	-	-	-	-	-	-	-	-	-	-	-
14.9-106	prob	-	-	-	-	-	-	-	-	-	-	-	-	-	-	-	-	-	-	-	-	-	-	-	-	-	-	-	-	-	-	-	-	-	-	-	-	-	-	-	-	-	-	-	-	-	-	-	-
14.9-116	hap1	B	B	A	A	B	A	A	B	B	A	B	A	B	B	B	A	A	B	A	A	A	A	A	B	A	A	A	A	B	A	B	A	B	B	A	A	B	B	A	A	A	B	A	B	B	B	B	B
14.9-116	hap2	A	A	B	B	A	A	B	A	A	B	B	B	A	B	A	B	B	A	B	B	B	B	A	A	B	B	B	A	B	B	B	A	A	A	B	B	B	A	A	A	B	A	B	A	A	A	A	A
14.9-116	gpo1	0	0	0	0	0	-	0	0	0	0	-	0	0	-	0	0	0	0	0	0	0	0	-	0	0	0	0	-	-	0	-	-	0	0	0	0	-	0	-	-	0	0	0	0	0	0	0	0
14.9-116	gpo2	-	-	-	-	-	-	-	-	-	-	-	-	-	-	-	-	-	-	-	-	-	-	-	-	-	-	-	-	-	-	-	-	-	-	-	-	-	-	-	-	-	-	-	-	-	-	-	-
14.9-116	prob	1.000	1.000	1.000	1.000	1.000	-	1.000	1.000	1.000	1.000	-	1.000	1.000	-	1.000	1.000	1.000	1.000	1.000	1.000	1.000	1.000	-	1.000	1.000	1.000	1.000	-	-	1.000	-	-	1.000	1.000	1.000	1.000	-	1.000	-	-	1.000	1.000	1.000	1.000	1.000	1.000	1.000	1.000
14.9-116a	hap1	B	B	A	A	B	A	A	B	B	A	B	A	B	B	B	A	A	B	A	A	A	A	A	B	A	A	A	A	B	A	B	A	B	B	A	A	B	B	A	A	A	B	A	B	B	B	B	B
14.9-116a	hap2	A	A	B	B	A	A	B	A	A	B	B	B	A	B	A	B	B	A	B	B	B	B	A	A	B	B	B	A	B	B	B	A	A	A	B	B	B	A	A	A	B	A	B	A	A	A	A	A
14.9-116a	gpo1	0	0	0	0	0	-	0	0	0	0	-	0	0	-	0	0	0	0	0	0	0	0	-	0	0	0	0	-	-	0	-	-	0	0	0	0	-	0	-	-	0	0	0	0	0	0	0	0
14.9-116a	gpo2	-	-	-	-	-	-	-	-	-	-	-	-	-	-	-	-	-	-	-	-	-	-	-	-	-	-	-	-	-	-	-	-	-	-	-	-	-	-	-	-	-	-	-	-	-	-	-	-
14.9-116a	prob	1.000	1.000	1.000	1.000	1.000	-	1.000	1.000	1.000	1.000	-	1.000	1.000	-	1.000	1.000	1.000	1.000	1.000	1.000	1.000	1.000	-	1.000	1.000	1.000	1.000	-	-	1.000	-	-	1.000	1.000	1.000	1.000	-	1.000	-	-	1.000	1.000	1.000	1.000	1.000	1.000	1.000	1.000
14.9-34	hap1	A	A	B	B	A	A	B	A	A	B	B	B	A	B	A	B	B	A	B	B	B	B	A	A	B	B	B	A	B	B	B	A	A	A	B	B	B	A	A	A	B	A	-	A	A	A	A	A
14.9-34	hap2	A	A	B	B	A	A	B	A	A	B	B	B	A	B	A	B	B	A	B	B	B	B	A	A	B	B	B	A	B	B	B	A	A	A	B	B	B	A	A	A	B	A	-	A	A	A	A	A
14.9-34	gpo1	1	1	1	1	1	-	1	1	1	1	-	1	1	-	1	1	1	1	1	1	1	1	-	1	1	1	1	-	-	1	-	-	1	1	1	1	-	1	-	-	1	1	-	1	1	1	1	1
14.9-34	gpo2	-	-	-	-	-	-	-	-	-	-	-	-	-	-	-	-	-	-	-	-	-	-	-	-	-	-	-	-	-	-	-	-	-	-	-	-	-	-	-	-	-	-	-	-	-	-	-	-
14.9-34	prob	-	-	-	-	-	-	-	-	-	-	-	-	-	-	-	-	-	-	-	-	-	-	-	-	-	-	-	-	-	-	-	-	-	-	-	-	-	-	-	-	-	-	-	-	-	-	-	-
14.9-38	hap1	A	A	B	B	A	A	B	A	A	B	B	B	A	B	A	B	-	A	B	B	B	B	A	A	B	B	B	A	B	B	B	A	A	A	B	B	B	A	A	A	B	A	B	A	A	A	A	A
14.9-38	hap2	A	A	B	B	A	A	B	A	A	B	B	B	A	B	A	B	-	A	B	B	B	B	A	A	B	B	B	A	B	B	B	A	A	A	B	B	B	A	A	A	B	A	B	A	A	A	A	A
14.9-38	gpo1	1	1	1	1	1	-	1	1	1	1	-	1	1	-	1	1	-	1	1	1	1	1	-	1	1	1	1	-	-	1	-	-	1	1	1	1	-	1	-	-	1	1	1	1	1	1	1	1
14.9-38	gpo2	-	-	-	-	-	-	-	-	-	-	-	-	-	-	-	-	-	-	-	-	-	-	-	-	-	-	-	-	-	-	-	-	-	-	-	-	-	-	-	-	-	-	-	-	-	-	-	-
14.9-38	prob	-	-	-	-	-	-	-	-	-	-	-	-	-	-	-	-	-	-	-	-	-	-	-	-	-	-	-	-	-	-	-	-	-	-	-	-	-	-	-	-	-	-	-	-	-	-	-	-
14.9-55	hap1	A	A	B	B	A	A	B	A	A	B	B	B	A	B	A	B	B	A	B	B	B	B	A	A	B	B	B	A	B	B	B	A	A	A	B	B	B	A	A	A	B	A	B	A	A	A	A	A
14.9-55	hap2	A	A	B	B	A	A	B	A	A	B	B	B	A	B	A	B	B	A	B	B	B	B	A	A	B	B	B	A	B	B	B	A	A	A	B	B	B	A	A	A	B	A	B	A	A	A	A	A
14.9-55	gpo1	1	1	1	1	1	-	1	1	1	1	-	1	1	-	1	1	1	1	1	1	1	1	-	1	1	1	1	-	-	1	-	-	1	1	1	1	-	1	-	-	1	1	1	1	1	1	1	1
14.9-55	gpo2	-	-	-	-	-	-	-	-	-	-	-	-	-	-	-	-	-	-	-	-	-	-	-	-	-	-	-	-	-	-	-	-	-	-	-	-	-	-	-	-	-	-	-	-	-	-	-	-
14.9-55	prob	-	-	-	-	-	-	-	-	-	-	-	-	-	-	-	-	-	-	-	-	-	-	-	-	-	-	-	-	-	-	-	-	-	-	-	-	-	-	-	-	-	-	-	-	-	-	-	-
14.9-63	hap1	A	A	B	B	A	A	B	A	A	B	B	B	A	B	A	B	B	A	B	B	B	B	A	A	B	B	B	A	B	B	B	A	A	A	B	B	B	A	A	A	B	A	B	A	A	A	A	A
14.9-63	hap2	A	A	B	B	A	A	B	A	A	B	B	B	A	B	A	B	B	A	B	B	B	B	A	A	B	B	B	A	B	B	B	A	A	A	B	B	B	A	A	A	B	A	B	A	A	A	A	A
14.9-63	gpo1	1	1	1	1	1	-	1	1	1	1	-	1	1	-	1	1	1	1	1	1	1	1	-	1	1	1	1	-	-	1	-	-	1	1	1	1	-	1	-	-	1	1	1	1	1	1	1	1
14.9-63	gpo2	-	-	-	-	-	-	-	-	-	-	-	-	-	-	-	-	-	-	-	-	-	-	-	-	-	-	-	-	-	-	-	-	-	-	-	-	-	-	-	-	-	-	-	-	-	-	-	-
14.9-63	prob	-	-	-	-	-	-	-	-	-	-	-	-	-	-	-	-	-	-	-	-	-	-	-	-	-	-	-	-	-	-	-	-	-	-	-	-	-	-	-	-	-	-	-	-	-	-	-	-
14.9-77	hap1	B	B	A	A	B	A	A	B	B	A	B	A	B	B	B	A	A	B	A	A	A	A	A	B	A	A	A	A	B	A	B	A	B	B	A	A	B	B	A	A	A	B	A	B	B	B	B	B
14.9-77	hap2	A	A	B	B	A	A	B	A	A	B	B	B	A	B	A	B	B	A	B	B	B	B	A	A	B	B	B	A	B	B	B	A	A	A	B	B	B	A	A	A	B	A	B	A	A	A	A	A
14.9-77	gpo1	0	0	0	0	0	-	0	0	0	0	-	0	0	-	0	0	0	0	0	0	0	0	-	0	0	0	0	-	-	0	-	-	0	0	0	0	-	0	-	-	0	0	0	0	0	0	0	0
14.9-77	gpo2	-	-	-	-	-	-	-	-	-	-	-	-	-	-	-	-	-	-	-	-	-	-	-	-	-	-	-	-	-	-	-	-	-	-	-	-	-	-	-	-	-	-	-	-	-	-	-	-
14.9-77	prob	1.000	1.000	1.000	1.000	1.000	-	1.000	1.000	1.000	1.000	-	1.000	1.000	-	1.000	1.000	1.000	1.000	1.000	1.000	1.000	1.000	-	1.000	1.000	1.000	1.000	-	-	1.000	-	-	1.000	1.000	1.000	1.000	-	1.000	-	-	1.000	1.000	1.000	1.000	1.000	1.000	1.000	1.000
14.9-9	hap1	B	B	A	A	B	A	A	B	B	A	B	A	B	B	B	A	A	B	A	A	A	A	A	B	A	A	A	A	B	A	B	A	B	B	A	A	B	B	A	A	A	B	A	B	B	B	B	B
14.9-9	hap2	A	A	B	B	A	A	B	A	A	B	B	B	A	B	A	B	B	A	B	B	B	B	A	A	B	B	B	A	B	B	B	A	A	A	B	B	B	A	A	A	B	A	B	A	A	A	A	A
14.9-9	gpo1	0	0	0	0	0	-	0	0	0	0	-	0	0	-	0	0	0	0	0	0	0	0	-	0	0	0	0	-	-	0	-	-	0	0	0	0	-	0	-	-	0	0	0	0	0	0	0	0
14.9-9	gpo2	-	-	-	-	-	-	-	-	-	-	-	-	-	-	-	-	-	-	-	-	-	-	-	-	-	-	-	-	-	-	-	-	-	-	-	-	-	-	-	-	-	-	-	-	-	-	-	-
14.9-9	prob	1.000	1.000	1.000	1.000	1.000	-	1.000	1.000	1.000	1.000	-	1.000	1.000	-	1.000	1.000	1.000	1.000	1.000	1.000	1.000	1.000	-	1.000	1.000	1.000	1.000	-	-	1.000	-	-	1.000	1.000	1.000	1.000	-	1.000	-	-	1.000	1.000	1.000	1.000	1.000	1.000	1.000	1.000
14.11-11	hap1	-	-	-	-	-	A	-	-	-	A	B	A	B	B	B	A	A	B	A	A	A	A	A	B	A	A	A	A	B	A	B	A	B	-	A	A	B	B	A	A	A	B	A	B	B	B	B	B
14.11-11	hap2	-	-	-	-	-	A	-	-	-	A	A	B	A	A	A	B	B	A	B	B	B	B	B	A	B	A	B	B	A	B	A	B	A	-	B	B	A	B	B	B	B	A	B	A	A	A	A	A
14.11-11	gpo1	-	-	-	-	-	-	-	-	-	1	-	1	1	-	1	1	1	1	1	1	1	1	-	1	1	1	1	-	-	1	-	-	1	-	1	1	-	1	-	-	1	1	1	1	1	1	1	1
14.11-11	gpo2	-	-	-	-	-	-	-	-	-	0	0	-	-	0	-	-	-	-	-	-	-	-	0	-	-	0	-	0	0	-	0	0	-	-	-	-	0	0	0	0	-	-	-	-	-	-	-	-
14.11-11	prob	-	-	-	-	-	-	-	-	-	-	1.000	1.000	1.000	1.000	1.000	1.000	1.000	1.000	1.000	1.000	1.000	1.000	1.000	1.000	1.000	-	1.000	1.000	1.000	1.000	1.000	1.000	1.000	-	1.000	1.000	1.000	-	1.000	1.000	1.000	1.000	1.000	1.000	1.000	1.000	1.000	1.000
14.11-23b	hap1	A	A	B	B	A	A	B	A	A	B	B	B	A	B	A	B	B	A	B	B	B	B	A	A	B	B	B	A	B	B	B	A	A	A	B	B	B	A	A	A	B	A	B	A	A	A	A	A
14.11-23b	hap2	B	B	A	A	B	A	A	B	B	A	A	B	A	A	A	B	B	A	B	B	B	B	B	A	B	A	B	B	A	B	A	B	A	A	B	B	A	B	B	B	B	A	B	A	A	A	A	A
14.11-23b	gpo1	s	s	s	s	s	-	s	s	s	s	-	0	0	-	0	0	0	0	0	0	0	0	-	0	0	s	0	-	-	0	-	-	0	0	0	0	-	s	-	-	0	0	0	0	0	0	0	0
14.11-23b	gpo2	s	s	s	s	s	-	s	s	s	s	0	-	-	0	-	-	-	-	-	-	-	-	0	-	-	s	-	0	0	-	0	0	-	-	-	-	0	s	0	0	-	-	-	-	-	-	-	-
14.11-23b	prob	1.000	1.000	1.000	1.000	1.000	-	1.000	1.000	1.000	1.000	1.000	-	-	1.000	-	-	-	-	-	-	-	-	1.000	-	-	1.000	-	1.000	1.000	-	1.000	1.000	-	-	-	-	1.000	1.000	1.000	1.000	-	-	-	-	-	-	-	-
14.11-29	hap1	A	A	B	B	A	A	B	A	A	B	B	B	A	B	A	B	B	A	B	B	B	B	A	A	B	B	B	A	B	B	B	A	A	A	B	B	B	A	A	A	B	A	B	A	A	A	A	A
14.11-29	hap2	B	B	A	A	B	A	A	B	B	A	A	B	A	A	A	B	B	A	B	B	B	B	B	A	B	A	B	B	A	B	A	B	A	A	B	B	A	B	B	B	B	A	B	A	A	A	A	A
14.11-29	gpo1	s	s	s	s	s	-	s	s	s	s	-	0	0	-	0	0	0	0	0	0	0	0	-	0	0	s	0	-	-	0	-	-	0	0	0	0	-	s	-	-	0	0	0	0	0	0	0	0
14.11-29	gpo2	s	s	s	s	s	-	s	s	s	s	0	-	-	0	-	-	-	-	-	-	-	-	0	-	-	s	-	0	0	-	0	0	-	-	-	-	0	s	0	0	-	-	-	-	-	-	-	-
14.11-29	prob	1.000	1.000	1.000	1.000	1.000	-	1.000	1.000	1.000	1.000	1.000	-	-	1.000	-	-	-	-	-	-	-	-	1.000	-	-	1.000	-	1.000	1.000	-	1.000	1.000	-	-	-	-	1.000	1.000	1.000	1.000	-	-	-	-	-	-	-	-
14.11-36	hap1	A	A	B	B	A	A	B	A	A	B	B	B	A	B	A	B	B	A	B	B	B	B	A	A	B	B	B	A	B	B	B	A	A	A	B	B	B	A	A	A	B	A	B	A	A	A	A	A
14.11-36	hap2	B	B	A	A	B	A	A	B	B	A	A	B	A	A	A	B	B	A	B	B	B	B	B	A	B	A	B	B	A	B	A	B	A	A	B	B	A	B	B	B	B	A	B	A	A	A	A	A
14.11-36	gpo1	s	s	s	s	s	-	s	s	s	s	-	0	0	-	0	0	0	0	0	0	0	0	-	0	0	s	0	-	-	0	-	-	0	0	0	0	-	s	-	-	0	0	0	0	0	0	0	0
14.11-36	gpo2	s	s	s	s	s	-	s	s	s	s	0	-	-	0	-	-	-	-	-	-	-	-	0	-	-	s	-	0	0	-	0	0	-	-	-	-	0	s	0	0	-	-	-	-	-	-	-	-
14.11-36	prob	1.000	1.000	1.000	1.000	1.000	-	1.000	1.000	1.000	1.000	1.000	-	-	1.000	-	-	-	-	-	-	-	-	1.000	-	-	1.000	-	1.000	1.000	-	1.000	1.000	-	-	-	-	1.000	1.000	1.000	1.000	-	-	-	-	-	-	-	-
14.11-4	hap1	A	A	B	B	A	A	B	A	A	B	B	B	A	B	A	B	B	A	B	B	B	B	A	A	B	B	B	A	B	B	B	A	A	A	B	B	B	A	A	A	B	A	B	A	A	A	A	A
14.11-4	hap2	A	A	B	B	A	A	B	A	A	B	B	B	A	B	A	B	B	A	B	B	B	B	A	A	B	B	B	A	B	B	B	A	A	A	B	B	B	A	A	A	B	A	B	A	A	A	A	A
14.11-4	gpo1	0	0	0	0	0	-	0	0	0	0	-	0	0	-	0	0	0	0	0	0	0	0	-	0	0	0	0	-	-	0	-	-	0	0	0	0	-	0	-	-	0	0	0	0	0	0	0	0
14.11-4	gpo2	1	1	1	1	1	-	1	1	1	1	1	-	-	1	-	-	-	-	-	-	-	-	1	-	-	1	-	1	1	-	1	1	-	-	-	-	1	1	1	1	-	-	-	-	-	-	-	-
14.11-4	prob	-	-	-	-	-	-	-	-	-	-	-	-	-	-	-	-	-	-	-	-	-	-	-	-	-	-	-	-	-	-	-	-	-	-	-	-	-	-	-	-	-	-	-	-	-	-	-	-
14.11-41	hap1	A	A	B	B	A	A	B	A	A	B	B	B	A	B	A	B	B	A	B	B	B	B	A	A	B	B	B	A	B	B	B	A	A	A	B	B	B	A	A	A	B	A	B	A	A	A	A	A
14.11-41	hap2	B	B	A	A	B	A	A	B	B	A	A	B	A	A	A	B	B	A	B	B	B	B	B	A	B	A	B	B	A	B	A	B	A	A	B	B	A	B	B	B	B	A	B	A	A	A	A	A
14.11-41	gpo1	s	s	s	s	s	-	s	s	s	s	-	0	0	-	0	0	0	0	0	0	0	0	-	0	0	s	0	-	-	0	-	-	0	0	0	0	-	s	-	-	0	0	0	0	0	0	0	0
14.11-41	gpo2	s	s	s	s	s	-	s	s	s	s	0	-	-	0	-	-	-	-	-	-	-	-	0	-	-	s	-	0	0	-	0	0	-	-	-	-	0	s	0	0	-	-	-	-	-	-	-	-
14.11-41	prob	1.000	1.000	1.000	1.000	1.000	-	1.000	1.000	1.000	1.000	1.000	-	-	1.000	-	-	-	-	-	-	-	-	1.000	-	-	1.000	-	1.000	1.000	-	1.000	1.000	-	-	-	-	1.000	1.000	1.000	1.000	-	-	-	-	-	-	-	-
14.11-49	hap1	A	A	B	B	A	A	B	A	A	B	B	B	A	B	A	B	B	A	B	B	B	B	A	A	B	B	B	A	B	B	B	A	A	A	B	B	B	A	A	A	B	A	B	A	A	A	A	A
14.11-49	hap2	B	B	A	A	B	A	A	B	B	A	A	B	A	A	A	B	B	A	B	B	B	B	B	A	B	A	B	B	A	B	A	B	A	A	B	B	A	B	B	B	B	A	B	A	A	A	A	A
14.11-49	gpo1	s	s	s	s	s	-	s	s	s	s	-	0	0	-	0	0	0	0	0	0	0	0	-	0	0	s	0	-	-	0	-	-	0	0	0	0	-	s	-	-	0	0	0	0	0	0	0	0
14.11-49	gpo2	s	s	s	s	s	-	s	s	s	s	0	-	-	0	-	-	-	-	-	-	-	-	0	-	-	s	-	0	0	-	0	0	-	-	-	-	0	s	0	0	-	-	-	-	-	-	-	-
14.11-49	prob	1.000	1.000	1.000	1.000	1.000	-	1.000	1.000	1.000	1.000	1.000	-	-	1.000	-	-	-	-	-	-	-	-	1.000	-	-	1.000	-	1.000	1.000	-	1.000	1.000	-	-	-	-	1.000	1.000	1.000	1.000	-	-	-	-	-	-	-	-
14.11-66	hap1	A	A	B	B	A	A	B	A	A	B	B	B	A	B	A	B	B	A	B	B	B	B	A	A	B	B	B	A	B	B	B	A	A	A	B	B	B	A	A	A	B	A	B	A	A	A	A	A
14.11-66	hap2	A	A	B	B	A	A	B	A	A	B	B	B	A	B	A	B	B	A	B	B	B	B	A	A	B	B	B	A	B	B	B	A	A	A	B	B	B	A	A	A	B	A	B	A	A	A	A	A
14.11-66	gpo1	0	0	0	0	0	-	0	0	0	0	-	0	0	-	0	0	0	0	0	0	0	0	-	0	0	0	0	-	-	0	-	-	0	0	0	0	-	0	-	-	0	0	0	0	0	0	0	0
14.11-66	gpo2	1	1	1	1	1	-	1	1	1	1	1	-	-	1	-	-	-	-	-	-	-	-	1	-	-	1	-	1	1	-	1	1	-	-	-	-	1	1	1	1	-	-	-	-	-	-	-	-
14.11-66	prob	-	-	-	-	-	-	-	-	-	-	-	-	-	-	-	-	-	-	-	-	-	-	-	-	-	-	-	-	-	-	-	-	-	-	-	-	-	-	-	-	-	-	-	-	-	-	-	-
14.11-99	hap1	A	A	B	B	A	A	B	A	A	B	B	B	A	B	A	B	B	A	B	B	B	B	A	A	B	B	B	A	B	B	B	A	A	A	B	B	B	A	A	A	B	A	B	A	A	A	A	A
14.11-99	hap2	B	B	A	A	B	A	A	B	B	A	A	B	A	A	A	B	B	A	B	B	B	B	B	A	B	A	B	B	A	B	A	B	A	A	B	B	A	B	B	B	B	A	B	A	A	A	A	A
14.11-99	gpo1	s	s	s	s	s	-	s	s	s	s	-	0	0	-	0	0	0	0	0	0	0	0	-	0	0	s	0	-	-	0	-	-	0	0	0	0	-	s	-	-	0	0	0	0	0	0	0	0
14.11-99	gpo2	s	s	s	s	s	-	s	s	s	s	0	-	-	0	-	-	-	-	-	-	-	-	0	-	-	s	-	0	0	-	0	0	-	-	-	-	0	s	0	0	-	-	-	-	-	-	-	-
14.11-99	prob	1.000	1.000	1.000	1.000	1.000	-	1.000	1.000	1.000	1.000	1.000	-	-	1.000	-	-	-	-	-	-	-	-	1.000	-	-	1.000	-	1.000	1.000	-	1.000	1.000	-	-	-	-	1.000	1.000	1.000	1.000	-	-	-	-	-	-	-	-
14.31-14	hap1	A	A	B	B	A	A	B	A	A	B	B	B	A	B	A	B	B	A	B	B	B	B	A	A	B	B	B	A	B	B	B	A	A	A	B	B	B	A	A	A	B	A	B	A	A	A	A	A
14.31-14	hap2	B	B	A	A	B	A	A	B	B	A	A	B	A	A	A	B	B	A	B	B	B	B	B	A	B	A	B	B	A	B	A	B	A	A	B	B	A	B	B	B	B	A	B	A	A	A	A	A
14.31-14	gpo1	s	s	s	s	s	-	s	s	s	s	-	0	0	-	0	0	0	0	0	0	0	0	-	0	0	s	0	-	-	0	-	-	0	0	0	0	-	s	-	-	0	0	0	0	0	0	0	0
14.31-14	gpo2	s	s	s	s	s	-	s	s	s	s	0	-	-	0	-	-	-	-	-	-	-	-	0	-	-	s	-	0	0	-	0	0	-	-	-	-	0	s	0	0	-	-	-	-	-	-	-	-
14.31-14	prob	1.000	1.000	1.000	1.000	1.000	-	1.000	1.000	1.000	1.000	1.000	-	-	1.000	-	-	-	-	-	-	-	-	1.000	-	-	1.000	-	1.000	1.000	-	1.000	1.000	-	-	-	-	1.000	1.000	1.000	1.000	-	-	-	-	-	-	-	-
14.12-1	hap1	B	B	A	A	B	A	A	B	B	A	A	B	A	A	A	B	B	A	B	B	B	B	B	A	B	A	B	B	A	B	A	B	A	A	B	B	A	B	B	B	B	A	B	A	A	A	A	A
14.12-1	hap2	B	B	A	A	B	A	A	B	B	A	A	B	A	A	A	B	B	A	B	B	B	B	B	A	B	A	B	B	A	B	A	B	A	A	B	B	A	B	B	B	B	A	B	A	A	A	A	A
14.12-1	gpo1	-	-	-	-	-	-	-	-	-	-	-	0	0	-	0	0	0	0	0	0	0	0	-	0	0	-	0	-	-	0	-	-	0	0	0	0	-	-	0	0	0	0	0	0	0	0	0	0
14.12-1	gpo2	-	-	-	-	-	-	-	-	-	-	-	-	-	-	-	-	-	-	-	-	-	-	-	-	-	-	-	-	-	-	-	-	-	-	-	-	-	-	-	-	-	-	-	-	-	-	-	-
14.12-1	prob	-	-	-	-	-	-	-	-	-	-	-	-	-	-	-	-	-	-	-	-	-	-	-	-	-	-	-	-	-	-	-	-	-	-	-	-	-	-	-	-	-	-	-	-	-	-	-	-
14.12-11	hap1	B	B	A	A	B	A	A	B	B	A	A	B	A	A	A	B	B	A	B	B	B	B	B	A	B	A	B	B	A	B	A	B	A	A	B	B	A	B	B	B	B	A	B	A	A	A	A	A
14.12-11	hap2	B	B	A	A	B	A	A	B	B	A	A	B	A	A	A	B	B	A	B	B	B	B	B	A	B	A	B	B	A	B	A	B	A	A	B	B	A	B	B	B	B	A	B	A	A	A	A	A
14.12-11	gpo1	-	-	-	-	-	-	-	-	-	-	-	0	0	-	0	0	0	0	0	0	0	0	-	0	0	-	0	-	-	0	-	-	0	0	0	0	-	-	0	0	0	0	0	0	0	0	0	0
14.12-11	gpo2	-	-	-	-	-	-	-	-	-	-	-	-	-	-	-	-	-	-	-	-	-	-	-	-	-	-	-	-	-	-	-	-	-	-	-	-	-	-	-	-	-	-	-	-	-	-	-	-
14.12-11	prob	-	-	-	-	-	-	-	-	-	-	-	-	-	-	-	-	-	-	-	-	-	-	-	-	-	-	-	-	-	-	-	-	-	-	-	-	-	-	-	-	-	-	-	-	-	-	-	-
14.12-12	hap1	B	B	A	A	B	A	A	B	B	A	A	B	A	A	A	B	B	A	B	B	B	B	B	A	B	A	B	B	A	B	A	B	A	A	B	B	A	B	B	B	B	A	B	A	A	A	A	A
14.12-12	hap2	B	B	A	A	B	A	A	B	B	A	A	B	A	A	A	B	B	A	B	B	B	B	B	A	B	A	B	B	A	B	A	B	A	A	B	B	A	B	B	B	B	A	B	A	A	A	A	A
14.12-12	gpo1	-	-	-	-	-	-	-	-	-	-	-	0	0	-	0	0	0	0	0	0	0	0	-	0	0	-	0	-	-	0	-	-	0	0	0	0	-	-	0	0	0	0	0	0	0	0	0	0
14.12-12	gpo2	-	-	-	-	-	-	-	-	-	-	-	-	-	-	-	-	-	-	-	-	-	-	-	-	-	-	-	-	-	-	-	-	-	-	-	-	-	-	-	-	-	-	-	-	-	-	-	-
14.12-12	prob	-	-	-	-	-	-	-	-	-	-	-	-	-	-	-	-	-	-	-	-	-	-	-	-	-	-	-	-	-	-	-	-	-	-	-	-	-	-	-	-	-	-	-	-	-	-	-	-
14.12-19	hap1	B	B	A	A	B	A	A	B	B	A	A	B	A	A	A	B	B	A	B	B	B	B	B	A	B	A	B	B	A	B	A	B	A	A	B	B	A	B	B	B	B	A	B	A	A	A	A	A
14.12-19	hap2	B	B	A	A	B	A	A	B	B	A	A	B	A	A	A	B	B	A	B	B	B	B	B	A	B	A	B	B	A	B	A	B	A	A	B	B	A	B	B	B	B	A	B	A	A	A	A	A
14.12-19	gpo1	-	-	-	-	-	-	-	-	-	-	-	0	0	-	0	0	0	0	0	0	0	0	-	0	0	-	0	-	-	0	-	-	0	0	0	0	-	-	0	0	0	0	0	0	0	0	0	0
14.12-19	gpo2	-	-	-	-	-	-	-	-	-	-	-	-	-	-	-	-	-	-	-	-	-	-	-	-	-	-	-	-	-	-	-	-	-	-	-	-	-	-	-	-	-	-	-	-	-	-	-	-
14.12-19	prob	-	-	-	-	-	-	-	-	-	-	-	-	-	-	-	-	-	-	-	-	-	-	-	-	-	-	-	-	-	-	-	-	-	-	-	-	-	-	-	-	-	-	-	-	-	-	-	-
14.12-22	hap1	B	B	A	A	B	A	A	B	B	A	A	B	A	A	A	B	B	A	B	B	B	B	B	A	B	A	B	B	A	B	A	B	A	A	B	B	A	B	B	B	B	A	B	A	A	A	A	A
14.12-22	hap2	B	B	A	A	B	A	A	B	B	A	A	B	A	A	A	B	B	A	B	B	B	B	B	A	B	A	B	B	A	B	A	B	A	A	B	B	A	B	B	B	B	A	B	A	A	A	A	A
14.12-22	gpo1	-	-	-	-	-	-	-	-	-	-	-	0	0	-	0	0	0	0	0	0	0	0	-	0	0	-	0	-	-	0	-	-	0	0	0	0	-	-	0	0	0	0	0	0	0	0	0	0
14.12-22	gpo2	-	-	-	-	-	-	-	-	-	-	-	-	-	-	-	-	-	-	-	-	-	-	-	-	-	-	-	-	-	-	-	-	-	-	-	-	-	-	-	-	-	-	-	-	-	-	-	-
14.12-22	prob	-	-	-	-	-	-	-	-	-	-	-	-	-	-	-	-	-	-	-	-	-	-	-	-	-	-	-	-	-	-	-	-	-	-	-	-	-	-	-	-	-	-	-	-	-	-	-	-
14.12-25	hap1	B	B	A	A	B	A	A	B	B	A	A	B	A	A	A	B	B	A	B	B	B	B	B	A	B	A	B	B	A	B	A	B	A	A	B	B	A	B	B	B	B	A	B	A	A	A	A	A
14.12-25	hap2	B	B	A	A	B	A	A	B	B	A	A	B	A	A	A	B	B	A	B	B	B	B	B	A	B	A	B	B	A	B	A	B	A	A	B	B	A	B	B	B	B	A	B	A	A	A	A	A
14.12-25	gpo1	-	-	-	-	-	-	-	-	-	-	-	0	0	-	0	0	0	0	0	0	0	0	-	0	0	-	0	-	-	0	-	-	0	0	0	0	-	-	0	0	0	0	0	0	0	0	0	0
14.12-25	gpo2	-	-	-	-	-	-	-	-	-	-	-	-	-	-	-	-	-	-	-	-	-	-	-	-	-	-	-	-	-	-	-	-	-	-	-	-	-	-	-	-	-	-	-	-	-	-	-	-
14.12-25	prob	-	-	-	-	-	-	-	-	-	-	-	-	-	-	-	-	-	-	-	-	-	-	-	-	-	-	-	-	-	-	-	-	-	-	-	-	-	-	-	-	-	-	-	-	-	-	-	-
14.12-26	hap1	B	B	A	A	B	A	A	B	B	A	B	A	B	B	B	A	A	B	A	A	A	A	A	B	A	A	A	A	B	A	B	A	B	B	A	A	B	B	A	A	A	B	A	B	B	B	B	B
14.12-26	hap2	B	B	A	A	B	A	A	B	B	A	A	B	A	A	A	B	B	A	B	B	B	B	B	A	B	A	B	B	A	B	A	B	A	A	B	B	A	B	B	B	B	A	B	A	A	A	A	A
14.12-26	gpo1	-	-	-	-	-	-	-	-	-	-	-	1	1	-	1	1	1	1	1	1	1	1	-	1	1	-	1	-	-	1	-	-	1	1	1	1	-	-	1	1	1	1	1	1	1	1	1	1
14.12-26	gpo2	-	-	-	-	-	-	-	-	-	-	-	-	-	-	-	-	-	-	-	-	-	-	-	-	-	-	-	-	-	-	-	-	-	-	-	-	-	-	-	-	-	-	-	-	-	-	-	-
14.12-26	prob	-	-	-	-	-	-	-	-	-	-	1.000	1.000	1.000	1.000	1.000	1.000	1.000	1.000	1.000	1.000	1.000	1.000	1.000	1.000	1.000	-	1.000	1.000	1.000	1.000	1.000	1.000	1.000	1.000	1.000	1.000	1.000	-	1.000	1.000	1.000	1.000	1.000	1.000	1.000	1.000	1.000	1.000
14.12-34	hap1	B	B	A	A	B	A	A	B	B	A	B	A	B	B	B	A	A	B	A	A	A	A	A	B	A	A	A	A	B	A	B	A	B	B	A	A	B	B	A	A	A	B	A	B	B	B	B	B
14.12-34	hap2	B	B	A	A	B	A	A	B	B	A	A	B	A	A	A	B	B	A	B	B	B	B	B	A	B	A	B	B	A	B	A	B	A	A	B	B	A	B	B	B	B	A	B	A	A	A	A	A
14.12-34	gpo1	-	-	-	-	-	-	-	-	-	-	-	1	1	-	1	1	1	1	1	1	1	1	-	1	1	-	1	-	-	1	-	-	1	1	1	1	-	-	1	1	1	1	1	1	1	1	1	1
14.12-34	gpo2	-	-	-	-	-	-	-	-	-	-	-	-	-	-	-	-	-	-	-	-	-	-	-	-	-	-	-	-	-	-	-	-	-	-	-	-	-	-	-	-	-	-	-	-	-	-	-	-
14.12-34	prob	-	-	-	-	-	-	-	-	-	-	1.000	1.000	1.000	1.000	1.000	1.000	1.000	1.000	1.000	1.000	1.000	1.000	1.000	1.000	1.000	-	1.000	1.000	1.000	1.000	1.000	1.000	1.000	1.000	1.000	1.000	1.000	-	1.000	1.000	1.000	1.000	1.000	1.000	1.000	1.000	1.000	1.000
14.12-41	hap1	B	B	A	A	B	A	A	B	B	A	A	B	A	A	A	B	B	A	B	B	B	B	B	A	B	A	B	B	A	B	A	B	A	A	B	B	A	B	B	B	B	A	B	A	A	A	A	A
14.12-41	hap2	B	B	A	A	B	A	A	B	B	A	A	B	A	A	A	B	B	A	B	B	B	B	B	A	B	A	B	B	A	B	A	B	A	A	B	B	A	B	B	B	B	A	B	A	A	A	A	A
14.12-41	gpo1	-	-	-	-	-	-	-	-	-	-	-	0	0	-	0	0	0	0	0	0	0	0	-	0	0	-	0	-	-	0	-	-	0	0	0	0	-	-	0	0	0	0	0	0	0	0	0	0
14.12-41	gpo2	-	-	-	-	-	-	-	-	-	-	-	-	-	-	-	-	-	-	-	-	-	-	-	-	-	-	-	-	-	-	-	-	-	-	-	-	-	-	-	-	-	-	-	-	-	-	-	-
14.12-41	prob	-	-	-	-	-	-	-	-	-	-	-	-	-	-	-	-	-	-	-	-	-	-	-	-	-	-	-	-	-	-	-	-	-	-	-	-	-	-	-	-	-	-	-	-	-	-	-	-
14.12-8	hap1	B	B	A	A	B	A	A	B	B	A	B	A	B	B	B	A	A	B	A	A	A	A	A	B	A	A	A	A	B	A	B	A	B	B	A	A	B	B	A	A	A	B	A	B	B	B	B	B
14.12-8	hap2	B	B	A	A	B	A	A	B	B	A	A	B	A	A	A	B	B	A	B	B	B	B	B	A	B	A	B	B	A	B	A	B	A	A	B	B	A	B	B	B	B	A	B	A	A	A	A	A
14.12-8	gpo1	-	-	-	-	-	-	-	-	-	-	-	1	1	-	1	1	1	1	1	1	1	1	-	1	1	-	1	-	-	1	-	-	1	1	1	1	-	-	1	1	1	1	1	1	1	1	1	1
14.12-8	gpo2	-	-	-	-	-	-	-	-	-	-	-	-	-	-	-	-	-	-	-	-	-	-	-	-	-	-	-	-	-	-	-	-	-	-	-	-	-	-	-	-	-	-	-	-	-	-	-	-
14.12-8	prob	-	-	-	-	-	-	-	-	-	-	1.000	1.000	1.000	1.000	1.000	1.000	1.000	1.000	1.000	1.000	1.000	1.000	1.000	1.000	1.000	-	1.000	1.000	1.000	1.000	1.000	1.000	1.000	1.000	1.000	1.000	1.000	-	1.000	1.000	1.000	1.000	1.000	1.000	1.000	1.000	1.000	1.000
14.16-37	hap1	B	B	A	A	B	A	A	B	B	A	B	A	B	B	B	A	A	B	A	A	A	A	A	B	A	A	A	A	B	A	B	A	B	B	A	A	B	B	A	A	A	B	A	B	B	B	B	B
14.16-37	hap2	B	B	A	A	B	A	A	B	B	A	A	B	A	A	A	B	B	A	B	B	B	B	B	A	B	A	B	B	A	B	A	B	A	A	B	B	A	B	B	B	B	A	B	A	A	A	A	A
14.16-37	gpo1	-	-	-	-	-	-	-	-	-	-	-	1	1	-	1	1	1	1	1	1	1	1	-	1	1	-	1	-	-	1	-	-	1	1	1	1	-	-	1	1	1	1	1	1	1	1	1	1
14.16-37	gpo2	-	-	-	-	-	-	-	-	-	-	-	-	-	-	-	-	-	-	-	-	-	-	-	-	-	-	-	-	-	-	-	-	-	-	-	-	-	-	-	-	-	-	-	-	-	-	-	-
14.16-37	prob	-	-	-	-	-	-	-	-	-	-	1.000	1.000	1.000	1.000	1.000	1.000	1.000	1.000	1.000	1.000	1.000	1.000	1.000	1.000	1.000	-	1.000	1.000	1.000	1.000	1.000	1.000	1.000	1.000	1.000	1.000	1.000	-	1.000	1.000	1.000	1.000	1.000	1.000	1.000	1.000	1.000	1.000
14.13-33	hap1	B	B	A	A	B	A	A	B	B	A	A	B	A	A	A	B	B	A	B	B	B	-	A	A	B	A	B	A	A	B	A	A	A	A	B	B	A	B	A	A	A	B	A	B	B	B	B	B
14.13-33	hap2	B	B	A	A	B	A	A	B	B	A	B	A	B	B	B	A	A	B	A	A	A	-	B	B	A	A	A	B	B	A	B	B	B	B	A	A	B	B	B	B	B	A	B	A	A	A	A	A
14.13-33	gpo1	-	-	-	-	-	-	-	-	-	-	-	s	s	-	s	s	s	s	s	s	s	-	-	s	s	-	s	-	-	s	-	-	s	s	s	s	-	-	s	s	s	s	s	s	s	s	s	s
14.13-33	gpo2	-	-	-	-	-	-	-	-	-	-	-	s	s	-	s	s	s	s	s	s	s	-	-	s	s	-	s	-	-	s	-	-	s	s	s	s	-	-	s	s	s	s	s	s	s	s	s	s
14.13-33	prob	-	-	-	-	-	-	-	-	-	-	0.988	1.000	1.000	0.985	1.000	1.000	1.000	1.000	1.000	1.000	1.000	-	0.984	1.000	1.000	-	1.000	0.981	0.978	1.000	0.990	0.978	1.000	1.000	1.000	1.000	0.980	-	1.000	1.000	1.000	1.000	1.000	1.000	1.000	1.000	1.000	1.000
14.14-1	hap1	A	A	B	B	A	A	B	A	A	B	B	B	A	B	A	B	B	A	B	B	B	B	A	A	B	B	B	A	B	B	B	A	A	A	B	B	B	A	A	A	B	A	B	A	A	A	A	A
14.14-1	hap2	A	A	B	B	A	A	B	A	A	B	B	B	A	B	A	B	B	A	B	B	B	B	A	A	B	B	B	A	B	B	B	A	A	A	B	B	B	A	A	A	B	A	B	A	A	A	A	A
14.14-1	gpo1	-	-	-	-	-	-	-	-	-	-	-	-	-	-	-	-	-	-	-	-	-	-	-	-	-	-	-	-	-	-	-	-	-	-	-	-	-	-	-	-	-	-	-	-	-	-	-	-
14.14-1	gpo2	0	0	0	0	0	0	0	0	0	-	-	0	-	-	-	-	0	-	-	-	-	0	0	-	0	-	-	0	-	-	-	-	-	-	0	-	-	-	-	-	-	-	-	-	-	-	-	-
14.14-1	prob	-	-	-	-	-	-	-	-	-	-	-	-	-	-	-	-	-	-	-	-	-	-	-	-	-	-	-	-	-	-	-	-	-	-	-	-	-	-	-	-	-	-	-	-	-	-	-	-
14.14-3	hap1	A	A	B	B	A	A	B	A	A	B	B	B	A	B	A	B	B	A	B	B	B	B	A	A	B	B	B	A	B	B	B	A	A	A	B	B	B	A	A	A	B	A	B	A	A	A	A	A
14.14-3	hap2	A	A	B	B	A	A	B	A	A	B	B	B	A	B	A	B	B	A	B	B	B	B	A	A	B	B	B	A	B	B	B	A	A	A	B	B	B	A	A	A	B	A	B	A	A	A	A	A
14.14-3	gpo1	-	-	-	-	-	-	-	-	-	-	-	-	-	-	-	-	-	-	-	-	-	-	-	-	-	-	-	-	-	-	-	-	-	-	-	-	-	-	-	-	-	-	-	-	-	-	-	-
14.14-3	gpo2	0	0	0	0	0	0	0	0	0	-	-	0	-	-	-	-	0	-	-	-	-	0	0	-	0	-	-	0	-	-	-	-	-	-	0	-	-	-	-	-	-	-	-	-	-	-	-	-
14.14-3	prob	-	-	-	-	-	-	-	-	-	-	-	-	-	-	-	-	-	-	-	-	-	-	-	-	-	-	-	-	-	-	-	-	-	-	-	-	-	-	-	-	-	-	-	-	-	-	-	-
14.14-6	hap1	A	A	B	B	A	A	B	A	A	B	B	B	A	B	A	B	B	A	B	B	B	B	A	A	B	B	B	A	B	B	B	A	A	A	B	B	B	A	A	A	B	A	B	A	A	A	A	A
14.14-6	hap2	B	B	A	A	B	B	A	B	B	B	B	A	A	B	A	B	A	A	B	B	B	A	B	A	A	B	B	B	B	B	B	A	A	A	A	B	B	A	A	A	B	A	B	A	A	A	A	A
14.14-6	gpo1	-	-	-	-	-	-	-	-	-	-	-	-	-	-	-	-	-	-	-	-	-	-	-	-	-	-	-	-	-	-	-	-	-	-	-	-	-	-	-	-	-	-	-	-	-	-	-	-
14.14-6	gpo2	1	1	1	1	1	1	1	1	1	-	-	1	-	-	-	-	1	-	-	-	-	1	1	-	1	-	-	1	-	-	-	-	-	-	1	-	-	-	-	-	-	-	-	-	-	-	-	-
14.14-6	prob	1.000	1.000	1.000	1.000	1.000	1.000	1.000	1.000	1.000	-	-	1.000	-	-	-	-	1.000	-	-	-	-	1.000	1.000	-	1.000	-	-	1.000	-	-	-	-	-	-	1.000	-	-	-	-	-	-	-	-	-	-	-	-	-
14.14-52	hap1	A	A	B	B	A	A	B	A	A	B	B	B	A	B	A	B	B	A	B	B	B	B	A	A	B	B	B	A	B	B	B	A	A	A	B	B	B	A	A	A	B	A	B	A	A	A	A	A
14.14-52	hap2	B	B	A	A	B	B	A	B	B	B	B	A	A	B	A	B	A	A	B	B	B	A	B	A	A	B	B	B	B	B	B	A	A	A	A	B	B	A	A	A	B	A	B	A	A	A	A	A
14.14-52	gpo1	-	-	-	-	-	-	-	-	-	-	-	-	-	-	-	-	-	-	-	-	-	-	-	-	-	-	-	-	-	-	-	-	-	-	-	-	-	-	-	-	-	-	-	-	-	-	-	-
14.14-52	gpo2	1	1	1	1	1	1	1	1	1	-	-	1	-	-	-	-	1	-	-	-	-	1	1	-	1	-	-	1	-	-	-	-	-	-	1	-	-	-	-	-	-	-	-	-	-	-	-	-
14.14-52	prob	1.000	1.000	1.000	1.000	1.000	1.000	1.000	1.000	1.000	-	-	1.000	-	-	-	-	1.000	-	-	-	-	1.000	1.000	-	1.000	-	-	1.000	-	-	-	-	-	-	1.000	-	-	-	-	-	-	-	-	-	-	-	-	-
14.15-1	hap1	B	B	A	A	B	A	A	B	B	A	B	A	B	B	B	A	A	B	A	A	A	A	A	B	A	-	A	A	B	A	B	A	B	B	A	A	B	B	A	A	A	B	A	B	B	B	B	B
14.15-1	hap2	A	B	A	A	B	A	A	B	B	A	A	B	A	A	A	B	B	A	B	B	B	B	B	A	B	-	B	B	A	B	A	A	A	A	B	B	A	A	A	A	B	A	B	A	A	A	A	A
14.15-1	gpo1	s	0	0	0	0	-	0	0	0	0	-	s	s	-	s	s	s	s	s	s	s	s	-	s	s	-	s	-	-	s	-	-	s	s	s	s	-	s	-	-	s	s	s	s	s	s	s	s
14.15-1	gpo2	s	-	-	-	-	-	-	-	-	-	1	s	s	1	s	s	s	s	s	s	s	s	1	s	s	-	s	1	1	s	1	-	s	s	s	s	1	s	-	-	s	s	s	s	s	s	s	s
14.15-1	prob	1.000	-	-	-	-	-	-	-	-	-	1.000	1.000	1.000	1.000	1.000	1.000	1.000	1.000	1.000	1.000	1.000	1.000	1.000	1.000	1.000	-	1.000	1.000	1.000	1.000	1.000	-	1.000	1.000	1.000	1.000	1.000	1.000	-	-	1.000	1.000	1.000	1.000	1.000	1.000	1.000	1.000
14.15-11	hap1	B	B	A	A	B	A	A	B	B	A	B	A	B	B	B	A	A	B	A	A	A	A	A	B	A	A	A	A	B	A	B	A	B	B	A	A	B	B	A	A	A	B	A	B	B	B	B	B
14.15-11	hap2	A	B	A	A	B	A	A	B	B	A	A	B	A	A	A	B	B	A	B	B	B	B	B	A	B	A	B	B	A	B	A	A	A	A	B	B	A	A	A	A	B	A	B	A	A	A	A	A
14.15-11	gpo1	s	0	0	0	0	-	0	0	0	0	-	s	s	-	s	s	s	s	s	s	s	s	-	s	s	0	s	-	-	s	-	-	s	s	s	s	-	s	-	-	s	s	s	s	s	s	s	s
14.15-11	gpo2	s	-	-	-	-	-	-	-	-	-	1	s	s	1	s	s	s	s	s	s	s	s	1	s	s	-	s	1	1	s	1	-	s	s	s	s	1	s	-	-	s	s	s	s	s	s	s	s
14.15-11	prob	1.000	-	-	-	-	-	-	-	-	-	1.000	1.000	1.000	1.000	1.000	1.000	1.000	1.000	1.000	1.000	1.000	1.000	1.000	1.000	1.000	-	1.000	1.000	1.000	1.000	1.000	-	1.000	1.000	1.000	1.000	1.000	1.000	-	-	1.000	1.000	1.000	1.000	1.000	1.000	1.000	1.000
14.15-14	hap1	B	B	A	A	B	A	A	B	B	A	B	A	B	B	B	A	A	B	A	A	A	A	A	B	A	A	A	A	B	A	B	A	B	B	A	A	B	B	A	A	A	B	A	B	B	B	B	B
14.15-14	hap2	A	B	A	A	B	A	A	B	B	A	A	B	A	A	A	B	B	A	B	B	B	B	B	A	B	A	B	B	A	B	A	A	A	A	B	B	A	A	A	A	B	A	B	A	A	A	A	A
14.15-14	gpo1	s	0	0	0	0	-	0	0	0	0	-	s	s	-	s	s	s	s	s	s	s	s	-	s	s	0	s	-	-	s	-	-	s	s	s	s	-	s	-	-	s	s	s	s	s	s	s	s
14.15-14	gpo2	s	-	-	-	-	-	-	-	-	-	1	s	s	1	s	s	s	s	s	s	s	s	1	s	s	-	s	1	1	s	1	-	s	s	s	s	1	s	-	-	s	s	s	s	s	s	s	s
14.15-14	prob	1.000	-	-	-	-	-	-	-	-	-	1.000	1.000	1.000	1.000	1.000	1.000	1.000	1.000	1.000	1.000	1.000	1.000	1.000	1.000	1.000	-	1.000	1.000	1.000	1.000	1.000	-	1.000	1.000	1.000	1.000	1.000	1.000	-	-	1.000	1.000	1.000	1.000	1.000	1.000	1.000	1.000
14.15-21	hap1	A	A	B	B	A	A	B	A	A	B	B	B	A	B	A	B	B	A	B	B	B	B	A	A	B	B	B	A	B	B	B	A	A	A	B	B	B	A	A	A	B	A	B	A	A	A	A	A
14.15-21	hap2	A	B	A	A	B	A	A	B	B	A	A	B	A	A	A	B	B	A	B	B	B	B	B	A	B	A	B	B	A	B	A	A	A	A	B	B	A	A	A	A	B	A	B	A	A	A	A	A
14.15-21	gpo1	1	1	1	1	1	-	1	1	1	1	-	1	1	-	1	1	1	1	1	1	1	1	-	1	1	1	1	-	-	1	-	-	1	1	1	1	-	1	-	-	1	1	1	1	1	1	1	1
14.15-21	gpo2	1	-	-	-	-	-	-	-	-	-	1	1	1	1	1	1	1	1	1	1	1	1	1	1	1	-	1	1	1	1	1	-	1	1	1	1	1	1	-	-	1	1	1	1	1	1	1	1
14.15-21	prob	-	1.000	1.000	1.000	1.000	-	1.000	1.000	1.000	1.000	1.000	-	-	1.000	-	-	-	-	-	-	-	-	1.000	-	-	1.000	-	1.000	1.000	-	1.000	-	-	-	-	-	1.000	-	-	-	-	-	-	-	-	-	-	-
14.15-44	hap1	A	A	B	B	A	A	B	A	A	B	B	B	A	B	A	B	B	A	B	B	B	B	A	A	B	B	B	A	B	B	B	A	A	-	B	B	B	A	A	A	B	A	B	A	A	A	A	A
14.15-44	hap2	A	B	A	A	B	A	A	B	B	A	A	B	A	A	A	B	B	A	B	B	B	B	B	A	B	A	B	B	A	B	A	A	A	-	B	B	A	A	A	A	B	A	B	A	A	A	A	A
14.15-44	gpo1	1	1	1	1	1	-	1	1	1	1	-	1	1	-	1	1	1	1	1	1	1	1	-	1	1	1	1	-	-	1	-	-	1	-	1	1	-	1	-	-	1	1	1	1	1	1	1	1
14.15-44	gpo2	1	-	-	-	-	-	-	-	-	-	1	1	1	1	1	1	1	1	1	1	1	1	1	1	1	-	1	1	1	1	1	-	1	-	1	1	1	1	-	-	1	1	1	1	1	1	1	1
14.15-44	prob	-	1.000	1.000	1.000	1.000	-	1.000	1.000	1.000	1.000	1.000	-	-	1.000	-	-	-	-	-	-	-	-	1.000	-	-	1.000	-	1.000	1.000	-	1.000	-	-	-	-	-	1.000	-	-	-	-	-	-	-	-	-	-	-
14.15-45	hap1	A	A	B	B	A	A	B	A	A	B	B	B	A	B	A	B	B	A	B	B	B	B	A	A	B	B	B	A	B	B	B	A	A	A	B	B	B	A	A	A	B	A	B	A	A	A	A	A
14.15-45	hap2	B	B	A	A	B	A	A	B	B	A	B	A	B	B	B	A	A	B	A	A	A	A	A	B	A	A	A	A	B	A	B	A	B	B	A	A	B	B	A	A	A	B	A	B	B	B	B	B
14.15-45	gpo1	s	1	1	1	1	-	1	1	1	1	-	s	s	-	s	s	s	s	s	s	s	s	-	s	s	1	s	-	-	s	-	-	s	s	s	s	-	s	-	-	s	s	s	s	s	s	s	s
14.15-45	gpo2	s	-	-	-	-	-	-	-	-	-	0	s	s	0	s	s	s	s	s	s	s	s	0	s	s	-	s	0	0	s	0	-	s	s	s	s	0	s	-	-	s	s	s	s	s	s	s	s
14.15-45	prob	1.000	1.000	1.000	1.000	1.000	-	1.000	1.000	1.000	1.000	-	1.000	1.000	-	1.000	1.000	1.000	1.000	1.000	1.000	1.000	1.000	-	1.000	1.000	1.000	1.000	-	-	1.000	-	-	1.000	1.000	1.000	1.000	-	1.000	-	-	1.000	1.000	1.000	1.000	1.000	1.000	1.000	1.000
14.15-47	hap1	B	B	A	A	B	A	A	B	B	A	B	A	B	B	B	A	A	-	A	A	A	A	A	B	A	A	A	A	B	A	B	A	-	B	A	A	B	B	A	A	A	B	A	B	B	B	B	B
14.15-47	hap2	B	B	A	A	B	A	A	B	B	A	B	A	B	B	B	A	A	-	A	A	A	A	A	B	A	A	A	A	B	A	B	A	-	B	A	A	B	B	A	A	A	B	A	B	B	B	B	B
14.15-47	gpo1	0	0	0	0	0	-	0	0	0	0	-	0	0	-	0	0	0	-	0	0	0	0	-	0	0	0	0	-	-	0	-	-	-	0	0	0	-	0	-	-	0	0	0	0	0	0	0	0
14.15-47	gpo2	0	-	-	-	-	-	-	-	-	-	0	0	0	0	0	0	0	-	0	0	0	0	0	0	0	-	0	0	0	0	0	-	-	0	0	0	0	0	-	-	0	0	0	0	0	0	0	0
14.15-47	prob	-	-	-	-	-	-	-	-	-	-	-	-	-	-	-	-	-	-	-	-	-	-	-	-	-	-	-	-	-	-	-	-	-	-	-	-	-	-	-	-	-	-	-	-	-	-	-	-
14.15-52	hap1	A	A	B	B	A	A	B	A	A	B	B	B	A	B	A	B	B	A	B	B	B	B	A	A	B	B	B	A	B	B	B	A	A	A	B	B	B	A	A	A	B	A	B	A	A	A	A	A
14.15-52	hap2	A	B	A	A	B	A	A	B	B	A	A	B	A	A	A	B	B	A	B	B	B	B	B	A	B	A	B	B	A	B	A	A	A	A	B	B	A	A	A	A	B	A	B	A	A	A	A	A
14.15-52	gpo1	1	1	1	1	1	-	1	1	1	1	-	1	1	-	1	1	1	1	1	1	1	1	-	1	1	1	1	-	-	1	-	-	1	1	1	1	-	1	-	-	1	1	1	1	1	1	1	1
14.15-52	gpo2	1	-	-	-	-	-	-	-	-	-	1	1	1	1	1	1	1	1	1	1	1	1	1	1	1	-	1	1	1	1	1	-	1	1	1	1	1	1	-	-	1	1	1	1	1	1	1	1
14.15-52	prob	-	1.000	1.000	1.000	1.000	-	1.000	1.000	1.000	1.000	1.000	-	-	1.000	-	-	-	-	-	-	-	-	1.000	-	-	1.000	-	1.000	1.000	-	1.000	-	-	-	-	-	1.000	-	-	-	-	-	-	-	-	-	-	-
14.15-57	hap1	A	A	B	B	A	A	B	A	A	B	B	B	A	B	A	B	B	A	B	B	B	B	A	A	B	B	B	A	B	B	B	A	A	A	B	B	B	A	A	A	B	A	B	A	A	A	A	A
14.15-57	hap2	A	B	A	A	B	A	A	B	B	A	A	B	A	A	A	B	B	A	B	B	B	B	B	A	B	A	B	B	A	B	A	A	A	A	B	B	A	A	A	A	B	A	B	A	A	A	A	A
14.15-57	gpo1	1	1	1	1	1	-	1	1	1	1	-	1	1	-	1	1	1	1	1	1	1	1	-	1	1	1	1	-	-	1	-	-	1	1	1	1	-	1	-	-	1	1	1	1	1	1	1	1
14.15-57	gpo2	1	-	-	-	-	-	-	-	-	-	1	1	1	1	1	1	1	1	1	1	1	1	1	1	1	-	1	1	1	1	1	-	1	1	1	1	1	1	-	-	1	1	1	1	1	1	1	1
14.15-57	prob	-	1.000	1.000	1.000	1.000	-	1.000	1.000	1.000	1.000	1.000	-	-	1.000	-	-	-	-	-	-	-	-	1.000	-	-	1.000	-	1.000	1.000	-	1.000	-	-	-	-	-	1.000	-	-	-	-	-	-	-	-	-	-	-
14.15-73	hap1	A	A	B	B	A	A	B	A	A	B	B	B	A	B	A	B	B	A	B	B	B	B	A	A	B	B	B	A	B	B	B	A	A	A	B	B	B	A	A	A	B	A	B	A	A	A	A	A
14.15-73	hap2	A	B	A	A	B	A	A	B	B	A	A	B	A	A	A	B	B	A	B	B	B	B	B	A	B	A	B	B	A	B	A	A	A	A	B	B	A	A	A	A	B	A	B	A	A	A	A	A
14.15-73	gpo1	1	1	1	1	1	-	1	1	1	1	-	1	1	-	1	1	1	1	1	1	1	1	-	1	1	1	1	-	-	1	-	-	1	1	1	1	-	1	-	-	1	1	1	1	1	1	1	1
14.15-73	gpo2	1	-	-	-	-	-	-	-	-	-	1	1	1	1	1	1	1	1	1	1	1	1	1	1	1	-	1	1	1	1	1	-	1	1	1	1	1	1	-	-	1	1	1	1	1	1	1	1
14.15-73	prob	-	1.000	1.000	1.000	1.000	-	1.000	1.000	1.000	1.000	1.000	-	-	1.000	-	-	-	-	-	-	-	-	1.000	-	-	1.000	-	1.000	1.000	-	1.000	-	-	-	-	-	1.000	-	-	-	-	-	-	-	-	-	-	-
14.16-13	hap1	A	A	B	B	A	A	B	-	A	B	B	B	A	B	A	B	B	A	B	B	B	B	A	A	B	B	B	A	B	B	B	A	A	A	B	B	B	A	A	A	B	A	B	A	A	A	A	A
14.16-13	hap2	A	A	B	B	A	A	B	-	A	B	B	B	A	B	A	B	B	A	B	B	B	B	A	A	B	B	B	A	B	B	B	A	A	A	B	B	B	A	A	A	B	A	B	A	A	A	A	A
14.16-13	gpo1	1	1	1	1	1	-	1	-	1	1	-	1	1	-	1	1	1	1	1	1	1	1	-	1	1	1	1	-	-	1	-	-	1	1	1	1	-	1	-	-	1	1	1	1	1	1	1	1
14.16-13	gpo2	-	-	-	-	-	-	-	-	-	-	-	-	-	-	-	-	-	-	-	-	-	-	-	-	-	-	-	-	-	-	-	-	-	-	-	-	-	-	-	-	-	-	-	-	-	-	-	-
14.16-13	prob	-	-	-	-	-	-	-	-	-	-	-	-	-	-	-	-	-	-	-	-	-	-	-	-	-	-	-	-	-	-	-	-	-	-	-	-	-	-	-	-	-	-	-	-	-	-	-	-
14.16-21	hap1	A	A	B	B	A	A	B	A	A	B	B	B	A	B	A	B	B	A	B	B	B	B	A	A	B	B	B	A	B	B	B	A	A	A	B	B	B	A	A	A	B	A	B	A	A	A	A	A
14.16-21	hap2	A	A	B	B	A	A	B	A	A	B	B	B	A	B	A	B	B	A	B	B	B	B	A	A	B	B	B	A	B	B	B	A	A	A	B	B	B	A	A	A	B	A	B	A	A	A	A	A
14.16-21	gpo1	1	1	1	1	1	-	1	1	1	1	-	1	1	-	1	1	1	1	1	1	1	1	-	1	1	1	1	-	-	1	-	-	1	1	1	1	-	1	-	-	1	1	1	1	1	1	1	1
14.16-21	gpo2	-	-	-	-	-	-	-	-	-	-	-	-	-	-	-	-	-	-	-	-	-	-	-	-	-	-	-	-	-	-	-	-	-	-	-	-	-	-	-	-	-	-	-	-	-	-	-	-
14.16-21	prob	-	-	-	-	-	-	-	-	-	-	-	-	-	-	-	-	-	-	-	-	-	-	-	-	-	-	-	-	-	-	-	-	-	-	-	-	-	-	-	-	-	-	-	-	-	-	-	-
14.16-23	hap1	A	A	B	B	A	A	B	A	A	A	B	A	B	B	B	A	A	B	A	A	A	A	A	B	A	A	A	A	B	A	B	A	B	B	A	A	B	B	A	A	A	B	A	B	B	B	B	B
14.16-23	hap2	A	A	B	B	A	A	B	A	A	B	B	B	A	B	A	B	B	A	B	B	B	B	A	A	B	B	B	A	B	B	B	A	A	A	B	B	B	A	A	A	B	A	B	A	A	A	A	A
14.16-23	gpo1	1	1	1	1	1	-	1	1	1	0	-	0	0	-	0	0	0	0	0	0	0	0	-	0	0	0	0	-	-	0	-	-	0	0	0	0	-	0	-	-	0	0	0	0	0	0	0	0
14.16-23	gpo2	-	-	-	-	-	-	-	-	-	-	-	-	-	-	-	-	-	-	-	-	-	-	-	-	-	-	-	-	-	-	-	-	-	-	-	-	-	-	-	-	-	-	-	-	-	-	-	-
14.16-23	prob	-	-	-	-	-	-	-	-	-	1.000	-	1.000	1.000	-	1.000	1.000	1.000	1.000	1.000	1.000	1.000	1.000	-	1.000	1.000	1.000	1.000	-	-	1.000	-	-	1.000	1.000	1.000	1.000	-	1.000	-	-	1.000	1.000	1.000	1.000	1.000	1.000	1.000	1.000
14.16-24	hap1	A	A	B	B	A	A	B	A	A	A	B	A	B	B	B	A	A	B	A	A	A	A	A	B	A	A	A	A	B	A	B	A	B	B	A	A	B	B	A	A	A	B	A	B	B	B	B	B
14.16-24	hap2	A	A	B	B	A	A	B	A	A	B	B	B	A	B	A	B	B	A	B	B	B	B	A	A	B	B	B	A	B	B	B	A	A	A	B	B	B	A	A	A	B	A	B	A	A	A	A	A
14.16-24	gpo1	1	1	1	1	1	-	1	1	1	0	-	0	0	-	0	0	0	0	0	0	0	0	-	0	0	0	0	-	-	0	-	-	0	0	0	0	-	0	-	-	0	0	0	0	0	0	0	0
14.16-24	gpo2	-	-	-	-	-	-	-	-	-	-	-	-	-	-	-	-	-	-	-	-	-	-	-	-	-	-	-	-	-	-	-	-	-	-	-	-	-	-	-	-	-	-	-	-	-	-	-	-
14.16-24	prob	-	-	-	-	-	-	-	-	-	1.000	-	1.000	1.000	-	1.000	1.000	1.000	1.000	1.000	1.000	1.000	1.000	-	1.000	1.000	1.000	1.000	-	-	1.000	-	-	1.000	1.000	1.000	1.000	-	1.000	-	-	1.000	1.000	1.000	1.000	1.000	1.000	1.000	1.000
14.16-26	hap1	B	B	A	A	B	A	A	B	B	A	B	A	B	B	B	A	A	B	A	A	A	A	A	B	A	A	A	A	B	A	B	A	B	B	A	A	B	B	A	A	A	B	A	B	B	B	B	B
14.16-26	hap2	A	A	B	B	A	A	B	A	A	B	B	B	A	B	A	B	B	A	B	B	B	B	A	A	B	B	B	A	B	B	B	A	A	A	B	B	B	A	A	A	B	A	B	A	A	A	A	A
14.16-26	gpo1	0	0	0	0	0	-	0	0	0	0	-	0	0	-	0	0	0	0	0	0	0	0	-	0	0	0	0	-	-	0	-	-	0	0	0	0	-	0	-	-	0	0	0	0	0	0	0	0
14.16-26	gpo2	-	-	-	-	-	-	-	-	-	-	-	-	-	-	-	-	-	-	-	-	-	-	-	-	-	-	-	-	-	-	-	-	-	-	-	-	-	-	-	-	-	-	-	-	-	-	-	-
14.16-26	prob	1.000	1.000	1.000	1.000	1.000	-	1.000	1.000	1.000	1.000	-	1.000	1.000	-	1.000	1.000	1.000	1.000	1.000	1.000	1.000	1.000	-	1.000	1.000	1.000	1.000	-	-	1.000	-	-	1.000	1.000	1.000	1.000	-	1.000	-	-	1.000	1.000	1.000	1.000	1.000	1.000	1.000	1.000
14.16-35	hap1	B	B	A	A	B	A	A	B	B	A	B	A	B	B	B	A	A	B	A	A	A	A	A	B	A	A	A	A	B	A	B	A	B	B	A	A	B	B	A	A	A	B	A	B	B	B	B	B
14.16-35	hap2	A	A	B	B	A	A	B	A	A	B	B	B	A	B	A	B	B	A	B	B	B	B	A	A	B	B	B	A	B	B	B	A	A	A	B	B	B	A	A	A	B	A	B	A	A	A	A	A
14.16-35	gpo1	0	0	0	0	0	-	0	0	0	0	-	0	0	-	0	0	0	0	0	0	0	0	-	0	0	0	0	-	-	0	-	-	0	0	0	0	-	0	-	-	0	0	0	0	0	0	0	0
14.16-35	gpo2	-	-	-	-	-	-	-	-	-	-	-	-	-	-	-	-	-	-	-	-	-	-	-	-	-	-	-	-	-	-	-	-	-	-	-	-	-	-	-	-	-	-	-	-	-	-	-	-
14.16-35	prob	1.000	1.000	1.000	1.000	1.000	-	1.000	1.000	1.000	1.000	-	1.000	1.000	-	1.000	1.000	1.000	1.000	1.000	1.000	1.000	1.000	-	1.000	1.000	1.000	1.000	-	-	1.000	-	-	1.000	1.000	1.000	1.000	-	1.000	-	-	1.000	1.000	1.000	1.000	1.000	1.000	1.000	1.000
14.16-36	hap1	B	B	A	A	B	A	A	B	B	A	B	A	B	B	B	A	A	B	A	A	A	A	A	B	A	A	A	A	B	A	B	A	B	B	A	A	B	B	A	A	A	B	A	B	B	B	B	B
14.16-36	hap2	A	A	B	B	A	A	B	A	A	B	B	B	A	B	A	B	B	A	B	B	B	B	A	A	B	B	B	A	B	B	B	A	A	A	B	B	B	A	A	A	B	A	B	A	A	A	A	A
14.16-36	gpo1	0	0	0	0	0	-	0	0	0	0	-	0	0	-	0	0	0	0	0	0	0	0	-	0	0	0	0	-	-	0	-	-	0	0	0	0	-	0	-	-	0	0	0	0	0	0	0	0
14.16-36	gpo2	-	-	-	-	-	-	-	-	-	-	-	-	-	-	-	-	-	-	-	-	-	-	-	-	-	-	-	-	-	-	-	-	-	-	-	-	-	-	-	-	-	-	-	-	-	-	-	-
14.16-36	prob	1.000	1.000	1.000	1.000	1.000	-	1.000	1.000	1.000	1.000	-	1.000	1.000	-	1.000	1.000	1.000	1.000	1.000	1.000	1.000	1.000	-	1.000	1.000	1.000	1.000	-	-	1.000	-	-	1.000	1.000	1.000	1.000	-	1.000	-	-	1.000	1.000	1.000	1.000	1.000	1.000	1.000	1.000
14.16-42	hap1	A	A	B	B	A	A	B	A	A	B	B	B	A	B	A	B	B	A	B	B	B	B	A	A	B	B	B	A	B	B	B	A	A	A	B	B	B	A	A	A	B	A	B	A	A	A	A	A
14.16-42	hap2	A	A	B	B	A	A	B	A	A	B	B	B	A	B	A	B	B	A	B	B	B	B	A	A	B	B	B	A	B	B	B	A	A	A	B	B	B	A	A	A	B	A	B	A	A	A	A	A
14.16-42	gpo1	1	1	1	1	1	-	1	1	1	1	-	1	1	-	1	1	1	1	1	1	1	1	-	1	1	1	1	-	-	1	-	-	1	1	1	1	-	1	-	-	1	1	1	1	1	1	1	1
14.16-42	gpo2	-	-	-	-	-	-	-	-	-	-	-	-	-	-	-	-	-	-	-	-	-	-	-	-	-	-	-	-	-	-	-	-	-	-	-	-	-	-	-	-	-	-	-	-	-	-	-	-
14.16-42	prob	-	-	-	-	-	-	-	-	-	-	-	-	-	-	-	-	-	-	-	-	-	-	-	-	-	-	-	-	-	-	-	-	-	-	-	-	-	-	-	-	-	-	-	-	-	-	-	-
14.16-9	hap1	B	B	A	A	B	A	A	B	B	A	B	A	B	B	B	A	A	B	A	A	A	A	A	B	A	A	A	A	B	A	B	A	B	B	A	A	B	B	A	A	A	B	A	B	B	B	B	B
14.16-9	hap2	A	A	B	B	A	A	B	A	A	B	B	B	A	B	A	B	B	A	B	B	B	B	A	A	B	B	B	A	B	B	B	A	A	A	B	B	B	A	A	A	B	A	B	A	A	A	A	A
14.16-9	gpo1	0	0	0	0	0	-	0	0	0	0	-	0	0	-	0	0	0	0	0	0	0	0	-	0	0	0	0	-	-	0	-	-	0	0	0	0	-	0	-	-	0	0	0	0	0	0	0	0
14.16-9	gpo2	-	-	-	-	-	-	-	-	-	-	-	-	-	-	-	-	-	-	-	-	-	-	-	-	-	-	-	-	-	-	-	-	-	-	-	-	-	-	-	-	-	-	-	-	-	-	-	-
14.16-9	prob	1.000	1.000	1.000	1.000	1.000	-	1.000	1.000	1.000	1.000	-	1.000	1.000	-	1.000	1.000	1.000	1.000	1.000	1.000	1.000	1.000	-	1.000	1.000	1.000	1.000	-	-	1.000	-	-	1.000	1.000	1.000	1.000	-	1.000	-	-	1.000	1.000	1.000	1.000	1.000	1.000	1.000	1.000
14.17-1	hap1	A	A	B	B	A	A	B	A	A	B	B	B	A	B	A	B	B	A	B	B	B	B	A	A	B	B	B	A	B	B	B	A	A	A	B	B	B	A	A	A	B	A	B	A	A	A	A	A
14.17-1	hap2	A	A	B	B	A	A	B	A	A	B	B	B	A	B	A	B	B	A	B	B	B	B	A	A	B	B	B	A	B	B	B	A	A	A	B	B	B	A	A	A	B	A	B	A	A	A	A	A
14.17-1	gpo1	-	1	1	1	1	-	1	1	1	1	1	-	-	1	-	-	-	-	-	-	-	-	1	-	-	1	-	1	1	-	1	-	-	-	-	-	1	-	-	-	-	-	-	-	-	-	-	-
14.17-1	gpo2	0	0	0	0	0	-	0	0	0	0	-	0	0	-	0	0	0	0	0	0	0	0	-	0	0	0	0	-	-	0	-	-	0	0	0	0	-	0	-	-	0	0	0	0	0	0	0	0
14.17-1	prob	-	-	-	-	-	-	-	-	-	-	-	-	-	-	-	-	-	-	-	-	-	-	-	-	-	-	-	-	-	-	-	-	-	-	-	-	-	-	-	-	-	-	-	-	-	-	-	-
14.17-30	hap1	A	A	B	B	A	A	B	A	A	B	B	B	A	B	A	B	B	A	B	B	B	B	A	A	B	B	B	A	B	B	B	A	A	A	B	B	B	A	A	A	B	A	B	A	A	A	A	A
14.17-30	hap2	B	B	A	A	B	A	A	B	B	A	B	A	B	B	B	A	A	B	A	A	A	A	A	B	A	A	A	A	B	A	B	A	B	B	A	A	B	B	A	A	A	B	A	B	B	B	B	B
14.17-30	gpo1	-	s	s	s	s	-	s	s	s	s	1	-	-	1	-	-	-	-	-	-	-	-	1	-	-	s	-	1	1	-	1	-	-	-	-	-	1	-	-	-	-	-	-	-	-	-	-	-
14.17-30	gpo2	1	s	s	s	s	-	s	s	s	s	-	1	1	-	1	1	1	1	1	1	1	1	-	1	1	s	1	-	-	1	-	-	1	1	1	1	-	1	-	-	1	1	1	1	1	1	1	1
14.17-30	prob	1.000	1.000	1.000	1.000	1.000	-	1.000	1.000	1.000	1.000	-	1.000	1.000	-	1.000	1.000	1.000	1.000	1.000	1.000	1.000	1.000	-	1.000	1.000	1.000	1.000	-	-	1.000	-	-	1.000	1.000	1.000	1.000	-	1.000	-	-	1.000	1.000	1.000	1.000	1.000	1.000	1.000	1.000
14.17-41	hap1	A	A	B	B	A	A	B	A	A	B	B	B	A	B	A	B	B	A	B	B	B	B	A	A	B	B	B	A	B	B	B	A	A	A	B	B	B	A	A	A	B	A	B	A	A	A	A	A
14.17-41	hap2	A	A	B	B	A	A	B	A	A	B	B	B	A	B	A	B	B	A	B	B	B	B	A	A	B	B	B	A	B	B	B	A	A	A	B	B	B	A	A	A	B	A	B	A	A	A	A	A
14.17-41	gpo1	-	1	1	1	1	-	1	1	1	1	1	-	-	1	-	-	-	-	-	-	-	-	1	-	-	1	-	1	1	-	1	-	-	-	-	-	1	-	-	-	-	-	-	-	-	-	-	-
14.17-41	gpo2	0	0	0	0	0	-	0	0	0	0	-	0	0	-	0	0	0	0	0	0	0	0	-	0	0	0	0	-	-	0	-	-	0	0	0	0	-	0	-	-	0	0	0	0	0	0	0	0
14.17-41	prob	-	-	-	-	-	-	-	-	-	-	-	-	-	-	-	-	-	-	-	-	-	-	-	-	-	-	-	-	-	-	-	-	-	-	-	-	-	-	-	-	-	-	-	-	-	-	-	-
14.17-56	hap1	A	B	A	A	B	A	A	B	B	A	A	B	A	A	A	B	B	A	B	B	B	B	B	A	B	-	B	B	A	B	A	A	A	A	B	B	A	A	A	A	B	A	B	A	A	A	A	A
14.17-56	hap2	A	A	B	B	A	A	B	A	A	B	B	B	A	B	A	B	B	A	B	B	B	B	A	A	B	-	B	A	B	B	B	A	A	A	B	B	B	A	A	A	B	A	B	A	A	A	A	A
14.17-56	gpo1	-	s	s	s	s	-	s	s	s	s	0	-	-	0	-	-	-	-	-	-	-	-	0	-	-	-	-	0	0	-	0	-	-	-	-	-	0	-	-	-	-	-	-	-	-	-	-	-
14.17-56	gpo2	0	s	s	s	s	-	s	s	s	s	-	0	0	-	0	0	0	0	0	0	0	0	-	0	0	-	0	-	-	0	-	-	0	0	0	0	-	0	-	-	0	0	0	0	0	0	0	0
14.17-56	prob	-	1.000	1.000	1.000	1.000	-	1.000	1.000	1.000	1.000	1.000	-	-	1.000	-	-	-	-	-	-	-	-	1.000	-	-	-	-	1.000	1.000	-	1.000	-	-	-	-	-	1.000	-	-	-	-	-	-	-	-	-	-	-
14.17-67	hap1	A	B	A	A	B	A	A	B	B	A	A	B	A	A	A	B	B	A	B	B	B	B	B	A	B	A	B	B	A	B	A	A	A	A	B	B	A	A	A	A	B	A	B	A	A	A	A	A
14.17-67	hap2	B	B	A	A	B	A	A	B	B	A	B	A	B	B	B	A	A	B	A	A	A	A	A	B	A	A	A	A	B	A	B	A	B	B	A	A	B	B	A	A	A	B	A	B	B	B	B	B
14.17-67	gpo1	-	0	0	0	0	-	0	0	0	0	0	-	-	0	-	-	-	-	-	-	-	-	0	-	-	0	-	0	0	-	0	-	-	-	-	-	0	-	-	-	-	-	-	-	-	-	-	-
14.17-67	gpo2	1	1	1	1	1	-	1	1	1	1	-	1	1	-	1	1	1	1	1	1	1	1	-	1	1	1	1	-	-	1	-	-	1	1	1	1	-	1	-	-	1	1	1	1	1	1	1	1
14.17-67	prob	1.000	-	-	-	-	-	-	-	-	-	1.000	1.000	1.000	1.000	1.000	1.000	1.000	1.000	1.000	1.000	1.000	1.000	1.000	1.000	1.000	-	1.000	1.000	1.000	1.000	1.000	-	1.000	1.000	1.000	1.000	1.000	1.000	-	-	1.000	1.000	1.000	1.000	1.000	1.000	1.000	1.000
14.17-78	hap1	A	A	B	B	A	A	B	A	A	B	B	B	A	B	A	B	B	A	B	B	B	B	A	A	B	B	B	A	B	B	B	A	A	A	B	B	B	A	A	A	B	A	B	A	A	A	A	A
14.17-78	hap2	B	B	A	A	B	A	A	B	B	A	B	A	B	B	B	A	A	B	A	A	A	A	A	B	A	A	A	A	B	A	B	A	B	B	A	A	B	B	A	A	A	B	A	B	B	B	B	B
14.17-78	gpo1	-	s	s	s	s	-	s	s	s	s	1	-	-	1	-	-	-	-	-	-	-	-	1	-	-	s	-	1	1	-	1	-	-	-	-	-	1	-	-	-	-	-	-	-	-	-	-	-
14.17-78	gpo2	1	s	s	s	s	-	s	s	s	s	-	1	1	-	1	1	1	1	1	1	1	1	-	1	1	s	1	-	-	1	-	-	1	1	1	1	-	1	-	-	1	1	1	1	1	1	1	1
14.17-78	prob	1.000	1.000	1.000	1.000	1.000	-	1.000	1.000	1.000	1.000	-	1.000	1.000	-	1.000	1.000	1.000	1.000	1.000	1.000	1.000	1.000	-	1.000	1.000	1.000	1.000	-	-	1.000	-	-	1.000	1.000	1.000	1.000	-	1.000	-	-	1.000	1.000	1.000	1.000	1.000	1.000	1.000	1.000
14.17-83	hap1	A	-	-	A	B	A	A	B	B	A	A	B	A	A	A	B	B	A	B	B	B	B	B	A	B	A	B	B	A	B	A	A	A	A	B	B	A	A	A	A	B	A	B	A	A	A	A	A
14.17-83	hap2	B	-	-	A	B	A	A	B	B	A	B	A	B	B	B	A	A	B	A	A	A	A	A	B	A	A	A	A	B	A	B	A	B	B	A	A	B	B	A	A	A	B	A	B	B	B	B	B
14.17-83	gpo1	-	-	-	0	0	-	0	0	0	0	0	-	-	0	-	-	-	-	-	-	-	-	0	-	-	0	-	0	0	-	0	-	-	-	-	-	0	-	-	-	-	-	-	-	-	-	-	-
14.17-83	gpo2	1	-	-	1	1	-	1	1	1	1	-	1	1	-	1	1	1	1	1	1	1	1	-	1	1	1	1	-	-	1	-	-	1	1	1	1	-	1	-	-	1	1	1	1	1	1	1	1
14.17-83	prob	1.000	-	-	-	-	-	-	-	-	-	1.000	1.000	1.000	1.000	1.000	1.000	1.000	1.000	1.000	1.000	1.000	1.000	1.000	1.000	1.000	-	1.000	1.000	1.000	1.000	1.000	-	1.000	1.000	1.000	1.000	1.000	1.000	-	-	1.000	1.000	1.000	1.000	1.000	1.000	1.000	1.000
14.17-88	hap1	A	A	B	B	A	A	B	A	A	B	B	B	A	B	A	B	B	A	B	B	B	B	A	A	B	B	B	A	B	B	B	A	A	A	B	B	B	A	A	A	B	A	B	A	A	A	A	A
14.17-88	hap2	B	B	A	A	B	A	A	B	B	A	B	A	B	B	B	A	A	B	A	A	A	A	A	B	A	A	A	A	B	A	B	A	B	B	A	A	B	B	A	A	A	B	A	B	B	B	B	B
14.17-88	gpo1	-	s	s	s	s	-	s	s	s	s	1	-	-	1	-	-	-	-	-	-	-	-	1	-	-	s	-	1	1	-	1	-	-	-	-	-	1	-	-	-	-	-	-	-	-	-	-	-
14.17-88	gpo2	1	s	s	s	s	-	s	s	s	s	-	1	1	-	1	1	1	1	1	1	1	1	-	1	1	s	1	-	-	1	-	-	1	1	1	1	-	1	-	-	1	1	1	1	1	1	1	1
14.17-88	prob	1.000	1.000	1.000	1.000	1.000	-	1.000	1.000	1.000	1.000	-	1.000	1.000	-	1.000	1.000	1.000	1.000	1.000	1.000	1.000	1.000	-	1.000	1.000	1.000	1.000	-	-	1.000	-	-	1.000	1.000	1.000	1.000	-	1.000	-	-	1.000	1.000	1.000	1.000	1.000	1.000	1.000	1.000
14.17-90	hap1	A	A	B	B	A	A	B	A	A	B	B	B	A	B	A	B	B	A	B	B	B	B	A	A	B	B	B	A	B	B	B	A	A	A	B	B	B	A	A	A	B	A	B	A	A	A	A	A
14.17-90	hap2	B	B	A	A	B	A	A	B	B	A	B	A	B	B	B	A	A	B	A	A	A	A	A	B	A	A	A	A	B	A	B	A	B	B	A	A	B	B	A	A	A	B	A	B	B	B	B	B
14.17-90	gpo1	-	s	s	s	s	-	s	s	s	s	1	-	-	1	-	-	-	-	-	-	-	-	1	-	-	s	-	1	1	-	1	-	-	-	-	-	1	-	-	-	-	-	-	-	-	-	-	-
14.17-90	gpo2	1	s	s	s	s	-	s	s	s	s	-	1	1	-	1	1	1	1	1	1	1	1	-	1	1	s	1	-	-	1	-	-	1	1	1	1	-	1	-	-	1	1	1	1	1	1	1	1
14.17-90	prob	1.000	1.000	1.000	1.000	1.000	-	1.000	1.000	1.000	1.000	-	1.000	1.000	-	1.000	1.000	1.000	1.000	1.000	1.000	1.000	1.000	-	1.000	1.000	1.000	1.000	-	-	1.000	-	-	1.000	1.000	1.000	1.000	-	1.000	-	-	1.000	1.000	1.000	1.000	1.000	1.000	1.000	1.000
14.17-97	hap1	A	B	A	A	B	A	A	B	B	A	A	B	A	A	A	B	B	A	B	B	B	B	B	A	B	B	B	A	B	B	B	A	A	A	B	B	B	A	A	A	B	A	B	A	A	A	A	A
14.17-97	hap2	B	B	A	A	B	A	A	B	B	A	B	A	B	B	B	A	A	B	A	A	A	A	A	B	A	A	A	A	B	A	B	A	B	B	A	A	B	B	A	A	A	B	A	B	B	B	B	B
14.17-97	gpo1	-	0	0	0	0	-	0	0	0	0	0	-	-	0	-	-	-	-	-	-	-	-	0	-	-	s	-	1	1	-	1	-	-	-	-	-	1	-	-	-	-	-	-	-	-	-	-	-
14.17-97	gpo2	1	1	1	1	1	-	1	1	1	1	-	1	1	-	1	1	1	1	1	1	1	1	-	1	1	s	1	-	-	1	-	-	1	1	1	1	-	1	-	-	1	1	1	1	1	1	1	1
14.17-97	prob	1.000	-	-	-	-	-	-	-	-	-	1.000	1.000	1.000	1.000	1.000	1.000	1.000	1.000	1.000	1.000	1.000	1.000	1.000	1.000	1.000	1.000	1.000	-	-	1.000	-	-	1.000	1.000	1.000	1.000	-	1.000	-	-	1.000	1.000	1.000	1.000	1.000	1.000	1.000	1.000
14.18-18	hap1	A	A	B	B	A	A	B	A	A	B	B	B	A	B	A	B	B	A	B	B	B	B	A	A	B	B	B	A	B	B	B	A	A	A	B	B	B	A	A	A	B	A	B	A	A	A	A	A
14.18-18	hap2	A	A	B	B	A	A	B	A	A	B	B	B	A	B	A	B	B	A	B	B	B	B	A	A	B	B	B	A	B	B	B	A	A	A	B	B	B	A	A	A	B	A	B	A	A	A	A	A
14.18-18	gpo1	-	-	-	-	-	-	-	-	-	-	-	-	-	-	-	-	-	-	-	-	-	-	-	-	-	-	-	-	-	-	-	-	-	-	-	-	-	-	-	-	-	-	-	-	-	-	-	-
14.18-18	gpo2	0	0	0	0	0	0	0	0	0	-	-	0	-	-	-	-	0	-	-	-	-	0	0	-	0	-	-	0	-	-	-	-	-	-	0	-	-	-	-	-	-	-	-	-	-	-	-	-
14.18-18	prob	-	-	-	-	-	-	-	-	-	-	-	-	-	-	-	-	-	-	-	-	-	-	-	-	-	-	-	-	-	-	-	-	-	-	-	-	-	-	-	-	-	-	-	-	-	-	-	-
14.18-25	hap1	A	A	B	B	A	A	B	A	A	B	B	B	A	B	A	B	B	A	B	B	B	B	A	A	B	B	B	A	B	B	B	A	A	A	B	B	B	A	A	A	B	A	B	A	A	A	A	A
14.18-25	hap2	B	B	A	A	B	B	A	B	B	B	B	A	A	B	A	B	A	A	B	B	B	A	B	A	A	B	B	B	B	B	B	A	A	A	A	B	B	A	A	A	B	A	B	A	A	A	A	A
14.18-25	gpo1	-	-	-	-	-	-	-	-	-	-	-	-	-	-	-	-	-	-	-	-	-	-	-	-	-	-	-	-	-	-	-	-	-	-	-	-	-	-	-	-	-	-	-	-	-	-	-	-
14.18-25	gpo2	1	1	1	1	1	1	1	1	1	-	-	1	-	-	-	-	1	-	-	-	-	1	1	-	1	-	-	1	-	-	-	-	-	-	1	-	-	-	-	-	-	-	-	-	-	-	-	-
14.18-25	prob	1.000	1.000	1.000	1.000	1.000	1.000	1.000	1.000	1.000	-	-	1.000	-	-	-	-	1.000	-	-	-	-	1.000	1.000	-	1.000	-	-	1.000	-	-	-	-	-	-	1.000	-	-	-	-	-	-	-	-	-	-	-	-	-
14.18-30	hap1	A	A	B	B	A	A	B	A	A	B	B	B	A	B	A	B	B	A	B	B	B	B	A	A	B	B	B	A	B	B	B	A	A	A	B	B	B	A	A	A	B	A	B	A	A	A	A	A
14.18-30	hap2	A	A	B	B	A	A	B	A	A	B	B	B	A	B	A	B	B	A	B	B	B	B	A	A	B	B	B	A	B	B	B	A	A	A	B	B	B	A	A	A	B	A	B	A	A	A	A	A
14.18-30	gpo1	-	-	-	-	-	-	-	-	-	-	-	-	-	-	-	-	-	-	-	-	-	-	-	-	-	-	-	-	-	-	-	-	-	-	-	-	-	-	-	-	-	-	-	-	-	-	-	-
14.18-30	gpo2	0	0	0	0	0	0	0	0	0	-	-	0	-	-	-	-	0	-	-	-	-	0	0	-	0	-	-	0	-	-	-	-	-	-	0	-	-	-	-	-	-	-	-	-	-	-	-	-
14.18-30	prob	-	-	-	-	-	-	-	-	-	-	-	-	-	-	-	-	-	-	-	-	-	-	-	-	-	-	-	-	-	-	-	-	-	-	-	-	-	-	-	-	-	-	-	-	-	-	-	-
14.18-31	hap1	A	A	B	B	A	A	B	A	A	B	B	B	A	B	A	B	B	A	B	B	B	B	A	A	B	B	B	A	B	B	B	A	A	A	B	B	B	A	A	A	B	A	B	A	A	A	A	A
14.18-31	hap2	A	A	B	B	A	A	B	A	A	B	B	B	A	B	A	B	B	A	B	B	B	B	A	A	B	B	B	A	B	B	B	A	A	A	B	B	B	A	A	A	B	A	B	A	A	A	A	A
14.18-31	gpo1	-	-	-	-	-	-	-	-	-	-	-	-	-	-	-	-	-	-	-	-	-	-	-	-	-	-	-	-	-	-	-	-	-	-	-	-	-	-	-	-	-	-	-	-	-	-	-	-
14.18-31	gpo2	0	0	0	0	0	0	0	0	0	-	-	0	-	-	-	-	0	-	-	-	-	0	0	-	0	-	-	0	-	-	-	-	-	-	0	-	-	-	-	-	-	-	-	-	-	-	-	-
14.18-31	prob	-	-	-	-	-	-	-	-	-	-	-	-	-	-	-	-	-	-	-	-	-	-	-	-	-	-	-	-	-	-	-	-	-	-	-	-	-	-	-	-	-	-	-	-	-	-	-	-
14.18-33	hap1	A	A	B	B	A	A	B	A	A	B	B	B	A	B	A	B	B	A	B	B	B	B	A	A	B	B	B	A	B	B	B	A	A	A	B	B	B	A	A	A	B	A	B	A	A	A	A	A
14.18-33	hap2	B	B	A	A	B	B	A	B	B	B	B	A	A	B	A	B	A	A	B	B	B	A	B	A	A	B	B	B	B	B	B	A	A	A	A	B	B	A	A	A	B	A	B	A	A	A	A	A
14.18-33	gpo1	-	-	-	-	-	-	-	-	-	-	-	-	-	-	-	-	-	-	-	-	-	-	-	-	-	-	-	-	-	-	-	-	-	-	-	-	-	-	-	-	-	-	-	-	-	-	-	-
14.18-33	gpo2	1	1	1	1	1	1	1	1	1	-	-	1	-	-	-	-	1	-	-	-	-	1	1	-	1	-	-	1	-	-	-	-	-	-	1	-	-	-	-	-	-	-	-	-	-	-	-	-
14.18-33	prob	1.000	1.000	1.000	1.000	1.000	1.000	1.000	1.000	1.000	-	-	1.000	-	-	-	-	1.000	-	-	-	-	1.000	1.000	-	1.000	-	-	1.000	-	-	-	-	-	-	1.000	-	-	-	-	-	-	-	-	-	-	-	-	-
14.18-9	hap1	A	A	B	B	A	A	B	A	A	B	B	B	A	B	A	B	B	A	B	B	B	B	A	A	B	B	B	A	B	B	B	A	A	A	B	B	B	A	A	A	B	A	B	A	A	A	A	A
14.18-9	hap2	B	B	A	A	B	B	A	B	B	B	B	A	A	B	A	B	A	A	B	B	B	A	B	A	A	B	B	B	B	B	B	A	A	A	A	B	B	A	A	A	B	A	B	A	A	A	A	A
14.18-9	gpo1	-	-	-	-	-	-	-	-	-	-	-	-	-	-	-	-	-	-	-	-	-	-	-	-	-	-	-	-	-	-	-	-	-	-	-	-	-	-	-	-	-	-	-	-	-	-	-	-
14.18-9	gpo2	1	1	1	1	1	1	1	1	1	-	-	1	-	-	-	-	1	-	-	-	-	1	1	-	1	-	-	1	-	-	-	-	-	-	1	-	-	-	-	-	-	-	-	-	-	-	-	-
14.18-9	prob	1.000	1.000	1.000	1.000	1.000	1.000	1.000	1.000	1.000	-	-	1.000	-	-	-	-	1.000	-	-	-	-	1.000	1.000	-	1.000	-	-	1.000	-	-	-	-	-	-	1.000	-	-	-	-	-	-	-	-	-	-	-	-	-
14.19-38	hap1	A	A	B	B	A	A	B	A	A	B	B	B	A	B	A	B	B	A	B	B	B	B	A	A	B	B	B	A	B	B	B	A	A	A	B	B	B	A	A	A	B	A	B	A	A	A	A	A
14.19-38	hap2	A	A	B	B	A	A	B	A	A	B	B	B	A	B	A	B	B	A	B	B	B	B	A	A	B	B	B	A	B	B	B	A	A	A	B	B	B	A	A	A	B	A	B	A	A	A	A	A
14.19-38	gpo1	1	1	1	1	1	-	1	1	1	1	1	-	-	1	-	-	-	-	-	-	-	-	1	-	-	1	-	1	1	-	1	1	-	-	-	-	1	1	-	-	-	-	-	-	-	-	-	-
14.19-38	gpo2	-	-	-	-	-	-	-	-	-	-	-	-	-	-	-	-	-	-	-	-	-	-	-	-	-	-	-	-	-	-	-	-	-	-	-	-	-	-	-	-	-	-	-	-	-	-	-	-
14.19-38	prob	-	-	-	-	-	-	-	-	-	-	-	-	-	-	-	-	-	-	-	-	-	-	-	-	-	-	-	-	-	-	-	-	-	-	-	-	-	-	-	-	-	-	-	-	-	-	-	-
14.19-51	hap1	B	B	A	A	B	A	A	B	B	A	A	B	A	A	A	B	B	A	B	B	B	B	B	A	B	A	B	B	A	B	A	B	A	A	B	B	A	B	A	A	B	A	B	A	A	A	A	A
14.19-51	hap2	A	A	B	B	A	A	B	A	A	B	B	B	A	B	A	B	B	A	B	B	B	B	A	A	B	B	B	A	B	B	B	A	A	A	B	B	B	A	A	A	B	A	B	A	A	A	A	A
14.19-51	gpo1	0	0	0	0	0	-	0	0	0	0	0	-	-	0	-	-	-	-	-	-	-	-	0	-	-	0	-	0	0	-	0	0	-	-	-	-	0	0	-	-	-	-	-	-	-	-	-	-
14.19-51	gpo2	-	-	-	-	-	-	-	-	-	-	-	-	-	-	-	-	-	-	-	-	-	-	-	-	-	-	-	-	-	-	-	-	-	-	-	-	-	-	-	-	-	-	-	-	-	-	-	-
14.19-51	prob	1.000	1.000	1.000	1.000	1.000	-	1.000	1.000	1.000	1.000	1.000	-	-	1.000	-	-	-	-	-	-	-	-	1.000	-	-	1.000	-	1.000	1.000	-	1.000	1.000	-	-	-	-	1.000	1.000	-	-	-	-	-	-	-	-	-	-
14.19-57	hap1	A	A	B	B	A	A	B	A	A	B	B	B	A	B	A	B	B	A	B	B	B	B	A	A	B	B	B	A	B	B	B	A	A	A	B	B	B	A	A	A	B	A	B	A	A	A	A	A
14.19-57	hap2	A	A	B	B	A	A	B	A	A	B	B	B	A	B	A	B	B	A	B	B	B	B	A	A	B	B	B	A	B	B	B	A	A	A	B	B	B	A	A	A	B	A	B	A	A	A	A	A
14.19-57	gpo1	1	1	1	1	1	-	1	1	1	1	1	-	-	1	-	-	-	-	-	-	-	-	1	-	-	1	-	1	1	-	1	1	-	-	-	-	1	1	-	-	-	-	-	-	-	-	-	-
14.19-57	gpo2	-	-	-	-	-	-	-	-	-	-	-	-	-	-	-	-	-	-	-	-	-	-	-	-	-	-	-	-	-	-	-	-	-	-	-	-	-	-	-	-	-	-	-	-	-	-	-	-
14.19-57	prob	-	-	-	-	-	-	-	-	-	-	-	-	-	-	-	-	-	-	-	-	-	-	-	-	-	-	-	-	-	-	-	-	-	-	-	-	-	-	-	-	-	-	-	-	-	-	-	-
14.19-61	hap1	B	B	A	A	B	A	A	B	B	A	A	B	A	A	A	B	B	A	B	B	B	B	B	A	B	A	B	B	A	B	A	B	A	A	B	B	A	B	A	A	B	A	B	A	A	A	A	A
14.19-61	hap2	A	A	B	B	A	A	B	A	A	B	B	B	A	B	A	B	B	A	B	B	B	B	A	A	B	B	B	A	B	B	B	A	A	A	B	B	B	A	A	A	B	A	B	A	A	A	A	A
14.19-61	gpo1	0	0	0	0	0	-	0	0	0	0	0	-	-	0	-	-	-	-	-	-	-	-	0	-	-	0	-	0	0	-	0	0	-	-	-	-	0	0	-	-	-	-	-	-	-	-	-	-
14.19-61	gpo2	-	-	-	-	-	-	-	-	-	-	-	-	-	-	-	-	-	-	-	-	-	-	-	-	-	-	-	-	-	-	-	-	-	-	-	-	-	-	-	-	-	-	-	-	-	-	-	-
14.19-61	prob	1.000	1.000	1.000	1.000	1.000	-	1.000	1.000	1.000	1.000	1.000	-	-	1.000	-	-	-	-	-	-	-	-	1.000	-	-	1.000	-	1.000	1.000	-	1.000	1.000	-	-	-	-	1.000	1.000	-	-	-	-	-	-	-	-	-	-
14.19-71	hap1	A	A	B	B	A	A	B	A	A	B	B	B	A	B	A	B	B	A	B	B	B	B	A	A	B	B	B	A	B	B	B	A	A	A	B	B	B	A	A	A	B	A	B	A	A	A	A	A
14.19-71	hap2	A	A	B	B	A	A	B	A	A	B	B	B	A	B	A	B	B	A	B	B	B	B	A	A	B	B	B	A	B	B	B	A	A	A	B	B	B	A	A	A	B	A	B	A	A	A	A	A
14.19-71	gpo1	1	1	1	1	1	-	1	1	1	1	1	-	-	1	-	-	-	-	-	-	-	-	1	-	-	1	-	1	1	-	1	1	-	-	-	-	1	1	-	-	-	-	-	-	-	-	-	-
14.19-71	gpo2	-	-	-	-	-	-	-	-	-	-	-	-	-	-	-	-	-	-	-	-	-	-	-	-	-	-	-	-	-	-	-	-	-	-	-	-	-	-	-	-	-	-	-	-	-	-	-	-
14.19-71	prob	-	-	-	-	-	-	-	-	-	-	-	-	-	-	-	-	-	-	-	-	-	-	-	-	-	-	-	-	-	-	-	-	-	-	-	-	-	-	-	-	-	-	-	-	-	-	-	-
14.19-79	hap1	A	A	B	B	A	A	B	A	A	B	B	B	A	B	A	B	B	A	B	B	B	B	A	A	B	B	B	A	B	B	B	A	A	A	B	B	B	A	A	A	B	A	B	A	A	A	A	A
14.19-79	hap2	A	A	B	B	A	A	B	A	A	B	B	B	A	B	A	B	B	A	B	B	B	B	A	A	B	B	B	A	B	B	B	A	A	A	B	B	B	A	A	A	B	A	B	A	A	A	A	A
14.19-79	gpo1	1	1	1	1	1	-	1	1	1	1	1	-	-	1	-	-	-	-	-	-	-	-	1	-	-	1	-	1	1	-	1	1	-	-	-	-	1	1	-	-	-	-	-	-	-	-	-	-
14.19-79	gpo2	-	-	-	-	-	-	-	-	-	-	-	-	-	-	-	-	-	-	-	-	-	-	-	-	-	-	-	-	-	-	-	-	-	-	-	-	-	-	-	-	-	-	-	-	-	-	-	-
14.19-79	prob	-	-	-	-	-	-	-	-	-	-	-	-	-	-	-	-	-	-	-	-	-	-	-	-	-	-	-	-	-	-	-	-	-	-	-	-	-	-	-	-	-	-	-	-	-	-	-	-
14.19-88	hap1	A	A	B	B	A	A	B	A	A	B	B	B	A	B	A	B	B	A	B	B	B	B	A	A	B	B	B	A	B	B	B	A	A	A	B	B	B	A	A	A	B	A	B	A	A	A	A	A
14.19-88	hap2	A	A	B	B	A	A	B	A	A	B	B	B	A	B	A	B	B	A	B	B	B	B	A	A	B	B	B	A	B	B	B	A	A	A	B	B	B	A	A	A	B	A	B	A	A	A	A	A
14.19-88	gpo1	1	1	1	1	1	-	1	1	1	1	1	-	-	1	-	-	-	-	-	-	-	-	1	-	-	1	-	1	1	-	1	1	-	-	-	-	1	1	-	-	-	-	-	-	-	-	-	-
14.19-88	gpo2	-	-	-	-	-	-	-	-	-	-	-	-	-	-	-	-	-	-	-	-	-	-	-	-	-	-	-	-	-	-	-	-	-	-	-	-	-	-	-	-	-	-	-	-	-	-	-	-
14.19-88	prob	-	-	-	-	-	-	-	-	-	-	-	-	-	-	-	-	-	-	-	-	-	-	-	-	-	-	-	-	-	-	-	-	-	-	-	-	-	-	-	-	-	-	-	-	-	-	-	-
14.19-101	hap1	B	B	A	A	B	A	A	B	B	A	A	B	A	A	A	B	B	A	B	B	B	B	B	A	B	A	B	B	A	B	A	B	A	A	B	B	A	B	A	A	B	A	B	A	A	A	A	A
14.19-101	hap2	A	A	B	B	A	A	B	A	A	B	B	B	A	B	A	B	B	A	B	B	B	B	A	A	B	B	B	A	B	B	B	A	A	A	B	B	B	A	A	A	B	A	B	A	A	A	A	A
14.19-101	gpo1	0	0	0	0	0	-	0	0	0	0	0	-	-	0	-	-	-	-	-	-	-	-	0	-	-	0	-	0	0	-	0	0	-	-	-	-	0	0	-	-	-	-	-	-	-	-	-	-
14.19-101	gpo2	-	-	-	-	-	-	-	-	-	-	-	-	-	-	-	-	-	-	-	-	-	-	-	-	-	-	-	-	-	-	-	-	-	-	-	-	-	-	-	-	-	-	-	-	-	-	-	-
14.19-101	prob	1.000	1.000	1.000	1.000	1.000	-	1.000	1.000	1.000	1.000	1.000	-	-	1.000	-	-	-	-	-	-	-	-	1.000	-	-	1.000	-	1.000	1.000	-	1.000	1.000	-	-	-	-	1.000	1.000	-	-	-	-	-	-	-	-	-	-
14.19-12	hap1	A	A	B	B	A	A	B	A	A	B	B	B	A	B	A	B	B	A	B	B	B	B	A	A	B	B	B	A	B	B	B	A	A	A	B	B	B	A	A	A	B	A	B	A	A	A	A	A
14.19-12	hap2	A	A	B	B	A	A	B	A	A	B	B	B	A	B	A	B	B	A	B	B	B	B	A	A	B	B	B	A	B	B	B	A	A	A	B	B	B	A	A	A	B	A	B	A	A	A	A	A
14.19-12	gpo1	1	1	1	1	1	-	1	1	1	1	1	-	-	1	-	-	-	-	-	-	-	-	1	-	-	1	-	1	1	-	1	1	-	-	-	-	1	1	-	-	-	-	-	-	-	-	-	-
14.19-12	gpo2	-	-	-	-	-	-	-	-	-	-	-	-	-	-	-	-	-	-	-	-	-	-	-	-	-	-	-	-	-	-	-	-	-	-	-	-	-	-	-	-	-	-	-	-	-	-	-	-
14.19-12	prob	-	-	-	-	-	-	-	-	-	-	-	-	-	-	-	-	-	-	-	-	-	-	-	-	-	-	-	-	-	-	-	-	-	-	-	-	-	-	-	-	-	-	-	-	-	-	-	-
14.19-105	hap1	B	B	A	A	B	A	A	B	B	A	A	B	A	A	A	B	B	A	B	B	B	B	B	A	B	A	B	B	A	B	A	B	A	A	B	B	A	B	A	A	B	A	B	A	A	A	A	A
14.19-105	hap2	A	A	B	B	A	A	B	A	A	B	B	B	A	B	A	B	B	A	B	B	B	B	A	A	B	B	B	A	B	B	B	A	A	A	B	B	B	A	A	A	B	A	B	A	A	A	A	A
14.19-105	gpo1	0	0	0	0	0	-	0	0	0	0	0	-	-	0	-	-	-	-	-	-	-	-	0	-	-	0	-	0	0	-	0	0	-	-	-	-	0	0	-	-	-	-	-	-	-	-	-	-
14.19-105	gpo2	-	-	-	-	-	-	-	-	-	-	-	-	-	-	-	-	-	-	-	-	-	-	-	-	-	-	-	-	-	-	-	-	-	-	-	-	-	-	-	-	-	-	-	-	-	-	-	-
14.19-105	prob	1.000	1.000	1.000	1.000	1.000	-	1.000	1.000	1.000	1.000	1.000	-	-	1.000	-	-	-	-	-	-	-	-	1.000	-	-	1.000	-	1.000	1.000	-	1.000	1.000	-	-	-	-	1.000	1.000	-	-	-	-	-	-	-	-	-	-
14.22-13	hap1	A	A	B	B	A	A	B	A	A	B	B	B	A	B	A	B	B	A	B	B	B	B	A	A	B	B	B	A	B	B	B	A	-	A	B	B	B	A	A	A	B	A	B	A	A	A	A	A
14.22-13	hap2	A	A	B	B	A	A	B	A	A	B	B	B	A	B	A	B	B	A	B	B	B	B	A	A	B	B	B	A	B	B	B	A	-	A	B	B	B	A	A	A	B	A	B	A	A	A	A	A
14.22-13	gpo1	-	-	-	-	-	-	-	-	-	-	-	-	-	-	-	-	-	-	-	-	-	-	-	-	-	-	-	-	-	-	-	-	-	-	-	-	-	-	-	-	-	-	-	-	-	-	-	-
14.22-13	gpo2	0	0	0	0	0	-	0	0	0	0	-	0	0	-	0	0	0	0	0	0	0	0	-	0	0	0	0	-	-	0	-	-	-	0	0	0	-	0	-	-	0	0	0	0	0	0	0	0
14.22-13	prob	-	-	-	-	-	-	-	-	-	-	-	-	-	-	-	-	-	-	-	-	-	-	-	-	-	-	-	-	-	-	-	-	-	-	-	-	-	-	-	-	-	-	-	-	-	-	-	-
14.22-15	hap1	A	A	B	B	A	A	B	A	A	B	B	B	A	B	A	B	B	A	B	B	B	B	A	A	B	B	B	A	B	B	B	A	A	A	B	B	B	A	A	A	B	A	B	A	A	A	A	A
14.22-15	hap2	B	B	A	A	B	A	A	B	B	A	B	A	B	B	B	A	A	B	A	A	A	A	A	B	A	A	A	A	B	A	B	A	B	B	A	A	B	B	A	A	A	B	A	B	B	B	B	B
14.22-15	gpo1	-	-	-	-	-	-	-	-	-	-	-	-	-	-	-	-	-	-	-	-	-	-	-	-	-	-	-	-	-	-	-	-	-	-	-	-	-	-	-	-	-	-	-	-	-	-	-	-
14.22-15	gpo2	1	1	1	1	1	-	1	1	1	1	-	1	1	-	1	1	1	1	1	1	1	1	-	1	1	1	1	-	-	1	-	-	1	1	1	1	-	1	-	-	1	1	1	1	1	1	1	1
14.22-15	prob	1.000	1.000	1.000	1.000	1.000	-	1.000	1.000	1.000	1.000	-	1.000	1.000	-	1.000	1.000	1.000	1.000	1.000	1.000	1.000	1.000	-	1.000	1.000	1.000	1.000	-	-	1.000	-	-	1.000	1.000	1.000	1.000	-	1.000	-	-	1.000	1.000	1.000	1.000	1.000	1.000	1.000	1.000
14.22-17	hap1	A	A	B	B	A	A	B	A	A	B	B	B	A	B	A	B	B	A	B	B	B	B	A	A	B	B	B	A	B	B	B	A	A	A	B	B	B	A	A	A	B	A	B	A	A	A	A	A
14.22-17	hap2	B	B	A	A	B	A	A	B	B	A	B	A	B	B	B	B	B	A	B	B	B	B	A	A	B	B	B	A	B	B	B	A	A	A	B	B	B	A	A	A	B	A	B	A	A	A	A	A
14.22-17	gpo1	-	-	-	-	-	-	-	-	-	-	-	-	-	-	-	-	-	-	-	-	-	-	-	-	-	-	-	-	-	-	-	-	-	-	-	-	-	-	-	-	-	-	-	-	-	-	-	-
14.22-17	gpo2	1	1	1	1	1	-	1	1	1	1	-	1	1	-	1	0	0	0	0	0	0	0	-	0	0	0	0	-	-	0	-	-	0	0	0	0	-	0	-	-	0	0	0	0	0	0	0	0
14.22-17	prob	1.000	1.000	1.000	1.000	1.000	-	1.000	1.000	1.000	1.000	-	1.000	1.000	-	1.000	-	-	-	-	-	-	-	-	-	-	-	-	-	-	-	-	-	-	-	-	-	-	-	-	-	-	-	-	-	-	-	-	-
14.22-19	hap1	A	A	B	B	A	A	B	A	A	B	B	B	A	B	A	B	-	A	B	B	B	B	A	A	B	B	B	A	B	B	B	A	-	A	B	B	B	A	A	A	B	A	B	A	A	A	A	A
14.22-19	hap2	A	A	B	B	A	A	B	A	A	B	B	B	A	B	A	B	-	A	B	B	B	B	A	A	B	B	B	A	B	B	B	A	-	A	B	B	B	A	A	A	B	A	B	A	A	A	A	A
14.22-19	gpo1	-	-	-	-	-	-	-	-	-	-	-	-	-	-	-	-	-	-	-	-	-	-	-	-	-	-	-	-	-	-	-	-	-	-	-	-	-	-	-	-	-	-	-	-	-	-	-	-
14.22-19	gpo2	0	0	0	0	0	-	0	0	0	0	-	0	0	-	0	0	-	0	0	0	0	0	-	0	0	0	0	-	-	0	-	-	-	0	0	0	-	0	-	-	0	0	0	0	0	0	0	0
14.22-19	prob	-	-	-	-	-	-	-	-	-	-	-	-	-	-	-	-	-	-	-	-	-	-	-	-	-	-	-	-	-	-	-	-	-	-	-	-	-	-	-	-	-	-	-	-	-	-	-	-
14.22-20	hap1	A	A	B	B	A	A	B	A	A	B	B	B	A	B	A	B	B	A	B	B	B	B	A	A	B	B	B	A	B	B	B	A	A	A	B	B	B	A	A	A	B	A	B	A	A	A	A	A
14.22-20	hap2	B	B	A	A	B	A	A	B	B	A	B	A	B	B	B	A	A	B	A	A	A	A	A	B	A	A	A	A	B	A	B	A	B	B	A	A	B	B	A	A	A	B	A	B	B	B	B	B
14.22-20	gpo1	-	-	-	-	-	-	-	-	-	-	-	-	-	-	-	-	-	-	-	-	-	-	-	-	-	-	-	-	-	-	-	-	-	-	-	-	-	-	-	-	-	-	-	-	-	-	-	-
14.22-20	gpo2	1	1	1	1	1	-	1	1	1	1	-	1	1	-	1	1	1	1	1	1	1	1	-	1	1	1	1	-	-	1	-	-	1	1	1	1	-	1	-	-	1	1	1	1	1	1	1	1
14.22-20	prob	1.000	1.000	1.000	1.000	1.000	-	1.000	1.000	1.000	1.000	-	1.000	1.000	-	1.000	1.000	1.000	1.000	1.000	1.000	1.000	1.000	-	1.000	1.000	1.000	1.000	-	-	1.000	-	-	1.000	1.000	1.000	1.000	-	1.000	-	-	1.000	1.000	1.000	1.000	1.000	1.000	1.000	1.000
14.22-5	hap1	A	A	B	B	A	A	B	A	A	B	B	B	A	B	A	B	B	A	B	B	B	B	A	A	B	B	B	A	B	B	B	A	A	A	B	B	B	A	A	A	B	A	B	A	A	A	A	A
14.22-5	hap2	B	B	A	A	B	A	A	B	B	A	B	A	B	B	B	A	A	B	A	A	A	A	A	B	A	A	A	A	B	A	B	A	B	B	A	A	B	B	A	A	A	B	A	B	B	B	B	B
14.22-5	gpo1	-	-	-	-	-	-	-	-	-	-	-	-	-	-	-	-	-	-	-	-	-	-	-	-	-	-	-	-	-	-	-	-	-	-	-	-	-	-	-	-	-	-	-	-	-	-	-	-
14.22-5	gpo2	1	1	1	1	1	-	1	1	1	1	-	1	1	-	1	1	1	1	1	1	1	1	-	1	1	1	1	-	-	1	-	-	1	1	1	1	-	1	-	-	1	1	1	1	1	1	1	1
14.22-5	prob	1.000	1.000	1.000	1.000	1.000	-	1.000	1.000	1.000	1.000	-	1.000	1.000	-	1.000	1.000	1.000	1.000	1.000	1.000	1.000	1.000	-	1.000	1.000	1.000	1.000	-	-	1.000	-	-	1.000	1.000	1.000	1.000	-	1.000	-	-	1.000	1.000	1.000	1.000	1.000	1.000	1.000	1.000
14.22-6	hap1	A	A	B	B	A	A	B	A	A	B	B	B	A	B	A	B	B	A	B	B	B	B	A	A	B	B	B	A	B	B	B	A	A	A	B	B	B	A	A	A	B	A	B	A	A	A	A	A
14.22-6	hap2	A	A	B	B	A	A	B	A	A	B	B	B	A	B	A	B	B	A	B	B	B	B	A	A	B	B	B	A	B	B	B	A	A	A	B	B	B	A	A	A	B	A	B	A	A	A	A	A
14.22-6	gpo1	-	-	-	-	-	-	-	-	-	-	-	-	-	-	-	-	-	-	-	-	-	-	-	-	-	-	-	-	-	-	-	-	-	-	-	-	-	-	-	-	-	-	-	-	-	-	-	-
14.22-6	gpo2	0	0	0	0	0	-	0	0	0	0	-	0	0	-	0	0	0	0	0	0	0	0	-	0	0	0	0	-	-	0	-	-	0	0	0	0	-	0	-	-	0	0	0	0	0	0	0	0
14.22-6	prob	-	-	-	-	-	-	-	-	-	-	-	-	-	-	-	-	-	-	-	-	-	-	-	-	-	-	-	-	-	-	-	-	-	-	-	-	-	-	-	-	-	-	-	-	-	-	-	-
14.22-7	hap1	A	A	B	B	A	A	B	A	A	B	B	B	A	B	A	B	B	A	B	B	B	B	A	A	B	B	B	A	B	B	B	A	A	A	B	B	B	A	A	A	B	A	B	A	A	A	A	A
14.22-7	hap2	A	A	B	B	A	A	B	A	A	B	B	B	A	B	A	B	B	A	B	B	B	B	A	A	B	B	B	A	B	B	B	A	A	A	B	B	B	A	A	A	B	A	B	A	A	A	A	A
14.22-7	gpo1	-	-	-	-	-	-	-	-	-	-	-	-	-	-	-	-	-	-	-	-	-	-	-	-	-	-	-	-	-	-	-	-	-	-	-	-	-	-	-	-	-	-	-	-	-	-	-	-
14.22-7	gpo2	0	0	0	0	0	-	0	0	0	0	-	0	0	-	0	0	0	0	0	0	0	0	-	0	0	0	0	-	-	0	-	-	0	0	0	0	-	0	-	-	0	0	0	0	0	0	0	0
14.22-7	prob	-	-	-	-	-	-	-	-	-	-	-	-	-	-	-	-	-	-	-	-	-	-	-	-	-	-	-	-	-	-	-	-	-	-	-	-	-	-	-	-	-	-	-	-	-	-	-	-
14.22-8	hap1	A	A	B	B	A	A	B	A	A	B	B	B	A	B	A	B	B	A	B	B	B	B	A	A	B	B	B	A	B	B	B	A	A	A	B	B	B	A	A	A	B	A	B	A	A	A	A	A
14.22-8	hap2	A	A	B	B	A	A	B	A	A	B	B	B	A	B	A	B	B	A	B	B	B	B	A	A	B	B	B	A	B	B	B	A	A	A	B	B	B	A	A	A	B	A	B	A	A	A	A	A
14.22-8	gpo1	-	-	-	-	-	-	-	-	-	-	-	-	-	-	-	-	-	-	-	-	-	-	-	-	-	-	-	-	-	-	-	-	-	-	-	-	-	-	-	-	-	-	-	-	-	-	-	-
14.22-8	gpo2	0	0	0	0	0	-	0	0	0	0	-	0	0	-	0	0	0	0	0	0	0	0	-	0	0	0	0	-	-	0	-	-	0	0	0	0	-	0	-	-	0	0	0	0	0	0	0	0
14.22-8	prob	-	-	-	-	-	-	-	-	-	-	-	-	-	-	-	-	-	-	-	-	-	-	-	-	-	-	-	-	-	-	-	-	-	-	-	-	-	-	-	-	-	-	-	-	-	-	-	-
14.9-47	hap1	A	A	B	B	A	A	B	A	A	B	B	B	A	B	A	B	B	A	B	B	B	B	A	A	B	B	B	A	B	B	B	A	A	A	B	B	B	A	A	A	B	A	B	A	A	A	A	A
14.9-47	hap2	B	B	A	A	B	A	A	B	B	A	B	A	B	B	B	A	A	B	A	A	A	A	A	B	A	A	A	A	B	A	B	A	B	B	A	A	B	B	A	A	A	B	A	B	B	B	B	B
14.9-47	gpo1	-	-	-	-	-	-	-	-	-	-	-	-	-	-	-	-	-	-	-	-	-	-	-	-	-	-	-	-	-	-	-	-	-	-	-	-	-	-	-	-	-	-	-	-	-	-	-	-
14.9-47	gpo2	1	1	1	1	1	-	1	1	1	1	-	1	1	-	1	1	1	1	1	1	1	1	-	1	1	1	1	-	-	1	-	-	1	1	1	1	-	1	-	-	1	1	1	1	1	1	1	1
14.9-47	prob	1.000	1.000	1.000	1.000	1.000	-	1.000	1.000	1.000	1.000	-	1.000	1.000	-	1.000	1.000	1.000	1.000	1.000	1.000	1.000	1.000	-	1.000	1.000	1.000	1.000	-	-	1.000	-	-	1.000	1.000	1.000	1.000	-	1.000	-	-	1.000	1.000	1.000	1.000	1.000	1.000	1.000	1.000
14.25-1	hap1	A	A	B	B	A	B	B	A	A	B	B	A	A	B	A	B	A	A	B	B	B	A	B	A	A	B	B	B	B	B	B	A	A	A	A	B	B	A	A	A	B	A	B	A	A	A	A	A
14.25-1	hap2	A	A	B	B	A	A	B	A	A	B	B	B	A	B	A	B	B	A	B	B	B	B	A	A	B	B	B	A	B	B	B	A	A	A	B	B	B	A	A	A	B	A	B	A	A	A	A	A
14.25-1	gpo1	0	0	0	0	0	0	0	0	0	0	0	0	-	0	-	-	0	-	-	-	-	0	-	-	0	0	-	-	0	-	0	0	-	-	0	-	0	0	0	0	-	-	-	-	-	-	-	-
14.25-1	gpo2	-	-	-	-	-	-	-	-	-	-	-	-	-	-	-	-	-	-	-	-	-	-	-	-	-	-	-	-	-	-	-	-	-	-	-	-	-	-	-	-	-	-	-	-	-	-	-	-
14.25-1	prob	-	-	-	-	-	1.000	-	-	-	-	-	1.000	-	-	-	-	1.000	-	-	-	-	1.000	1.000	-	1.000	-	-	1.000	-	-	-	-	-	-	1.000	-	-	-	-	-	-	-	-	-	-	-	-	-
14.25-13	hap1	B	-	-	B	A	-	-	-	A	B	B	-	A	-	A	B	B	A	B	B	B	B	B	A	B	B	B	B	B	B	B	A	A	A	-	B	-	-	A	A	B	A	B	A	A	A	A	A
14.25-13	hap2	A	-	-	B	A	-	-	-	A	B	B	-	A	-	A	B	B	A	B	B	B	B	A	A	B	B	B	A	B	B	B	A	A	A	-	B	-	-	A	A	B	A	B	A	A	A	A	A
14.25-13	gpo1	1	-	-	0	0	-	-	-	0	0	0	-	-	-	-	-	1	-	-	-	-	1	-	-	1	0	-	-	0	-	0	0	-	-	-	-	-	-	0	0	-	-	-	-	-	-	-	-
14.25-13	gpo2	-	-	-	-	-	-	-	-	-	-	-	-	-	-	-	-	-	-	-	-	-	-	-	-	-	-	-	-	-	-	-	-	-	-	-	-	-	-	-	-	-	-	-	-	-	-	-	-
14.25-13	prob	1.000	-	-	-	-	-	-	-	-	-	-	-	-	-	-	-	-	-	-	-	-	-	1.000	-	-	-	-	1.000	-	-	-	-	-	-	-	-	-	-	-	-	-	-	-	-	-	-	-	-
14.25-17	hap1	A	A	B	B	A	B	B	A	A	B	B	A	A	B	A	B	A	A	B	B	B	A	B	A	A	B	B	B	B	B	B	A	A	A	A	B	B	A	A	A	B	A	B	A	A	A	A	A
14.25-17	hap2	A	A	B	B	A	A	B	A	A	B	B	B	A	B	A	B	B	A	B	B	B	B	A	A	B	B	B	A	B	B	B	A	A	A	B	B	B	A	A	A	B	A	B	A	A	A	A	A
14.25-17	gpo1	0	0	0	0	0	0	0	0	0	0	0	0	-	0	-	-	0	-	-	-	-	0	-	-	0	0	-	-	0	-	0	0	-	-	0	-	0	0	0	0	-	-	-	-	-	-	-	-
14.25-17	gpo2	-	-	-	-	-	-	-	-	-	-	-	-	-	-	-	-	-	-	-	-	-	-	-	-	-	-	-	-	-	-	-	-	-	-	-	-	-	-	-	-	-	-	-	-	-	-	-	-
14.25-17	prob	-	-	-	-	-	1.000	-	-	-	-	-	1.000	-	-	-	-	1.000	-	-	-	-	1.000	1.000	-	1.000	-	-	1.000	-	-	-	-	-	-	1.000	-	-	-	-	-	-	-	-	-	-	-	-	-
14.25-2	hap1	B	B	A	A	B	A	A	B	B	A	A	B	A	A	A	B	B	A	B	B	B	B	B	A	A	B	B	B	B	B	B	A	A	A	A	B	B	A	A	A	B	A	B	A	A	A	A	A
14.25-2	hap2	A	A	B	B	A	A	B	A	A	B	B	B	A	B	A	B	B	A	B	B	B	B	A	A	B	B	B	A	B	B	B	A	A	A	B	B	B	A	A	A	B	A	B	A	A	A	A	A
14.25-2	gpo1	1	1	1	1	1	1	1	1	1	1	1	1	-	1	-	-	1	-	-	-	-	1	-	-	0	0	-	-	0	-	0	0	-	-	0	-	0	0	0	0	-	-	-	-	-	-	-	-
14.25-2	gpo2	-	-	-	-	-	-	-	-	-	-	-	-	-	-	-	-	-	-	-	-	-	-	-	-	-	-	-	-	-	-	-	-	-	-	-	-	-	-	-	-	-	-	-	-	-	-	-	-
14.25-2	prob	1.000	1.000	1.000	1.000	1.000	-	1.000	1.000	1.000	1.000	1.000	-	-	1.000	-	-	-	-	-	-	-	-	1.000	-	1.000	-	-	1.000	-	-	-	-	-	-	1.000	-	-	-	-	-	-	-	-	-	-	-	-	-
14.25-2a	hap1	B	B	A	A	B	A	A	B	B	A	A	B	A	A	A	B	B	A	B	B	B	B	B	A	A	B	B	B	B	B	B	A	A	A	A	B	B	-	A	A	B	A	B	A	A	A	A	A
14.25-2a	hap2	A	A	B	B	A	A	B	A	A	B	B	B	A	B	A	B	B	A	B	B	B	B	A	A	B	B	B	A	B	B	B	A	A	A	B	B	B	-	A	A	B	A	B	A	A	A	A	A
14.25-2a	gpo1	1	1	1	1	1	1	1	1	1	1	1	1	-	1	-	-	1	-	-	-	-	1	-	-	0	0	-	-	0	-	0	0	-	-	0	-	0	-	0	0	-	-	-	-	-	-	-	-
14.25-2a	gpo2	-	-	-	-	-	-	-	-	-	-	-	-	-	-	-	-	-	-	-	-	-	-	-	-	-	-	-	-	-	-	-	-	-	-	-	-	-	-	-	-	-	-	-	-	-	-	-	-
14.25-2a	prob	1.000	1.000	1.000	1.000	1.000	-	1.000	1.000	1.000	1.000	1.000	-	-	1.000	-	-	-	-	-	-	-	-	1.000	-	1.000	-	-	1.000	-	-	-	-	-	-	1.000	-	-	-	-	-	-	-	-	-	-	-	-	-
14.25-4	hap1	A	A	B	B	A	B	B	A	A	B	B	A	A	B	A	B	A	A	B	B	B	A	B	A	A	B	B	B	B	B	B	A	A	A	-	B	-	B	B	B	B	A	B	A	A	A	A	A
14.25-4	hap2	A	A	B	B	A	A	B	A	A	B	B	B	A	B	A	B	B	A	B	B	B	B	A	A	B	B	B	A	B	B	B	A	A	A	-	B	-	A	A	A	B	A	B	A	A	A	A	A
14.25-4	gpo1	0	0	0	0	0	0	0	0	0	0	0	0	-	0	-	-	0	-	-	-	-	0	-	-	0	0	-	-	0	-	0	0	-	-	-	-	-	1	1	1	-	-	-	-	-	-	-	-
14.25-4	gpo2	-	-	-	-	-	-	-	-	-	-	-	-	-	-	-	-	-	-	-	-	-	-	-	-	-	-	-	-	-	-	-	-	-	-	-	-	-	-	-	-	-	-	-	-	-	-	-	-
14.25-4	prob	-	-	-	-	-	1.000	-	-	-	-	-	1.000	-	-	-	-	1.000	-	-	-	-	1.000	1.000	-	1.000	-	-	1.000	-	-	-	-	-	-	-	-	-	1.000	1.000	1.000	-	-	-	-	-	-	-	-
14.25-41	hap1	A	A	B	B	A	B	B	A	A	B	B	A	A	B	A	B	A	A	B	B	B	A	B	A	A	B	B	B	B	B	B	A	A	A	A	B	B	A	A	A	B	A	B	A	A	A	A	A
14.25-41	hap2	A	A	B	B	A	A	B	A	A	B	B	B	A	B	A	B	B	A	B	B	B	B	A	A	B	B	B	A	B	B	B	A	A	A	B	B	B	A	A	A	B	A	B	A	A	A	A	A
14.25-41	gpo1	0	0	0	0	0	0	0	0	0	0	0	0	-	0	-	-	0	-	-	-	-	0	-	-	0	0	-	-	0	-	0	0	-	-	0	-	0	0	0	0	-	-	-	-	-	-	-	-
14.25-41	gpo2	-	-	-	-	-	-	-	-	-	-	-	-	-	-	-	-	-	-	-	-	-	-	-	-	-	-	-	-	-	-	-	-	-	-	-	-	-	-	-	-	-	-	-	-	-	-	-	-
14.25-41	prob	-	-	-	-	-	1.000	-	-	-	-	-	1.000	-	-	-	-	1.000	-	-	-	-	1.000	1.000	-	1.000	-	-	1.000	-	-	-	-	-	-	1.000	-	-	-	-	-	-	-	-	-	-	-	-	-
14.25-5	hap1	A	A	B	B	A	B	B	A	A	B	B	A	A	B	A	B	A	A	B	B	B	A	B	A	A	B	B	B	B	B	B	A	A	A	A	B	B	A	A	A	B	A	B	A	A	A	A	A
14.25-5	hap2	A	A	B	B	A	A	B	A	A	B	B	B	A	B	A	B	B	A	B	B	B	B	A	A	B	B	B	A	B	B	B	A	A	A	B	B	B	A	A	A	B	A	B	A	A	A	A	A
14.25-5	gpo1	0	0	0	0	0	0	0	0	0	0	0	0	-	0	-	-	0	-	-	-	-	0	-	-	0	0	-	-	0	-	0	0	-	-	0	-	0	0	0	0	-	-	-	-	-	-	-	-
14.25-5	gpo2	-	-	-	-	-	-	-	-	-	-	-	-	-	-	-	-	-	-	-	-	-	-	-	-	-	-	-	-	-	-	-	-	-	-	-	-	-	-	-	-	-	-	-	-	-	-	-	-
14.25-5	prob	-	-	-	-	-	1.000	-	-	-	-	-	1.000	-	-	-	-	1.000	-	-	-	-	1.000	1.000	-	1.000	-	-	1.000	-	-	-	-	-	-	1.000	-	-	-	-	-	-	-	-	-	-	-	-	-
14.25-6	hap1	A	A	B	B	A	B	B	A	A	B	B	A	A	B	A	B	A	A	B	B	B	A	B	A	A	B	B	B	B	B	B	A	A	A	A	B	B	A	A	A	B	A	B	A	A	A	A	A
14.25-6	hap2	A	A	B	B	A	A	B	A	A	B	B	B	A	B	A	B	B	A	B	B	B	B	A	A	B	B	B	A	B	B	B	A	A	A	B	B	B	A	A	A	B	A	B	A	A	A	A	A
14.25-6	gpo1	0	0	0	0	0	0	0	0	0	0	0	0	-	0	-	-	0	-	-	-	-	0	-	-	0	0	-	-	0	-	0	0	-	-	0	-	0	0	0	0	-	-	-	-	-	-	-	-
14.25-6	gpo2	-	-	-	-	-	-	-	-	-	-	-	-	-	-	-	-	-	-	-	-	-	-	-	-	-	-	-	-	-	-	-	-	-	-	-	-	-	-	-	-	-	-	-	-	-	-	-	-
14.25-6	prob	-	-	-	-	-	1.000	-	-	-	-	-	1.000	-	-	-	-	1.000	-	-	-	-	1.000	1.000	-	1.000	-	-	1.000	-	-	-	-	-	-	1.000	-	-	-	-	-	-	-	-	-	-	-	-	-
14.25-7	hap1	B	B	A	A	B	A	A	B	B	A	A	B	A	A	A	B	B	A	B	B	B	B	B	A	B	A	B	B	A	B	A	B	A	A	B	B	A	B	B	B	B	A	B	A	A	A	A	A
14.25-7	hap2	A	A	B	B	A	A	B	A	A	B	B	B	A	B	A	B	B	A	B	B	B	B	A	A	B	B	B	A	B	B	B	A	A	A	B	B	B	A	A	A	B	A	B	A	A	A	A	A
14.25-7	gpo1	1	1	1	1	1	1	1	1	1	1	1	1	-	1	-	-	1	-	-	-	-	1	-	-	1	1	-	-	1	-	1	1	-	-	1	-	1	1	1	1	-	-	-	-	-	-	-	-
14.25-7	gpo2	-	-	-	-	-	-	-	-	-	-	-	-	-	-	-	-	-	-	-	-	-	-	-	-	-	-	-	-	-	-	-	-	-	-	-	-	-	-	-	-	-	-	-	-	-	-	-	-
14.25-7	prob	1.000	1.000	1.000	1.000	1.000	-	1.000	1.000	1.000	1.000	1.000	-	-	1.000	-	-	-	-	-	-	-	-	1.000	-	-	1.000	-	1.000	1.000	-	1.000	1.000	-	-	-	-	1.000	1.000	1.000	1.000	-	-	-	-	-	-	-	-
14.27-18	hap1	A	A	B	B	A	A	B	A	A	B	B	B	A	B	A	B	B	A	B	B	B	B	A	A	B	B	B	A	B	B	B	A	A	A	B	B	B	A	A	A	B	A	B	A	A	A	A	A
14.27-18	hap2	B	B	A	A	B	A	A	B	B	A	B	A	B	B	B	A	A	B	A	A	A	A	A	B	A	A	A	A	B	A	B	B	A	A	B	B	B	B	A	A	B	A	B	A	A	A	A	A
14.27-18	gpo1	s	s	s	s	s	-	s	s	s	s	1	-	-	1	-	-	-	-	-	-	-	-	1	-	-	s	-	1	1	-	1	s	-	-	-	-	1	s	-	-	-	-	-	-	-	-	-	-
14.27-18	gpo2	s	s	s	s	s	-	s	s	s	s	-	0	0	-	0	0	0	0	0	0	0	0	-	0	0	s	0	-	-	0	-	s	-	-	-	-	-	s	-	-	-	-	-	-	-	-	-	-
14.27-18	prob	1.000	1.000	1.000	1.000	1.000	-	1.000	1.000	1.000	1.000	-	1.000	1.000	-	1.000	1.000	1.000	1.000	1.000	1.000	1.000	1.000	-	1.000	1.000	1.000	1.000	-	-	1.000	-	1.000	-	-	-	-	-	1.000	-	-	-	-	-	-	-	-	-	-
14.27-54	hap1	A	A	B	B	A	A	B	A	A	B	B	B	A	B	A	B	B	A	B	B	B	B	A	A	B	B	B	A	B	B	B	A	A	A	B	B	B	A	A	A	B	A	B	A	A	A	A	A
14.27-54	hap2	A	A	B	B	A	A	B	A	A	B	B	B	A	B	A	B	B	A	B	B	B	B	A	A	B	B	B	A	B	B	B	A	A	A	B	B	B	A	A	A	B	A	B	A	A	A	A	A
14.27-54	gpo1	1	1	1	1	1	-	1	1	1	1	1	-	-	1	-	-	-	-	-	-	-	-	1	-	-	1	-	1	1	-	1	1	-	-	-	-	1	1	-	-	-	-	-	-	-	-	-	-
14.27-54	gpo2	1	1	1	1	1	-	1	1	1	1	-	1	1	-	1	1	1	1	1	1	1	1	-	1	1	1	1	-	-	1	-	1	-	-	-	-	-	1	-	-	-	-	-	-	-	-	-	-
14.27-54	prob	-	-	-	-	-	-	-	-	-	-	-	-	-	-	-	-	-	-	-	-	-	-	-	-	-	-	-	-	-	-	-	-	-	-	-	-	-	-	-	-	-	-	-	-	-	-	-	-
14.27-63	hap1	A	A	B	B	A	A	B	A	A	B	B	B	A	B	A	B	B	A	B	B	B	B	A	A	B	B	B	A	B	B	B	A	A	A	B	B	B	A	A	A	B	A	B	A	A	A	A	A
14.27-63	hap2	A	A	B	B	A	A	B	A	A	B	B	B	A	B	A	B	B	A	B	B	B	B	A	A	B	B	B	A	B	B	B	A	A	A	B	B	B	A	A	A	B	A	B	A	A	A	A	A
14.27-63	gpo1	1	1	1	1	1	-	1	1	1	1	1	-	-	1	-	-	-	-	-	-	-	-	1	-	-	1	-	1	1	-	1	1	-	-	-	-	1	1	-	-	-	-	-	-	-	-	-	-
14.27-63	gpo2	1	1	1	1	1	-	1	1	1	1	-	1	1	-	1	1	1	1	1	1	1	1	-	1	1	1	1	-	-	1	-	1	-	-	-	-	-	1	-	-	-	-	-	-	-	-	-	-
14.27-63	prob	-	-	-	-	-	-	-	-	-	-	-	-	-	-	-	-	-	-	-	-	-	-	-	-	-	-	-	-	-	-	-	-	-	-	-	-	-	-	-	-	-	-	-	-	-	-	-	-
14.27-67	hap1	A	A	B	B	A	A	B	A	A	B	B	B	A	B	A	B	B	A	B	B	B	B	A	A	B	B	B	A	B	B	B	A	A	A	B	B	B	A	A	A	B	A	B	A	A	A	A	A
14.27-67	hap2	A	A	B	B	A	A	B	A	A	B	B	B	A	B	A	B	B	A	B	B	B	B	A	A	B	B	B	A	B	B	B	A	A	A	B	B	B	A	A	A	B	A	B	A	A	A	A	A
14.27-67	gpo1	1	1	1	1	1	-	1	1	1	1	1	-	-	1	-	-	-	-	-	-	-	-	1	-	-	1	-	1	1	-	1	1	-	-	-	-	1	1	-	-	-	-	-	-	-	-	-	-
14.27-67	gpo2	1	1	1	1	1	-	1	1	1	1	-	1	1	-	1	1	1	1	1	1	1	1	-	1	1	1	1	-	-	1	-	1	-	-	-	-	-	1	-	-	-	-	-	-	-	-	-	-
14.27-67	prob	-	-	-	-	-	-	-	-	-	-	-	-	-	-	-	-	-	-	-	-	-	-	-	-	-	-	-	-	-	-	-	-	-	-	-	-	-	-	-	-	-	-	-	-	-	-	-	-
14.27-72	hap1	B	B	A	A	B	A	A	B	B	A	A	B	A	A	A	B	B	A	B	B	B	B	B	A	B	A	B	B	A	B	A	B	A	A	B	B	A	B	A	A	B	A	B	A	A	A	A	A
14.27-72	hap2	B	B	A	A	B	A	A	B	B	A	B	A	B	B	B	A	A	B	A	A	A	A	A	B	A	A	A	A	B	A	B	B	A	A	B	B	B	B	A	A	B	A	B	A	A	A	A	A
14.27-72	gpo1	0	0	0	0	0	-	0	0	0	0	0	-	-	0	-	-	-	-	-	-	-	-	0	-	-	0	-	0	0	-	0	0	-	-	-	-	0	0	-	-	-	-	-	-	-	-	-	-
14.27-72	gpo2	0	0	0	0	0	-	0	0	0	0	-	0	0	-	0	0	0	0	0	0	0	0	-	0	0	0	0	-	-	0	-	0	-	-	-	-	-	0	-	-	-	-	-	-	-	-	-	-
14.27-72	prob	-	-	-	-	-	-	-	-	-	-	1.000	1.000	1.000	1.000	1.000	1.000	1.000	1.000	1.000	1.000	1.000	1.000	1.000	1.000	1.000	-	1.000	1.000	1.000	1.000	1.000	-	-	-	-	-	1.000	-	-	-	-	-	-	-	-	-	-	-
14.27-77	hap1	A	A	B	B	A	A	B	A	A	B	B	B	A	B	A	B	B	A	B	B	B	B	A	A	B	B	B	A	B	B	B	A	A	A	B	B	B	A	A	A	B	A	B	A	A	A	A	A
14.27-77	hap2	A	A	B	B	A	A	B	A	A	B	B	B	A	B	A	B	B	A	B	B	B	B	A	A	B	B	B	A	B	B	B	A	A	A	B	B	B	A	A	A	B	A	B	A	A	A	A	A
14.27-77	gpo1	1	1	1	1	1	-	1	1	1	1	1	-	-	1	-	-	-	-	-	-	-	-	1	-	-	1	-	1	1	-	1	1	-	-	-	-	1	1	-	-	-	-	-	-	-	-	-	-
14.27-77	gpo2	1	1	1	1	1	-	1	1	1	1	-	1	1	-	1	1	1	1	1	1	1	1	-	1	1	1	1	-	-	1	-	1	-	-	-	-	-	1	-	-	-	-	-	-	-	-	-	-
14.27-77	prob	-	-	-	-	-	-	-	-	-	-	-	-	-	-	-	-	-	-	-	-	-	-	-	-	-	-	-	-	-	-	-	-	-	-	-	-	-	-	-	-	-	-	-	-	-	-	-	-
14.27-78	hap1	A	A	B	B	A	A	B	A	A	B	B	B	A	B	A	B	B	A	B	B	B	B	A	A	B	B	B	A	B	B	B	A	A	A	B	B	B	A	A	A	B	A	B	A	A	A	A	A
14.27-78	hap2	A	A	B	B	A	A	B	A	A	B	B	B	A	B	A	B	B	A	B	B	B	B	A	A	B	B	B	A	B	B	B	A	A	A	B	B	B	A	A	A	B	A	B	A	A	A	A	A
14.27-78	gpo1	1	1	1	1	1	-	1	1	1	1	1	-	-	1	-	-	-	-	-	-	-	-	1	-	-	1	-	1	1	-	1	1	-	-	-	-	1	1	-	-	-	-	-	-	-	-	-	-
14.27-78	gpo2	1	1	1	1	1	-	1	1	1	1	-	1	1	-	1	1	1	1	1	1	1	1	-	1	1	1	1	-	-	1	-	1	-	-	-	-	-	1	-	-	-	-	-	-	-	-	-	-
14.27-78	prob	-	-	-	-	-	-	-	-	-	-	-	-	-	-	-	-	-	-	-	-	-	-	-	-	-	-	-	-	-	-	-	-	-	-	-	-	-	-	-	-	-	-	-	-	-	-	-	-
14.27-82	hap1	A	A	B	B	A	A	B	A	A	B	B	B	A	B	A	B	B	A	B	B	B	B	A	A	B	B	B	A	B	B	B	A	A	A	B	B	B	A	A	A	B	A	B	A	A	A	A	A
14.27-82	hap2	B	B	A	A	B	A	A	B	B	A	B	A	B	B	B	A	A	B	A	A	A	A	A	B	A	A	A	A	B	A	B	B	A	A	B	B	B	B	A	A	B	A	B	A	A	A	A	A
14.27-82	gpo1	s	s	s	s	s	-	s	s	s	s	1	-	-	1	-	-	-	-	-	-	-	-	1	-	-	s	-	1	1	-	1	s	-	-	-	-	1	s	-	-	-	-	-	-	-	-	-	-
14.27-82	gpo2	s	s	s	s	s	-	s	s	s	s	-	0	0	-	0	0	0	0	0	0	0	0	-	0	0	s	0	-	-	0	-	s	-	-	-	-	-	s	-	-	-	-	-	-	-	-	-	-
14.27-82	prob	1.000	1.000	1.000	1.000	1.000	-	1.000	1.000	1.000	1.000	-	1.000	1.000	-	1.000	1.000	1.000	1.000	1.000	1.000	1.000	1.000	-	1.000	1.000	1.000	1.000	-	-	1.000	-	1.000	-	-	-	-	-	1.000	-	-	-	-	-	-	-	-	-	-
14.27-84	hap1	A	A	B	B	A	A	B	A	A	B	B	B	A	B	A	B	B	A	B	B	B	B	A	A	B	B	B	-	B	B	B	A	A	A	B	B	B	A	A	A	B	A	B	A	A	A	A	A
14.27-84	hap2	A	A	B	B	A	A	B	A	A	B	B	B	A	B	A	B	B	A	B	B	B	B	A	A	B	B	B	-	B	B	B	A	A	A	B	B	B	A	A	A	B	A	B	A	A	A	A	A
14.27-84	gpo1	1	1	1	1	1	-	1	1	1	1	1	-	-	1	-	-	-	-	-	-	-	-	1	-	-	1	-	-	1	-	1	1	-	-	-	-	1	1	-	-	-	-	-	-	-	-	-	-
14.27-84	gpo2	1	1	1	1	1	-	1	1	1	1	-	1	1	-	1	1	1	1	1	1	1	1	-	1	1	1	1	-	-	1	-	1	-	-	-	-	-	1	-	-	-	-	-	-	-	-	-	-
14.27-84	prob	-	-	-	-	-	-	-	-	-	-	-	-	-	-	-	-	-	-	-	-	-	-	-	-	-	-	-	-	-	-	-	-	-	-	-	-	-	-	-	-	-	-	-	-	-	-	-	-
14.28.3	hap1	B	B	A	A	B	A	A	B	B	A	A	B	A	A	A	B	B	A	B	B	B	B	B	A	B	A	B	B	A	B	A	B	A	A	B	B	A	B	B	B	B	A	B	A	A	A	A	A
14.28.3	hap2	A	A	B	B	A	A	B	A	A	B	B	B	A	B	A	B	B	A	B	B	B	B	A	A	B	B	B	A	B	B	B	A	A	A	B	B	B	A	A	A	B	A	B	A	A	A	A	A
14.28.3	gpo1	0	0	0	0	0	-	0	0	0	0	0	-	-	0	-	-	-	-	-	-	-	-	0	-	-	0	-	0	0	-	0	0	-	-	-	-	0	0	0	0	-	-	-	-	-	-	-	-
14.28.3	gpo2	-	-	-	-	-	-	-	-	-	-	-	-	-	-	-	-	-	-	-	-	-	-	-	-	-	-	-	-	-	-	-	-	-	-	-	-	-	-	-	-	-	-	-	-	-	-	-	-
14.28.3	prob	1.000	1.000	1.000	1.000	1.000	-	1.000	1.000	1.000	1.000	1.000	-	-	1.000	-	-	-	-	-	-	-	-	1.000	-	-	1.000	-	1.000	1.000	-	1.000	1.000	-	-	-	-	1.000	1.000	1.000	1.000	-	-	-	-	-	-	-	-
14.28-1	hap1	B	B	A	A	B	A	A	B	B	A	A	B	A	A	A	B	B	A	B	B	B	B	B	A	B	A	B	B	A	B	A	B	A	A	B	B	A	B	B	B	B	A	B	A	A	A	A	A
14.28-1	hap2	A	A	B	B	A	A	B	A	A	B	B	B	A	B	A	B	B	A	B	B	B	B	A	A	B	B	B	A	B	B	B	A	A	A	B	B	B	A	A	A	B	A	B	A	A	A	A	A
14.28-1	gpo1	0	0	0	0	0	-	0	0	0	0	0	-	-	0	-	-	-	-	-	-	-	-	0	-	-	0	-	0	0	-	0	0	-	-	-	-	0	0	0	0	-	-	-	-	-	-	-	-
14.28-1	gpo2	-	-	-	-	-	-	-	-	-	-	-	-	-	-	-	-	-	-	-	-	-	-	-	-	-	-	-	-	-	-	-	-	-	-	-	-	-	-	-	-	-	-	-	-	-	-	-	-
14.28-1	prob	1.000	1.000	1.000	1.000	1.000	-	1.000	1.000	1.000	1.000	1.000	-	-	1.000	-	-	-	-	-	-	-	-	1.000	-	-	1.000	-	1.000	1.000	-	1.000	1.000	-	-	-	-	1.000	1.000	1.000	1.000	-	-	-	-	-	-	-	-
14.28-2	hap1	B	B	A	A	B	A	A	B	B	A	A	B	A	A	A	B	B	A	B	B	B	B	B	A	B	A	B	B	A	B	A	B	A	A	B	B	A	B	B	B	B	A	B	A	A	A	A	A
14.28-2	hap2	A	A	B	B	A	A	B	A	A	B	B	B	A	B	A	B	B	A	B	B	B	B	A	A	B	B	B	A	B	B	B	A	A	A	B	B	B	A	A	A	B	A	B	A	A	A	A	A
14.28-2	gpo1	0	0	0	0	0	-	0	0	0	0	0	-	-	0	-	-	-	-	-	-	-	-	0	-	-	0	-	0	0	-	0	0	-	-	-	-	0	0	0	0	-	-	-	-	-	-	-	-
14.28-2	gpo2	-	-	-	-	-	-	-	-	-	-	-	-	-	-	-	-	-	-	-	-	-	-	-	-	-	-	-	-	-	-	-	-	-	-	-	-	-	-	-	-	-	-	-	-	-	-	-	-
14.28-2	prob	1.000	1.000	1.000	1.000	1.000	-	1.000	1.000	1.000	1.000	1.000	-	-	1.000	-	-	-	-	-	-	-	-	1.000	-	-	1.000	-	1.000	1.000	-	1.000	1.000	-	-	-	-	1.000	1.000	1.000	1.000	-	-	-	-	-	-	-	-
14.28-21	hap1	A	A	B	B	A	A	B	A	A	B	B	B	A	B	A	B	B	A	B	B	B	B	A	A	B	B	B	A	B	B	B	A	A	A	B	B	B	A	A	A	B	A	B	A	A	A	A	A
14.28-21	hap2	A	A	B	B	A	A	B	A	A	B	B	B	A	B	A	B	B	A	B	B	B	B	A	A	B	B	B	A	B	B	B	A	A	A	B	B	B	A	A	A	B	A	B	A	A	A	A	A
14.28-21	gpo1	1	1	1	1	1	-	1	1	1	1	1	-	-	1	-	-	-	-	-	-	-	-	1	-	-	1	-	1	1	-	1	1	-	-	-	-	1	1	1	1	-	-	-	-	-	-	-	-
14.28-21	gpo2	-	-	-	-	-	-	-	-	-	-	-	-	-	-	-	-	-	-	-	-	-	-	-	-	-	-	-	-	-	-	-	-	-	-	-	-	-	-	-	-	-	-	-	-	-	-	-	-
14.28-21	prob	-	-	-	-	-	-	-	-	-	-	-	-	-	-	-	-	-	-	-	-	-	-	-	-	-	-	-	-	-	-	-	-	-	-	-	-	-	-	-	-	-	-	-	-	-	-	-	-
14.28-3	hap1	B	B	A	A	B	A	A	B	B	A	A	B	A	A	A	B	B	A	B	B	B	B	B	A	B	A	B	B	A	B	A	B	A	A	B	B	A	B	B	B	B	A	B	A	A	A	A	A
14.28-3	hap2	A	A	B	B	A	A	B	A	A	B	B	B	A	B	A	B	B	A	B	B	B	B	A	A	B	B	B	A	B	B	B	A	A	A	B	B	B	A	A	A	B	A	B	A	A	A	A	A
14.28-3	gpo1	0	0	0	0	0	-	0	0	0	0	0	-	-	0	-	-	-	-	-	-	-	-	0	-	-	0	-	0	0	-	0	0	-	-	-	-	0	0	0	0	-	-	-	-	-	-	-	-
14.28-3	gpo2	-	-	-	-	-	-	-	-	-	-	-	-	-	-	-	-	-	-	-	-	-	-	-	-	-	-	-	-	-	-	-	-	-	-	-	-	-	-	-	-	-	-	-	-	-	-	-	-
14.28-3	prob	1.000	1.000	1.000	1.000	1.000	-	1.000	1.000	1.000	1.000	1.000	-	-	1.000	-	-	-	-	-	-	-	-	1.000	-	-	1.000	-	1.000	1.000	-	1.000	1.000	-	-	-	-	1.000	1.000	1.000	1.000	-	-	-	-	-	-	-	-
14.28-4	hap1	B	B	A	A	B	A	A	B	B	A	A	B	A	A	A	B	B	A	B	B	B	B	B	A	B	A	B	B	A	B	A	B	A	A	B	B	A	B	B	B	B	A	B	A	A	A	A	A
14.28-4	hap2	A	A	B	B	A	A	B	A	A	B	B	B	A	B	A	B	B	A	B	B	B	B	A	A	B	B	B	A	B	B	B	A	A	A	B	B	B	A	A	A	B	A	B	A	A	A	A	A
14.28-4	gpo1	0	0	0	0	0	-	0	0	0	0	0	-	-	0	-	-	-	-	-	-	-	-	0	-	-	0	-	0	0	-	0	0	-	-	-	-	0	0	0	0	-	-	-	-	-	-	-	-
14.28-4	gpo2	-	-	-	-	-	-	-	-	-	-	-	-	-	-	-	-	-	-	-	-	-	-	-	-	-	-	-	-	-	-	-	-	-	-	-	-	-	-	-	-	-	-	-	-	-	-	-	-
14.28-4	prob	1.000	1.000	1.000	1.000	1.000	-	1.000	1.000	1.000	1.000	1.000	-	-	1.000	-	-	-	-	-	-	-	-	1.000	-	-	1.000	-	1.000	1.000	-	1.000	1.000	-	-	-	-	1.000	1.000	1.000	1.000	-	-	-	-	-	-	-	-
14.28-5	hap1	A	A	B	B	A	A	B	A	A	B	B	B	A	B	A	B	B	A	B	B	B	B	A	A	B	B	B	A	B	B	B	A	A	A	B	B	B	A	A	A	B	A	B	A	A	A	A	A
14.28-5	hap2	A	A	B	B	A	A	B	A	A	B	B	B	A	B	A	B	B	A	B	B	B	B	A	A	B	B	B	A	B	B	B	A	A	A	B	B	B	A	A	A	B	A	B	A	A	A	A	A
14.28-5	gpo1	1	1	1	1	1	-	1	1	1	1	1	-	-	1	-	-	-	-	-	-	-	-	1	-	-	1	-	1	1	-	1	1	-	-	-	-	1	1	1	1	-	-	-	-	-	-	-	-
14.28-5	gpo2	-	-	-	-	-	-	-	-	-	-	-	-	-	-	-	-	-	-	-	-	-	-	-	-	-	-	-	-	-	-	-	-	-	-	-	-	-	-	-	-	-	-	-	-	-	-	-	-
14.28-5	prob	-	-	-	-	-	-	-	-	-	-	-	-	-	-	-	-	-	-	-	-	-	-	-	-	-	-	-	-	-	-	-	-	-	-	-	-	-	-	-	-	-	-	-	-	-	-	-	-
14.28-8	hap1	B	B	A	A	B	A	A	B	B	A	A	B	A	A	A	B	B	A	B	B	B	B	B	A	B	A	B	B	A	B	A	B	A	A	B	B	A	B	B	B	B	A	B	A	A	A	A	A
14.28-8	hap2	A	A	B	B	A	A	B	A	A	B	B	B	A	B	A	B	B	A	B	B	B	B	A	A	B	B	B	A	B	B	B	A	A	A	B	B	B	A	A	A	B	A	B	A	A	A	A	A
14.28-8	gpo1	0	0	0	0	0	-	0	0	0	0	0	-	-	0	-	-	-	-	-	-	-	-	0	-	-	0	-	0	0	-	0	0	-	-	-	-	0	0	0	0	-	-	-	-	-	-	-	-
14.28-8	gpo2	-	-	-	-	-	-	-	-	-	-	-	-	-	-	-	-	-	-	-	-	-	-	-	-	-	-	-	-	-	-	-	-	-	-	-	-	-	-	-	-	-	-	-	-	-	-	-	-
14.28-8	prob	1.000	1.000	1.000	1.000	1.000	-	1.000	1.000	1.000	1.000	1.000	-	-	1.000	-	-	-	-	-	-	-	-	1.000	-	-	1.000	-	1.000	1.000	-	1.000	1.000	-	-	-	-	1.000	1.000	1.000	1.000	-	-	-	-	-	-	-	-
14.28-9	hap1	A	A	B	B	A	A	B	A	A	B	B	B	A	B	A	B	B	A	B	B	B	B	A	A	B	B	B	A	B	B	B	A	A	A	B	B	B	A	A	A	B	A	B	A	A	A	A	A
14.28-9	hap2	A	A	B	B	A	A	B	A	A	B	B	B	A	B	A	B	B	A	B	B	B	B	A	A	B	B	B	A	B	B	B	A	A	A	B	B	B	A	A	A	B	A	B	A	A	A	A	A
14.28-9	gpo1	1	1	1	1	1	-	1	1	1	1	1	-	-	1	-	-	-	-	-	-	-	-	1	-	-	1	-	1	1	-	1	1	-	-	-	-	1	1	1	1	-	-	-	-	-	-	-	-
14.28-9	gpo2	-	-	-	-	-	-	-	-	-	-	-	-	-	-	-	-	-	-	-	-	-	-	-	-	-	-	-	-	-	-	-	-	-	-	-	-	-	-	-	-	-	-	-	-	-	-	-	-
14.28-9	prob	-	-	-	-	-	-	-	-	-	-	-	-	-	-	-	-	-	-	-	-	-	-	-	-	-	-	-	-	-	-	-	-	-	-	-	-	-	-	-	-	-	-	-	-	-	-	-	-
14.44-35	hap1	B	B	A	A	B	A	A	B	B	A	A	B	A	A	A	B	B	A	B	B	B	B	B	A	B	A	B	B	A	B	A	B	A	A	B	B	A	B	B	B	B	A	B	A	A	A	A	A
14.44-35	hap2	A	A	B	B	A	A	B	A	A	B	B	B	A	B	A	B	B	A	B	B	B	B	A	A	B	B	B	A	B	B	B	A	A	A	B	B	B	A	A	A	B	A	B	A	A	A	A	A
14.44-35	gpo1	0	0	0	0	0	-	0	0	0	0	0	-	-	0	-	-	-	-	-	-	-	-	0	-	-	0	-	0	0	-	0	0	-	-	-	-	0	0	0	0	-	-	-	-	-	-	-	-
14.44-35	gpo2	-	-	-	-	-	-	-	-	-	-	-	-	-	-	-	-	-	-	-	-	-	-	-	-	-	-	-	-	-	-	-	-	-	-	-	-	-	-	-	-	-	-	-	-	-	-	-	-
14.44-35	prob	1.000	1.000	1.000	1.000	1.000	-	1.000	1.000	1.000	1.000	1.000	-	-	1.000	-	-	-	-	-	-	-	-	1.000	-	-	1.000	-	1.000	1.000	-	1.000	1.000	-	-	-	-	1.000	1.000	1.000	1.000	-	-	-	-	-	-	-	-
14.85-16	hap1	B	B	A	A	B	A	A	B	B	A	A	B	A	A	A	B	B	A	B	B	B	B	B	A	B	A	B	B	A	B	A	B	A	A	B	B	A	B	B	B	B	A	B	A	A	A	A	A
14.85-16	hap2	A	A	B	B	A	A	B	A	A	B	B	B	A	B	A	B	B	A	B	B	B	B	A	A	B	B	B	A	B	B	B	A	A	A	B	B	B	A	A	A	B	A	B	A	A	A	A	A
14.85-16	gpo1	0	0	0	0	0	-	0	0	0	0	0	-	-	0	-	-	-	-	-	-	-	-	0	-	-	0	-	0	0	-	0	0	-	-	-	-	0	0	0	0	-	-	-	-	-	-	-	-
14.85-16	gpo2	-	-	-	-	-	-	-	-	-	-	-	-	-	-	-	-	-	-	-	-	-	-	-	-	-	-	-	-	-	-	-	-	-	-	-	-	-	-	-	-	-	-	-	-	-	-	-	-
14.85-16	prob	1.000	1.000	1.000	1.000	1.000	-	1.000	1.000	1.000	1.000	1.000	-	-	1.000	-	-	-	-	-	-	-	-	1.000	-	-	1.000	-	1.000	1.000	-	1.000	1.000	-	-	-	-	1.000	1.000	1.000	1.000	-	-	-	-	-	-	-	-
14.33-1	hap1	A	A	B	B	A	A	B	A	A	B	B	B	A	B	A	B	B	A	B	B	B	B	A	A	B	B	B	A	-	B	B	A	A	A	B	B	B	A	A	-	B	A	B	A	A	A	A	A
14.33-1	hap2	B	B	A	A	B	A	A	B	B	A	A	B	A	A	A	B	B	A	B	B	B	B	B	A	B	A	B	B	-	B	A	B	A	A	B	B	A	B	B	-	B	A	B	A	A	A	A	A
14.33-1	gpo1	-	-	-	-	-	-	-	-	-	-	-	-	-	-	-	-	-	-	-	-	-	-	-	-	-	-	-	-	-	-	-	-	-	-	-	-	-	-	-	-	-	-	-	-	-	-	-	-
14.33-1	gpo2	-	-	-	-	-	-	-	-	-	-	-	1	1	1	1	1	1	1	1	1	1	1	1	1	1	-	1	1	-	1	1	1	1	1	1	1	1	-	1	-	1	1	1	1	1	1	1	1
14.33-1	prob	1.000	1.000	1.000	1.000	1.000	-	1.000	1.000	1.000	1.000	1.000	-	-	1.000	-	-	-	-	-	-	-	-	1.000	-	-	1.000	-	1.000	-	-	1.000	1.000	-	-	-	-	1.000	1.000	1.000	-	-	-	-	-	-	-	-	-
14.33-10	hap1	A	A	B	B	A	A	B	A	A	B	B	B	A	B	A	B	B	A	B	B	B	B	A	A	B	B	B	A	B	B	B	A	A	A	B	B	B	A	A	A	B	A	B	A	A	A	A	A
14.33-10	hap2	B	B	A	A	B	A	A	B	B	A	A	B	A	A	A	B	B	A	B	B	B	B	B	A	B	A	B	B	A	B	A	B	A	A	B	B	A	B	B	B	B	A	B	A	A	A	A	A
14.33-10	gpo1	-	-	-	-	-	-	-	-	-	-	-	-	-	-	-	-	-	-	-	-	-	-	-	-	-	-	-	-	-	-	-	-	-	-	-	-	-	-	-	-	-	-	-	-	-	-	-	-
14.33-10	gpo2	-	-	-	-	-	-	-	-	-	-	-	1	1	1	1	1	1	1	1	1	1	1	1	1	1	-	1	1	1	1	1	1	1	1	1	1	1	-	1	1	1	1	1	1	1	1	1	1
14.33-10	prob	1.000	1.000	1.000	1.000	1.000	-	1.000	1.000	1.000	1.000	1.000	-	-	1.000	-	-	-	-	-	-	-	-	1.000	-	-	1.000	-	1.000	1.000	-	1.000	1.000	-	-	-	-	1.000	1.000	1.000	1.000	-	-	-	-	-	-	-	-
14.33-15	hap1	A	A	B	B	A	A	B	A	A	B	B	B	A	B	A	B	B	A	B	B	B	B	A	A	B	B	B	A	B	B	B	A	A	A	B	B	B	A	A	A	B	A	B	A	A	A	A	A
14.33-15	hap2	B	B	A	A	B	A	A	B	B	A	A	A	B	B	B	A	A	B	A	A	A	A	A	B	A	A	A	A	B	A	B	A	B	B	A	A	B	B	A	A	A	B	A	B	B	B	B	B
14.33-15	gpo1	-	-	-	-	-	-	-	-	-	-	-	-	-	-	-	-	-	-	-	-	-	-	-	-	-	-	-	-	-	-	-	-	-	-	-	-	-	-	-	-	-	-	-	-	-	-	-	-
14.33-15	gpo2	-	-	-	-	-	-	-	-	-	-	-	0	0	0	0	0	0	0	0	0	0	0	0	0	0	-	0	0	0	0	0	0	0	0	0	0	0	-	0	0	0	0	0	0	0	0	0	0
14.33-15	prob	1.000	1.000	1.000	1.000	1.000	-	1.000	1.000	1.000	1.000	1.000	1.000	1.000	-	1.000	1.000	1.000	1.000	1.000	1.000	1.000	1.000	-	1.000	1.000	1.000	1.000	-	-	1.000	-	-	1.000	1.000	1.000	1.000	-	1.000	-	-	1.000	1.000	1.000	1.000	1.000	1.000	1.000	1.000
14.33-17	hap1	A	A	B	B	A	A	B	A	A	B	B	B	A	B	A	B	B	A	B	B	B	B	A	A	B	B	B	A	B	B	B	A	A	A	B	B	B	A	A	A	B	A	B	A	A	A	A	A
14.33-17	hap2	B	B	A	A	B	A	A	B	B	A	A	A	B	B	B	A	A	B	A	A	A	A	A	B	A	A	A	A	B	A	B	A	B	B	A	A	B	B	A	A	A	B	A	B	B	B	B	B
14.33-17	gpo1	-	-	-	-	-	-	-	-	-	-	-	-	-	-	-	-	-	-	-	-	-	-	-	-	-	-	-	-	-	-	-	-	-	-	-	-	-	-	-	-	-	-	-	-	-	-	-	-
14.33-17	gpo2	-	-	-	-	-	-	-	-	-	-	-	0	0	0	0	0	0	0	0	0	0	0	0	0	0	-	0	0	0	0	0	0	0	0	0	0	0	-	0	0	0	0	0	0	0	0	0	0
14.33-17	prob	1.000	1.000	1.000	1.000	1.000	-	1.000	1.000	1.000	1.000	1.000	1.000	1.000	-	1.000	1.000	1.000	1.000	1.000	1.000	1.000	1.000	-	1.000	1.000	1.000	1.000	-	-	1.000	-	-	1.000	1.000	1.000	1.000	-	1.000	-	-	1.000	1.000	1.000	1.000	1.000	1.000	1.000	1.000
14.33-18	hap1	A	A	B	B	A	A	B	A	A	B	B	B	A	B	A	B	B	A	B	B	B	B	A	A	B	B	B	A	B	B	B	A	A	A	B	B	B	A	A	A	B	A	B	A	A	A	A	A
14.33-18	hap2	B	B	A	A	B	A	A	B	B	A	A	A	B	B	B	A	A	B	A	A	A	A	A	B	A	A	A	A	B	A	B	A	B	B	A	A	B	B	A	A	A	B	A	B	B	B	B	B
14.33-18	gpo1	-	-	-	-	-	-	-	-	-	-	-	-	-	-	-	-	-	-	-	-	-	-	-	-	-	-	-	-	-	-	-	-	-	-	-	-	-	-	-	-	-	-	-	-	-	-	-	-
14.33-18	gpo2	-	-	-	-	-	-	-	-	-	-	-	0	0	0	0	0	0	0	0	0	0	0	0	0	0	-	0	0	0	0	0	0	0	0	0	0	0	-	0	0	0	0	0	0	0	0	0	0
14.33-18	prob	1.000	1.000	1.000	1.000	1.000	-	1.000	1.000	1.000	1.000	1.000	1.000	1.000	-	1.000	1.000	1.000	1.000	1.000	1.000	1.000	1.000	-	1.000	1.000	1.000	1.000	-	-	1.000	-	-	1.000	1.000	1.000	1.000	-	1.000	-	-	1.000	1.000	1.000	1.000	1.000	1.000	1.000	1.000
14.33-19	hap1	A	A	B	B	A	A	B	A	A	B	B	B	A	B	A	B	B	A	B	B	B	B	A	A	B	B	B	A	B	B	B	A	A	A	B	B	B	A	A	A	B	A	B	A	A	A	A	A
14.33-19	hap2	B	B	A	A	B	A	A	B	B	A	A	A	B	B	B	A	A	B	A	A	A	A	A	B	A	A	A	A	B	A	B	A	B	B	A	A	B	B	A	A	A	B	A	B	B	B	B	B
14.33-19	gpo1	-	-	-	-	-	-	-	-	-	-	-	-	-	-	-	-	-	-	-	-	-	-	-	-	-	-	-	-	-	-	-	-	-	-	-	-	-	-	-	-	-	-	-	-	-	-	-	-
14.33-19	gpo2	-	-	-	-	-	-	-	-	-	-	-	0	0	0	0	0	0	0	0	0	0	0	0	0	0	-	0	0	0	0	0	0	0	0	0	0	0	-	0	0	0	0	0	0	0	0	0	0
14.33-19	prob	1.000	1.000	1.000	1.000	1.000	-	1.000	1.000	1.000	1.000	1.000	1.000	1.000	-	1.000	1.000	1.000	1.000	1.000	1.000	1.000	1.000	-	1.000	1.000	1.000	1.000	-	-	1.000	-	-	1.000	1.000	1.000	1.000	-	1.000	-	-	1.000	1.000	1.000	1.000	1.000	1.000	1.000	1.000
14.33-2	hap1	A	A	B	B	A	A	B	A	A	B	B	B	A	B	A	B	B	A	B	B	B	B	A	A	B	B	B	A	B	B	B	A	A	A	B	B	B	A	A	A	B	A	B	A	A	A	A	A
14.33-2	hap2	B	B	A	A	B	A	A	B	B	A	A	B	A	A	A	B	B	A	B	B	B	B	B	A	B	A	B	B	A	B	A	B	A	A	B	B	A	B	B	B	B	A	B	A	A	A	A	A
14.33-2	gpo1	-	-	-	-	-	-	-	-	-	-	-	-	-	-	-	-	-	-	-	-	-	-	-	-	-	-	-	-	-	-	-	-	-	-	-	-	-	-	-	-	-	-	-	-	-	-	-	-
14.33-2	gpo2	-	-	-	-	-	-	-	-	-	-	-	1	1	1	1	1	1	1	1	1	1	1	1	1	1	-	1	1	1	1	1	1	1	1	1	1	1	-	1	1	1	1	1	1	1	1	1	1
14.33-2	prob	1.000	1.000	1.000	1.000	1.000	-	1.000	1.000	1.000	1.000	1.000	-	-	1.000	-	-	-	-	-	-	-	-	1.000	-	-	1.000	-	1.000	1.000	-	1.000	1.000	-	-	-	-	1.000	1.000	1.000	1.000	-	-	-	-	-	-	-	-
14.33-22	hap1	A	A	B	B	A	A	B	A	A	B	B	B	A	B	A	B	B	A	B	B	B	B	A	A	B	B	B	A	B	B	B	A	A	A	B	B	B	A	A	A	B	A	B	A	A	A	A	A
14.33-22	hap2	B	B	A	A	B	A	A	B	B	A	A	B	A	A	A	B	B	A	B	B	B	B	B	A	B	A	B	B	A	B	A	B	A	A	B	B	A	B	B	B	B	A	B	A	A	A	A	A
14.33-22	gpo1	-	-	-	-	-	-	-	-	-	-	-	-	-	-	-	-	-	-	-	-	-	-	-	-	-	-	-	-	-	-	-	-	-	-	-	-	-	-	-	-	-	-	-	-	-	-	-	-
14.33-22	gpo2	-	-	-	-	-	-	-	-	-	-	-	1	1	1	1	1	1	1	1	1	1	1	1	1	1	-	1	1	1	1	1	1	1	1	1	1	1	-	1	1	1	1	1	1	1	1	1	1
14.33-22	prob	1.000	1.000	1.000	1.000	1.000	-	1.000	1.000	1.000	1.000	1.000	-	-	1.000	-	-	-	-	-	-	-	-	1.000	-	-	1.000	-	1.000	1.000	-	1.000	1.000	-	-	-	-	1.000	1.000	1.000	1.000	-	-	-	-	-	-	-	-
14.33-4	hap1	A	A	B	B	A	A	B	A	A	B	B	B	A	B	A	B	B	A	B	B	B	B	A	A	B	B	B	A	B	B	B	A	A	A	B	B	B	A	A	A	B	A	B	A	A	A	A	A
14.33-4	hap2	B	B	A	A	B	A	A	B	B	A	A	A	B	B	B	A	A	B	A	A	A	A	A	B	A	A	A	A	B	A	B	A	B	B	A	A	B	B	A	A	A	B	A	B	B	B	B	B
14.33-4	gpo1	-	-	-	-	-	-	-	-	-	-	-	-	-	-	-	-	-	-	-	-	-	-	-	-	-	-	-	-	-	-	-	-	-	-	-	-	-	-	-	-	-	-	-	-	-	-	-	-
14.33-4	gpo2	-	-	-	-	-	-	-	-	-	-	-	0	0	0	0	0	0	0	0	0	0	0	0	0	0	-	0	0	0	0	0	0	0	0	0	0	0	-	0	0	0	0	0	0	0	0	0	0
14.33-4	prob	1.000	1.000	1.000	1.000	1.000	-	1.000	1.000	1.000	1.000	1.000	1.000	1.000	-	1.000	1.000	1.000	1.000	1.000	1.000	1.000	1.000	-	1.000	1.000	1.000	1.000	-	-	1.000	-	-	1.000	1.000	1.000	1.000	-	1.000	-	-	1.000	1.000	1.000	1.000	1.000	1.000	1.000	1.000
14.33-7	hap1	A	A	B	B	A	A	B	A	A	B	B	B	A	B	A	B	B	A	B	B	B	B	A	A	B	B	B	A	B	B	B	A	A	A	B	B	B	A	A	A	B	A	B	A	A	A	A	A
14.33-7	hap2	B	B	A	A	B	A	A	B	B	A	A	A	B	B	B	A	A	B	A	A	A	A	A	B	A	A	A	A	B	A	B	A	B	B	A	A	B	B	A	A	A	B	A	B	B	B	B	B
14.33-7	gpo1	-	-	-	-	-	-	-	-	-	-	-	-	-	-	-	-	-	-	-	-	-	-	-	-	-	-	-	-	-	-	-	-	-	-	-	-	-	-	-	-	-	-	-	-	-	-	-	-
14.33-7	gpo2	-	-	-	-	-	-	-	-	-	-	-	0	0	0	0	0	0	0	0	0	0	0	0	0	0	-	0	0	0	0	0	0	0	0	0	0	0	-	0	0	0	0	0	0	0	0	0	0
14.33-7	prob	1.000	1.000	1.000	1.000	1.000	-	1.000	1.000	1.000	1.000	1.000	1.000	1.000	-	1.000	1.000	1.000	1.000	1.000	1.000	1.000	1.000	-	1.000	1.000	1.000	1.000	-	-	1.000	-	-	1.000	1.000	1.000	1.000	-	1.000	-	-	1.000	1.000	1.000	1.000	1.000	1.000	1.000	1.000
14.34-11	hap1	B	B	A	A	B	A	A	B	B	A	B	A	B	B	B	A	A	B	A	A	A	A	A	B	A	A	A	A	B	A	B	A	B	B	A	A	B	B	A	A	A	B	A	B	B	B	B	B
14.34-11	hap2	B	B	A	A	B	A	A	B	B	A	A	B	A	A	A	B	B	A	B	B	B	B	B	A	B	A	B	B	A	B	A	B	A	A	B	B	A	B	B	B	B	A	B	A	A	A	A	A
14.34-11	gpo1	0	0	0	0	0	-	0	0	0	0	-	s	s	-	s	s	s	s	s	s	s	s	-	s	s	0	s	-	-	s	-	-	s	s	s	s	-	0	-	-	s	s	s	s	s	s	s	s
14.34-11	gpo2	-	-	-	-	-	-	-	-	-	-	1	s	s	1	s	s	s	s	s	s	s	s	1	s	s	-	s	1	1	s	1	1	s	s	s	s	1	-	1	1	s	s	s	s	s	s	s	s
14.34-11	prob	-	-	-	-	-	-	-	-	-	-	1.000	1.000	1.000	1.000	1.000	1.000	1.000	1.000	1.000	1.000	1.000	1.000	1.000	1.000	1.000	-	1.000	1.000	1.000	1.000	1.000	1.000	1.000	1.000	1.000	1.000	1.000	-	1.000	1.000	1.000	1.000	1.000	1.000	1.000	1.000	1.000	1.000
14.34-13	hap1	A	A	B	B	A	A	B	A	A	B	B	B	A	B	A	B	B	-	A	A	A	A	A	B	A	A	A	A	B	-	B	A	B	B	A	A	B	B	A	A	-	B	A	B	-	-	B	-
14.34-13	hap2	B	B	A	A	B	A	A	B	B	A	B	A	B	B	B	A	A	-	A	A	A	A	A	B	A	A	A	A	B	-	B	A	B	B	A	A	B	B	A	A	-	B	A	B	-	-	B	-
14.34-13	gpo1	1	1	1	1	1	-	1	1	1	1	-	s	s	-	s	s	s	-	0	0	0	0	-	0	0	0	0	-	-	-	-	-	0	0	0	0	-	0	-	-	-	0	0	0	-	-	0	-
14.34-13	gpo2	-	-	-	-	-	-	-	-	-	-	0	s	s	0	s	s	s	-	0	0	0	0	0	0	0	-	0	0	0	-	0	0	0	0	0	0	0	-	0	0	-	0	0	0	-	-	0	-
14.34-13	prob	1.000	1.000	1.000	1.000	1.000	-	1.000	1.000	1.000	1.000	-	1.000	1.000	-	1.000	1.000	1.000	-	-	-	-	-	-	-	-	-	-	-	-	-	-	-	-	-	-	-	-	-	-	-	-	-	-	-	-	-	-	-
14.34-18	hap1	A	A	B	B	A	A	B	A	A	B	B	B	A	B	A	B	B	A	B	B	B	B	A	A	B	B	B	A	B	B	B	A	A	A	B	B	B	A	A	A	B	A	B	A	A	A	A	A
14.34-18	hap2	B	B	A	A	B	A	A	B	B	A	B	A	B	B	B	A	A	B	A	A	A	A	A	B	A	A	A	A	B	A	B	A	B	B	A	A	B	B	A	A	A	B	A	B	B	B	B	B
14.34-18	gpo1	1	1	1	1	1	-	1	1	1	1	-	s	s	-	s	s	s	s	s	s	s	s	-	s	s	1	s	-	-	s	-	-	s	s	s	s	-	1	-	-	s	s	s	s	s	s	s	s
14.34-18	gpo2	-	-	-	-	-	-	-	-	-	-	0	s	s	0	s	s	s	s	s	s	s	s	0	s	s	-	s	0	0	s	0	0	s	s	s	s	0	-	0	0	s	s	s	s	s	s	s	s
14.34-18	prob	1.000	1.000	1.000	1.000	1.000	-	1.000	1.000	1.000	1.000	-	1.000	1.000	-	1.000	1.000	1.000	1.000	1.000	1.000	1.000	1.000	-	1.000	1.000	1.000	1.000	-	-	1.000	-	-	1.000	1.000	1.000	1.000	-	1.000	-	-	1.000	1.000	1.000	1.000	1.000	1.000	1.000	1.000
14.34-21	hap1	A	A	B	B	A	A	B	A	A	B	B	B	A	B	A	B	B	A	B	B	B	B	A	A	B	B	B	A	B	B	B	A	A	A	B	B	B	A	A	A	B	A	B	A	A	A	A	A
14.34-21	hap2	B	B	A	A	B	A	A	B	B	A	B	A	B	B	B	A	A	B	A	A	A	A	A	B	A	A	A	A	B	A	B	A	B	B	A	A	B	B	A	A	A	B	A	B	B	B	B	B
14.34-21	gpo1	1	1	1	1	1	-	1	1	1	1	-	s	s	-	s	s	s	s	s	s	s	s	-	s	s	1	s	-	-	s	-	-	s	s	s	s	-	1	-	-	s	s	s	s	s	s	s	s
14.34-21	gpo2	-	-	-	-	-	-	-	-	-	-	0	s	s	0	s	s	s	s	s	s	s	s	0	s	s	-	s	0	0	s	0	0	s	s	s	s	0	-	0	0	s	s	s	s	s	s	s	s
14.34-21	prob	1.000	1.000	1.000	1.000	1.000	-	1.000	1.000	1.000	1.000	-	1.000	1.000	-	1.000	1.000	1.000	1.000	1.000	1.000	1.000	1.000	-	1.000	1.000	1.000	1.000	-	-	1.000	-	-	1.000	1.000	1.000	1.000	-	1.000	-	-	1.000	1.000	1.000	1.000	1.000	1.000	1.000	1.000
14.34-29	hap1	A	A	B	B	A	A	B	A	A	B	B	B	A	B	A	B	B	A	B	B	B	B	A	A	B	B	B	A	B	B	B	A	A	A	B	B	B	A	A	A	B	A	B	A	A	A	A	A
14.34-29	hap2	B	B	A	A	B	A	A	B	B	A	A	B	A	A	A	B	B	A	B	B	B	B	B	A	B	A	B	B	A	B	A	B	A	A	B	B	A	B	B	B	B	A	B	A	A	A	A	A
14.34-29	gpo1	1	1	1	1	1	-	1	1	1	1	-	1	1	-	1	1	1	1	1	1	1	1	-	1	1	1	1	-	-	1	-	-	1	1	1	1	-	1	-	-	1	1	1	1	1	1	1	1
14.34-29	gpo2	-	-	-	-	-	-	-	-	-	-	1	1	1	1	1	1	1	1	1	1	1	1	1	1	1	-	1	1	1	1	1	1	1	1	1	1	1	-	1	1	1	1	1	1	1	1	1	1
14.34-29	prob	1.000	1.000	1.000	1.000	1.000	-	1.000	1.000	1.000	1.000	1.000	-	-	1.000	-	-	-	-	-	-	-	-	1.000	-	-	1.000	-	1.000	1.000	-	1.000	1.000	-	-	-	-	1.000	1.000	1.000	1.000	-	-	-	-	-	-	-	-
14.34-39	hap1	B	B	A	A	B	A	A	B	B	A	B	A	B	B	B	-	A	-	A	A	A	-	A	B	A	A	A	A	B	A	B	A	B	B	A	A	B	B	A	A	A	B	A	B	B	B	B	B
14.34-39	hap2	B	B	A	A	B	A	A	B	B	A	B	A	B	B	B	-	A	-	A	A	A	-	A	B	A	A	A	A	B	A	B	A	B	B	A	A	B	B	A	A	A	B	A	B	B	B	B	B
14.34-39	gpo1	0	0	0	0	0	-	0	0	0	0	-	0	0	-	0	-	0	-	0	0	0	-	-	0	0	0	0	-	-	0	-	-	0	0	0	0	-	0	-	-	0	0	0	0	0	0	0	0
14.34-39	gpo2	-	-	-	-	-	-	-	-	-	-	0	0	0	0	0	-	0	-	0	0	0	-	0	0	0	-	0	0	0	0	0	0	0	0	0	0	0	-	0	0	0	0	0	0	0	0	0	0
14.34-39	prob	-	-	-	-	-	-	-	-	-	-	-	-	-	-	-	-	-	-	-	-	-	-	-	-	-	-	-	-	-	-	-	-	-	-	-	-	-	-	-	-	-	-	-	-	-	-	-	-
14.34-40	hap1	B	B	A	A	B	A	A	B	B	A	B	A	B	B	B	A	-	-	A	A	A	-	A	B	A	A	A	A	B	A	B	A	-	B	A	A	B	B	A	A	A	B	A	B	-	B	B	B
14.34-40	hap2	B	B	A	A	B	A	A	B	B	A	B	A	B	B	B	A	-	-	A	A	A	-	A	B	A	A	A	A	B	A	B	A	-	B	A	A	B	B	A	A	A	B	A	B	-	B	B	B
14.34-40	gpo1	0	0	0	0	0	-	0	0	0	0	-	0	0	-	0	0	-	-	0	0	0	-	-	0	0	0	0	-	-	0	-	-	-	0	0	0	-	0	-	-	0	0	0	0	-	0	0	0
14.34-40	gpo2	-	-	-	-	-	-	-	-	-	-	0	0	0	0	0	0	-	-	0	0	0	-	0	0	0	-	0	0	0	0	0	0	-	0	0	0	0	-	0	0	0	0	0	0	-	0	0	0
14.34-40	prob	-	-	-	-	-	-	-	-	-	-	-	-	-	-	-	-	-	-	-	-	-	-	-	-	-	-	-	-	-	-	-	-	-	-	-	-	-	-	-	-	-	-	-	-	-	-	-	-
14.34-5	hap1	B	B	A	A	B	A	A	B	B	A	B	A	B	B	B	A	A	B	A	A	A	A	A	B	A	A	A	A	B	A	B	A	B	B	A	A	-	B	A	A	A	B	A	B	B	B	B	B
14.34-5	hap2	B	B	A	A	B	A	A	B	B	A	A	B	A	A	A	B	B	A	B	B	B	B	B	A	B	A	B	B	A	B	A	B	B	B	A	A	-	B	A	A	A	B	A	B	B	B	B	B
14.34-5	gpo1	0	0	0	0	0	-	0	0	0	0	-	s	s	-	s	s	s	s	s	s	s	s	-	s	s	0	s	-	-	s	-	-	0	0	0	0	-	0	-	-	0	0	0	0	0	0	0	0
14.34-5	gpo2	-	-	-	-	-	-	-	-	-	-	1	s	s	1	s	s	s	s	s	s	s	s	1	s	s	-	s	1	1	s	1	1	0	0	0	0	-	-	0	0	0	0	0	0	0	0	0	0
14.34-5	prob	-	-	-	-	-	-	-	-	-	-	1.000	1.000	1.000	1.000	1.000	1.000	1.000	1.000	1.000	1.000	1.000	1.000	1.000	1.000	1.000	-	1.000	1.000	1.000	1.000	1.000	1.000	-	-	-	-	-	-	-	-	-	-	-	-	-	-	-	-
14.34-7	hap1	B	B	A	A	B	A	A	B	B	A	B	A	B	B	B	A	A	B	A	A	A	A	A	B	A	A	A	A	B	A	B	A	B	B	A	A	B	B	A	A	A	B	A	B	B	B	B	B
14.34-7	hap2	B	B	A	A	B	A	A	B	B	A	A	B	A	A	A	B	B	A	B	B	B	B	B	A	B	A	B	B	A	B	A	B	A	A	B	B	A	B	B	B	B	A	B	A	A	A	A	A
14.34-7	gpo1	0	0	0	0	0	-	0	0	0	0	-	s	s	-	s	s	s	s	s	s	s	s	-	s	s	0	s	-	-	s	-	-	s	s	s	s	-	0	-	-	s	s	s	s	s	s	s	s
14.34-7	gpo2	-	-	-	-	-	-	-	-	-	-	1	s	s	1	s	s	s	s	s	s	s	s	1	s	s	-	s	1	1	s	1	1	s	s	s	s	1	-	1	1	s	s	s	s	s	s	s	s
14.34-7	prob	-	-	-	-	-	-	-	-	-	-	1.000	1.000	1.000	1.000	1.000	1.000	1.000	1.000	1.000	1.000	1.000	1.000	1.000	1.000	1.000	-	1.000	1.000	1.000	1.000	1.000	1.000	1.000	1.000	1.000	1.000	1.000	-	1.000	1.000	1.000	1.000	1.000	1.000	1.000	1.000	1.000	1.000
14.37-2	hap1	B	B	A	A	B	A	A	B	B	A	B	A	B	B	B	-	-	-	A	A	-	A	A	B	A	A	A	A	B	A	B	A	B	B	A	A	B	B	A	A	A	B	A	B	B	B	B	B
14.37-2	hap2	B	B	A	A	B	A	A	B	B	A	B	A	B	B	B	-	-	-	A	A	-	A	A	B	A	A	A	A	B	A	B	A	B	B	A	A	B	B	A	A	A	B	A	B	B	B	B	B
14.37-2	gpo1	0	0	0	0	0	-	0	0	0	0	-	0	0	-	0	-	-	-	0	0	-	0	-	0	0	0	0	-	-	0	-	-	0	0	0	0	-	0	-	-	0	0	0	0	0	0	0	0
14.37-2	gpo2	0	0	0	0	0	-	0	0	0	0	-	0	0	-	0	-	-	-	0	0	-	0	-	0	0	0	0	-	-	0	-	-	0	0	0	0	-	0	-	-	0	0	0	0	0	0	0	0
14.37-2	prob	-	-	-	-	-	-	-	-	-	-	-	-	-	-	-	-	-	-	-	-	-	-	-	-	-	-	-	-	-	-	-	-	-	-	-	-	-	-	-	-	-	-	-	-	-	-	-	-
14.37-22	hap1	-	B	A	A	B	A	A	B	B	A	B	A	B	B	B	A	A	B	A	A	A	A	A	B	A	A	A	A	B	A	B	A	B	B	A	A	B	B	A	A	A	B	A	B	B	B	B	B
14.37-22	hap2	-	A	B	B	A	A	B	A	A	B	B	B	A	B	A	B	B	A	B	B	B	B	A	A	B	B	B	A	B	B	B	A	A	A	B	B	B	A	A	A	B	A	B	A	A	A	A	A
14.37-22	gpo1	-	s	s	s	s	-	s	s	s	s	-	s	s	-	s	s	s	s	s	s	s	s	-	s	s	s	s	-	-	s	-	-	s	s	s	s	-	s	-	-	s	s	s	s	s	s	s	s
14.37-22	gpo2	-	s	s	s	s	-	s	s	s	s	-	s	s	-	s	s	s	s	s	s	s	s	-	s	s	s	s	-	-	s	-	-	s	s	s	s	-	s	-	-	s	s	s	s	s	s	s	s
14.37-22	prob	-	1.000	1.000	1.000	1.000	-	1.000	1.000	1.000	1.000	-	1.000	1.000	-	1.000	1.000	1.000	1.000	1.000	1.000	1.000	1.000	-	1.000	1.000	1.000	1.000	-	-	1.000	-	-	1.000	1.000	1.000	1.000	-	1.000	-	-	1.000	1.000	1.000	1.000	1.000	1.000	1.000	1.000
14.37-23	hap1	B	B	A	A	B	A	A	B	B	A	B	A	B	B	-	-	A	-	A	A	A	A	A	B	A	A	A	A	B	A	B	A	B	B	A	A	B	B	A	A	A	B	A	B	B	B	B	B
14.37-23	hap2	B	B	A	A	B	A	A	B	B	A	B	A	B	B	-	-	A	-	A	A	A	A	A	B	A	A	A	A	B	A	B	A	B	B	A	A	B	B	A	A	A	B	A	B	B	B	B	B
14.37-23	gpo1	0	0	0	0	0	-	0	0	0	0	-	0	0	-	-	-	0	-	0	0	0	0	-	0	0	0	0	-	-	0	-	-	0	0	0	0	-	0	-	-	0	0	0	0	0	0	0	0
14.37-23	gpo2	0	0	0	0	0	-	0	0	0	0	-	0	0	-	-	-	0	-	0	0	0	0	-	0	0	0	0	-	-	0	-	-	0	0	0	0	-	0	-	-	0	0	0	0	0	0	0	0
14.37-23	prob	-	-	-	-	-	-	-	-	-	-	-	-	-	-	-	-	-	-	-	-	-	-	-	-	-	-	-	-	-	-	-	-	-	-	-	-	-	-	-	-	-	-	-	-	-	-	-	-
14.37-27	hap1	A	A	B	B	A	A	B	A	A	B	B	B	A	B	A	B	B	A	B	B	B	B	A	A	B	B	-	A	B	B	B	A	A	A	B	B	B	A	A	A	B	A	B	A	A	A	A	A
14.37-27	hap2	A	A	B	B	A	A	B	A	A	B	B	B	A	B	A	B	B	A	B	B	B	B	A	A	B	B	-	A	B	B	B	A	A	A	B	B	B	A	A	A	B	A	B	A	A	A	A	A
14.37-27	gpo1	1	1	1	1	1	-	1	1	1	1	-	1	1	-	1	1	1	1	1	1	1	1	-	1	1	1	-	-	-	1	-	-	1	1	1	1	-	1	-	-	1	1	1	1	1	1	1	1
14.37-27	gpo2	1	1	1	1	1	-	1	1	1	1	-	1	1	-	1	1	1	1	1	1	1	1	-	1	1	1	-	-	-	1	-	-	1	1	1	1	-	1	-	-	1	1	1	1	1	1	1	1
14.37-27	prob	-	-	-	-	-	-	-	-	-	-	-	-	-	-	-	-	-	-	-	-	-	-	-	-	-	-	-	-	-	-	-	-	-	-	-	-	-	-	-	-	-	-	-	-	-	-	-	-
14.37-34	hap1	B	B	A	A	B	A	A	B	B	A	B	A	B	B	B	-	-	B	A	A	A	-	A	B	A	A	A	A	B	A	B	A	B	B	A	A	B	B	A	A	A	-	A	B	B	B	B	B
14.37-34	hap2	B	B	A	A	B	A	A	B	B	A	B	A	B	B	B	-	-	B	A	A	A	-	A	B	A	A	A	A	B	A	B	A	B	B	A	A	B	B	A	A	A	-	A	B	B	B	B	B
14.37-34	gpo1	0	0	0	0	0	-	0	0	0	0	-	0	0	-	0	-	-	0	0	0	0	-	-	0	0	0	0	-	-	0	-	-	0	0	0	0	-	0	-	-	0	-	0	0	0	0	0	0
14.37-34	gpo2	0	0	0	0	0	-	0	0	0	0	-	0	0	-	0	-	-	0	0	0	0	-	-	0	0	0	0	-	-	0	-	-	0	0	0	0	-	0	-	-	0	-	0	0	0	0	0	0
14.37-34	prob	-	-	-	-	-	-	-	-	-	-	-	-	-	-	-	-	-	-	-	-	-	-	-	-	-	-	-	-	-	-	-	-	-	-	-	-	-	-	-	-	-	-	-	-	-	-	-	-
14.37-48	hap1	B	B	A	A	B	A	A	B	B	A	B	A	B	B	B	A	-	-	A	A	A	A	A	B	A	A	A	A	B	A	B	A	B	B	A	A	B	B	A	A	A	-	A	B	B	B	B	B
14.37-48	hap2	B	B	A	A	B	A	A	B	B	A	B	A	B	B	B	A	-	-	A	A	A	A	A	B	A	A	A	A	B	A	B	A	B	B	A	A	B	B	A	A	A	-	A	B	B	B	B	B
14.37-48	gpo1	0	0	0	0	0	-	0	0	0	0	-	0	0	-	0	0	-	-	0	0	0	0	-	0	0	0	0	-	-	0	-	-	0	0	0	0	-	0	-	-	0	-	0	0	0	0	0	0
14.37-48	gpo2	0	0	0	0	0	-	0	0	0	0	-	0	0	-	0	0	-	-	0	0	0	0	-	0	0	0	0	-	-	0	-	-	0	0	0	0	-	0	-	-	0	-	0	0	0	0	0	0
14.37-48	prob	-	-	-	-	-	-	-	-	-	-	-	-	-	-	-	-	-	-	-	-	-	-	-	-	-	-	-	-	-	-	-	-	-	-	-	-	-	-	-	-	-	-	-	-	-	-	-	-
14.37-64	hap1	A	A	B	B	A	A	B	A	A	B	B	B	A	B	A	B	B	A	B	B	B	B	A	A	B	B	B	A	B	B	B	A	A	A	B	B	B	A	A	A	B	A	B	A	A	A	A	A
14.37-64	hap2	A	A	B	B	A	A	B	A	A	B	B	B	A	B	A	B	B	A	B	B	B	B	A	A	B	B	B	A	B	B	B	A	A	A	B	B	B	A	A	A	B	A	B	A	A	A	A	A
14.37-64	gpo1	1	1	1	1	1	-	1	1	1	1	-	1	1	-	1	1	1	1	1	1	1	1	-	1	1	1	1	-	-	1	-	-	1	1	1	1	-	1	-	-	1	1	1	1	1	1	1	1
14.37-64	gpo2	1	1	1	1	1	-	1	1	1	1	-	1	1	-	1	1	1	1	1	1	1	1	-	1	1	1	1	-	-	1	-	-	1	1	1	1	-	1	-	-	1	1	1	1	1	1	1	1
14.37-64	prob	-	-	-	-	-	-	-	-	-	-	-	-	-	-	-	-	-	-	-	-	-	-	-	-	-	-	-	-	-	-	-	-	-	-	-	-	-	-	-	-	-	-	-	-	-	-	-	-
14.37-72	hap1	-	-	-	-	-	A	-	-	-	-	B	-	-	B	-	-	-	-	-	-	-	-	A	-	-	-	-	A	B	-	B	A	-	-	-	-	B	-	A	A	-	-	-	-	-	-	-	-
14.37-72	hap2	-	-	-	-	-	A	-	-	-	-	B	-	-	B	-	-	-	-	-	-	-	-	A	-	-	-	-	A	B	-	B	A	-	-	-	-	B	-	A	A	-	-	-	-	-	-	-	-
14.37-72	gpo1	-	-	-	-	-	-	-	-	-	-	-	-	-	-	-	-	-	-	-	-	-	-	-	-	-	-	-	-	-	-	-	-	-	-	-	-	-	-	-	-	-	-	-	-	-	-	-	-
14.37-72	gpo2	-	-	-	-	-	-	-	-	-	-	-	-	-	-	-	-	-	-	-	-	-	-	-	-	-	-	-	-	-	-	-	-	-	-	-	-	-	-	-	-	-	-	-	-	-	-	-	-
14.37-72	prob	-	-	-	-	-	-	-	-	-	-	-	-	-	-	-	-	-	-	-	-	-	-	-	-	-	-	-	-	-	-	-	-	-	-	-	-	-	-	-	-	-	-	-	-	-	-	-	-
14.37-85	hap1	A	A	B	B	A	A	B	A	A	B	B	B	A	B	A	B	B	A	B	B	B	B	A	A	B	B	B	A	B	B	B	A	A	A	B	B	B	A	A	A	B	A	B	A	A	A	A	A
14.37-85	hap2	A	A	B	B	A	A	B	A	A	B	B	B	A	B	A	B	B	A	B	B	B	B	A	A	B	B	B	A	B	B	B	A	A	A	B	B	B	A	A	A	B	A	B	A	A	A	A	A
14.37-85	gpo1	1	1	1	1	1	-	1	1	1	1	-	1	1	-	1	1	1	1	1	1	1	1	-	1	1	1	1	-	-	1	-	-	1	1	1	1	-	1	-	-	1	1	1	1	1	1	1	1
14.37-85	gpo2	1	1	1	1	1	-	1	1	1	1	-	1	1	-	1	1	1	1	1	1	1	1	-	1	1	1	1	-	-	1	-	-	1	1	1	1	-	1	-	-	1	1	1	1	1	1	1	1
14.37-85	prob	-	-	-	-	-	-	-	-	-	-	-	-	-	-	-	-	-	-	-	-	-	-	-	-	-	-	-	-	-	-	-	-	-	-	-	-	-	-	-	-	-	-	-	-	-	-	-	-
14.11-23a	hap1	B	B	A	A	B	A	A	B	B	A	B	A	B	B	B	A	A	B	A	A	A	A	A	B	A	A	A	A	B	A	B	A	B	B	A	A	B	B	A	A	A	B	A	B	B	B	B	B
14.11-23a	hap2	A	A	B	B	A	A	B	A	A	B	B	B	A	B	A	B	B	A	B	B	B	B	A	A	B	B	B	A	B	B	B	A	A	A	B	B	B	A	A	A	B	A	B	A	A	A	A	A
14.11-23a	gpo1	s	s	s	s	s	-	s	s	s	s	-	s	s	-	s	s	s	s	s	s	s	s	-	s	s	s	s	-	-	s	-	-	s	s	s	s	-	s	-	-	s	s	s	s	s	s	s	s
14.11-23a	gpo2	s	s	s	s	s	-	s	s	s	s	-	s	s	-	s	s	s	s	s	s	s	s	-	s	s	s	s	-	-	s	-	-	s	s	s	s	-	s	-	-	s	s	s	s	s	s	s	s
14.11-23a	prob	1.000	1.000	1.000	1.000	1.000	-	1.000	1.000	1.000	1.000	-	1.000	1.000	-	1.000	1.000	1.000	1.000	1.000	1.000	1.000	1.000	-	1.000	1.000	1.000	1.000	-	-	1.000	-	-	1.000	1.000	1.000	1.000	-	1.000	-	-	1.000	1.000	1.000	1.000	1.000	1.000	1.000	1.000
14.39-14	hap1	A	A	B	B	A	A	B	A	A	B	B	B	A	B	A	B	B	A	B	B	B	B	A	A	B	B	B	A	B	B	B	A	A	A	B	B	B	A	A	A	B	A	B	A	A	A	A	A
14.39-14	hap2	A	A	B	B	A	A	B	A	A	B	B	B	A	B	A	B	B	A	B	B	B	B	A	A	B	B	B	A	B	B	B	A	A	A	B	B	B	A	A	A	B	A	B	A	A	A	A	A
14.39-14	gpo1	-	-	-	-	-	-	-	-	-	-	-	-	-	-	-	-	-	-	-	-	-	-	-	-	-	-	-	-	-	-	-	-	-	-	-	-	-	-	-	-	-	-	-	-	-	-	-	-
14.39-14	gpo2	-	-	-	-	-	-	-	-	-	-	-	-	-	-	-	-	-	-	-	-	-	-	-	-	-	-	-	-	-	-	-	-	-	-	-	-	-	-	-	-	-	-	-	-	-	-	-	-
14.39-14	prob	-	-	-	-	-	-	-	-	-	-	-	-	-	-	-	-	-	-	-	-	-	-	-	-	-	-	-	-	-	-	-	-	-	-	-	-	-	-	-	-	-	-	-	-	-	-	-	-
14.39-15	hap1	A	A	B	B	A	A	B	A	A	B	B	B	A	B	A	B	B	A	B	B	B	B	A	A	B	B	B	A	B	B	B	A	A	A	B	B	B	A	A	A	B	A	B	A	A	A	A	A
14.39-15	hap2	A	A	B	B	A	A	B	A	A	B	B	B	A	B	A	B	B	A	B	B	B	B	A	A	B	B	B	A	B	B	B	A	A	A	B	B	B	A	A	A	B	A	B	A	A	A	A	A
14.39-15	gpo1	-	-	-	-	-	-	-	-	-	-	-	-	-	-	-	-	-	-	-	-	-	-	-	-	-	-	-	-	-	-	-	-	-	-	-	-	-	-	-	-	-	-	-	-	-	-	-	-
14.39-15	gpo2	-	-	-	-	-	-	-	-	-	-	-	-	-	-	-	-	-	-	-	-	-	-	-	-	-	-	-	-	-	-	-	-	-	-	-	-	-	-	-	-	-	-	-	-	-	-	-	-
14.39-15	prob	-	-	-	-	-	-	-	-	-	-	-	-	-	-	-	-	-	-	-	-	-	-	-	-	-	-	-	-	-	-	-	-	-	-	-	-	-	-	-	-	-	-	-	-	-	-	-	-
14.39-19	hap1	A	A	B	B	A	A	B	A	A	B	B	B	A	B	A	B	B	A	B	B	B	B	A	A	B	B	B	A	B	B	B	A	A	A	B	B	B	A	A	A	B	A	B	A	A	A	A	A
14.39-19	hap2	A	A	B	B	A	A	B	A	A	B	B	B	A	B	A	B	B	A	B	B	B	B	A	A	B	B	B	A	B	B	B	A	A	A	B	B	B	A	A	A	B	A	B	A	A	A	A	A
14.39-19	gpo1	-	-	-	-	-	-	-	-	-	-	-	-	-	-	-	-	-	-	-	-	-	-	-	-	-	-	-	-	-	-	-	-	-	-	-	-	-	-	-	-	-	-	-	-	-	-	-	-
14.39-19	gpo2	-	-	-	-	-	-	-	-	-	-	-	-	-	-	-	-	-	-	-	-	-	-	-	-	-	-	-	-	-	-	-	-	-	-	-	-	-	-	-	-	-	-	-	-	-	-	-	-
14.39-19	prob	-	-	-	-	-	-	-	-	-	-	-	-	-	-	-	-	-	-	-	-	-	-	-	-	-	-	-	-	-	-	-	-	-	-	-	-	-	-	-	-	-	-	-	-	-	-	-	-
14.39-2	hap1	A	A	B	B	A	A	B	A	A	B	B	B	A	B	A	B	B	A	B	B	B	B	A	A	B	B	B	A	B	B	B	A	A	A	B	B	B	A	A	A	B	A	B	A	A	A	A	A
14.39-2	hap2	A	A	B	B	A	A	B	A	A	B	B	B	A	B	A	B	B	A	B	B	B	B	A	A	B	B	B	A	B	B	B	A	A	A	B	B	B	A	A	A	B	A	B	A	A	A	A	A
14.39-2	gpo1	-	-	-	-	-	-	-	-	-	-	-	-	-	-	-	-	-	-	-	-	-	-	-	-	-	-	-	-	-	-	-	-	-	-	-	-	-	-	-	-	-	-	-	-	-	-	-	-
14.39-2	gpo2	-	-	-	-	-	-	-	-	-	-	-	-	-	-	-	-	-	-	-	-	-	-	-	-	-	-	-	-	-	-	-	-	-	-	-	-	-	-	-	-	-	-	-	-	-	-	-	-
14.39-2	prob	-	-	-	-	-	-	-	-	-	-	-	-	-	-	-	-	-	-	-	-	-	-	-	-	-	-	-	-	-	-	-	-	-	-	-	-	-	-	-	-	-	-	-	-	-	-	-	-
14.39-26	hap1	A	A	B	B	A	A	B	A	A	B	B	B	A	B	A	B	B	A	B	B	B	B	A	A	B	B	B	A	B	B	B	A	A	A	B	B	B	A	A	A	B	A	B	A	A	A	A	A
14.39-26	hap2	A	A	B	B	A	A	B	A	A	B	B	B	A	B	A	B	B	A	B	B	B	B	A	A	B	B	B	A	B	B	B	A	A	A	B	B	B	A	A	A	B	A	B	A	A	A	A	A
14.39-26	gpo1	-	-	-	-	-	-	-	-	-	-	-	-	-	-	-	-	-	-	-	-	-	-	-	-	-	-	-	-	-	-	-	-	-	-	-	-	-	-	-	-	-	-	-	-	-	-	-	-
14.39-26	gpo2	-	-	-	-	-	-	-	-	-	-	-	-	-	-	-	-	-	-	-	-	-	-	-	-	-	-	-	-	-	-	-	-	-	-	-	-	-	-	-	-	-	-	-	-	-	-	-	-
14.39-26	prob	-	-	-	-	-	-	-	-	-	-	-	-	-	-	-	-	-	-	-	-	-	-	-	-	-	-	-	-	-	-	-	-	-	-	-	-	-	-	-	-	-	-	-	-	-	-	-	-
14.39-30	hap1	A	A	B	B	A	A	B	A	A	B	B	B	A	B	A	B	B	A	B	B	B	B	A	A	B	B	B	A	B	B	B	A	A	A	B	B	B	A	A	A	B	A	B	A	A	A	A	A
14.39-30	hap2	A	A	B	B	A	A	B	A	A	B	B	B	A	B	A	B	B	A	B	B	B	B	A	A	B	B	B	A	B	B	B	A	A	A	B	B	B	A	A	A	B	A	B	A	A	A	A	A
14.39-30	gpo1	-	-	-	-	-	-	-	-	-	-	-	-	-	-	-	-	-	-	-	-	-	-	-	-	-	-	-	-	-	-	-	-	-	-	-	-	-	-	-	-	-	-	-	-	-	-	-	-
14.39-30	gpo2	-	-	-	-	-	-	-	-	-	-	-	-	-	-	-	-	-	-	-	-	-	-	-	-	-	-	-	-	-	-	-	-	-	-	-	-	-	-	-	-	-	-	-	-	-	-	-	-
14.39-30	prob	-	-	-	-	-	-	-	-	-	-	-	-	-	-	-	-	-	-	-	-	-	-	-	-	-	-	-	-	-	-	-	-	-	-	-	-	-	-	-	-	-	-	-	-	-	-	-	-
14.39-31	hap1	A	A	B	B	A	A	B	A	A	B	B	B	A	B	A	B	B	A	B	B	B	B	A	A	B	B	B	A	B	B	B	A	A	A	B	B	B	A	A	A	B	A	B	A	A	A	A	A
14.39-31	hap2	A	A	B	B	A	A	B	A	A	B	B	B	A	B	A	B	B	A	B	B	B	B	A	A	B	B	B	A	B	B	B	A	A	A	B	B	B	A	A	A	B	A	B	A	A	A	A	A
14.39-31	gpo1	-	-	-	-	-	-	-	-	-	-	-	-	-	-	-	-	-	-	-	-	-	-	-	-	-	-	-	-	-	-	-	-	-	-	-	-	-	-	-	-	-	-	-	-	-	-	-	-
14.39-31	gpo2	-	-	-	-	-	-	-	-	-	-	-	-	-	-	-	-	-	-	-	-	-	-	-	-	-	-	-	-	-	-	-	-	-	-	-	-	-	-	-	-	-	-	-	-	-	-	-	-
14.39-31	prob	-	-	-	-	-	-	-	-	-	-	-	-	-	-	-	-	-	-	-	-	-	-	-	-	-	-	-	-	-	-	-	-	-	-	-	-	-	-	-	-	-	-	-	-	-	-	-	-
14.39-35	hap1	A	A	B	B	A	A	B	A	A	B	B	B	A	B	A	B	B	A	B	B	B	B	A	A	B	B	B	A	B	B	B	A	A	A	B	B	B	A	A	A	B	A	B	A	A	A	A	A
14.39-35	hap2	A	A	B	B	A	A	B	A	A	B	B	B	A	B	A	B	B	A	B	B	B	B	A	A	B	B	B	A	B	B	B	A	A	A	B	B	B	A	A	A	B	A	B	A	A	A	A	A
14.39-35	gpo1	-	-	-	-	-	-	-	-	-	-	-	-	-	-	-	-	-	-	-	-	-	-	-	-	-	-	-	-	-	-	-	-	-	-	-	-	-	-	-	-	-	-	-	-	-	-	-	-
14.39-35	gpo2	-	-	-	-	-	-	-	-	-	-	-	-	-	-	-	-	-	-	-	-	-	-	-	-	-	-	-	-	-	-	-	-	-	-	-	-	-	-	-	-	-	-	-	-	-	-	-	-
14.39-35	prob	-	-	-	-	-	-	-	-	-	-	-	-	-	-	-	-	-	-	-	-	-	-	-	-	-	-	-	-	-	-	-	-	-	-	-	-	-	-	-	-	-	-	-	-	-	-	-	-
14.39-4	hap1	A	A	B	B	A	A	B	A	A	B	B	B	A	B	A	B	B	A	B	B	B	B	A	A	B	B	B	A	B	B	B	A	A	A	B	B	B	A	A	A	B	A	B	A	A	A	A	A
14.39-4	hap2	A	A	B	B	A	A	B	A	A	B	B	B	A	B	A	B	B	A	B	B	B	B	A	A	B	B	B	A	B	B	B	A	A	A	B	B	B	A	A	A	B	A	B	A	A	A	A	A
14.39-4	gpo1	-	-	-	-	-	-	-	-	-	-	-	-	-	-	-	-	-	-	-	-	-	-	-	-	-	-	-	-	-	-	-	-	-	-	-	-	-	-	-	-	-	-	-	-	-	-	-	-
14.39-4	gpo2	-	-	-	-	-	-	-	-	-	-	-	-	-	-	-	-	-	-	-	-	-	-	-	-	-	-	-	-	-	-	-	-	-	-	-	-	-	-	-	-	-	-	-	-	-	-	-	-
14.39-4	prob	-	-	-	-	-	-	-	-	-	-	-	-	-	-	-	-	-	-	-	-	-	-	-	-	-	-	-	-	-	-	-	-	-	-	-	-	-	-	-	-	-	-	-	-	-	-	-	-
14.41-1	hap1	A	B	A	A	B	A	A	B	B	A	A	B	A	A	A	B	B	A	B	B	B	B	B	A	B	A	B	B	A	B	A	A	B	B	A	A	-	B	A	A	A	B	A	B	B	B	B	B
14.41-1	hap2	B	B	A	A	B	A	A	B	B	A	B	A	B	B	B	A	A	B	A	A	A	A	A	B	A	A	A	A	B	A	B	A	B	B	A	A	-	B	A	A	A	B	A	B	B	B	B	B
14.41-1	gpo1	s	-	-	-	-	-	-	-	-	-	1	s	s	1	s	s	s	s	s	s	s	s	1	s	s	-	s	1	1	s	1	-	0	0	0	0	-	0	-	-	0	0	0	0	0	0	0	0
14.41-1	gpo2	s	0	0	0	0	-	0	0	0	0	-	s	s	-	s	s	s	s	s	s	s	s	-	s	s	0	s	-	-	s	-	-	0	0	0	0	-	0	-	-	0	0	0	0	0	0	0	0
14.41-1	prob	1.000	-	-	-	-	-	-	-	-	-	1.000	1.000	1.000	1.000	1.000	1.000	1.000	1.000	1.000	1.000	1.000	1.000	1.000	1.000	1.000	-	1.000	1.000	1.000	1.000	1.000	-	-	-	-	-	-	-	-	-	-	-	-	-	-	-	-	-
14.41-25	hap1	B	B	A	A	B	A	A	B	B	A	B	A	B	B	B	A	A	-	A	A	A	A	A	B	A	-	-	A	B	A	B	A	B	B	A	A	B	B	A	A	A	B	A	B	B	B	B	B
14.41-25	hap2	B	B	A	A	B	A	A	B	B	A	B	A	B	B	B	A	A	-	A	A	A	A	A	B	A	-	-	A	B	A	B	A	B	B	A	A	B	B	A	A	A	B	A	B	B	B	B	B
14.41-25	gpo1	0	-	-	-	-	-	-	-	-	-	0	0	0	0	0	0	0	-	0	0	0	0	0	0	0	-	-	0	0	0	0	-	0	0	0	0	0	0	-	-	0	0	0	0	0	0	0	0
14.41-25	gpo2	0	0	0	0	0	-	0	0	0	0	-	0	0	-	0	0	0	-	0	0	0	0	-	0	0	-	-	-	-	0	-	-	0	0	0	0	-	0	-	-	0	0	0	0	0	0	0	0
14.41-25	prob	-	-	-	-	-	-	-	-	-	-	-	-	-	-	-	-	-	-	-	-	-	-	-	-	-	-	-	-	-	-	-	-	-	-	-	-	-	-	-	-	-	-	-	-	-	-	-	-
14.41-26	hap1	A	B	A	A	B	A	A	B	B	A	A	B	A	A	A	B	B	A	B	B	B	B	B	A	B	A	B	B	A	B	A	A	A	A	B	B	A	A	A	A	B	A	B	A	A	A	A	A
14.41-26	hap2	B	B	A	A	B	A	A	B	B	A	B	A	B	B	B	A	A	B	A	A	A	A	A	B	A	A	A	A	B	A	B	A	B	B	A	A	B	B	A	A	A	B	A	B	B	B	B	B
14.41-26	gpo1	s	-	-	-	-	-	-	-	-	-	1	s	s	1	s	s	s	s	s	s	s	s	1	s	s	-	s	1	1	s	1	-	s	s	s	s	1	s	-	-	s	s	s	s	s	s	s	s
14.41-26	gpo2	s	0	0	0	0	-	0	0	0	0	-	s	s	-	s	s	s	s	s	s	s	s	-	s	s	0	s	-	-	s	-	-	s	s	s	s	-	s	-	-	s	s	s	s	s	s	s	s
14.41-26	prob	1.000	-	-	-	-	-	-	-	-	-	1.000	1.000	1.000	1.000	1.000	1.000	1.000	1.000	1.000	1.000	1.000	1.000	1.000	1.000	1.000	-	1.000	1.000	1.000	1.000	1.000	-	1.000	1.000	1.000	1.000	1.000	1.000	-	-	1.000	1.000	1.000	1.000	1.000	1.000	1.000	1.000
14.41-44	hap1	A	B	A	A	B	A	A	B	B	A	A	B	A	A	A	B	B	A	B	B	B	B	B	A	B	A	B	B	A	B	A	A	A	A	B	B	A	A	A	A	B	A	B	A	A	A	A	A
14.41-44	hap2	A	A	B	B	A	A	B	A	A	B	B	B	A	B	A	B	B	A	B	B	B	B	A	A	B	B	B	A	B	B	B	A	A	A	B	B	B	A	A	A	B	A	B	A	A	A	A	A
14.41-44	gpo1	1	-	-	-	-	-	-	-	-	-	1	1	1	1	1	1	1	1	1	1	1	1	1	1	1	-	1	1	1	1	1	-	1	1	1	1	1	1	-	-	1	1	1	1	1	1	1	1
14.41-44	gpo2	1	1	1	1	1	-	1	1	1	1	-	1	1	-	1	1	1	1	1	1	1	1	-	1	1	1	1	-	-	1	-	-	1	1	1	1	-	1	-	-	1	1	1	1	1	1	1	1
14.41-44	prob	-	1.000	1.000	1.000	1.000	-	1.000	1.000	1.000	1.000	1.000	-	-	1.000	-	-	-	-	-	-	-	-	1.000	-	-	1.000	-	1.000	1.000	-	1.000	-	-	-	-	-	1.000	-	-	-	-	-	-	-	-	-	-	-
14.41-5	hap1	A	B	A	A	B	A	A	B	B	A	A	B	A	A	A	B	B	A	B	B	B	B	B	A	B	A	B	B	A	B	A	A	A	A	B	B	A	A	A	A	B	A	B	A	A	A	A	A
14.41-5	hap2	B	B	A	A	B	A	A	B	B	A	B	A	B	B	B	A	A	B	A	A	A	A	A	B	A	A	A	A	B	A	B	A	B	B	A	A	B	B	A	A	A	B	A	B	B	B	B	B
14.41-5	gpo1	s	-	-	-	-	-	-	-	-	-	1	s	s	1	s	s	s	s	s	s	s	s	1	s	s	-	s	1	1	s	1	-	s	s	s	s	1	s	-	-	s	s	s	s	s	s	s	s
14.41-5	gpo2	s	0	0	0	0	-	0	0	0	0	-	s	s	-	s	s	s	s	s	s	s	s	-	s	s	0	s	-	-	s	-	-	s	s	s	s	-	s	-	-	s	s	s	s	s	s	s	s
14.41-5	prob	1.000	-	-	-	-	-	-	-	-	-	1.000	1.000	1.000	1.000	1.000	1.000	1.000	1.000	1.000	1.000	1.000	1.000	1.000	1.000	1.000	-	1.000	1.000	1.000	1.000	1.000	-	1.000	1.000	1.000	1.000	1.000	1.000	-	-	1.000	1.000	1.000	1.000	1.000	1.000	1.000	1.000
14.41-57	hap1	B	B	A	A	B	A	A	B	B	A	B	A	B	B	B	A	A	-	A	A	A	A	A	B	A	A	A	A	B	A	B	A	B	B	A	A	B	B	A	A	A	B	A	B	B	B	B	B
14.41-57	hap2	A	A	B	B	A	A	B	A	A	A	B	A	B	B	B	A	A	-	A	A	A	A	A	B	A	A	A	A	B	A	B	A	B	B	A	A	B	B	A	A	A	B	A	B	B	B	B	B
14.41-57	gpo1	s	-	-	-	-	-	-	-	-	-	0	0	0	0	0	0	0	-	0	0	0	0	0	0	0	-	0	0	0	0	0	-	0	0	0	0	0	0	-	-	0	0	0	0	0	0	0	0
14.41-57	gpo2	s	1	1	1	1	-	1	1	1	0	-	0	0	-	0	0	0	-	0	0	0	0	-	0	0	0	0	-	-	0	-	-	0	0	0	0	-	0	-	-	0	0	0	0	0	0	0	0
14.41-57	prob	1.000	1.000	1.000	1.000	1.000	-	1.000	1.000	1.000	-	-	-	-	-	-	-	-	-	-	-	-	-	-	-	-	-	-	-	-	-	-	-	-	-	-	-	-	-	-	-	-	-	-	-	-	-	-	-
14.41-63	hap1	A	B	A	A	B	A	A	B	B	A	A	B	A	A	A	B	B	A	B	B	B	B	B	A	B	A	B	B	A	B	A	A	A	A	B	B	A	A	A	A	B	A	B	A	A	A	A	A
14.41-63	hap2	A	A	B	B	A	A	B	A	A	B	B	B	A	B	A	B	B	A	B	B	B	B	A	A	B	B	B	A	B	B	B	A	A	A	B	B	B	A	A	A	B	A	B	A	A	A	A	A
14.41-63	gpo1	1	-	-	-	-	-	-	-	-	-	1	1	1	1	1	1	1	1	1	1	1	1	1	1	1	-	1	1	1	1	1	-	1	1	1	1	1	1	-	-	1	1	1	1	1	1	1	1
14.41-63	gpo2	1	1	1	1	1	-	1	1	1	1	-	1	1	-	1	1	1	1	1	1	1	1	-	1	1	1	1	-	-	1	-	-	1	1	1	1	-	1	-	-	1	1	1	1	1	1	1	1
14.41-63	prob	-	1.000	1.000	1.000	1.000	-	1.000	1.000	1.000	1.000	1.000	-	-	1.000	-	-	-	-	-	-	-	-	1.000	-	-	1.000	-	1.000	1.000	-	1.000	-	-	-	-	-	1.000	-	-	-	-	-	-	-	-	-	-	-
14.41-73	hap1	A	B	A	A	B	A	A	B	B	A	A	B	A	A	A	B	B	A	B	B	B	B	B	A	B	A	B	B	A	B	A	A	A	A	B	B	A	A	A	A	B	A	B	A	A	A	A	A
14.41-73	hap2	A	A	B	B	A	A	B	A	A	B	B	B	A	B	A	B	B	A	B	B	B	B	A	A	B	B	B	A	B	B	B	A	A	A	B	B	B	A	A	A	B	A	B	A	A	A	A	A
14.41-73	gpo1	1	-	-	-	-	-	-	-	-	-	1	1	1	1	1	1	1	1	1	1	1	1	1	1	1	-	1	1	1	1	1	-	1	1	1	1	1	1	-	-	1	1	1	1	1	1	1	1
14.41-73	gpo2	1	1	1	1	1	-	1	1	1	1	-	1	1	-	1	1	1	1	1	1	1	1	-	1	1	1	1	-	-	1	-	-	1	1	1	1	-	1	-	-	1	1	1	1	1	1	1	1
14.41-73	prob	-	1.000	1.000	1.000	1.000	-	1.000	1.000	1.000	1.000	1.000	-	-	1.000	-	-	-	-	-	-	-	-	1.000	-	-	1.000	-	1.000	1.000	-	1.000	-	-	-	-	-	1.000	-	-	-	-	-	-	-	-	-	-	-
14.41-74	hap1	A	B	A	A	B	A	A	B	B	A	A	A	B	B	B	A	A	B	A	A	A	A	A	B	A	A	A	A	B	A	B	A	B	B	A	A	B	B	A	A	A	B	A	B	B	B	B	B
14.41-74	hap2	A	A	B	B	A	A	B	A	A	B	B	B	A	B	A	B	B	A	B	B	B	B	A	A	B	B	B	A	B	B	B	A	A	A	B	B	B	A	A	A	B	A	B	A	A	A	A	A
14.41-74	gpo1	1	-	-	-	-	-	-	-	-	-	1	s	s	0	s	s	s	s	s	s	s	s	0	s	s	-	s	0	0	s	0	-	s	s	s	s	0	s	-	-	s	s	s	s	s	s	s	s
14.41-74	gpo2	1	1	1	1	1	-	1	1	1	1	-	s	s	-	s	s	s	s	s	s	s	s	-	s	s	1	s	-	-	s	-	-	s	s	s	s	-	s	-	-	s	s	s	s	s	s	s	s
14.41-74	prob	-	1.000	1.000	1.000	1.000	-	1.000	1.000	1.000	1.000	1.000	1.000	1.000	-	1.000	1.000	1.000	1.000	1.000	1.000	1.000	1.000	-	1.000	1.000	1.000	1.000	-	-	1.000	-	-	1.000	1.000	1.000	1.000	-	1.000	-	-	1.000	1.000	1.000	1.000	1.000	1.000	1.000	1.000
14.41-75	hap1	B	B	A	A	B	A	A	B	B	A	B	A	B	B	B	A	A	-	A	A	A	A	A	B	A	A	-	A	B	A	B	A	B	B	A	A	B	B	A	A	-	B	A	B	B	B	B	B
14.41-75	hap2	B	B	A	A	B	A	A	B	B	A	B	A	B	B	B	A	A	-	A	A	A	A	A	B	A	A	-	A	B	A	B	A	B	B	A	A	B	B	A	A	-	B	A	B	B	B	B	B
14.41-75	gpo1	0	-	-	-	-	-	-	-	-	-	0	0	0	0	0	0	0	-	0	0	0	0	0	0	0	-	-	0	0	0	0	-	0	0	0	0	0	0	-	-	-	0	0	0	0	0	0	0
14.41-75	gpo2	0	0	0	0	0	-	0	0	0	0	-	0	0	-	0	0	0	-	0	0	0	0	-	0	0	0	-	-	-	0	-	-	0	0	0	0	-	0	-	-	-	0	0	0	0	0	0	0
14.41-75	prob	-	-	-	-	-	-	-	-	-	-	-	-	-	-	-	-	-	-	-	-	-	-	-	-	-	-	-	-	-	-	-	-	-	-	-	-	-	-	-	-	-	-	-	-	-	-	-	-
14.47-1	hap1	A	A	B	B	A	A	B	A	A	B	B	B	A	B	A	B	B	A	B	B	B	B	A	A	B	B	B	A	B	B	B	A	A	A	B	B	B	A	A	A	B	A	B	A	A	A	A	A
14.47-1	hap2	B	B	A	A	B	A	A	B	B	A	B	A	B	B	B	A	A	B	A	A	A	A	A	B	A	A	A	A	B	A	B	A	B	B	A	A	B	B	A	A	A	B	A	B	B	B	B	B
14.47-1	gpo1	-	-	-	-	-	-	-	-	-	-	-	-	-	-	-	-	-	-	-	-	-	-	-	-	-	-	-	-	-	-	-	-	-	-	-	-	-	-	-	-	-	-	-	-	-	-	-	-
14.47-1	gpo2	0	0	0	0	0	-	0	0	0	0	-	0	0	-	0	0	0	0	0	0	0	0	-	0	0	0	0	-	-	0	-	-	0	0	0	0	-	0	-	-	0	0	0	0	0	0	0	0
14.47-1	prob	1.000	1.000	1.000	1.000	1.000	-	1.000	1.000	1.000	1.000	-	1.000	1.000	-	1.000	1.000	1.000	1.000	1.000	1.000	1.000	1.000	-	1.000	1.000	1.000	1.000	-	-	1.000	-	-	1.000	1.000	1.000	1.000	-	1.000	-	-	1.000	1.000	1.000	1.000	1.000	1.000	1.000	1.000
14.47-2	hap1	A	A	B	B	A	A	-	A	A	B	B	B	A	B	A	B	B	A	B	B	B	B	A	A	B	B	B	A	B	B	B	A	A	-	B	B	B	A	A	A	B	A	B	-	A	-	A	A
14.47-2	hap2	B	B	A	A	B	A	-	B	B	A	B	A	B	B	B	A	A	B	A	A	A	A	A	B	A	A	A	A	B	A	B	A	B	-	A	A	B	B	A	A	A	B	A	-	B	-	B	B
14.47-2	gpo1	-	-	-	-	-	-	-	-	-	-	-	-	-	-	-	-	-	-	-	-	-	-	-	-	-	-	-	-	-	-	-	-	-	-	-	-	-	-	-	-	-	-	-	-	-	-	-	-
14.47-2	gpo2	0	0	0	0	0	-	-	0	0	0	-	0	0	-	0	0	0	0	0	0	0	0	-	0	0	0	0	-	-	0	-	-	0	-	0	0	-	0	-	-	0	0	0	-	0	-	0	0
14.47-2	prob	1.000	1.000	1.000	1.000	1.000	-	-	1.000	1.000	1.000	-	1.000	1.000	-	1.000	1.000	1.000	1.000	1.000	1.000	1.000	1.000	-	1.000	1.000	1.000	1.000	-	-	1.000	-	-	1.000	-	1.000	1.000	-	1.000	-	-	1.000	1.000	1.000	-	1.000	-	1.000	1.000
14.47-22	hap1	A	A	B	B	A	A	B	A	A	B	B	B	A	B	A	B	B	A	B	B	B	B	A	A	B	B	B	A	B	B	B	A	A	A	B	B	B	A	A	A	B	A	B	A	A	A	A	A
14.47-22	hap2	B	B	A	A	B	A	A	B	B	A	B	A	B	B	B	A	A	B	A	A	A	A	A	B	A	A	A	A	B	A	B	A	B	B	A	A	B	B	A	A	A	B	A	B	B	B	B	B
14.47-22	gpo1	-	-	-	-	-	-	-	-	-	-	-	-	-	-	-	-	-	-	-	-	-	-	-	-	-	-	-	-	-	-	-	-	-	-	-	-	-	-	-	-	-	-	-	-	-	-	-	-
14.47-22	gpo2	0	0	0	0	0	-	0	0	0	0	-	0	0	-	0	0	0	0	0	0	0	0	-	0	0	0	0	-	-	0	-	-	0	0	0	0	-	0	-	-	0	0	0	0	0	0	0	0
14.47-22	prob	1.000	1.000	1.000	1.000	1.000	-	1.000	1.000	1.000	1.000	-	1.000	1.000	-	1.000	1.000	1.000	1.000	1.000	1.000	1.000	1.000	-	1.000	1.000	1.000	1.000	-	-	1.000	-	-	1.000	1.000	1.000	1.000	-	1.000	-	-	1.000	1.000	1.000	1.000	1.000	1.000	1.000	1.000
14.47-24	hap1	A	A	B	B	A	A	B	A	A	B	B	B	A	B	A	B	B	A	B	B	B	B	A	A	B	B	B	A	B	B	B	A	A	A	B	B	B	A	A	A	B	A	B	A	A	A	A	A
14.47-24	hap2	B	B	A	A	B	A	A	B	B	A	B	A	B	B	B	A	A	B	A	A	A	A	A	B	A	A	A	A	B	A	B	A	B	B	A	A	B	B	A	A	A	B	A	B	B	B	B	B
14.47-24	gpo1	-	-	-	-	-	-	-	-	-	-	-	-	-	-	-	-	-	-	-	-	-	-	-	-	-	-	-	-	-	-	-	-	-	-	-	-	-	-	-	-	-	-	-	-	-	-	-	-
14.47-24	gpo2	0	0	0	0	0	-	0	0	0	0	-	0	0	-	0	0	0	0	0	0	0	0	-	0	0	0	0	-	-	0	-	-	0	0	0	0	-	0	-	-	0	0	0	0	0	0	0	0
14.47-24	prob	1.000	1.000	1.000	1.000	1.000	-	1.000	1.000	1.000	1.000	-	1.000	1.000	-	1.000	1.000	1.000	1.000	1.000	1.000	1.000	1.000	-	1.000	1.000	1.000	1.000	-	-	1.000	-	-	1.000	1.000	1.000	1.000	-	1.000	-	-	1.000	1.000	1.000	1.000	1.000	1.000	1.000	1.000
14.47-36	hap1	A	A	B	B	A	A	B	A	A	B	B	B	A	B	A	B	B	A	B	B	B	B	A	A	B	B	B	A	B	B	B	A	A	A	B	B	B	A	A	A	B	A	B	A	A	A	A	A
14.47-36	hap2	A	A	B	B	A	A	B	A	A	B	B	B	A	B	A	B	B	A	B	B	B	B	A	A	B	B	B	A	B	B	B	A	A	A	B	B	B	A	A	A	B	A	B	A	A	A	A	A
14.47-36	gpo1	-	-	-	-	-	-	-	-	-	-	-	-	-	-	-	-	-	-	-	-	-	-	-	-	-	-	-	-	-	-	-	-	-	-	-	-	-	-	-	-	-	-	-	-	-	-	-	-
14.47-36	gpo2	1	1	1	1	1	-	1	1	1	1	-	1	1	-	1	1	1	1	1	1	1	1	-	1	1	1	1	-	-	1	-	-	1	1	1	1	-	1	-	-	1	1	1	1	1	1	1	1
14.47-36	prob	-	-	-	-	-	-	-	-	-	-	-	-	-	-	-	-	-	-	-	-	-	-	-	-	-	-	-	-	-	-	-	-	-	-	-	-	-	-	-	-	-	-	-	-	-	-	-	-
14.47-44	hap1	A	A	B	B	A	A	B	A	A	B	B	B	A	B	A	B	B	A	B	B	B	B	A	A	B	B	B	A	B	B	B	A	A	A	B	B	B	A	A	A	B	A	B	A	A	A	A	A
14.47-44	hap2	A	A	B	B	A	A	B	A	A	B	B	B	A	B	A	B	B	A	B	B	B	B	A	A	B	B	B	A	B	B	B	A	A	A	B	B	B	A	A	A	B	A	B	A	A	A	A	A
14.47-44	gpo1	-	-	-	-	-	-	-	-	-	-	-	-	-	-	-	-	-	-	-	-	-	-	-	-	-	-	-	-	-	-	-	-	-	-	-	-	-	-	-	-	-	-	-	-	-	-	-	-
14.47-44	gpo2	1	1	1	1	1	-	1	1	1	1	-	1	1	-	1	1	1	1	1	1	1	1	-	1	1	1	1	-	-	1	-	-	1	1	1	1	-	1	-	-	1	1	1	1	1	1	1	1
14.47-44	prob	-	-	-	-	-	-	-	-	-	-	-	-	-	-	-	-	-	-	-	-	-	-	-	-	-	-	-	-	-	-	-	-	-	-	-	-	-	-	-	-	-	-	-	-	-	-	-	-
14.47-55	hap1	A	A	B	B	A	A	B	A	A	B	B	B	A	B	A	B	B	A	B	B	B	B	A	A	B	B	B	A	B	B	B	A	A	A	B	B	B	A	A	A	B	A	B	A	A	A	A	A
14.47-55	hap2	B	B	A	A	B	A	A	B	B	A	B	A	B	B	B	A	A	B	A	A	A	A	A	B	A	A	A	A	B	A	B	A	B	B	A	A	B	B	A	A	A	B	A	B	B	B	B	B
14.47-55	gpo1	-	-	-	-	-	-	-	-	-	-	-	-	-	-	-	-	-	-	-	-	-	-	-	-	-	-	-	-	-	-	-	-	-	-	-	-	-	-	-	-	-	-	-	-	-	-	-	-
14.47-55	gpo2	0	0	0	0	0	-	0	0	0	0	-	0	0	-	0	0	0	0	0	0	0	0	-	0	0	0	0	-	-	0	-	-	0	0	0	0	-	0	-	-	0	0	0	0	0	0	0	0
14.47-55	prob	1.000	1.000	1.000	1.000	1.000	-	1.000	1.000	1.000	1.000	-	1.000	1.000	-	1.000	1.000	1.000	1.000	1.000	1.000	1.000	1.000	-	1.000	1.000	1.000	1.000	-	-	1.000	-	-	1.000	1.000	1.000	1.000	-	1.000	-	-	1.000	1.000	1.000	1.000	1.000	1.000	1.000	1.000
14.47-90	hap1	A	A	B	B	A	A	B	A	A	B	B	B	A	B	A	B	B	A	B	B	B	B	A	A	B	B	B	A	B	B	B	A	A	A	B	B	B	A	A	A	B	A	B	A	A	A	A	A
14.47-90	hap2	B	B	A	A	B	A	A	B	B	A	B	A	B	B	B	A	A	B	A	A	A	A	A	B	A	A	A	A	B	A	B	A	B	B	A	A	B	B	A	A	A	B	A	B	B	B	B	B
14.47-90	gpo1	-	-	-	-	-	-	-	-	-	-	-	-	-	-	-	-	-	-	-	-	-	-	-	-	-	-	-	-	-	-	-	-	-	-	-	-	-	-	-	-	-	-	-	-	-	-	-	-
14.47-90	gpo2	0	0	0	0	0	-	0	0	0	0	-	0	0	-	0	0	0	0	0	0	0	0	-	0	0	0	0	-	-	0	-	-	0	0	0	0	-	0	-	-	0	0	0	0	0	0	0	0
14.47-90	prob	1.000	1.000	1.000	1.000	1.000	-	1.000	1.000	1.000	1.000	-	1.000	1.000	-	1.000	1.000	1.000	1.000	1.000	1.000	1.000	1.000	-	1.000	1.000	1.000	1.000	-	-	1.000	-	-	1.000	1.000	1.000	1.000	-	1.000	-	-	1.000	1.000	1.000	1.000	1.000	1.000	1.000	1.000
14.47-91	hap1	A	A	B	B	A	A	B	A	A	B	B	B	A	B	A	B	B	A	B	B	B	B	A	A	B	B	B	A	B	B	B	A	A	A	B	B	B	A	A	A	B	A	B	A	A	A	A	A
14.47-91	hap2	B	B	A	A	B	A	A	B	B	A	B	A	B	B	B	A	A	B	A	A	A	A	A	B	A	A	A	A	B	A	B	A	B	B	A	A	B	B	A	A	A	B	A	B	B	B	B	B
14.47-91	gpo1	-	-	-	-	-	-	-	-	-	-	-	-	-	-	-	-	-	-	-	-	-	-	-	-	-	-	-	-	-	-	-	-	-	-	-	-	-	-	-	-	-	-	-	-	-	-	-	-
14.47-91	gpo2	0	0	0	0	0	-	0	0	0	0	-	0	0	-	0	0	0	0	0	0	0	0	-	0	0	0	0	-	-	0	-	-	0	0	0	0	-	0	-	-	0	0	0	0	0	0	0	0
14.47-91	prob	1.000	1.000	1.000	1.000	1.000	-	1.000	1.000	1.000	1.000	-	1.000	1.000	-	1.000	1.000	1.000	1.000	1.000	1.000	1.000	1.000	-	1.000	1.000	1.000	1.000	-	-	1.000	-	-	1.000	1.000	1.000	1.000	-	1.000	-	-	1.000	1.000	1.000	1.000	1.000	1.000	1.000	1.000
14.47-94	hap1	A	A	B	B	A	A	B	A	A	B	B	B	A	B	A	B	B	A	B	B	B	B	A	A	B	B	B	A	B	B	B	A	A	A	B	B	B	A	A	A	B	A	B	A	A	A	A	A
14.47-94	hap2	B	B	A	A	B	A	A	B	B	A	B	A	B	B	B	A	A	B	A	A	A	A	A	B	A	A	A	A	B	A	B	A	B	B	A	A	B	B	A	A	A	B	A	B	B	B	B	B
14.47-94	gpo1	-	-	-	-	-	-	-	-	-	-	-	-	-	-	-	-	-	-	-	-	-	-	-	-	-	-	-	-	-	-	-	-	-	-	-	-	-	-	-	-	-	-	-	-	-	-	-	-
14.47-94	gpo2	0	0	0	0	0	-	0	0	0	0	-	0	0	-	0	0	0	0	0	0	0	0	-	0	0	0	0	-	-	0	-	-	0	0	0	0	-	0	-	-	0	0	0	0	0	0	0	0
14.47-94	prob	1.000	1.000	1.000	1.000	1.000	-	1.000	1.000	1.000	1.000	-	1.000	1.000	-	1.000	1.000	1.000	1.000	1.000	1.000	1.000	1.000	-	1.000	1.000	1.000	1.000	-	-	1.000	-	-	1.000	1.000	1.000	1.000	-	1.000	-	-	1.000	1.000	1.000	1.000	1.000	1.000	1.000	1.000
14.48-25	hap1	B	B	A	B	A	A	B	A	A	B	B	B	A	B	A	B	B	A	B	B	B	B	A	A	B	B	B	A	B	B	B	A	A	A	B	B	B	A	A	A	B	A	B	A	A	A	A	A
14.48-25	hap2	B	B	A	A	B	A	A	B	B	A	B	A	B	B	B	A	A	B	A	A	A	A	A	B	A	A	A	A	B	A	B	A	B	B	A	A	B	B	A	A	A	B	A	B	B	B	B	B
14.48-25	gpo1	1	1	1	s	s	0	s	s	s	-	-	s	-	-	-	-	s	-	-	-	-	s	0	-	s	-	-	0	-	-	-	-	-	-	s	-	-	-	-	-	-	-	-	-	-	-	-	-
14.48-25	gpo2	1	1	1	s	s	-	s	s	s	1	-	s	1	-	1	1	s	1	1	1	1	s	-	1	s	1	1	-	-	1	-	-	1	1	s	1	-	1	-	-	1	1	1	1	1	1	1	1
14.48-25	prob	-	-	-	1.000	1.000	-	1.000	1.000	1.000	1.000	-	1.000	1.000	-	1.000	1.000	1.000	1.000	1.000	1.000	1.000	1.000	-	1.000	1.000	1.000	1.000	-	-	1.000	-	-	1.000	1.000	1.000	1.000	-	1.000	-	-	1.000	1.000	1.000	1.000	1.000	1.000	1.000	1.000
14.48-28	hap1	A	A	B	B	A	A	B	A	A	B	B	B	A	B	A	B	B	A	B	B	B	B	A	A	B	B	B	A	B	B	B	A	A	A	B	B	B	A	A	A	B	A	B	A	A	A	A	A
14.48-28	hap2	B	B	A	A	B	A	A	B	B	A	B	A	B	B	B	A	A	B	A	A	A	A	A	B	A	A	A	A	B	A	B	A	B	B	A	A	B	B	A	A	A	B	A	B	B	B	B	B
14.48-28	gpo1	s	s	s	s	s	0	s	s	s	-	-	s	-	-	-	-	s	-	-	-	-	s	0	-	s	-	-	0	-	-	-	-	-	-	s	-	-	-	-	-	-	-	-	-	-	-	-	-
14.48-28	gpo2	s	s	s	s	s	-	s	s	s	1	-	s	1	-	1	1	s	1	1	1	1	s	-	1	s	1	1	-	-	1	-	-	1	1	s	1	-	1	-	-	1	1	1	1	1	1	1	1
14.48-28	prob	1.000	1.000	1.000	1.000	1.000	-	1.000	1.000	1.000	1.000	-	1.000	1.000	-	1.000	1.000	1.000	1.000	1.000	1.000	1.000	1.000	-	1.000	1.000	1.000	1.000	-	-	1.000	-	-	1.000	1.000	1.000	1.000	-	1.000	-	-	1.000	1.000	1.000	1.000	1.000	1.000	1.000	1.000
14.48-29	hap1	A	A	B	B	A	A	B	A	A	B	B	B	A	B	A	B	B	A	B	B	B	B	A	A	B	B	B	A	B	B	B	A	A	A	B	B	B	A	A	A	B	A	B	A	A	A	A	A
14.48-29	hap2	B	B	A	A	B	A	A	B	B	A	B	A	B	B	B	A	A	B	A	A	A	A	A	B	A	A	A	A	B	A	B	A	B	B	A	A	B	B	A	A	A	B	A	B	B	B	B	B
14.48-29	gpo1	s	s	s	s	s	0	s	s	s	-	-	s	-	-	-	-	s	-	-	-	-	s	0	-	s	-	-	0	-	-	-	-	-	-	s	-	-	-	-	-	-	-	-	-	-	-	-	-
14.48-29	gpo2	s	s	s	s	s	-	s	s	s	1	-	s	1	-	1	1	s	1	1	1	1	s	-	1	s	1	1	-	-	1	-	-	1	1	s	1	-	1	-	-	1	1	1	1	1	1	1	1
14.48-29	prob	1.000	1.000	1.000	1.000	1.000	-	1.000	1.000	1.000	1.000	-	1.000	1.000	-	1.000	1.000	1.000	1.000	1.000	1.000	1.000	1.000	-	1.000	1.000	1.000	1.000	-	-	1.000	-	-	1.000	1.000	1.000	1.000	-	1.000	-	-	1.000	1.000	1.000	1.000	1.000	1.000	1.000	1.000
14.48-35	hap1	B	B	A	A	B	B	A	B	B	B	B	A	A	B	A	B	B	A	B	B	B	B	A	A	B	B	B	A	B	B	B	A	A	A	B	B	B	A	A	A	B	A	B	A	A	A	A	A
14.48-35	hap2	A	A	B	B	A	A	B	A	A	B	B	B	A	B	A	B	B	A	B	B	B	B	A	A	B	B	B	A	B	B	B	A	A	A	B	B	B	A	A	A	B	A	B	A	A	A	A	A
14.48-35	gpo1	s	s	s	s	s	1	s	s	s	-	-	s	-	-	-	-	0	-	-	-	-	0	0	-	0	-	-	0	-	-	-	-	-	-	0	-	-	-	-	-	-	-	-	-	-	-	-	-
14.48-35	gpo2	s	s	s	s	s	-	s	s	s	0	-	s	0	-	0	0	0	0	0	0	0	0	-	0	0	0	0	-	-	0	-	-	0	0	0	0	-	0	-	-	0	0	0	0	0	0	0	0
14.48-35	prob	1.000	1.000	1.000	1.000	1.000	1.000	1.000	1.000	1.000	-	-	1.000	-	-	-	-	-	-	-	-	-	-	-	-	-	-	-	-	-	-	-	-	-	-	-	-	-	-	-	-	-	-	-	-	-	-	-	-
14.48-43	hap1	B	B	A	A	B	B	A	B	B	B	B	A	A	B	A	B	A	A	B	B	B	A	B	A	A	B	B	B	B	B	B	A	A	A	A	B	B	A	A	A	B	A	B	A	A	A	A	A
14.48-43	hap2	A	A	B	B	A	A	B	A	A	B	B	B	A	B	A	B	B	A	B	B	B	B	A	A	B	B	B	A	B	B	B	A	A	A	B	B	B	A	A	A	B	A	B	A	A	A	A	A
14.48-43	gpo1	s	s	s	s	s	1	s	s	s	-	-	s	-	-	-	-	s	-	-	-	-	s	1	-	s	-	-	1	-	-	-	-	-	-	s	-	-	-	-	-	-	-	-	-	-	-	-	-
14.48-43	gpo2	s	s	s	s	s	-	s	s	s	0	-	s	0	-	0	0	s	0	0	0	0	s	-	0	s	0	0	-	-	0	-	-	0	0	s	0	-	0	-	-	0	0	0	0	0	0	0	0
14.48-43	prob	1.000	1.000	1.000	1.000	1.000	1.000	1.000	1.000	1.000	-	-	1.000	-	-	-	-	1.000	-	-	-	-	1.000	1.000	-	1.000	-	-	1.000	-	-	-	-	-	-	1.000	-	-	-	-	-	-	-	-	-	-	-	-	-
14.48-47	hap1	A	A	B	B	A	A	B	A	A	B	B	B	A	B	A	B	-	A	B	B	B	B	A	A	B	B	B	A	B	B	B	A	A	A	B	B	B	A	A	A	B	A	B	A	A	A	A	A
14.48-47	hap2	B	B	A	A	B	A	A	B	B	A	B	A	B	B	B	A	-	B	A	A	A	A	A	B	A	A	A	A	B	A	B	A	B	B	A	A	B	B	A	A	A	B	A	B	B	B	B	B
14.48-47	gpo1	s	s	s	s	s	0	s	s	s	-	-	s	-	-	-	-	-	-	-	-	-	s	0	-	s	-	-	0	-	-	-	-	-	-	s	-	-	-	-	-	-	-	-	-	-	-	-	-
14.48-47	gpo2	s	s	s	s	s	-	s	s	s	1	-	s	1	-	1	1	-	1	1	1	1	s	-	1	s	1	1	-	-	1	-	-	1	1	s	1	-	1	-	-	1	1	1	1	1	1	1	1
14.48-47	prob	1.000	1.000	1.000	1.000	1.000	-	1.000	1.000	1.000	1.000	-	1.000	1.000	-	1.000	1.000	-	1.000	1.000	1.000	1.000	1.000	-	1.000	1.000	1.000	1.000	-	-	1.000	-	-	1.000	1.000	1.000	1.000	-	1.000	-	-	1.000	1.000	1.000	1.000	1.000	1.000	1.000	1.000
14.48-8	hap1	A	A	B	B	A	A	B	A	A	B	B	B	A	B	A	B	B	A	B	B	B	B	A	A	B	B	B	A	B	B	B	A	A	A	B	B	B	A	A	A	B	A	B	A	A	A	A	A
14.48-8	hap2	A	A	B	B	A	A	B	A	A	B	B	B	A	B	A	B	B	A	B	B	B	B	A	A	B	B	B	A	B	B	B	A	A	A	B	B	B	A	A	A	B	A	B	A	A	A	A	A
14.48-8	gpo1	0	0	0	0	0	0	0	0	0	-	-	0	-	-	-	-	0	-	-	-	-	0	0	-	0	-	-	0	-	-	-	-	-	-	0	-	-	-	-	-	-	-	-	-	-	-	-	-
14.48-8	gpo2	0	0	0	0	0	-	0	0	0	0	-	0	0	-	0	0	0	0	0	0	0	0	-	0	0	0	0	-	-	0	-	-	0	0	0	0	-	0	-	-	0	0	0	0	0	0	0	0
14.48-8	prob	-	-	-	-	-	-	-	-	-	-	-	-	-	-	-	-	-	-	-	-	-	-	-	-	-	-	-	-	-	-	-	-	-	-	-	-	-	-	-	-	-	-	-	-	-	-	-	-
14.48-19	hap1	B	B	A	A	B	B	-	B	B	B	B	A	A	B	A	B	A	A	B	B	B	A	B	A	A	B	B	B	B	B	B	A	A	A	A	B	B	A	A	A	B	A	B	A	A	A	A	A
14.48-19	hap2	A	A	B	B	A	A	-	A	A	B	B	B	A	B	A	B	B	A	B	B	B	B	B	A	B	B	B	B	B	B	B	A	A	A	B	B	B	B	A	A	B	A	B	A	A	A	A	A
14.48-19	gpo1	1	1	1	1	1	1	-	1	1	-	-	1	-	-	-	-	1	-	-	-	-	1	1	-	1	-	-	1	-	-	-	-	-	-	1	-	-	-	-	-	-	-	-	-	-	-	-	-
14.48-19	gpo2	-	-	-	-	-	-	-	-	-	-	-	-	-	-	-	-	-	-	-	-	-	-	1	-	-	-	-	1	-	-	-	-	-	-	-	-	-	1	-	-	-	-	-	-	-	-	-	-
14.48-19	prob	1.000	1.000	1.000	1.000	1.000	1.000	-	1.000	1.000	-	-	1.000	-	-	-	-	1.000	-	-	-	-	1.000	-	-	1.000	-	-	-	-	-	-	-	-	-	1.000	-	-	1.000	-	-	-	-	-	-	-	-	-	-
14.48-4	hap1	A	A	B	B	A	A	B	A	A	B	B	B	A	B	A	B	B	A	B	B	B	B	A	A	B	B	B	A	B	B	B	A	A	A	B	B	B	A	A	A	B	A	B	A	A	A	A	A
14.48-4	hap2	A	A	B	B	A	A	B	A	A	B	B	B	A	B	A	B	B	A	B	B	B	B	A	A	B	B	B	A	B	B	B	A	A	A	B	B	B	A	A	A	B	A	B	A	A	A	A	A
14.48-4	gpo1	0	0	0	0	0	0	0	0	0	-	-	0	-	-	-	-	0	-	-	-	-	0	0	-	0	-	-	0	-	-	-	-	-	-	0	-	-	-	-	-	-	-	-	-	-	-	-	-
14.48-4	gpo2	-	-	-	-	-	-	-	-	-	-	-	-	-	-	-	-	-	-	-	-	-	-	0	-	-	-	-	0	-	-	-	-	-	-	-	-	-	0	-	-	-	-	-	-	-	-	-	-
14.48-4	prob	-	-	-	-	-	-	-	-	-	-	-	-	-	-	-	-	-	-	-	-	-	-	-	-	-	-	-	-	-	-	-	-	-	-	-	-	-	-	-	-	-	-	-	-	-	-	-	-
14.51-1	hap1	A	A	B	B	A	A	B	A	A	B	B	B	A	B	A	B	B	A	B	B	B	B	A	A	B	B	B	A	B	B	B	A	A	A	B	B	B	A	A	A	B	A	B	A	A	A	A	A
14.51-1	hap2	B	B	A	A	B	A	A	B	B	A	A	B	A	A	A	B	B	A	B	B	B	B	B	A	B	A	B	B	A	B	A	B	A	A	B	B	A	B	B	B	B	A	B	A	A	A	A	B
14.51-1	gpo1	-	-	-	-	-	-	-	-	-	-	-	-	-	-	-	-	-	-	-	-	-	-	-	-	-	-	-	-	-	-	-	-	-	-	-	-	-	-	-	-	-	-	-	-	-	-	-	-
14.51-1	gpo2	-	-	-	-	-	-	-	-	-	-	-	1	1	1	1	1	1	1	1	1	1	1	1	1	1	-	1	1	1	1	1	1	1	1	1	1	1	-	1	1	1	1	1	1	1	1	1	0
14.51-1	prob	1.000	1.000	1.000	1.000	1.000	-	1.000	1.000	1.000	1.000	1.000	-	-	1.000	-	-	-	-	-	-	-	-	1.000	-	-	1.000	-	1.000	1.000	-	1.000	1.000	-	-	-	-	1.000	1.000	1.000	1.000	-	-	-	-	-	-	-	1.000
14.51-12	hap1	A	A	B	B	A	A	B	A	A	B	B	B	A	B	A	B	B	A	B	B	B	B	A	A	B	B	B	A	B	B	B	A	A	A	B	B	B	A	A	A	B	A	B	A	A	A	A	A
14.51-12	hap2	B	B	A	A	B	A	A	B	B	A	A	B	A	A	A	B	B	A	B	B	B	B	B	A	B	A	B	B	A	B	A	B	A	A	B	B	A	B	B	B	B	A	B	A	A	A	A	A
14.51-12	gpo1	-	-	-	-	-	-	-	-	-	-	-	-	-	-	-	-	-	-	-	-	-	-	-	-	-	-	-	-	-	-	-	-	-	-	-	-	-	-	-	-	-	-	-	-	-	-	-	-
14.51-12	gpo2	-	-	-	-	-	-	-	-	-	-	-	1	1	1	1	1	1	1	1	1	1	1	1	1	1	-	1	1	1	1	1	1	1	1	1	1	1	-	1	1	1	1	1	1	1	1	1	1
14.51-12	prob	1.000	1.000	1.000	1.000	1.000	-	1.000	1.000	1.000	1.000	1.000	-	-	1.000	-	-	-	-	-	-	-	-	1.000	-	-	1.000	-	1.000	1.000	-	1.000	1.000	-	-	-	-	1.000	1.000	1.000	1.000	-	-	-	-	-	-	-	-
14.51-19	hap1	A	A	B	B	A	A	B	A	A	B	B	B	A	B	A	B	B	A	B	B	B	B	A	A	B	B	B	A	B	B	B	A	A	A	B	B	B	A	A	A	B	A	B	A	A	A	A	A
14.51-19	hap2	B	B	A	A	B	A	A	B	B	A	A	A	B	B	B	A	A	B	A	A	A	A	A	B	A	A	A	A	B	A	B	A	B	B	A	A	B	B	A	A	A	B	A	B	B	B	B	B
14.51-19	gpo1	-	-	-	-	-	-	-	-	-	-	-	-	-	-	-	-	-	-	-	-	-	-	-	-	-	-	-	-	-	-	-	-	-	-	-	-	-	-	-	-	-	-	-	-	-	-	-	-
14.51-19	gpo2	-	-	-	-	-	-	-	-	-	-	-	0	0	0	0	0	0	0	0	0	0	0	0	0	0	-	0	0	0	0	0	0	0	0	0	0	0	-	0	0	0	0	0	0	0	0	0	0
14.51-19	prob	1.000	1.000	1.000	1.000	1.000	-	1.000	1.000	1.000	1.000	1.000	1.000	1.000	-	1.000	1.000	1.000	1.000	1.000	1.000	1.000	1.000	-	1.000	1.000	1.000	1.000	-	-	1.000	-	-	1.000	1.000	1.000	1.000	-	1.000	-	-	1.000	1.000	1.000	1.000	1.000	1.000	1.000	1.000
14.51-2	hap1	A	A	B	B	A	A	B	A	A	B	B	B	A	B	A	B	B	A	B	B	B	B	A	A	B	B	B	A	B	B	B	A	A	A	B	B	B	A	A	A	B	A	B	A	A	A	A	A
14.51-2	hap2	B	B	A	A	B	A	A	B	B	A	A	A	B	B	B	A	A	B	A	A	A	A	A	B	A	A	A	A	B	A	B	A	B	B	A	A	B	B	A	A	A	B	A	B	B	B	B	B
14.51-2	gpo1	-	-	-	-	-	-	-	-	-	-	-	-	-	-	-	-	-	-	-	-	-	-	-	-	-	-	-	-	-	-	-	-	-	-	-	-	-	-	-	-	-	-	-	-	-	-	-	-
14.51-2	gpo2	-	-	-	-	-	-	-	-	-	-	-	0	0	0	0	0	0	0	0	0	0	0	0	0	0	-	0	0	0	0	0	0	0	0	0	0	0	-	0	0	0	0	0	0	0	0	0	0
14.51-2	prob	1.000	1.000	1.000	1.000	1.000	-	1.000	1.000	1.000	1.000	1.000	1.000	1.000	-	1.000	1.000	1.000	1.000	1.000	1.000	1.000	1.000	-	1.000	1.000	1.000	1.000	-	-	1.000	-	-	1.000	1.000	1.000	1.000	-	1.000	-	-	1.000	1.000	1.000	1.000	1.000	1.000	1.000	1.000
14.51-23	hap1	A	A	B	B	A	A	B	A	A	B	B	B	A	B	A	B	B	A	B	B	B	B	A	A	B	B	B	A	B	B	B	A	A	A	B	B	B	A	A	A	B	A	B	A	A	A	A	A
14.51-23	hap2	B	B	A	A	B	A	A	B	B	A	A	A	B	B	B	A	A	B	A	A	A	A	A	B	A	A	A	A	B	A	B	A	B	B	A	A	B	B	A	A	A	B	A	B	B	B	B	B
14.51-23	gpo1	-	-	-	-	-	-	-	-	-	-	-	-	-	-	-	-	-	-	-	-	-	-	-	-	-	-	-	-	-	-	-	-	-	-	-	-	-	-	-	-	-	-	-	-	-	-	-	-
14.51-23	gpo2	-	-	-	-	-	-	-	-	-	-	-	0	0	0	0	0	0	0	0	0	0	0	0	0	0	-	0	0	0	0	0	0	0	0	0	0	0	-	0	0	0	0	0	0	0	0	0	0
14.51-23	prob	1.000	1.000	1.000	1.000	1.000	-	1.000	1.000	1.000	1.000	1.000	1.000	1.000	-	1.000	1.000	1.000	1.000	1.000	1.000	1.000	1.000	-	1.000	1.000	1.000	1.000	-	-	1.000	-	-	1.000	1.000	1.000	1.000	-	1.000	-	-	1.000	1.000	1.000	1.000	1.000	1.000	1.000	1.000
14.51-3	hap1	A	A	B	B	A	A	B	A	A	B	B	B	A	B	A	B	B	A	B	B	B	B	A	A	B	B	B	A	B	B	B	A	A	A	B	B	B	A	A	A	B	A	B	A	A	A	A	A
14.51-3	hap2	B	B	A	A	B	A	A	B	B	A	A	A	B	B	B	A	A	B	A	A	A	A	A	B	A	A	A	A	B	A	B	A	B	B	A	A	B	B	A	A	A	B	A	B	B	B	B	B
14.51-3	gpo1	-	-	-	-	-	-	-	-	-	-	-	-	-	-	-	-	-	-	-	-	-	-	-	-	-	-	-	-	-	-	-	-	-	-	-	-	-	-	-	-	-	-	-	-	-	-	-	-
14.51-3	gpo2	-	-	-	-	-	-	-	-	-	-	-	0	0	0	0	0	0	0	0	0	0	0	0	0	0	-	0	0	0	0	0	0	0	0	0	0	0	-	0	0	0	0	0	0	0	0	0	0
14.51-3	prob	1.000	1.000	1.000	1.000	1.000	-	1.000	1.000	1.000	1.000	1.000	1.000	1.000	-	1.000	1.000	1.000	1.000	1.000	1.000	1.000	1.000	-	1.000	1.000	1.000	1.000	-	-	1.000	-	-	1.000	1.000	1.000	1.000	-	1.000	-	-	1.000	1.000	1.000	1.000	1.000	1.000	1.000	1.000
14.51-33	hap1	A	A	B	B	A	A	B	A	A	B	B	B	A	B	A	B	B	A	B	B	B	B	A	A	B	B	B	A	B	B	B	A	A	A	B	B	B	A	A	A	B	A	B	A	A	A	A	A
14.51-33	hap2	B	B	A	A	B	A	A	B	B	A	A	A	B	B	B	A	A	B	A	A	A	A	A	B	A	A	A	A	B	A	B	A	B	B	A	A	B	B	A	A	A	B	A	B	B	B	B	B
14.51-33	gpo1	-	-	-	-	-	-	-	-	-	-	-	-	-	-	-	-	-	-	-	-	-	-	-	-	-	-	-	-	-	-	-	-	-	-	-	-	-	-	-	-	-	-	-	-	-	-	-	-
14.51-33	gpo2	-	-	-	-	-	-	-	-	-	-	-	0	0	0	0	0	0	0	0	0	0	0	0	0	0	-	0	0	0	0	0	0	0	0	0	0	0	-	0	0	0	0	0	0	0	0	0	0
14.51-33	prob	1.000	1.000	1.000	1.000	1.000	-	1.000	1.000	1.000	1.000	1.000	1.000	1.000	-	1.000	1.000	1.000	1.000	1.000	1.000	1.000	1.000	-	1.000	1.000	1.000	1.000	-	-	1.000	-	-	1.000	1.000	1.000	1.000	-	1.000	-	-	1.000	1.000	1.000	1.000	1.000	1.000	1.000	1.000
14.51-37	hap1	A	A	B	B	A	A	B	A	A	B	B	B	A	B	A	B	B	A	B	B	B	B	A	A	B	B	B	A	B	B	B	A	A	A	B	B	B	A	A	A	B	A	B	A	A	A	A	A
14.51-37	hap2	B	B	A	A	B	A	A	B	B	A	A	B	A	A	A	B	B	A	B	B	B	B	B	A	B	A	B	B	A	B	A	B	A	A	B	B	A	B	B	B	B	A	B	A	A	A	A	A
14.51-37	gpo1	-	-	-	-	-	-	-	-	-	-	-	-	-	-	-	-	-	-	-	-	-	-	-	-	-	-	-	-	-	-	-	-	-	-	-	-	-	-	-	-	-	-	-	-	-	-	-	-
14.51-37	gpo2	-	-	-	-	-	-	-	-	-	-	-	1	1	1	1	1	1	1	1	1	1	1	1	1	1	-	1	1	1	1	1	1	1	1	1	1	1	-	1	1	1	1	1	1	1	1	1	1
14.51-37	prob	1.000	1.000	1.000	1.000	1.000	-	1.000	1.000	1.000	1.000	1.000	-	-	1.000	-	-	-	-	-	-	-	-	1.000	-	-	1.000	-	1.000	1.000	-	1.000	1.000	-	-	-	-	1.000	1.000	1.000	1.000	-	-	-	-	-	-	-	-
14.51-40	hap1	A	A	B	B	A	A	B	A	A	B	B	B	A	B	A	B	B	A	B	B	B	B	A	A	B	B	B	A	B	B	B	A	A	A	B	B	B	A	A	A	B	A	B	A	A	A	A	A
14.51-40	hap2	B	B	A	A	B	A	A	B	B	A	A	A	B	B	B	A	A	B	A	A	A	A	A	B	A	A	A	A	B	A	B	A	B	B	A	A	B	B	A	A	A	B	A	B	B	B	B	B
14.51-40	gpo1	-	-	-	-	-	-	-	-	-	-	-	-	-	-	-	-	-	-	-	-	-	-	-	-	-	-	-	-	-	-	-	-	-	-	-	-	-	-	-	-	-	-	-	-	-	-	-	-
14.51-40	gpo2	-	-	-	-	-	-	-	-	-	-	-	0	0	0	0	0	0	0	0	0	0	0	0	0	0	-	0	0	0	0	0	0	0	0	0	0	0	-	0	0	0	0	0	0	0	0	0	0
14.51-40	prob	1.000	1.000	1.000	1.000	1.000	-	1.000	1.000	1.000	1.000	1.000	1.000	1.000	-	1.000	1.000	1.000	1.000	1.000	1.000	1.000	1.000	-	1.000	1.000	1.000	1.000	-	-	1.000	-	-	1.000	1.000	1.000	1.000	-	1.000	-	-	1.000	1.000	1.000	1.000	1.000	1.000	1.000	1.000
14.51-6	hap1	A	A	B	B	A	A	B	A	A	B	B	B	A	B	A	B	B	A	B	B	B	B	A	A	B	B	B	A	B	B	B	A	A	A	B	B	B	A	A	A	B	A	B	A	A	A	A	A
14.51-6	hap2	B	B	A	A	B	A	A	B	B	A	A	B	A	A	A	B	B	A	B	B	B	B	B	A	B	A	B	B	A	B	A	B	A	A	B	B	A	B	B	B	B	A	B	A	A	A	A	A
14.51-6	gpo1	-	-	-	-	-	-	-	-	-	-	-	-	-	-	-	-	-	-	-	-	-	-	-	-	-	-	-	-	-	-	-	-	-	-	-	-	-	-	-	-	-	-	-	-	-	-	-	-
14.51-6	gpo2	-	-	-	-	-	-	-	-	-	-	-	1	1	1	1	1	1	1	1	1	1	1	1	1	1	-	1	1	1	1	1	1	1	1	1	1	1	-	1	1	1	1	1	1	1	1	1	1
14.51-6	prob	1.000	1.000	1.000	1.000	1.000	-	1.000	1.000	1.000	1.000	1.000	-	-	1.000	-	-	-	-	-	-	-	-	1.000	-	-	1.000	-	1.000	1.000	-	1.000	1.000	-	-	-	-	1.000	1.000	1.000	1.000	-	-	-	-	-	-	-	-
14.53-1	hap1	A	B	A	A	B	A	A	B	B	A	A	B	A	A	A	B	B	A	B	B	B	B	B	A	B	A	B	B	-	B	A	A	A	A	B	B	A	A	A	A	B	A	B	A	A	A	A	A
14.53-1	hap2	A	A	B	B	A	A	B	A	A	A	A	B	A	A	A	B	B	A	B	B	B	B	B	A	B	A	B	B	-	B	A	B	A	A	B	B	A	B	B	B	B	A	B	A	A	A	A	A
14.53-1	gpo1	-	s	s	s	s	-	s	s	s	0	0	-	-	0	-	-	-	-	-	-	-	-	0	-	-	0	-	0	-	-	0	-	-	-	-	-	0	-	-	-	-	-	-	-	-	-	-	-
14.53-1	gpo2	1	s	s	s	s	-	s	s	s	0	0	-	-	0	-	-	-	-	-	-	-	-	0	-	-	0	-	0	-	-	0	0	-	-	-	-	0	0	0	0	-	-	-	-	-	-	-	-
14.53-1	prob	-	1.000	1.000	1.000	1.000	-	1.000	1.000	1.000	-	-	-	-	-	-	-	-	-	-	-	-	-	-	-	-	-	-	-	-	-	-	1.000	-	-	-	-	-	1.000	1.000	1.000	-	-	-	-	-	-	-	-
14.53-10	hap1	A	B	A	A	B	A	A	B	B	A	A	B	A	A	A	B	B	A	B	B	B	B	B	A	B	A	B	B	A	B	A	A	A	A	B	B	A	A	A	A	B	A	B	A	A	A	A	A
14.53-10	hap2	B	B	A	A	B	A	A	B	B	A	A	B	A	A	A	B	B	A	B	B	B	B	B	A	B	A	B	B	A	B	A	B	A	A	B	B	A	B	B	B	B	A	B	A	A	A	A	A
14.53-10	gpo1	-	0	0	0	0	-	0	0	0	0	0	-	-	0	-	-	-	-	-	-	-	-	0	-	-	0	-	0	0	-	0	-	-	-	-	-	0	-	-	-	-	-	-	-	-	-	-	-
14.53-10	gpo2	0	0	0	0	0	-	0	0	0	0	0	-	-	0	-	-	-	-	-	-	-	-	0	-	-	0	-	0	0	-	0	0	-	-	-	-	0	0	0	0	-	-	-	-	-	-	-	-
14.53-10	prob	1.000	-	-	-	-	-	-	-	-	-	-	-	-	-	-	-	-	-	-	-	-	-	-	-	-	-	-	-	-	-	-	1.000	-	-	-	-	-	1.000	1.000	1.000	-	-	-	-	-	-	-	-
14.53-12	hap1	A	A	B	B	A	A	B	A	A	B	B	B	A	B	A	B	B	A	B	B	B	B	A	A	B	B	B	A	B	B	B	A	A	A	B	B	B	A	A	A	B	A	B	A	A	A	A	A
14.53-12	hap2	A	A	B	B	A	A	B	A	A	B	B	B	A	B	A	B	B	A	B	B	B	B	A	A	B	B	B	A	B	B	B	A	A	A	B	B	B	A	A	A	B	A	B	A	A	A	A	A
14.53-12	gpo1	-	1	1	1	1	-	1	1	1	1	1	-	-	1	-	-	-	-	-	-	-	-	1	-	-	1	-	1	1	-	1	-	-	-	-	-	1	-	-	-	-	-	-	-	-	-	-	-
14.53-12	gpo2	1	1	1	1	1	-	1	1	1	1	1	-	-	1	-	-	-	-	-	-	-	-	1	-	-	1	-	1	1	-	1	1	-	-	-	-	1	1	1	1	-	-	-	-	-	-	-	-
14.53-12	prob	-	-	-	-	-	-	-	-	-	-	-	-	-	-	-	-	-	-	-	-	-	-	-	-	-	-	-	-	-	-	-	-	-	-	-	-	-	-	-	-	-	-	-	-	-	-	-	-
14.53-13	hap1	A	A	B	B	A	A	B	A	A	B	B	B	A	B	A	B	B	A	B	B	B	B	A	A	B	B	B	A	B	B	B	A	A	A	B	B	B	A	A	A	B	A	B	A	A	A	A	A
14.53-13	hap2	A	A	B	B	A	A	B	A	A	B	B	B	A	B	A	B	B	A	B	B	B	B	A	A	B	B	B	A	B	B	B	A	A	A	B	B	B	A	A	A	B	A	B	A	A	A	A	A
14.53-13	gpo1	-	1	1	1	1	-	1	1	1	1	1	-	-	1	-	-	-	-	-	-	-	-	1	-	-	1	-	1	1	-	1	-	-	-	-	-	1	-	-	-	-	-	-	-	-	-	-	-
14.53-13	gpo2	1	1	1	1	1	-	1	1	1	1	1	-	-	1	-	-	-	-	-	-	-	-	1	-	-	1	-	1	1	-	1	1	-	-	-	-	1	1	1	1	-	-	-	-	-	-	-	-
14.53-13	prob	-	-	-	-	-	-	-	-	-	-	-	-	-	-	-	-	-	-	-	-	-	-	-	-	-	-	-	-	-	-	-	-	-	-	-	-	-	-	-	-	-	-	-	-	-	-	-	-
14.53-18	hap1	A	B	A	A	B	A	A	B	B	A	A	B	A	A	A	B	B	A	B	B	B	B	B	A	B	A	B	B	-	B	A	A	A	A	B	B	A	A	A	A	B	A	B	A	A	A	A	A
14.53-18	hap2	B	B	A	A	B	A	A	B	B	A	A	B	A	A	A	B	B	A	B	B	B	B	B	A	B	A	B	B	-	B	A	B	A	A	B	B	A	B	B	B	B	A	B	A	A	A	A	A
14.53-18	gpo1	-	0	0	0	0	-	0	0	0	0	0	-	-	0	-	-	-	-	-	-	-	-	0	-	-	0	-	0	-	-	0	-	-	-	-	-	0	-	-	-	-	-	-	-	-	-	-	-
14.53-18	gpo2	0	0	0	0	0	-	0	0	0	0	0	-	-	0	-	-	-	-	-	-	-	-	0	-	-	0	-	0	-	-	0	0	-	-	-	-	0	0	0	0	-	-	-	-	-	-	-	-
14.53-18	prob	1.000	-	-	-	-	-	-	-	-	-	-	-	-	-	-	-	-	-	-	-	-	-	-	-	-	-	-	-	-	-	-	1.000	-	-	-	-	-	1.000	1.000	1.000	-	-	-	-	-	-	-	-
14.53-20	hap1	A	A	B	B	A	A	B	A	A	B	B	B	A	B	A	B	B	A	B	B	B	B	A	A	B	B	B	A	B	B	B	A	A	A	B	B	B	A	A	A	B	A	B	A	A	A	A	A
14.53-20	hap2	B	B	A	A	B	A	A	B	B	A	A	B	A	A	A	B	B	A	B	B	B	B	B	A	B	A	B	B	A	B	A	B	A	A	B	B	A	B	B	B	B	A	B	A	A	A	A	A
14.53-20	gpo1	-	s	s	s	s	-	s	s	s	s	s	-	-	s	-	-	-	-	-	-	-	-	s	-	-	s	-	s	s	-	s	-	-	-	-	-	s	-	-	-	-	-	-	-	-	-	-	-
14.53-20	gpo2	0	s	s	s	s	-	s	s	s	s	s	-	-	s	-	-	-	-	-	-	-	-	s	-	-	s	-	s	s	-	s	0	-	-	-	-	s	0	0	0	-	-	-	-	-	-	-	-
14.53-20	prob	1.000	1.000	1.000	1.000	1.000	-	1.000	1.000	1.000	1.000	1.000	-	-	1.000	-	-	-	-	-	-	-	-	1.000	-	-	1.000	-	1.000	1.000	-	1.000	1.000	-	-	-	-	1.000	1.000	1.000	1.000	-	-	-	-	-	-	-	-
14.53-24	hap1	A	A	B	B	A	A	B	A	A	B	B	B	A	B	A	B	B	A	B	B	B	B	A	A	B	B	B	-	B	B	B	A	A	A	B	B	B	A	A	A	B	A	B	A	A	A	A	A
14.53-24	hap2	B	B	A	A	B	A	A	B	B	A	A	B	A	A	A	B	B	A	B	B	B	B	A	A	B	B	B	-	B	B	B	A	A	A	B	B	B	A	A	A	B	A	B	A	A	A	A	A
14.53-24	gpo1	-	s	s	s	s	-	s	s	s	s	s	-	-	s	-	-	-	-	-	-	-	-	1	-	-	1	-	-	1	-	1	-	-	-	-	-	1	-	-	-	-	-	-	-	-	-	-	-
14.53-24	gpo2	0	s	s	s	s	-	s	s	s	s	s	-	-	s	-	-	-	-	-	-	-	-	1	-	-	1	-	-	1	-	1	1	-	-	-	-	1	1	1	1	-	-	-	-	-	-	-	-
14.53-24	prob	1.000	1.000	1.000	1.000	1.000	-	1.000	1.000	1.000	1.000	1.000	-	-	1.000	-	-	-	-	-	-	-	-	-	-	-	-	-	-	-	-	-	-	-	-	-	-	-	-	-	-	-	-	-	-	-	-	-	-
14.53-29	hap1	A	A	B	B	A	A	B	A	A	B	B	B	A	B	A	B	B	A	B	B	B	B	A	A	B	B	B	A	B	B	B	A	A	A	B	B	B	A	A	A	B	A	B	A	A	A	A	A
14.53-29	hap2	A	A	B	B	A	A	B	A	A	B	B	B	A	B	A	B	B	A	B	B	B	B	A	A	B	B	B	A	B	B	B	A	A	A	B	B	B	A	A	A	B	A	B	A	A	A	A	A
14.53-29	gpo1	-	1	1	1	1	-	1	1	1	1	1	-	-	1	-	-	-	-	-	-	-	-	1	-	-	1	-	1	1	-	1	-	-	-	-	-	1	-	-	-	-	-	-	-	-	-	-	-
14.53-29	gpo2	1	1	1	1	1	-	1	1	1	1	1	-	-	1	-	-	-	-	-	-	-	-	1	-	-	1	-	1	1	-	1	1	-	-	-	-	1	1	1	1	-	-	-	-	-	-	-	-
14.53-29	prob	-	-	-	-	-	-	-	-	-	-	-	-	-	-	-	-	-	-	-	-	-	-	-	-	-	-	-	-	-	-	-	-	-	-	-	-	-	-	-	-	-	-	-	-	-	-	-	-
14.53-31	hap1	A	A	B	B	A	A	B	A	A	B	B	B	A	B	A	B	B	A	B	B	B	B	A	A	B	B	B	A	B	B	B	A	A	A	B	B	B	A	A	A	B	A	B	A	A	A	A	A
14.53-31	hap2	A	A	B	B	A	A	B	A	A	B	B	B	A	B	A	B	B	A	B	B	B	B	A	A	B	B	B	A	B	B	B	A	A	A	B	B	B	A	A	A	B	A	B	A	A	A	A	A
14.53-31	gpo1	-	1	1	1	1	-	1	1	1	1	1	-	-	1	-	-	-	-	-	-	-	-	1	-	-	1	-	1	1	-	1	-	-	-	-	-	1	-	-	-	-	-	-	-	-	-	-	-
14.53-31	gpo2	1	1	1	1	1	-	1	1	1	1	1	-	-	1	-	-	-	-	-	-	-	-	1	-	-	1	-	1	1	-	1	1	-	-	-	-	1	1	1	1	-	-	-	-	-	-	-	-
14.53-31	prob	-	-	-	-	-	-	-	-	-	-	-	-	-	-	-	-	-	-	-	-	-	-	-	-	-	-	-	-	-	-	-	-	-	-	-	-	-	-	-	-	-	-	-	-	-	-	-	-
14.53-9	hap1	A	A	B	B	A	A	B	A	A	B	B	B	A	B	A	B	B	A	B	B	B	B	A	A	B	B	B	A	B	B	B	A	A	A	B	B	B	A	A	A	B	A	B	A	A	A	A	A
14.53-9	hap2	B	B	A	A	B	A	A	B	B	A	A	B	A	A	A	B	B	A	B	B	B	B	B	A	B	A	B	B	A	B	A	B	A	A	B	B	A	B	B	B	B	A	B	A	A	A	A	A
14.53-9	gpo1	-	s	s	s	s	-	s	s	s	s	s	-	-	s	-	-	-	-	-	-	-	-	s	-	-	s	-	s	s	-	s	-	-	-	-	-	s	-	-	-	-	-	-	-	-	-	-	-
14.53-9	gpo2	0	s	s	s	s	-	s	s	s	s	s	-	-	s	-	-	-	-	-	-	-	-	s	-	-	s	-	s	s	-	s	0	-	-	-	-	s	0	0	0	-	-	-	-	-	-	-	-
14.53-9	prob	1.000	1.000	1.000	1.000	1.000	-	1.000	1.000	1.000	1.000	1.000	-	-	1.000	-	-	-	-	-	-	-	-	1.000	-	-	1.000	-	1.000	1.000	-	1.000	1.000	-	-	-	-	1.000	1.000	1.000	1.000	-	-	-	-	-	-	-	-
14.55-12	hap1	B	B	A	A	B	A	A	B	B	A	B	A	B	B	B	A	A	B	A	A	A	A	A	B	A	A	A	A	B	A	B	A	B	B	A	A	B	B	A	A	A	B	A	B	B	B	B	B
14.55-12	hap2	B	B	A	A	B	A	A	B	B	A	A	B	A	A	A	B	B	A	B	B	B	B	B	A	B	A	B	B	A	B	A	B	A	A	B	B	A	B	B	B	B	A	B	A	A	A	A	A
14.55-12	gpo1	0	-	-	-	-	-	-	-	-	-	s	s	0	s	0	0	s	0	0	0	0	s	0	0	s	-	0	0	s	0	s	-	0	0	s	0	s	0	-	-	0	0	0	0	0	0	0	0
14.55-12	gpo2	1	1	1	1	1	1	1	1	1	1	s	s	-	s	-	-	s	-	-	-	-	s	-	-	s	1	-	-	s	-	s	1	-	-	s	-	s	1	1	1	-	-	-	-	-	-	-	-
14.55-12	prob	-	-	-	-	-	-	-	-	-	-	1.000	1.000	1.000	1.000	1.000	1.000	1.000	1.000	1.000	1.000	1.000	1.000	1.000	1.000	1.000	-	1.000	1.000	1.000	1.000	1.000	1.000	1.000	1.000	1.000	1.000	1.000	-	1.000	1.000	1.000	1.000	1.000	1.000	1.000	1.000	1.000	1.000
14.55-15	hap1	B	B	A	A	B	A	A	B	B	A	B	A	B	B	B	A	A	B	A	A	A	A	A	B	A	A	A	A	B	A	B	A	B	B	A	A	B	B	A	A	A	B	A	B	B	B	B	B
14.55-15	hap2	A	A	B	B	A	B	B	A	A	B	B	A	A	B	A	B	A	A	B	B	B	A	B	A	A	B	B	B	B	B	B	A	A	A	A	B	B	A	A	A	B	A	B	A	A	A	A	A
14.55-15	gpo1	s	-	-	-	-	-	-	-	-	-	0	0	0	0	0	0	0	0	0	0	0	0	0	0	0	-	0	0	0	0	0	-	0	0	0	0	0	s	-	-	0	0	0	0	0	0	0	0
14.55-15	gpo2	s	0	0	0	0	0	0	0	0	0	0	0	-	0	-	-	0	-	-	-	-	0	-	-	0	0	-	-	0	-	0	0	-	-	0	-	0	s	0	0	-	-	-	-	-	-	-	-
14.55-15	prob	1.000	1.000	1.000	1.000	1.000	1.000	1.000	1.000	1.000	1.000	-	-	1.000	-	1.000	1.000	-	1.000	1.000	1.000	1.000	-	1.000	1.000	-	1.000	1.000	1.000	-	1.000	-	-	1.000	1.000	-	1.000	-	1.000	-	-	1.000	1.000	1.000	1.000	1.000	1.000	1.000	1.000
14.55-2	hap1	A	B	A	A	B	A	A	B	B	A	A	B	A	A	A	B	B	A	B	B	B	B	B	A	B	A	B	B	A	B	A	A	B	B	A	A	-	B	A	A	A	B	A	B	B	B	B	B
14.55-2	hap2	B	B	A	A	B	A	A	B	B	A	A	B	A	A	A	B	B	A	B	B	B	B	B	A	B	A	B	B	A	B	A	B	A	A	B	B	-	B	B	B	B	A	B	A	A	A	A	A
14.55-2	gpo1	s	-	-	-	-	-	-	-	-	-	1	1	1	1	1	1	1	1	1	1	1	1	1	1	1	-	1	1	1	1	1	-	0	0	s	0	-	0	-	-	0	0	0	0	0	0	0	0
14.55-2	gpo2	s	1	1	1	1	1	1	1	1	1	1	1	-	1	-	-	1	-	-	-	-	1	-	-	1	1	-	-	1	-	1	1	-	-	s	-	-	1	1	1	-	-	-	-	-	-	-	-
14.55-2	prob	1.000	-	-	-	-	-	-	-	-	-	-	-	-	-	-	-	-	-	-	-	-	-	-	-	-	-	-	-	-	-	-	1.000	1.000	1.000	1.000	1.000	-	-	1.000	1.000	1.000	1.000	1.000	1.000	1.000	1.000	1.000	1.000
14.55-25	hap1	A	B	A	A	B	A	A	B	B	A	A	B	A	A	A	B	B	A	B	B	B	B	B	A	B	A	B	B	A	B	A	A	A	A	B	B	A	A	A	A	B	A	B	A	A	A	A	A
14.55-25	hap2	A	A	B	B	A	B	B	A	A	B	B	A	A	B	A	B	A	A	B	B	B	A	B	A	A	B	B	B	B	B	B	A	A	A	A	B	B	A	A	A	B	A	B	A	A	A	A	A
14.55-25	gpo1	1	-	-	-	-	-	-	-	-	-	s	s	1	s	1	1	s	1	1	1	1	s	1	1	s	-	1	1	s	1	s	-	1	1	s	1	s	1	-	-	1	1	1	1	1	1	1	1
14.55-25	gpo2	0	0	0	0	0	0	0	0	0	0	s	s	-	s	-	-	s	-	-	-	-	s	-	-	s	0	-	-	s	-	s	0	-	-	s	-	s	0	0	0	-	-	-	-	-	-	-	-
14.55-25	prob	-	1.000	1.000	1.000	1.000	1.000	1.000	1.000	1.000	1.000	1.000	1.000	-	1.000	-	-	1.000	-	-	-	-	1.000	-	-	1.000	1.000	-	-	1.000	-	1.000	-	-	-	1.000	-	1.000	-	-	-	-	-	-	-	-	-	-	-
14.55-3	hap1	A	B	A	A	B	A	A	B	B	A	A	B	A	A	A	B	B	A	B	B	B	B	B	A	B	A	B	B	A	B	A	A	A	A	B	B	A	A	A	-	B	A	B	A	A	A	A	A
14.55-3	hap2	B	B	A	A	B	A	A	B	B	A	A	B	A	A	A	B	B	A	B	B	B	B	B	A	B	A	B	B	A	B	A	B	A	A	B	B	A	B	B	-	B	A	B	A	A	A	A	A
14.55-3	gpo1	s	-	-	-	-	-	-	-	-	-	1	1	1	1	1	1	1	1	1	1	1	1	1	1	1	-	1	1	1	1	1	-	1	1	1	1	1	s	-	-	1	1	1	1	1	1	1	1
14.55-3	gpo2	s	1	1	1	1	1	1	1	1	1	1	1	-	1	-	-	1	-	-	-	-	1	-	-	1	1	-	-	1	-	1	1	-	-	1	-	1	s	1	-	-	-	-	-	-	-	-	-
14.55-3	prob	1.000	-	-	-	-	-	-	-	-	-	-	-	-	-	-	-	-	-	-	-	-	-	-	-	-	-	-	-	-	-	-	1.000	-	-	-	-	-	1.000	1.000	-	-	-	-	-	-	-	-	-
14.55-31	hap1	B	B	A	A	B	A	A	B	B	A	B	A	B	B	B	A	A	B	A	A	A	A	A	B	A	A	A	A	B	A	B	A	B	B	A	A	B	B	A	A	A	B	A	B	B	B	B	B
14.55-31	hap2	A	A	B	B	A	B	B	A	A	B	B	A	A	B	A	B	A	A	B	B	B	A	B	A	A	B	B	B	B	B	B	A	A	A	A	B	B	A	A	A	B	A	B	A	A	A	A	A
14.55-31	gpo1	s	-	-	-	-	-	-	-	-	-	0	0	0	0	0	0	0	0	0	0	0	0	0	0	0	-	0	0	0	0	0	-	0	0	0	0	0	s	-	-	0	0	0	0	0	0	0	0
14.55-31	gpo2	s	0	0	0	0	0	0	0	0	0	0	0	-	0	-	-	0	-	-	-	-	0	-	-	0	0	-	-	0	-	0	0	-	-	0	-	0	s	0	0	-	-	-	-	-	-	-	-
14.55-31	prob	1.000	1.000	1.000	1.000	1.000	1.000	1.000	1.000	1.000	1.000	-	-	1.000	-	1.000	1.000	-	1.000	1.000	1.000	1.000	-	1.000	1.000	-	1.000	1.000	1.000	-	1.000	-	-	1.000	1.000	-	1.000	-	1.000	-	-	1.000	1.000	1.000	1.000	1.000	1.000	1.000	1.000
14.55-34	hap1	A	B	A	A	B	A	A	B	B	A	A	B	A	A	A	B	B	A	B	B	B	B	B	A	B	A	B	B	A	B	A	A	A	A	B	B	A	A	A	A	B	A	B	A	A	A	A	A
14.55-34	hap2	A	A	B	B	A	B	B	A	A	B	B	A	A	B	A	B	A	A	B	B	B	A	B	A	A	B	B	B	B	B	B	A	A	A	A	B	B	A	A	A	B	A	B	A	A	A	A	A
14.55-34	gpo1	1	-	-	-	-	-	-	-	-	-	s	s	1	s	1	1	s	1	1	1	1	s	1	1	s	-	1	1	s	1	s	-	1	1	s	1	s	1	-	-	1	1	1	1	1	1	1	1
14.55-34	gpo2	0	0	0	0	0	0	0	0	0	0	s	s	-	s	-	-	s	-	-	-	-	s	-	-	s	0	-	-	s	-	s	0	-	-	s	-	s	0	0	0	-	-	-	-	-	-	-	-
14.55-34	prob	-	1.000	1.000	1.000	1.000	1.000	1.000	1.000	1.000	1.000	1.000	1.000	-	1.000	-	-	1.000	-	-	-	-	1.000	-	-	1.000	1.000	-	-	1.000	-	1.000	-	-	-	1.000	-	1.000	-	-	-	-	-	-	-	-	-	-	-
14.55-6	hap1	B	B	A	A	B	A	A	B	B	A	B	A	B	B	B	A	A	B	A	A	A	A	A	B	A	A	A	A	B	A	B	A	B	B	A	A	B	B	A	A	A	B	A	B	B	B	B	B
14.55-6	hap2	A	A	B	B	A	B	B	A	A	B	B	A	A	B	A	B	A	A	B	B	B	A	B	A	A	B	B	B	B	B	B	A	A	A	A	B	B	A	A	A	B	A	B	A	A	A	A	A
14.55-6	gpo1	s	-	-	-	-	-	-	-	-	-	0	0	0	0	0	0	0	0	0	0	0	0	0	0	0	-	0	0	0	0	0	-	0	0	0	0	0	s	-	-	0	0	0	0	0	0	0	0
14.55-6	gpo2	s	0	0	0	0	0	0	0	0	0	0	0	-	0	-	-	0	-	-	-	-	0	-	-	0	0	-	-	0	-	0	0	-	-	0	-	0	s	0	0	-	-	-	-	-	-	-	-
14.55-6	prob	1.000	1.000	1.000	1.000	1.000	1.000	1.000	1.000	1.000	1.000	-	-	1.000	-	1.000	1.000	-	1.000	1.000	1.000	1.000	-	1.000	1.000	-	1.000	1.000	1.000	-	1.000	-	-	1.000	1.000	-	1.000	-	1.000	-	-	1.000	1.000	1.000	1.000	1.000	1.000	1.000	1.000
14.55-8	hap1	A	B	A	A	B	A	A	B	B	A	A	B	A	A	A	B	B	A	B	B	B	B	B	A	B	A	B	B	A	B	A	A	A	A	B	B	A	A	A	A	B	A	B	A	A	A	A	A
14.55-8	hap2	B	B	A	A	B	A	A	B	B	A	A	B	A	A	A	B	B	A	B	B	B	B	B	A	B	A	B	B	A	B	A	B	A	A	B	B	A	B	B	B	B	A	B	A	A	A	A	A
14.55-8	gpo1	s	-	-	-	-	-	-	-	-	-	1	1	1	1	1	1	1	1	1	1	1	1	1	1	1	-	1	1	1	1	1	-	1	1	1	1	1	s	-	-	1	1	1	1	1	1	1	1
14.55-8	gpo2	s	1	1	1	1	1	1	1	1	1	1	1	-	1	-	-	1	-	-	-	-	1	-	-	1	1	-	-	1	-	1	1	-	-	1	-	1	s	1	1	-	-	-	-	-	-	-	-
14.55-8	prob	1.000	-	-	-	-	-	-	-	-	-	-	-	-	-	-	-	-	-	-	-	-	-	-	-	-	-	-	-	-	-	-	1.000	-	-	-	-	-	1.000	1.000	1.000	-	-	-	-	-	-	-	-
14.35-2	hap1	A	B	A	A	B	A	A	B	B	A	A	B	A	A	A	B	B	A	B	B	B	B	B	A	B	A	B	B	A	B	A	A	B	B	A	A	-	B	A	A	A	B	A	B	B	B	B	B
14.35-2	hap2	B	B	A	A	B	A	A	B	B	A	A	B	A	A	A	B	B	A	B	B	B	B	B	A	B	A	B	B	A	B	A	B	A	A	B	B	-	B	B	B	B	A	B	A	A	A	A	A
14.35-2	gpo1	s	-	-	-	-	-	-	-	-	-	1	1	1	1	1	1	1	1	1	1	1	1	1	1	1	-	1	1	1	1	1	-	0	0	s	0	-	0	-	-	0	0	0	0	0	0	0	0
14.35-2	gpo2	s	1	1	1	1	1	1	1	1	1	1	1	-	1	-	-	1	-	-	-	-	1	-	-	1	1	-	-	1	-	1	1	-	-	s	-	-	1	1	1	-	-	-	-	-	-	-	-
14.35-2	prob	1.000	-	-	-	-	-	-	-	-	-	-	-	-	-	-	-	-	-	-	-	-	-	-	-	-	-	-	-	-	-	-	1.000	1.000	1.000	1.000	1.000	-	-	1.000	1.000	1.000	1.000	1.000	1.000	1.000	1.000	1.000	1.000
14.57-1	hap1	B	B	A	A	B	A	A	B	B	A	A	B	A	A	A	B	B	A	B	B	B	B	B	A	B	A	B	B	A	B	A	B	-	-	-	-	A	B	A	A	A	B	A	B	B	B	B	B
14.57-1	hap2	A	B	A	A	B	A	A	B	B	A	A	B	A	A	A	B	B	A	B	B	B	B	B	A	B	A	B	B	A	B	A	A	-	-	-	-	A	A	A	A	B	A	B	A	A	A	A	A
14.57-1	gpo1	-	-	-	-	-	-	-	-	-	-	-	1	1	1	1	1	1	1	1	1	1	1	1	1	1	-	1	1	1	1	1	1	-	-	-	-	1	-	0	0	s	s	s	s	s	s	s	s
14.57-1	gpo2	1	-	-	-	-	-	-	-	-	-	1	1	1	1	1	1	1	1	1	1	1	1	1	1	1	-	1	1	1	1	1	-	-	-	-	-	1	1	-	-	s	s	s	s	s	s	s	s
14.57-1	prob	1.000	-	-	-	-	-	-	-	-	-	-	-	-	-	-	-	-	-	-	-	-	-	-	-	-	-	-	-	-	-	-	1.000	-	-	-	-	-	1.000	-	-	1.000	1.000	1.000	1.000	1.000	1.000	1.000	1.000
14.57-12	hap1	B	B	A	A	B	A	A	B	B	A	A	A	B	B	B	-	A	-	A	A	A	A	A	B	A	A	-	-	B	A	B	A	-	B	A	A	B	B	A	A	A	-	A	B	-	B	B	-
14.57-12	hap2	B	B	A	A	B	A	A	B	B	A	B	A	B	B	B	-	A	-	A	A	A	A	A	B	A	A	-	-	B	A	B	A	-	B	A	A	B	B	A	A	A	-	A	B	-	B	B	-
14.57-12	gpo1	-	-	-	-	-	-	-	-	-	-	-	0	0	0	0	-	0	-	0	0	0	0	0	0	0	-	-	-	0	0	0	0	-	0	0	0	0	-	0	0	0	-	0	0	-	0	0	-
14.57-12	gpo2	0	-	-	-	-	-	-	-	-	-	0	0	0	0	0	-	0	-	0	0	0	0	0	0	0	-	-	-	0	0	0	-	-	0	0	0	0	0	-	-	0	-	0	0	-	0	0	-
14.57-12	prob	-	-	-	-	-	-	-	-	-	-	1.000	-	-	-	-	-	-	-	-	-	-	-	-	-	-	-	-	-	-	-	-	-	-	-	-	-	-	-	-	-	-	-	-	-	-	-	-	-
14.57-14	hap1	B	B	A	A	B	A	A	B	B	A	A	B	A	A	A	B	B	A	B	B	B	B	B	A	B	A	B	B	A	B	A	B	A	A	B	B	A	B	B	B	B	A	B	A	A	A	A	A
14.57-14	hap2	B	B	A	A	B	A	A	B	B	A	B	A	B	B	B	A	A	B	A	A	A	A	A	B	A	A	A	A	B	A	B	A	B	B	A	A	B	B	A	A	A	B	A	B	B	B	B	B
14.57-14	gpo1	-	-	-	-	-	-	-	-	-	-	-	s	s	s	s	s	s	s	s	s	s	s	s	s	s	-	s	s	s	s	s	1	s	s	s	s	s	-	1	1	s	s	s	s	s	s	s	s
14.57-14	gpo2	0	-	-	-	-	-	-	-	-	-	0	s	s	s	s	s	s	s	s	s	s	s	s	s	s	-	s	s	s	s	s	-	s	s	s	s	s	0	-	-	s	s	s	s	s	s	s	s
14.57-14	prob	-	-	-	-	-	-	-	-	-	-	1.000	1.000	1.000	1.000	1.000	1.000	1.000	1.000	1.000	1.000	1.000	1.000	1.000	1.000	1.000	-	1.000	1.000	1.000	1.000	1.000	1.000	1.000	1.000	1.000	1.000	1.000	-	1.000	1.000	1.000	1.000	1.000	1.000	1.000	1.000	1.000	1.000
14.57-17	hap1	B	B	A	A	B	A	A	B	B	A	A	A	B	B	B	A	A	-	A	A	A	A	A	B	A	A	A	A	B	A	B	A	B	B	A	A	B	B	A	A	A	-	A	B	B	B	B	B
14.57-17	hap2	B	B	A	A	B	A	A	B	B	A	B	A	B	B	B	A	A	-	A	A	A	A	A	B	A	A	A	A	B	A	B	A	B	B	A	A	B	B	A	A	A	-	A	B	B	B	B	B
14.57-17	gpo1	-	-	-	-	-	-	-	-	-	-	-	0	0	0	0	0	0	-	0	0	0	0	0	0	0	-	0	0	0	0	0	0	0	0	0	0	0	-	0	0	0	-	0	0	0	0	0	0
14.57-17	gpo2	0	-	-	-	-	-	-	-	-	-	0	0	0	0	0	0	0	-	0	0	0	0	0	0	0	-	0	0	0	0	0	-	0	0	0	0	0	0	-	-	0	-	0	0	0	0	0	0
14.57-17	prob	-	-	-	-	-	-	-	-	-	-	1.000	-	-	-	-	-	-	-	-	-	-	-	-	-	-	-	-	-	-	-	-	-	-	-	-	-	-	-	-	-	-	-	-	-	-	-	-	-
14.57-26	hap1	B	B	A	A	B	A	A	B	B	A	A	B	A	A	A	B	B	A	B	B	B	B	B	A	B	A	B	B	A	B	A	B	A	A	B	B	A	B	B	B	B	A	B	A	A	A	A	A
14.57-26	hap2	B	B	A	A	B	A	A	B	B	A	B	A	B	B	B	A	A	B	A	A	A	A	A	B	A	A	A	A	B	A	B	A	B	B	A	A	B	B	A	A	A	B	A	B	B	B	B	B
14.57-26	gpo1	-	-	-	-	-	-	-	-	-	-	-	s	s	s	s	s	s	s	s	s	s	s	s	s	s	-	s	s	s	s	s	1	s	s	s	s	s	-	1	1	s	s	s	s	s	s	s	s
14.57-26	gpo2	0	-	-	-	-	-	-	-	-	-	0	s	s	s	s	s	s	s	s	s	s	s	s	s	s	-	s	s	s	s	s	-	s	s	s	s	s	0	-	-	s	s	s	s	s	s	s	s
14.57-26	prob	-	-	-	-	-	-	-	-	-	-	1.000	1.000	1.000	1.000	1.000	1.000	1.000	1.000	1.000	1.000	1.000	1.000	1.000	1.000	1.000	-	1.000	1.000	1.000	1.000	1.000	1.000	1.000	1.000	1.000	1.000	1.000	-	1.000	1.000	1.000	1.000	1.000	1.000	1.000	1.000	1.000	1.000
14.57-27	hap1	B	B	A	A	B	A	A	B	B	A	A	A	B	B	B	A	A	-	A	A	-	A	A	B	A	A	-	-	B	A	B	A	B	B	A	A	B	B	A	A	A	-	A	B	B	B	B	B
14.57-27	hap2	B	B	A	A	B	A	A	B	B	A	B	A	B	B	B	A	A	-	A	A	-	A	A	B	A	A	-	-	B	A	B	A	B	B	A	A	B	B	A	A	A	-	A	B	B	B	B	B
14.57-27	gpo1	-	-	-	-	-	-	-	-	-	-	-	0	0	0	0	0	0	-	0	0	-	0	0	0	0	-	-	-	0	0	0	0	0	0	0	0	0	-	0	0	0	-	0	0	0	0	0	0
14.57-27	gpo2	0	-	-	-	-	-	-	-	-	-	0	0	0	0	0	0	0	-	0	0	-	0	0	0	0	-	-	-	0	0	0	-	0	0	0	0	0	0	-	-	0	-	0	0	0	0	0	0
14.57-27	prob	-	-	-	-	-	-	-	-	-	-	1.000	-	-	-	-	-	-	-	-	-	-	-	-	-	-	-	-	-	-	-	-	-	-	-	-	-	-	-	-	-	-	-	-	-	-	-	-	-
14.57-3	hap1	B	B	A	A	B	A	A	B	B	A	A	A	B	B	B	A	A	B	A	A	A	A	A	B	A	A	A	A	B	A	B	A	B	B	A	A	B	B	A	A	A	B	A	B	B	B	B	B
14.57-3	hap2	A	B	A	A	B	A	A	B	B	A	A	B	A	A	A	B	B	A	B	B	B	B	B	A	B	A	B	B	A	B	A	A	A	A	B	B	A	A	A	A	B	A	B	A	A	A	A	A
14.57-3	gpo1	-	-	-	-	-	-	-	-	-	-	-	s	s	s	s	s	s	s	s	s	s	s	s	s	s	-	s	s	s	s	s	0	s	s	s	s	s	-	0	0	s	s	s	s	s	s	s	s
14.57-3	gpo2	1	-	-	-	-	-	-	-	-	-	1	s	s	s	s	s	s	s	s	s	s	s	s	s	s	-	s	s	s	s	s	-	s	s	s	s	s	1	-	-	s	s	s	s	s	s	s	s
14.57-3	prob	1.000	-	-	-	-	-	-	-	-	-	-	1.000	1.000	1.000	1.000	1.000	1.000	1.000	1.000	1.000	1.000	1.000	1.000	1.000	1.000	-	1.000	1.000	1.000	1.000	1.000	-	1.000	1.000	1.000	1.000	1.000	1.000	-	-	1.000	1.000	1.000	1.000	1.000	1.000	1.000	1.000
14.57-44	hap1	B	B	A	A	B	A	A	B	B	A	A	A	B	B	B	A	A	B	A	A	A	A	A	B	A	A	A	A	B	A	B	A	B	B	A	A	B	B	A	A	A	B	A	B	B	B	B	B
14.57-44	hap2	A	B	A	A	B	A	A	B	B	A	A	B	A	A	A	B	B	A	B	B	B	B	B	A	B	A	B	B	A	B	A	A	A	A	B	B	A	A	A	A	B	A	B	A	A	A	A	A
14.57-44	gpo1	-	-	-	-	-	-	-	-	-	-	-	s	s	s	s	s	s	s	s	s	s	s	s	s	s	-	s	s	s	s	s	0	s	s	s	s	s	-	0	0	s	s	s	s	s	s	s	s
14.57-44	gpo2	1	-	-	-	-	-	-	-	-	-	1	s	s	s	s	s	s	s	s	s	s	s	s	s	s	-	s	s	s	s	s	-	s	s	s	s	s	1	-	-	s	s	s	s	s	s	s	s
14.57-44	prob	1.000	-	-	-	-	-	-	-	-	-	-	1.000	1.000	1.000	1.000	1.000	1.000	1.000	1.000	1.000	1.000	1.000	1.000	1.000	1.000	-	1.000	1.000	1.000	1.000	1.000	-	1.000	1.000	1.000	1.000	1.000	1.000	-	-	1.000	1.000	1.000	1.000	1.000	1.000	1.000	1.000
14.57-6	hap1	B	B	A	A	B	A	A	B	B	A	A	B	A	A	A	B	B	A	B	B	B	B	B	A	B	A	B	B	A	B	A	B	A	A	B	B	A	B	B	B	B	A	B	A	A	A	A	A
14.57-6	hap2	B	B	A	A	B	A	A	B	B	A	B	A	B	B	B	A	A	B	A	A	A	A	A	B	A	A	A	A	B	A	B	A	B	B	A	A	B	B	A	A	A	B	A	B	B	B	B	B
14.57-6	gpo1	-	-	-	-	-	-	-	-	-	-	-	s	s	s	s	s	s	s	s	s	s	s	s	s	s	-	s	s	s	s	s	1	s	s	s	s	s	-	1	1	s	s	s	s	s	s	s	s
14.57-6	gpo2	0	-	-	-	-	-	-	-	-	-	0	s	s	s	s	s	s	s	s	s	s	s	s	s	s	-	s	s	s	s	s	-	s	s	s	s	s	0	-	-	s	s	s	s	s	s	s	s
14.57-6	prob	-	-	-	-	-	-	-	-	-	-	1.000	1.000	1.000	1.000	1.000	1.000	1.000	1.000	1.000	1.000	1.000	1.000	1.000	1.000	1.000	-	1.000	1.000	1.000	1.000	1.000	1.000	1.000	1.000	1.000	1.000	1.000	-	1.000	1.000	1.000	1.000	1.000	1.000	1.000	1.000	1.000	1.000
14.62-16	hap1	A	A	B	B	A	A	B	A	A	B	B	B	A	B	A	B	B	A	B	B	B	B	A	A	B	B	B	A	B	B	B	A	A	A	B	B	B	A	A	A	B	A	B	A	A	A	A	A
14.62-16	hap2	B	B	A	A	B	A	A	B	B	A	B	A	B	B	B	A	A	B	A	A	A	A	A	B	A	A	A	A	B	A	B	A	B	B	A	A	B	B	A	A	A	B	A	B	B	B	B	B
14.62-16	gpo1	-	-	-	-	-	-	-	-	-	-	-	-	-	-	-	-	-	-	-	-	-	-	-	-	-	-	-	-	-	-	-	-	-	-	-	-	-	-	-	-	-	-	-	-	-	-	-	-
14.62-16	gpo2	0	0	0	0	0	-	0	0	0	0	-	0	0	-	0	0	0	0	0	0	0	0	-	0	0	0	0	-	-	0	-	-	0	0	0	0	-	0	-	-	0	0	0	0	0	0	0	0
14.62-16	prob	1.000	1.000	1.000	1.000	1.000	-	1.000	1.000	1.000	1.000	-	1.000	1.000	-	1.000	1.000	1.000	1.000	1.000	1.000	1.000	1.000	-	1.000	1.000	1.000	1.000	-	-	1.000	-	-	1.000	1.000	1.000	1.000	-	1.000	-	-	1.000	1.000	1.000	1.000	1.000	1.000	1.000	1.000
14.62-20	hap1	A	A	B	B	A	A	B	A	A	B	B	B	A	B	A	B	B	A	B	B	B	B	A	A	B	B	B	A	B	B	B	A	A	A	B	B	B	A	A	A	B	A	B	A	A	A	A	A
14.62-20	hap2	A	A	B	B	A	A	B	A	A	B	B	B	A	B	A	B	B	A	B	B	B	B	A	A	B	B	B	A	B	B	B	A	A	A	B	B	B	A	A	A	B	A	B	A	A	A	A	A
14.62-20	gpo1	-	-	-	-	-	-	-	-	-	-	-	-	-	-	-	-	-	-	-	-	-	-	-	-	-	-	-	-	-	-	-	-	-	-	-	-	-	-	-	-	-	-	-	-	-	-	-	-
14.62-20	gpo2	1	1	1	1	1	-	1	1	1	1	-	1	1	-	1	1	1	1	1	1	1	1	-	1	1	1	1	-	-	1	-	-	1	1	1	1	-	1	-	-	1	1	1	1	1	1	1	1
14.62-20	prob	-	-	-	-	-	-	-	-	-	-	-	-	-	-	-	-	-	-	-	-	-	-	-	-	-	-	-	-	-	-	-	-	-	-	-	-	-	-	-	-	-	-	-	-	-	-	-	-
14.62-3	hap1	A	A	B	B	A	A	B	A	A	B	B	B	A	B	A	B	B	A	B	B	B	B	A	A	B	B	B	A	B	B	B	A	A	A	B	B	B	A	A	A	B	A	B	A	A	A	A	A
14.62-3	hap2	B	B	A	A	B	A	A	B	B	A	B	A	B	B	B	A	A	B	A	A	A	A	A	B	A	A	A	A	B	A	B	A	B	B	A	A	B	B	A	A	A	B	A	B	B	B	B	B
14.62-3	gpo1	-	-	-	-	-	-	-	-	-	-	-	-	-	-	-	-	-	-	-	-	-	-	-	-	-	-	-	-	-	-	-	-	-	-	-	-	-	-	-	-	-	-	-	-	-	-	-	-
14.62-3	gpo2	0	0	0	0	0	-	0	0	0	0	-	0	0	-	0	0	0	0	0	0	0	0	-	0	0	0	0	-	-	0	-	-	0	0	0	0	-	0	-	-	0	0	0	0	0	0	0	0
14.62-3	prob	1.000	1.000	1.000	1.000	1.000	-	1.000	1.000	1.000	1.000	-	1.000	1.000	-	1.000	1.000	1.000	1.000	1.000	1.000	1.000	1.000	-	1.000	1.000	1.000	1.000	-	-	1.000	-	-	1.000	1.000	1.000	1.000	-	1.000	-	-	1.000	1.000	1.000	1.000	1.000	1.000	1.000	1.000
14.62-43	hap1	A	A	B	B	A	A	B	A	A	B	B	B	A	B	A	B	B	A	B	B	B	B	A	A	B	B	B	A	B	B	B	A	A	A	B	B	B	A	A	A	B	A	B	A	A	A	A	A
14.62-43	hap2	A	A	B	B	A	A	B	A	A	B	B	B	A	B	A	B	B	A	B	B	B	B	A	A	B	B	B	A	B	B	B	A	A	A	B	B	B	A	A	A	B	A	B	A	A	A	A	A
14.62-43	gpo1	-	-	-	-	-	-	-	-	-	-	-	-	-	-	-	-	-	-	-	-	-	-	-	-	-	-	-	-	-	-	-	-	-	-	-	-	-	-	-	-	-	-	-	-	-	-	-	-
14.62-43	gpo2	1	1	1	1	1	-	1	1	1	1	-	1	1	-	1	1	1	1	1	1	1	1	-	1	1	1	1	-	-	1	-	-	1	1	1	1	-	1	-	-	1	1	1	1	1	1	1	1
14.62-43	prob	-	-	-	-	-	-	-	-	-	-	-	-	-	-	-	-	-	-	-	-	-	-	-	-	-	-	-	-	-	-	-	-	-	-	-	-	-	-	-	-	-	-	-	-	-	-	-	-
14.62-45	hap1	A	A	B	B	A	A	B	A	A	B	B	B	A	B	A	B	B	A	B	B	B	B	A	A	B	B	B	A	B	B	B	A	A	A	B	B	B	A	A	A	B	A	B	A	A	A	A	A
14.62-45	hap2	A	A	B	B	A	A	B	A	A	B	B	B	A	B	A	B	B	A	B	B	B	B	A	A	B	B	B	A	B	B	B	A	A	A	B	B	B	A	A	A	B	A	B	A	A	A	A	A
14.62-45	gpo1	-	-	-	-	-	-	-	-	-	-	-	-	-	-	-	-	-	-	-	-	-	-	-	-	-	-	-	-	-	-	-	-	-	-	-	-	-	-	-	-	-	-	-	-	-	-	-	-
14.62-45	gpo2	1	1	1	1	1	-	1	1	1	1	-	1	1	-	1	1	1	1	1	1	1	1	-	1	1	1	1	-	-	1	-	-	1	1	1	1	-	1	-	-	1	1	1	1	1	1	1	1
14.62-45	prob	-	-	-	-	-	-	-	-	-	-	-	-	-	-	-	-	-	-	-	-	-	-	-	-	-	-	-	-	-	-	-	-	-	-	-	-	-	-	-	-	-	-	-	-	-	-	-	-
14.62-53	hap1	A	A	B	B	A	A	B	A	A	B	B	B	A	B	A	B	B	A	B	B	B	B	A	A	B	B	B	A	B	B	B	A	A	A	B	B	B	A	A	A	B	A	B	A	A	A	A	A
14.62-53	hap2	A	A	B	B	A	A	B	A	A	B	B	B	A	B	A	B	B	A	B	B	B	B	A	A	B	B	B	A	B	B	B	A	A	A	B	B	B	A	A	A	B	A	B	A	A	A	A	A
14.62-53	gpo1	-	-	-	-	-	-	-	-	-	-	-	-	-	-	-	-	-	-	-	-	-	-	-	-	-	-	-	-	-	-	-	-	-	-	-	-	-	-	-	-	-	-	-	-	-	-	-	-
14.62-53	gpo2	1	1	1	1	1	-	1	1	1	1	-	1	1	-	1	1	1	1	1	1	1	1	-	1	1	1	1	-	-	1	-	-	1	1	1	1	-	1	-	-	1	1	1	1	1	1	1	1
14.62-53	prob	-	-	-	-	-	-	-	-	-	-	-	-	-	-	-	-	-	-	-	-	-	-	-	-	-	-	-	-	-	-	-	-	-	-	-	-	-	-	-	-	-	-	-	-	-	-	-	-
14.62-55	hap1	A	A	B	B	A	A	B	A	A	B	B	B	A	B	A	B	B	A	B	B	B	B	A	A	B	B	B	A	B	B	B	A	A	A	B	B	B	A	A	A	B	A	B	A	A	A	A	A
14.62-55	hap2	A	A	B	B	A	A	B	A	A	B	B	B	A	B	A	B	B	A	B	B	B	B	A	A	B	B	B	A	B	B	B	A	A	A	B	B	B	A	A	A	B	A	B	A	A	A	A	A
14.62-55	gpo1	-	-	-	-	-	-	-	-	-	-	-	-	-	-	-	-	-	-	-	-	-	-	-	-	-	-	-	-	-	-	-	-	-	-	-	-	-	-	-	-	-	-	-	-	-	-	-	-
14.62-55	gpo2	1	1	1	1	1	-	1	1	1	1	-	1	1	-	1	1	1	1	1	1	1	1	-	1	1	1	1	-	-	1	-	-	1	1	1	1	-	1	-	-	1	1	1	1	1	1	1	1
14.62-55	prob	-	-	-	-	-	-	-	-	-	-	-	-	-	-	-	-	-	-	-	-	-	-	-	-	-	-	-	-	-	-	-	-	-	-	-	-	-	-	-	-	-	-	-	-	-	-	-	-
14.62-8	hap1	A	A	B	B	A	A	B	A	A	B	B	B	A	B	A	B	B	A	B	B	B	B	A	A	B	B	B	A	B	B	B	A	A	A	B	B	B	A	A	A	B	A	B	A	A	A	A	A
14.62-8	hap2	A	A	B	B	A	A	B	A	A	B	B	B	A	B	A	B	B	A	B	B	B	B	A	A	B	B	B	A	B	B	B	A	A	A	B	B	B	A	A	A	B	A	B	A	A	A	A	A
14.62-8	gpo1	-	-	-	-	-	-	-	-	-	-	-	-	-	-	-	-	-	-	-	-	-	-	-	-	-	-	-	-	-	-	-	-	-	-	-	-	-	-	-	-	-	-	-	-	-	-	-	-
14.62-8	gpo2	1	1	1	1	1	-	1	1	1	1	-	1	1	-	1	1	1	1	1	1	1	1	-	1	1	1	1	-	-	1	-	-	1	1	1	1	-	1	-	-	1	1	1	1	1	1	1	1
14.62-8	prob	-	-	-	-	-	-	-	-	-	-	-	-	-	-	-	-	-	-	-	-	-	-	-	-	-	-	-	-	-	-	-	-	-	-	-	-	-	-	-	-	-	-	-	-	-	-	-	-
14.65-12	hap1	B	B	A	A	B	A	A	B	B	A	A	B	A	A	A	B	B	A	B	B	B	B	B	A	B	A	B	B	A	B	A	B	A	A	B	B	A	B	B	B	B	A	B	A	A	A	A	A
14.65-12	hap2	B	B	A	A	B	A	A	B	B	A	B	A	B	B	B	A	A	B	A	A	A	A	A	B	A	A	A	A	B	A	B	A	B	B	A	A	B	B	A	A	A	B	A	B	B	B	B	B
14.65-12	gpo1	-	-	-	-	-	-	-	-	-	-	-	-	-	-	-	-	-	-	-	-	-	-	-	-	-	-	-	-	-	-	-	-	-	-	-	-	-	-	-	-	-	-	-	-	-	-	-	-
14.65-12	gpo2	0	-	-	-	-	-	-	-	-	-	0	0	0	0	0	0	0	0	0	0	0	0	0	0	0	-	0	0	0	0	0	-	0	0	0	0	0	0	-	-	0	0	0	0	0	0	0	0
14.65-12	prob	-	-	-	-	-	-	-	-	-	-	1.000	1.000	1.000	1.000	1.000	1.000	1.000	1.000	1.000	1.000	1.000	1.000	1.000	1.000	1.000	-	1.000	1.000	1.000	1.000	1.000	1.000	1.000	1.000	1.000	1.000	1.000	-	1.000	1.000	1.000	1.000	1.000	1.000	1.000	1.000	1.000	1.000
14.65-13	hap1	B	B	A	A	B	A	A	B	B	A	A	B	A	A	A	B	B	A	B	B	B	B	-	A	B	A	B	B	A	B	A	B	A	A	B	B	A	B	B	B	B	A	B	A	A	A	A	A
14.65-13	hap2	B	B	A	A	B	A	A	B	B	A	B	A	B	B	B	A	A	B	A	A	A	A	-	B	A	A	A	A	B	A	B	A	B	B	A	A	B	B	A	A	A	B	A	B	B	B	B	B
14.65-13	gpo1	-	-	-	-	-	-	-	-	-	-	-	-	-	-	-	-	-	-	-	-	-	-	-	-	-	-	-	-	-	-	-	-	-	-	-	-	-	-	-	-	-	-	-	-	-	-	-	-
14.65-13	gpo2	0	-	-	-	-	-	-	-	-	-	0	0	0	0	0	0	0	0	0	0	0	0	-	0	0	-	0	0	0	0	0	-	0	0	0	0	0	0	-	-	0	0	0	0	0	0	0	0
14.65-13	prob	-	-	-	-	-	-	-	-	-	-	1.000	1.000	1.000	1.000	1.000	1.000	1.000	1.000	1.000	1.000	1.000	1.000	-	1.000	1.000	-	1.000	1.000	1.000	1.000	1.000	1.000	1.000	1.000	1.000	1.000	1.000	-	1.000	1.000	1.000	1.000	1.000	1.000	1.000	1.000	1.000	1.000
14.65-25	hap1	B	B	A	A	B	A	A	B	B	A	A	B	A	A	A	B	B	A	B	B	B	B	B	A	B	A	B	B	A	B	A	B	A	A	B	B	A	B	B	B	B	A	B	A	A	A	A	A
14.65-25	hap2	A	B	A	A	B	A	A	B	B	A	A	B	A	A	A	B	B	A	B	B	B	B	B	A	B	A	B	B	A	B	A	A	A	A	B	B	A	A	A	A	B	A	B	A	A	A	A	A
14.65-25	gpo1	-	-	-	-	-	-	-	-	-	-	-	-	-	-	-	-	-	-	-	-	-	-	-	-	-	-	-	-	-	-	-	-	-	-	-	-	-	-	-	-	-	-	-	-	-	-	-	-
14.65-25	gpo2	1	-	-	-	-	-	-	-	-	-	1	1	1	1	1	1	1	1	1	1	1	1	1	1	1	-	1	1	1	1	1	-	1	1	1	1	1	1	-	-	1	1	1	1	1	1	1	1
14.65-25	prob	1.000	-	-	-	-	-	-	-	-	-	-	-	-	-	-	-	-	-	-	-	-	-	-	-	-	-	-	-	-	-	-	1.000	-	-	-	-	-	1.000	1.000	1.000	-	-	-	-	-	-	-	-
14.65-34	hap1	B	B	A	A	B	A	A	B	B	A	A	B	A	A	A	B	B	A	B	B	B	B	B	A	B	A	B	B	A	B	A	B	A	A	B	B	A	B	B	B	B	A	B	A	A	A	A	A
14.65-34	hap2	B	B	A	A	B	A	A	B	B	A	B	A	B	B	B	A	A	B	A	A	A	A	A	B	A	A	A	A	B	A	B	A	B	B	A	A	B	B	A	A	A	B	A	B	B	B	B	B
14.65-34	gpo1	-	-	-	-	-	-	-	-	-	-	-	-	-	-	-	-	-	-	-	-	-	-	-	-	-	-	-	-	-	-	-	-	-	-	-	-	-	-	-	-	-	-	-	-	-	-	-	-
14.65-34	gpo2	0	-	-	-	-	-	-	-	-	-	0	0	0	0	0	0	0	0	0	0	0	0	0	0	0	-	0	0	0	0	0	-	0	0	0	0	0	0	-	-	0	0	0	0	0	0	0	0
14.65-34	prob	-	-	-	-	-	-	-	-	-	-	1.000	1.000	1.000	1.000	1.000	1.000	1.000	1.000	1.000	1.000	1.000	1.000	1.000	1.000	1.000	-	1.000	1.000	1.000	1.000	1.000	1.000	1.000	1.000	1.000	1.000	1.000	-	1.000	1.000	1.000	1.000	1.000	1.000	1.000	1.000	1.000	1.000
14.65-38	hap1	B	B	A	A	B	A	A	B	B	A	A	B	A	A	A	B	B	A	B	B	B	B	B	A	B	A	B	B	A	B	A	B	A	A	B	B	A	B	B	B	B	A	B	A	A	A	A	A
14.65-38	hap2	B	B	A	A	B	A	A	B	B	A	B	A	B	B	B	A	A	B	A	A	A	A	A	B	A	A	A	A	B	A	B	A	B	B	A	A	B	B	A	A	A	B	A	B	B	B	B	B
14.65-38	gpo1	-	-	-	-	-	-	-	-	-	-	-	-	-	-	-	-	-	-	-	-	-	-	-	-	-	-	-	-	-	-	-	-	-	-	-	-	-	-	-	-	-	-	-	-	-	-	-	-
14.65-38	gpo2	0	-	-	-	-	-	-	-	-	-	0	0	0	0	0	0	0	0	0	0	0	0	0	0	0	-	0	0	0	0	0	-	0	0	0	0	0	0	-	-	0	0	0	0	0	0	0	0
14.65-38	prob	-	-	-	-	-	-	-	-	-	-	1.000	1.000	1.000	1.000	1.000	1.000	1.000	1.000	1.000	1.000	1.000	1.000	1.000	1.000	1.000	-	1.000	1.000	1.000	1.000	1.000	1.000	1.000	1.000	1.000	1.000	1.000	-	1.000	1.000	1.000	1.000	1.000	1.000	1.000	1.000	1.000	1.000
14.65-49	hap1	B	B	A	A	B	A	A	B	B	A	A	B	A	A	A	B	B	A	B	B	B	B	B	A	B	A	B	B	A	B	A	B	A	A	B	B	A	B	B	B	B	A	B	A	A	A	A	A
14.65-49	hap2	B	B	A	A	B	A	A	B	B	A	B	A	B	B	B	A	A	B	A	A	A	A	A	B	A	A	A	A	B	A	B	A	B	B	A	A	B	B	A	A	A	B	A	B	B	B	B	B
14.65-49	gpo1	-	-	-	-	-	-	-	-	-	-	-	-	-	-	-	-	-	-	-	-	-	-	-	-	-	-	-	-	-	-	-	-	-	-	-	-	-	-	-	-	-	-	-	-	-	-	-	-
14.65-49	gpo2	0	-	-	-	-	-	-	-	-	-	0	0	0	0	0	0	0	0	0	0	0	0	0	0	0	-	0	0	0	0	0	-	0	0	0	0	0	0	-	-	0	0	0	0	0	0	0	0
14.65-49	prob	-	-	-	-	-	-	-	-	-	-	1.000	1.000	1.000	1.000	1.000	1.000	1.000	1.000	1.000	1.000	1.000	1.000	1.000	1.000	1.000	-	1.000	1.000	1.000	1.000	1.000	1.000	1.000	1.000	1.000	1.000	1.000	-	1.000	1.000	1.000	1.000	1.000	1.000	1.000	1.000	1.000	1.000
14.65-64	hap1	B	B	A	A	B	A	A	B	B	A	A	B	A	A	A	B	B	A	B	B	B	B	B	A	B	A	B	B	A	B	A	B	A	A	B	B	A	B	B	B	B	A	B	A	A	A	A	A
14.65-64	hap2	B	B	A	A	B	A	A	B	B	A	B	A	B	B	B	A	A	B	A	A	A	A	A	B	A	A	A	A	B	A	B	A	B	B	A	A	B	B	A	A	A	B	A	B	B	B	B	B
14.65-64	gpo1	-	-	-	-	-	-	-	-	-	-	-	-	-	-	-	-	-	-	-	-	-	-	-	-	-	-	-	-	-	-	-	-	-	-	-	-	-	-	-	-	-	-	-	-	-	-	-	-
14.65-64	gpo2	0	-	-	-	-	-	-	-	-	-	0	0	0	0	0	0	0	0	0	0	0	0	0	0	0	-	0	0	0	0	0	-	0	0	0	0	0	0	-	-	0	0	0	0	0	0	0	0
14.65-64	prob	-	-	-	-	-	-	-	-	-	-	1.000	1.000	1.000	1.000	1.000	1.000	1.000	1.000	1.000	1.000	1.000	1.000	1.000	1.000	1.000	-	1.000	1.000	1.000	1.000	1.000	1.000	1.000	1.000	1.000	1.000	1.000	-	1.000	1.000	1.000	1.000	1.000	1.000	1.000	1.000	1.000	1.000
14.65-66	hap1	B	B	A	A	B	A	A	B	B	A	A	B	A	A	A	B	B	A	B	B	B	B	B	A	B	A	B	B	A	B	A	B	A	A	B	B	A	B	B	B	B	A	B	A	A	A	A	A
14.65-66	hap2	A	B	A	A	B	A	A	B	B	A	A	B	A	A	A	B	B	A	B	B	B	B	B	A	B	A	B	B	A	B	A	A	A	A	B	B	A	A	A	A	B	A	B	A	A	A	A	A
14.65-66	gpo1	-	-	-	-	-	-	-	-	-	-	-	-	-	-	-	-	-	-	-	-	-	-	-	-	-	-	-	-	-	-	-	-	-	-	-	-	-	-	-	-	-	-	-	-	-	-	-	-
14.65-66	gpo2	1	-	-	-	-	-	-	-	-	-	1	1	1	1	1	1	1	1	1	1	1	1	1	1	1	-	1	1	1	1	1	-	1	1	1	1	1	1	-	-	1	1	1	1	1	1	1	1
14.65-66	prob	1.000	-	-	-	-	-	-	-	-	-	-	-	-	-	-	-	-	-	-	-	-	-	-	-	-	-	-	-	-	-	-	1.000	-	-	-	-	-	1.000	1.000	1.000	-	-	-	-	-	-	-	-
14.65-73	hap1	B	B	A	A	B	A	A	B	B	A	A	B	A	A	A	B	B	A	B	B	B	B	B	A	B	A	B	B	A	B	A	B	A	A	B	B	A	B	B	B	B	A	B	A	A	-	A	-
14.65-73	hap2	B	B	A	A	B	A	A	B	B	A	B	A	B	B	B	A	A	B	A	A	A	A	A	B	A	A	A	A	B	A	B	A	B	B	A	A	B	B	A	A	A	B	A	B	B	-	B	-
14.65-73	gpo1	-	-	-	-	-	-	-	-	-	-	-	-	-	-	-	-	-	-	-	-	-	-	-	-	-	-	-	-	-	-	-	-	-	-	-	-	-	-	-	-	-	-	-	-	-	-	-	-
14.65-73	gpo2	0	-	-	-	-	-	-	-	-	-	0	0	0	0	0	0	0	0	0	0	0	0	0	0	0	-	0	0	0	0	0	-	0	0	0	0	0	0	-	-	0	0	0	0	0	-	0	-
14.65-73	prob	-	-	-	-	-	-	-	-	-	-	1.000	1.000	1.000	1.000	1.000	1.000	1.000	1.000	1.000	1.000	1.000	1.000	1.000	1.000	1.000	-	1.000	1.000	1.000	1.000	1.000	1.000	1.000	1.000	1.000	1.000	1.000	-	1.000	1.000	1.000	1.000	1.000	1.000	1.000	-	1.000	-
14.65-76	hap1	B	B	A	A	B	A	A	B	B	A	A	B	A	A	A	B	B	A	B	B	B	B	B	A	B	A	B	B	A	B	A	B	A	A	B	B	A	B	B	B	B	A	B	A	A	A	A	A
14.65-76	hap2	B	B	A	A	B	A	A	B	B	A	B	A	B	B	B	A	A	B	A	A	A	A	A	B	A	A	A	A	B	A	B	A	B	B	A	A	B	B	A	A	A	B	A	B	B	B	B	B
14.65-76	gpo1	-	-	-	-	-	-	-	-	-	-	-	-	-	-	-	-	-	-	-	-	-	-	-	-	-	-	-	-	-	-	-	-	-	-	-	-	-	-	-	-	-	-	-	-	-	-	-	-
14.65-76	gpo2	0	-	-	-	-	-	-	-	-	-	0	0	0	0	0	0	0	0	0	0	0	0	0	0	0	-	0	0	0	0	0	-	0	0	0	0	0	0	-	-	0	0	0	0	0	0	0	0
14.65-76	prob	-	-	-	-	-	-	-	-	-	-	1.000	1.000	1.000	1.000	1.000	1.000	1.000	1.000	1.000	1.000	1.000	1.000	1.000	1.000	1.000	-	1.000	1.000	1.000	1.000	1.000	1.000	1.000	1.000	1.000	1.000	1.000	-	1.000	1.000	1.000	1.000	1.000	1.000	1.000	1.000	1.000	1.000
14.67-1	hap1	A	A	B	B	A	A	B	A	A	B	B	B	A	B	A	B	B	A	B	B	B	B	A	A	B	B	B	A	B	B	B	A	A	A	B	B	B	A	A	A	B	A	B	A	A	A	A	A
14.67-1	hap2	A	A	B	B	A	A	B	A	A	B	B	B	A	B	A	B	B	A	B	B	B	B	A	A	B	B	B	A	B	B	B	A	A	A	B	B	B	A	A	A	B	A	B	A	A	A	A	A
14.67-1	gpo1	-	-	-	-	-	-	-	-	-	-	-	-	-	-	-	-	-	-	-	-	-	-	-	-	-	-	-	-	-	-	-	-	-	-	-	-	-	-	-	-	-	-	-	-	-	-	-	-
14.67-1	gpo2	-	1	1	1	1	-	1	1	1	1	1	-	-	1	-	-	-	-	-	-	-	-	1	-	-	1	-	1	1	-	1	-	-	-	-	-	1	-	-	-	-	-	-	-	-	-	-	-
14.67-1	prob	-	-	-	-	-	-	-	-	-	-	-	-	-	-	-	-	-	-	-	-	-	-	-	-	-	-	-	-	-	-	-	-	-	-	-	-	-	-	-	-	-	-	-	-	-	-	-	-
14.67-10	hap1	A	A	B	B	A	A	B	A	A	B	B	B	A	B	A	B	B	A	B	B	B	B	A	A	B	B	B	A	B	B	B	A	A	A	B	B	B	A	A	A	B	A	B	A	A	A	A	A
14.67-10	hap2	A	B	A	A	B	A	A	B	B	A	A	B	A	A	A	B	B	A	B	B	B	B	B	A	B	A	B	B	A	B	A	A	A	A	B	B	A	A	A	A	B	A	B	A	A	A	A	A
14.67-10	gpo1	-	-	-	-	-	-	-	-	-	-	-	-	-	-	-	-	-	-	-	-	-	-	-	-	-	-	-	-	-	-	-	-	-	-	-	-	-	-	-	-	-	-	-	-	-	-	-	-
14.67-10	gpo2	-	0	0	0	0	-	0	0	0	0	0	-	-	0	-	-	-	-	-	-	-	-	0	-	-	0	-	0	0	-	0	-	-	-	-	-	0	-	-	-	-	-	-	-	-	-	-	-
14.67-10	prob	-	1.000	1.000	1.000	1.000	-	1.000	1.000	1.000	1.000	1.000	-	-	1.000	-	-	-	-	-	-	-	-	1.000	-	-	1.000	-	1.000	1.000	-	1.000	-	-	-	-	-	1.000	-	-	-	-	-	-	-	-	-	-	-
14.67-11	hap1	A	A	B	B	A	A	B	A	A	B	B	B	A	B	A	B	B	A	B	B	B	B	A	A	B	B	B	A	B	B	B	A	A	A	B	B	B	A	A	A	B	A	B	A	A	A	A	A
14.67-11	hap2	A	B	A	A	B	A	A	B	B	A	A	B	A	A	A	B	B	A	B	B	B	B	B	A	B	A	B	B	A	B	A	A	A	A	B	B	A	A	A	A	B	A	B	A	A	A	A	A
14.67-11	gpo1	-	-	-	-	-	-	-	-	-	-	-	-	-	-	-	-	-	-	-	-	-	-	-	-	-	-	-	-	-	-	-	-	-	-	-	-	-	-	-	-	-	-	-	-	-	-	-	-
14.67-11	gpo2	-	0	0	0	0	-	0	0	0	0	0	-	-	0	-	-	-	-	-	-	-	-	0	-	-	0	-	0	0	-	0	-	-	-	-	-	0	-	-	-	-	-	-	-	-	-	-	-
14.67-11	prob	-	1.000	1.000	1.000	1.000	-	1.000	1.000	1.000	1.000	1.000	-	-	1.000	-	-	-	-	-	-	-	-	1.000	-	-	1.000	-	1.000	1.000	-	1.000	-	-	-	-	-	1.000	-	-	-	-	-	-	-	-	-	-	-
14.67-15	hap1	A	A	B	B	A	A	B	A	A	B	B	B	A	B	A	B	B	A	B	B	B	B	A	A	B	B	B	A	B	B	B	A	A	A	B	B	B	A	A	A	B	A	B	A	A	A	A	A
14.67-15	hap2	A	A	B	B	A	A	B	A	A	B	B	B	A	B	A	B	B	A	B	B	B	B	A	A	B	B	B	A	B	B	B	A	A	A	B	B	B	A	A	A	B	A	B	A	A	A	A	A
14.67-15	gpo1	-	-	-	-	-	-	-	-	-	-	-	-	-	-	-	-	-	-	-	-	-	-	-	-	-	-	-	-	-	-	-	-	-	-	-	-	-	-	-	-	-	-	-	-	-	-	-	-
14.67-15	gpo2	-	1	1	1	1	-	1	1	1	1	1	-	-	1	-	-	-	-	-	-	-	-	1	-	-	1	-	1	1	-	1	-	-	-	-	-	1	-	-	-	-	-	-	-	-	-	-	-
14.67-15	prob	-	-	-	-	-	-	-	-	-	-	-	-	-	-	-	-	-	-	-	-	-	-	-	-	-	-	-	-	-	-	-	-	-	-	-	-	-	-	-	-	-	-	-	-	-	-	-	-
14.67-19	hap1	A	A	B	B	A	A	B	A	A	B	B	B	A	B	A	B	B	A	B	B	B	B	A	A	B	B	B	A	B	B	B	A	A	A	B	B	B	A	A	A	B	A	B	A	A	A	A	A
14.67-19	hap2	A	A	B	B	A	A	B	A	A	B	B	B	A	B	A	B	B	A	B	B	B	B	A	A	B	B	B	A	B	B	B	A	A	A	B	B	B	A	A	A	B	A	B	A	A	A	A	A
14.67-19	gpo1	-	-	-	-	-	-	-	-	-	-	-	-	-	-	-	-	-	-	-	-	-	-	-	-	-	-	-	-	-	-	-	-	-	-	-	-	-	-	-	-	-	-	-	-	-	-	-	-
14.67-19	gpo2	-	1	1	1	1	-	1	1	1	1	1	-	-	1	-	-	-	-	-	-	-	-	1	-	-	1	-	1	1	-	1	-	-	-	-	-	1	-	-	-	-	-	-	-	-	-	-	-
14.67-19	prob	-	-	-	-	-	-	-	-	-	-	-	-	-	-	-	-	-	-	-	-	-	-	-	-	-	-	-	-	-	-	-	-	-	-	-	-	-	-	-	-	-	-	-	-	-	-	-	-
14.67-2	hap1	A	A	B	B	A	A	B	A	A	B	B	B	A	B	A	B	B	A	B	B	B	B	A	A	B	B	B	A	B	B	B	A	A	A	B	B	B	A	A	A	B	A	B	A	A	A	A	A
14.67-2	hap2	A	A	B	B	A	A	B	A	A	B	B	B	A	B	A	B	B	A	B	B	B	B	A	A	B	B	B	A	B	B	B	A	A	A	B	B	B	A	A	A	B	A	B	A	A	A	A	A
14.67-2	gpo1	-	-	-	-	-	-	-	-	-	-	-	-	-	-	-	-	-	-	-	-	-	-	-	-	-	-	-	-	-	-	-	-	-	-	-	-	-	-	-	-	-	-	-	-	-	-	-	-
14.67-2	gpo2	-	1	1	1	1	-	1	1	1	1	1	-	-	1	-	-	-	-	-	-	-	-	1	-	-	1	-	1	1	-	1	-	-	-	-	-	1	-	-	-	-	-	-	-	-	-	-	-
14.67-2	prob	-	-	-	-	-	-	-	-	-	-	-	-	-	-	-	-	-	-	-	-	-	-	-	-	-	-	-	-	-	-	-	-	-	-	-	-	-	-	-	-	-	-	-	-	-	-	-	-
14.67-23	hap1	A	A	B	B	A	A	B	A	A	B	B	B	A	B	A	B	B	A	B	B	B	B	A	A	B	B	B	A	B	B	B	A	A	A	B	B	B	A	A	A	B	A	B	A	A	A	A	A
14.67-23	hap2	A	A	B	B	A	A	B	A	A	B	B	B	A	B	A	B	B	A	B	B	B	B	A	A	B	B	B	A	B	B	B	A	A	A	B	B	B	A	A	A	B	A	B	A	A	A	A	A
14.67-23	gpo1	-	-	-	-	-	-	-	-	-	-	-	-	-	-	-	-	-	-	-	-	-	-	-	-	-	-	-	-	-	-	-	-	-	-	-	-	-	-	-	-	-	-	-	-	-	-	-	-
14.67-23	gpo2	-	1	1	1	1	-	1	1	1	1	1	-	-	1	-	-	-	-	-	-	-	-	1	-	-	1	-	1	1	-	1	-	-	-	-	-	1	-	-	-	-	-	-	-	-	-	-	-
14.67-23	prob	-	-	-	-	-	-	-	-	-	-	-	-	-	-	-	-	-	-	-	-	-	-	-	-	-	-	-	-	-	-	-	-	-	-	-	-	-	-	-	-	-	-	-	-	-	-	-	-
14.67-24	hap1	A	A	B	B	A	A	B	A	A	B	B	B	A	B	A	B	B	A	B	B	B	B	A	A	B	B	B	A	B	B	B	A	A	A	B	B	B	A	A	A	B	A	B	A	A	A	A	A
14.67-24	hap2	A	A	B	B	A	A	B	A	A	B	B	B	A	B	A	B	B	A	B	B	B	B	A	A	B	B	B	A	B	B	B	A	A	A	B	B	B	A	A	A	B	A	B	A	A	A	A	A
14.67-24	gpo1	-	-	-	-	-	-	-	-	-	-	-	-	-	-	-	-	-	-	-	-	-	-	-	-	-	-	-	-	-	-	-	-	-	-	-	-	-	-	-	-	-	-	-	-	-	-	-	-
14.67-24	gpo2	-	1	1	1	1	-	1	1	1	1	1	-	-	1	-	-	-	-	-	-	-	-	1	-	-	1	-	1	1	-	1	-	-	-	-	-	1	-	-	-	-	-	-	-	-	-	-	-
14.67-24	prob	-	-	-	-	-	-	-	-	-	-	-	-	-	-	-	-	-	-	-	-	-	-	-	-	-	-	-	-	-	-	-	-	-	-	-	-	-	-	-	-	-	-	-	-	-	-	-	-
14.67-5	hap1	A	A	B	B	A	A	B	A	A	B	B	B	A	B	A	B	B	A	B	B	B	B	A	A	B	B	B	A	B	B	B	A	A	A	B	B	B	A	A	A	B	A	B	A	A	A	A	A
14.67-5	hap2	A	B	A	A	B	A	A	B	B	A	A	B	A	A	A	B	B	A	B	B	B	B	B	A	B	A	B	B	A	B	A	A	A	A	B	B	A	A	A	A	B	A	B	A	A	A	A	A
14.67-5	gpo1	-	-	-	-	-	-	-	-	-	-	-	-	-	-	-	-	-	-	-	-	-	-	-	-	-	-	-	-	-	-	-	-	-	-	-	-	-	-	-	-	-	-	-	-	-	-	-	-
14.67-5	gpo2	-	0	0	0	0	-	0	0	0	0	0	-	-	0	-	-	-	-	-	-	-	-	0	-	-	0	-	0	0	-	0	-	-	-	-	-	0	-	-	-	-	-	-	-	-	-	-	-
14.67-5	prob	-	1.000	1.000	1.000	1.000	-	1.000	1.000	1.000	1.000	1.000	-	-	1.000	-	-	-	-	-	-	-	-	1.000	-	-	1.000	-	1.000	1.000	-	1.000	-	-	-	-	-	1.000	-	-	-	-	-	-	-	-	-	-	-
14.83-8	hap1	A	A	B	B	A	A	B	A	A	B	B	B	A	B	A	B	B	A	B	B	B	B	A	A	B	B	B	A	B	B	B	A	A	A	B	B	B	A	A	A	B	A	B	A	A	A	A	A
14.83-8	hap2	A	B	A	A	B	A	A	B	B	A	A	B	A	A	A	B	B	A	B	B	B	B	B	A	B	A	B	B	A	B	A	A	A	A	B	B	A	A	A	A	B	A	B	A	A	A	A	A
14.83-8	gpo1	-	-	-	-	-	-	-	-	-	-	-	-	-	-	-	-	-	-	-	-	-	-	-	-	-	-	-	-	-	-	-	-	-	-	-	-	-	-	-	-	-	-	-	-	-	-	-	-
14.83-8	gpo2	-	0	0	0	0	-	0	0	0	0	0	-	-	0	-	-	-	-	-	-	-	-	0	-	-	0	-	0	0	-	0	-	-	-	-	-	0	-	-	-	-	-	-	-	-	-	-	-
14.83-8	prob	-	1.000	1.000	1.000	1.000	-	1.000	1.000	1.000	1.000	1.000	-	-	1.000	-	-	-	-	-	-	-	-	1.000	-	-	1.000	-	1.000	1.000	-	1.000	-	-	-	-	-	1.000	-	-	-	-	-	-	-	-	-	-	-
14.72-1	hap1	B	B	A	A	B	A	A	B	B	A	A	B	A	A	A	B	B	A	B	B	B	B	B	A	B	A	B	B	A	B	A	B	A	A	B	B	A	B	B	B	B	A	B	A	A	A	A	A
14.72-1	hap2	A	A	B	B	A	A	B	A	A	B	B	B	A	B	A	B	B	A	B	B	B	B	A	A	B	B	B	A	B	B	B	A	A	A	B	B	B	A	A	A	B	A	B	A	A	A	A	A
14.72-1	gpo1	-	-	-	-	-	-	-	-	-	-	-	0	0	-	0	0	0	0	0	0	0	0	-	0	0	-	0	-	-	0	-	-	0	0	0	0	-	-	0	0	0	0	0	0	0	0	0	0
14.72-1	gpo2	-	-	-	-	-	-	-	-	-	-	-	-	-	-	-	-	-	-	-	-	-	-	-	-	-	-	-	-	-	-	-	-	-	-	-	-	-	-	-	-	-	-	-	-	-	-	-	-
14.72-1	prob	1.000	1.000	1.000	1.000	1.000	-	1.000	1.000	1.000	1.000	1.000	-	-	1.000	-	-	-	-	-	-	-	-	1.000	-	-	1.000	-	1.000	1.000	-	1.000	1.000	-	-	-	-	1.000	1.000	1.000	1.000	-	-	-	-	-	-	-	-
14.72-24	hap1	B	B	A	A	B	A	A	B	B	A	A	B	A	A	A	B	B	A	B	B	B	B	B	A	B	A	B	B	A	B	A	B	A	A	B	B	A	B	B	B	B	A	B	A	A	A	A	A
14.72-24	hap2	A	A	B	B	A	A	B	A	A	B	B	B	A	B	A	B	B	A	B	B	B	B	A	A	B	B	B	A	B	B	B	A	A	A	B	B	B	A	A	A	B	A	B	A	A	A	A	A
14.72-24	gpo1	-	-	-	-	-	-	-	-	-	-	-	0	0	-	0	0	0	0	0	0	0	0	-	0	0	-	0	-	-	0	-	-	0	0	0	0	-	-	0	0	0	0	0	0	0	0	0	0
14.72-24	gpo2	-	-	-	-	-	-	-	-	-	-	-	-	-	-	-	-	-	-	-	-	-	-	-	-	-	-	-	-	-	-	-	-	-	-	-	-	-	-	-	-	-	-	-	-	-	-	-	-
14.72-24	prob	1.000	1.000	1.000	1.000	1.000	-	1.000	1.000	1.000	1.000	1.000	-	-	1.000	-	-	-	-	-	-	-	-	1.000	-	-	1.000	-	1.000	1.000	-	1.000	1.000	-	-	-	-	1.000	1.000	1.000	1.000	-	-	-	-	-	-	-	-
14.72-30	hap1	B	B	A	A	B	A	A	B	B	A	A	B	A	A	A	B	B	A	B	B	A	A	A	B	A	A	A	B	B	A	B	A	B	B	A	A	B	B	A	A	A	B	A	B	B	B	B	B
14.72-30	hap2	A	A	B	B	A	A	B	A	A	B	B	B	A	B	A	B	B	A	B	B	B	B	A	A	B	B	B	A	B	B	B	A	A	A	B	B	B	A	A	A	B	A	B	A	A	A	A	A
14.72-30	gpo1	-	-	-	-	-	-	-	-	-	-	-	0	0	-	0	0	0	0	0	0	1	1	-	1	1	-	1	-	-	1	-	-	1	1	1	1	-	-	1	1	1	1	1	1	1	1	1	1
14.72-30	gpo2	-	-	-	-	-	-	-	-	-	-	-	-	-	-	-	-	-	-	-	-	-	-	-	-	-	-	-	-	-	-	-	-	-	-	-	-	-	-	-	-	-	-	-	-	-	-	-	-
14.72-30	prob	1.000	1.000	1.000	1.000	1.000	-	1.000	1.000	1.000	1.000	1.000	-	-	1.000	-	-	-	-	-	-	1.000	1.000	-	1.000	1.000	1.000	1.000	1.000	-	1.000	-	-	1.000	1.000	1.000	1.000	-	1.000	-	-	1.000	1.000	1.000	1.000	1.000	1.000	1.000	1.000
14.72-35	hap1	B	B	A	A	B	A	A	B	B	A	A	B	A	A	A	B	B	A	B	B	B	B	B	A	B	A	B	B	A	B	A	B	A	A	B	B	A	B	B	B	B	A	B	A	A	A	A	A
14.72-35	hap2	A	A	B	B	A	A	B	A	A	B	B	B	A	B	A	B	B	A	B	B	B	B	A	A	B	B	B	A	B	B	B	A	A	A	B	B	B	A	A	A	B	A	B	A	A	A	A	A
14.72-35	gpo1	-	-	-	-	-	-	-	-	-	-	-	0	0	-	0	0	0	0	0	0	0	0	-	0	0	-	0	-	-	0	-	-	0	0	0	0	-	-	0	0	0	0	0	0	0	0	0	0
14.72-35	gpo2	-	-	-	-	-	-	-	-	-	-	-	-	-	-	-	-	-	-	-	-	-	-	-	-	-	-	-	-	-	-	-	-	-	-	-	-	-	-	-	-	-	-	-	-	-	-	-	-
14.72-35	prob	1.000	1.000	1.000	1.000	1.000	-	1.000	1.000	1.000	1.000	1.000	-	-	1.000	-	-	-	-	-	-	-	-	1.000	-	-	1.000	-	1.000	1.000	-	1.000	1.000	-	-	-	-	1.000	1.000	1.000	1.000	-	-	-	-	-	-	-	-
14.72-46	hap1	B	B	A	A	B	A	A	B	B	A	A	B	A	A	A	B	B	A	B	B	B	B	B	A	B	A	B	B	A	B	A	B	A	A	B	B	A	B	B	B	B	A	B	A	A	A	A	A
14.72-46	hap2	A	A	B	B	A	A	B	A	A	B	B	B	A	B	A	B	B	A	B	B	B	B	A	A	B	B	B	A	B	B	B	A	A	A	B	B	B	A	A	A	B	A	B	A	A	A	A	A
14.72-46	gpo1	-	-	-	-	-	-	-	-	-	-	-	0	0	-	0	0	0	0	0	0	0	0	-	0	0	-	0	-	-	0	-	-	0	0	0	0	-	-	0	0	0	0	0	0	0	0	0	0
14.72-46	gpo2	-	-	-	-	-	-	-	-	-	-	-	-	-	-	-	-	-	-	-	-	-	-	-	-	-	-	-	-	-	-	-	-	-	-	-	-	-	-	-	-	-	-	-	-	-	-	-	-
14.72-46	prob	1.000	1.000	1.000	1.000	1.000	-	1.000	1.000	1.000	1.000	1.000	-	-	1.000	-	-	-	-	-	-	-	-	1.000	-	-	1.000	-	1.000	1.000	-	1.000	1.000	-	-	-	-	1.000	1.000	1.000	1.000	-	-	-	-	-	-	-	-
14.72-48	hap1	B	B	A	A	B	A	A	B	B	A	B	A	B	B	B	A	A	B	A	A	A	A	A	B	A	A	A	A	B	A	B	A	B	B	A	A	B	B	A	A	A	B	A	B	B	B	B	B
14.72-48	hap2	A	A	B	B	A	A	B	A	A	B	B	B	A	B	A	B	B	A	B	B	B	B	A	A	B	B	B	A	B	B	B	A	A	A	B	B	B	A	A	A	B	A	B	A	A	A	A	A
14.72-48	gpo1	-	-	-	-	-	-	-	-	-	-	-	1	1	-	1	1	1	1	1	1	1	1	-	1	1	-	1	-	-	1	-	-	1	1	1	1	-	-	1	1	1	1	1	1	1	1	1	1
14.72-48	gpo2	-	-	-	-	-	-	-	-	-	-	-	-	-	-	-	-	-	-	-	-	-	-	-	-	-	-	-	-	-	-	-	-	-	-	-	-	-	-	-	-	-	-	-	-	-	-	-	-
14.72-48	prob	1.000	1.000	1.000	1.000	1.000	-	1.000	1.000	1.000	1.000	-	1.000	1.000	-	1.000	1.000	1.000	1.000	1.000	1.000	1.000	1.000	-	1.000	1.000	1.000	1.000	-	-	1.000	-	-	1.000	1.000	1.000	1.000	-	1.000	-	-	1.000	1.000	1.000	1.000	1.000	1.000	1.000	1.000
14.72-52	hap1	B	B	A	A	B	A	A	B	B	A	A	B	A	A	A	B	B	A	B	B	B	B	B	A	B	A	B	B	A	B	A	B	B	B	A	A	A	B	A	A	A	B	A	B	B	B	B	B
14.72-52	hap2	A	A	B	B	A	A	B	A	A	B	B	B	A	B	A	B	B	A	B	B	B	B	A	A	B	B	B	A	B	B	B	A	A	A	B	B	B	A	A	A	B	A	B	A	A	A	A	A
14.72-52	gpo1	-	-	-	-	-	-	-	-	-	-	-	0	0	-	0	0	0	0	0	0	0	0	-	0	0	-	0	-	-	0	-	-	1	1	1	1	-	-	1	1	1	1	1	1	1	1	1	1
14.72-52	gpo2	-	-	-	-	-	-	-	-	-	-	-	-	-	-	-	-	-	-	-	-	-	-	-	-	-	-	-	-	-	-	-	-	-	-	-	-	-	-	-	-	-	-	-	-	-	-	-	-
14.72-52	prob	1.000	1.000	1.000	1.000	1.000	-	1.000	1.000	1.000	1.000	1.000	-	-	1.000	-	-	-	-	-	-	-	-	1.000	-	-	1.000	-	1.000	1.000	-	1.000	1.000	1.000	1.000	1.000	1.000	1.000	1.000	-	-	1.000	1.000	1.000	1.000	1.000	1.000	1.000	1.000
14.72-58	hap1	B	B	A	A	B	A	A	B	B	A	A	B	A	A	A	B	B	A	B	B	B	B	B	A	B	A	B	B	A	B	A	B	A	A	B	B	A	B	B	B	B	A	B	A	A	A	A	A
14.72-58	hap2	A	A	B	B	A	A	B	A	A	B	B	B	A	B	A	B	B	A	B	B	B	B	A	A	B	B	B	A	B	B	B	A	A	A	B	B	B	A	A	A	B	A	B	A	A	A	A	A
14.72-58	gpo1	-	-	-	-	-	-	-	-	-	-	-	0	0	-	0	0	0	0	0	0	0	0	-	0	0	-	0	-	-	0	-	-	0	0	0	0	-	-	0	0	0	0	0	0	0	0	0	0
14.72-58	gpo2	-	-	-	-	-	-	-	-	-	-	-	-	-	-	-	-	-	-	-	-	-	-	-	-	-	-	-	-	-	-	-	-	-	-	-	-	-	-	-	-	-	-	-	-	-	-	-	-
14.72-58	prob	1.000	1.000	1.000	1.000	1.000	-	1.000	1.000	1.000	1.000	1.000	-	-	1.000	-	-	-	-	-	-	-	-	1.000	-	-	1.000	-	1.000	1.000	-	1.000	1.000	-	-	-	-	1.000	1.000	1.000	1.000	-	-	-	-	-	-	-	-
14.72-62	hap1	B	B	A	A	B	A	A	B	B	A	B	A	B	B	B	A	A	B	A	A	A	A	A	B	A	A	A	A	B	A	B	A	B	B	A	A	B	B	A	A	A	B	A	B	B	B	B	B
14.72-62	hap2	A	A	B	B	A	A	B	A	A	B	B	B	A	B	A	B	B	A	B	B	B	B	A	A	B	B	B	A	B	B	B	A	A	A	B	B	B	A	A	A	B	A	B	A	A	A	A	A
14.72-62	gpo1	-	-	-	-	-	-	-	-	-	-	-	1	1	-	1	1	1	1	1	1	1	1	-	1	1	-	1	-	-	1	-	-	1	1	1	1	-	-	1	1	1	1	1	1	1	1	1	1
14.72-62	gpo2	-	-	-	-	-	-	-	-	-	-	-	-	-	-	-	-	-	-	-	-	-	-	-	-	-	-	-	-	-	-	-	-	-	-	-	-	-	-	-	-	-	-	-	-	-	-	-	-
14.72-62	prob	1.000	1.000	1.000	1.000	1.000	-	1.000	1.000	1.000	1.000	-	1.000	1.000	-	1.000	1.000	1.000	1.000	1.000	1.000	1.000	1.000	-	1.000	1.000	1.000	1.000	-	-	1.000	-	-	1.000	1.000	1.000	1.000	-	1.000	-	-	1.000	1.000	1.000	1.000	1.000	1.000	1.000	1.000
14.77-1	hap1	A	A	B	B	A	A	B	A	A	B	B	B	A	B	A	B	B	A	B	B	B	B	A	A	B	B	B	A	B	B	B	A	A	A	B	B	B	A	A	A	B	A	B	A	A	A	A	A
14.77-1	hap2	A	A	B	B	A	A	B	A	A	B	B	B	A	B	A	B	B	A	B	B	B	B	A	A	B	B	B	A	B	B	B	A	A	A	B	B	B	A	A	A	B	A	B	A	A	A	A	A
14.77-1	gpo1	-	-	-	-	-	-	-	-	-	-	-	-	-	-	-	-	-	-	-	-	-	-	-	-	-	-	-	-	-	-	-	-	-	-	-	-	-	-	-	-	-	-	-	-	-	-	-	-
14.77-1	gpo2	-	-	-	-	-	-	-	-	-	-	-	-	-	-	-	-	-	-	-	-	-	-	-	-	-	-	-	-	-	-	-	-	-	-	-	-	-	-	-	-	-	-	-	-	-	-	-	-
14.77-1	prob	-	-	-	-	-	-	-	-	-	-	-	-	-	-	-	-	-	-	-	-	-	-	-	-	-	-	-	-	-	-	-	-	-	-	-	-	-	-	-	-	-	-	-	-	-	-	-	-
14.77-106	hap1	A	A	B	B	A	A	B	A	A	B	B	B	A	B	A	B	B	A	B	B	B	B	A	A	B	B	B	A	B	B	B	A	A	A	B	B	B	A	A	A	B	A	B	A	A	A	A	A
14.77-106	hap2	A	A	B	B	A	A	B	A	A	B	B	B	A	B	A	B	B	A	B	B	B	B	A	A	B	B	B	A	B	B	B	A	A	A	B	B	B	A	A	A	B	A	B	A	A	A	A	A
14.77-106	gpo1	-	-	-	-	-	-	-	-	-	-	-	-	-	-	-	-	-	-	-	-	-	-	-	-	-	-	-	-	-	-	-	-	-	-	-	-	-	-	-	-	-	-	-	-	-	-	-	-
14.77-106	gpo2	-	-	-	-	-	-	-	-	-	-	-	-	-	-	-	-	-	-	-	-	-	-	-	-	-	-	-	-	-	-	-	-	-	-	-	-	-	-	-	-	-	-	-	-	-	-	-	-
14.77-106	prob	-	-	-	-	-	-	-	-	-	-	-	-	-	-	-	-	-	-	-	-	-	-	-	-	-	-	-	-	-	-	-	-	-	-	-	-	-	-	-	-	-	-	-	-	-	-	-	-
14.77-15	hap1	A	A	B	B	A	A	B	A	A	B	B	B	A	B	A	B	B	A	B	B	B	B	A	A	B	B	B	A	B	B	B	A	A	A	B	B	B	A	A	A	B	A	B	A	A	A	A	A
14.77-15	hap2	A	A	B	B	A	A	B	A	A	B	B	B	A	B	A	B	B	A	B	B	B	B	A	A	B	B	B	A	B	B	B	A	A	A	B	B	B	A	A	A	B	A	B	A	A	A	A	A
14.77-15	gpo1	-	-	-	-	-	-	-	-	-	-	-	-	-	-	-	-	-	-	-	-	-	-	-	-	-	-	-	-	-	-	-	-	-	-	-	-	-	-	-	-	-	-	-	-	-	-	-	-
14.77-15	gpo2	-	-	-	-	-	-	-	-	-	-	-	-	-	-	-	-	-	-	-	-	-	-	-	-	-	-	-	-	-	-	-	-	-	-	-	-	-	-	-	-	-	-	-	-	-	-	-	-
14.77-15	prob	-	-	-	-	-	-	-	-	-	-	-	-	-	-	-	-	-	-	-	-	-	-	-	-	-	-	-	-	-	-	-	-	-	-	-	-	-	-	-	-	-	-	-	-	-	-	-	-
14.77-2	hap1	A	A	B	B	A	A	B	A	A	B	B	B	A	B	A	B	B	A	B	B	B	B	A	A	B	B	B	A	B	B	B	A	A	A	B	B	B	A	A	A	B	A	B	A	A	A	A	A
14.77-2	hap2	A	A	B	B	A	A	B	A	A	B	B	B	A	B	A	B	B	A	B	B	B	B	A	A	B	B	B	A	B	B	B	A	A	A	B	B	B	A	A	A	B	A	B	A	A	A	A	A
14.77-2	gpo1	-	-	-	-	-	-	-	-	-	-	-	-	-	-	-	-	-	-	-	-	-	-	-	-	-	-	-	-	-	-	-	-	-	-	-	-	-	-	-	-	-	-	-	-	-	-	-	-
14.77-2	gpo2	-	-	-	-	-	-	-	-	-	-	-	-	-	-	-	-	-	-	-	-	-	-	-	-	-	-	-	-	-	-	-	-	-	-	-	-	-	-	-	-	-	-	-	-	-	-	-	-
14.77-2	prob	-	-	-	-	-	-	-	-	-	-	-	-	-	-	-	-	-	-	-	-	-	-	-	-	-	-	-	-	-	-	-	-	-	-	-	-	-	-	-	-	-	-	-	-	-	-	-	-
14.77-3	hap1	A	A	B	B	A	A	B	A	A	B	B	B	A	B	A	B	B	A	B	B	B	B	A	A	B	B	B	A	B	B	B	A	A	A	B	B	B	A	A	A	B	A	B	A	A	A	A	A
14.77-3	hap2	A	A	B	B	A	A	B	A	A	B	B	B	A	B	A	B	B	A	B	B	B	B	A	A	B	B	B	A	B	B	B	A	A	A	B	B	B	A	A	A	B	A	B	A	A	A	A	A
14.77-3	gpo1	-	-	-	-	-	-	-	-	-	-	-	-	-	-	-	-	-	-	-	-	-	-	-	-	-	-	-	-	-	-	-	-	-	-	-	-	-	-	-	-	-	-	-	-	-	-	-	-
14.77-3	gpo2	-	-	-	-	-	-	-	-	-	-	-	-	-	-	-	-	-	-	-	-	-	-	-	-	-	-	-	-	-	-	-	-	-	-	-	-	-	-	-	-	-	-	-	-	-	-	-	-
14.77-3	prob	-	-	-	-	-	-	-	-	-	-	-	-	-	-	-	-	-	-	-	-	-	-	-	-	-	-	-	-	-	-	-	-	-	-	-	-	-	-	-	-	-	-	-	-	-	-	-	-
14.77-50	hap1	A	A	B	B	A	A	B	A	A	B	B	B	A	B	A	B	B	A	B	B	B	B	A	A	B	B	B	A	B	B	B	A	A	A	B	B	B	A	A	A	B	A	B	A	A	A	A	A
14.77-50	hap2	A	A	B	B	A	A	B	A	A	B	B	B	A	B	A	B	B	A	B	B	B	B	A	A	B	B	B	A	B	B	B	A	A	A	B	B	B	A	A	A	B	A	B	A	A	A	A	A
14.77-50	gpo1	-	-	-	-	-	-	-	-	-	-	-	-	-	-	-	-	-	-	-	-	-	-	-	-	-	-	-	-	-	-	-	-	-	-	-	-	-	-	-	-	-	-	-	-	-	-	-	-
14.77-50	gpo2	-	-	-	-	-	-	-	-	-	-	-	-	-	-	-	-	-	-	-	-	-	-	-	-	-	-	-	-	-	-	-	-	-	-	-	-	-	-	-	-	-	-	-	-	-	-	-	-
14.77-50	prob	-	-	-	-	-	-	-	-	-	-	-	-	-	-	-	-	-	-	-	-	-	-	-	-	-	-	-	-	-	-	-	-	-	-	-	-	-	-	-	-	-	-	-	-	-	-	-	-
14.77-56	hap1	A	A	B	B	A	A	B	A	A	B	B	B	A	B	A	B	B	A	B	B	B	B	A	A	B	B	B	A	B	B	B	A	A	A	B	B	B	A	A	A	B	A	B	A	A	A	A	A
14.77-56	hap2	A	A	B	B	A	A	B	A	A	B	B	B	A	B	A	B	B	A	B	B	B	B	A	A	B	B	B	A	B	B	B	A	A	A	B	B	B	A	A	A	B	A	B	A	A	A	A	A
14.77-56	gpo1	-	-	-	-	-	-	-	-	-	-	-	-	-	-	-	-	-	-	-	-	-	-	-	-	-	-	-	-	-	-	-	-	-	-	-	-	-	-	-	-	-	-	-	-	-	-	-	-
14.77-56	gpo2	-	-	-	-	-	-	-	-	-	-	-	-	-	-	-	-	-	-	-	-	-	-	-	-	-	-	-	-	-	-	-	-	-	-	-	-	-	-	-	-	-	-	-	-	-	-	-	-
14.77-56	prob	-	-	-	-	-	-	-	-	-	-	-	-	-	-	-	-	-	-	-	-	-	-	-	-	-	-	-	-	-	-	-	-	-	-	-	-	-	-	-	-	-	-	-	-	-	-	-	-
14.77-65	hap1	A	A	B	B	A	A	B	A	A	B	B	B	A	B	A	B	B	A	B	B	B	B	A	A	B	B	B	A	B	B	B	A	A	A	B	B	B	A	A	A	B	A	B	A	A	A	A	A
14.77-65	hap2	A	A	B	B	A	A	B	A	A	B	B	B	A	B	A	B	B	A	B	B	B	B	A	A	B	B	B	A	B	B	B	A	A	A	B	B	B	A	A	A	B	A	B	A	A	A	A	A
14.77-65	gpo1	-	-	-	-	-	-	-	-	-	-	-	-	-	-	-	-	-	-	-	-	-	-	-	-	-	-	-	-	-	-	-	-	-	-	-	-	-	-	-	-	-	-	-	-	-	-	-	-
14.77-65	gpo2	-	-	-	-	-	-	-	-	-	-	-	-	-	-	-	-	-	-	-	-	-	-	-	-	-	-	-	-	-	-	-	-	-	-	-	-	-	-	-	-	-	-	-	-	-	-	-	-
14.77-65	prob	-	-	-	-	-	-	-	-	-	-	-	-	-	-	-	-	-	-	-	-	-	-	-	-	-	-	-	-	-	-	-	-	-	-	-	-	-	-	-	-	-	-	-	-	-	-	-	-
14.77-72	hap1	A	A	B	B	A	A	B	A	A	B	B	B	A	B	A	B	B	A	B	B	B	B	A	A	B	B	B	A	B	B	B	A	A	A	B	B	B	A	A	A	B	A	B	A	A	A	A	A
14.77-72	hap2	A	A	B	B	A	A	B	A	A	B	B	B	A	B	A	B	B	A	B	B	B	B	A	A	B	B	B	A	B	B	B	A	A	A	B	B	B	A	A	A	B	A	B	A	A	A	A	A
14.77-72	gpo1	-	-	-	-	-	-	-	-	-	-	-	-	-	-	-	-	-	-	-	-	-	-	-	-	-	-	-	-	-	-	-	-	-	-	-	-	-	-	-	-	-	-	-	-	-	-	-	-
14.77-72	gpo2	-	-	-	-	-	-	-	-	-	-	-	-	-	-	-	-	-	-	-	-	-	-	-	-	-	-	-	-	-	-	-	-	-	-	-	-	-	-	-	-	-	-	-	-	-	-	-	-
14.77-72	prob	-	-	-	-	-	-	-	-	-	-	-	-	-	-	-	-	-	-	-	-	-	-	-	-	-	-	-	-	-	-	-	-	-	-	-	-	-	-	-	-	-	-	-	-	-	-	-	-
14.77-87	hap1	A	A	B	B	A	A	B	A	A	B	B	B	A	B	A	B	B	A	B	B	B	B	A	A	B	B	B	A	B	B	B	A	A	A	B	B	B	A	A	A	B	A	B	A	A	A	A	A
14.77-87	hap2	A	A	B	B	A	A	B	A	A	B	B	B	A	B	A	B	B	A	B	B	B	B	A	A	B	B	B	A	B	B	B	A	A	A	B	B	B	A	A	A	B	A	B	A	A	A	A	A
14.77-87	gpo1	-	-	-	-	-	-	-	-	-	-	-	-	-	-	-	-	-	-	-	-	-	-	-	-	-	-	-	-	-	-	-	-	-	-	-	-	-	-	-	-	-	-	-	-	-	-	-	-
14.77-87	gpo2	-	-	-	-	-	-	-	-	-	-	-	-	-	-	-	-	-	-	-	-	-	-	-	-	-	-	-	-	-	-	-	-	-	-	-	-	-	-	-	-	-	-	-	-	-	-	-	-
14.77-87	prob	-	-	-	-	-	-	-	-	-	-	-	-	-	-	-	-	-	-	-	-	-	-	-	-	-	-	-	-	-	-	-	-	-	-	-	-	-	-	-	-	-	-	-	-	-	-	-	-
14.78-10	hap1	B	B	A	A	B	B	A	B	B	B	B	A	A	B	A	B	A	A	B	B	B	A	B	A	A	B	B	B	B	B	B	A	A	A	A	B	B	A	A	A	B	A	B	A	A	A	A	A
14.78-10	hap2	A	A	B	B	A	A	B	A	A	B	B	B	A	B	A	B	B	A	B	B	B	B	A	A	B	B	B	A	B	B	B	A	A	A	B	B	B	A	A	A	B	A	B	A	A	A	A	A
14.78-10	gpo1	1	1	1	1	1	1	1	1	1	-	-	1	-	-	-	-	1	-	-	-	-	1	1	-	1	-	-	1	-	-	-	-	-	-	1	-	-	-	-	-	-	-	-	-	-	-	-	-
14.78-10	gpo2	-	-	-	-	-	-	-	-	-	-	-	-	-	-	-	-	-	-	-	-	-	-	-	-	-	-	-	-	-	-	-	-	-	-	-	-	-	-	-	-	-	-	-	-	-	-	-	-
14.78-10	prob	1.000	1.000	1.000	1.000	1.000	1.000	1.000	1.000	1.000	-	-	1.000	-	-	-	-	1.000	-	-	-	-	1.000	1.000	-	1.000	-	-	1.000	-	-	-	-	-	-	1.000	-	-	-	-	-	-	-	-	-	-	-	-	-
14.78-15	hap1	B	B	A	A	B	B	A	B	B	B	B	A	A	B	A	B	A	A	B	B	B	A	B	A	A	B	B	B	B	B	B	A	A	A	A	B	B	A	A	A	B	A	B	A	A	A	A	A
14.78-15	hap2	A	A	B	B	A	A	B	A	A	B	B	B	A	B	A	B	B	A	B	B	B	B	A	A	B	B	B	A	B	B	B	A	A	A	B	B	B	A	A	A	B	A	B	A	A	A	A	A
14.78-15	gpo1	1	1	1	1	1	1	1	1	1	-	-	1	-	-	-	-	1	-	-	-	-	1	1	-	1	-	-	1	-	-	-	-	-	-	1	-	-	-	-	-	-	-	-	-	-	-	-	-
14.78-15	gpo2	-	-	-	-	-	-	-	-	-	-	-	-	-	-	-	-	-	-	-	-	-	-	-	-	-	-	-	-	-	-	-	-	-	-	-	-	-	-	-	-	-	-	-	-	-	-	-	-
14.78-15	prob	1.000	1.000	1.000	1.000	1.000	1.000	1.000	1.000	1.000	-	-	1.000	-	-	-	-	1.000	-	-	-	-	1.000	1.000	-	1.000	-	-	1.000	-	-	-	-	-	-	1.000	-	-	-	-	-	-	-	-	-	-	-	-	-
14.78-29	hap1	B	B	A	A	B	B	A	B	B	B	B	A	A	B	A	B	A	A	B	B	B	A	B	A	A	B	B	B	B	B	B	A	A	A	A	B	B	A	A	A	B	A	B	A	A	A	A	A
14.78-29	hap2	A	A	B	B	A	A	B	A	A	B	B	B	A	B	A	B	B	A	B	B	B	B	A	A	B	B	B	A	B	B	B	A	A	A	B	B	B	A	A	A	B	A	B	A	A	A	A	A
14.78-29	gpo1	1	1	1	1	1	1	1	1	1	-	-	1	-	-	-	-	1	-	-	-	-	1	1	-	1	-	-	1	-	-	-	-	-	-	1	-	-	-	-	-	-	-	-	-	-	-	-	-
14.78-29	gpo2	-	-	-	-	-	-	-	-	-	-	-	-	-	-	-	-	-	-	-	-	-	-	-	-	-	-	-	-	-	-	-	-	-	-	-	-	-	-	-	-	-	-	-	-	-	-	-	-
14.78-29	prob	1.000	1.000	1.000	1.000	1.000	1.000	1.000	1.000	1.000	-	-	1.000	-	-	-	-	1.000	-	-	-	-	1.000	1.000	-	1.000	-	-	1.000	-	-	-	-	-	-	1.000	-	-	-	-	-	-	-	-	-	-	-	-	-
14.78-3	hap1	B	B	A	A	B	B	A	B	B	B	B	A	A	B	A	B	A	A	B	B	B	A	B	A	A	B	B	B	B	B	B	A	A	A	A	B	B	A	A	A	B	A	B	A	A	A	A	A
14.78-3	hap2	A	A	B	B	A	A	B	A	A	B	B	B	A	B	A	B	B	A	B	B	B	B	A	A	B	B	B	A	B	B	B	A	A	A	B	B	B	A	A	A	B	A	B	A	A	A	A	A
14.78-3	gpo1	1	1	1	1	1	1	1	1	1	-	-	1	-	-	-	-	1	-	-	-	-	1	1	-	1	-	-	1	-	-	-	-	-	-	1	-	-	-	-	-	-	-	-	-	-	-	-	-
14.78-3	gpo2	-	-	-	-	-	-	-	-	-	-	-	-	-	-	-	-	-	-	-	-	-	-	-	-	-	-	-	-	-	-	-	-	-	-	-	-	-	-	-	-	-	-	-	-	-	-	-	-
14.78-3	prob	1.000	1.000	1.000	1.000	1.000	1.000	1.000	1.000	1.000	-	-	1.000	-	-	-	-	1.000	-	-	-	-	1.000	1.000	-	1.000	-	-	1.000	-	-	-	-	-	-	1.000	-	-	-	-	-	-	-	-	-	-	-	-	-
14.78-30	hap1	A	A	B	B	A	A	B	A	A	B	B	A	A	B	A	B	A	A	B	B	B	A	B	A	A	B	B	B	B	B	B	A	A	A	B	B	B	A	A	A	B	A	B	A	A	A	A	A
14.78-30	hap2	A	A	B	B	A	A	B	A	A	B	B	B	A	B	A	B	B	A	B	B	B	B	A	A	B	B	B	A	B	B	B	A	A	A	B	B	B	A	A	A	B	A	B	A	A	A	A	A
14.78-30	gpo1	0	0	0	0	0	0	0	0	0	-	-	1	-	-	-	-	1	-	-	-	-	1	1	-	1	-	-	1	-	-	-	-	-	-	0	-	-	-	-	-	-	-	-	-	-	-	-	-
14.78-30	gpo2	-	-	-	-	-	-	-	-	-	-	-	-	-	-	-	-	-	-	-	-	-	-	-	-	-	-	-	-	-	-	-	-	-	-	-	-	-	-	-	-	-	-	-	-	-	-	-	-
14.78-30	prob	-	-	-	-	-	-	-	-	-	-	-	1.000	-	-	-	-	1.000	-	-	-	-	1.000	1.000	-	1.000	-	-	1.000	-	-	-	-	-	-	-	-	-	-	-	-	-	-	-	-	-	-	-	-
14.78-36	hap1	B	B	A	A	B	B	A	B	B	B	B	A	A	B	A	B	A	A	B	B	B	A	B	A	A	B	B	B	B	B	B	A	A	A	A	B	B	A	A	A	B	A	B	A	A	A	A	A
14.78-36	hap2	A	A	B	B	A	A	B	A	A	B	B	B	A	B	A	B	B	A	B	B	B	B	A	A	B	B	B	A	B	B	B	A	A	A	B	B	B	A	A	A	B	A	B	A	A	A	A	A
14.78-36	gpo1	1	1	1	1	1	1	1	1	1	-	-	1	-	-	-	-	1	-	-	-	-	1	1	-	1	-	-	1	-	-	-	-	-	-	1	-	-	-	-	-	-	-	-	-	-	-	-	-
14.78-36	gpo2	-	-	-	-	-	-	-	-	-	-	-	-	-	-	-	-	-	-	-	-	-	-	-	-	-	-	-	-	-	-	-	-	-	-	-	-	-	-	-	-	-	-	-	-	-	-	-	-
14.78-36	prob	1.000	1.000	1.000	1.000	1.000	1.000	1.000	1.000	1.000	-	-	1.000	-	-	-	-	1.000	-	-	-	-	1.000	1.000	-	1.000	-	-	1.000	-	-	-	-	-	-	1.000	-	-	-	-	-	-	-	-	-	-	-	-	-
14.78-45	hap1	B	B	A	A	B	B	A	B	B	B	B	A	A	B	A	B	A	A	B	B	B	A	B	A	A	B	B	B	B	B	B	A	A	A	A	B	B	A	A	A	B	A	B	A	A	A	A	A
14.78-45	hap2	A	A	B	B	A	A	B	A	A	B	B	B	A	B	A	B	B	A	B	B	B	B	A	A	B	B	B	A	B	B	B	A	A	A	B	B	B	A	A	A	B	A	B	A	A	A	A	A
14.78-45	gpo1	1	1	1	1	1	1	1	1	1	-	-	1	-	-	-	-	1	-	-	-	-	1	1	-	1	-	-	1	-	-	-	-	-	-	1	-	-	-	-	-	-	-	-	-	-	-	-	-
14.78-45	gpo2	-	-	-	-	-	-	-	-	-	-	-	-	-	-	-	-	-	-	-	-	-	-	-	-	-	-	-	-	-	-	-	-	-	-	-	-	-	-	-	-	-	-	-	-	-	-	-	-
14.78-45	prob	1.000	1.000	1.000	1.000	1.000	1.000	1.000	1.000	1.000	-	-	1.000	-	-	-	-	1.000	-	-	-	-	1.000	1.000	-	1.000	-	-	1.000	-	-	-	-	-	-	1.000	-	-	-	-	-	-	-	-	-	-	-	-	-
14.78-47	hap1	B	B	A	A	B	B	A	B	B	B	B	A	A	B	A	B	A	A	B	B	B	A	B	A	A	B	B	B	B	B	B	A	A	A	A	B	B	A	A	A	B	A	B	A	A	A	A	A
14.78-47	hap2	A	A	B	B	A	A	B	A	A	B	B	B	A	B	A	B	B	A	B	B	B	B	A	A	B	B	B	A	B	B	B	A	A	A	B	B	B	A	A	A	B	A	B	A	A	A	A	A
14.78-47	gpo1	1	1	1	1	1	1	1	1	1	-	-	1	-	-	-	-	1	-	-	-	-	1	1	-	1	-	-	1	-	-	-	-	-	-	1	-	-	-	-	-	-	-	-	-	-	-	-	-
14.78-47	gpo2	-	-	-	-	-	-	-	-	-	-	-	-	-	-	-	-	-	-	-	-	-	-	-	-	-	-	-	-	-	-	-	-	-	-	-	-	-	-	-	-	-	-	-	-	-	-	-	-
14.78-47	prob	1.000	1.000	1.000	1.000	1.000	1.000	1.000	1.000	1.000	-	-	1.000	-	-	-	-	1.000	-	-	-	-	1.000	1.000	-	1.000	-	-	1.000	-	-	-	-	-	-	1.000	-	-	-	-	-	-	-	-	-	-	-	-	-
14.78-50	hap1	A	A	B	B	A	A	B	A	A	B	B	B	A	B	A	B	B	A	B	B	B	B	A	A	B	B	B	-	B	B	B	A	A	A	B	B	B	A	A	A	B	A	B	A	A	A	A	A
14.78-50	hap2	A	A	B	B	A	A	B	A	A	B	B	B	A	B	A	B	B	A	B	B	B	B	A	A	B	B	B	-	B	B	B	A	A	A	B	B	B	A	A	A	B	A	B	A	A	A	A	A
14.78-50	gpo1	0	0	0	0	0	0	0	0	0	-	-	0	-	-	-	-	0	-	-	-	-	0	0	-	0	-	-	-	-	-	-	-	-	-	0	-	-	-	-	-	-	-	-	-	-	-	-	-
14.78-50	gpo2	-	-	-	-	-	-	-	-	-	-	-	-	-	-	-	-	-	-	-	-	-	-	-	-	-	-	-	-	-	-	-	-	-	-	-	-	-	-	-	-	-	-	-	-	-	-	-	-
14.78-50	prob	-	-	-	-	-	-	-	-	-	-	-	-	-	-	-	-	-	-	-	-	-	-	-	-	-	-	-	-	-	-	-	-	-	-	-	-	-	-	-	-	-	-	-	-	-	-	-	-
14.48-6	hap1	B	B	A	A	B	B	A	B	B	B	B	A	A	B	A	B	A	A	B	B	B	A	B	A	A	B	B	B	B	B	B	A	A	A	A	B	B	A	A	A	B	A	B	A	A	A	A	A
14.48-6	hap2	A	A	B	B	A	A	B	A	A	B	B	B	A	B	A	B	B	A	B	B	B	B	A	A	B	B	B	A	B	B	B	A	A	A	B	B	B	A	A	A	B	A	B	A	A	A	A	A
14.48-6	gpo1	1	1	1	1	1	1	1	1	1	-	-	1	-	-	-	-	1	-	-	-	-	1	1	-	1	-	-	1	-	-	-	-	-	-	1	-	-	-	-	-	-	-	-	-	-	-	-	-
14.48-6	gpo2	-	-	-	-	-	-	-	-	-	-	-	-	-	-	-	-	-	-	-	-	-	-	-	-	-	-	-	-	-	-	-	-	-	-	-	-	-	-	-	-	-	-	-	-	-	-	-	-
14.48-6	prob	1.000	1.000	1.000	1.000	1.000	1.000	1.000	1.000	1.000	-	-	1.000	-	-	-	-	1.000	-	-	-	-	1.000	1.000	-	1.000	-	-	1.000	-	-	-	-	-	-	1.000	-	-	-	-	-	-	-	-	-	-	-	-	-
14.78-46	hap1	A	A	B	B	A	A	B	A	A	B	B	B	A	B	A	B	B	A	B	B	B	B	A	A	B	B	B	A	B	B	B	A	A	A	B	B	B	A	A	A	B	A	B	A	A	A	A	A
14.78-46	hap2	A	B	A	A	B	A	A	B	B	A	A	B	A	A	A	B	B	A	B	B	B	B	B	A	B	A	B	B	A	B	A	A	A	A	B	B	A	A	A	A	B	A	B	A	A	A	A	A
14.78-46	gpo1	-	-	-	-	-	-	-	-	-	-	-	-	-	-	-	-	-	-	-	-	-	-	-	-	-	-	-	-	-	-	-	-	-	-	-	-	-	-	-	-	-	-	-	-	-	-	-	-
14.78-46	gpo2	-	0	0	0	0	-	0	0	0	0	0	-	-	0	-	-	-	-	-	-	-	-	0	-	-	0	-	0	0	-	0	-	-	-	-	-	0	-	-	-	-	-	-	-	-	-	-	-
14.78-46	prob	-	1.000	1.000	1.000	1.000	-	1.000	1.000	1.000	1.000	1.000	-	-	1.000	-	-	-	-	-	-	-	-	1.000	-	-	1.000	-	1.000	1.000	-	1.000	-	-	-	-	-	1.000	-	-	-	-	-	-	-	-	-	-	-
14.81-10	hap1	A	A	B	B	A	B	B	A	A	B	B	A	A	B	A	B	A	A	B	B	B	A	B	A	A	B	B	B	B	B	B	A	A	A	A	B	B	A	A	A	B	A	B	A	A	A	A	A
14.81-10	hap2	A	A	B	B	A	A	B	A	A	B	B	B	A	B	A	B	B	A	B	B	B	B	A	A	B	B	B	A	B	B	B	A	A	A	B	B	B	A	A	A	B	A	B	A	A	A	A	A
14.81-10	gpo1	0	0	0	0	0	s	0	0	0	0	0	s	-	0	-	-	s	-	-	-	-	s	-	-	s	0	-	-	0	-	0	0	-	-	s	-	0	0	0	0	-	-	-	-	-	-	-	-
14.81-10	gpo2	-	-	-	-	-	s	-	-	-	-	-	s	-	-	-	-	s	-	-	-	-	s	1	-	s	-	-	1	-	-	-	-	-	-	s	-	-	-	-	-	-	-	-	-	-	-	-	-
14.81-10	prob	-	-	-	-	-	1.000	-	-	-	-	-	1.000	-	-	-	-	1.000	-	-	-	-	1.000	1.000	-	1.000	-	-	1.000	-	-	-	-	-	-	1.000	-	-	-	-	-	-	-	-	-	-	-	-	-
14.81-21	hap1	A	A	B	B	A	B	B	A	A	B	B	A	A	B	A	B	A	A	B	B	B	A	B	A	A	B	B	B	B	B	B	A	A	A	A	B	B	A	A	A	B	A	B	A	A	A	A	A
14.81-21	hap2	A	A	B	B	A	A	B	A	A	B	B	B	A	B	A	B	B	A	B	B	B	B	A	A	B	B	B	A	B	B	B	A	A	A	B	B	B	A	A	A	B	A	B	A	A	A	A	A
14.81-21	gpo1	0	0	0	0	0	s	0	0	0	0	0	s	-	0	-	-	s	-	-	-	-	s	-	-	s	0	-	-	0	-	0	0	-	-	s	-	0	0	0	0	-	-	-	-	-	-	-	-
14.81-21	gpo2	-	-	-	-	-	s	-	-	-	-	-	s	-	-	-	-	s	-	-	-	-	s	1	-	s	-	-	1	-	-	-	-	-	-	s	-	-	-	-	-	-	-	-	-	-	-	-	-
14.81-21	prob	-	-	-	-	-	1.000	-	-	-	-	-	1.000	-	-	-	-	1.000	-	-	-	-	1.000	1.000	-	1.000	-	-	1.000	-	-	-	-	-	-	1.000	-	-	-	-	-	-	-	-	-	-	-	-	-
14.81-32	hap1	A	A	B	B	A	-	B	A	A	B	B	A	A	B	A	B	-	A	B	B	B	A	B	A	A	B	B	B	B	B	B	A	A	A	A	B	B	A	A	A	B	A	B	A	A	A	A	A
14.81-32	hap2	A	A	B	B	A	-	B	A	A	B	B	A	A	B	A	B	-	A	B	B	B	A	B	A	A	B	B	B	B	B	B	A	A	A	A	B	B	A	A	A	B	A	B	A	A	A	A	A
14.81-32	gpo1	0	0	0	0	0	-	0	0	0	0	0	0	-	0	-	-	-	-	-	-	-	0	-	-	0	0	-	-	0	-	0	0	-	-	0	-	0	0	0	0	-	-	-	-	-	-	-	-
14.81-32	gpo2	-	-	-	-	-	-	-	-	-	-	-	0	-	-	-	-	-	-	-	-	-	0	0	-	0	-	-	0	-	-	-	-	-	-	0	-	-	-	-	-	-	-	-	-	-	-	-	-
14.81-32	prob	-	-	-	-	-	-	-	-	-	-	-	-	-	-	-	-	-	-	-	-	-	-	-	-	-	-	-	-	-	-	-	-	-	-	-	-	-	-	-	-	-	-	-	-	-	-	-	-
14.81-60	hap1	A	A	B	B	A	B	B	A	A	B	B	A	A	B	A	B	A	A	B	B	B	A	B	A	A	B	B	B	B	B	B	A	A	A	A	B	B	A	A	A	B	A	B	A	A	A	A	A
14.81-60	hap2	A	A	B	B	A	A	B	A	A	B	B	B	A	B	A	B	B	A	B	B	B	B	A	A	B	B	B	A	B	B	B	A	A	A	B	B	B	A	A	A	B	A	B	A	A	A	A	A
14.81-60	gpo1	0	0	0	0	0	s	0	0	0	0	0	s	-	0	-	-	s	-	-	-	-	s	-	-	s	0	-	-	0	-	0	0	-	-	s	-	0	0	0	0	-	-	-	-	-	-	-	-
14.81-60	gpo2	-	-	-	-	-	s	-	-	-	-	-	s	-	-	-	-	s	-	-	-	-	s	1	-	s	-	-	1	-	-	-	-	-	-	s	-	-	-	-	-	-	-	-	-	-	-	-	-
14.81-60	prob	-	-	-	-	-	1.000	-	-	-	-	-	1.000	-	-	-	-	1.000	-	-	-	-	1.000	1.000	-	1.000	-	-	1.000	-	-	-	-	-	-	1.000	-	-	-	-	-	-	-	-	-	-	-	-	-
14.81-63	hap1	A	A	B	B	A	B	B	A	A	B	B	A	A	B	A	B	A	A	B	B	B	A	B	A	A	B	B	B	B	B	B	A	A	A	A	B	B	A	A	A	B	A	B	A	A	A	A	A
14.81-63	hap2	A	A	B	B	A	A	B	A	A	B	B	B	A	B	A	B	B	A	B	B	B	B	A	A	B	B	B	A	B	B	B	A	A	A	B	B	B	A	A	A	B	A	B	A	A	A	A	A
14.81-63	gpo1	0	0	0	0	0	s	0	0	0	0	0	s	-	0	-	-	s	-	-	-	-	s	-	-	s	0	-	-	0	-	0	0	-	-	s	-	0	0	0	0	-	-	-	-	-	-	-	-
14.81-63	gpo2	-	-	-	-	-	s	-	-	-	-	-	s	-	-	-	-	s	-	-	-	-	s	1	-	s	-	-	1	-	-	-	-	-	-	s	-	-	-	-	-	-	-	-	-	-	-	-	-
14.81-63	prob	-	-	-	-	-	1.000	-	-	-	-	-	1.000	-	-	-	-	1.000	-	-	-	-	1.000	1.000	-	1.000	-	-	1.000	-	-	-	-	-	-	1.000	-	-	-	-	-	-	-	-	-	-	-	-	-
14.81-65	hap1	A	A	B	B	A	B	B	A	A	B	B	A	A	B	A	B	A	A	B	B	B	A	B	A	A	B	B	B	B	B	B	A	A	A	A	B	B	A	A	A	B	A	B	A	A	A	A	A
14.81-65	hap2	A	A	B	B	A	A	B	A	A	B	B	B	A	B	A	B	B	A	B	B	B	B	A	A	B	B	B	A	B	B	B	A	A	A	B	B	B	A	A	A	B	A	B	A	A	A	A	A
14.81-65	gpo1	0	0	0	0	0	s	0	0	0	0	0	s	-	0	-	-	s	-	-	-	-	s	-	-	s	0	-	-	0	-	0	0	-	-	s	-	0	0	0	0	-	-	-	-	-	-	-	-
14.81-65	gpo2	-	-	-	-	-	s	-	-	-	-	-	s	-	-	-	-	s	-	-	-	-	s	1	-	s	-	-	1	-	-	-	-	-	-	s	-	-	-	-	-	-	-	-	-	-	-	-	-
14.81-65	prob	-	-	-	-	-	1.000	-	-	-	-	-	1.000	-	-	-	-	1.000	-	-	-	-	1.000	1.000	-	1.000	-	-	1.000	-	-	-	-	-	-	1.000	-	-	-	-	-	-	-	-	-	-	-	-	-
14.81-73	hap1	B	B	A	A	B	A	A	B	B	A	A	B	A	A	A	B	B	A	B	B	B	B	B	A	B	A	B	B	A	B	A	B	A	A	B	B	A	B	B	B	B	A	B	A	A	A	A	A
14.81-73	hap2	A	A	B	B	A	A	B	A	A	B	B	B	A	B	A	B	B	A	B	B	B	B	A	A	B	B	B	A	B	B	B	A	A	A	B	B	B	A	A	A	B	A	B	A	A	A	A	A
14.81-73	gpo1	1	1	1	1	1	1	1	1	1	1	1	1	-	1	-	-	1	-	-	-	-	1	-	-	1	1	-	-	1	-	1	1	-	-	1	-	1	1	1	1	-	-	-	-	-	-	-	-
14.81-73	gpo2	-	-	-	-	-	1	-	-	-	-	-	1	-	-	-	-	1	-	-	-	-	1	1	-	1	-	-	1	-	-	-	-	-	-	1	-	-	-	-	-	-	-	-	-	-	-	-	-
14.81-73	prob	1.000	1.000	1.000	1.000	1.000	-	1.000	1.000	1.000	1.000	1.000	-	-	1.000	-	-	-	-	-	-	-	-	1.000	-	-	1.000	-	1.000	1.000	-	1.000	1.000	-	-	-	-	1.000	1.000	1.000	1.000	-	-	-	-	-	-	-	-
14.81-9	hap1	A	A	B	B	A	B	B	A	A	B	B	A	A	B	A	B	A	A	B	B	B	A	B	A	A	B	B	B	B	B	B	A	A	A	A	B	B	A	A	A	B	A	B	A	A	A	A	A
14.81-9	hap2	A	A	B	B	A	A	B	A	A	B	B	B	A	B	A	B	B	A	B	B	B	B	A	A	B	B	B	A	B	B	B	A	A	A	B	B	B	A	A	A	B	A	B	A	A	A	A	A
14.81-9	gpo1	0	0	0	0	0	s	0	0	0	0	0	s	-	0	-	-	s	-	-	-	-	s	-	-	s	0	-	-	0	-	0	0	-	-	s	-	0	0	0	0	-	-	-	-	-	-	-	-
14.81-9	gpo2	-	-	-	-	-	s	-	-	-	-	-	s	-	-	-	-	s	-	-	-	-	s	1	-	s	-	-	1	-	-	-	-	-	-	s	-	-	-	-	-	-	-	-	-	-	-	-	-
14.81-9	prob	-	-	-	-	-	1.000	-	-	-	-	-	1.000	-	-	-	-	1.000	-	-	-	-	1.000	1.000	-	1.000	-	-	1.000	-	-	-	-	-	-	1.000	-	-	-	-	-	-	-	-	-	-	-	-	-
14.81-3	hap1	A	A	B	B	A	B	B	A	A	B	B	A	A	B	A	B	A	A	B	B	B	A	B	A	A	B	B	B	B	B	B	A	A	A	A	B	B	A	A	A	B	A	B	A	A	A	A	A
14.81-3	hap2	B	B	A	A	B	A	A	B	B	A	A	B	A	A	A	B	B	A	B	B	B	B	B	A	B	A	B	B	A	B	A	B	A	A	B	B	A	B	B	B	B	A	B	A	A	A	A	A
14.81-3	gpo1	0	0	0	0	0	0	0	0	0	0	0	0	-	0	-	-	0	-	-	-	-	0	-	-	0	0	-	-	0	-	0	0	-	-	0	-	0	0	0	0	-	-	-	-	-	-	-	-
14.81-3	gpo2	-	-	-	-	-	-	-	-	-	-	-	-	-	-	-	-	-	-	-	-	-	-	-	-	-	-	-	-	-	-	-	-	-	-	-	-	-	-	-	-	-	-	-	-	-	-	-	-
14.81-3	prob	1.000	1.000	1.000	1.000	1.000	1.000	1.000	1.000	1.000	1.000	1.000	1.000	-	1.000	-	-	1.000	-	-	-	-	1.000	-	-	1.000	1.000	-	-	1.000	-	1.000	1.000	-	-	1.000	-	1.000	1.000	1.000	1.000	-	-	-	-	-	-	-	-
14.83-12	hap1	B	B	A	A	B	A	A	B	B	A	B	A	B	B	B	A	A	B	A	A	A	A	A	B	A	A	A	A	B	A	B	A	B	B	A	A	B	B	A	A	A	B	A	B	B	B	B	B
14.83-12	hap2	B	B	A	A	B	A	A	B	B	A	A	B	A	A	A	B	B	A	B	B	B	B	B	A	B	A	B	B	A	B	A	B	A	A	B	B	A	B	B	B	B	A	B	A	A	A	A	A
14.83-12	gpo1	0	-	-	-	-	-	-	-	-	-	s	s	s	s	s	s	s	s	s	s	s	s	s	s	s	-	s	s	s	s	s	-	s	s	s	s	s	0	-	-	s	s	s	s	s	s	s	s
14.83-12	gpo2	-	-	-	-	-	-	-	-	-	-	s	s	s	s	s	s	s	s	s	s	s	s	s	s	s	-	s	s	s	s	s	1	s	s	s	s	s	-	1	1	s	s	s	s	s	s	s	s
14.83-12	prob	-	-	-	-	-	-	-	-	-	-	1.000	1.000	1.000	1.000	1.000	1.000	1.000	1.000	1.000	1.000	1.000	1.000	1.000	1.000	1.000	-	1.000	1.000	1.000	1.000	1.000	1.000	1.000	1.000	1.000	1.000	1.000	-	1.000	1.000	1.000	1.000	1.000	1.000	1.000	1.000	1.000	1.000
14.83-14	hap1	A	B	A	A	B	A	A	B	B	A	A	A	B	B	B	A	A	-	A	A	A	A	A	B	-	A	A	A	B	A	B	A	B	B	A	A	B	B	A	A	A	-	A	B	B	B	B	B
14.83-14	hap2	B	B	A	A	B	A	A	B	B	A	B	A	B	B	B	A	A	-	A	A	A	A	A	B	-	A	A	A	B	A	B	A	B	B	A	A	B	B	A	A	A	-	A	B	B	B	B	B
14.83-14	gpo1	1	-	-	-	-	-	-	-	-	-	s	0	0	0	0	0	0	-	0	0	0	0	0	0	-	-	0	0	0	0	0	-	0	0	0	0	0	0	-	-	0	-	0	0	0	0	0	0
14.83-14	gpo2	-	-	-	-	-	-	-	-	-	-	s	0	0	0	0	0	0	-	0	0	0	0	0	0	-	-	0	0	0	0	0	0	0	0	0	0	0	-	0	0	0	-	0	0	0	0	0	0
14.83-14	prob	1.000	-	-	-	-	-	-	-	-	-	0.974	-	-	-	-	-	-	-	-	-	-	-	-	-	-	-	-	-	-	-	-	-	-	-	-	-	-	-	-	-	-	-	-	-	-	-	-	-
14.83-18	hap1	A	B	A	A	B	A	A	B	B	A	A	B	A	A	A	B	B	A	B	B	B	B	B	A	B	A	B	B	A	B	A	A	A	A	B	B	A	A	A	A	B	A	B	A	A	A	A	A
14.83-18	hap2	B	B	A	A	B	A	A	B	B	A	A	B	A	A	A	B	B	A	B	B	B	B	B	A	B	A	B	B	A	B	A	B	A	A	B	B	A	B	B	B	B	A	B	A	A	A	A	A
14.83-18	gpo1	1	-	-	-	-	-	-	-	-	-	1	1	1	1	1	1	1	1	1	1	1	1	1	1	1	-	1	1	1	1	1	-	1	1	1	1	1	1	-	-	1	1	1	1	1	1	1	1
14.83-18	gpo2	-	-	-	-	-	-	-	-	-	-	1	1	1	1	1	1	1	1	1	1	1	1	1	1	1	-	1	1	1	1	1	1	1	1	1	1	1	-	1	1	1	1	1	1	1	1	1	1
14.83-18	prob	1.000	-	-	-	-	-	-	-	-	-	-	-	-	-	-	-	-	-	-	-	-	-	-	-	-	-	-	-	-	-	-	1.000	-	-	-	-	-	1.000	1.000	1.000	-	-	-	-	-	-	-	-
14.83-23	hap1	A	B	A	A	B	A	A	B	B	A	A	B	A	A	A	B	B	A	B	B	B	B	B	A	B	A	B	B	A	B	A	A	A	A	B	B	A	A	A	A	B	A	B	A	A	A	A	A
14.83-23	hap2	B	B	A	A	B	A	A	B	B	A	A	B	A	A	A	B	B	A	B	B	B	B	B	A	B	A	B	B	A	B	A	B	A	A	B	B	A	B	B	B	B	A	B	A	A	A	A	A
14.83-23	gpo1	1	-	-	-	-	-	-	-	-	-	1	1	1	1	1	1	1	1	1	1	1	1	1	1	1	-	1	1	1	1	1	-	1	1	1	1	1	1	-	-	1	1	1	1	1	1	1	1
14.83-23	gpo2	-	-	-	-	-	-	-	-	-	-	1	1	1	1	1	1	1	1	1	1	1	1	1	1	1	-	1	1	1	1	1	1	1	1	1	1	1	-	1	1	1	1	1	1	1	1	1	1
14.83-23	prob	1.000	-	-	-	-	-	-	-	-	-	-	-	-	-	-	-	-	-	-	-	-	-	-	-	-	-	-	-	-	-	-	1.000	-	-	-	-	-	1.000	1.000	1.000	-	-	-	-	-	-	-	-
14.83-30	hap1	A	B	A	A	B	A	A	B	B	A	A	B	A	A	A	B	B	A	B	B	B	B	B	A	B	A	B	B	A	B	A	A	A	A	B	B	A	A	A	A	B	A	B	A	A	A	A	A
14.83-30	hap2	B	B	A	A	B	A	A	B	B	A	A	B	A	A	A	B	B	A	B	B	B	B	B	A	B	A	B	B	A	B	A	B	A	A	B	B	A	B	B	B	B	A	B	A	A	A	A	A
14.83-30	gpo1	1	-	-	-	-	-	-	-	-	-	1	1	1	1	1	1	1	1	1	1	1	1	1	1	1	-	1	1	1	1	1	-	1	1	1	1	1	1	-	-	1	1	1	1	1	1	1	1
14.83-30	gpo2	-	-	-	-	-	-	-	-	-	-	1	1	1	1	1	1	1	1	1	1	1	1	1	1	1	-	1	1	1	1	1	1	1	1	1	1	1	-	1	1	1	1	1	1	1	1	1	1
14.83-30	prob	1.000	-	-	-	-	-	-	-	-	-	-	-	-	-	-	-	-	-	-	-	-	-	-	-	-	-	-	-	-	-	-	1.000	-	-	-	-	-	1.000	1.000	1.000	-	-	-	-	-	-	-	-
14.83-49	hap1	A	B	A	A	B	A	A	B	B	A	A	B	A	A	A	B	B	A	B	B	B	B	B	A	B	A	B	B	A	B	A	A	A	A	B	B	A	A	A	A	B	A	B	A	A	A	A	A
14.83-49	hap2	B	B	A	A	B	A	A	B	B	A	B	A	B	B	B	A	A	B	A	A	A	A	A	B	A	A	A	A	B	A	B	A	B	B	A	A	B	B	A	A	A	B	A	B	B	B	B	B
14.83-49	gpo1	1	-	-	-	-	-	-	-	-	-	s	s	s	s	s	s	s	s	s	s	s	s	s	s	s	-	s	s	s	s	s	-	s	s	s	s	s	1	-	-	s	s	s	s	s	s	s	s
14.83-49	gpo2	-	-	-	-	-	-	-	-	-	-	s	s	s	s	s	s	s	s	s	s	s	s	s	s	s	-	s	s	s	s	s	0	s	s	s	s	s	-	0	0	s	s	s	s	s	s	s	s
14.83-49	prob	1.000	-	-	-	-	-	-	-	-	-	1.000	1.000	1.000	1.000	1.000	1.000	1.000	1.000	1.000	1.000	1.000	1.000	1.000	1.000	1.000	-	1.000	1.000	1.000	1.000	1.000	-	1.000	1.000	1.000	1.000	1.000	1.000	-	-	1.000	1.000	1.000	1.000	1.000	1.000	1.000	1.000
14.83-5	hap1	B	B	A	A	B	A	A	B	B	A	B	A	B	B	B	A	A	-	A	A	A	A	A	B	A	A	A	A	B	A	B	A	B	B	A	A	B	B	A	A	A	B	A	B	B	B	B	B
14.83-5	hap2	B	B	A	A	B	A	A	B	B	A	B	A	B	B	B	A	A	-	A	A	A	A	A	B	A	A	A	A	B	A	B	A	B	B	A	A	B	B	A	A	A	B	A	B	B	B	B	B
14.83-5	gpo1	0	-	-	-	-	-	-	-	-	-	0	0	0	0	0	0	0	-	0	0	0	0	0	0	0	-	0	0	0	0	0	-	0	0	0	0	0	0	-	-	0	0	0	0	0	0	0	0
14.83-5	gpo2	-	-	-	-	-	-	-	-	-	-	0	0	0	0	0	0	0	-	0	0	0	0	0	0	0	-	0	0	0	0	0	0	0	0	0	0	0	-	0	0	0	0	0	0	0	0	0	0
14.83-5	prob	-	-	-	-	-	-	-	-	-	-	-	-	-	-	-	-	-	-	-	-	-	-	-	-	-	-	-	-	-	-	-	-	-	-	-	-	-	-	-	-	-	-	-	-	-	-	-	-
14.83-6	hap1	A	B	A	A	B	A	A	B	B	A	A	B	A	A	A	B	B	A	B	B	B	B	B	A	B	A	B	B	A	B	A	A	A	A	B	B	A	A	A	A	B	A	B	A	A	A	A	A
14.83-6	hap2	B	B	A	A	B	A	A	B	B	A	B	A	B	B	B	A	A	B	A	A	A	A	A	B	A	A	A	A	B	A	B	A	B	B	A	A	B	B	A	A	A	B	A	B	B	B	B	B
14.83-6	gpo1	1	-	-	-	-	-	-	-	-	-	s	s	s	s	s	s	s	s	s	s	s	s	s	s	s	-	s	s	s	s	s	-	s	s	s	s	s	1	-	-	s	s	s	s	s	s	s	s
14.83-6	gpo2	-	-	-	-	-	-	-	-	-	-	s	s	s	s	s	s	s	s	s	s	s	s	s	s	s	-	s	s	s	s	s	0	s	s	s	s	s	-	0	0	s	s	s	s	s	s	s	s
14.83-6	prob	1.000	-	-	-	-	-	-	-	-	-	1.000	1.000	1.000	1.000	1.000	1.000	1.000	1.000	1.000	1.000	1.000	1.000	1.000	1.000	1.000	-	1.000	1.000	1.000	1.000	1.000	-	1.000	1.000	1.000	1.000	1.000	1.000	-	-	1.000	1.000	1.000	1.000	1.000	1.000	1.000	1.000
14.84-7	hap1	A	B	A	A	B	A	A	B	B	A	A	B	A	A	A	B	B	A	B	B	B	B	B	A	B	A	B	B	A	B	A	A	A	A	B	B	A	A	A	A	B	A	B	A	A	A	A	A
14.84-7	hap2	B	B	A	A	B	A	A	B	B	A	A	B	A	A	A	B	B	A	B	B	B	B	B	A	B	A	B	B	A	B	A	B	A	A	B	B	A	B	B	B	B	A	B	A	A	A	A	A
14.84-7	gpo1	1	-	-	-	-	-	-	-	-	-	1	1	1	1	1	1	1	1	1	1	1	1	1	1	1	-	1	1	1	1	1	-	1	1	1	1	1	1	-	-	1	1	1	1	1	1	1	1
14.84-7	gpo2	-	-	-	-	-	-	-	-	-	-	1	1	1	1	1	1	1	1	1	1	1	1	1	1	1	-	1	1	1	1	1	1	1	1	1	1	1	-	1	1	1	1	1	1	1	1	1	1
14.84-7	prob	1.000	-	-	-	-	-	-	-	-	-	-	-	-	-	-	-	-	-	-	-	-	-	-	-	-	-	-	-	-	-	-	1.000	-	-	-	-	-	1.000	1.000	1.000	-	-	-	-	-	-	-	-
14.84-1	hap1	A	A	B	B	A	A	B	A	A	B	B	B	A	B	A	B	B	A	B	B	B	B	A	A	B	B	B	A	B	B	B	A	A	A	B	B	B	A	A	A	B	A	B	A	A	A	A	A
14.84-1	hap2	A	A	B	B	A	A	B	A	A	B	B	B	A	B	A	B	B	A	B	B	B	B	A	A	B	B	B	A	B	B	B	A	A	A	B	B	B	A	A	A	B	A	B	A	A	A	A	A
14.84-1	gpo1	1	1	1	1	1	-	1	1	1	1	-	1	1	-	1	1	1	1	1	1	1	1	-	1	1	1	1	-	-	1	-	-	1	1	1	1	-	1	-	-	1	1	1	1	1	1	1	1
14.84-1	gpo2	0	0	0	0	0	0	0	0	0	-	-	0	-	-	-	-	0	-	-	-	-	0	0	-	0	-	-	0	-	-	-	-	-	-	0	-	-	-	-	-	-	-	-	-	-	-	-	-
14.84-1	prob	-	-	-	-	-	-	-	-	-	-	-	-	-	-	-	-	-	-	-	-	-	-	-	-	-	-	-	-	-	-	-	-	-	-	-	-	-	-	-	-	-	-	-	-	-	-	-	-
14.84-11	hap1	A	A	B	B	A	A	B	A	A	B	B	B	A	B	A	B	B	A	B	B	B	B	A	A	B	B	B	A	B	B	B	A	A	A	B	B	B	A	A	A	B	A	B	A	A	A	A	A
14.84-11	hap2	B	B	A	A	B	B	A	B	B	B	B	A	A	B	A	B	A	A	B	B	B	A	B	A	A	B	B	B	B	B	B	A	A	A	A	B	B	A	A	A	B	A	B	A	A	A	A	A
14.84-11	gpo1	s	s	s	s	s	-	s	s	s	1	-	s	1	-	1	1	s	1	1	1	1	s	-	1	s	1	1	-	-	1	-	-	1	1	s	1	-	1	-	-	1	1	1	1	1	1	1	1
14.84-11	gpo2	s	s	s	s	s	1	s	s	s	-	-	s	-	-	-	-	s	-	-	-	-	s	1	-	s	-	-	1	-	-	-	-	-	-	s	-	-	-	-	-	-	-	-	-	-	-	-	-
14.84-11	prob	1.000	1.000	1.000	1.000	1.000	1.000	1.000	1.000	1.000	-	-	1.000	-	-	-	-	1.000	-	-	-	-	1.000	1.000	-	1.000	-	-	1.000	-	-	-	-	-	-	1.000	-	-	-	-	-	-	-	-	-	-	-	-	-
14.84-2	hap1	B	B	A	A	B	A	A	B	B	A	B	A	B	B	B	A	A	B	A	A	A	A	A	B	A	A	A	A	B	A	B	A	B	B	A	A	B	B	A	A	A	B	A	B	B	B	B	B
14.84-2	hap2	A	A	B	B	A	A	B	A	A	B	B	B	A	B	A	B	B	A	B	B	B	B	A	A	B	B	B	A	B	B	B	A	A	A	B	B	B	A	A	A	B	A	B	A	A	A	A	A
14.84-2	gpo1	s	s	s	s	s	-	s	s	s	0	-	s	0	-	0	0	s	0	0	0	0	s	-	0	s	0	0	-	-	0	-	-	0	0	s	0	-	0	-	-	0	0	0	0	0	0	0	0
14.84-2	gpo2	s	s	s	s	s	0	s	s	s	-	-	s	-	-	-	-	s	-	-	-	-	s	0	-	s	-	-	0	-	-	-	-	-	-	s	-	-	-	-	-	-	-	-	-	-	-	-	-
14.84-2	prob	1.000	1.000	1.000	1.000	1.000	-	1.000	1.000	1.000	1.000	-	1.000	1.000	-	1.000	1.000	1.000	1.000	1.000	1.000	1.000	1.000	-	1.000	1.000	1.000	1.000	-	-	1.000	-	-	1.000	1.000	1.000	1.000	-	1.000	-	-	1.000	1.000	1.000	1.000	1.000	1.000	1.000	1.000
14.84-27	hap1	B	B	A	A	B	-	A	B	B	A	B	A	B	B	B	A	A	B	A	A	A	A	A	B	A	A	A	A	B	A	B	A	B	B	A	A	B	B	A	A	A	B	A	B	B	B	B	B
14.84-27	hap2	B	B	A	B	A	-	A	B	B	B	B	B	A	B	A	B	B	A	B	B	B	B	A	A	B	B	B	A	B	B	B	A	A	A	B	B	B	A	A	A	B	A	B	A	A	A	A	A
14.84-27	gpo1	0	0	0	s	s	-	0	0	0	0	-	s	0	-	0	0	s	0	0	0	0	s	-	0	s	0	0	-	-	0	-	-	0	0	s	0	-	0	-	-	0	0	0	0	0	0	0	0
14.84-27	gpo2	1	1	1	s	s	-	1	1	1	-	-	s	-	-	-	-	s	-	-	-	-	s	0	-	s	-	-	0	-	-	-	-	-	-	s	-	-	-	-	-	-	-	-	-	-	-	-	-
14.84-27	prob	-	-	-	1.000	1.000	-	-	-	-	1.000	-	1.000	1.000	-	1.000	1.000	1.000	1.000	1.000	1.000	1.000	1.000	-	1.000	1.000	1.000	1.000	-	-	1.000	-	-	1.000	1.000	1.000	1.000	-	1.000	-	-	1.000	1.000	1.000	1.000	1.000	1.000	1.000	1.000
14.84-29	hap1	A	A	B	B	A	A	B	A	A	B	B	B	A	B	A	B	B	A	B	B	B	B	A	A	B	B	B	A	B	B	B	A	A	A	B	B	B	A	A	A	B	A	B	A	A	A	A	A
14.84-29	hap2	B	B	A	A	B	B	A	B	B	B	B	A	A	B	A	B	A	A	B	B	B	A	B	A	A	B	B	B	B	B	B	A	A	A	A	B	B	A	A	A	B	A	B	A	A	A	A	A
14.84-29	gpo1	s	s	s	s	s	-	s	s	s	1	-	s	1	-	1	1	s	1	1	1	1	s	-	1	s	1	1	-	-	1	-	-	1	1	s	1	-	1	-	-	1	1	1	1	1	1	1	1
14.84-29	gpo2	s	s	s	s	s	1	s	s	s	-	-	s	-	-	-	-	s	-	-	-	-	s	1	-	s	-	-	1	-	-	-	-	-	-	s	-	-	-	-	-	-	-	-	-	-	-	-	-
14.84-29	prob	1.000	1.000	1.000	1.000	1.000	1.000	1.000	1.000	1.000	-	-	1.000	-	-	-	-	1.000	-	-	-	-	1.000	1.000	-	1.000	-	-	1.000	-	-	-	-	-	-	1.000	-	-	-	-	-	-	-	-	-	-	-	-	-
14.84-3	hap1	B	B	A	A	B	A	A	B	B	A	B	A	B	B	B	A	A	B	A	A	A	A	A	B	A	A	A	A	B	A	B	A	B	B	A	A	B	B	A	A	A	B	A	B	B	B	B	B
14.84-3	hap2	B	B	A	A	B	B	A	B	B	B	B	A	A	B	A	B	A	A	B	B	B	A	B	A	A	B	B	B	B	B	B	A	A	A	A	B	B	A	A	A	B	A	B	A	A	A	A	A
14.84-3	gpo1	0	0	0	0	0	-	0	0	0	0	-	0	0	-	0	0	0	0	0	0	0	0	-	0	0	0	0	-	-	0	-	-	0	0	0	0	-	0	-	-	0	0	0	0	0	0	0	0
14.84-3	gpo2	1	1	1	1	1	1	1	1	1	-	-	1	-	-	-	-	1	-	-	-	-	1	1	-	1	-	-	1	-	-	-	-	-	-	1	-	-	-	-	-	-	-	-	-	-	-	-	-
14.84-3	prob	-	-	-	-	-	1.000	-	-	-	1.000	-	-	1.000	-	1.000	1.000	-	1.000	1.000	1.000	1.000	-	1.000	1.000	-	1.000	1.000	1.000	-	1.000	-	-	1.000	1.000	-	1.000	-	1.000	-	-	1.000	1.000	1.000	1.000	1.000	1.000	1.000	1.000
14.84-31	hap1	B	B	A	A	B	A	A	B	B	A	B	A	B	B	B	A	A	B	A	A	A	A	A	B	A	A	A	A	B	A	B	A	B	B	A	A	B	B	A	A	A	B	A	B	B	B	B	B
14.84-31	hap2	B	B	A	A	B	B	A	B	B	B	B	A	A	B	A	B	A	A	B	B	B	A	B	A	A	B	B	B	B	B	B	A	A	A	A	B	B	A	A	A	B	A	B	A	A	A	A	A
14.84-31	gpo1	0	0	0	0	0	-	0	0	0	0	-	0	0	-	0	0	0	0	0	0	0	0	-	0	0	0	0	-	-	0	-	-	0	0	0	0	-	0	-	-	0	0	0	0	0	0	0	0
14.84-31	gpo2	1	1	1	1	1	1	1	1	1	-	-	1	-	-	-	-	1	-	-	-	-	1	1	-	1	-	-	1	-	-	-	-	-	-	1	-	-	-	-	-	-	-	-	-	-	-	-	-
14.84-31	prob	-	-	-	-	-	1.000	-	-	-	1.000	-	-	1.000	-	1.000	1.000	-	1.000	1.000	1.000	1.000	-	1.000	1.000	-	1.000	1.000	1.000	-	1.000	-	-	1.000	1.000	-	1.000	-	1.000	-	-	1.000	1.000	1.000	1.000	1.000	1.000	1.000	1.000
14.84-58	hap1	B	B	A	A	B	A	A	B	B	A	B	A	B	B	B	A	A	B	A	A	A	A	A	B	A	A	A	A	B	A	B	A	B	B	A	A	B	B	A	A	A	B	A	B	B	B	B	B
14.84-58	hap2	A	A	B	B	A	A	B	A	A	B	B	B	A	B	A	B	B	A	B	B	B	B	A	A	B	B	B	A	B	B	B	A	A	A	B	B	B	A	A	A	B	A	B	A	A	A	A	A
14.84-58	gpo1	s	s	s	s	s	-	s	s	s	0	-	s	0	-	0	0	s	0	0	0	0	s	-	0	s	0	0	-	-	0	-	-	0	0	s	0	-	0	-	-	0	0	0	0	0	0	0	0
14.84-58	gpo2	s	s	s	s	s	0	s	s	s	-	-	s	-	-	-	-	s	-	-	-	-	s	0	-	s	-	-	0	-	-	-	-	-	-	s	-	-	-	-	-	-	-	-	-	-	-	-	-
[truncated: 1,256 more rows]
[truncated: 80 more columns]
