# Supplementary material for: Pedigree-Based Analysis in a Multiparental Population of Octoploid Strawberry Reveals QTL Alleles Conferring Resistance to Phytophthora cactorum
Source: G3 (Bethesda). 2017 Jun 5;7(6):1707–19. doi: 10.1534/g3.117.042119 (PMC5473751; doi:10.1534/g3.117.042119)
Supplement: Supplementary file 18 [file 1707FileS7.zip › File S7/1 Software/Linkage group 7D specific QTL analysis/Pc 2014-15 - LG7D/rep3/output/Flex.log]

Fri, 15 Apr 2016, 14:42:53
*******************************************************************************

FlexQTL
  Quantitative Genetics on Pedigreed Populations
  www.flexqtl.nl

  Version 0.99130             
  Date    16.FEB.2016         

BIOMETRIS
  Wageningen UR
  PO Box 100
  6700 AC  Wageningen
  The Netherlands
  www.biometris.wur.nl

Project directory
  /scratch/lfs/mangandi/15PcLG.1 


Parameter file
  flexqtl.par 

******************************************************************************

 Disclaimer FlexQTL

 This SOFTWARE PRODUCT is provided by THE PROVIDER 'as is' and 'with all 
 faults'. THE PROVIDER makes no representations or warranties of any kind
 concerning the safety, suitability, lack of viruses, inaccuracies, 
 typographical errors, or other harmful components of this SOFTWARE PRODUCT.
 There are inherent dangers in the use of any software, and you are solely 
 responsible for determining whether this SOFTWARE PRODUCT is compatible with
 your equipment and other software installed on your equipment. You are also 
 solely responsible for the protection of your equipment and backup of your 
 data, and THE PROVIDER will not be liable for any damages you may suffer in 
 connection with using, modifying, or distributing this SOFTWARE PRODUCT.
******************************************************************************


Licensed to : vwhitaker@ufl.edu
Expire date : Sun Jan  1 00:00:00 2017
License type: regular

-------------------------------------------------------------------------------
EFFECTIVE CONTENT PARAMETER FILE
/scratch/lfs/mangandi/15PcLG.1/flexqtl.par
-------------------------------------------------------------------------------
datafile      Geno2014-15FQ_2.txt
mapfile       FQmap3.8K_2.txt
ncolN               1
indiN               3
namesN              DNA
ncolT               1
indiT               1
namesT              PcDPC
misvalT              -
scaleT              0
nchrom              37
indiC               0 0 0 0 0  0 0 0 0 0 0  0 0 0 0 0  0 0 0 0 0  0 0 0 0 0  0 0 0 0 0 0  0 0 0 0 1
nmrkrC              316 65 46 20 3  193 83 15 42 35 84 191 12 154 182 128 71 189 26 18 94 281 188 140 13 184 189 17 152 57 66 111 79 43 121 63 128
indicQTL            1
indicFPM            0
indicTIM            0
maximQTL            15
maximFPM            0
priorQTL            1
priorFPM            0
addGENE             5
domGENE             0
priorh2QTL
varPOA
varPOD
length               100000
thinning             100
ess                  101
lengthUDMax          0
FormatMCMC           0
markerblock          5
skipSampleMarkers    100
freqmargin           0.03
distanceQTLs         0.0
MSegAlpha            0.005
MSegDelta            1
DeleteDR             1
PrbHtzInb            0.00
writeMSI             0
writeSIP             0
pedimapV             0
fixQTLpos
anchorMarker         0
lockMPhase           0
writeGTP             nuisance
writeNRM             0
maxnwrtNUI           0
headerOUT            1
REDprint             0
nullalleleP          $
nullalleleC          $$
nullalleleHidden     0
absorbFP             0
VARgroup             0
TprobMQTR            0.05
seed                873566
seed                360042
-------------------------------------------------------------------------------

INTERPRETATION PARAMETER VARIABLES
/scratch/lfs/mangandi/15PcLG.1/flexqtl.par
-------------------------------------------------------------------------------


NOTE: Nuisance column 1 used for assignment individuals
      whose genotypes will be printed to file
  
647 lines in datafile Geno2014-15FQ_2.txt


WARNING: pattern DeleteNIPH           not in file flexqtl.par
-------------------------------------------------------------------------------
DYNAMIC MEMORY ALLOCATION

-------------------------------------------------------------------------------
DATA FILE
Geno2014-15FQ_2.txt
  IndicTraits   :   1
  IndicNuisances:   0  3

-------------------------------------------------------------------------------
MAP FILE - LINKAGE GROUPS
FQmap3.8K_2.txt

chromosomes:   1  2  3  4  5  6  7  8  9 10 11 12 13 14 15 16 17 18 19 20 21 22 23 24 25 26 27 28 29 30 31 32 33 34 35 36 37
in analysis:   0  0  0  0  0  0  0  0  0  0  0  0  0  0  0  0  0  0  0  0  0  0  0  0  0  0  0  0  0  0  0  0  0  0  0  0  1
 # markers : 316 65 46 20  3193 83 15 42 35 84191 12154182128 71189 26 18 94281188140 13184189 17152 57 66111 79 43121 63128

-------------------------------------------------------------------------------
MCMC PARAMETERS
MCMC sweeps  :    100000
MCMC thinning:       100
Thin screen  :      2000
Skip markers :       100		 (updating not every MCMC sweep)
ESS minimum  :       101
Max length   :         0

-------------------------------------------------------------------------------
SEED PARAMETERS
seed written to 'flexqtl.par' (use next run)  :              534347
Mersenne Twister Random Number Generator
   Copyright (C) 1997 - 2002, Makoto Matsumoto and Takuji Nishimura,
   All rights reserved.

-------------------------------------------------------------------------------
READING MAP

/scratch/lfs/mangandi/15PcLG.1/FQmap3.8K_2.txt
first_line
GROUP 1A
last_line
AX-89844769	64.56
..... .....  ..... .....  ..... .....  ..... .....  ..... .....
..... .....  ..... .....  ..... .....  ..... .....  ..... .....
..... .....  ..... .....  ..... .....  ..... .....  ..... .....
..... .....  ..... .....  ..... .....  ..... .....  ..... .....
..... .....  ..... .....  ..... .....  ..... .....  ..... .....
..... .....  ..... .....  ..... .....  ..... .....  ..... .....
..... .....  ..... .....  ..... .....  ..... .....  ..... .....
..... .....  ..... .....  ..... .....  ..... .....  ..... .....
..... .....  ..... .....  ..... .....  ..... .....  ..... .....
..... .....  ..... .....  ..... .....  ..... .....  ..... .....
..... .....  ..... .....  ..... .....  ..... .....  ..... .....
..... .....  ..... .....  ..... .....  ..... .....  ..... .....
..... .....  ..... .....  ..... .....  ..... .....  ..... .....
..... .....  ..... .....  ..... .....  ..... .....  ..... .....
..... .....  ..... .....  ..... .....  ..... .....  ..... .....
..... .....  ..... .....  ..... .....  ..... .....  ..... .....
..... .....  ..... .....  ..... .....  ..... .....  ..... .....
..... .....  ..... .....  ..... .....  ..... .....  ..... .....
..... .....  ..... .....  ..... .....  ..... .....  ..... .....
..... .....  ..... .....  ..... .....  ..... .....  ..... .....
..... .....  ..... .....  ..... .....  ..... .....  ..... .....
..... .....  ..... .....  ..... .....  ..... .....  ..... .....
..... .....  ..... .....  ..... .....  ..... .....  ..... .....
..... .....  ..... .....  ..... .....  ..... .....  ..... .....
..... .....  ..... .....  ..... .....  ..... .....  ..... .....
..... .....  ..... .....  ..... .....  ..... .....  ..... .....
..... .....  ..... .....  ..... .....  ..... .....  ..... .....
..... .....  ..... .....  ..... .....  ..... .....  ..... .....
..... .....  ..... .....  ..... .....  ..... .....  ..... .....
..... .....  ..... .....  ..... .....  ..... .....  ..... .....
..... .....  ..... .....  ..... .....  ..... .....  ..... .....
..... .....  ..... .....  ..... .....  ..... .....  ..... .....
..... .....  ..... .....  ..... .....  ..... .....  ..... .....
..... .....  ..... .....  ..... .....  ..... .....  ..... .....
..... .....  ..... .....  ..... .....  ..... .....  ..... .....
..... .....  ..... .....  ..... .....  ..... .....  ..... .....
..... .....  ..... .....  ..... .....  ..... .....  ..... .....
..... .....  ..... .....  ..... .....  ..... .....  ..... .....
..... .....  ..... .....  ..... .....  ..... .....  ..... .....
..... .....  ..... .....  ..... .....  ..... .....  ..... .....
..... .....  ..... .....  ..... .....  ..... .....  ..... .....
..... .....  ..... .....  ..... .....  ..... .....  ..... .....
..... .....  ..... .....  ..... .....  ..... .....  ..... .....
..... .....  ..... .....  ..... .....  ..... .....  ..... .....
..... .....  ..... .....  ..... .....  ..... .....  ..... .....
..... .....  ..... .....  ..... .....  ..... .....  ..... .....
..... .....  ..... .....  ..... .....  ..... .....  ..... .....
..... .....  ..... .....  ..... .....  ..... .....  ..... .....
..... .....  ..... .....  ..... .....  ..... .....  ..... .....
..... .....  ..... .....  ..... .....  ..... .....  ..... .....
..... .....  ..... .....  ..... .....  ..... .....  ..... .....
..... .....  ..... .....  ..... .....  ..... .....  ..... .....
..... .....  ..... .....  ..... .....  ..... .....  ..... .....
..... .....  ..... .....  ..... .....  ..... .....  ..... .....
..... .....  ..... .....  ..... .....  ..... .....  ..... .....
..... .....  ..... .....  ..... .....  ..... .....  ..... .....
..... .....  ..... .....  ..... .....  ..... .....  ..... .....
..... .....  ..... .....  ..... .....  ..... .....  ..... .....
..... .....  ..... .....  ..... .....  ..... .....  ..... .....
..... .....  ..... .....  ..... .....  ..... .....  ..... .....
..... .....  ..... .....  ..... .....  ..... .....  ..... .....
..... .....  ..... .....  ..... .....  ..... .....  ..... .....
..... .....  ..... .....  ..... .....  ..... .....  ..... .....
..... .....  ..... .....  ..... .....  ..... .....  ..... .....
..... .....  ..... .....  ..... .....  ..... .....  ..... .....
..... .....  ..... .....  ..... .....  ..... .....  ..... .....
..... .....  ..... .....  ..... .....  ..... .....  ..... .....
..... .....  ..... .....  ..... .....  ..... .....  ..... .....
..... .....  ..... .....  ..... .....  ..... .....  ..... .....
..... .....  ..... .....  ..... .....  ..... .....  ..... .....
..... .....  ..... .....  ..... .....  ..... .....  ..... .....
..... .....  ..... .....  ..... .....  ..... .....  ..... .....
..... .....  ..... .....  ..... .....  ..... .....  ..... .....
..... .....  ..... .....  ..... .....  ..... .....  ..... .....
..... .....  ..... .....  ..... .....  ..... .....  ..... .....
..... .....  ..... .....  ..... .....  ..... .....  ..... ....

Total genome length =     0.65 Morgan

Total unnormalized prior mass QTL locations 0.64560
Normalized prior mass QTL location
  1   chromosome , average distance   0.51 cM
chrom 1A               316 loci,  EXcluded   prior mass = 0.000
chrom 1B                65 loci,  EXcluded   prior mass = 0.000
chrom 1C                46 loci,  EXcluded   prior mass = 0.000
chrom 1D                20 loci,  EXcluded   prior mass = 0.000
chrom 1DII               3 loci,  EXcluded   prior mass = 0.000
chrom 2A               193 loci,  EXcluded   prior mass = 0.000
chrom 2B                83 loci,  EXcluded   prior mass = 0.000
chrom 2BII              15 loci,  EXcluded   prior mass = 0.000
chrom 2C                42 loci,  EXcluded   prior mass = 0.000
chrom 2CII              35 loci,  EXcluded   prior mass = 0.000
chrom 2D                84 loci,  EXcluded   prior mass = 0.000
chrom 3A               191 loci,  EXcluded   prior mass = 0.000
chrom 3AII              12 loci,  EXcluded   prior mass = 0.000
chrom 3B               154 loci,  EXcluded   prior mass = 0.000
chrom 3C               182 loci,  EXcluded   prior mass = 0.000
chrom 3D               128 loci,  EXcluded   prior mass = 0.000
chrom 4A                71 loci,  EXcluded   prior mass = 0.000
chrom 4B               189 loci,  EXcluded   prior mass = 0.000
chrom 4C                26 loci,  EXcluded   prior mass = 0.000
chrom 4CII              18 loci,  EXcluded   prior mass = 0.000
chrom 4D                94 loci,  EXcluded   prior mass = 0.000
chrom 5A               281 loci,  EXcluded   prior mass = 0.000
chrom 5B               188 loci,  EXcluded   prior mass = 0.000
chrom 5C               140 loci,  EXcluded   prior mass = 0.000
chrom 5CII              13 loci,  EXcluded   prior mass = 0.000
chrom 5D               184 loci,  EXcluded   prior mass = 0.000
chrom 6A               189 loci,  EXcluded   prior mass = 0.000
chrom 6AII              17 loci,  EXcluded   prior mass = 0.000
chrom 6B               152 loci,  EXcluded   prior mass = 0.000
chrom 6C                57 loci,  EXcluded   prior mass = 0.000
chrom 6CII              66 loci,  EXcluded   prior mass = 0.000
chrom 6D               111 loci,  EXcluded   prior mass = 0.000
chrom 7A                79 loci,  EXcluded   prior mass = 0.000
chrom 7AII              43 loci,  EXcluded   prior mass = 0.000
chrom 7B               121 loci,  EXcluded   prior mass = 0.000
chrom 7C                63 loci,  EXcluded   prior mass = 0.000
chrom 7D               128 loci,  INcluded   prior mass = 1.000

-------------------------------------------------------------------------------
READING DATA

/scratch/lfs/mangandi/15PcLG.1/Geno2014-15FQ_2.txt
first_line
	1	F_11.121-9	-	-	1	-	-	-	-	-	-	-	-	-	-	-	-	-	-	-	-	-	-	-	-	-	-	-	-	-	-	-	-	-	-	-	-	-	-	-	-	-	-	-	-	-	-	-	-	-	-	-	-	-	-	-	-	-	-	-	-	-	-	-	-	-	-	-	-	-	-	-	-	-	-	-	-	-	-	-	-	-	-	-	-	-	-	-	-	-	-	-	-	-	-	-	-	-	-	-	-	-	-	-	-	-	-	-	-	-	-	-	-	-	-	-	-	-	-	-	-	-	-	-	-	-	-	-	-	-	-	-	-	-	-	-	-	-	-	-	-	-	-	-	-	-	-	-	-	-	-	-	-	-	-	-	-	-	-	-	-	-	-	-	-	-	-	-	-	-	-	-	-	-	-	-	-	-	-	-	-	-	-	-	-	-	-	-	-	-	-	-	-	-	-	-	-	-	-	-	-	-	-	-	-	-	-	-	-	-	-	-	-	-	-	-	-	-	-	-	-	-	-	-	-	-	-	-	-	-	-	-	-	-	-	-	-	-	-	-	-	-	-	-	-	-	-	-	-	-	-	-	-	-	-	-	-	-	-	-	-	-	-	-	-	-	-	-	-	-	-	-	-	-	-	-	-	-	-	-	-	-	-	-	-	-	-	-	-	-	-	-	-	-	-	-	-	-	-	-	-	-	-	-	-	-	-	-	-	-	-	-	-	-	-	-	-	-	-	-	-	-	-	-	-	-	-	-	-	-	-	-	-	-	-	-	-	-	-	-	-	-	-	-	-	-	-	-	-	-	-	-	-	-	-	-	-	-	-	-	-	-	-	-	-	-	-	-	-	-	-	-	-	-	-	-	-	-	-	-	-	-	-	-	-	-	-	-	-	-	-	-	-	-	-	-	-	-	-	-	-	-	-	-	-	-	-	-	-	-	-	-	-	-	-	-	-	-	-	-	-	-	-	-	-	-	-	-	-	-	-	-	-	-	-	-	-	-	-	-	-	-	-	-	-	-	-	-	-	-	-	-	-	-	-	-	-	-	-	-	-	-	-	-	-	-	-	-	-	-	-	-	-	-	-	-	-	-	-	-	-	-	-	-	-	-	-	-	-	-	-	-	-	-	-	-	-	-	-	-	-	-	-	-	-	-	-	-	-	-	-	-	-	-	-	-	-	-	-	-	-	-	-	-	-	-	-	-	-	-	-	-	-	-	-	-	-	-	-	-	-	-	-	-	-	-	-	-	-	-	-	-	-	-	-	-	-	-	-	-	-	-	-	-	-	-	-	-	-	-	-	-	-	-	-	-	-	-	-	-	-	-	-	-	-	-	-	-	-	-	-	-	-	-	-	-	-	-	-	-	-	-	-	-	-	-	-	-	-	-	-	-	-	-	-	-	-	-	-	-	-	-	-	-	-	-	-	-	-	-	-	-	-	-	-	-	-	-	-	-	-	-	-	-	-	-	-	-	-	-	-	-	-	-	-	-	-	-	-	-	-	-	-	-	-	-	-	-	-	-	-	-	-	-	-	-	-	-	-	-	-	-	-	-	-	-	-	-	-	-	-	-	-	-	-	-	-	-	-	-	-	-	-	-	-	-	-	-	-	-	-	-	-	-	-	-	-	-	-	-	-	-	-	-	-	-	-	-	-	-	-	-	-	-	-	-	-	-	-	-	-	-	-	-	-	-	-	-	-	-	-	-	-	-	-	-	-	-	-	-	-	-	-	-	-	-	-	-	-	-	-	-	-	-	-	-	-	-	-	-	-	-	-	-	-	-	-	-	-	-	-	-	-	-	-	-	-	-	-	-	-	-	-	-	-	-	-	-	-	-	-	-	-	-	-	-	-	-	-	-	-	-	-	-	-	-	-	-	-	-	-	-	-	-	-	-	-	-	-	-	-	-	-	-	-	-	-	-	-	-	-	-	-	-	-	-	-	-	-	-	-	-	-	-	-	-	-	-	-	-	-	-	-	-	-	-	-	-	-	-	-	-	-	-	-	-	-	-	-	-	-	-	-	-	-	-	-	-	-	-	-	-	-	-	-	-	-	-	-	-	-	-	-	-	-	-	-	-	-	-	-	-	-	-	-	-	-	-	-	-	-	-	-	-	-	-	-	-	-	-	-	-	-	-	-	-	-	-	-	-	-	-	-	-	-	-	-	-	-	-	-	-	-	-	-	-	-	-	-	-	-	-	-	-	-	-	-	-	-	-	-	-	-	-	-	-	-	-	-	-	-	-	-	-	-	-	-	-	-	-	-	-	-	-	-	-	-	-	-	-	-	-	-	-	-	-	-	-	-	-	-	-	-	-	-	-	-	-	-	-	-	-	-	-	-	-	-	-	-	-	-	-	-	-	-	-	-	-	-	-	-	-	-	-	-	-	-	-	-	-	-	-	-	-	-	-	-	-	-	-	-	-	-	-	-	-	-	-	-	-	-	-	-	-	-	-	-	-	-	-	-	-	-	-	-	-	-	-	-	-	-	-	-	-	-	-	-	-	-	-	-	-	-	-	-	-	-	-	-	-	-	-	-	-	-	-	-	-	-	-	-	-	-	-	-	-	-	-	-	-	-	-	-	-	-	-	-	-	-	-	-	-	-	-	-	-	-	-	-	-	-	-	-	-	-	-	-	-	-	-	-	-	-	-	-	-	-	-	-	-	-	-	-	-	-	-	-	-	-	-	-	-	-	-	-	-	-	-	-	-	-	-	-	-	-	-	-	-	-	-	-	-	-	-	-	-	-	-	-	-	-	-	-	-	-	-	-	-	-	-	-	-	-	-	-	-	-	-	-	-	-	-	-	-	-	-	-	-	-	-	-	-	-	-	-	-	-	-	-	-	-	-	-	-	-	-	-	-	-	-	-	-	-	-	-	-	-	-	-	-	-	-	-	-	-	-	-	-	-	-	-	-	-	-	-	-	-	-	-	-	-	-	-	-	-	-	-	-	-	-	-	-	-	-	-	-	-	-	-	-	-	-	-	-	-	-	-	-	-	-	-	-	-	-	-	-	-	-	-	-	-	-	-	-	-	-	-	-	-	-	-	-	-	-	-	-	-	-	-	-	-	-	-	-	-	-	-	-	-	-	-	-	-	-	-	-	-	-	-	-	-	-	-	-	-	-	-	-	-	-	-	-	-	-	-	-	-	-	-	-	-	-	-	-	-	-	-	-	-	-	-	-	-	-	-	-	-	-	-	-	-	-	-	-	-	-	-	-	-	-	-	-	-	-	-	-	-	-	-	-	-	-	-	-	-	-	-	-	-	-	-	-	-	-	-	-	-	-	-	-	-	-	-	-	-	-	-	-	-	-	-	-	-	-	-	-	-	-	-	-	-	-	-	-	-	-	-	-	-	-	-	-	-	-	-	-	-	-	-	-	-	-	-	-	-	-	-	-	-	-	-	-	-	-	-	-	-	-	-	-	-	-	-	-	-	-	-	-	-	-	-	-	-	-	-	-	-	-	-	-	-	-	-	-	-	-	-	-	-	-	-	-	-	-	-	-	-	-	-	-	-	-	-	-	-	-	-	-	-	-	-	-	-	-	-	-	-	-	-	-	-	-	-	-	-	-	-	-	-	-	-	-	-	-	-	-	-	-	-	-	-	-	-	-	-	-	-	-	-	-	-	-	-	-	-	-	-	-	-	-	-	-	-	-	-	-	-	-	-	-	-	-	-	-	-	-	-	-	-	-	-	-	-	-	-	-	-	-	-	-	-	-	-	-	-	-	-	-	-	-	-	-	-	-	-	-	-	-	-	-	-	-	-	-	-	-	-	-	-	-	-	-	-	-	-	-	-	-	-	-	-	-	-	-	-	-	-	-	-	-	-	-	-	-	-	-	-	-	-	-	-	-	-	-	-	-	-	-	-	-	-	-	-	-	-	-	-	-	-	-	-	-	-	-	-	-	-	-	-	-	-	-	-	-	-	-	-	-	-	-	-	-	-	-	-	-	-	-	-	-	-	-	-	-	-	-	-	-	-	-	-	-	-	-	-	-	-	-	-	-	-	-	-	-	-	-	-	-	-	-	-	-	-	-	-	-	-	-	-	-	-	-	-	-	-	-	-	-	-	-	-	-	-	-	-	-	-	-	-	-	-	-	-	-	-	-	-	-	-	-	-	-	-	-	-	-	-	-	-	-	-	-	-	-	-	-	-	-	-	-	-	-	-	-	-	-	-	-	-	-	-	-	-	-	-	-	-	-	-	-	-	-	-	-	-	-	-	-	-	-	-	-	-	-	-	-	-	-	-	-	-	-	-	-	-	-	-	-	-	-	-	-	-	-	-	-	-	-	-	-	-	-	-	-	-	-	-	-	-	-	-	-	-	-	-	-	-	-	-	-	-	-	-	-	-	-	-	-	-	-	-	-	-	-	-	-	-	-	-	-	-	-	-	-	-	-	-	-	-	-	-	-	-	-	-	-	-	-	-	-	-	-	-	-	-	-	-	-	-	-	-	-	-	-	-	-	-	-	-	-	-	-	-	-	-	-	-	-	-	-	-	-	-	-	-	-	-	-	-	-	-	-	-	-	-	-	-	-	-	-	-	-	-	-	-	-	-	-	-	-	-	-	-	-	-	-	-	-	-	-	-	-	-	-	-	-	-	-	-	-	-	-	-	-	-	-	-	-	-	-	-	-	-	-	-	-	-	-	-	-	-	-	-	-	-	-	-	-	-	-	-	-	-	-	-	-	-	-	-	-	-	-	-	-	-	-	-	-	-	-	-	-	-	-	-	-	-	-	-	-	-	-	-	-	-	-	-	-	-	-	-	-	-	-	-	-	-	-	-	-	-	-	-	-	-	-	-	-	-	-	-	-	-	-	-	-	-	-	-	-	-	-	-	-	-	-	-	-	-	-	-	-	-	-	-	-	-	-	-	-	-	-	-	-	-	-	-	-	-	-	-	-	-	-	-	-	-	-	-	-	-	-	-	-	-	-	-	-	-	-	-	-	-	-	-	-	-	-	-	-	-	-	-	-	-	-	-	-	-	-	-	-	-	-	-	-	-	-	-	-	-	-	-	-	-	-	-	-	-	-	-	-	-	-	-	-	-	-	-	-	-	-	-	-	-	-	-	-	-	-	-	-	-	-	-	-	-	-	-	-	-	-	-	-	-	-	-	-	-	-	-	-	-	-	-	-	-	-	-	-	-	-	-	-	-	-	-	-	-	-	-	-	-	-	-	-	-	-	-	-	-	-	-	-	-	-	-	-	-	-	-	-	-	-	-	-	-	-	-	-	-	-	-	-	-	-	-	-	-	-	-	-	-	-	-	-	-	-	-	-	-	-	-	-	-	-	-	-	-	-	-	-	-	-	-	-	-	-	-	-	-	-	-	-	-	-	-	-	-	-	-	-	-	-	-	-	-	-	-	-	-	-	-	-	-	-	-	-	-	-	-	-	-	-	-	-	-	-	-	-	-	-	-	-	-	-	-	-	-	-	-	-	-	-	-	-	-	-	-	-	-	-	-	-	-	-	-	-	-	-	-	-	-	-	-	-	-	-	-	-	-	-	-	-	-	-	-	-	-	-	-	-	-	-	-	-	-	-	-	-	-	-	-	-	-	-	-	-	-	-	-	-	-	-	-	-	-	-	-	-	-	-	-	-	-	-	-	-	-	-	-	-	-	-	-	-	-	-	-	-	-	-	-	-	-	-	-	-	-	-	-	-	-	-	-	-	-	-	-	-	-	-	-	-	-	-	-	-	-	-	-	-	-	-	-	-	-	-	-	-	-	-	-	-	-	-	-	-	-	-	-	-	-	-	-	-	-	-	-	-	-	-	-	-	-	-	-	-	-	-	-	-	-	-	-	-	-	-	-	-	-	-	-	-	-	-	-	-	-	-	-	-	-	-	-	-	-	-	-	-	-	-	-	-	-	-	-	-	-	-	-	-	-	-	-	-	-	-	-	-	-	-	-	-	-	-	-	-	-	-	-	-	-	-	-	-	-	-	-	-	-	-	-	-	-	-	-	-	-	-	-	-	-	-	-	-	-	-	-	-	-	-	-	-	-	-	-	-	-	-	-	-	-	-	-	-	-	-	-	-	-	-	-	-	-	-	-	-	-	-	-	-	-	-	-	-	-	-	-	-	-	-	-	-	-	-	-	-	-	-	-	-	-	-	-	-	-	-	-	-	-	-	-	-	-	-	-	-	-	-	-	-	-	-	-	-	-	-	-	-	-	-	-	-	-	-	-	-	-	-	-	-	-	-	-	-	-	-	-	-	-	-	-	-	-	-	-	-	-	-	-	-	-	-	-	-	-	-	-	-	-	-	-	-	-	-	-	-	-	-	-	-	-	-	-	-	-	-	-	-	-	-	-	-	-	-	-	-	-	-	-	-	-	-	-	-	-	-	-	-	-	-	-	-	-	-	-	-	-	-	-	-	-	-	-	-	-	-	-	-	-	-	-	-	-	-	-	-	-	-	-	-	-	-	-	-	-	-	-	-	-	-	-	-	-	-	-	-	-	-	-	-	-	-	-	-	-	-	-	-	-	-	-	-	-	-	-	-	-	-	-	-	-	-	-	-	-	-	-	-	-	-	-	-	-	-	-	-	-	-	-	-	-	-	-	-	-	-	-	-	-	-	-	-	-	-	-	-	-	-	-	-	-	-	-	-	-	-	-	-	-	-	-	-	-	-	-	-	-	-	-	-	-	-	-	-	-	-	-	-	-	-	-	-	-	-	-	-	-	-	-	-	-	-	-	-	-	-	-	-	-	-	-	-	-	-	-	-	-	-	-	-	-	-	-	-	-	-	-	-	-	-	-	-	-	-	-	-	-	-	-	-	-	-	-	-	-	-	-	-	-	-	-	-	-	-	-	-	-	-	-	-	-	-	-	-	-	-	-	-	-	-	-	-	-	-	-	-	-	-	-	-	-	-	-	-	-	-	-	-	-	-	-	-	-	-	-	-	-	-	-	-	-	-	-	-	-	-	-	-	-	-	-	-	-	-	-	-	-	-	-	-	-	-	-	-	-	-	-	-	-	-	-	-	-	-	-	-	-	-	-	-	-	-	-	-	-	-	-	-	-	-	-	-	-	-	-	-	-	-	-	-	-	-	-	-	-	-	-	-	-	-	-	-	-	-	-	-	-	-	-	-	-	-	-	-	-	-	-	-	-	-	-	-	-	-	-	-	-	-	-	-	-	-	-	-	-	-	-	-	-	-	-	-	-	-	-	-	-	-	-	-	-	-	-	-	-	-	-	-	-	-	-	-	-	-	-	-	-	-	-	-	-	-	-	-	-	-	-	-	-	-	-	-	-	-	-	-	-	-	-	-	-	-	-	-	-	-	-	-	-	-	-	-	-	-	-	-	-	-	-	-	-	-	-	-	-	-	-	-	-	-	-	-	-	-	-	-	-	-	-	-	-	-	-	-	-	-	-	-	-	-	-	-	-	-	-	-	-	-	-	-	-	-	-	-	-	-	-	-	-	-	-	-	-	-	-	-	-	-	-	-	-	-	-	-	-	-	-	-	-	-	-	-	-	-	-	-	-	-	-	-	-	-	-	-	-	-	-	-	-	-	-	-	-	-	-	-	-	-	-	-	-	-	-	-	-	-	-	-	-	-	-	-	-	-	-	-	-	-	-	-	-	-	-	-	-	-	-	-	-	-	-	-	-	-	-	-	-	-	-	-	-	-	-	-	-	-	-	-	-	-	-	-	-	-	-	-	-	-	-	-	-	-	-	-	-	-	-	-	-	-	-	-	-	-	-	-	-	-	-	-	-	-	-	-	-	-	-	-	-	-	-	-	-	-	-	-	-	-	-	-	-	-	-	-	-	-	-	-	-	-	-	-	-	-	-	-	-	-	-	-	-	-	-	-	-	-	-	-	-	-	-	-	-	-	-	-	-	-	-	-	-	-	-	-	-	-	-	-	-	-	-	-	-	-	-	-	-	-	-	-	-	-	-	-	-	-	-	-	-	-	-	-	-	-	-	-	-	-	-	-	-	-	-	-	-	-	-	-	-	-	-	-	-	-	-	-	-	-	-	-	-	-	-	-	-	-	-	-	-	-	-	-	-	-	-	-	-	-	-	-	-	-	-	-	-	-	-	-	-	-	-	-	-	-	-	-	-	-	-	-	-	-	-	-	-	-	-	-	-	-	-	-	-	-	-	-	-	-	-	-	-	-	-	-	-	-	-	-	-	-	-	-	-	-	-	-	-	-	-	-	-	-	-	-	-	-	-	-	-	-	-	-	-	-	-	-	-	-	-	-	-	-	-	-	-	-	-	-	-	-	-	-	-	-	-	-	-	-	-	-	-	-	-	-	-	-	-	-	-	-	-	-	-	-	-	-	-	-	-	-	-	-	-	-	-	-	-	-	-	-	-	-	-	-	-	-	-	-	-	-	-	-	-	-	-	-	-	-	-	-	-	-	-	-	-	-	-	-	-	-	-	-	-	-	-	-	-	-	-	-	-	-	-	-	-	-	-	-	-	-	-	-	-	-	-	-	-	-	-	-	-	-	-	-	-	-	-	-	-	-	-	-	-	-	-	-	-	-	-	-	-	-	-	-	-	-	-	-	-	-	-	-	-	-	-	-	-	-	-	-	-	-	-	-	-	-	-	-	-	-	-	-	-	-	-	-	-	-	-	-	-	-	-	-	-	-	-	-	-	-	-	-	-	-	-	-	-	-	-	-	-	-	-	-	-	-	-	-	-	-	-	-	-	-	-	-	-	-	-	-	-	-	-	-	-	-	-	-	-	-	-	-	-	-	-	-	-	-	-	-	-	-	-	-	-	-	-	-	-	-	-	-	-	-	-	-	-	-	-	-	-	-	-	-	-	-	-	-	-	-	-	-	-	-	-	-	-	-	-	-	-	-	-	-	-	-	-	-	-	-	-	-	-	-	-	-	-	-	-	-	-	-	-	-	-	-	-	-	-	-	-	-	-	-	-	-	-	-	-	-	-	-	-	-	-	-	-	-	-	-	-	-	-	-	-	-	-	-	-	-	-	-	-	-	-	-	-	-	-	-	-	-	-	-	-	-	-	-	-	-	-	-	-	-	-	-	-	-	-	-	-	-	-	-	-	-	-	-	-	-	-	-	-	-	-	-	-	-	-	-	-	-	-	-	-	-	-	-	-	-	-	-	-	-	-	-	-	-	-	-	-	-	-	-	-	-	-	-	-	-	-	-	-	-	-	-	-	-	-	-	-	-	-	-	-	-	-	-	-	-	-	-	-	-	-	-	-	-	-	-	-	-	-	-	-	-	-	-	-	-	-	-	-	-	-	-	-	-	-	-	-	-	-	-	-	-	-	-	-	-	-	-	-	-	-	-	-	-	-	-	-	-	-	-	-	-	-	-	-	-	-	-	-	-	-	-	-	-	-	-	-	-	-	-	-	-	-	-	-	-	-	-	-	-	-	-	-	-	-	-	-	-	-	-	-	-	-	-	-	-	-	-	-	-	-	-	-	-	-	-	-	-	-	-	-	-	-	-	-	-	-	-	-	-	-	-	-	-	-	-	-	-	-	-	-	-	-	-	-	-	-	-	-	-	-	-	-	-	-	-	-	-	-	-	-	-	-	-	-	-	-	-	-	-	-	-	-	-	-	-	-	-	-	-	-	-	-	-	-	-	-	-	-	-	-	-	-	-	-	-	-	-	-	-	-	-	-	-	-	-	-	-	-	-	-	-	-	-	-	-	-	-	-	-	-	-	-	-	-	-	-	-	-	-	-	-	-	-	-	-	-	-	-	-	-	-	-	-	-	-	-	-	-	-	-	-	-	-	-	-	-	-	-	-	-	-	-	-	-	-	-	-	-	-	-	-	-	-	-	-	-	-	-	-	-	-	-	-	-	-	-	-	-	-	-	-	-	-	-	-	-	-	-	-	-	-	-	-	-	-	-	-	-	-	-	-	-	-	-	-	-	-	-	-	-	-	-	-	-	-	-	-	-	-	-	-	-	-	-	-	-	-	-	-	-	-	-	-	-	-	-	-	-	-	-	-	-	-	-	-	-	-	-	-	-	-	-	-	-	-	-	-	-	-	-	-	-	-	-	-	-	-	-	-	-	-	-	-	-	-	-	-	-	-	-	-	-	-	-	-	-	-	-	-	-	-	-	-	-	-	-	-	-	-	-	-	-	-	-	-	-	-	-	-	-	-	-	-	-	-	-	-	-	-	-	-	-	-	-	-	-	-	-	-	-	-	-	-	-	-	-	-	-	-	-	-	-	-	-	-	-	-	-	-	-	-	-	-	-	-	-	-	-	-	-	-	-	-	-	-	-	-	-	-	-	-	-	-	-	-	-	-	-	-	-	-	-	-	-	-	-	-	-	-	-	-	-	-	-	-	-	-	-	-	-	-	-	-	-	-	-	-	-	-	-	-	-	-	-	-	-	-	-	-	-	-	-	-	-	-	-	-	-	-	-	-	-	-	-	-	-	-	-	-	-	-	-	-	-	-	-	-	-	-	-	-	-	-	-	-	-	-	-	-	-	-	-	-	-	-	-	-	-	-	-	-	-	-	-	-	-	-	-	-	-	-	-	-	-	-	-	-	-	-	-	-	-	-	-	-	-	-	-	-	-	-	-	-	-	-	-	-	-	-	-	-	-	-	-	-	-	-	-	-	-	-	-	-	-	-	-	-	-	-	-	-	-	-	-	-	-	-	-	-	-	-	-	-	-	-	-	-	-	-	-	-	-	-	-	-	-	-	-	-	-	-	-	-	-	-	-	-	-	-	-	-	-	-	-	-	-	-	-	-	-	-	-	-	-	-	-	-	-	-	-	-	-	-	-	-	-	-	-	-	-	-	-	-	-	-	-	-	-	-	-	-	-	-	-	-	-	-	-	-	-	-	-	-	-	-	-	-	-	-	-	-	-	-	-	-	-	-	-	-	-	-	-	-	-	-	-	-	-	-	-	-	-	-	-	-	-	-	-	-	-	-	-	-	-	-	-	-	-	-	-	-	-	-	-	-	-	-	-	-	-	-	-	-	-	-	-	-	-	-	-	-	-	-	-	-	-	-	-	-	-	-	-	-	-	-	-	-	-	-	-	-	-	-	-	-	-	-	-	-	-	-	-	-	-	-	-	-	-	-	-	-	-	-	-	-	-	-	-	-	-	-	-	-	-	-	-	-	-	-	-	-	-	-	-	-	-	-	-	-	-	-	-	-	-	-	-	-	-	-	-	-	-	-	-	-	-	-	-	-	-	-	-	-	-	-	-	-	-	-	-	-	-	-	-	-	-	-	-	-	-	-	-	-	-	-	-	-	-	-	-	-	-	-	-	-	-	-	-	-	-	-	-	-	-	-	-	-	-	-	-	-	-	-	-	-	-	-	-	-	-	-	-	-	-	-	-	-	-	-	-	-	-	-	-	-	-	-	-	-	-	-	-	-	-	-	-	-	-	-	-	-	-	-	-	-	-	-	-	-	-	-	-	-	-	-	-	-	-	-	-	-	-	-	-	-	-	-	-	-	-	-	-	-	-	-	-	-	-	-	-	-	-	-	-	-	-	-	-	-	-	-	-	-	-	-	-	-	-	-	-	-	-	-	-	-	-	-	-	-	-	-	-	-	-	-	-	-	-	-	-	-	-	-	-	-	-	-	-	-	-	-	-	-	-	-	-	-	-	-	-	-	-	-	-	-	-	-	-	-	-	-	-	-	-	-	-	-	-	-	-	-	-	-	-	-	-	-	-	-	-	-	-	-	-	-	-	-	-	-	-	-	-	-	-	-	-	-	-	-	-	-	-	-	-	-	-	-	-	-	-	-	-	-	-	-	-	-	-	-	-	-	-	-	-	-	-	-	-	-	-	-	-	-	-	-	-	-	-	-	-	-	-	-	-	-	-	-	-	-	-	-	-	-	-	-	-	-	-	-	-	-	-	-	-	-	-	-	-	-	-	-	-	-	-	-	-	-	-	-	-	-	-	-	-	-	-	-	-	-	-	-	-	-	-	-	-	-	-	-	-	-	-	-	-	-	-	-	-	-	-	-	-	-	-	-	-	-	-	-	-	-	-	-	-	-	-	-	-	-	-	-	-	-	-	-	-	-	-	-	-	-	-	-	-	-	-	-	-	-	-	-	-	-	-	-	-	-	-	-	-	-	-	-	-	-	-	-	-	-	-	-	-	-	-	-	-	-	-	-	-	-	-	-	-	-	-	-	-	-	-	-	-	-	-	-	-	-	-	-	-	-	-	-	-	-	-	-	-	-	-	-	-	-	-	-	-	-	-	-	-	-	-	-	-	-	-	-	-	-	-	-	-	-	-	-	-	-	-	-	-	-	-	-	-	-	-	-	-	-	-	-	-	-	-	-	-	-	-	-	-	-	-	-	-	-	-	-	-	-	-	-	-	-	-	-	-	-	-	-	-	-	-	-	-	-	-	-	-	-	-	-	-	-	-	-	-	-	-	-	-	-	-	-	-	-	-	-	-	-	-	-	-	-	-	-	-	-	-	-	-	-	-	-	-	-	-	-	-	-	-	-	-	-	-	-	-	-	-	-	-	-	-	-	-	-	-	-	-	-	-	-	-	-	-	-	-	-	-	-	-	-	-	-	-	-	-	-	-	-	-	-	-	-	-	-	-	-	-	-	-	-	-	-	-	-	-	-	-	-	-	-	-	-	-	-	-	-	-	-	-	-	-	-	-	-	-	-	-	-	-	-	-	-	-	-	-	-	-	-	-	-	-	-	-	-	-	-	-	-	-	-	-	-	-	-	-	-	-	-	-	-	-	-	-	-	-	-	-	-	-	-	-	-	-	-	-	-	-	-	-	-	-	-	-	-	-	-	-	-	-	-	-	-	-	-	-	-	-	-	-	-	-	-	-	-	-	-	-	-	-	-	-	-	-	-	-	-	-	-	-	-	-	-	-	-	-	-	-	-	-	-	-	-	-	-	-	-	-	-	-	-	-	-	-	-	-	-	-	-	-	-	-	-	-	-	-	-	-	-	-	-	-	-	-	-	-	-	-	-	-	-	-	-	-	-	-	-	-	-	-	-	-	-	-	-	-	-	-	-	-	-	-	-	-	-	-	-	-	-	-	-	-	-	-	-	-	-	-	-	-	-	-	-	-	-	-	-	-	-	-	-	-	-	-	-	-	-	-	-	-	-	-	-	-	-	-	-	-	-	-	-	-	-	-	-	-	-	-	-	-	-	-	-	-	-	-	-	-	-	-	-	-	-	-	-	-	-	-	-	-	-	-	-	-	-	-	-	-	-	-	-	-	-	-	-	-	-	-	-	-	-	-	-	-	-	-	-	-	-	-	-	-	-	-	-	-	-	-	-	-	-	-	-	-	-	-	-	-	-	-	-	-	-	-	-	-	-	-	-	-	-	-	-	-	-	-	-	-	-	-	-	-	-	-	-	-	-	-	-	-	-	-	-	-	-	-	-	-	-	-	-	-	-	-	-	-	-	-	-	-	-	-	-	-	-	-	-	-	-	-	-	-	-	-	-	-	-	-	-	-	-	-	-	-	-	-	-	-	-	-	-	-	-	-	-	-	-	-	-	-	-	-	-	-	-	-	-	-	-	-	-	-	-	-	-	-	-	-	-	-	-	-	-	-	-	-	-	-	-	-	-	-	-	-	-	-	-	-	-	-	-	-	-	-	-	-	-	-	-	-	-	-	-	-	-	-	-	-	-	-	-	-	-	-	-	-	-	-	-	-	-	-	-	-	-	-	-	-	-	-	-	-	-	-	-	-	-	-	-	-	-	-	-	-	-	-	-	-	-	-	-	-	-	-	-	-	-	-	-	-	-	-	-	-	-	-	-	-	-	-	-	-	-	-	-	-	-	-	-	-	-	-	-	-	-	-	-	-	-	-	-	-	-	-	-	-	-	-	-	-	-	-	-	-	-	-	-	-	-	-	-	-	-	-	-	-	-	-	-	-	-	-	-	-	-	-	-	-	-	-	-	-	-	-	-	-	-	-	-	-	-	-	-	-	-	-	-	-	-	-	-	-	-	-	-	-	-	-	-	-	-	-	-	-	-	-	-	-	-	-	-	-	-	-	-	-	-	-	-	-	-	-	-	-	-	-	-	-	-	-	-	-	-	-	-	-	-	-	-	-	-	-	-	-	-	-	-	-	-	-	-	-	-	-	-	-	-	-	-	-	-	-	-	-	-	-	-	-	-	-	-	-	-	-	-	-	-	-	-	-	-	-	-	-	-	-	-	-	-	-	-	-	-	-	-	-	-	-	-	-	-	-	-	-	-	-	-	-	-	-	-	-	-	-	-	-	-	-	-	-	-	-	-	-	-	-	-	-	-	-	-	-	-	-	-	-	-	-	-	-	-	-	-	-	-	-	-	-	-	-	-	-	-	-	-	-	-	-	-	-	-	-	-	-	-	-	-	-	-	-	-	-	-	-	-	-	-	-	-	-	-	-	-	-	-	-	-	-	-	-	-	-	-	-	-	-	-	-	-	-	-	-	-	-	-	-	-	-	-	-	-	-	-	-	-	-	-	-	-	-	-	-	-	-	-	-	-	-	-	-	-	-	-	-	-	-	-	-	-	-	-	-	-	-	-	-	-	-	-	-	-	-	-	-	-	-	-	-	-	-	-	-	-	-	-	-	-	-	-	-	-	-	-	-	-	-	-	-	-	-	-	-	-	-	-	-	-	-	-	-	-	-	-	-	-	-	-	-	-	-	-	-	-	-	-	-	-	-	-	-	-	-	-	-	-	-	-	-	-	-	-	-	-	-	-	-	-	-	-	-	-	-	-	-	-	-	-	-	-	-	-	-	-	-	-	-	-	-	-	-	-	-	-	-	-	-	-	-	-	-	-	-	-	-	-	-	-	-	-	-	-	-	-	-	-	-	-	-	-	-	-	-	-	-	-	-	-	-	-	-	-	-	-	-	-	-	-	-	-	-	-	-	-	-	-	-	-	-	-	-	-	-	-	-	-	-	-	-	-	-	-	-	-	-	-	-	-	-	-	-	-	-	-	-	-	-	-	-	-	-	-	-	-	-	-	-	-	-	-	-	-	-	-	-	-	-	-	-	-	-	-	-	-	-	-	-	-	-	-	-	-	-	-	-	-	-	-	-	-	-	-	-	-	-	-	-	-	-	-	-	-	-	-	-	-	-	-	-	-	-	-	-	-	-	-	-	-	-	-	-	-	-	-	-	-	-	-	-	-	-	-	-	-	-	-	-	-	-	-	-	-	-	-	-	-	-	-	-	-	-	-	-	-	-	-	-	-	-	-	-	-	-	-	-	-	-	-	-	-	-	-	-	-	-	-	-	-	-	-	-	-	-	-	-	-	-	-	-	-	-	-	-	-	-	-	-	-	-	-	-	-	-	-	-	-	-	-	-	-	-	-	-	-	-	-	-	-	-	-	-	-	-	-	-	-	-	-	-	-	-	-	-	-	-	-	-	-	-	-	-	-	-	-	-	-	-	-	-	-	-	-	-	-	-	-	-	-	-	-	-	-	-	-	-	-	-	-	-	-	-	-	-	-	-	-	-	-	-	-	-	-	-	-	-	-	-	-	-	-	-	-	-	-	-	-	-	-	-	-	-	-	-	-	-	-	-	-	-	-	-	-	-	-	-	-	-	-	-	-	-	-	-	-	-	-	-	-	-	-	-	-	-	-	-	-	-	-	-	-	-	-	-	-	-	-	-	-	-	-	-	-	-	-	-	-	-	-	-	-	-	-	-	-	-	-	-	-	-	-	-	-	-	-	-	-	-	-	-	-	-	-	-	-	-	-	-	-	-	-	-	-	-	-	-	-	-	-	-	-	-	-	-	-	-	-	-	-	-	-	-	-	-	-	-	-	-	-	-	-	-	-	-	-	-	-	-	-	-	-	-	-	-	-	-	-	-	-	-	-	-	-	-	-	-	-	-	-	-	-	-	-	-	-	-	-	-	-	-	-	-	-	-	-	-	-	-	-	-	-	-	-	-	-	-	-	-	-	-	-	-	-	-	-	-	-	-	-	-	-	-	-	-	-	-	-	-	-	-	-	-	-	-	-	-	-	-	-	-	-	-	-	-	-	-	-	-	-	-	-	-	-	-	-	-	-	-	-	-	-	-	-	-	-	-	-	-	-	-	-	-	-	-	-	-	-	-	-	-	-	-	-	-	-	-	-	-	-	-	-	-	-	-	-	-	-	-	-	-	-	-	-	-	-	-	-	-	-	-	-	-	-	-	-	-	-	-	-	-	-	-	-	-	-	-	-	-	-	-	-	-	-	-	-	-	-	-	-	-	-	-	-	-	-	-	-	-	-	-	-	-	-	-	-	-	-	-	-	-	-	-	-	-	-	-	-	-	-	-	-	-	-	-	-	-	-	-	-	-	-	-	-	-	-	-	-	-	-	-	-	-	-	-	-	-	-	-	-	-	-	-	-	-	-	-	-	-	-	-	-	-	-	-	-	-	-	-	-	-	-	-	-	-	-	-	-	-	-	-	-	-	-	-	-	-	-	-	-	-	-	-	-	-	-	-	-	-	-	-	-	-	-	-	-	-	-	-	-	-	-	-	-	-	-	-	-	-	-	-	-	-	-	-	-	-	-	-	-	-	-	-	-	-	-	-	-	-	-	-	-	-	-	-	-	-	-	-	-	-	-	-	-	-	-	-	-	-	-	-	-	-	-	-	-	-	-	-	-	-	-	-	-	-	-	-	-	-	-	-	-	-	-	-	-	-	-	-	-	-	-	-	-	-	-	-	-	-	-	-	-	-	-	-	-	-	-	-	-	-	-	-	-	-	-	-	-	-	-	-	-	-	-	-	-	-	-	-	-	-	-	-	-	-	-	-	-	-	-	-	-	-	-	-	-	-	-	-	-	-	-	-	-	-	-	-	-	-	-	-	-	-	-	-	-	-	-	-	-	-	-	-	-	-	-	-	-	-	-	-	-	-	-	-	-	-	-	-	-	-	-	-	-	-	-	-	-	-	-	-	-	-	-	-	-	-	-	-	-	-	-	-	-	-	-	-	-	-	-	-	-	-	-	-	-	-	-	-	-	-	-	-	-	-	-	-	-	-	-	-	-	-	-	-	-	-	-	-	-	-	-	-	-	-	-	-	-	-	-	-	-	-	-	-	-	-	-	-	-	-	-	-	-	-	-	-	-	-	-
last_line
	1	14.92-23	FL_10-121	11.116-56	1	1.166666667	B	B	A	A	A	A	A	A	A	A	A	B	A	B	B	B	B	B	A	B	A	B	A	B	A	B	B	B	A	A	B	B	B	B	B	B	A	A	B	B	B	B	B	B	A	A	B	B	B	B	B	B	B	B	B	B	B	B	B	B	B	B	A	A	B	B	A	B	-	-	A	B	A	B	A	A	B	B	A	A	A	B	A	A	-	-	A	B	A	B	A	B	B	B	A	B	A	B	A	A	A	B	A	B	B	B	A	B	A	B	A	B	A	B	B	B	A	B	B	B	A	A	A	A	B	B	A	A	A	A	A	B	A	B	A	B	A	B	A	B	A	B	A	A	A	A	A	B	A	B	A	B	A	A	A	B	A	B	A	B	A	B	A	B	B	B	A	B	A	B	A	B	A	B	A	B	A	B	A	B	A	B	A	B	A	B	A	B	A	B	A	B	B	B	A	B	A	B	A	B	A	A	A	B	A	B	A	B	A	A	A	B	A	B	A	B	B	B	B	B	A	B	A	A	A	A	A	A	A	B	B	B	A	A	B	B	B	B	B	B	A	A	A	A	A	A	A	B	A	B	A	B	B	B	A	B	A	B	A	B	A	B	A	A	B	B	B	B	A	A	B	B	A	A	A	B	A	B	A	B	A	B	A	B	A	B	A	B	A	B	A	B	A	B	A	B	A	B	A	B	B	B	A	B	B	B	A	B	A	B	A	B	A	B	B	B	B	B	A	B	A	B	A	B	A	B	A	B	A	B	A	B	A	B	A	B	A	B	A	B	A	B	A	B	B	B	-	-	A	B	A	B	A	A	A	B	A	B	A	B	A	B	A	B	A	B	A	B	B	B	A	B	A	B	A	A	A	B	A	B	A	B	A	B	B	B	A	B	A	B	A	B	A	B	A	B	A	B	A	B	A	B	A	B	A	B	A	B	A	B	A	B	A	B	A	B	A	A	B	B	A	A	B	B	A	B	A	B	A	B	A	B	A	B	A	B	A	B	A	B	A	B	A	B	A	B	A	B	A	B	A	B	A	B	A	B	A	B	A	B	A	B	A	B	A	B	A	B	A	B	A	B	A	B	A	B	A	B	A	B	A	B	A	B	A	B	A	B	A	B	A	B	A	B	A	B	A	B	A	B	A	B	A	B	A	B	A	B	A	B	A	B	A	B	A	B	A	B	A	B	A	B	A	B	A	B	A	B	A	B	A	B	A	B	A	B	A	B	A	B	A	B	A	B	A	B	A	B	A	B	A	B	A	B	A	B	A	B	A	B	A	B	A	B	A	B	A	B	A	B	A	B	A	B	B	B	A	B	B	B	B	B	A	A	B	B	A	A	A	A	B	B	B	B	B	B	B	B	B	B	B	B	A	A	B	B	B	B	A	A	A	A	A	B	A	B	B	B	B	B	B	B	B	B	A	A	A	B	B	B	B	B	A	B	A	A	A	B	A	B	A	B	A	A	A	B	A	B	B	B	A	B	B	B	B	B	B	B	A	B	B	B	B	B	B	B	A	A	B	B	B	B	A	A	B	B	A	A	A	A	A	A	B	B	A	A	A	A	A	B	A	A	A	A	B	B	B	B	A	A	B	B	A	A	A	A	A	A	A	A	A	A	A	A	A	A	A	B	A	B	A	B	A	B	A	B	B	B	A	A	A	B	B	B	B	B	-	-	A	A	B	B	B	B	A	A	A	A	B	B	A	A	A	A	B	B	A	A	A	A	A	A	A	A	B	B	A	B	A	A	A	A	B	B	A	A	A	A	A	A	A	A	B	B	A	B	A	A	A	A	A	A	B	B	B	B	A	A	B	B	B	B	A	B	A	A	A	A	B	B	A	A	A	A	B	B	A	B	B	B	A	B	A	B	A	B	A	B	A	B	A	B	A	B	A	B	A	B	A	B	B	B	B	B	A	B	A	A	B	B	A	B	A	B	A	B	A	B	A	B	A	B	A	B	A	B	A	B	A	B	A	B	A	B	A	B	A	B	A	B	A	B	A	B	B	B	B	B	B	B	A	A	A	A	B	B	A	A	A	A	B	B	A	B	A	B	A	B	A	B	A	A	A	A	A	A	A	B	A	B	A	B	A	B	A	A	A	B	B	B	A	B	B	B	A	B	B	B	A	B	A	B	A	B	A	A	A	B	A	B	A	B	A	B	A	B	B	B	B	B	A	A	B	B	A	A	A	A	A	A	B	B	A	A	B	B	A	A	A	A	B	B	B	B	B	B	A	A	A	A	B	B	B	B	A	A	A	A	B	B	A	A	B	B	A	A	B	B	B	B	A	A	A	A	A	A	B	B	A	A	A	A	B	B	A	A	A	A	B	B	A	A	B	B	B	B	A	A	B	B	B	B	B	B	A	A	B	B	A	A	B	B	A	A	B	B	A	B	B	B	-	-	B	B	A	A	A	A	B	B	B	B	B	B	B	B	B	B	A	A	B	B	B	B	A	A	B	B	B	B	B	B	A	A	B	B	B	B	A	A	B	B	B	B	A	A	B	B	B	B	A	A	B	B	A	A	A	A	A	A	B	B	B	B	A	A	B	B	A	A	B	B	B	B	A	A	B	B	B	B	B	B	B	B	B	B	A	B	B	B	A	B	B	B	A	A	B	B	A	B	B	B	A	B	B	B	B	B	A	A	A	B	A	A	B	B	A	B	A	B	A	B	B	B	A	B	A	B	A	B	A	B	B	B	A	B	A	B	A	A	A	B	A	B	A	A	A	A	B	B	A	B	B	B	A	A	B	B	A	B	B	B	A	A	A	A	B	B	A	A	A	A	A	A	A	A	A	A	B	B	A	A	A	A	B	B	B	B	B	B	A	A	B	B	A	A	A	A	A	A	B	B	B	B	A	A	A	A	A	A	B	B	A	A	A	A	A	A	A	A	B	B	A	B	A	B	B	B	A	A	-	-	A	A	-	-	A	A	A	A	B	B	B	B	B	B	A	A	B	B	B	B	B	B	A	A	B	B	A	B	B	B	B	B	B	B	A	A	A	A	B	B	B	B	B	B	B	B	B	B	A	A	B	B	A	B	A	A	B	B	A	A	A	A	B	B	B	B	B	B	A	A	B	B	A	B	B	B	A	B	A	B	A	B	A	A	A	A	A	B	B	B	A	B	A	A	A	A	A	A	B	B	A	B	B	B	A	B	A	B	A	B	A	B	A	B	A	A	A	B	A	A	A	B	A	B	A	B	A	B	A	B	A	A	A	B	A	B	A	B	A	B	A	B	B	B	A	B	A	B	A	B	-	-	A	B	B	B	A	A	A	A	A	A	B	B	A	A	A	A	A	B	A	B	A	B	B	B	A	B	B	B	A	B	B	B	A	B	A	B	A	B	A	A	A	B	A	B	B	B	A	B	A	B	B	B	A	B	A	B	B	B	A	B	A	A	A	B	A	B	B	B	A	A	A	A	A	B	A	B	A	A	A	B	A	B	B	B	B	B	A	B	A	B	A	B	A	B	A	B	A	B	B	B	A	B	A	A	A	A	A	A	A	B	A	B	A	B	B	B	B	B	A	B	A	B	A	B	A	B	A	B	B	B	A	B	A	B	B	B	B	B	A	A	A	A	A	A	A	A	A	A	A	A	A	A	A	A	A	A	B	B	B	B	A	B	A	B	A	B	A	B	A	B	A	B	A	B	A	B	A	B	A	B	A	B	A	B	A	B	A	B	A	B	A	B	B	B	A	A	B	B	B	B	A	A	B	B	A	A	B	B	B	B	B	B	A	A	-	-	A	A	B	B	A	A	A	B	B	B	A	B	B	B	B	B	A	B	A	B	A	B	B	B	A	B	A	B	B	B	A	B	A	B	B	B	A	B	A	B	B	B	A	B	A	A	A	B	B	B	A	B	A	B	B	B	A	B	A	B	A	B	A	B	A	B	A	B	A	B	B	B	B	B	A	B	B	B	B	B	B	B	B	B	A	A	B	B	A	A	A	A	B	B	B	B	A	A	A	A	B	B	A	A	B	B	A	A	B	B	B	B	A	A	B	B	B	B	B	B	B	B	B	B	A	A	A	A	B	B	A	A	B	B	A	A	B	B	B	B	B	B	A	A	A	B	A	B	A	B	A	B	A	B	A	B	A	B	A	B	A	B	A	B	A	B	A	B	A	B	A	B	A	B	A	B	A	B	A	B	A	B	A	A	B	B	B	B	B	B	B	B	B	B	A	A	B	B	B	B	B	B	A	A	B	B	A	B	A	B	A	A	B	B	B	B	A	B	B	B	A	A	A	A	A	A	A	A	A	A	A	B	A	A	B	B	A	A	B	B	A	A	A	A	A	B	A	A	B	B	A	A	B	B	A	A	B	B	B	B	A	A	B	B	B	B	B	B	A	A	A	A	B	B	A	A	A	A	B	B	B	B	A	A	B	B	B	B	A	A	A	B	B	B	B	B	B	B	A	B	A	A	A	B	A	A	B	B	B	B	B	B	B	B	A	A	A	A	B	B	A	A	B	B	A	B	A	A	B	B	B	B	B	B	A	A	A	B	B	B	A	A	B	B	A	A	B	B	A	A	B	B	A	A	B	B	A	A	A	A	A	A	B	B	B	B	B	B	B	B	A	A	B	B	A	A	A	A	B	B	B	B	A	A	B	B	B	B	B	B	A	B	B	B	A	B	A	A	A	B	A	B	A	B	A	B	A	B	A	B	B	B	A	B	A	B	A	B	A	B	A	B	B	B	A	B	A	B	A	B	A	A	A	B	A	B	A	B	A	B	A	B	A	B	A	B	A	B	A	B	A	B	A	B	A	B	A	B	A	B	A	B	A	B	A	B	B	B	A	A	A	B	A	B	A	B	A	B	A	B	A	B	A	B	A	B	A	B	B	B	A	B	A	A	A	A	A	B	A	B	A	B	A	B	A	B	A	B	A	B	A	B	B	B	A	B	A	B	A	B	A	B	A	B	B	B	A	B	A	B	A	B	A	B	A	B	A	B	A	B	A	B	A	A	B	B	A	B	A	B	A	A	A	A	B	B	B	B	B	B	A	B	A	B	A	A	B	B	B	B	A	A	B	B	A	A	B	B	A	A	B	B	B	B	A	B	A	A	B	B	-	-	A	A	B	B	B	B	B	B	B	B	B	B	B	B	A	B	A	A	A	A	A	B	A	B	A	A	A	B	A	B	A	B	A	B	A	B	A	B	A	B	A	B	A	A	B	B	A	A	B	B	A	A	B	B	A	A	A	A	B	B	A	A	A	A	A	A	B	B	B	B	A	A	A	A	B	B	A	B	B	B	B	B	A	A	A	B	B	B	A	B	A	A	A	B	A	B	A	B	A	B	A	B	A	A	A	A	A	B	A	B	A	B	A	A	B	B	A	B	B	B	A	B	A	B	B	B	-	-	A	B	A	B	A	B	A	B	A	A	B	B	A	B	A	A	A	A	B	B	A	B	A	B	A	B	A	A	A	A	B	B	B	B	A	A	A	A	A	A	A	B	A	B	A	B	B	B	A	B	A	B	B	B	A	B	A	B	A	A	A	B	A	B	B	B	B	B	B	B	A	A	A	B	-	-	B	B	A	A	A	A	A	B	B	B	B	B	B	B	A	A	B	B	A	A	B	B	A	A	A	A	A	B	A	B	A	A	B	B	A	A	A	A	A	A	A	A	B	B	B	B	A	A	A	A	A	A	A	A	B	B	B	B	A	A	B	B	A	B	A	B	A	B	A	B	A	B	A	B	A	B	A	B	A	B	A	B	A	B	A	B	A	A	A	B	A	B	A	B	A	B	A	B	A	B	A	B	A	B	A	B	A	B	A	B	A	B	A	B	A	B	A	B	A	B	A	B	A	B	A	B	-	-	A	B	A	B	A	B	A	B	A	B	A	B	A	B	A	B	A	B	A	B	A	B	A	B	A	B	A	B	A	B	A	A	A	A	A	A	A	B	A	B	A	A	A	B	A	B	A	B	A	B	B	B	B	B	B	B	A	A	B	B	B	B	B	B	B	B	B	B	B	B	B	B	B	B	B	B	A	A	A	A	A	A	B	B	B	B	B	B	A	B	B	B	A	B	A	B	A	B	A	A	A	A	B	B	A	A	B	B	A	A	A	A	A	B	A	B	A	B	B	B	A	B	A	A	B	B	B	B	A	A	A	A	A	A	A	A	A	B	A	B	B	B	B	B	A	A	A	A	A	A	A	A	A	B	A	A	B	B	B	B	A	A	A	B	A	B	-	-	A	B	A	A	B	B	A	B	A	B	A	A	B	B	A	A	B	B	A	B	A	A	A	A	A	B	B	B	A	B	A	A	B	B	B	B	A	A	B	B	B	B	A	A	A	B	B	B	A	A	B	B	A	A	A	A	B	B	B	B	A	A	B	B	A	A	A	A	A	A	B	B	-	-	-	-	A	A	A	B	B	B	B	B	B	B	-	-	A	A	B	B	B	B	-	-	B	B	A	A	A	A	B	B	A	B	A	B	B	B	A	B	A	B	A	A	A	A	A	B	A	A	A	B	A	B	A	B	A	B	B	B	A	A	A	A	B	B	B	B	B	B	A	A	A	B	A	A	A	B	A	B	A	B	A	B	A	B	A	B	B	B	A	A	A	A	B	B	B	B	A	B	A	B	A	B	A	A	B	B	A	A	B	B	B	B	B	B	A	A	B	B	B	B	B	B	B	B	A	A	A	A	B	B	A	A	B	B	A	A	A	A	B	B	B	B	B	B	A	A	B	B	B	B	A	A	A	A	A	A	B	B	B	B	B	B	A	A	A	A	A	B	A	B	A	B	A	B	A	B	A	B	A	B	A	B	A	B	A	B	A	B	A	B	A	B	A	B	A	B	A	B	A	B	A	B	A	B	B	B	A	B	A	B	A	B	A	B	B	B	B	B	A	B	B	B	A	A	B	B	B	B	A	A	B	B	B	B	B	B	B	B	B	B	B	B	B	B	A	A	B	B	A	A	B	B	A	A	-	-	A	A	A	A	A	A	B	B	B	B	B	B	A	A	B	B	A	A	B	B	A	A	B	B	A	A	A	A	A	A	A	A	A	A	A	A	B	B	A	A	B	B	A	B	A	A	B	B	B	B	A	B	A	B	A	B	B	B	A	A	B	B	A	A	B	B	B	B	B	B	B	B	A	A	A	A	B	B	B	B	A	A	B	B	B	B	B	B	A	A	A	A	A	A	B	B	B	B	B	B	A	A	B	B	B	B	A	A	B	B	A	A	A	A	A	A	B	B	A	A	A	A	B	B	A	A	A	A	B	B	B	B	A	A	A	A	B	B	A	A	A	A	B	B	A	A	B	B	A	A	B	B	B	B	A	A	B	B	A	A	A	A	A	A	A	A	B	B	B	B	B	B	A	A	B	B	A	B	A	A	A	A	B	B	B	B	A	B	A	A	B	B	A	B	A	B	B	B	A	B	A	B	A	B	A	B	A	B	A	B	A	B	A	B	A	B	A	B	A	A	A	A	A	A	A	A	A	B	A	B	A	A	A	B	A	B	A	B	A	B	A	B	A	B	A	B	A	A	A	B	B	B	A	B	A	B	A	B	A	B	A	B	B	B	A	B	A	B	A	A	A	B	A	B	A	A	A	B	A	B	A	B	A	B	A	B	A	A	A	B	A	B	B	B	A	A	B	B	A	B	B	B	A	B	A	B	A	B	A	A	A	A	A	A	B	B	B	B	B	B	A	A	A	A	A	A	A	B	B	B	A	A	B	B	A	A	B	B	A	B	A	A	A	A	B	B	A	A	-	-	A	A	B	B	B	B	A	A	A	A	A	B	A	B	A	A	A	A	A	A	A	A	A	B	A	A	A	A	A	B	A	B	A	B	A	A	A	B	A	B	A	A	A	A	B	B	A	A	A	B	A	B	B	B	A	A	B	B	A	B	B	B	A	A	B	B	B	B	A	B	A	B	-	-	A	A	A	B	A	A	B	B	B	B	B	B	A	A	B	B	A	A	A	A	B	B	A	A	B	B	A	A	B	B	B	B	A	A	A	A	A	A	B	B	A	A	A	A	A	A	B	B	A	A	B	B	B	B	A	A	B	B	A	B	A	B	A	B	A	B	A	A	A	B	B	B	A	A	B	B	A	B	A	B	A	B	A	A	A	B	B	B	A	A	A	B	A	B	B	B	A	A	A	A	B	B	A	A	B	B	A	A	B	B	A	A	A	A	B	B	A	A	A	A	B	B	A	A	B	B	A	A	B	B	B	B	B	B	A	A	A	A	B	B	B	B	A	A	A	A	B	B	A	A	A	A	B	B	A	A	B	B	A	A	B	B	B	B	A	B	A	A	B	B	B	B	A	A	B	B	B	B	B	B	A	A	B	B	A	B	A	B	A	B	A	B	B	B	A	B	A	B	A	A	B	B	B	B	B	B	B	B	A	A	B	B	B	B	A	B	A	A	B	B	A	A	A	A	A	A	A	A	A	A	A	A	B	B	A	A	B	B	A	B	A	B	A	B	A	B	B	B	A	B	A	B	A	B	A	B	A	B	A	B	A	B	A	B	A	A	A	A	A	A	B	B	B	B	B	B	A	B	A	A	A	B	A	B	A	A	B	B	B	B	A	A	A	B	A	B	B	B	B	B	A	A	A	B	A	A	A	A	B	B	A	B	A	B	A	B	A	B	A	B	A	B	A	B	A	B	A	B	A	B	A	B	B	B	A	B	A	B	A	B	A	A	A	A	B	B	A	A	B	B	B	B	B	B	A	A	A	B	A	B	A	A	B	B	A	A	A	A	A	A	B	B	B	B	A	A	B	B	A	A	A	A	A	A	A	B	B	B	A	B	A	B	A	B	A	A	B	B	A	B	A	A	-	-	-	-	A	B	A	B	A	B	A	B	A	B	A	B	A	B	A	B	A	B	A	B	A	B	A	A	A	B	A	B	A	B	A	B	A	B	A	B	A	B	A	B	A	A	A	B	A	B	A	B	A	B	B	B	A	A	B	B	A	B	A	B	A	B	A	B	A	B	A	B	A	B	A	B	A	B	A	B	A	B	A	B	B	B	B	B	B	B	A	B	B	B	B	B	A	B	A	B	A	B	A	B	A	B	B	B	A	B	A	B	A	B	A	B	A	B	A	B	A	B	B	B	A	B	A	B	A	B	A	B	A	B	A	B	A	B	A	B	A	B	A	B	A	B	A	B	A	B	A	B	A	B	B	B	A	A	A	A	B	B	B	B	B	B	A	A	B	B	A	A	B	B	B	B	B	B	B	B	A	B	A	B	A	B	A	B	A	B	A	B	A	B	A	B	A	B	A	B	A	B	A	B	A	B	A	B	A	B	A	B	A	A	A	B	A	B	A	A	B	B	A	A	A	B	A	B	A	A	A	B	A	B	A	A	A	A	B	B	A	B	B	B	B	B	A	B	A	B	B	B	A	B	B	B	A	B	A	B	B	B	A	A	A	A	B	B	B	B	B	B	A	A	A	A	A	A	B	B	B	B	B	B	B	B	A	A	A	A	B	B	B	B	A	A	B	B	A	A	B	B	A	A	A	A	A	A	A	A	A	A	B	B	B	B	B	B	A	A	A	A	B	B	A	A	A	A	A	A	B	B	A	A	B	B	B	B	B	B	B	B	B	B	B	B	A	A	A	A	B	B	A	A	A	A	A	A	B	B	A	B	A	A	A	A	A	A	A	B	A	A	A	A	A	A	A	B	A	A	B	B	B	B	A	A	B	B	A	A	A	A	B	B	A	A	A	A	B	B	B	B	A	B	B	B	B	B	A	A	A	A	A	B	A	B	A	A	A	B	A	A	B	B	A	A	A	B	A	B	A	A	A	B	B	B	A	B	A	B	A	B	A	A	B	B	A	B	A	A	B	B	A	A	A	B	A	A	A	B	A	B	B	B	B	B	B	B	A	A	A	B	A	B	B	B	A	B	A	B	A	B	A	B	B	B	A	B	A	A	B	B	B	B	A	B	A	B	A	B	B	B	A	B	A	B	A	B	A	B	A	A	A	A	B	B	A	A	B	B	B	B	A	A	B	B	B	B	A	A	A	A	B	B	B	B	A	A	A	A	A	A	A	A	A	A	B	B	B	B	B	B	B	B	A	A	B	B	B	B	A	A	B	B	A	A	B	B	B	B	A	A	A	A	A	A	A	B	A	B	A	B	A	B	A	B	A	B	A	B	B	B	B	B	B	B	A	B	A	B	A	B	A	B	A	B	A	B	A	B	A	B	A	B	A	B	B	B	B	B	B	B	B	B	B	B	A	B	A	B	A	A	A	B	A	B	B	B	A	A	A	A	A	B	A	B	A	B	A	B	A	B	A	B	A	B	A	B	A	B	A	A	A	B	A	B	A	B	A	B	A	B	A	B	A	B	A	A	A	B	A	A	A	B	A	B	A	B	A	B	A	B	A	B	A	B	A	B	A	B	A	B	A	B	A	B	A	B	A	B	A	A	A	A	A	B	A	B	A	B	B	B	A	B	B	B	B	B	B	B	A	A	B	B	A	A	B	B	B	B	B	B	A	B	B	B	B	B	B	B	A	A	B	B	B	B	A	A	A	A	B	B	A	A	B	B	A	A	B	B	A	A	A	A	B	B	A	A	A	A	A	B	A	B	A	B	A	B	A	A	A	B	A	B	A	B	A	B	B	B	B	B	B	B	A	B	A	B	A	B	A	B	A	B	A	A	A	B	A	B	A	B	B	B	A	A	B	B	A	A	A	B	A	B	B	B	A	A	A	B	B	B	A	A	B	B	A	A	B	B	B	B	B	B	A	B	B	B	B	B	A	A	A	A	A	A	B	B	B	B	B	B	A	A	A	A	A	B	B	B	A	A	A	A	A	A	A	A	B	B	B	B	A	A	B	B	A	B	A	B	A	A	B	B	A	B	A	B	A	B	B	B	A	A	A	A	B	B	A	A	A	A	A	A	A	A	A	A	A	A	B	B	B	B	B	B	B	B	A	A	A	A	B	B	B	B	B	B	B	B	B	B	B	B	A	A	A	A	A	B	A	A	B	B	A	A	B	B	B	B	B	B	A	A	A	A	A	A	B	B	B	B	A	A	A	A	B	B	A	A	A	A	A	A	B	B	B	B	A	A	A	A	A	A	B	B	A	A	A	A	B	B	A	A	A	A	B	B	A	A	B	B	A	A	A	A	A	A	A	A	A	A	A	A	A	A	B	B	A	B	A	A	A	A	A	A	B	B	B	B	B	B	B	B	A	A	B	B	B	B	B	B	A	A	B	B	B	B	A	A	B	B	A	A	B	B	A	B	A	B	A	B	A	A	A	B	A	B	A	B	A	B	B	B	A	B	A	B	A	B	A	B	A	B	A	B	B	B	A	B	A	B	A	B	A	B	A	B	A	B	A	B	A	B	A	B	A	B	A	B	A	B	A	B	B	B	A	B	A	B	A	B	A	B	A	B	A	B	A	B	A	B	A	B	A	B	A	B	A	B	A	B	A	B	A	B	A	B	A	B	A	B	A	B	A	B	A	B	A	B	A	B	A	B	A	B	A	B	A	B	A	B	A	B	A	B	A	B	A	B	A	B	A	B	A	B	A	B	A	B	A	B	A	B	A	B	A	B	A	B	A	B	A	B	A	B	A	B	A	B	A	B	A	B	A	B	A	B	A	B	A	B	A	B	A	A	B	B	B	B	A	A	A	A	B	B	A	A	A	A	B	B	A	A	A	A	A	A	B	B	B	B	A	B	A	B	A	B	B	B	A	B	B	B	A	A	B	B	A	A	A	A	A	A	A	A	B	B	B	B	A	A	B	B	B	B	A	A	B	B	B	B	B	B	A	A	A	A	A	A	A	A	B	B	A	A	B	B	B	B	B	B	A	A	-	-	B	B	B	B	A	A	-	-	A	A	B	B	B	B	A	A	A	A	A	A	A	A	A	A	-	-	B	B	B	B	A	A	A	B	A	B	A	A	A	A	B	B	A	B	A	A	B	B	B	B	A	B	B	B	B	B	A	B	B	B	A	A	A	B	B	B	A	B	A	A	A	A	B	B	A	B	A	B	A	B	A	B	B	B	A	A	A	A	B	B	A	A	A	A	A	A	A	A	B	B	A	A	B	B	A	A	A	A	A	A	B	B	A	A	B	B	A	A	A	A	B	B	A	A	B	B	A	A	A	A	B	B	B	B	A	A	A	A	B	B	A	A	A	A	A	A	A	A	B	B	B	B	A	B	A	A	B	B	A	A	A	B	A	B	A	B	A	A	B	B	B	B	A	B	A	B	A	B	A	B	A	B	B	B	A	B	A	B	A	B	A	B	A	A	A	A	A	B	A	B	A	A	A	A	B	B	A	A	A	B	B	B	B	B	A	B	A	B	A	B	A	B	A	A	A	A	A	B	B	B	B	B	A	B	A	A	A	A	B	B	A	A	A	A	B	B	B	B	A	B	A	B	A	B	A	B	A	B	A	B	A	B	A	B	A	B	A	B	A	B	A	B	A	B	A	A	-	-	A	B	A	B	A	B	A	B	A	B	A	B	A	B	A	B	A	B	B	B	A	A	A	A	A	A	A	A	B	B	B	B	B	B	A	A	A	A	B	B	A	A	B	B	B	B	B	B	B	B	B	B	A	A	A	A	A	A	B	B	B	B	A	A	A	A	B	B	A	A	B	B	B	B	B	B	B	B	B	B	B	B	B	B	A	A	B	B	B	B	B	B	B	B	A	A	A	A	B	B	B	B	A	A	A	A	B	B	A	A	A	A	B	B	B	B	A	A	A	A	A	A	B	B	A	A	B	B	A	A	A	A	A	A	A	A	A	A	B	B	A	A	B	B	B	B	B	B	A	A	B	B	B	B	A	A	A	A	B	B	A	A	A	B	B	B	B	B	A	A	A	A	B	B	A	A	A	B	A	B	A	B	A	B	A	B	B	B	A	B	A	B	A	B	A	B	A	A	A	B	B	B	B	B	A	A	A	A	B	B	B	B	A	A	B	B	B	B	A	A	B	B	A	A	B	B	A	A	A	A	B	B	A	A	B	B	B	B	A	A	B	B	B	B	B	B	A	A	A	A	A	A	B	B	B	B	B	B	A	A	B	B	B	B	A	A	B	B	A	A	A	A	B	B	B	B	B	B	B	B	B	B	A	A	-	-	A	B	B	B	A	A	-	-	A	A	B	B	A	A	A	A	A	B	B	B	A	B	A	B	A	B	A	B	A	B	A	A	B	B	A	B	A	B	A	A	B	B	A	B	A	B	A	B	A	B	B	B	A	B	A	B	A	A	A	B	A	A	A	A	B	B	A	B	B	B	B	B	A	A	A	A	B	B	B	B	A	A	A	A	A	A	B	B	A	A	B	B	A	A	A	A	B	B	A	A	B	B	A	B	A	B	A	B	A	B	A	B	A	B	A	B	A	A	B	B	B	B	B	B	A	B	B	B	A	A	A	A	B	B	A	A	A	A	B	B	B	B	B	B	A	A	B	B	A	A	A	A	A	B	A	B	A	B	-	-	A	A	B	B	A	B	A	B	A	B	A	B	A	B	A	B	A	B	A	B	A	B	A	B	A	B	A	B	A	B	A	B	A	B	A	B	B	B	A	A	A	A	B	B	B	B	B	B	A	A	B	B	B	B	A	A	A	A	A	A	A	A	B	B	A	B	A	B	A	B	A	B	A	B	A	B	A	B	A	B	A	B	A	B	A	B	A	B	A	B	A	B	A	B	A	B	A	B	A	B	A	B	A	B	A	B	A	B	A	B	A	B	A	B	A	B	A	B	A	B	A	B	A	B	A	B	A	B	A	B	A	B	A	B	A	B	A	B	A	B	A	B	A	B	A	B	A	B	A	B	A	B	A	B	A	B	A	B	A	B	A	B	A	B	A	B	A	B	A	B	A	B	A	B	A	B	A	B	B	B	B	B	B	B	A	B	A	B	A	A	B	B	A	A	A	A	B	B	A	A	B	B	B	B	B	B	B	B	A	A	A	A	A	A	B	B	A	A	B	B	-	-	A	A	A	A	B	B	B	B	A	A	A	A	A	A	A	B	A	B	A	B	A	B	A	A	A	B	A	A	A	B	A	B	A	B	A	A	A	B	A	B	A	A	A	A	A	B	A	A	B	B	B	B	A	B	A	B	A	A	B	B	A	A	B	B	B	B	B	B	B	B	A	A	A	A	B	B	B	B	A	A	A	A	A	A	A	A	B	B	A	A	B	B	A	B	A	B	A	B	A	B	A	B	A	B	A	B	A	B	A	B	A	B	A	B	A	B	A	B	A	B	A	B	A	B	A	B	A	B	A	B	A	B	A	B	A	B	A	B	A	B	A	B	A	A	A	B	B	B	A	B	A	B	A	B	A	B	A	B	A	B	A	B	A	B	A	B	A	B	A	B	A	B	A	B	A	B	A	B	A	A	B	B	A	A	A	A	B	B	A	A	B	B	A	A	A	B	A	B	A	B	A	A	A	B	A	B	A	B	A	B	B	B	A	B	A	A	A	A	A	A	A	A	B	B	A	A	A	B	A	B	B	B	B	B	B	B	A	B	B	B	A	B	B	B	A	B	A	B	B	B	A	B	A	B	B	B	A	B	A	A	A	B	B	B	A	B	A	A	A	A	A	B	A	B	A	B	A	B	A	B	A	B	B	B	B	B	B	B	A	B	B	B	A	B	A	B	A	B	A	B	B	B	A	B	A	B	A	B	A	A	A	B	A	B	A	B	A	B	A	B	A	B	A	B	A	B	A	A	A	B	A	B	A	B	A	A	B	B	A	A	A	A	-	-	B	B	A	B	A	A	A	B	A	B	A	B	A	B	A	B	A	B	B	B	B	B	A	A	B	B	A	A	A	A	B	B	A	A	B	B	B	B	B	B	A	B	A	B	A	B	A	B	A	B	A	B	B	B	A	A	A	A	A	A	A	A	B	B	B	B	A	A	A	A	A	A	B	B	B	B	A	A	A	A	A	B	B	B	A	B	B	B	B	B	B	B	A	A	A	A	A	A	B	B	A	A	B	B	B	B	A	B	B	B	B	B	A	A	B	B	B	B	B	B	B	B	B	B	B	B	A	B	A	A	B	B	B	B	B	B	B	B	A	A	A	A	B	B	B	B	A	A	A	B	A	A	B	B	A	A	B	B	B	B	A	A	A	A	B	B	A	A	B	B	A	A	A	A	A	A	B	B	A	A	A	A	A	A	B	B	B	B	B	B	A	A	B	B	B	B	A	B	A	B	A	B	A	B	A	B	A	B	A	B	A	B	A	B	A	B	A	B	A	B	A	B	A	A	A	B	A	B	A	B	A	B	A	B	B	B	A	B	A	B	A	B	A	B	A	B	A	B	A	B	A	B	A	B	A	B	A	B	A	B	A	B	A	B	A	B	A	B	A	B	A	A	A	B	A	B	A	A	A	B	A	B	A	B	A	B	A	A	A	B	A	B	A	B	A	A	B	B	B	B	B	B	A	A	A	A	B	B	A	A	A	A	B	B	A	A	B	B	A	A	A	A	-	-	B	B	A	A	B	B	B	B	A	A	A	A	A	A	B	B	A	A	B	B	A	A	B	B	B	B	A	A	B	B	B	B	A	B	B	B	A	A	A	A	A	A	A	A	A	B	A	A	A	B	A	B	B	B	A	A	A	A	B	B	A	B	A	B	A	B	A	B	A	B	A	B	A	B	A	B	A	B	A	B	A	B	A	B	B	B	B	B	A	A	A	A	A	A	B	B	A	A	B	B	A	A	A	A	B	B	A	A	A	A	A	A	A	B	B	B	A	B	A	A	A	A	A	A	A	A	A	B	A	B	A	B	A	B	B	B	-	-	B	B	A	A	B	B	A	B	A	A	A	B	A	A	A	B	B	B	A	B	A	B	B	B	A	A	A	B	A	A	B	B	A	B	A	B	B	B	B	B	B	B	A	A	A	A	A	A	A	B	A	B	A	B	A	B	A	A	A	B	A	B	A	B	B	B	A	B	A	B	A	B	A	B	A	A	A	A	A	A	A	B	A	A	A	A	B	B	B	B	A	A	A	A	A	A	B	B	A	A	A	B	A	A	A	B	A	B	A	B	A	B	B	B	A	B	A	A	B	B	A	B	A	A	A	A	B	B	A	A	A	B	A	B	B	B	A	A	A	B	A	B	A	A	B	B	A	B	A	A	A	A	B	B	B	B	A	A	A	A	B	B	A	A	B	B	A	B	A	A	A	A	B	B	A	A	B	B	B	B	A	A	A	A	B	B	B	B	A	A	A	A	B	B	A	B	B	B	A	B	A	A	A	B	A	A	B	B	A	B	A	B	A	A	A	B	A	A	A	B	B	B	A	A	A	A	B	B	A	A	B	B	A	A	B	B	B	B	A	A	A	A	A	A	B	B	A	A	A	A	A	A	B	B	A	A	B	B	B	B	A	A	B	B	A	A	B	B	B	B	A	A	B	B	B	B	A	A	A	A	A	A	B	B	A	A	A	A	A	A	A	A	B	B	B	B	B	B	B	B	B	B	A	B	A	A	B	B	A	A	A	B	A	B	A	B	B	B	A	B	B	B	A	A	A	A	A	A	B	B	A	A	A	A	A	A	A	A	B	B	A	A	B	B	B	B	A	A	A	B	A	B	A	B	A	B	A	A	A	B	A	B	A	B	A	B	A	B	B	B	A	A	A	B	A	A	B	B	B	B	A	A	B	B	B	B	B	B	B	B	A	B	A	A	B	B	A	B	B	B	A	B	A	B	B	B	A	B	A	A	A	A	A	A	B	B	B	B	A	B	A	A	A	A	A	A	B	B	A	A	B	B	A	A	A	A	A	A	A	A	A	A	B	B	A	A	A	A	A	A	A	A	B	B	B	B	B	B	B	B	A	A	B	B	B	B	B	B	B	B	B	B	A	A	A	A	A	A	A	A	B	B	B	B	B	B	A	A	B	B	B	B	B	B	A	A	B	B	B	B	B	B	B	B	B	B	A	A	A	A	A	A	A	A	B	B	B	B	A	A	B	B	B	B	B	B	A	A	A	A	B	B	A	A	A	A	B	B	A	A	B	B	B	B	B	B	B	B	A	A	B	B	A	B	A	B	A	A	B	B	B	B	B	B	A	A	B	B	A	A	A	B	A	B	A	A	A	B	A	B	A	B	A	B	A	B	B	B	B	B	B	B	A	B	-	-	A	B	A	B	A	B

Pedigree sorted OK

..... ..... ..... ..... ..... ..... ..... ..... ..... .....
..... ..... ..... ..... ..... ..... ..... ..... ..... .....

..... ..... ..... ..... ..... ..... ..... ..... ..... .....
..... ..... ..... ..... ..... ..... ..... ..... ..... .....

..... ..... ..... ..... ..... ..... ..... ..... ..... .....
..... ..... ..... ..... ..... ..... ..... ..... ..... .....

..... ..... ..... ..... ..... ..... ..... ..... ..... .....
..... ..... ..... ..... ..... ..... ..... ..... ..... .....

..... ..... ..... ..... ..... ..... ..... ..... ..... .....
..... ..... ..... ..... ..... ..... ..... ..... ..... .....

..... ..... ..... ..... ..... ..... ..... ..... ..... .....
..... ..... ..... ..... ..... ..... ..... ..... ..... .....

..... ..... ..... ..... ..... ..... ..... ..... ..... ..

OUTBRED population
Number of individuals        647 
Number of founders            36 
Number of base families        1 
Max generation coeff.       2.62
Number of cohorts               1      
Number of cohorts with founders 1      

-------------------------------------------------------------------------------
IDENTIFICATION OF DESCENDANTS
    3988 descendants identified

-------------------------------------------------------------------------------
NUISANCE VARIABLES AND ADJUSTMENT PHENOTYPES
No. nuisance classes: 2 
Trait 1
 records         570
    mean           23.547
variance          980.879
 minimum            0.000
 maximum          127.000

-------------------------------------------------------------------------------
SAMPLE RESIDUAL VARIANCE(S)
1   1013.055

Likelihood     -2771.66577

-------------------------------------------------------------------------------
NUISANCE VARIABLES
param	M_indic	EF_n	LF_n
    0	    0	    0	    0
    1	   -1	    1	    1

-------------------------------------------------------------------------------
Normal Prior Distribution for Overall Mean
- Diagonal Variances structure
   Trait       Mean   Variance
       1     23.547    980.879

-------------------------------------------------------------------------------
MODEL SPECIFICATION
TIM: excluded
QTL: included	MAX=15 	E(prior)=1   
FPM: excluded

-------------------------------------------------------------------------------
PRIOR DISTRIBUTION OF GENE EFFECTS (QTL/FPM MODELS)
P(add)= N(random),data-dependent & dependent on Nq   294.26376 (initial values)
P(dom) excluded

-------------------------------------------------------------------------------
PRIOR DISTRIBUTION OF ALLELE FREQ (QTL/FPM MODELS)
P(allele) ~ U[0.03,0.97]

-------------------------------------------------------------------------------
CODE MARKER ALLELES

locus.....           Alleles... .... Counts.... ....
AX-89845905              1    5    .   696  532
AX-89850860              1    5    .   619  607
AX-89850861              1    5    .   614  618
AX-89849568              1    5    .   610  622
AX-89868634              1    5    .   622  610
AX-89846197              1    5    .  1101  129
AX-89906918              1    5    .   607  617
AX-89903681              1    5    .   614  610
AX-89802801              1    5    .   621  611
AX-89850918              1    5    .   580  652
AX-89850924              1    5    .   353  879
AX-89906932              1    5    .   400  832
AX-89815729              1    5    .   962  270
AX-89906628              1    5    .   310  922
AX-89900822              1    5    .   962  264
AX-89843576              1    5    .   257  963
AX-89843569              1    5    .   379  829
AX-89800545              1    5    .   974  236
AX-89843562              1    5    .   272  960
AX-89815728              1    5    .   272  960
AX-89843540              1    5    .   266  958
AX-89843513              1    5    .   382  826
AX-89812116              1    5    .   787  437
AX-89843370              1    5    .   956  276
AX-89800437              1    5    .   399  827
AX-89900578              1    5    .   559  645
AX-89800407              1    5    .   267  951
AX-89843345              1    5    .   775  441
AX-89843300              1    5    .   299  927
AX-89903796              1    5    .   275  955
AX-89906936              1    5    .   305  927
AX-89802889              1    5    .   992  238
AX-89903886              1    5    .   956  260
AX-89802919              1    5    .   955  271
AX-89846616              1    5    .   386  836
AX-89802926              1    5    .   272  960
AX-89788312              1    5    .   304  928
AX-89903938              1    5    .   712  516
AX-89846645              1    5    .  1005  221
AX-89802949              1    5    .  1004  218
AX-89903940              1    5    .   264  960
AX-89903980              1    5    .   961  255
AX-89846708              1    5    .   271  959
AX-89823738              1    5    .   960  270
AX-89880894              1    5    .   962  264
AX-89880893              1    5    .   958  264
AX-89872396              1    5    .   961  271
AX-89880882              1    5    .   960  266
AX-89784171              1    5    .   258  962
AX-89872395              1    5    .   662  548
AX-89847661              1    5    .  1097  135
AX-89784139              1    5    .   959  263
AX-89784130              1    5    .   959  263
AX-89847655              1    5    .   199 1031
AX-89784099              1    5    .   269  957
AX-89784077              1    5    .   271  961
AX-89880739              1    5    .   269  957
AX-89784044              1    5    .   959  265
AX-89823534              1    5    .   265  949
AX-89828465              1    5    .   260  954
AX-89906593              1    5    .   237  995
AX-89843257              1    5    .   501  729
AX-89843260              1    5    .   510  718
AX-89906875              1    5    .   667  563
AX-89806199              1    5    .   612  588
AX-89802400              1    5    .   639  589
AX-89906853              1    5    .   657  575
AX-89845660              1    5    .   511  707
AX-89850778              1    5    .   313  913
AX-89845556              1    5    .   310  918
AX-89906822              1    5    .   919  309
AX-89802137              1    5    .   209  989
AX-89906811              1    5    .   287  937
AX-89850733              1    5    .   327  897
AX-89902229              1    5    .   839  385
AX-89802934              1    5    .   386  830
AX-89800627              1    5    .   256  972
AX-89800638              1    5    .   280  944
AX-89850497              1    5    .   183 1049
AX-89843698              1    5    .   275  943
AX-89843701              1    5    .   950  278
AX-89869030              1    5    .   909  319
AX-89850528              1    5    .   991  241
AX-89850529              1    5    .   870  362
AX-89843840              1    5    .   237  985
AX-89869034              1    5    .   317  913
AX-89901100              1    5    .  1104  126
AX-89850560              1    5    .   311  919
AX-89901295              1    5    .   126 1106
AX-89800896              1    5    .   110  964
AX-89850540              1    5    .   862  370
AX-89906700              1    5    .   879  343
AX-89850592              1    5    .   300  920
AX-89906701              1    5    .   925  305
AX-89906702              1    5    .   922  300
AX-89850603              1    5    .   309  923
AX-89906712              1    5    .   919  309
AX-89869072              1    5    .   348  880
AX-89801278              1    5    .   353  875
AX-89801280              1    5    .   328  878
AX-89901831              1    5    .   326  862
AX-89844566              1    5    .   720  504
AX-89902028              1    5    .   333  887
AX-89801918              1    5    .   687  541
AX-89850726              1    5    .   530  700
AX-89801804              1    5    .   958  268
AX-89862403              1    5    .   264  914
AX-89801764              1    5    .   288  926
AX-89845076              1    5    .   267  963
AX-89845054              1    5    .   937  283
AX-89801722              1    5    .   275  957
AX-89902252              1    5    .   910  314
AX-89902241              1    5    .   361  857
AX-89801632              1    5    .   360  860
AX-89844925              1    5    .   915  313
AX-89906771              1    5    .   387  837
AX-89869099              1    5    .   518  712
AX-89801602              1    5    .   369  861
AX-89801600              1    5    .   859  365
AX-89801580              1    5    .   856  358
AX-89906764              1    5    .   319  913
AX-89902115              1    5    .   317  913
AX-89844827              1    5    .   314  912
AX-89844809              1    5    .   350  854
AX-89844806              1    5    .   325  883
AX-89902057              1    5    .   885  319
AX-89850683              1    5    .   391  833
AX-89844769              1    5    .   856  362

-------------------------------------------------------------------------------
SCREEN SUSPICIOUS MARKER ALLELES
OK

-------------------------------------------------------------------------------
MARKER SEGREGATION CHECK
  (0) no modifications, except Confirmed null-alleles

-------------------------------------------------------------------------------
MARKER SEGREGATION CHECK
  (1) with modifications
Augmentation of incomplete marker genotypes (n=230)
(see file 'marker.log' for details)

-------------------------------------------------------------------------------
MARKER SEGREGATION CHECK
  (2) prob(MSegError) set to zero
Augmentation of incomplete marker genotypes (n=71)
Deletion of erroneous marker genotypes
(see file 'marker.log' for details)

-------------------------------------------------------------------------------
NULL ALLELES TO HOMOZYGOTE GENOTYPES
No putative alleles found

-------------------------------------------------------------------------------
DELETION OF PARTIALLY KNOWN MARKER GENOTYPES

-------------------------------------------------------------------------------
MARKER LINKAGE MAP

-------------------------------------------------------------------------------
SET MARKER HETEROZYGOSITY

-------------------------------------------------------------------------------
SET TRACEABILITY MARKER ORIGIN

-------------------------------------------------------------------------------
MARKER PHASES PARENTS (1)
	 - only unambiguous SI-values

-------------------------------------------------------------------------------
UPDATE AMBIGUOUS PHASES OFFSPRING
(see file 'marker.log' for details)
BuildGPOsignal(1): iteration  1, added entries 0 (down) 21 (up)
BuildGPOsignal(1): iteration  2, added entries 0 (down) 0 (up)

-------------------------------------------------------------------------------
MARKER PHASES PARENTS (2)
	 - use ambiguous SI values
BuildGPOsignal(2): iteration  1, added entries 61299 (down) 2 (up)
BuildGPOsignal(2): iteration  2, added entries 0 (down) 0 (up)

-------------------------------------------------------------------------------
UPDATE AMBIGUOUS PHASES OFFSPRING
(see file 'marker.log' for details)

-------------------------------------------------------------------------------
INFORMATIVE MEIOSES COUNT

markers                 ungenotyped        genotyped       INFORMATIVE MEIOSES
locus                  F    P    NP     F    P    NP    P  w/gpori    NP w/ gpori
AX-89845905            30   30    8      6   41  568       4     6      237   223
AX-89850860            29   29    9      7   42  567       5     7      227   207
AX-89850861            29   29    7      7   42  569       5     6      227   209
AX-89849568            29   29    6      7   42  570       5     7      226   208
AX-89868634            29   29    6      7   42  570       5     7      226   208
AX-89846197            31   31    2      5   40  574       8     4       85   107
AX-89906918            29   29    6      7   42  570       5     7      226   208
AX-89903681            30   30    7      6   41  569       3     7      226   208
AX-89802801            29   29    4      7   42  572       5     7      227   209
AX-89850918            29   29    1      7   42  575       5     8      194   205
AX-89850924            30   31    0      6   40  576       4     8      169   137
AX-89906932            29   29    3      7   42  573       7    13      224   231
AX-89815729            30   30    3      6   41  573       0     9      203   219
AX-89906628            30   31    2      6   40  574       4     7      196   166
AX-89900822            30   30    6      6   41  570       0     9      200   216
AX-89843576            30   30   10      6   41  566       0     9      197   213
AX-89843569            29   29   13      7   42  563       7    13      217   225
AX-89800545            30   30   28      6   41  548       0     9      179   195
AX-89843562            30   30    3      6   41  573       0     9      204   220
AX-89815728            30   30    3      6   41  573       0     9      204   220
AX-89843540            30   30    7      6   41  569       0     9      201   217
AX-89843513            30   30   16      6   41  560       6    11      240   219
AX-89812116            29   30    5      7   41  571       6     9      177   238
AX-89843370            30   30    3      6   41  573       0     9      204   220
AX-89800437            29   29    6      7   42  570       7    13      222   230
AX-89900578            29   29   10      7   42  566       5     8      196   206
AX-89800407            30   30   10      6   41  566       0     9      199   214
AX-89843345            29   30    9      7   41  567       6     9      172   237
AX-89843300            30   31    5      6   40  571       4     7      194   163
AX-89903796            30   30    4      6   41  572       0     9      203   219
AX-89906936            30   31    2      6   40  574       4     7      196   166
AX-89802889            30   31    2      6   40  574       5     9      108   160
AX-89903886            30   30   14      6   41  562       0     9      197   194
AX-89802919            30   30    8      6   41  568       0     9      202   201
AX-89846616            29   30    8      7   41  568       6    13      224   207
AX-89802926            30   30    5      6   41  571       0     9      204   203
AX-89788312            30   31    3      6   40  573       4     7      196   166
AX-89903938            29   29    3      7   42  573       4     9      209   231
AX-89846645            30   30    3      6   41  573       5     9      113   154
AX-89802949            30   30    7      6   41  569       5     9      113   151
AX-89903940            30   30    7      6   41  569       0     9      200   199
AX-89903980            30   30   14      6   41  562       0     9      192   191
AX-89846708            30   30    4      6   41  572       0     9      202   202
AX-89823738            30   30    4      6   41  572       0     9      203   201
AX-89880894            30   30    7      6   41  569       0     9      199   198
AX-89880893            30   30    9      6   41  567       0     9      200   198
AX-89872396            30   30    3      6   41  573       0     9      203   202
AX-89880882            30   30    7      6   41  569       0     9      200   198
AX-89784171            30   30    9      6   41  567       0     9      197   196
AX-89872395            29   29    8      7   42  568       5    10      225   216
AX-89847661            30   30    2      6   41  574       3     9       70   130
AX-89784139            30   30    9      6   41  567       0     9      199   198
AX-89784130            30   30    9      6   41  567       0     9      198   198
AX-89847655            29   29    3      7   42  573       3     9      119   175
AX-89784099            30   30    6      6   41  570       0     9      203   202
AX-89784077            30   30    3      6   41  573       0     9      203   202
AX-89880739            30   30    6      6   41  570       0     9      201   201
AX-89784044            30   30    9      6   41  567       0     9      195   195
AX-89823534            30   30   11      6   41  565       0     9      195   194
AX-89828465            30   30   12      6   41  564       0     9      194   194
AX-89906593            28   28    2      8   43  574       5    11      127   174
AX-89843257            29   29    2      7   42  574       2     5      245   229
AX-89843260            29   29    3      7   42  573       2     5      243   244
AX-89906875            29   29    2      7   42  574       3     9      240   256
AX-89806199            29   29   11      7   42  565       3     9      235   251
AX-89802400            29   29    4      7   42  572       3     9      239   256
AX-89906853            29   29    2      7   42  574       3     9      240   257
AX-89845660            29   29   10      7   42  566       3     9      236   238
AX-89850778            31   31    5      5   40  571       2     8      189   231
AX-89845556            31   31    3      5   40  573       2     8      198   231
AX-89906822            31   31    3      5   40  573       2     8      198   231
AX-89802137            30   30   12      6   41  564       3     3      171   136
AX-89906811            31   31    6      5   40  570       2     7      187   210
AX-89850733            31   31    7      5   40  569       5     7      179   219
AX-89902229            31   31    6      5   40  570       5     7      190   236
AX-89802934            31   31    4      5   40  572       8     2      176   196
AX-89800627            31   31    2      5   40  574       8     4      184   217
AX-89800638            31   31    9      5   40  567       7     5      158   208
AX-89850497            31   31    0      5   40  576       3     2      177   112
AX-89843698            31   31   11      5   40  565       7     5      158   211
AX-89843701            31   31   10      5   40  566       7     5      158   209
AX-89869030            31   31    6      5   40  570       7     4      216   229
AX-89850528            31   31    0      5   40  576       2     0      203    72
AX-89850529            31   31    4      5   40  572       9     4      243   231
AX-89843840            31   31    2      5   40  574       2     0      202    71
AX-89869034            31   31    5      5   40  571       7     4      215   229
AX-89901100            31   31    0      5   40  576       0     1      115    95
AX-89850560            31   31    1      5   40  575       4     0      203   116
AX-89901295            31   31    0      5   40  576       0     1      115    95
AX-89800896            32   32    0      4   39  576       7     5       28    43
AX-89850540            31   31    0      5   40  576       4     1      206   162
AX-89906700            31   31    1      5   40  575       4     2      195   144
AX-89850592            31   31    4      5   40  572       2     2      183   124
AX-89906701            31   31    0      5   40  576       2     2      185   126
AX-89906702            31   31    7      5   40  569       2     2      203   142
AX-89850603            31   31    0      5   40  576       2     2      189   134
AX-89906712            31   31    2      5   40  574       2     2      188   133
AX-89869072            31   31    1      5   40  575       4     1      232   145
AX-89801278            31   31    1      5   40  575       4     0      232   146
AX-89801280            31   31   18      5   40  558       4     1      251   163
AX-89901831            32   32   18      4   39  558       4     1      222   138
AX-89844566            29   29    3      7   42  573      10     8      133   127
AX-89902028            31   31    5      5   40  571       4     2      210   148
AX-89801918            29   29    8      7   42  568      10     6      147   147
AX-89850726            29   29    6      7   42  570      10     6      155   137
AX-89801804            31   31   21      5   40  555       4     2      231   149
AX-89862403            31   31   19      5   40  557       4     3      192   133
AX-89801764            29   29   10      7   42  566       1     5      178   161
AX-89845076            29   29   10      7   42  566       1     6      151   147
AX-89845054            31   32   15      5   39  561      11     2      233   167
AX-89801722            31   31    5      5   40  571       4     3      196   130
AX-89902252            29   29    7      7   42  569       1     5      204   170
AX-89902241            31   31   15      5   40  561       4     3      274   186
AX-89801632            32   32   13      4   39  563       4     2      310   197
AX-89844925            30   30    8      6   41  568       0     5      214   179
AX-89906771            31   31    8      5   40  568       4     2      247   157
AX-89869099            30   30    2      6   41  574       6     3      189   209
AX-89801602            31   31    4      5   40  572       4     3      267   170
AX-89801600            32   32    6      4   39  570       4     2      266   168
AX-89801580            32   32   12      4   39  564       4     2      263   163
AX-89906764            29   29    4      7   42  572       1     5      209   174
AX-89902115            29   29    4      7   42  572       1     5      210   175
AX-89844827            29   29    6      7   42  570       1     5      208   172
AX-89844809            32   32   15      4   39  561       4     2      263   160
AX-89844806            31   31   31      5   40  545       4     2      239   141
AX-89902057            32   32   29      4   39  547       4     3      240   142
AX-89850683            31   31   11      5   40  565      12     3      251   161
AX-89844769            32   32   13      4   39  563       4     2      264   168
Number of potential informative meioses = 611

	Deletion of genotypes due to DOUBLE RECOMBINANTS (n=187)
		(see CSV file 'DoubleRecomb.csv' for details)

-------------------------------------------------------------------------------
SET TRACEABILITY MARKER ORIGIN
Cleaned Marker data written to file /scratch/lfs/mangandi/15PcLG.1/Geno2014-15FQ_2.txtCM


-------------------------------------------------------------------------------
**********   START  MARKOV  CHAIN  *********************************************
-------------------------------------------------------------------------------

cycle 1000    LogL -2655.5    Fri, 15 Apr 2016, 14:43:35
-------------------------------------------------------------------------------
                                        Accepted RJS_QTL (%proposed)
                                        Birth        0.10  [0.42]
                                        Death        0.10  [0.37]
                                        Accepted QTL moves (to other interval)
                                        [0] Loc         0.908    (   0.400)
                                        [1] LocGtp      0.157    (   0.083)
                                        [2] LocGtpF     0.000    (   0.000)
                                        [3] ShRange     0.072    (   0.062)
                                        [4] LoRange     0.042    (   0.040)
                                        VAR Pr(add)  0.78

cycle 2000    LogL -2673.2    Fri, 15 Apr 2016, 14:43:57
-------------------------------------------------------------------------------
                                        Accepted RJS_QTL (%proposed)
                                        Birth        0.10  [0.40]
                                        Death        0.10  [0.38]
                                        Accepted QTL moves (to other interval)
                                        [0] Loc         0.908    (   0.517)
                                        [1] LocGtp      0.144    (   0.182)
                                        [2] LocGtpF     0.000    (   0.000)
                                        [3] ShRange     0.066    (   0.114)
                                        [4] LoRange     0.050    (   0.047)
                                        VAR Pr(add)  0.82

cycle 3000    LogL -2658.7    Fri, 15 Apr 2016, 14:44:17
-------------------------------------------------------------------------------
                                        Accepted RJS_QTL (%proposed)
                                        Birth        0.11  [0.41]
                                        Death        0.11  [0.38]
                                        Accepted QTL moves (to other interval)
                                        [0] Loc         0.912    (   0.472)
                                        [1] LocGtp      0.143    (   0.179)
                                        [2] LocGtpF     0.000    (   0.000)
                                        [3] ShRange     0.066    (   0.122)
                                        [4] LoRange     0.055    (   0.055)
                                        VAR Pr(add)  0.82

cycle 4000    LogL -2654.7    Fri, 15 Apr 2016, 14:44:33
-------------------------------------------------------------------------------
                                        Accepted RJS_QTL (%proposed)
                                        Birth        0.10  [0.41]
                                        Death        0.10  [0.38]
                                        Accepted QTL moves (to other interval)
                                        [0] Loc         0.905    (   0.380)
                                        [1] LocGtp      0.132    (   0.195)
                                        [2] LocGtpF     0.000    (   0.000)
                                        [3] ShRange     0.061    (   0.130)
                                        [4] LoRange     0.053    (   0.054)
                                        VAR Pr(add)  0.81

cycle 5000    LogL -2658.1    Fri, 15 Apr 2016, 14:44:50
-------------------------------------------------------------------------------
                                        Accepted RJS_QTL (%proposed)
                                        Birth        0.09  [0.41]
                                        Death        0.10  [0.39]
                                        Accepted QTL moves (to other interval)
                                        [0] Loc         0.907    (   0.365)
                                        [1] LocGtp      0.124    (   0.209)
                                        [2] LocGtpF     0.000    (   0.000)
                                        [3] ShRange     0.058    (   0.155)
                                        [4] LoRange     0.049    (   0.050)
                                        VAR Pr(add)  0.80

cycle 6000    LogL -2651.7    Fri, 15 Apr 2016, 14:45:07
-------------------------------------------------------------------------------
                                        Accepted RJS_QTL (%proposed)
                                        Birth        0.09  [0.40]
                                        Death        0.10  [0.39]
                                        Accepted QTL moves (to other interval)
                                        [0] Loc         0.905    (   0.400)
                                        [1] LocGtp      0.124    (   0.235)
                                        [2] LocGtpF     0.000    (   0.000)
                                        [3] ShRange     0.056    (   0.138)
                                        [4] LoRange     0.044    (   0.045)
                                        VAR Pr(add)  0.80

cycle 7000    LogL -2659.1    Fri, 15 Apr 2016, 14:45:23
-------------------------------------------------------------------------------
                                        Accepted RJS_QTL (%proposed)
                                        Birth        0.09  [0.40]
                                        Death        0.09  [0.39]
                                        Accepted QTL moves (to other interval)
                                        [0] Loc         0.906    (   0.388)
                                        [1] LocGtp      0.129    (   0.259)
                                        [2] LocGtpF     0.000    (   0.000)
                                        [3] ShRange     0.056    (   0.155)
                                        [4] LoRange     0.042    (   0.043)
                                        VAR Pr(add)  0.79

cycle 8000    LogL -2653.6    Fri, 15 Apr 2016, 14:45:39
-------------------------------------------------------------------------------
                                        Accepted RJS_QTL (%proposed)
                                        Birth        0.09  [0.40]
                                        Death        0.09  [0.39]
                                        Accepted QTL moves (to other interval)
                                        [0] Loc         0.907    (   0.403)
                                        [1] LocGtp      0.128    (   0.238)
                                        [2] LocGtpF     0.000    (   0.000)
                                        [3] ShRange     0.057    (   0.169)
                                        [4] LoRange     0.040    (   0.041)
                                        VAR Pr(add)  0.79

cycle 9000    LogL -2637.6    Fri, 15 Apr 2016, 14:45:57
-------------------------------------------------------------------------------
                                        Accepted RJS_QTL (%proposed)
                                        Birth        0.10  [0.40]
                                        Death        0.10  [0.40]
                                        Accepted QTL moves (to other interval)
                                        [0] Loc         0.907    (   0.390)
                                        [1] LocGtp      0.127    (   0.200)
                                        [2] LocGtpF     0.000    (   0.000)
                                        [3] ShRange     0.059    (   0.153)
                                        [4] LoRange     0.042    (   0.044)
                                        VAR Pr(add)  0.80

cycle 10000   LogL -2655.5    Fri, 15 Apr 2016, 14:46:13
-------------------------------------------------------------------------------
                                        Accepted RJS_QTL (%proposed)
                                        Birth        0.09  [0.40]
                                        Death        0.09  [0.40]
                                        Accepted QTL moves (to other interval)
                                        [0] Loc         0.908    (   0.432)
                                        [1] LocGtp      0.126    (   0.186)
                                        [2] LocGtpF     0.000    (   0.000)
                                        [3] ShRange     0.058    (   0.149)
                                        [4] LoRange     0.040    (   0.042)
                                        VAR Pr(add)  0.80

cycle 11000   LogL -2662.0    Fri, 15 Apr 2016, 14:46:26
-------------------------------------------------------------------------------
                                        Accepted RJS_QTL (%proposed)
                                        Birth        0.09  [0.40]
                                        Death        0.09  [0.40]
                                        Accepted QTL moves (to other interval)
                                        [0] Loc         0.905    (   0.451)
                                        [1] LocGtp      0.120    (   0.157)
                                        [2] LocGtpF     0.000    (   0.000)
                                        [3] ShRange     0.055    (   0.136)
                                        [4] LoRange     0.037    (   0.039)
                                        VAR Pr(add)  0.80

cycle 12000   LogL -2638.6    Fri, 15 Apr 2016, 14:46:42
-------------------------------------------------------------------------------
                                        Accepted RJS_QTL (%proposed)
                                        Birth        0.09  [0.40]
                                        Death        0.09  [0.40]
                                        Accepted QTL moves (to other interval)
                                        [0] Loc         0.905    (   0.449)
                                        [1] LocGtp      0.117    (   0.153)
                                        [2] LocGtpF     0.000    (   0.000)
                                        [3] ShRange     0.056    (   0.143)
                                        [4] LoRange     0.035    (   0.036)
                                        VAR Pr(add)  0.80

cycle 13000   LogL -2656.2    Fri, 15 Apr 2016, 14:46:56
-------------------------------------------------------------------------------
                                        Accepted RJS_QTL (%proposed)
                                        Birth        0.09  [0.40]
                                        Death        0.09  [0.40]
                                        Accepted QTL moves (to other interval)
                                        [0] Loc         0.906    (   0.456)
                                        [1] LocGtp      0.114    (   0.144)
                                        [2] LocGtpF     0.000    (   0.000)
                                        [3] ShRange     0.055    (   0.127)
                                        [4] LoRange     0.033    (   0.034)
                                        VAR Pr(add)  0.80

cycle 14000   LogL -2649.4    Fri, 15 Apr 2016, 14:47:09
-------------------------------------------------------------------------------
                                        Accepted RJS_QTL (%proposed)
                                        Birth        0.09  [0.40]
                                        Death        0.09  [0.40]
                                        Accepted QTL moves (to other interval)
                                        [0] Loc         0.903    (   0.455)
                                        [1] LocGtp      0.112    (   0.139)
                                        [2] LocGtpF     0.000    (   0.000)
                                        [3] ShRange     0.054    (   0.119)
                                        [4] LoRange     0.033    (   0.034)
                                        VAR Pr(add)  0.80

cycle 15000   LogL -2656.8    Fri, 15 Apr 2016, 14:47:25
-------------------------------------------------------------------------------
                                        Accepted RJS_QTL (%proposed)
                                        Birth        0.09  [0.40]
                                        Death        0.09  [0.40]
                                        Accepted QTL moves (to other interval)
                                        [0] Loc         0.900    (   0.426)
                                        [1] LocGtp      0.111    (   0.127)
                                        [2] LocGtpF     0.000    (   0.000)
                                        [3] ShRange     0.054    (   0.102)
                                        [4] LoRange     0.032    (   0.032)
                                        VAR Pr(add)  0.80

cycle 16000   LogL -2665.6    Fri, 15 Apr 2016, 14:47:39
-------------------------------------------------------------------------------
                                        Accepted RJS_QTL (%proposed)
                                        Birth        0.08  [0.40]
                                        Death        0.08  [0.40]
                                        Accepted QTL moves (to other interval)
                                        [0] Loc         0.897    (   0.420)
                                        [1] LocGtp      0.110    (   0.126)
                                        [2] LocGtpF     0.000    (   0.000)
                                        [3] ShRange     0.053    (   0.099)
                                        [4] LoRange     0.031    (   0.031)
                                        VAR Pr(add)  0.80

cycle 17000   LogL -2672.7    Fri, 15 Apr 2016, 14:47:53
-------------------------------------------------------------------------------
                                        Accepted RJS_QTL (%proposed)
                                        Birth        0.08  [0.40]
                                        Death        0.09  [0.40]
                                        Accepted QTL moves (to other interval)
                                        [0] Loc         0.894    (   0.391)
                                        [1] LocGtp      0.111    (   0.129)
                                        [2] LocGtpF     0.000    (   0.000)
                                        [3] ShRange     0.054    (   0.097)
                                        [4] LoRange     0.031    (   0.032)
                                        VAR Pr(add)  0.80

cycle 18000   LogL -2651.5    Fri, 15 Apr 2016, 14:48:06
-------------------------------------------------------------------------------
                                        Accepted RJS_QTL (%proposed)
                                        Birth        0.09  [0.40]
                                        Death        0.09  [0.40]
                                        Accepted QTL moves (to other interval)
                                        [0] Loc         0.895    (   0.397)
                                        [1] LocGtp      0.113    (   0.133)
                                        [2] LocGtpF     0.000    (   0.000)
                                        [3] ShRange     0.053    (   0.091)
                                        [4] LoRange     0.031    (   0.032)
                                        VAR Pr(add)  0.80

cycle 19000   LogL -2649.1    Fri, 15 Apr 2016, 14:48:21
-------------------------------------------------------------------------------
                                        Accepted RJS_QTL (%proposed)
                                        Birth        0.08  [0.40]
                                        Death        0.08  [0.40]
                                        Accepted QTL moves (to other interval)
                                        [0] Loc         0.895    (   0.399)
                                        [1] LocGtp      0.111    (   0.134)
                                        [2] LocGtpF     0.000    (   0.000)
                                        [3] ShRange     0.053    (   0.093)
                                        [4] LoRange     0.031    (   0.032)
                                        VAR Pr(add)  0.81

cycle 20000   LogL -2646.8    Fri, 15 Apr 2016, 14:48:35
-------------------------------------------------------------------------------
                                        Accepted RJS_QTL (%proposed)
                                        Birth        0.08  [0.40]
                                        Death        0.08  [0.40]
                                        Accepted QTL moves (to other interval)
                                        [0] Loc         0.896    (   0.396)
                                        [1] LocGtp      0.109    (   0.132)
                                        [2] LocGtpF     0.000    (   0.000)
                                        [3] ShRange     0.052    (   0.096)
                                        [4] LoRange     0.030    (   0.031)
                                        VAR Pr(add)  0.80

cycle 21000   LogL -2650.0    Fri, 15 Apr 2016, 14:48:51
-------------------------------------------------------------------------------
                                        Accepted RJS_QTL (%proposed)
                                        Birth        0.08  [0.40]
                                        Death        0.08  [0.40]
                                        Accepted QTL moves (to other interval)
                                        [0] Loc         0.894    (   0.375)
                                        [1] LocGtp      0.108    (   0.143)
                                        [2] LocGtpF     0.000    (   0.000)
                                        [3] ShRange     0.053    (   0.098)
                                        [4] LoRange     0.032    (   0.033)
                                        VAR Pr(add)  0.80

cycle 22000   LogL -2659.1    Fri, 15 Apr 2016, 14:49:07
-------------------------------------------------------------------------------
                                        Accepted RJS_QTL (%proposed)
                                        Birth        0.08  [0.40]
                                        Death        0.08  [0.40]
                                        Accepted QTL moves (to other interval)
                                        [0] Loc         0.891    (   0.378)
                                        [1] LocGtp      0.108    (   0.147)
                                        [2] LocGtpF     0.000    (   0.000)
                                        [3] ShRange     0.052    (   0.093)
                                        [4] LoRange     0.034    (   0.035)
                                        VAR Pr(add)  0.80

cycle 23000   LogL -2672.7    Fri, 15 Apr 2016, 14:49:20
-------------------------------------------------------------------------------
                                        Accepted RJS_QTL (%proposed)
                                        Birth        0.08  [0.40]
                                        Death        0.08  [0.40]
                                        Accepted QTL moves (to other interval)
                                        [0] Loc         0.890    (   0.368)
                                        [1] LocGtp      0.108    (   0.146)
                                        [2] LocGtpF     0.000    (   0.000)
                                        [3] ShRange     0.052    (   0.099)
                                        [4] LoRange     0.033    (   0.034)
                                        VAR Pr(add)  0.80

cycle 24000   LogL -2658.6    Fri, 15 Apr 2016, 14:49:34
-------------------------------------------------------------------------------
                                        Accepted RJS_QTL (%proposed)
                                        Birth        0.09  [0.40]
                                        Death        0.08  [0.40]
                                        Accepted QTL moves (to other interval)
                                        [0] Loc         0.890    (   0.381)
                                        [1] LocGtp      0.109    (   0.151)
                                        [2] LocGtpF     0.000    (   0.000)
                                        [3] ShRange     0.052    (   0.098)
                                        [4] LoRange     0.032    (   0.033)
                                        VAR Pr(add)  0.80

cycle 25000   LogL -2655.2    Fri, 15 Apr 2016, 14:49:49
-------------------------------------------------------------------------------
                                        Accepted RJS_QTL (%proposed)
                                        Birth        0.09  [0.40]
                                        Death        0.09  [0.40]
                                        Accepted QTL moves (to other interval)
                                        [0] Loc         0.889    (   0.363)
                                        [1] LocGtp      0.109    (   0.148)
                                        [2] LocGtpF     0.000    (   0.000)
                                        [3] ShRange     0.051    (   0.093)
                                        [4] LoRange     0.032    (   0.033)
                                        VAR Pr(add)  0.80

cycle 26000   LogL -2666.2    Fri, 15 Apr 2016, 14:50:02
-------------------------------------------------------------------------------
                                        Accepted RJS_QTL (%proposed)
                                        Birth        0.09  [0.40]
                                        Death        0.09  [0.40]
                                        Accepted QTL moves (to other interval)
                                        [0] Loc         0.889    (   0.358)
                                        [1] LocGtp      0.111    (   0.162)
                                        [2] LocGtpF     0.000    (   0.000)
                                        [3] ShRange     0.053    (   0.096)
                                        [4] LoRange     0.033    (   0.034)
                                        VAR Pr(add)  0.80

cycle 27000   LogL -2653.3    Fri, 15 Apr 2016, 14:50:14
-------------------------------------------------------------------------------
                                        Accepted RJS_QTL (%proposed)
                                        Birth        0.09  [0.40]
                                        Death        0.09  [0.40]
                                        Accepted QTL moves (to other interval)
                                        [0] Loc         0.889    (   0.356)
                                        [1] LocGtp      0.113    (   0.170)
                                        [2] LocGtpF     0.000    (   0.000)
                                        [3] ShRange     0.053    (   0.108)
                                        [4] LoRange     0.033    (   0.034)
                                        VAR Pr(add)  0.80

cycle 28000   LogL -2640.6    Fri, 15 Apr 2016, 14:50:29
-------------------------------------------------------------------------------
                                        Accepted RJS_QTL (%proposed)
                                        Birth        0.09  [0.40]
                                        Death        0.09  [0.40]
                                        Accepted QTL moves (to other interval)
                                        [0] Loc         0.889    (   0.359)
                                        [1] LocGtp      0.115    (   0.167)
                                        [2] LocGtpF     0.000    (   0.000)
                                        [3] ShRange     0.054    (   0.109)
                                        [4] LoRange     0.034    (   0.035)
                                        VAR Pr(add)  0.80

cycle 29000   LogL -2650.0    Fri, 15 Apr 2016, 14:50:42
-------------------------------------------------------------------------------
                                        Accepted RJS_QTL (%proposed)
                                        Birth        0.09  [0.40]
                                        Death        0.09  [0.40]
                                        Accepted QTL moves (to other interval)
                                        [0] Loc         0.889    (   0.401)
                                        [1] LocGtp      0.113    (   0.154)
                                        [2] LocGtpF     0.000    (   0.000)
                                        [3] ShRange     0.054    (   0.102)
                                        [4] LoRange     0.033    (   0.034)
                                        VAR Pr(add)  0.80

cycle 30000   LogL -2649.3    Fri, 15 Apr 2016, 14:50:55
-------------------------------------------------------------------------------
                                        Accepted RJS_QTL (%proposed)
                                        Birth        0.09  [0.40]
                                        Death        0.09  [0.40]
                                        Accepted QTL moves (to other interval)
                                        [0] Loc         0.889    (   0.414)
                                        [1] LocGtp      0.112    (   0.152)
                                        [2] LocGtpF     0.000    (   0.000)
                                        [3] ShRange     0.053    (   0.096)
                                        [4] LoRange     0.033    (   0.034)
                                        VAR Pr(add)  0.80

cycle 31000   LogL -2662.4    Fri, 15 Apr 2016, 14:51:11
-------------------------------------------------------------------------------
                                        Accepted RJS_QTL (%proposed)
                                        Birth        0.09  [0.40]
                                        Death        0.09  [0.40]
                                        Accepted QTL moves (to other interval)
                                        [0] Loc         0.888    (   0.432)
                                        [1] LocGtp      0.111    (   0.161)
                                        [2] LocGtpF     0.000    (   0.000)
                                        [3] ShRange     0.053    (   0.094)
                                        [4] LoRange     0.033    (   0.034)
                                        VAR Pr(add)  0.80

cycle 32000   LogL -2640.5    Fri, 15 Apr 2016, 14:51:30
-------------------------------------------------------------------------------
                                        Accepted RJS_QTL (%proposed)
                                        Birth        0.09  [0.40]
                                        Death        0.09  [0.40]
                                        Accepted QTL moves (to other interval)
                                        [0] Loc         0.888    (   0.443)
                                        [1] LocGtp      0.111    (   0.158)
                                        [2] LocGtpF     0.000    (   0.000)
                                        [3] ShRange     0.053    (   0.092)
                                        [4] LoRange     0.034    (   0.035)
                                        VAR Pr(add)  0.80

cycle 33000   LogL -2662.1    Fri, 15 Apr 2016, 14:51:47
-------------------------------------------------------------------------------
                                        Accepted RJS_QTL (%proposed)
                                        Birth        0.09  [0.40]
                                        Death        0.09  [0.40]
                                        Accepted QTL moves (to other interval)
                                        [0] Loc         0.888    (   0.451)
                                        [1] LocGtp      0.111    (   0.155)
                                        [2] LocGtpF     0.000    (   0.000)
                                        [3] ShRange     0.054    (   0.088)
                                        [4] LoRange     0.036    (   0.037)
                                        VAR Pr(add)  0.80

cycle 34000   LogL -2660.4    Fri, 15 Apr 2016, 14:52:03
-------------------------------------------------------------------------------
                                        Accepted RJS_QTL (%proposed)
                                        Birth        0.09  [0.40]
                                        Death        0.09  [0.40]
                                        Accepted QTL moves (to other interval)
                                        [0] Loc         0.888    (   0.450)
                                        [1] LocGtp      0.111    (   0.158)
                                        [2] LocGtpF     0.000    (   0.000)
                                        [3] ShRange     0.054    (   0.091)
                                        [4] LoRange     0.036    (   0.037)
                                        VAR Pr(add)  0.80

cycle 35000   LogL -2657.6    Fri, 15 Apr 2016, 14:52:16
-------------------------------------------------------------------------------
                                        Accepted RJS_QTL (%proposed)
                                        Birth        0.09  [0.40]
                                        Death        0.09  [0.40]
                                        Accepted QTL moves (to other interval)
                                        [0] Loc         0.887    (   0.446)
                                        [1] LocGtp      0.110    (   0.161)
                                        [2] LocGtpF     0.000    (   0.000)
                                        [3] ShRange     0.054    (   0.092)
                                        [4] LoRange     0.036    (   0.036)
                                        VAR Pr(add)  0.80

cycle 36000   LogL -2655.4    Fri, 15 Apr 2016, 14:52:33
-------------------------------------------------------------------------------
                                        Accepted RJS_QTL (%proposed)
                                        Birth        0.09  [0.40]
                                        Death        0.09  [0.40]
                                        Accepted QTL moves (to other interval)
                                        [0] Loc         0.886    (   0.464)
                                        [1] LocGtp      0.110    (   0.159)
                                        [2] LocGtpF     0.000    (   0.000)
                                        [3] ShRange     0.055    (   0.091)
                                        [4] LoRange     0.036    (   0.036)
                                        VAR Pr(add)  0.80

cycle 37000   LogL -2640.5    Fri, 15 Apr 2016, 14:52:48
-------------------------------------------------------------------------------
                                        Accepted RJS_QTL (%proposed)
                                        Birth        0.09  [0.40]
                                        Death        0.09  [0.40]
                                        Accepted QTL moves (to other interval)
                                        [0] Loc         0.886    (   0.471)
                                        [1] LocGtp      0.110    (   0.156)
                                        [2] LocGtpF     0.000    (   0.000)
                                        [3] ShRange     0.055    (   0.091)
                                        [4] LoRange     0.036    (   0.036)
                                        VAR Pr(add)  0.80

cycle 38000   LogL -2649.4    Fri, 15 Apr 2016, 14:53:03
-------------------------------------------------------------------------------
                                        Accepted RJS_QTL (%proposed)
                                        Birth        0.09  [0.40]
                                        Death        0.09  [0.40]
                                        Accepted QTL moves (to other interval)
                                        [0] Loc         0.886    (   0.473)
                                        [1] LocGtp      0.110    (   0.151)
                                        [2] LocGtpF     0.000    (   0.000)
                                        [3] ShRange     0.055    (   0.092)
                                        [4] LoRange     0.035    (   0.036)
                                        VAR Pr(add)  0.80

cycle 39000   LogL -2646.0    Fri, 15 Apr 2016, 14:53:17
-------------------------------------------------------------------------------
                                        Accepted RJS_QTL (%proposed)
                                        Birth        0.09  [0.40]
                                        Death        0.09  [0.40]
                                        Accepted QTL moves (to other interval)
                                        [0] Loc         0.887    (   0.475)
                                        [1] LocGtp      0.110    (   0.144)
                                        [2] LocGtpF     0.000    (   0.000)
                                        [3] ShRange     0.055    (   0.093)
                                        [4] LoRange     0.035    (   0.035)
                                        VAR Pr(add)  0.80

cycle 40000   LogL -2678.6    Fri, 15 Apr 2016, 14:53:29
-------------------------------------------------------------------------------
                                        Accepted RJS_QTL (%proposed)
                                        Birth        0.09  [0.40]
                                        Death        0.09  [0.40]
                                        Accepted QTL moves (to other interval)
                                        [0] Loc         0.887    (   0.474)
                                        [1] LocGtp      0.110    (   0.145)
                                        [2] LocGtpF     0.000    (   0.000)
                                        [3] ShRange     0.056    (   0.098)
                                        [4] LoRange     0.035    (   0.036)
                                        VAR Pr(add)  0.80

cycle 41000   LogL -2658.7    Fri, 15 Apr 2016, 14:53:42
-------------------------------------------------------------------------------
                                        Accepted RJS_QTL (%proposed)
                                        Birth        0.09  [0.40]
                                        Death        0.09  [0.40]
                                        Accepted QTL moves (to other interval)
                                        [0] Loc         0.887    (   0.472)
                                        [1] LocGtp      0.110    (   0.144)
                                        [2] LocGtpF     0.000    (   0.000)
                                        [3] ShRange     0.055    (   0.099)
                                        [4] LoRange     0.035    (   0.035)
                                        VAR Pr(add)  0.80

cycle 42000   LogL -2637.9    Fri, 15 Apr 2016, 14:53:55
-------------------------------------------------------------------------------
                                        Accepted RJS_QTL (%proposed)
                                        Birth        0.09  [0.40]
                                        Death        0.09  [0.40]
                                        Accepted QTL moves (to other interval)
                                        [0] Loc         0.888    (   0.472)
                                        [1] LocGtp      0.109    (   0.144)
                                        [2] LocGtpF     0.000    (   0.000)
                                        [3] ShRange     0.055    (   0.099)
                                        [4] LoRange     0.035    (   0.035)
                                        VAR Pr(add)  0.80

cycle 43000   LogL -2658.9    Fri, 15 Apr 2016, 14:54:08
-------------------------------------------------------------------------------
                                        Accepted RJS_QTL (%proposed)
                                        Birth        0.09  [0.40]
                                        Death        0.09  [0.40]
                                        Accepted QTL moves (to other interval)
                                        [0] Loc         0.887    (   0.463)
                                        [1] LocGtp      0.109    (   0.144)
                                        [2] LocGtpF     0.000    (   0.000)
                                        [3] ShRange     0.054    (   0.096)
                                        [4] LoRange     0.035    (   0.035)
                                        VAR Pr(add)  0.80

cycle 44000   LogL -2661.7    Fri, 15 Apr 2016, 14:54:21
-------------------------------------------------------------------------------
                                        Accepted RJS_QTL (%proposed)
                                        Birth        0.09  [0.40]
                                        Death        0.09  [0.40]
                                        Accepted QTL moves (to other interval)
                                        [0] Loc         0.887    (   0.454)
                                        [1] LocGtp      0.108    (   0.142)
                                        [2] LocGtpF     0.000    (   0.000)
                                        [3] ShRange     0.054    (   0.094)
                                        [4] LoRange     0.035    (   0.035)
                                        VAR Pr(add)  0.80

cycle 45000   LogL -2651.9    Fri, 15 Apr 2016, 14:54:35
-------------------------------------------------------------------------------
                                        Accepted RJS_QTL (%proposed)
                                        Birth        0.09  [0.40]
                                        Death        0.09  [0.40]
                                        Accepted QTL moves (to other interval)
                                        [0] Loc         0.888    (   0.451)
                                        [1] LocGtp      0.108    (   0.141)
                                        [2] LocGtpF     0.000    (   0.000)
                                        [3] ShRange     0.055    (   0.095)
                                        [4] LoRange     0.036    (   0.035)
                                        VAR Pr(add)  0.80

cycle 46000   LogL -2650.9    Fri, 15 Apr 2016, 14:54:49
-------------------------------------------------------------------------------
                                        Accepted RJS_QTL (%proposed)
                                        Birth        0.09  [0.40]
                                        Death        0.09  [0.40]
                                        Accepted QTL moves (to other interval)
                                        [0] Loc         0.886    (   0.433)
                                        [1] LocGtp      0.108    (   0.143)
                                        [2] LocGtpF     0.000    (   0.000)
                                        [3] ShRange     0.055    (   0.089)
                                        [4] LoRange     0.036    (   0.035)
                                        VAR Pr(add)  0.80

cycle 47000   LogL -2652.5    Fri, 15 Apr 2016, 14:55:02
-------------------------------------------------------------------------------
                                        Accepted RJS_QTL (%proposed)
                                        Birth        0.09  [0.40]
                                        Death        0.09  [0.40]
                                        Accepted QTL moves (to other interval)
                                        [0] Loc         0.886    (   0.430)
                                        [1] LocGtp      0.108    (   0.144)
                                        [2] LocGtpF     0.000    (   0.000)
                                        [3] ShRange     0.055    (   0.090)
                                        [4] LoRange     0.036    (   0.035)
                                        VAR Pr(add)  0.80

cycle 48000   LogL -2656.1    Fri, 15 Apr 2016, 14:55:16
-------------------------------------------------------------------------------
                                        Accepted RJS_QTL (%proposed)
                                        Birth        0.09  [0.40]
                                        Death        0.09  [0.40]
                                        Accepted QTL moves (to other interval)
                                        [0] Loc         0.886    (   0.425)
                                        [1] LocGtp      0.108    (   0.144)
                                        [2] LocGtpF     0.000    (   0.000)
                                        [3] ShRange     0.055    (   0.092)
                                        [4] LoRange     0.036    (   0.035)
                                        VAR Pr(add)  0.80

cycle 49000   LogL -2658.0    Fri, 15 Apr 2016, 14:55:28
-------------------------------------------------------------------------------
                                        Accepted RJS_QTL (%proposed)
                                        Birth        0.09  [0.40]
                                        Death        0.09  [0.40]
                                        Accepted QTL moves (to other interval)
                                        [0] Loc         0.886    (   0.426)
                                        [1] LocGtp      0.108    (   0.144)
                                        [2] LocGtpF     0.000    (   0.000)
                                        [3] ShRange     0.054    (   0.095)
                                        [4] LoRange     0.036    (   0.035)
                                        VAR Pr(add)  0.79

cycle 50000   LogL -2668.7    Fri, 15 Apr 2016, 14:55:40
-------------------------------------------------------------------------------
                                        Accepted RJS_QTL (%proposed)
                                        Birth        0.09  [0.40]
                                        Death        0.08  [0.40]
                                        Accepted QTL moves (to other interval)
                                        [0] Loc         0.887    (   0.422)
                                        [1] LocGtp      0.108    (   0.142)
                                        [2] LocGtpF     0.000    (   0.000)
                                        [3] ShRange     0.055    (   0.093)
                                        [4] LoRange     0.035    (   0.035)
                                        VAR Pr(add)  0.79

cycle 51000   LogL -2649.2    Fri, 15 Apr 2016, 14:55:54
-------------------------------------------------------------------------------
                                        Accepted RJS_QTL (%proposed)
                                        Birth        0.09  [0.40]
                                        Death        0.09  [0.40]
                                        Accepted QTL moves (to other interval)
                                        [0] Loc         0.887    (   0.411)
                                        [1] LocGtp      0.109    (   0.139)
                                        [2] LocGtpF     0.000    (   0.000)
                                        [3] ShRange     0.055    (   0.093)
                                        [4] LoRange     0.036    (   0.035)
                                        VAR Pr(add)  0.79

cycle 52000   LogL -2646.0    Fri, 15 Apr 2016, 14:56:07
-------------------------------------------------------------------------------
                                        Accepted RJS_QTL (%proposed)
                                        Birth        0.09  [0.40]
                                        Death        0.09  [0.40]
                                        Accepted QTL moves (to other interval)
                                        [0] Loc         0.886    (   0.408)
                                        [1] LocGtp      0.108    (   0.138)
                                        [2] LocGtpF     0.000    (   0.000)
                                        [3] ShRange     0.054    (   0.092)
                                        [4] LoRange     0.035    (   0.035)
                                        VAR Pr(add)  0.79

cycle 53000   LogL -2634.7    Fri, 15 Apr 2016, 14:56:20
-------------------------------------------------------------------------------
                                        Accepted RJS_QTL (%proposed)
                                        Birth        0.09  [0.40]
                                        Death        0.08  [0.40]
                                        Accepted QTL moves (to other interval)
                                        [0] Loc         0.886    (   0.407)
                                        [1] LocGtp      0.107    (   0.140)
                                        [2] LocGtpF     0.000    (   0.000)
                                        [3] ShRange     0.054    (   0.093)
                                        [4] LoRange     0.034    (   0.034)
                                        VAR Pr(add)  0.79

cycle 54000   LogL -2630.4    Fri, 15 Apr 2016, 14:56:33
-------------------------------------------------------------------------------
                                        Accepted RJS_QTL (%proposed)
                                        Birth        0.09  [0.40]
                                        Death        0.08  [0.40]
                                        Accepted QTL moves (to other interval)
                                        [0] Loc         0.887    (   0.404)
                                        [1] LocGtp      0.106    (   0.142)
                                        [2] LocGtpF     0.000    (   0.000)
                                        [3] ShRange     0.053    (   0.093)
                                        [4] LoRange     0.034    (   0.034)
                                        VAR Pr(add)  0.79

cycle 55000   LogL -2644.3    Fri, 15 Apr 2016, 14:56:46
-------------------------------------------------------------------------------
                                        Accepted RJS_QTL (%proposed)
                                        Birth        0.08  [0.40]
                                        Death        0.08  [0.40]
                                        Accepted QTL moves (to other interval)
                                        [0] Loc         0.888    (   0.404)
                                        [1] LocGtp      0.105    (   0.144)
                                        [2] LocGtpF     0.000    (   0.000)
                                        [3] ShRange     0.053    (   0.095)
                                        [4] LoRange     0.034    (   0.034)
                                        VAR Pr(add)  0.79

cycle 56000   LogL -2641.9    Fri, 15 Apr 2016, 14:56:59
-------------------------------------------------------------------------------
                                        Accepted RJS_QTL (%proposed)
                                        Birth        0.08  [0.40]
                                        Death        0.08  [0.40]
                                        Accepted QTL moves (to other interval)
                                        [0] Loc         0.888    (   0.403)
                                        [1] LocGtp      0.105    (   0.146)
                                        [2] LocGtpF     0.000    (   0.000)
                                        [3] ShRange     0.053    (   0.097)
                                        [4] LoRange     0.035    (   0.035)
                                        VAR Pr(add)  0.79

cycle 57000   LogL -2640.7    Fri, 15 Apr 2016, 14:57:12
-------------------------------------------------------------------------------
                                        Accepted RJS_QTL (%proposed)
                                        Birth        0.08  [0.40]
                                        Death        0.08  [0.40]
                                        Accepted QTL moves (to other interval)
                                        [0] Loc         0.889    (   0.402)
                                        [1] LocGtp      0.105    (   0.150)
                                        [2] LocGtpF     0.000    (   0.000)
                                        [3] ShRange     0.053    (   0.097)
                                        [4] LoRange     0.035    (   0.035)
                                        VAR Pr(add)  0.79

cycle 58000   LogL -2656.6    Fri, 15 Apr 2016, 14:57:25
-------------------------------------------------------------------------------
                                        Accepted RJS_QTL (%proposed)
                                        Birth        0.08  [0.40]
                                        Death        0.08  [0.40]
                                        Accepted QTL moves (to other interval)
                                        [0] Loc         0.889    (   0.400)
                                        [1] LocGtp      0.105    (   0.153)
                                        [2] LocGtpF     0.000    (   0.000)
                                        [3] ShRange     0.053    (   0.098)
                                        [4] LoRange     0.035    (   0.035)
                                        VAR Pr(add)  0.79

cycle 59000   LogL -2649.1    Fri, 15 Apr 2016, 14:57:38
-------------------------------------------------------------------------------
                                        Accepted RJS_QTL (%proposed)
                                        Birth        0.08  [0.40]
                                        Death        0.08  [0.40]
                                        Accepted QTL moves (to other interval)
                                        [0] Loc         0.889    (   0.397)
                                        [1] LocGtp      0.105    (   0.154)
                                        [2] LocGtpF     0.000    (   0.000)
                                        [3] ShRange     0.054    (   0.102)
                                        [4] LoRange     0.035    (   0.035)
                                        VAR Pr(add)  0.79

cycle 60000   LogL -2650.6    Fri, 15 Apr 2016, 14:57:50
-------------------------------------------------------------------------------
                                        Accepted RJS_QTL (%proposed)
                                        Birth        0.08  [0.40]
                                        Death        0.08  [0.40]
                                        Accepted QTL moves (to other interval)
                                        [0] Loc         0.889    (   0.397)
                                        [1] LocGtp      0.104    (   0.155)
                                        [2] LocGtpF     0.000    (   0.000)
                                        [3] ShRange     0.053    (   0.103)
                                        [4] LoRange     0.035    (   0.035)
                                        VAR Pr(add)  0.79

cycle 61000   LogL -2640.2    Fri, 15 Apr 2016, 14:58:02
-------------------------------------------------------------------------------
                                        Accepted RJS_QTL (%proposed)
                                        Birth        0.08  [0.40]
                                        Death        0.08  [0.40]
                                        Accepted QTL moves (to other interval)
                                        [0] Loc         0.890    (   0.398)
                                        [1] LocGtp      0.104    (   0.156)
                                        [2] LocGtpF     0.000    (   0.000)
                                        [3] ShRange     0.053    (   0.104)
                                        [4] LoRange     0.035    (   0.035)
                                        VAR Pr(add)  0.79

cycle 62000   LogL -2647.9    Fri, 15 Apr 2016, 14:58:15
-------------------------------------------------------------------------------
                                        Accepted RJS_QTL (%proposed)
                                        Birth        0.08  [0.40]
                                        Death        0.08  [0.40]
                                        Accepted QTL moves (to other interval)
                                        [0] Loc         0.891    (   0.400)
                                        [1] LocGtp      0.103    (   0.162)
                                        [2] LocGtpF     0.000    (   0.000)
                                        [3] ShRange     0.053    (   0.105)
                                        [4] LoRange     0.035    (   0.035)
                                        VAR Pr(add)  0.79

cycle 63000   LogL -2655.7    Fri, 15 Apr 2016, 14:58:28
-------------------------------------------------------------------------------
                                        Accepted RJS_QTL (%proposed)
                                        Birth        0.08  [0.40]
                                        Death        0.08  [0.40]
                                        Accepted QTL moves (to other interval)
                                        [0] Loc         0.891    (   0.399)
                                        [1] LocGtp      0.103    (   0.160)
                                        [2] LocGtpF     0.000    (   0.000)
                                        [3] ShRange     0.053    (   0.106)
                                        [4] LoRange     0.035    (   0.035)
                                        VAR Pr(add)  0.79

cycle 64000   LogL -2652.7    Fri, 15 Apr 2016, 14:58:40
-------------------------------------------------------------------------------
                                        Accepted RJS_QTL (%proposed)
                                        Birth        0.08  [0.40]
                                        Death        0.08  [0.40]
                                        Accepted QTL moves (to other interval)
                                        [0] Loc         0.891    (   0.402)
                                        [1] LocGtp      0.102    (   0.158)
                                        [2] LocGtpF     0.000    (   0.000)
                                        [3] ShRange     0.053    (   0.104)
                                        [4] LoRange     0.035    (   0.035)
                                        VAR Pr(add)  0.79

cycle 65000   LogL -2673.0    Fri, 15 Apr 2016, 14:58:51
-------------------------------------------------------------------------------
                                        Accepted RJS_QTL (%proposed)
                                        Birth        0.08  [0.40]
                                        Death        0.08  [0.40]
                                        Accepted QTL moves (to other interval)
                                        [0] Loc         0.891    (   0.403)
                                        [1] LocGtp      0.103    (   0.158)
                                        [2] LocGtpF     0.000    (   0.000)
                                        [3] ShRange     0.053    (   0.104)
                                        [4] LoRange     0.035    (   0.035)
                                        VAR Pr(add)  0.79

cycle 66000   LogL -2654.0    Fri, 15 Apr 2016, 14:59:04
-------------------------------------------------------------------------------
                                        Accepted RJS_QTL (%proposed)
                                        Birth        0.08  [0.40]
                                        Death        0.08  [0.40]
                                        Accepted QTL moves (to other interval)
                                        [0] Loc         0.891    (   0.401)
                                        [1] LocGtp      0.102    (   0.158)
                                        [2] LocGtpF     0.000    (   0.000)
                                        [3] ShRange     0.053    (   0.104)
                                        [4] LoRange     0.035    (   0.035)
                                        VAR Pr(add)  0.79

cycle 67000   LogL -2665.1    Fri, 15 Apr 2016, 14:59:16
-------------------------------------------------------------------------------
                                        Accepted RJS_QTL (%proposed)
                                        Birth        0.08  [0.40]
                                        Death        0.08  [0.40]
                                        Accepted QTL moves (to other interval)
                                        [0] Loc         0.891    (   0.396)
                                        [1] LocGtp      0.102    (   0.157)
                                        [2] LocGtpF     0.000    (   0.000)
                                        [3] ShRange     0.053    (   0.103)
                                        [4] LoRange     0.035    (   0.035)
                                        VAR Pr(add)  0.79

cycle 68000   LogL -2673.5    Fri, 15 Apr 2016, 14:59:28
-------------------------------------------------------------------------------
                                        Accepted RJS_QTL (%proposed)
                                        Birth        0.08  [0.40]
                                        Death        0.08  [0.40]
                                        Accepted QTL moves (to other interval)
                                        [0] Loc         0.891    (   0.392)
                                        [1] LocGtp      0.103    (   0.159)
                                        [2] LocGtpF     0.000    (   0.000)
                                        [3] ShRange     0.053    (   0.102)
                                        [4] LoRange     0.035    (   0.036)
                                        VAR Pr(add)  0.79

cycle 69000   LogL -2665.4    Fri, 15 Apr 2016, 14:59:39
-------------------------------------------------------------------------------
                                        Accepted RJS_QTL (%proposed)
                                        Birth        0.08  [0.40]
                                        Death        0.08  [0.40]
                                        Accepted QTL moves (to other interval)
                                        [0] Loc         0.891    (   0.390)
                                        [1] LocGtp      0.103    (   0.159)
                                        [2] LocGtpF     0.000    (   0.000)
                                        [3] ShRange     0.053    (   0.102)
                                        [4] LoRange     0.035    (   0.036)
                                        VAR Pr(add)  0.79

cycle 70000   LogL -2656.7    Fri, 15 Apr 2016, 14:59:52
-------------------------------------------------------------------------------
                                        Accepted RJS_QTL (%proposed)
                                        Birth        0.08  [0.40]
                                        Death        0.08  [0.40]
                                        Accepted QTL moves (to other interval)
                                        [0] Loc         0.891    (   0.391)
                                        [1] LocGtp      0.103    (   0.157)
                                        [2] LocGtpF     0.000    (   0.000)
                                        [3] ShRange     0.053    (   0.102)
                                        [4] LoRange     0.035    (   0.035)
                                        VAR Pr(add)  0.79

cycle 71000   LogL -2651.3    Fri, 15 Apr 2016, 15:00:05
-------------------------------------------------------------------------------
                                        Accepted RJS_QTL (%proposed)
                                        Birth        0.08  [0.40]
                                        Death        0.08  [0.40]
                                        Accepted QTL moves (to other interval)
                                        [0] Loc         0.891    (   0.392)
                                        [1] LocGtp      0.103    (   0.157)
                                        [2] LocGtpF     0.000    (   0.000)
                                        [3] ShRange     0.053    (   0.102)
                                        [4] LoRange     0.035    (   0.035)
                                        VAR Pr(add)  0.79

cycle 72000   LogL -2653.1    Fri, 15 Apr 2016, 15:00:19
-------------------------------------------------------------------------------
                                        Accepted RJS_QTL (%proposed)
                                        Birth        0.08  [0.40]
                                        Death        0.08  [0.40]
                                        Accepted QTL moves (to other interval)
                                        [0] Loc         0.890    (   0.391)
                                        [1] LocGtp      0.103    (   0.160)
                                        [2] LocGtpF     0.000    (   0.000)
                                        [3] ShRange     0.053    (   0.103)
                                        [4] LoRange     0.035    (   0.035)
                                        VAR Pr(add)  0.79

cycle 73000   LogL -2672.5    Fri, 15 Apr 2016, 15:00:31
-------------------------------------------------------------------------------
                                        Accepted RJS_QTL (%proposed)
                                        Birth        0.08  [0.40]
                                        Death        0.08  [0.40]
                                        Accepted QTL moves (to other interval)
                                        [0] Loc         0.890    (   0.391)
                                        [1] LocGtp      0.102    (   0.158)
                                        [2] LocGtpF     0.000    (   0.000)
                                        [3] ShRange     0.053    (   0.104)
                                        [4] LoRange     0.035    (   0.035)
                                        VAR Pr(add)  0.79

cycle 74000   LogL -2660.2    Fri, 15 Apr 2016, 15:00:43
-------------------------------------------------------------------------------
                                        Accepted RJS_QTL (%proposed)
                                        Birth        0.08  [0.40]
                                        Death        0.08  [0.40]
                                        Accepted QTL moves (to other interval)
                                        [0] Loc         0.890    (   0.388)
                                        [1] LocGtp      0.102    (   0.159)
                                        [2] LocGtpF     0.000    (   0.000)
                                        [3] ShRange     0.053    (   0.104)
                                        [4] LoRange     0.035    (   0.035)
                                        VAR Pr(add)  0.79

cycle 75000   LogL -2658.9    Fri, 15 Apr 2016, 15:00:57
-------------------------------------------------------------------------------
                                        Accepted RJS_QTL (%proposed)
                                        Birth        0.08  [0.40]
                                        Death        0.08  [0.40]
                                        Accepted QTL moves (to other interval)
                                        [0] Loc         0.890    (   0.387)
                                        [1] LocGtp      0.102    (   0.160)
                                        [2] LocGtpF     0.000    (   0.000)
                                        [3] ShRange     0.053    (   0.104)
                                        [4] LoRange     0.035    (   0.035)
                                        VAR Pr(add)  0.79

cycle 76000   LogL -2645.5    Fri, 15 Apr 2016, 15:01:10
-------------------------------------------------------------------------------
                                        Accepted RJS_QTL (%proposed)
                                        Birth        0.08  [0.40]
                                        Death        0.08  [0.40]
                                        Accepted QTL moves (to other interval)
                                        [0] Loc         0.890    (   0.385)
                                        [1] LocGtp      0.103    (   0.159)
                                        [2] LocGtpF     0.000    (   0.000)
                                        [3] ShRange     0.053    (   0.104)
                                        [4] LoRange     0.036    (   0.036)
                                        VAR Pr(add)  0.79

cycle 77000   LogL -2644.5    Fri, 15 Apr 2016, 15:01:22
-------------------------------------------------------------------------------
                                        Accepted RJS_QTL (%proposed)
                                        Birth        0.08  [0.40]
                                        Death        0.08  [0.40]
                                        Accepted QTL moves (to other interval)
                                        [0] Loc         0.890    (   0.384)
                                        [1] LocGtp      0.103    (   0.158)
                                        [2] LocGtpF     0.000    (   0.000)
                                        [3] ShRange     0.053    (   0.105)
                                        [4] LoRange     0.036    (   0.036)
                                        VAR Pr(add)  0.79

cycle 78000   LogL -2645.6    Fri, 15 Apr 2016, 15:01:34
-------------------------------------------------------------------------------
                                        Accepted RJS_QTL (%proposed)
                                        Birth        0.08  [0.40]
                                        Death        0.08  [0.40]
                                        Accepted QTL moves (to other interval)
                                        [0] Loc         0.890    (   0.384)
                                        [1] LocGtp      0.102    (   0.159)
                                        [2] LocGtpF     0.000    (   0.000)
                                        [3] ShRange     0.053    (   0.106)
                                        [4] LoRange     0.036    (   0.036)
                                        VAR Pr(add)  0.79

cycle 79000   LogL -2652.5    Fri, 15 Apr 2016, 15:01:46
-------------------------------------------------------------------------------
                                        Accepted RJS_QTL (%proposed)
                                        Birth        0.08  [0.40]
                                        Death        0.08  [0.40]
                                        Accepted QTL moves (to other interval)
                                        [0] Loc         0.890    (   0.383)
                                        [1] LocGtp      0.102    (   0.158)
                                        [2] LocGtpF     0.000    (   0.000)
                                        [3] ShRange     0.053    (   0.107)
                                        [4] LoRange     0.036    (   0.036)
                                        VAR Pr(add)  0.79

cycle 80000   LogL -2649.4    Fri, 15 Apr 2016, 15:01:58
-------------------------------------------------------------------------------
                                        Accepted RJS_QTL (%proposed)
                                        Birth        0.08  [0.40]
                                        Death        0.08  [0.40]
                                        Accepted QTL moves (to other interval)
                                        [0] Loc         0.891    (   0.382)
                                        [1] LocGtp      0.101    (   0.157)
                                        [2] LocGtpF     0.000    (   0.000)
                                        [3] ShRange     0.053    (   0.107)
                                        [4] LoRange     0.036    (   0.036)
                                        VAR Pr(add)  0.79

cycle 81000   LogL -2632.0    Fri, 15 Apr 2016, 15:02:11
-------------------------------------------------------------------------------
                                        Accepted RJS_QTL (%proposed)
                                        Birth        0.08  [0.40]
                                        Death        0.08  [0.40]
                                        Accepted QTL moves (to other interval)
                                        [0] Loc         0.891    (   0.377)
                                        [1] LocGtp      0.101    (   0.155)
                                        [2] LocGtpF     0.000    (   0.000)
                                        [3] ShRange     0.053    (   0.105)
                                        [4] LoRange     0.036    (   0.036)
                                        VAR Pr(add)  0.79

cycle 82000   LogL -2660.3    Fri, 15 Apr 2016, 15:02:23
-------------------------------------------------------------------------------
                                        Accepted RJS_QTL (%proposed)
                                        Birth        0.08  [0.40]
                                        Death        0.08  [0.40]
                                        Accepted QTL moves (to other interval)
                                        [0] Loc         0.891    (   0.373)
                                        [1] LocGtp      0.100    (   0.155)
                                        [2] LocGtpF     0.000    (   0.000)
                                        [3] ShRange     0.052    (   0.105)
                                        [4] LoRange     0.036    (   0.036)
                                        VAR Pr(add)  0.79

cycle 83000   LogL -2638.3    Fri, 15 Apr 2016, 15:02:35
-------------------------------------------------------------------------------
                                        Accepted RJS_QTL (%proposed)
                                        Birth        0.08  [0.40]
                                        Death        0.08  [0.40]
                                        Accepted QTL moves (to other interval)
                                        [0] Loc         0.890    (   0.367)
                                        [1] LocGtp      0.100    (   0.155)
                                        [2] LocGtpF     0.000    (   0.000)
                                        [3] ShRange     0.052    (   0.105)
                                        [4] LoRange     0.036    (   0.036)
                                        VAR Pr(add)  0.79

cycle 84000   LogL -2661.6    Fri, 15 Apr 2016, 15:02:48
-------------------------------------------------------------------------------
                                        Accepted RJS_QTL (%proposed)
                                        Birth        0.08  [0.40]
                                        Death        0.08  [0.40]
                                        Accepted QTL moves (to other interval)
                                        [0] Loc         0.890    (   0.365)
                                        [1] LocGtp      0.101    (   0.155)
                                        [2] LocGtpF     0.000    (   0.000)
                                        [3] ShRange     0.052    (   0.106)
                                        [4] LoRange     0.036    (   0.036)
                                        VAR Pr(add)  0.79

cycle 85000   LogL -2664.3    Fri, 15 Apr 2016, 15:03:02
-------------------------------------------------------------------------------
                                        Accepted RJS_QTL (%proposed)
                                        Birth        0.08  [0.40]
                                        Death        0.08  [0.40]
                                        Accepted QTL moves (to other interval)
                                        [0] Loc         0.890    (   0.369)
                                        [1] LocGtp      0.101    (   0.156)
                                        [2] LocGtpF     0.000    (   0.000)
                                        [3] ShRange     0.052    (   0.104)
                                        [4] LoRange     0.036    (   0.036)
                                        VAR Pr(add)  0.79

cycle 86000   LogL -2659.7    Fri, 15 Apr 2016, 15:03:14
-------------------------------------------------------------------------------
                                        Accepted RJS_QTL (%proposed)
                                        Birth        0.08  [0.40]
                                        Death        0.08  [0.40]
                                        Accepted QTL moves (to other interval)
                                        [0] Loc         0.891    (   0.370)
                                        [1] LocGtp      0.101    (   0.157)
                                        [2] LocGtpF     0.000    (   0.000)
                                        [3] ShRange     0.052    (   0.103)
                                        [4] LoRange     0.035    (   0.036)
                                        VAR Pr(add)  0.79

cycle 87000   LogL -2644.3    Fri, 15 Apr 2016, 15:03:28
-------------------------------------------------------------------------------
                                        Accepted RJS_QTL (%proposed)
                                        Birth        0.08  [0.40]
                                        Death        0.08  [0.40]
                                        Accepted QTL moves (to other interval)
                                        [0] Loc         0.891    (   0.372)
                                        [1] LocGtp      0.101    (   0.159)
                                        [2] LocGtpF     0.000    (   0.000)
                                        [3] ShRange     0.052    (   0.103)
                                        [4] LoRange     0.036    (   0.036)
                                        VAR Pr(add)  0.79

cycle 88000   LogL -2643.5    Fri, 15 Apr 2016, 15:03:40
-------------------------------------------------------------------------------
                                        Accepted RJS_QTL (%proposed)
                                        Birth        0.08  [0.40]
                                        Death        0.08  [0.40]
                                        Accepted QTL moves (to other interval)
                                        [0] Loc         0.891    (   0.371)
                                        [1] LocGtp      0.101    (   0.161)
                                        [2] LocGtpF     0.000    (   0.000)
                                        [3] ShRange     0.052    (   0.102)
                                        [4] LoRange     0.036    (   0.036)
                                        VAR Pr(add)  0.79

cycle 89000   LogL -2654.6    Fri, 15 Apr 2016, 15:03:55
-------------------------------------------------------------------------------
                                        Accepted RJS_QTL (%proposed)
                                        Birth        0.08  [0.40]
                                        Death        0.08  [0.40]
                                        Accepted QTL moves (to other interval)
                                        [0] Loc         0.892    (   0.375)
                                        [1] LocGtp      0.102    (   0.163)
                                        [2] LocGtpF     0.000    (   0.000)
                                        [3] ShRange     0.053    (   0.101)
                                        [4] LoRange     0.036    (   0.036)
                                        VAR Pr(add)  0.79

cycle 90000   LogL -2648.3    Fri, 15 Apr 2016, 15:04:07
-------------------------------------------------------------------------------
                                        Accepted RJS_QTL (%proposed)
                                        Birth        0.08  [0.40]
                                        Death        0.08  [0.40]
                                        Accepted QTL moves (to other interval)
                                        [0] Loc         0.892    (   0.375)
                                        [1] LocGtp      0.102    (   0.163)
                                        [2] LocGtpF     0.000    (   0.000)
                                        [3] ShRange     0.052    (   0.102)
                                        [4] LoRange     0.036    (   0.036)
                                        VAR Pr(add)  0.79

cycle 91000   LogL -2656.3    Fri, 15 Apr 2016, 15:04:19
-------------------------------------------------------------------------------
                                        Accepted RJS_QTL (%proposed)
                                        Birth        0.08  [0.40]
                                        Death        0.08  [0.40]
                                        Accepted QTL moves (to other interval)
                                        [0] Loc         0.892    (   0.375)
                                        [1] LocGtp      0.101    (   0.164)
                                        [2] LocGtpF     0.000    (   0.000)
                                        [3] ShRange     0.053    (   0.104)
                                        [4] LoRange     0.036    (   0.037)
                                        VAR Pr(add)  0.79

cycle 92000   LogL -2656.6    Fri, 15 Apr 2016, 15:04:32
-------------------------------------------------------------------------------
                                        Accepted RJS_QTL (%proposed)
                                        Birth        0.08  [0.40]
                                        Death        0.08  [0.40]
                                        Accepted QTL moves (to other interval)
                                        [0] Loc         0.892    (   0.370)
                                        [1] LocGtp      0.101    (   0.161)
                                        [2] LocGtpF     0.000    (   0.000)
                                        [3] ShRange     0.052    (   0.102)
                                        [4] LoRange     0.036    (   0.037)
                                        VAR Pr(add)  0.79

cycle 93000   LogL -2652.8    Fri, 15 Apr 2016, 15:04:48
-------------------------------------------------------------------------------
                                        Accepted RJS_QTL (%proposed)
                                        Birth        0.08  [0.40]
                                        Death        0.08  [0.40]
                                        Accepted QTL moves (to other interval)
                                        [0] Loc         0.892    (   0.372)
                                        [1] LocGtp      0.102    (   0.160)
                                        [2] LocGtpF     0.000    (   0.000)
                                        [3] ShRange     0.053    (   0.104)
                                        [4] LoRange     0.037    (   0.037)
                                        VAR Pr(add)  0.79

cycle 94000   LogL -2664.9    Fri, 15 Apr 2016, 15:05:02
-------------------------------------------------------------------------------
                                        Accepted RJS_QTL (%proposed)
                                        Birth        0.08  [0.40]
                                        Death        0.08  [0.40]
                                        Accepted QTL moves (to other interval)
                                        [0] Loc         0.892    (   0.374)
                                        [1] LocGtp      0.102    (   0.160)
                                        [2] LocGtpF     0.000    (   0.000)
                                        [3] ShRange     0.052    (   0.103)
                                        [4] LoRange     0.037    (   0.037)
                                        VAR Pr(add)  0.79

cycle 95000   LogL -2656.9    Fri, 15 Apr 2016, 15:05:15
-------------------------------------------------------------------------------
                                        Accepted RJS_QTL (%proposed)
                                        Birth        0.08  [0.40]
                                        Death        0.08  [0.40]
                                        Accepted QTL moves (to other interval)
                                        [0] Loc         0.892    (   0.371)
                                        [1] LocGtp      0.103    (   0.159)
                                        [2] LocGtpF     0.000    (   0.000)
                                        [3] ShRange     0.053    (   0.102)
                                        [4] LoRange     0.037    (   0.037)
                                        VAR Pr(add)  0.79

cycle 96000   LogL -2652.5    Fri, 15 Apr 2016, 15:05:28
-------------------------------------------------------------------------------
                                        Accepted RJS_QTL (%proposed)
                                        Birth        0.08  [0.40]
                                        Death        0.08  [0.40]
                                        Accepted QTL moves (to other interval)
                                        [0] Loc         0.891    (   0.368)
                                        [1] LocGtp      0.102    (   0.158)
                                        [2] LocGtpF     0.000    (   0.000)
                                        [3] ShRange     0.053    (   0.100)
                                        [4] LoRange     0.037    (   0.037)
                                        VAR Pr(add)  0.79

cycle 97000   LogL -2650.9    Fri, 15 Apr 2016, 15:05:40
-------------------------------------------------------------------------------
                                        Accepted RJS_QTL (%proposed)
                                        Birth        0.08  [0.40]
                                        Death        0.08  [0.40]
                                        Accepted QTL moves (to other interval)
                                        [0] Loc         0.891    (   0.364)
                                        [1] LocGtp      0.102    (   0.157)
                                        [2] LocGtpF     0.000    (   0.000)
                                        [3] ShRange     0.053    (   0.100)
                                        [4] LoRange     0.037    (   0.037)
                                        VAR Pr(add)  0.79

cycle 98000   LogL -2654.0    Fri, 15 Apr 2016, 15:05:55
-------------------------------------------------------------------------------
                                        Accepted RJS_QTL (%proposed)
                                        Birth        0.08  [0.40]
                                        Death        0.08  [0.40]
                                        Accepted QTL moves (to other interval)
                                        [0] Loc         0.891    (   0.363)
                                        [1] LocGtp      0.102    (   0.155)
                                        [2] LocGtpF     0.000    (   0.000)
                                        [3] ShRange     0.052    (   0.098)
                                        [4] LoRange     0.037    (   0.037)
                                        VAR Pr(add)  0.79

cycle 99000   LogL -2659.7    Fri, 15 Apr 2016, 15:06:07
-------------------------------------------------------------------------------
                                        Accepted RJS_QTL (%proposed)
                                        Birth        0.08  [0.40]
                                        Death        0.08  [0.40]
                                        Accepted QTL moves (to other interval)
                                        [0] Loc         0.891    (   0.366)
                                        [1] LocGtp      0.102    (   0.156)
                                        [2] LocGtpF     0.000    (   0.000)
                                        [3] ShRange     0.052    (   0.100)
                                        [4] LoRange     0.037    (   0.037)
                                        VAR Pr(add)  0.79


Check MCMC convergence: Target-ESS = 101

------------------------------------------------------------------------------
READ SAMPLES OF GENETIC PARAMETERS
File '/scratch/lfs/mangandi/15PcLG.1/genpar.out': 999 * 9 rows and columns


------------------------------------------------------------------------------
EFFECTIVE SAMPLE SIZE (ESS)
 Reference: Sorensen, Andersen, et al (1995) Genet Sel Evol 27:229-249
            Geyer (1992) Stat Sci 7:473-511
  delta = largest initial positive sequence (cf. Geyer-1992)
  var0  = lag-0 autocovariance
  var   = Monte Carlo variance
  ECS   = effective chain size
Variable       delta     var0        var         ECS
mean1             14   127.80207     1.64847      77
vERR11            11  1983.85002     6.93371     286
nQTL               8     0.57980     0.00124     466
vQTL11            18 12033.69663   131.24044      91
No convergence        : Length increased up to 131168

cycle 100000  LogL -2641.5    Fri, 15 Apr 2016, 15:06:18
-------------------------------------------------------------------------------
                                        Accepted RJS_QTL (%proposed)
                                        Birth        0.08  [0.40]
                                        Death        0.08  [0.40]
                                        Accepted QTL moves (to other interval)
                                        [0] Loc         0.891    (   0.367)
                                        [1] LocGtp      0.101    (   0.157)
                                        [2] LocGtpF     0.000    (   0.000)
                                        [3] ShRange     0.052    (   0.099)
                                        [4] LoRange     0.037    (   0.037)
                                        VAR Pr(add)  0.79

cycle 101000  LogL -2648.4    Fri, 15 Apr 2016, 15:06:30
-------------------------------------------------------------------------------
                                        Accepted RJS_QTL (%proposed)
                                        Birth        0.08  [0.40]
                                        Death        0.08  [0.40]
                                        Accepted QTL moves (to other interval)
                                        [0] Loc         0.892    (   0.366)
                                        [1] LocGtp      0.101    (   0.157)
                                        [2] LocGtpF     0.000    (   0.000)
                                        [3] ShRange     0.052    (   0.099)
                                        [4] LoRange     0.037    (   0.037)
                                        VAR Pr(add)  0.79

cycle 102000  LogL -2650.9    Fri, 15 Apr 2016, 15:06:43
-------------------------------------------------------------------------------
                                        Accepted RJS_QTL (%proposed)
                                        Birth        0.08  [0.40]
                                        Death        0.08  [0.40]
                                        Accepted QTL moves (to other interval)
                                        [0] Loc         0.892    (   0.366)
                                        [1] LocGtp      0.101    (   0.158)
                                        [2] LocGtpF     0.000    (   0.000)
                                        [3] ShRange     0.053    (   0.099)
                                        [4] LoRange     0.037    (   0.037)
                                        VAR Pr(add)  0.79

cycle 103000  LogL -2659.6    Fri, 15 Apr 2016, 15:06:56
-------------------------------------------------------------------------------
                                        Accepted RJS_QTL (%proposed)
                                        Birth        0.08  [0.40]
                                        Death        0.08  [0.40]
                                        Accepted QTL moves (to other interval)
                                        [0] Loc         0.892    (   0.364)
                                        [1] LocGtp      0.101    (   0.157)
                                        [2] LocGtpF     0.000    (   0.000)
                                        [3] ShRange     0.053    (   0.098)
                                        [4] LoRange     0.037    (   0.037)
                                        VAR Pr(add)  0.79

cycle 104000  LogL -2658.2    Fri, 15 Apr 2016, 15:07:08
-------------------------------------------------------------------------------
                                        Accepted RJS_QTL (%proposed)
                                        Birth        0.08  [0.40]
                                        Death        0.08  [0.40]
                                        Accepted QTL moves (to other interval)
                                        [0] Loc         0.892    (   0.361)
                                        [1] LocGtp      0.100    (   0.155)
                                        [2] LocGtpF     0.000    (   0.000)
                                        [3] ShRange     0.053    (   0.097)
                                        [4] LoRange     0.037    (   0.037)
                                        VAR Pr(add)  0.79

cycle 105000  LogL -2644.2    Fri, 15 Apr 2016, 15:07:21
-------------------------------------------------------------------------------
                                        Accepted RJS_QTL (%proposed)
                                        Birth        0.08  [0.40]
                                        Death        0.08  [0.40]
                                        Accepted QTL moves (to other interval)
                                        [0] Loc         0.892    (   0.371)
                                        [1] LocGtp      0.100    (   0.154)
                                        [2] LocGtpF     0.000    (   0.000)
                                        [3] ShRange     0.053    (   0.096)
                                        [4] LoRange     0.037    (   0.037)
                                        VAR Pr(add)  0.79

cycle 106000  LogL -2649.4    Fri, 15 Apr 2016, 15:07:34
-------------------------------------------------------------------------------
                                        Accepted RJS_QTL (%proposed)
                                        Birth        0.08  [0.40]
                                        Death        0.08  [0.40]
                                        Accepted QTL moves (to other interval)
                                        [0] Loc         0.892    (   0.369)
                                        [1] LocGtp      0.100    (   0.153)
                                        [2] LocGtpF     0.000    (   0.000)
                                        [3] ShRange     0.052    (   0.096)
                                        [4] LoRange     0.036    (   0.037)
                                        VAR Pr(add)  0.79

cycle 107000  LogL -2643.0    Fri, 15 Apr 2016, 15:07:47
-------------------------------------------------------------------------------
                                        Accepted RJS_QTL (%proposed)
                                        Birth        0.08  [0.40]
                                        Death        0.08  [0.40]
                                        Accepted QTL moves (to other interval)
                                        [0] Loc         0.892    (   0.373)
                                        [1] LocGtp      0.099    (   0.152)
                                        [2] LocGtpF     0.000    (   0.000)
                                        [3] ShRange     0.052    (   0.096)
                                        [4] LoRange     0.036    (   0.037)
                                        VAR Pr(add)  0.79

cycle 108000  LogL -2637.4    Fri, 15 Apr 2016, 15:07:59
-------------------------------------------------------------------------------
                                        Accepted RJS_QTL (%proposed)
                                        Birth        0.08  [0.40]
                                        Death        0.08  [0.40]
                                        Accepted QTL moves (to other interval)
                                        [0] Loc         0.892    (   0.375)
                                        [1] LocGtp      0.099    (   0.152)
                                        [2] LocGtpF     0.000    (   0.000)
                                        [3] ShRange     0.052    (   0.096)
                                        [4] LoRange     0.037    (   0.037)
                                        VAR Pr(add)  0.79

cycle 109000  LogL -2637.2    Fri, 15 Apr 2016, 15:08:12
-------------------------------------------------------------------------------
                                        Accepted RJS_QTL (%proposed)
                                        Birth        0.08  [0.40]
                                        Death        0.08  [0.40]
                                        Accepted QTL moves (to other interval)
                                        [0] Loc         0.893    (   0.373)
                                        [1] LocGtp      0.099    (   0.153)
                                        [2] LocGtpF     0.000    (   0.000)
                                        [3] ShRange     0.052    (   0.097)
                                        [4] LoRange     0.037    (   0.037)
                                        VAR Pr(add)  0.79

cycle 110000  LogL -2650.0    Fri, 15 Apr 2016, 15:08:26
-------------------------------------------------------------------------------
                                        Accepted RJS_QTL (%proposed)
                                        Birth        0.08  [0.40]
                                        Death        0.08  [0.40]
                                        Accepted QTL moves (to other interval)
                                        [0] Loc         0.893    (   0.373)
                                        [1] LocGtp      0.099    (   0.155)
                                        [2] LocGtpF     0.000    (   0.000)
                                        [3] ShRange     0.052    (   0.098)
                                        [4] LoRange     0.036    (   0.037)
                                        VAR Pr(add)  0.79

cycle 111000  LogL -2658.6    Fri, 15 Apr 2016, 15:08:38
-------------------------------------------------------------------------------
                                        Accepted RJS_QTL (%proposed)
                                        Birth        0.08  [0.40]
                                        Death        0.08  [0.40]
                                        Accepted QTL moves (to other interval)
                                        [0] Loc         0.893    (   0.377)
                                        [1] LocGtp      0.099    (   0.156)
                                        [2] LocGtpF     0.000    (   0.000)
                                        [3] ShRange     0.052    (   0.097)
                                        [4] LoRange     0.036    (   0.037)
                                        VAR Pr(add)  0.79

cycle 112000  LogL -2654.8    Fri, 15 Apr 2016, 15:08:51
-------------------------------------------------------------------------------
                                        Accepted RJS_QTL (%proposed)
                                        Birth        0.08  [0.40]
                                        Death        0.08  [0.40]
                                        Accepted QTL moves (to other interval)
                                        [0] Loc         0.893    (   0.376)
                                        [1] LocGtp      0.098    (   0.156)
                                        [2] LocGtpF     0.000    (   0.000)
                                        [3] ShRange     0.052    (   0.097)
                                        [4] LoRange     0.036    (   0.037)
                                        VAR Pr(add)  0.79

cycle 113000  LogL -2651.2    Fri, 15 Apr 2016, 15:09:04
-------------------------------------------------------------------------------
                                        Accepted RJS_QTL (%proposed)
                                        Birth        0.08  [0.40]
                                        Death        0.08  [0.40]
                                        Accepted QTL moves (to other interval)
                                        [0] Loc         0.893    (   0.380)
                                        [1] LocGtp      0.098    (   0.155)
                                        [2] LocGtpF     0.000    (   0.000)
                                        [3] ShRange     0.052    (   0.097)
                                        [4] LoRange     0.036    (   0.037)
                                        VAR Pr(add)  0.79

cycle 114000  LogL -2651.2    Fri, 15 Apr 2016, 15:09:17
-------------------------------------------------------------------------------
                                        Accepted RJS_QTL (%proposed)
                                        Birth        0.08  [0.40]
                                        Death        0.08  [0.40]
                                        Accepted QTL moves (to other interval)
                                        [0] Loc         0.893    (   0.384)
                                        [1] LocGtp      0.098    (   0.153)
                                        [2] LocGtpF     0.000    (   0.000)
                                        [3] ShRange     0.052    (   0.096)
                                        [4] LoRange     0.036    (   0.037)
                                        VAR Pr(add)  0.79

cycle 115000  LogL -2658.0    Fri, 15 Apr 2016, 15:09:29
-------------------------------------------------------------------------------
                                        Accepted RJS_QTL (%proposed)
                                        Birth        0.08  [0.40]
                                        Death        0.08  [0.40]
                                        Accepted QTL moves (to other interval)
                                        [0] Loc         0.893    (   0.386)
                                        [1] LocGtp      0.098    (   0.153)
                                        [2] LocGtpF     0.000    (   0.000)
                                        [3] ShRange     0.052    (   0.096)
                                        [4] LoRange     0.036    (   0.037)
                                        VAR Pr(add)  0.79

cycle 116000  LogL -2644.3    Fri, 15 Apr 2016, 15:09:42
-------------------------------------------------------------------------------
                                        Accepted RJS_QTL (%proposed)
                                        Birth        0.08  [0.40]
                                        Death        0.08  [0.40]
                                        Accepted QTL moves (to other interval)
                                        [0] Loc         0.892    (   0.385)
                                        [1] LocGtp      0.098    (   0.151)
                                        [2] LocGtpF     0.000    (   0.000)
                                        [3] ShRange     0.052    (   0.096)
                                        [4] LoRange     0.036    (   0.037)
                                        VAR Pr(add)  0.79

cycle 117000  LogL -2656.6    Fri, 15 Apr 2016, 15:09:57
-------------------------------------------------------------------------------
                                        Accepted RJS_QTL (%proposed)
                                        Birth        0.08  [0.40]
                                        Death        0.08  [0.40]
                                        Accepted QTL moves (to other interval)
                                        [0] Loc         0.892    (   0.390)
                                        [1] LocGtp      0.097    (   0.150)
                                        [2] LocGtpF     0.000    (   0.000)
                                        [3] ShRange     0.052    (   0.096)
                                        [4] LoRange     0.036    (   0.036)
                                        VAR Pr(add)  0.79

cycle 118000  LogL -2639.8    Fri, 15 Apr 2016, 15:10:08
-------------------------------------------------------------------------------
                                        Accepted RJS_QTL (%proposed)
                                        Birth        0.08  [0.40]
                                        Death        0.08  [0.40]
                                        Accepted QTL moves (to other interval)
                                        [0] Loc         0.892    (   0.395)
                                        [1] LocGtp      0.097    (   0.148)
                                        [2] LocGtpF     0.000    (   0.000)
                                        [3] ShRange     0.052    (   0.096)
                                        [4] LoRange     0.036    (   0.036)
                                        VAR Pr(add)  0.79

cycle 119000  LogL -2637.6    Fri, 15 Apr 2016, 15:10:21
-------------------------------------------------------------------------------
                                        Accepted RJS_QTL (%proposed)
                                        Birth        0.08  [0.40]
                                        Death        0.08  [0.40]
                                        Accepted QTL moves (to other interval)
                                        [0] Loc         0.893    (   0.394)
                                        [1] LocGtp      0.097    (   0.148)
                                        [2] LocGtpF     0.000    (   0.000)
                                        [3] ShRange     0.051    (   0.095)
                                        [4] LoRange     0.036    (   0.036)
                                        VAR Pr(add)  0.79

cycle 120000  LogL -2655.4    Fri, 15 Apr 2016, 15:10:33
-------------------------------------------------------------------------------
                                        Accepted RJS_QTL (%proposed)
                                        Birth        0.08  [0.40]
                                        Death        0.08  [0.40]
                                        Accepted QTL moves (to other interval)
                                        [0] Loc         0.893    (   0.395)
                                        [1] LocGtp      0.097    (   0.148)
                                        [2] LocGtpF     0.000    (   0.000)
                                        [3] ShRange     0.051    (   0.095)
                                        [4] LoRange     0.036    (   0.036)
                                        VAR Pr(add)  0.79

cycle 121000  LogL -2648.8    Fri, 15 Apr 2016, 15:10:45
-------------------------------------------------------------------------------
                                        Accepted RJS_QTL (%proposed)
                                        Birth        0.08  [0.40]
                                        Death        0.08  [0.40]
                                        Accepted QTL moves (to other interval)
                                        [0] Loc         0.893    (   0.396)
                                        [1] LocGtp      0.096    (   0.147)
                                        [2] LocGtpF     0.000    (   0.000)
                                        [3] ShRange     0.051    (   0.095)
                                        [4] LoRange     0.036    (   0.036)
                                        VAR Pr(add)  0.79

cycle 122000  LogL -2651.4    Fri, 15 Apr 2016, 15:10:57
-------------------------------------------------------------------------------
                                        Accepted RJS_QTL (%proposed)
                                        Birth        0.08  [0.40]
                                        Death        0.08  [0.40]
                                        Accepted QTL moves (to other interval)
                                        [0] Loc         0.893    (   0.395)
                                        [1] LocGtp      0.096    (   0.147)
                                        [2] LocGtpF     0.000    (   0.000)
                                        [3] ShRange     0.051    (   0.096)
                                        [4] LoRange     0.036    (   0.036)
                                        VAR Pr(add)  0.79

cycle 123000  LogL -2658.0    Fri, 15 Apr 2016, 15:11:09
-------------------------------------------------------------------------------
                                        Accepted RJS_QTL (%proposed)
                                        Birth        0.08  [0.40]
                                        Death        0.08  [0.40]
                                        Accepted QTL moves (to other interval)
                                        [0] Loc         0.893    (   0.394)
                                        [1] LocGtp      0.096    (   0.147)
                                        [2] LocGtpF     0.000    (   0.000)
                                        [3] ShRange     0.051    (   0.095)
                                        [4] LoRange     0.036    (   0.036)
                                        VAR Pr(add)  0.79

cycle 124000  LogL -2642.9    Fri, 15 Apr 2016, 15:11:22
-------------------------------------------------------------------------------
                                        Accepted RJS_QTL (%proposed)
                                        Birth        0.08  [0.40]
                                        Death        0.08  [0.40]
                                        Accepted QTL moves (to other interval)
                                        [0] Loc         0.893    (   0.397)
                                        [1] LocGtp      0.096    (   0.146)
                                        [2] LocGtpF     0.000    (   0.000)
                                        [3] ShRange     0.051    (   0.095)
                                        [4] LoRange     0.036    (   0.036)
                                        VAR Pr(add)  0.79

cycle 125000  LogL -2637.7    Fri, 15 Apr 2016, 15:11:34
-------------------------------------------------------------------------------
                                        Accepted RJS_QTL (%proposed)
                                        Birth        0.08  [0.40]
                                        Death        0.08  [0.40]
                                        Accepted QTL moves (to other interval)
                                        [0] Loc         0.893    (   0.398)
                                        [1] LocGtp      0.095    (   0.144)
                                        [2] LocGtpF     0.000    (   0.000)
                                        [3] ShRange     0.051    (   0.094)
                                        [4] LoRange     0.035    (   0.036)
                                        VAR Pr(add)  0.79

cycle 126000  LogL -2643.8    Fri, 15 Apr 2016, 15:11:48
-------------------------------------------------------------------------------
                                        Accepted RJS_QTL (%proposed)
                                        Birth        0.08  [0.40]
                                        Death        0.08  [0.40]
                                        Accepted QTL moves (to other interval)
                                        [0] Loc         0.893    (   0.398)
                                        [1] LocGtp      0.095    (   0.145)
                                        [2] LocGtpF     0.000    (   0.000)
                                        [3] ShRange     0.051    (   0.095)
                                        [4] LoRange     0.036    (   0.036)
                                        VAR Pr(add)  0.79

cycle 127000  LogL -2638.0    Fri, 15 Apr 2016, 15:12:02
-------------------------------------------------------------------------------
                                        Accepted RJS_QTL (%proposed)
                                        Birth        0.08  [0.40]
                                        Death        0.08  [0.40]
                                        Accepted QTL moves (to other interval)
                                        [0] Loc         0.893    (   0.399)
                                        [1] LocGtp      0.095    (   0.143)
                                        [2] LocGtpF     0.000    (   0.000)
                                        [3] ShRange     0.051    (   0.092)
                                        [4] LoRange     0.035    (   0.036)
                                        VAR Pr(add)  0.79

cycle 128000  LogL -2661.8    Fri, 15 Apr 2016, 15:12:16
-------------------------------------------------------------------------------
                                        Accepted RJS_QTL (%proposed)
                                        Birth        0.08  [0.40]
                                        Death        0.08  [0.40]
                                        Accepted QTL moves (to other interval)
                                        [0] Loc         0.893    (   0.399)
                                        [1] LocGtp      0.096    (   0.143)
                                        [2] LocGtpF     0.000    (   0.000)
                                        [3] ShRange     0.051    (   0.092)
                                        [4] LoRange     0.036    (   0.036)
                                        VAR Pr(add)  0.79

cycle 129000  LogL -2651.9    Fri, 15 Apr 2016, 15:12:28
-------------------------------------------------------------------------------
                                        Accepted RJS_QTL (%proposed)
                                        Birth        0.08  [0.40]
                                        Death        0.08  [0.40]
                                        Accepted QTL moves (to other interval)
                                        [0] Loc         0.893    (   0.399)
                                        [1] LocGtp      0.096    (   0.144)
                                        [2] LocGtpF     0.000    (   0.000)
                                        [3] ShRange     0.051    (   0.092)
                                        [4] LoRange     0.036    (   0.036)
                                        VAR Pr(add)  0.79

cycle 130000  LogL -2666.3    Fri, 15 Apr 2016, 15:12:41
-------------------------------------------------------------------------------
                                        Accepted RJS_QTL (%proposed)
                                        Birth        0.08  [0.40]
                                        Death        0.08  [0.40]
                                        Accepted QTL moves (to other interval)
                                        [0] Loc         0.894    (   0.399)
                                        [1] LocGtp      0.096    (   0.144)
                                        [2] LocGtpF     0.000    (   0.000)
                                        [3] ShRange     0.051    (   0.092)
                                        [4] LoRange     0.036    (   0.036)
                                        VAR Pr(add)  0.79

cycle 131000  LogL -2653.9    Fri, 15 Apr 2016, 15:12:54
-------------------------------------------------------------------------------
                                        Accepted RJS_QTL (%proposed)
                                        Birth        0.08  [0.40]
                                        Death        0.08  [0.40]
                                        Accepted QTL moves (to other interval)
                                        [0] Loc         0.894    (   0.401)
                                        [1] LocGtp      0.096    (   0.144)
                                        [2] LocGtpF     0.000    (   0.000)
                                        [3] ShRange     0.051    (   0.092)
                                        [4] LoRange     0.036    (   0.036)
                                        VAR Pr(add)  0.79


Check MCMC convergence: Target-ESS = 101

------------------------------------------------------------------------------
READ SAMPLES OF GENETIC PARAMETERS
File '/scratch/lfs/mangandi/15PcLG.1/genpar.out': 1311 * 9 rows and columns


------------------------------------------------------------------------------
EFFECTIVE SAMPLE SIZE (ESS)
 Reference: Sorensen, Andersen, et al (1995) Genet Sel Evol 27:229-249
            Geyer (1992) Stat Sci 7:473-511
  delta = largest initial positive sequence (cf. Geyer-1992)
  var0  = lag-0 autocovariance
  var   = Monte Carlo variance
  ECS   = effective chain size
Variable       delta     var0        var         ECS
mean1             50   111.52641     1.59961      69
vERR11            21  1961.46924     7.36709     266
nQTL               5     0.55362     0.00076     731
vQTL11            19 12009.80885    89.40060     134
No convergence        : Length increased up to 191999

cycle 132000  LogL -2672.4    Fri, 15 Apr 2016, 15:13:06
-------------------------------------------------------------------------------
                                        Accepted RJS_QTL (%proposed)
                                        Birth        0.08  [0.40]
                                        Death        0.08  [0.40]
                                        Accepted QTL moves (to other interval)
                                        [0] Loc         0.894    (   0.401)
                                        [1] LocGtp      0.096    (   0.144)
                                        [2] LocGtpF     0.000    (   0.000)
                                        [3] ShRange     0.051    (   0.092)
                                        [4] LoRange     0.036    (   0.037)
                                        VAR Pr(add)  0.79

cycle 133000  LogL -2666.6    Fri, 15 Apr 2016, 15:13:18
-------------------------------------------------------------------------------
                                        Accepted RJS_QTL (%proposed)
                                        Birth        0.08  [0.40]
                                        Death        0.08  [0.40]
                                        Accepted QTL moves (to other interval)
                                        [0] Loc         0.893    (   0.398)
                                        [1] LocGtp      0.097    (   0.147)
                                        [2] LocGtpF     0.000    (   0.000)
                                        [3] ShRange     0.051    (   0.091)
                                        [4] LoRange     0.037    (   0.037)
                                        VAR Pr(add)  0.79

cycle 134000  LogL -2658.9    Fri, 15 Apr 2016, 15:13:32
-------------------------------------------------------------------------------
                                        Accepted RJS_QTL (%proposed)
                                        Birth        0.08  [0.40]
                                        Death        0.08  [0.40]
                                        Accepted QTL moves (to other interval)
                                        [0] Loc         0.894    (   0.399)
                                        [1] LocGtp      0.097    (   0.147)
                                        [2] LocGtpF     0.000    (   0.000)
                                        [3] ShRange     0.051    (   0.092)
                                        [4] LoRange     0.037    (   0.037)
                                        VAR Pr(add)  0.79

cycle 135000  LogL -2666.5    Fri, 15 Apr 2016, 15:13:45
-------------------------------------------------------------------------------
                                        Accepted RJS_QTL (%proposed)
                                        Birth        0.08  [0.40]
                                        Death        0.08  [0.40]
                                        Accepted QTL moves (to other interval)
                                        [0] Loc         0.894    (   0.399)
                                        [1] LocGtp      0.098    (   0.148)
                                        [2] LocGtpF     0.000    (   0.000)
                                        [3] ShRange     0.051    (   0.092)
                                        [4] LoRange     0.037    (   0.037)
                                        VAR Pr(add)  0.79

cycle 136000  LogL -2669.8    Fri, 15 Apr 2016, 15:13:57
-------------------------------------------------------------------------------
                                        Accepted RJS_QTL (%proposed)
                                        Birth        0.08  [0.40]
                                        Death        0.08  [0.40]
                                        Accepted QTL moves (to other interval)
                                        [0] Loc         0.894    (   0.399)
                                        [1] LocGtp      0.098    (   0.149)
                                        [2] LocGtpF     0.000    (   0.000)
                                        [3] ShRange     0.052    (   0.092)
                                        [4] LoRange     0.037    (   0.037)
                                        VAR Pr(add)  0.79

cycle 137000  LogL -2646.2    Fri, 15 Apr 2016, 15:14:10
-------------------------------------------------------------------------------
                                        Accepted RJS_QTL (%proposed)
                                        Birth        0.08  [0.40]
                                        Death        0.08  [0.40]
                                        Accepted QTL moves (to other interval)
                                        [0] Loc         0.894    (   0.398)
                                        [1] LocGtp      0.099    (   0.150)
                                        [2] LocGtpF     0.000    (   0.000)
                                        [3] ShRange     0.052    (   0.092)
                                        [4] LoRange     0.037    (   0.037)
                                        VAR Pr(add)  0.79

cycle 138000  LogL -2668.5    Fri, 15 Apr 2016, 15:14:23
-------------------------------------------------------------------------------
                                        Accepted RJS_QTL (%proposed)
                                        Birth        0.08  [0.40]
                                        Death        0.08  [0.40]
                                        Accepted QTL moves (to other interval)
                                        [0] Loc         0.894    (   0.395)
                                        [1] LocGtp      0.099    (   0.149)
                                        [2] LocGtpF     0.000    (   0.000)
                                        [3] ShRange     0.052    (   0.091)
                                        [4] LoRange     0.037    (   0.037)
                                        VAR Pr(add)  0.79

cycle 139000  LogL -2655.9    Fri, 15 Apr 2016, 15:14:36
-------------------------------------------------------------------------------
                                        Accepted RJS_QTL (%proposed)
                                        Birth        0.08  [0.40]
                                        Death        0.08  [0.40]
                                        Accepted QTL moves (to other interval)
                                        [0] Loc         0.894    (   0.396)
                                        [1] LocGtp      0.099    (   0.149)
                                        [2] LocGtpF     0.000    (   0.000)
                                        [3] ShRange     0.052    (   0.091)
                                        [4] LoRange     0.037    (   0.037)
                                        VAR Pr(add)  0.79

cycle 140000  LogL -2653.9    Fri, 15 Apr 2016, 15:14:48
-------------------------------------------------------------------------------
                                        Accepted RJS_QTL (%proposed)
                                        Birth        0.08  [0.40]
                                        Death        0.08  [0.40]
                                        Accepted QTL moves (to other interval)
                                        [0] Loc         0.894    (   0.396)
                                        [1] LocGtp      0.099    (   0.150)
                                        [2] LocGtpF     0.000    (   0.000)
                                        [3] ShRange     0.052    (   0.091)
                                        [4] LoRange     0.037    (   0.037)
                                        VAR Pr(add)  0.79

cycle 141000  LogL -2655.7    Fri, 15 Apr 2016, 15:15:02
-------------------------------------------------------------------------------
                                        Accepted RJS_QTL (%proposed)
                                        Birth        0.08  [0.40]
                                        Death        0.08  [0.40]
                                        Accepted QTL moves (to other interval)
                                        [0] Loc         0.894    (   0.395)
                                        [1] LocGtp      0.099    (   0.149)
                                        [2] LocGtpF     0.000    (   0.000)
                                        [3] ShRange     0.052    (   0.091)
                                        [4] LoRange     0.037    (   0.037)
                                        VAR Pr(add)  0.79

cycle 142000  LogL -2639.6    Fri, 15 Apr 2016, 15:15:15
-------------------------------------------------------------------------------
                                        Accepted RJS_QTL (%proposed)
                                        Birth        0.08  [0.40]
                                        Death        0.08  [0.40]
                                        Accepted QTL moves (to other interval)
                                        [0] Loc         0.894    (   0.393)
                                        [1] LocGtp      0.100    (   0.150)
                                        [2] LocGtpF     0.000    (   0.000)
                                        [3] ShRange     0.052    (   0.091)
                                        [4] LoRange     0.037    (   0.037)
                                        VAR Pr(add)  0.79

cycle 143000  LogL -2663.0    Fri, 15 Apr 2016, 15:15:29
-------------------------------------------------------------------------------
                                        Accepted RJS_QTL (%proposed)
                                        Birth        0.08  [0.40]
                                        Death        0.08  [0.40]
                                        Accepted QTL moves (to other interval)
                                        [0] Loc         0.895    (   0.393)
                                        [1] LocGtp      0.100    (   0.150)
                                        [2] LocGtpF     0.000    (   0.000)
                                        [3] ShRange     0.052    (   0.092)
                                        [4] LoRange     0.037    (   0.037)
                                        VAR Pr(add)  0.79

cycle 144000  LogL -2661.8    Fri, 15 Apr 2016, 15:15:41
-------------------------------------------------------------------------------
                                        Accepted RJS_QTL (%proposed)
                                        Birth        0.08  [0.40]
                                        Death        0.08  [0.40]
                                        Accepted QTL moves (to other interval)
                                        [0] Loc         0.895    (   0.392)
                                        [1] LocGtp      0.100    (   0.150)
                                        [2] LocGtpF     0.000    (   0.000)
                                        [3] ShRange     0.052    (   0.093)
                                        [4] LoRange     0.037    (   0.037)
                                        VAR Pr(add)  0.79

cycle 145000  LogL -2657.1    Fri, 15 Apr 2016, 15:15:54
-------------------------------------------------------------------------------
                                        Accepted RJS_QTL (%proposed)
                                        Birth        0.08  [0.40]
                                        Death        0.08  [0.40]
                                        Accepted QTL moves (to other interval)
                                        [0] Loc         0.894    (   0.390)
                                        [1] LocGtp      0.099    (   0.150)
                                        [2] LocGtpF     0.000    (   0.000)
                                        [3] ShRange     0.052    (   0.092)
                                        [4] LoRange     0.037    (   0.037)
                                        VAR Pr(add)  0.79

cycle 146000  LogL -2660.3    Fri, 15 Apr 2016, 15:16:08
-------------------------------------------------------------------------------
                                        Accepted RJS_QTL (%proposed)
                                        Birth        0.08  [0.40]
                                        Death        0.08  [0.40]
                                        Accepted QTL moves (to other interval)
                                        [0] Loc         0.894    (   0.387)
                                        [1] LocGtp      0.099    (   0.150)
                                        [2] LocGtpF     0.000    (   0.000)
                                        [3] ShRange     0.052    (   0.094)
                                        [4] LoRange     0.037    (   0.037)
                                        VAR Pr(add)  0.79

cycle 147000  LogL -2649.7    Fri, 15 Apr 2016, 15:16:20
-------------------------------------------------------------------------------
                                        Accepted RJS_QTL (%proposed)
                                        Birth        0.08  [0.40]
                                        Death        0.08  [0.40]
                                        Accepted QTL moves (to other interval)
                                        [0] Loc         0.895    (   0.387)
                                        [1] LocGtp      0.099    (   0.150)
                                        [2] LocGtpF     0.000    (   0.000)
                                        [3] ShRange     0.052    (   0.094)
                                        [4] LoRange     0.037    (   0.037)
                                        VAR Pr(add)  0.79

cycle 148000  LogL -2657.1    Fri, 15 Apr 2016, 15:16:32
-------------------------------------------------------------------------------
                                        Accepted RJS_QTL (%proposed)
                                        Birth        0.08  [0.40]
                                        Death        0.08  [0.40]
                                        Accepted QTL moves (to other interval)
                                        [0] Loc         0.895    (   0.385)
                                        [1] LocGtp      0.099    (   0.151)
                                        [2] LocGtpF     0.000    (   0.000)
                                        [3] ShRange     0.052    (   0.094)
                                        [4] LoRange     0.037    (   0.037)
                                        VAR Pr(add)  0.79

cycle 149000  LogL -2671.7    Fri, 15 Apr 2016, 15:16:44
-------------------------------------------------------------------------------
                                        Accepted RJS_QTL (%proposed)
                                        Birth        0.08  [0.40]
                                        Death        0.08  [0.40]
                                        Accepted QTL moves (to other interval)
                                        [0] Loc         0.895    (   0.384)
                                        [1] LocGtp      0.100    (   0.153)
                                        [2] LocGtpF     0.000    (   0.000)
                                        [3] ShRange     0.052    (   0.094)
                                        [4] LoRange     0.037    (   0.037)
                                        VAR Pr(add)  0.79

cycle 150000  LogL -2665.3    Fri, 15 Apr 2016, 15:16:56
-------------------------------------------------------------------------------
                                        Accepted RJS_QTL (%proposed)
                                        Birth        0.08  [0.40]
                                        Death        0.08  [0.40]
                                        Accepted QTL moves (to other interval)
                                        [0] Loc         0.895    (   0.383)
                                        [1] LocGtp      0.100    (   0.153)
                                        [2] LocGtpF     0.000    (   0.000)
                                        [3] ShRange     0.052    (   0.094)
                                        [4] LoRange     0.037    (   0.037)
                                        VAR Pr(add)  0.79

cycle 151000  LogL -2662.4    Fri, 15 Apr 2016, 15:17:09
-------------------------------------------------------------------------------
                                        Accepted RJS_QTL (%proposed)
                                        Birth        0.08  [0.40]
                                        Death        0.08  [0.40]
                                        Accepted QTL moves (to other interval)
                                        [0] Loc         0.894    (   0.379)
                                        [1] LocGtp      0.101    (   0.154)
                                        [2] LocGtpF     0.000    (   0.000)
                                        [3] ShRange     0.052    (   0.094)
                                        [4] LoRange     0.037    (   0.037)
                                        VAR Pr(add)  0.79

cycle 152000  LogL -2653.6    Fri, 15 Apr 2016, 15:17:22
-------------------------------------------------------------------------------
                                        Accepted RJS_QTL (%proposed)
                                        Birth        0.08  [0.40]
                                        Death        0.08  [0.40]
                                        Accepted QTL moves (to other interval)
                                        [0] Loc         0.894    (   0.375)
                                        [1] LocGtp      0.101    (   0.156)
                                        [2] LocGtpF     0.000    (   0.000)
                                        [3] ShRange     0.052    (   0.095)
                                        [4] LoRange     0.037    (   0.037)
                                        VAR Pr(add)  0.79

cycle 153000  LogL -2661.1    Fri, 15 Apr 2016, 15:17:36
-------------------------------------------------------------------------------
                                        Accepted RJS_QTL (%proposed)
                                        Birth        0.08  [0.40]
                                        Death        0.08  [0.40]
                                        Accepted QTL moves (to other interval)
                                        [0] Loc         0.894    (   0.374)
                                        [1] LocGtp      0.101    (   0.156)
                                        [2] LocGtpF     0.000    (   0.000)
                                        [3] ShRange     0.052    (   0.095)
                                        [4] LoRange     0.037    (   0.037)
                                        VAR Pr(add)  0.79

cycle 154000  LogL -2669.8    Fri, 15 Apr 2016, 15:17:49
-------------------------------------------------------------------------------
                                        Accepted RJS_QTL (%proposed)
                                        Birth        0.08  [0.40]
                                        Death        0.08  [0.40]
                                        Accepted QTL moves (to other interval)
                                        [0] Loc         0.894    (   0.375)
                                        [1] LocGtp      0.102    (   0.156)
                                        [2] LocGtpF     0.000    (   0.000)
                                        [3] ShRange     0.052    (   0.095)
                                        [4] LoRange     0.037    (   0.038)
                                        VAR Pr(add)  0.79

cycle 155000  LogL -2669.2    Fri, 15 Apr 2016, 15:18:01
-------------------------------------------------------------------------------
                                        Accepted RJS_QTL (%proposed)
                                        Birth        0.08  [0.40]
                                        Death        0.08  [0.40]
                                        Accepted QTL moves (to other interval)
                                        [0] Loc         0.894    (   0.375)
                                        [1] LocGtp      0.102    (   0.157)
                                        [2] LocGtpF     0.000    (   0.000)
                                        [3] ShRange     0.052    (   0.095)
                                        [4] LoRange     0.037    (   0.038)
                                        VAR Pr(add)  0.79

cycle 156000  LogL -2653.1    Fri, 15 Apr 2016, 15:18:13
-------------------------------------------------------------------------------
                                        Accepted RJS_QTL (%proposed)
                                        Birth        0.08  [0.40]
                                        Death        0.08  [0.40]
                                        Accepted QTL moves (to other interval)
                                        [0] Loc         0.894    (   0.376)
                                        [1] LocGtp      0.103    (   0.158)
                                        [2] LocGtpF     0.000    (   0.000)
                                        [3] ShRange     0.053    (   0.095)
                                        [4] LoRange     0.038    (   0.038)
                                        VAR Pr(add)  0.79

cycle 157000  LogL -2668.9    Fri, 15 Apr 2016, 15:18:26
-------------------------------------------------------------------------------
                                        Accepted RJS_QTL (%proposed)
                                        Birth        0.08  [0.40]
                                        Death        0.08  [0.40]
                                        Accepted QTL moves (to other interval)
                                        [0] Loc         0.894    (   0.376)
                                        [1] LocGtp      0.103    (   0.158)
                                        [2] LocGtpF     0.000    (   0.000)
                                        [3] ShRange     0.053    (   0.095)
                                        [4] LoRange     0.038    (   0.038)
                                        VAR Pr(add)  0.79

cycle 158000  LogL -2659.4    Fri, 15 Apr 2016, 15:18:38
-------------------------------------------------------------------------------
                                        Accepted RJS_QTL (%proposed)
                                        Birth        0.08  [0.40]
                                        Death        0.08  [0.40]
                                        Accepted QTL moves (to other interval)
                                        [0] Loc         0.894    (   0.375)
                                        [1] LocGtp      0.103    (   0.158)
                                        [2] LocGtpF     0.000    (   0.000)
                                        [3] ShRange     0.053    (   0.095)
                                        [4] LoRange     0.037    (   0.038)
                                        VAR Pr(add)  0.79

cycle 159000  LogL -2660.1    Fri, 15 Apr 2016, 15:18:50
-------------------------------------------------------------------------------
                                        Accepted RJS_QTL (%proposed)
                                        Birth        0.08  [0.40]
                                        Death        0.08  [0.40]
                                        Accepted QTL moves (to other interval)
                                        [0] Loc         0.895    (   0.375)
                                        [1] LocGtp      0.103    (   0.159)
                                        [2] LocGtpF     0.000    (   0.000)
                                        [3] ShRange     0.052    (   0.095)
                                        [4] LoRange     0.037    (   0.038)
                                        VAR Pr(add)  0.79

cycle 160000  LogL -2647.7    Fri, 15 Apr 2016, 15:19:04
-------------------------------------------------------------------------------
                                        Accepted RJS_QTL (%proposed)
                                        Birth        0.08  [0.40]
                                        Death        0.08  [0.40]
                                        Accepted QTL moves (to other interval)
                                        [0] Loc         0.895    (   0.374)
                                        [1] LocGtp      0.103    (   0.160)
                                        [2] LocGtpF     0.000    (   0.000)
                                        [3] ShRange     0.052    (   0.096)
                                        [4] LoRange     0.037    (   0.038)
                                        VAR Pr(add)  0.79

cycle 161000  LogL -2639.2    Fri, 15 Apr 2016, 15:19:17
-------------------------------------------------------------------------------
                                        Accepted RJS_QTL (%proposed)
                                        Birth        0.08  [0.40]
                                        Death        0.08  [0.40]
                                        Accepted QTL moves (to other interval)
                                        [0] Loc         0.894    (   0.371)
                                        [1] LocGtp      0.102    (   0.158)
                                        [2] LocGtpF     0.000    (   0.000)
                                        [3] ShRange     0.052    (   0.095)
                                        [4] LoRange     0.037    (   0.038)
                                        VAR Pr(add)  0.79

cycle 162000  LogL -2653.0    Fri, 15 Apr 2016, 15:19:29
-------------------------------------------------------------------------------
                                        Accepted RJS_QTL (%proposed)
                                        Birth        0.08  [0.40]
                                        Death        0.08  [0.40]
                                        Accepted QTL moves (to other interval)
                                        [0] Loc         0.895    (   0.371)
                                        [1] LocGtp      0.102    (   0.158)
                                        [2] LocGtpF     0.000    (   0.000)
                                        [3] ShRange     0.052    (   0.095)
                                        [4] LoRange     0.037    (   0.038)
                                        VAR Pr(add)  0.80

cycle 163000  LogL -2647.4    Fri, 15 Apr 2016, 15:19:41
-------------------------------------------------------------------------------
                                        Accepted RJS_QTL (%proposed)
                                        Birth        0.08  [0.40]
                                        Death        0.08  [0.40]
                                        Accepted QTL moves (to other interval)
                                        [0] Loc         0.895    (   0.371)
                                        [1] LocGtp      0.102    (   0.158)
                                        [2] LocGtpF     0.000    (   0.000)
                                        [3] ShRange     0.052    (   0.097)
                                        [4] LoRange     0.037    (   0.038)
                                        VAR Pr(add)  0.80

cycle 164000  LogL -2655.2    Fri, 15 Apr 2016, 15:19:53
-------------------------------------------------------------------------------
                                        Accepted RJS_QTL (%proposed)
                                        Birth        0.08  [0.40]
                                        Death        0.08  [0.40]
                                        Accepted QTL moves (to other interval)
                                        [0] Loc         0.895    (   0.371)
                                        [1] LocGtp      0.102    (   0.158)
                                        [2] LocGtpF     0.000    (   0.000)
                                        [3] ShRange     0.052    (   0.097)
                                        [4] LoRange     0.037    (   0.038)
                                        VAR Pr(add)  0.80

cycle 165000  LogL -2654.4    Fri, 15 Apr 2016, 15:20:06
-------------------------------------------------------------------------------
                                        Accepted RJS_QTL (%proposed)
                                        Birth        0.08  [0.40]
                                        Death        0.08  [0.40]
                                        Accepted QTL moves (to other interval)
                                        [0] Loc         0.895    (   0.371)
                                        [1] LocGtp      0.102    (   0.159)
                                        [2] LocGtpF     0.000    (   0.000)
                                        [3] ShRange     0.052    (   0.097)
                                        [4] LoRange     0.037    (   0.038)
                                        VAR Pr(add)  0.79

cycle 166000  LogL -2651.3    Fri, 15 Apr 2016, 15:20:19
-------------------------------------------------------------------------------
                                        Accepted RJS_QTL (%proposed)
                                        Birth        0.08  [0.40]
                                        Death        0.08  [0.40]
                                        Accepted QTL moves (to other interval)
                                        [0] Loc         0.895    (   0.371)
                                        [1] LocGtp      0.101    (   0.159)
                                        [2] LocGtpF     0.000    (   0.000)
                                        [3] ShRange     0.052    (   0.097)
                                        [4] LoRange     0.037    (   0.038)
                                        VAR Pr(add)  0.79

cycle 167000  LogL -2656.4    Fri, 15 Apr 2016, 15:20:31
-------------------------------------------------------------------------------
                                        Accepted RJS_QTL (%proposed)
                                        Birth        0.08  [0.40]
                                        Death        0.08  [0.40]
                                        Accepted QTL moves (to other interval)
                                        [0] Loc         0.896    (   0.371)
                                        [1] LocGtp      0.101    (   0.159)
                                        [2] LocGtpF     0.000    (   0.000)
                                        [3] ShRange     0.052    (   0.097)
                                        [4] LoRange     0.037    (   0.038)
                                        VAR Pr(add)  0.79

cycle 168000  LogL -2639.8    Fri, 15 Apr 2016, 15:20:44
-------------------------------------------------------------------------------
                                        Accepted RJS_QTL (%proposed)
                                        Birth        0.08  [0.40]
                                        Death        0.08  [0.40]
                                        Accepted QTL moves (to other interval)
                                        [0] Loc         0.896    (   0.371)
                                        [1] LocGtp      0.101    (   0.160)
                                        [2] LocGtpF     0.000    (   0.000)
                                        [3] ShRange     0.052    (   0.097)
                                        [4] LoRange     0.037    (   0.038)
                                        VAR Pr(add)  0.79

cycle 169000  LogL -2651.7    Fri, 15 Apr 2016, 15:20:56
-------------------------------------------------------------------------------
                                        Accepted RJS_QTL (%proposed)
                                        Birth        0.08  [0.40]
                                        Death        0.08  [0.40]
                                        Accepted QTL moves (to other interval)
                                        [0] Loc         0.896    (   0.370)
                                        [1] LocGtp      0.101    (   0.160)
                                        [2] LocGtpF     0.000    (   0.000)
                                        [3] ShRange     0.052    (   0.097)
                                        [4] LoRange     0.037    (   0.038)
                                        VAR Pr(add)  0.79

cycle 170000  LogL -2638.0    Fri, 15 Apr 2016, 15:21:08
-------------------------------------------------------------------------------
                                        Accepted RJS_QTL (%proposed)
                                        Birth        0.08  [0.40]
                                        Death        0.08  [0.40]
                                        Accepted QTL moves (to other interval)
                                        [0] Loc         0.896    (   0.370)
                                        [1] LocGtp      0.101    (   0.161)
                                        [2] LocGtpF     0.000    (   0.000)
                                        [3] ShRange     0.052    (   0.099)
                                        [4] LoRange     0.037    (   0.038)
                                        VAR Pr(add)  0.79

cycle 171000  LogL -2645.6    Fri, 15 Apr 2016, 15:21:21
-------------------------------------------------------------------------------
                                        Accepted RJS_QTL (%proposed)
                                        Birth        0.08  [0.40]
                                        Death        0.08  [0.40]
                                        Accepted QTL moves (to other interval)
                                        [0] Loc         0.896    (   0.370)
                                        [1] LocGtp      0.100    (   0.161)
                                        [2] LocGtpF     0.000    (   0.000)
                                        [3] ShRange     0.052    (   0.099)
                                        [4] LoRange     0.037    (   0.038)
                                        VAR Pr(add)  0.79

cycle 172000  LogL -2652.6    Fri, 15 Apr 2016, 15:21:34
-------------------------------------------------------------------------------
                                        Accepted RJS_QTL (%proposed)
                                        Birth        0.08  [0.40]
                                        Death        0.08  [0.40]
                                        Accepted QTL moves (to other interval)
                                        [0] Loc         0.896    (   0.370)
                                        [1] LocGtp      0.100    (   0.163)
                                        [2] LocGtpF     0.000    (   0.000)
                                        [3] ShRange     0.052    (   0.098)
                                        [4] LoRange     0.037    (   0.038)
                                        VAR Pr(add)  0.79

cycle 173000  LogL -2640.5    Fri, 15 Apr 2016, 15:21:45
-------------------------------------------------------------------------------
                                        Accepted RJS_QTL (%proposed)
                                        Birth        0.08  [0.40]
                                        Death        0.08  [0.40]
                                        Accepted QTL moves (to other interval)
                                        [0] Loc         0.896    (   0.370)
                                        [1] LocGtp      0.100    (   0.163)
                                        [2] LocGtpF     0.000    (   0.000)
                                        [3] ShRange     0.052    (   0.099)
                                        [4] LoRange     0.037    (   0.038)
                                        VAR Pr(add)  0.79

cycle 174000  LogL -2648.2    Fri, 15 Apr 2016, 15:21:57
-------------------------------------------------------------------------------
                                        Accepted RJS_QTL (%proposed)
                                        Birth        0.08  [0.40]
                                        Death        0.08  [0.40]
                                        Accepted QTL moves (to other interval)
                                        [0] Loc         0.896    (   0.369)
                                        [1] LocGtp      0.100    (   0.163)
                                        [2] LocGtpF     0.000    (   0.000)
                                        [3] ShRange     0.052    (   0.099)
                                        [4] LoRange     0.037    (   0.037)
                                        VAR Pr(add)  0.79

cycle 175000  LogL -2654.7    Fri, 15 Apr 2016, 15:22:10
-------------------------------------------------------------------------------
                                        Accepted RJS_QTL (%proposed)
                                        Birth        0.08  [0.40]
                                        Death        0.08  [0.40]
                                        Accepted QTL moves (to other interval)
                                        [0] Loc         0.896    (   0.366)
                                        [1] LocGtp      0.100    (   0.163)
                                        [2] LocGtpF     0.000    (   0.000)
                                        [3] ShRange     0.052    (   0.098)
                                        [4] LoRange     0.037    (   0.037)
                                        VAR Pr(add)  0.79

cycle 176000  LogL -2659.4    Fri, 15 Apr 2016, 15:22:22
-------------------------------------------------------------------------------
                                        Accepted RJS_QTL (%proposed)
                                        Birth        0.08  [0.40]
                                        Death        0.08  [0.40]
                                        Accepted QTL moves (to other interval)
                                        [0] Loc         0.896    (   0.365)
                                        [1] LocGtp      0.100    (   0.163)
                                        [2] LocGtpF     0.000    (   0.000)
                                        [3] ShRange     0.052    (   0.098)
                                        [4] LoRange     0.037    (   0.037)
                                        VAR Pr(add)  0.79

cycle 177000  LogL -2656.7    Fri, 15 Apr 2016, 15:22:35
-------------------------------------------------------------------------------
                                        Accepted RJS_QTL (%proposed)
                                        Birth        0.08  [0.40]
                                        Death        0.08  [0.40]
                                        Accepted QTL moves (to other interval)
                                        [0] Loc         0.896    (   0.365)
                                        [1] LocGtp      0.100    (   0.163)
                                        [2] LocGtpF     0.000    (   0.000)
                                        [3] ShRange     0.052    (   0.098)
                                        [4] LoRange     0.037    (   0.037)
                                        VAR Pr(add)  0.79

cycle 178000  LogL -2655.0    Fri, 15 Apr 2016, 15:22:46
-------------------------------------------------------------------------------
                                        Accepted RJS_QTL (%proposed)
                                        Birth        0.08  [0.40]
                                        Death        0.08  [0.40]
                                        Accepted QTL moves (to other interval)
                                        [0] Loc         0.896    (   0.365)
                                        [1] LocGtp      0.099    (   0.163)
                                        [2] LocGtpF     0.000    (   0.000)
                                        [3] ShRange     0.052    (   0.098)
                                        [4] LoRange     0.037    (   0.037)
                                        VAR Pr(add)  0.79

cycle 179000  LogL -2651.0    Fri, 15 Apr 2016, 15:23:00
-------------------------------------------------------------------------------
                                        Accepted RJS_QTL (%proposed)
                                        Birth        0.08  [0.40]
                                        Death        0.08  [0.40]
                                        Accepted QTL moves (to other interval)
                                        [0] Loc         0.897    (   0.365)
                                        [1] LocGtp      0.099    (   0.163)
                                        [2] LocGtpF     0.000    (   0.000)
                                        [3] ShRange     0.052    (   0.098)
                                        [4] LoRange     0.037    (   0.037)
                                        VAR Pr(add)  0.79

cycle 180000  LogL -2629.8    Fri, 15 Apr 2016, 15:23:12
-------------------------------------------------------------------------------
                                        Accepted RJS_QTL (%proposed)
                                        Birth        0.08  [0.40]
                                        Death        0.08  [0.40]
                                        Accepted QTL moves (to other interval)
                                        [0] Loc         0.897    (   0.365)
                                        [1] LocGtp      0.099    (   0.164)
                                        [2] LocGtpF     0.000    (   0.000)
                                        [3] ShRange     0.052    (   0.098)
                                        [4] LoRange     0.037    (   0.037)
                                        VAR Pr(add)  0.79

cycle 181000  LogL -2664.4    Fri, 15 Apr 2016, 15:23:24
-------------------------------------------------------------------------------
                                        Accepted RJS_QTL (%proposed)
                                        Birth        0.08  [0.40]
                                        Death        0.08  [0.40]
                                        Accepted QTL moves (to other interval)
                                        [0] Loc         0.897    (   0.365)
                                        [1] LocGtp      0.099    (   0.165)
                                        [2] LocGtpF     0.000    (   0.000)
                                        [3] ShRange     0.052    (   0.098)
                                        [4] LoRange     0.037    (   0.037)
                                        VAR Pr(add)  0.79

cycle 182000  LogL -2655.8    Fri, 15 Apr 2016, 15:23:37
-------------------------------------------------------------------------------
                                        Accepted RJS_QTL (%proposed)
                                        Birth        0.08  [0.40]
                                        Death        0.08  [0.40]
                                        Accepted QTL moves (to other interval)
                                        [0] Loc         0.897    (   0.364)
                                        [1] LocGtp      0.099    (   0.164)
                                        [2] LocGtpF     0.000    (   0.000)
                                        [3] ShRange     0.052    (   0.098)
                                        [4] LoRange     0.037    (   0.037)
                                        VAR Pr(add)  0.79

cycle 183000  LogL -2659.9    Fri, 15 Apr 2016, 15:23:48
-------------------------------------------------------------------------------
                                        Accepted RJS_QTL (%proposed)
                                        Birth        0.08  [0.40]
                                        Death        0.08  [0.40]
                                        Accepted QTL moves (to other interval)
                                        [0] Loc         0.897    (   0.365)
                                        [1] LocGtp      0.099    (   0.163)
                                        [2] LocGtpF     0.000    (   0.000)
                                        [3] ShRange     0.052    (   0.098)
                                        [4] LoRange     0.037    (   0.037)
                                        VAR Pr(add)  0.79

cycle 184000  LogL -2656.4    Fri, 15 Apr 2016, 15:24:00
-------------------------------------------------------------------------------
                                        Accepted RJS_QTL (%proposed)
                                        Birth        0.08  [0.40]
                                        Death        0.08  [0.40]
                                        Accepted QTL moves (to other interval)
                                        [0] Loc         0.897    (   0.368)
                                        [1] LocGtp      0.099    (   0.163)
                                        [2] LocGtpF     0.000    (   0.000)
                                        [3] ShRange     0.052    (   0.098)
                                        [4] LoRange     0.037    (   0.037)
                                        VAR Pr(add)  0.79

cycle 185000  LogL -2658.8    Fri, 15 Apr 2016, 15:24:13
-------------------------------------------------------------------------------
                                        Accepted RJS_QTL (%proposed)
                                        Birth        0.08  [0.40]
                                        Death        0.08  [0.40]
                                        Accepted QTL moves (to other interval)
                                        [0] Loc         0.897    (   0.368)
                                        [1] LocGtp      0.099    (   0.162)
                                        [2] LocGtpF     0.000    (   0.000)
                                        [3] ShRange     0.052    (   0.098)
                                        [4] LoRange     0.037    (   0.037)
                                        VAR Pr(add)  0.79

cycle 186000  LogL -2654.8    Fri, 15 Apr 2016, 15:24:26
-------------------------------------------------------------------------------
                                        Accepted RJS_QTL (%proposed)
                                        Birth        0.08  [0.40]
                                        Death        0.08  [0.40]
                                        Accepted QTL moves (to other interval)
                                        [0] Loc         0.896    (   0.366)
                                        [1] LocGtp      0.099    (   0.162)
                                        [2] LocGtpF     0.000    (   0.000)
                                        [3] ShRange     0.052    (   0.097)
                                        [4] LoRange     0.037    (   0.037)
                                        VAR Pr(add)  0.79

cycle 187000  LogL -2662.8    Fri, 15 Apr 2016, 15:24:40
-------------------------------------------------------------------------------
                                        Accepted RJS_QTL (%proposed)
                                        Birth        0.08  [0.40]
                                        Death        0.08  [0.40]
                                        Accepted QTL moves (to other interval)
                                        [0] Loc         0.896    (   0.366)
                                        [1] LocGtp      0.099    (   0.163)
                                        [2] LocGtpF     0.000    (   0.000)
                                        [3] ShRange     0.052    (   0.097)
                                        [4] LoRange     0.037    (   0.037)
                                        VAR Pr(add)  0.79

cycle 188000  LogL -2685.0    Fri, 15 Apr 2016, 15:24:53
-------------------------------------------------------------------------------
                                        Accepted RJS_QTL (%proposed)
                                        Birth        0.08  [0.40]
                                        Death        0.08  [0.40]
                                        Accepted QTL moves (to other interval)
                                        [0] Loc         0.896    (   0.365)
                                        [1] LocGtp      0.100    (   0.163)
                                        [2] LocGtpF     0.000    (   0.000)
                                        [3] ShRange     0.052    (   0.097)
                                        [4] LoRange     0.037    (   0.037)
                                        VAR Pr(add)  0.79

cycle 189000  LogL -2656.2    Fri, 15 Apr 2016, 15:25:06
-------------------------------------------------------------------------------
                                        Accepted RJS_QTL (%proposed)
                                        Birth        0.08  [0.40]
                                        Death        0.08  [0.40]
                                        Accepted QTL moves (to other interval)
                                        [0] Loc         0.896    (   0.362)
                                        [1] LocGtp      0.100    (   0.164)
                                        [2] LocGtpF     0.000    (   0.000)
                                        [3] ShRange     0.052    (   0.097)
                                        [4] LoRange     0.037    (   0.037)
                                        VAR Pr(add)  0.79

cycle 190000  LogL -2671.3    Fri, 15 Apr 2016, 15:25:21
-------------------------------------------------------------------------------
                                        Accepted RJS_QTL (%proposed)
                                        Birth        0.08  [0.40]
                                        Death        0.08  [0.40]
                                        Accepted QTL moves (to other interval)
                                        [0] Loc         0.896    (   0.362)
                                        [1] LocGtp      0.101    (   0.164)
                                        [2] LocGtpF     0.000    (   0.000)
                                        [3] ShRange     0.052    (   0.096)
                                        [4] LoRange     0.037    (   0.038)
                                        VAR Pr(add)  0.79

cycle 191000  LogL -2643.7    Fri, 15 Apr 2016, 15:25:32
-------------------------------------------------------------------------------
                                        Accepted RJS_QTL (%proposed)
                                        Birth        0.08  [0.40]
                                        Death        0.08  [0.40]
                                        Accepted QTL moves (to other interval)
                                        [0] Loc         0.895    (   0.361)
                                        [1] LocGtp      0.101    (   0.164)
                                        [2] LocGtpF     0.000    (   0.000)
                                        [3] ShRange     0.052    (   0.096)
                                        [4] LoRange     0.037    (   0.038)
                                        VAR Pr(add)  0.79


Check MCMC convergence: Target-ESS = 101

------------------------------------------------------------------------------
READ SAMPLES OF GENETIC PARAMETERS
File '/scratch/lfs/mangandi/15PcLG.1/genpar.out': 1919 * 9 rows and columns


------------------------------------------------------------------------------
EFFECTIVE SAMPLE SIZE (ESS)
 Reference: Sorensen, Andersen, et al (1995) Genet Sel Evol 27:229-249
            Geyer (1992) Stat Sci 7:473-511
  delta = largest initial positive sequence (cf. Geyer-1992)
  var0  = lag-0 autocovariance
  var   = Monte Carlo variance
  ECS   = effective chain size
Variable       delta     var0        var         ECS
mean1             51   115.23571     1.40244      82
vERR11            36  1959.81116     7.01850     279
nQTL              15     0.54933     0.00062     886
vQTL11            49 11674.20051    87.13449     133
No convergence        : Length increased up to 236486

cycle 192000  LogL -2667.7    Fri, 15 Apr 2016, 15:25:44
-------------------------------------------------------------------------------
                                        Accepted RJS_QTL (%proposed)
                                        Birth        0.08  [0.40]
                                        Death        0.08  [0.40]
                                        Accepted QTL moves (to other interval)
                                        [0] Loc         0.895    (   0.364)
                                        [1] LocGtp      0.100    (   0.164)
                                        [2] LocGtpF     0.000    (   0.000)
                                        [3] ShRange     0.052    (   0.095)
                                        [4] LoRange     0.037    (   0.038)
                                        VAR Pr(add)  0.79

cycle 193000  LogL -2662.5    Fri, 15 Apr 2016, 15:25:55
-------------------------------------------------------------------------------
                                        Accepted RJS_QTL (%proposed)
                                        Birth        0.08  [0.40]
                                        Death        0.08  [0.40]
                                        Accepted QTL moves (to other interval)
                                        [0] Loc         0.895    (   0.364)
                                        [1] LocGtp      0.100    (   0.163)
                                        [2] LocGtpF     0.000    (   0.000)
                                        [3] ShRange     0.052    (   0.095)
                                        [4] LoRange     0.037    (   0.038)
                                        VAR Pr(add)  0.79

cycle 194000  LogL -2663.3    Fri, 15 Apr 2016, 15:26:09
-------------------------------------------------------------------------------
                                        Accepted RJS_QTL (%proposed)
                                        Birth        0.08  [0.40]
                                        Death        0.08  [0.40]
                                        Accepted QTL moves (to other interval)
                                        [0] Loc         0.895    (   0.363)
                                        [1] LocGtp      0.101    (   0.163)
                                        [2] LocGtpF     0.000    (   0.000)
                                        [3] ShRange     0.052    (   0.095)
                                        [4] LoRange     0.037    (   0.038)
                                        VAR Pr(add)  0.79

cycle 195000  LogL -2660.5    Fri, 15 Apr 2016, 15:26:20
-------------------------------------------------------------------------------
                                        Accepted RJS_QTL (%proposed)
                                        Birth        0.08  [0.40]
                                        Death        0.08  [0.40]
                                        Accepted QTL moves (to other interval)
                                        [0] Loc         0.895    (   0.363)
                                        [1] LocGtp      0.101    (   0.164)
                                        [2] LocGtpF     0.000    (   0.000)
                                        [3] ShRange     0.052    (   0.095)
                                        [4] LoRange     0.037    (   0.038)
                                        VAR Pr(add)  0.79

cycle 196000  LogL -2668.8    Fri, 15 Apr 2016, 15:26:32
-------------------------------------------------------------------------------
                                        Accepted RJS_QTL (%proposed)
                                        Birth        0.08  [0.40]
                                        Death        0.08  [0.40]
                                        Accepted QTL moves (to other interval)
                                        [0] Loc         0.895    (   0.363)
                                        [1] LocGtp      0.101    (   0.164)
                                        [2] LocGtpF     0.000    (   0.000)
                                        [3] ShRange     0.052    (   0.096)
                                        [4] LoRange     0.037    (   0.038)
                                        VAR Pr(add)  0.79

cycle 197000  LogL -2659.5    Fri, 15 Apr 2016, 15:26:44
-------------------------------------------------------------------------------
                                        Accepted RJS_QTL (%proposed)
                                        Birth        0.08  [0.40]
                                        Death        0.08  [0.40]
                                        Accepted QTL moves (to other interval)
                                        [0] Loc         0.895    (   0.367)
                                        [1] LocGtp      0.101    (   0.164)
                                        [2] LocGtpF     0.000    (   0.000)
                                        [3] ShRange     0.052    (   0.095)
                                        [4] LoRange     0.037    (   0.038)
                                        VAR Pr(add)  0.79

cycle 198000  LogL -2666.4    Fri, 15 Apr 2016, 15:26:56
-------------------------------------------------------------------------------
                                        Accepted RJS_QTL (%proposed)
                                        Birth        0.08  [0.40]
                                        Death        0.08  [0.40]
                                        Accepted QTL moves (to other interval)
                                        [0] Loc         0.895    (   0.369)
                                        [1] LocGtp      0.101    (   0.166)
                                        [2] LocGtpF     0.000    (   0.000)
                                        [3] ShRange     0.053    (   0.094)
                                        [4] LoRange     0.037    (   0.038)
                                        VAR Pr(add)  0.79

cycle 199000  LogL -2663.2    Fri, 15 Apr 2016, 15:27:09
-------------------------------------------------------------------------------
                                        Accepted RJS_QTL (%proposed)
                                        Birth        0.08  [0.40]
                                        Death        0.08  [0.40]
                                        Accepted QTL moves (to other interval)
                                        [0] Loc         0.895    (   0.368)
                                        [1] LocGtp      0.102    (   0.166)
                                        [2] LocGtpF     0.000    (   0.000)
                                        [3] ShRange     0.053    (   0.094)
                                        [4] LoRange     0.037    (   0.038)
                                        VAR Pr(add)  0.79

cycle 200000  LogL -2662.1    Fri, 15 Apr 2016, 15:27:22
-------------------------------------------------------------------------------
                                        Accepted RJS_QTL (%proposed)
                                        Birth        0.08  [0.40]
                                        Death        0.08  [0.40]
                                        Accepted QTL moves (to other interval)
                                        [0] Loc         0.895    (   0.367)
                                        [1] LocGtp      0.102    (   0.166)
                                        [2] LocGtpF     0.000    (   0.000)
                                        [3] ShRange     0.053    (   0.095)
                                        [4] LoRange     0.037    (   0.038)
                                        VAR Pr(add)  0.79

cycle 201000  LogL -2666.2    Fri, 15 Apr 2016, 15:27:36
-------------------------------------------------------------------------------
                                        Accepted RJS_QTL (%proposed)
                                        Birth        0.08  [0.40]
                                        Death        0.08  [0.40]
                                        Accepted QTL moves (to other interval)
                                        [0] Loc         0.895    (   0.368)
                                        [1] LocGtp      0.102    (   0.167)
                                        [2] LocGtpF     0.000    (   0.000)
                                        [3] ShRange     0.053    (   0.094)
                                        [4] LoRange     0.038    (   0.038)
                                        VAR Pr(add)  0.79

cycle 202000  LogL -2672.3    Fri, 15 Apr 2016, 15:27:49
-------------------------------------------------------------------------------
                                        Accepted RJS_QTL (%proposed)
                                        Birth        0.08  [0.40]
                                        Death        0.08  [0.40]
                                        Accepted QTL moves (to other interval)
                                        [0] Loc         0.895    (   0.366)
                                        [1] LocGtp      0.102    (   0.167)
                                        [2] LocGtpF     0.000    (   0.000)
                                        [3] ShRange     0.053    (   0.094)
                                        [4] LoRange     0.038    (   0.038)
                                        VAR Pr(add)  0.79

cycle 203000  LogL -2666.0    Fri, 15 Apr 2016, 15:28:01
-------------------------------------------------------------------------------
                                        Accepted RJS_QTL (%proposed)
                                        Birth        0.08  [0.40]
                                        Death        0.08  [0.40]
                                        Accepted QTL moves (to other interval)
                                        [0] Loc         0.895    (   0.367)
                                        [1] LocGtp      0.103    (   0.167)
                                        [2] LocGtpF     0.000    (   0.000)
                                        [3] ShRange     0.053    (   0.094)
                                        [4] LoRange     0.038    (   0.038)
                                        VAR Pr(add)  0.79

cycle 204000  LogL -2677.1    Fri, 15 Apr 2016, 15:28:15
-------------------------------------------------------------------------------
                                        Accepted RJS_QTL (%proposed)
                                        Birth        0.08  [0.40]
                                        Death        0.08  [0.40]
                                        Accepted QTL moves (to other interval)
                                        [0] Loc         0.894    (   0.365)
                                        [1] LocGtp      0.103    (   0.168)
                                        [2] LocGtpF     0.000    (   0.000)
                                        [3] ShRange     0.053    (   0.094)
                                        [4] LoRange     0.038    (   0.038)
                                        VAR Pr(add)  0.80

cycle 205000  LogL -2663.0    Fri, 15 Apr 2016, 15:28:31
-------------------------------------------------------------------------------
                                        Accepted RJS_QTL (%proposed)
                                        Birth        0.08  [0.40]
                                        Death        0.08  [0.40]
                                        Accepted QTL moves (to other interval)
                                        [0] Loc         0.894    (   0.365)
                                        [1] LocGtp      0.103    (   0.168)
                                        [2] LocGtpF     0.000    (   0.000)
                                        [3] ShRange     0.053    (   0.093)
                                        [4] LoRange     0.038    (   0.038)
                                        VAR Pr(add)  0.80

cycle 206000  LogL -2657.6    Fri, 15 Apr 2016, 15:28:44
-------------------------------------------------------------------------------
                                        Accepted RJS_QTL (%proposed)
                                        Birth        0.08  [0.40]
                                        Death        0.08  [0.40]
                                        Accepted QTL moves (to other interval)
                                        [0] Loc         0.894    (   0.366)
                                        [1] LocGtp      0.103    (   0.169)
                                        [2] LocGtpF     0.000    (   0.000)
                                        [3] ShRange     0.053    (   0.093)
                                        [4] LoRange     0.038    (   0.038)
                                        VAR Pr(add)  0.80

cycle 207000  LogL -2666.6    Fri, 15 Apr 2016, 15:28:57
-------------------------------------------------------------------------------
                                        Accepted RJS_QTL (%proposed)
                                        Birth        0.08  [0.40]
                                        Death        0.08  [0.40]
                                        Accepted QTL moves (to other interval)
                                        [0] Loc         0.894    (   0.367)
                                        [1] LocGtp      0.103    (   0.167)
                                        [2] LocGtpF     0.000    (   0.000)
                                        [3] ShRange     0.053    (   0.092)
                                        [4] LoRange     0.038    (   0.038)
                                        VAR Pr(add)  0.79

cycle 208000  LogL -2649.7    Fri, 15 Apr 2016, 15:29:11
-------------------------------------------------------------------------------
                                        Accepted RJS_QTL (%proposed)
                                        Birth        0.08  [0.40]
                                        Death        0.08  [0.40]
                                        Accepted QTL moves (to other interval)
                                        [0] Loc         0.894    (   0.366)
                                        [1] LocGtp      0.104    (   0.167)
                                        [2] LocGtpF     0.000    (   0.000)
                                        [3] ShRange     0.053    (   0.091)
                                        [4] LoRange     0.038    (   0.038)
                                        VAR Pr(add)  0.80

cycle 209000  LogL -2654.4    Fri, 15 Apr 2016, 15:29:24
-------------------------------------------------------------------------------
                                        Accepted RJS_QTL (%proposed)
                                        Birth        0.08  [0.40]
                                        Death        0.08  [0.40]
                                        Accepted QTL moves (to other interval)
                                        [0] Loc         0.893    (   0.365)
                                        [1] LocGtp      0.104    (   0.166)
                                        [2] LocGtpF     0.000    (   0.000)
                                        [3] ShRange     0.053    (   0.092)
                                        [4] LoRange     0.038    (   0.038)
                                        VAR Pr(add)  0.80

cycle 210000  LogL -2648.2    Fri, 15 Apr 2016, 15:29:39
-------------------------------------------------------------------------------
                                        Accepted RJS_QTL (%proposed)
                                        Birth        0.08  [0.40]
                                        Death        0.08  [0.40]
                                        Accepted QTL moves (to other interval)
                                        [0] Loc         0.893    (   0.367)
                                        [1] LocGtp      0.104    (   0.165)
                                        [2] LocGtpF     0.000    (   0.000)
                                        [3] ShRange     0.053    (   0.091)
                                        [4] LoRange     0.038    (   0.038)
                                        VAR Pr(add)  0.80

cycle 211000  LogL -2666.0    Fri, 15 Apr 2016, 15:29:53
-------------------------------------------------------------------------------
                                        Accepted RJS_QTL (%proposed)
                                        Birth        0.08  [0.40]
                                        Death        0.08  [0.40]
                                        Accepted QTL moves (to other interval)
                                        [0] Loc         0.893    (   0.366)
                                        [1] LocGtp      0.104    (   0.163)
                                        [2] LocGtpF     0.000    (   0.000)
                                        [3] ShRange     0.053    (   0.090)
                                        [4] LoRange     0.038    (   0.038)
                                        VAR Pr(add)  0.80

cycle 212000  LogL -2650.9    Fri, 15 Apr 2016, 15:30:05
-------------------------------------------------------------------------------
                                        Accepted RJS_QTL (%proposed)
                                        Birth        0.08  [0.40]
                                        Death        0.08  [0.40]
                                        Accepted QTL moves (to other interval)
                                        [0] Loc         0.893    (   0.367)
                                        [1] LocGtp      0.104    (   0.163)
                                        [2] LocGtpF     0.000    (   0.000)
                                        [3] ShRange     0.053    (   0.090)
                                        [4] LoRange     0.038    (   0.038)
                                        VAR Pr(add)  0.80

cycle 213000  LogL -2647.2    Fri, 15 Apr 2016, 15:30:18
-------------------------------------------------------------------------------
                                        Accepted RJS_QTL (%proposed)
                                        Birth        0.08  [0.40]
                                        Death        0.08  [0.40]
                                        Accepted QTL moves (to other interval)
                                        [0] Loc         0.893    (   0.364)
                                        [1] LocGtp      0.104    (   0.162)
                                        [2] LocGtpF     0.000    (   0.000)
                                        [3] ShRange     0.053    (   0.090)
                                        [4] LoRange     0.038    (   0.038)
                                        VAR Pr(add)  0.80

cycle 214000  LogL -2651.6    Fri, 15 Apr 2016, 15:30:30
-------------------------------------------------------------------------------
                                        Accepted RJS_QTL (%proposed)
                                        Birth        0.08  [0.40]
                                        Death        0.08  [0.40]
                                        Accepted QTL moves (to other interval)
                                        [0] Loc         0.893    (   0.363)
                                        [1] LocGtp      0.104    (   0.162)
                                        [2] LocGtpF     0.000    (   0.000)
                                        [3] ShRange     0.053    (   0.089)
                                        [4] LoRange     0.038    (   0.038)
                                        VAR Pr(add)  0.80

cycle 215000  LogL -2658.8    Fri, 15 Apr 2016, 15:30:42
-------------------------------------------------------------------------------
                                        Accepted RJS_QTL (%proposed)
                                        Birth        0.08  [0.40]
                                        Death        0.08  [0.40]
                                        Accepted QTL moves (to other interval)
                                        [0] Loc         0.893    (   0.362)
                                        [1] LocGtp      0.104    (   0.163)
                                        [2] LocGtpF     0.000    (   0.000)
                                        [3] ShRange     0.053    (   0.090)
                                        [4] LoRange     0.038    (   0.038)
                                        VAR Pr(add)  0.80

cycle 216000  LogL -2660.1    Fri, 15 Apr 2016, 15:30:55
-------------------------------------------------------------------------------
                                        Accepted RJS_QTL (%proposed)
                                        Birth        0.08  [0.40]
                                        Death        0.08  [0.40]
                                        Accepted QTL moves (to other interval)
                                        [0] Loc         0.893    (   0.361)
                                        [1] LocGtp      0.104    (   0.163)
                                        [2] LocGtpF     0.000    (   0.000)
                                        [3] ShRange     0.053    (   0.090)
                                        [4] LoRange     0.038    (   0.038)
                                        VAR Pr(add)  0.80

cycle 217000  LogL -2669.2    Fri, 15 Apr 2016, 15:31:08
-------------------------------------------------------------------------------
                                        Accepted RJS_QTL (%proposed)
                                        Birth        0.08  [0.40]
                                        Death        0.08  [0.40]
                                        Accepted QTL moves (to other interval)
                                        [0] Loc         0.893    (   0.364)
                                        [1] LocGtp      0.104    (   0.164)
                                        [2] LocGtpF     0.000    (   0.000)
                                        [3] ShRange     0.053    (   0.090)
                                        [4] LoRange     0.038    (   0.038)
                                        VAR Pr(add)  0.80

cycle 218000  LogL -2660.7    Fri, 15 Apr 2016, 15:31:22
-------------------------------------------------------------------------------
                                        Accepted RJS_QTL (%proposed)
                                        Birth        0.08  [0.40]
                                        Death        0.08  [0.40]
                                        Accepted QTL moves (to other interval)
                                        [0] Loc         0.893    (   0.365)
                                        [1] LocGtp      0.104    (   0.166)
                                        [2] LocGtpF     0.000    (   0.000)
                                        [3] ShRange     0.053    (   0.089)
                                        [4] LoRange     0.038    (   0.038)
                                        VAR Pr(add)  0.80

cycle 219000  LogL -2660.5    Fri, 15 Apr 2016, 15:31:36
-------------------------------------------------------------------------------
                                        Accepted RJS_QTL (%proposed)
                                        Birth        0.08  [0.40]
                                        Death        0.08  [0.40]
                                        Accepted QTL moves (to other interval)
                                        [0] Loc         0.893    (   0.365)
                                        [1] LocGtp      0.104    (   0.167)
                                        [2] LocGtpF     0.000    (   0.000)
                                        [3] ShRange     0.053    (   0.089)
                                        [4] LoRange     0.038    (   0.038)
                                        VAR Pr(add)  0.80

cycle 220000  LogL -2664.6    Fri, 15 Apr 2016, 15:31:48
-------------------------------------------------------------------------------
                                        Accepted RJS_QTL (%proposed)
                                        Birth        0.08  [0.40]
                                        Death        0.08  [0.40]
                                        Accepted QTL moves (to other interval)
                                        [0] Loc         0.893    (   0.366)
                                        [1] LocGtp      0.105    (   0.167)
                                        [2] LocGtpF     0.000    (   0.000)
                                        [3] ShRange     0.053    (   0.088)
                                        [4] LoRange     0.038    (   0.038)
                                        VAR Pr(add)  0.80

cycle 221000  LogL -2660.6    Fri, 15 Apr 2016, 15:32:01
-------------------------------------------------------------------------------
                                        Accepted RJS_QTL (%proposed)
                                        Birth        0.08  [0.40]
                                        Death        0.08  [0.40]
                                        Accepted QTL moves (to other interval)
                                        [0] Loc         0.893    (   0.369)
                                        [1] LocGtp      0.104    (   0.166)
                                        [2] LocGtpF     0.000    (   0.000)
                                        [3] ShRange     0.053    (   0.088)
                                        [4] LoRange     0.038    (   0.038)
                                        VAR Pr(add)  0.80

cycle 222000  LogL -2667.0    Fri, 15 Apr 2016, 15:32:13
-------------------------------------------------------------------------------
                                        Accepted RJS_QTL (%proposed)
                                        Birth        0.08  [0.40]
                                        Death        0.08  [0.40]
                                        Accepted QTL moves (to other interval)
                                        [0] Loc         0.893    (   0.369)
                                        [1] LocGtp      0.105    (   0.167)
                                        [2] LocGtpF     0.000    (   0.000)
                                        [3] ShRange     0.053    (   0.088)
                                        [4] LoRange     0.038    (   0.038)
                                        VAR Pr(add)  0.80

cycle 223000  LogL -2667.5    Fri, 15 Apr 2016, 15:32:26
-------------------------------------------------------------------------------
                                        Accepted RJS_QTL (%proposed)
                                        Birth        0.08  [0.40]
                                        Death        0.08  [0.40]
                                        Accepted QTL moves (to other interval)
                                        [0] Loc         0.893    (   0.368)
                                        [1] LocGtp      0.105    (   0.167)
                                        [2] LocGtpF     0.000    (   0.000)
                                        [3] ShRange     0.053    (   0.087)
                                        [4] LoRange     0.038    (   0.038)
                                        VAR Pr(add)  0.80

cycle 224000  LogL -2646.7    Fri, 15 Apr 2016, 15:32:36
-------------------------------------------------------------------------------
                                        Accepted RJS_QTL (%proposed)
                                        Birth        0.08  [0.40]
                                        Death        0.08  [0.40]
                                        Accepted QTL moves (to other interval)
                                        [0] Loc         0.893    (   0.368)
                                        [1] LocGtp      0.105    (   0.167)
                                        [2] LocGtpF     0.000    (   0.000)
                                        [3] ShRange     0.053    (   0.087)
                                        [4] LoRange     0.038    (   0.038)
                                        VAR Pr(add)  0.80

cycle 225000  LogL -2667.3    Fri, 15 Apr 2016, 15:32:49
-------------------------------------------------------------------------------
                                        Accepted RJS_QTL (%proposed)
                                        Birth        0.08  [0.40]
                                        Death        0.08  [0.40]
                                        Accepted QTL moves (to other interval)
                                        [0] Loc         0.893    (   0.369)
                                        [1] LocGtp      0.105    (   0.167)
                                        [2] LocGtpF     0.000    (   0.000)
                                        [3] ShRange     0.053    (   0.087)
                                        [4] LoRange     0.038    (   0.038)
                                        VAR Pr(add)  0.80

cycle 226000  LogL -2655.0    Fri, 15 Apr 2016, 15:33:02
-------------------------------------------------------------------------------
                                        Accepted RJS_QTL (%proposed)
                                        Birth        0.08  [0.40]
                                        Death        0.08  [0.40]
                                        Accepted QTL moves (to other interval)
                                        [0] Loc         0.893    (   0.364)
                                        [1] LocGtp      0.105    (   0.165)
                                        [2] LocGtpF     0.000    (   0.000)
                                        [3] ShRange     0.054    (   0.086)
                                        [4] LoRange     0.038    (   0.038)
                                        VAR Pr(add)  0.80

cycle 227000  LogL -2678.0    Fri, 15 Apr 2016, 15:33:14
-------------------------------------------------------------------------------
                                        Accepted RJS_QTL (%proposed)
                                        Birth        0.08  [0.40]
                                        Death        0.08  [0.40]
                                        Accepted QTL moves (to other interval)
                                        [0] Loc         0.893    (   0.363)
                                        [1] LocGtp      0.105    (   0.165)
                                        [2] LocGtpF     0.000    (   0.000)
                                        [3] ShRange     0.054    (   0.086)
                                        [4] LoRange     0.038    (   0.038)
                                        VAR Pr(add)  0.80

cycle 228000  LogL -2656.4    Fri, 15 Apr 2016, 15:33:25
-------------------------------------------------------------------------------
                                        Accepted RJS_QTL (%proposed)
                                        Birth        0.08  [0.40]
                                        Death        0.08  [0.40]
                                        Accepted QTL moves (to other interval)
                                        [0] Loc         0.893    (   0.363)
                                        [1] LocGtp      0.105    (   0.165)
                                        [2] LocGtpF     0.000    (   0.000)
                                        [3] ShRange     0.054    (   0.087)
                                        [4] LoRange     0.038    (   0.038)
                                        VAR Pr(add)  0.80

cycle 229000  LogL -2658.4    Fri, 15 Apr 2016, 15:33:38
-------------------------------------------------------------------------------
                                        Accepted RJS_QTL (%proposed)
                                        Birth        0.08  [0.40]
                                        Death        0.08  [0.40]
                                        Accepted QTL moves (to other interval)
                                        [0] Loc         0.893    (   0.365)
                                        [1] LocGtp      0.106    (   0.165)
                                        [2] LocGtpF     0.000    (   0.000)
                                        [3] ShRange     0.054    (   0.087)
                                        [4] LoRange     0.038    (   0.038)
                                        VAR Pr(add)  0.80

cycle 230000  LogL -2666.2    Fri, 15 Apr 2016, 15:33:51
-------------------------------------------------------------------------------
                                        Accepted RJS_QTL (%proposed)
                                        Birth        0.08  [0.40]
                                        Death        0.08  [0.40]
                                        Accepted QTL moves (to other interval)
                                        [0] Loc         0.893    (   0.366)
                                        [1] LocGtp      0.106    (   0.165)
                                        [2] LocGtpF     0.000    (   0.000)
                                        [3] ShRange     0.054    (   0.087)
                                        [4] LoRange     0.038    (   0.038)
                                        VAR Pr(add)  0.80

cycle 231000  LogL -2656.5    Fri, 15 Apr 2016, 15:34:03
-------------------------------------------------------------------------------
                                        Accepted RJS_QTL (%proposed)
                                        Birth        0.08  [0.40]
                                        Death        0.08  [0.40]
                                        Accepted QTL moves (to other interval)
                                        [0] Loc         0.893    (   0.366)
                                        [1] LocGtp      0.106    (   0.166)
                                        [2] LocGtpF     0.000    (   0.000)
                                        [3] ShRange     0.054    (   0.087)
                                        [4] LoRange     0.038    (   0.038)
                                        VAR Pr(add)  0.80

cycle 232000  LogL -2660.6    Fri, 15 Apr 2016, 15:34:16
-------------------------------------------------------------------------------
                                        Accepted RJS_QTL (%proposed)
                                        Birth        0.08  [0.40]
                                        Death        0.08  [0.40]
                                        Accepted QTL moves (to other interval)
                                        [0] Loc         0.893    (   0.366)
                                        [1] LocGtp      0.106    (   0.166)
                                        [2] LocGtpF     0.000    (   0.000)
                                        [3] ShRange     0.054    (   0.087)
                                        [4] LoRange     0.038    (   0.039)
                                        VAR Pr(add)  0.80

cycle 233000  LogL -2643.5    Fri, 15 Apr 2016, 15:34:31
-------------------------------------------------------------------------------
                                        Accepted RJS_QTL (%proposed)
                                        Birth        0.08  [0.40]
                                        Death        0.08  [0.40]
                                        Accepted QTL moves (to other interval)
                                        [0] Loc         0.893    (   0.367)
                                        [1] LocGtp      0.106    (   0.165)
                                        [2] LocGtpF     0.000    (   0.000)
                                        [3] ShRange     0.054    (   0.087)
                                        [4] LoRange     0.038    (   0.038)
                                        VAR Pr(add)  0.80

cycle 234000  LogL -2662.2    Fri, 15 Apr 2016, 15:34:44
-------------------------------------------------------------------------------
                                        Accepted RJS_QTL (%proposed)
                                        Birth        0.08  [0.40]
                                        Death        0.08  [0.40]
                                        Accepted QTL moves (to other interval)
                                        [0] Loc         0.893    (   0.367)
                                        [1] LocGtp      0.106    (   0.164)
                                        [2] LocGtpF     0.000    (   0.000)
                                        [3] ShRange     0.054    (   0.086)
                                        [4] LoRange     0.038    (   0.039)
                                        VAR Pr(add)  0.80

cycle 235000  LogL -2656.1    Fri, 15 Apr 2016, 15:34:56
-------------------------------------------------------------------------------
                                        Accepted RJS_QTL (%proposed)
                                        Birth        0.08  [0.40]
                                        Death        0.08  [0.40]
                                        Accepted QTL moves (to other interval)
                                        [0] Loc         0.893    (   0.368)
                                        [1] LocGtp      0.106    (   0.163)
                                        [2] LocGtpF     0.000    (   0.000)
                                        [3] ShRange     0.054    (   0.087)
                                        [4] LoRange     0.038    (   0.038)
                                        VAR Pr(add)  0.80

cycle 236000  LogL -2659.1    Fri, 15 Apr 2016, 15:35:08
-------------------------------------------------------------------------------
                                        Accepted RJS_QTL (%proposed)
                                        Birth        0.08  [0.40]
                                        Death        0.08  [0.40]
                                        Accepted QTL moves (to other interval)
                                        [0] Loc         0.893    (   0.368)
                                        [1] LocGtp      0.106    (   0.162)
                                        [2] LocGtpF     0.000    (   0.000)
                                        [3] ShRange     0.054    (   0.087)
                                        [4] LoRange     0.038    (   0.039)
                                        VAR Pr(add)  0.80


Check MCMC convergence: Target-ESS = 101

------------------------------------------------------------------------------
READ SAMPLES OF GENETIC PARAMETERS
File '/scratch/lfs/mangandi/15PcLG.1/genpar.out': 2364 * 9 rows and columns


------------------------------------------------------------------------------
EFFECTIVE SAMPLE SIZE (ESS)
 Reference: Sorensen, Andersen, et al (1995) Genet Sel Evol 27:229-249
            Geyer (1992) Stat Sci 7:473-511
  delta = largest initial positive sequence (cf. Geyer-1992)
  var0  = lag-0 autocovariance
  var   = Monte Carlo variance
  ECS   = effective chain size
Variable       delta     var0        var         ECS
mean1             51   121.25763     1.40031      86
vERR11            42  1957.70467     6.51884     300
nQTL              15     0.57672     0.00061     949
vQTL11            55 11418.10932    85.71754     133
No convergence        : Length increased up to 277733

cycle 237000  LogL -2655.9    Fri, 15 Apr 2016, 15:35:20
-------------------------------------------------------------------------------
                                        Accepted RJS_QTL (%proposed)
                                        Birth        0.08  [0.40]
                                        Death        0.08  [0.40]
                                        Accepted QTL moves (to other interval)
                                        [0] Loc         0.893    (   0.369)
                                        [1] LocGtp      0.106    (   0.162)
                                        [2] LocGtpF     0.000    (   0.000)
                                        [3] ShRange     0.054    (   0.087)
                                        [4] LoRange     0.038    (   0.039)
                                        VAR Pr(add)  0.80

cycle 238000  LogL -2654.3    Fri, 15 Apr 2016, 15:35:30
-------------------------------------------------------------------------------
                                        Accepted RJS_QTL (%proposed)
                                        Birth        0.08  [0.40]
                                        Death        0.08  [0.40]
                                        Accepted QTL moves (to other interval)
                                        [0] Loc         0.893    (   0.369)
                                        [1] LocGtp      0.106    (   0.162)
                                        [2] LocGtpF     0.000    (   0.000)
                                        [3] ShRange     0.054    (   0.087)
                                        [4] LoRange     0.038    (   0.038)
                                        VAR Pr(add)  0.80

cycle 239000  LogL -2661.5    Fri, 15 Apr 2016, 15:35:42
-------------------------------------------------------------------------------
                                        Accepted RJS_QTL (%proposed)
                                        Birth        0.08  [0.40]
                                        Death        0.08  [0.40]
                                        Accepted QTL moves (to other interval)
                                        [0] Loc         0.893    (   0.370)
                                        [1] LocGtp      0.106    (   0.162)
                                        [2] LocGtpF     0.000    (   0.000)
                                        [3] ShRange     0.054    (   0.087)
                                        [4] LoRange     0.038    (   0.038)
                                        VAR Pr(add)  0.80

cycle 240000  LogL -2642.5    Fri, 15 Apr 2016, 15:35:55
-------------------------------------------------------------------------------
                                        Accepted RJS_QTL (%proposed)
                                        Birth        0.08  [0.40]
                                        Death        0.08  [0.40]
                                        Accepted QTL moves (to other interval)
                                        [0] Loc         0.893    (   0.370)
                                        [1] LocGtp      0.106    (   0.163)
                                        [2] LocGtpF     0.000    (   0.000)
                                        [3] ShRange     0.054    (   0.087)
                                        [4] LoRange     0.038    (   0.038)
                                        VAR Pr(add)  0.80

cycle 241000  LogL -2666.2    Fri, 15 Apr 2016, 15:36:08
-------------------------------------------------------------------------------
                                        Accepted RJS_QTL (%proposed)
                                        Birth        0.08  [0.40]
                                        Death        0.08  [0.40]
                                        Accepted QTL moves (to other interval)
                                        [0] Loc         0.893    (   0.371)
                                        [1] LocGtp      0.106    (   0.163)
                                        [2] LocGtpF     0.000    (   0.000)
                                        [3] ShRange     0.054    (   0.087)
                                        [4] LoRange     0.038    (   0.038)
                                        VAR Pr(add)  0.80

cycle 242000  LogL -2660.3    Fri, 15 Apr 2016, 15:36:21
-------------------------------------------------------------------------------
                                        Accepted RJS_QTL (%proposed)
                                        Birth        0.08  [0.40]
                                        Death        0.08  [0.40]
                                        Accepted QTL moves (to other interval)
                                        [0] Loc         0.893    (   0.371)
                                        [1] LocGtp      0.106    (   0.163)
                                        [2] LocGtpF     0.000    (   0.000)
                                        [3] ShRange     0.054    (   0.087)
                                        [4] LoRange     0.038    (   0.038)
                                        VAR Pr(add)  0.80

cycle 243000  LogL -2652.4    Fri, 15 Apr 2016, 15:36:33
-------------------------------------------------------------------------------
                                        Accepted RJS_QTL (%proposed)
                                        Birth        0.08  [0.40]
                                        Death        0.08  [0.40]
                                        Accepted QTL moves (to other interval)
                                        [0] Loc         0.893    (   0.369)
                                        [1] LocGtp      0.106    (   0.162)
                                        [2] LocGtpF     0.000    (   0.000)
                                        [3] ShRange     0.054    (   0.086)
                                        [4] LoRange     0.038    (   0.038)
                                        VAR Pr(add)  0.80

cycle 244000  LogL -2668.3    Fri, 15 Apr 2016, 15:36:46
-------------------------------------------------------------------------------
                                        Accepted RJS_QTL (%proposed)
                                        Birth        0.08  [0.40]
                                        Death        0.08  [0.40]
                                        Accepted QTL moves (to other interval)
                                        [0] Loc         0.893    (   0.371)
                                        [1] LocGtp      0.106    (   0.160)
                                        [2] LocGtpF     0.000    (   0.000)
                                        [3] ShRange     0.054    (   0.086)
                                        [4] LoRange     0.038    (   0.038)
                                        VAR Pr(add)  0.80

cycle 245000  LogL -2671.6    Fri, 15 Apr 2016, 15:36:58
-------------------------------------------------------------------------------
                                        Accepted RJS_QTL (%proposed)
                                        Birth        0.08  [0.40]
                                        Death        0.08  [0.40]
                                        Accepted QTL moves (to other interval)
                                        [0] Loc         0.893    (   0.369)
                                        [1] LocGtp      0.106    (   0.160)
                                        [2] LocGtpF     0.000    (   0.000)
                                        [3] ShRange     0.054    (   0.086)
                                        [4] LoRange     0.038    (   0.038)
                                        VAR Pr(add)  0.80

cycle 246000  LogL -2653.6    Fri, 15 Apr 2016, 15:37:10
-------------------------------------------------------------------------------
                                        Accepted RJS_QTL (%proposed)
                                        Birth        0.08  [0.40]
                                        Death        0.08  [0.40]
                                        Accepted QTL moves (to other interval)
                                        [0] Loc         0.893    (   0.369)
                                        [1] LocGtp      0.106    (   0.160)
                                        [2] LocGtpF     0.000    (   0.000)
                                        [3] ShRange     0.054    (   0.086)
                                        [4] LoRange     0.038    (   0.038)
                                        VAR Pr(add)  0.80

cycle 247000  LogL -2648.8    Fri, 15 Apr 2016, 15:37:24
-------------------------------------------------------------------------------
                                        Accepted RJS_QTL (%proposed)
                                        Birth        0.08  [0.40]
                                        Death        0.08  [0.40]
                                        Accepted QTL moves (to other interval)
                                        [0] Loc         0.893    (   0.368)
                                        [1] LocGtp      0.106    (   0.159)
                                        [2] LocGtpF     0.000    (   0.000)
                                        [3] ShRange     0.054    (   0.085)
                                        [4] LoRange     0.038    (   0.038)
                                        VAR Pr(add)  0.80

cycle 248000  LogL -2664.7    Fri, 15 Apr 2016, 15:37:39
-------------------------------------------------------------------------------
                                        Accepted RJS_QTL (%proposed)
                                        Birth        0.08  [0.40]
                                        Death        0.08  [0.40]
                                        Accepted QTL moves (to other interval)
                                        [0] Loc         0.893    (   0.369)
                                        [1] LocGtp      0.106    (   0.159)
                                        [2] LocGtpF     0.000    (   0.000)
                                        [3] ShRange     0.054    (   0.085)
                                        [4] LoRange     0.038    (   0.038)
                                        VAR Pr(add)  0.80

cycle 249000  LogL -2654.0    Fri, 15 Apr 2016, 15:37:51
-------------------------------------------------------------------------------
                                        Accepted RJS_QTL (%proposed)
                                        Birth        0.08  [0.40]
                                        Death        0.08  [0.40]
                                        Accepted QTL moves (to other interval)
                                        [0] Loc         0.893    (   0.368)
                                        [1] LocGtp      0.106    (   0.159)
                                        [2] LocGtpF     0.000    (   0.000)
                                        [3] ShRange     0.054    (   0.086)
                                        [4] LoRange     0.038    (   0.038)
                                        VAR Pr(add)  0.80

cycle 250000  LogL -2670.0    Fri, 15 Apr 2016, 15:38:02
-------------------------------------------------------------------------------
                                        Accepted RJS_QTL (%proposed)
                                        Birth        0.08  [0.40]
                                        Death        0.08  [0.40]
                                        Accepted QTL moves (to other interval)
                                        [0] Loc         0.893    (   0.368)
                                        [1] LocGtp      0.106    (   0.160)
                                        [2] LocGtpF     0.000    (   0.000)
                                        [3] ShRange     0.054    (   0.086)
                                        [4] LoRange     0.038    (   0.038)
                                        VAR Pr(add)  0.80

cycle 251000  LogL -2656.7    Fri, 15 Apr 2016, 15:38:15
-------------------------------------------------------------------------------
                                        Accepted RJS_QTL (%proposed)
                                        Birth        0.08  [0.40]
                                        Death        0.08  [0.40]
                                        Accepted QTL moves (to other interval)
                                        [0] Loc         0.893    (   0.368)
                                        [1] LocGtp      0.107    (   0.160)
                                        [2] LocGtpF     0.000    (   0.000)
                                        [3] ShRange     0.054    (   0.086)
                                        [4] LoRange     0.038    (   0.039)
                                        VAR Pr(add)  0.80

cycle 252000  LogL -2652.8    Fri, 15 Apr 2016, 15:38:28
-------------------------------------------------------------------------------
                                        Accepted RJS_QTL (%proposed)
                                        Birth        0.08  [0.40]
                                        Death        0.08  [0.40]
                                        Accepted QTL moves (to other interval)
                                        [0] Loc         0.893    (   0.367)
                                        [1] LocGtp      0.107    (   0.161)
                                        [2] LocGtpF     0.000    (   0.000)
                                        [3] ShRange     0.054    (   0.087)
                                        [4] LoRange     0.038    (   0.039)
                                        VAR Pr(add)  0.80

cycle 253000  LogL -2648.5    Fri, 15 Apr 2016, 15:38:40
-------------------------------------------------------------------------------
                                        Accepted RJS_QTL (%proposed)
                                        Birth        0.08  [0.40]
                                        Death        0.08  [0.40]
                                        Accepted QTL moves (to other interval)
                                        [0] Loc         0.893    (   0.367)
                                        [1] LocGtp      0.107    (   0.161)
                                        [2] LocGtpF     0.000    (   0.000)
                                        [3] ShRange     0.054    (   0.087)
                                        [4] LoRange     0.038    (   0.039)
                                        VAR Pr(add)  0.80

cycle 254000  LogL -2670.4    Fri, 15 Apr 2016, 15:38:52
-------------------------------------------------------------------------------
                                        Accepted RJS_QTL (%proposed)
                                        Birth        0.08  [0.40]
                                        Death        0.08  [0.40]
                                        Accepted QTL moves (to other interval)
                                        [0] Loc         0.893    (   0.367)
                                        [1] LocGtp      0.107    (   0.160)
                                        [2] LocGtpF     0.000    (   0.000)
                                        [3] ShRange     0.054    (   0.088)
                                        [4] LoRange     0.038    (   0.039)
                                        VAR Pr(add)  0.80

cycle 255000  LogL -2661.1    Fri, 15 Apr 2016, 15:39:05
-------------------------------------------------------------------------------
                                        Accepted RJS_QTL (%proposed)
                                        Birth        0.08  [0.40]
                                        Death        0.08  [0.40]
                                        Accepted QTL moves (to other interval)
                                        [0] Loc         0.893    (   0.366)
                                        [1] LocGtp      0.107    (   0.160)
                                        [2] LocGtpF     0.000    (   0.000)
                                        [3] ShRange     0.054    (   0.087)
                                        [4] LoRange     0.038    (   0.039)
                                        VAR Pr(add)  0.80

cycle 256000  LogL -2657.7    Fri, 15 Apr 2016, 15:39:19
-------------------------------------------------------------------------------
                                        Accepted RJS_QTL (%proposed)
                                        Birth        0.08  [0.40]
                                        Death        0.08  [0.40]
                                        Accepted QTL moves (to other interval)
                                        [0] Loc         0.893    (   0.365)
                                        [1] LocGtp      0.107    (   0.160)
                                        [2] LocGtpF     0.000    (   0.000)
                                        [3] ShRange     0.054    (   0.087)
                                        [4] LoRange     0.038    (   0.039)
                                        VAR Pr(add)  0.80

cycle 257000  LogL -2648.5    Fri, 15 Apr 2016, 15:39:30
-------------------------------------------------------------------------------
                                        Accepted RJS_QTL (%proposed)
                                        Birth        0.08  [0.40]
                                        Death        0.08  [0.40]
                                        Accepted QTL moves (to other interval)
                                        [0] Loc         0.893    (   0.365)
                                        [1] LocGtp      0.107    (   0.160)
                                        [2] LocGtpF     0.000    (   0.000)
                                        [3] ShRange     0.054    (   0.088)
                                        [4] LoRange     0.038    (   0.039)
                                        VAR Pr(add)  0.80

cycle 258000  LogL -2647.0    Fri, 15 Apr 2016, 15:39:41
-------------------------------------------------------------------------------
                                        Accepted RJS_QTL (%proposed)
                                        Birth        0.08  [0.40]
                                        Death        0.08  [0.40]
                                        Accepted QTL moves (to other interval)
                                        [0] Loc         0.893    (   0.365)
                                        [1] LocGtp      0.106    (   0.161)
                                        [2] LocGtpF     0.000    (   0.000)
                                        [3] ShRange     0.054    (   0.088)
                                        [4] LoRange     0.038    (   0.038)
                                        VAR Pr(add)  0.80

cycle 259000  LogL -2652.7    Fri, 15 Apr 2016, 15:39:54
-------------------------------------------------------------------------------
                                        Accepted RJS_QTL (%proposed)
                                        Birth        0.08  [0.40]
                                        Death        0.08  [0.40]
                                        Accepted QTL moves (to other interval)
                                        [0] Loc         0.893    (   0.365)
                                        [1] LocGtp      0.106    (   0.161)
                                        [2] LocGtpF     0.000    (   0.000)
                                        [3] ShRange     0.054    (   0.088)
                                        [4] LoRange     0.038    (   0.039)
                                        VAR Pr(add)  0.80

cycle 260000  LogL -2644.9    Fri, 15 Apr 2016, 15:40:06
-------------------------------------------------------------------------------
                                        Accepted RJS_QTL (%proposed)
                                        Birth        0.08  [0.40]
                                        Death        0.08  [0.40]
                                        Accepted QTL moves (to other interval)
                                        [0] Loc         0.893    (   0.365)
                                        [1] LocGtp      0.106    (   0.161)
                                        [2] LocGtpF     0.000    (   0.000)
                                        [3] ShRange     0.053    (   0.088)
                                        [4] LoRange     0.038    (   0.038)
                                        VAR Pr(add)  0.80

cycle 261000  LogL -2640.1    Fri, 15 Apr 2016, 15:40:18
-------------------------------------------------------------------------------
                                        Accepted RJS_QTL (%proposed)
                                        Birth        0.08  [0.40]
                                        Death        0.08  [0.40]
                                        Accepted QTL moves (to other interval)
                                        [0] Loc         0.893    (   0.365)
                                        [1] LocGtp      0.106    (   0.161)
                                        [2] LocGtpF     0.000    (   0.000)
                                        [3] ShRange     0.053    (   0.088)
                                        [4] LoRange     0.038    (   0.038)
                                        VAR Pr(add)  0.80

cycle 262000  LogL -2629.8    Fri, 15 Apr 2016, 15:40:30
-------------------------------------------------------------------------------
                                        Accepted RJS_QTL (%proposed)
                                        Birth        0.08  [0.40]
                                        Death        0.08  [0.40]
                                        Accepted QTL moves (to other interval)
                                        [0] Loc         0.893    (   0.365)
                                        [1] LocGtp      0.106    (   0.162)
                                        [2] LocGtpF     0.000    (   0.000)
                                        [3] ShRange     0.053    (   0.087)
                                        [4] LoRange     0.038    (   0.038)
                                        VAR Pr(add)  0.80

cycle 263000  LogL -2648.0    Fri, 15 Apr 2016, 15:40:43
-------------------------------------------------------------------------------
                                        Accepted RJS_QTL (%proposed)
                                        Birth        0.08  [0.40]
                                        Death        0.08  [0.40]
                                        Accepted QTL moves (to other interval)
                                        [0] Loc         0.893    (   0.365)
                                        [1] LocGtp      0.106    (   0.162)
                                        [2] LocGtpF     0.000    (   0.000)
                                        [3] ShRange     0.053    (   0.087)
                                        [4] LoRange     0.038    (   0.038)
                                        VAR Pr(add)  0.80

cycle 264000  LogL -2642.5    Fri, 15 Apr 2016, 15:40:55
-------------------------------------------------------------------------------
                                        Accepted RJS_QTL (%proposed)
                                        Birth        0.08  [0.40]
                                        Death        0.08  [0.40]
                                        Accepted QTL moves (to other interval)
                                        [0] Loc         0.893    (   0.365)
                                        [1] LocGtp      0.106    (   0.162)
                                        [2] LocGtpF     0.000    (   0.000)
                                        [3] ShRange     0.053    (   0.087)
                                        [4] LoRange     0.038    (   0.039)
                                        VAR Pr(add)  0.80

cycle 265000  LogL -2642.3    Fri, 15 Apr 2016, 15:41:07
-------------------------------------------------------------------------------
                                        Accepted RJS_QTL (%proposed)
                                        Birth        0.08  [0.40]
                                        Death        0.08  [0.40]
                                        Accepted QTL moves (to other interval)
                                        [0] Loc         0.894    (   0.364)
                                        [1] LocGtp      0.106    (   0.162)
                                        [2] LocGtpF     0.000    (   0.000)
                                        [3] ShRange     0.053    (   0.088)
                                        [4] LoRange     0.038    (   0.039)
                                        VAR Pr(add)  0.80

cycle 266000  LogL -2666.0    Fri, 15 Apr 2016, 15:41:21
-------------------------------------------------------------------------------
                                        Accepted RJS_QTL (%proposed)
                                        Birth        0.08  [0.40]
                                        Death        0.08  [0.40]
                                        Accepted QTL moves (to other interval)
                                        [0] Loc         0.894    (   0.364)
                                        [1] LocGtp      0.105    (   0.163)
                                        [2] LocGtpF     0.000    (   0.000)
                                        [3] ShRange     0.053    (   0.088)
                                        [4] LoRange     0.038    (   0.038)
                                        VAR Pr(add)  0.80

cycle 267000  LogL -2656.0    Fri, 15 Apr 2016, 15:41:37
-------------------------------------------------------------------------------
                                        Accepted RJS_QTL (%proposed)
                                        Birth        0.08  [0.40]
                                        Death        0.08  [0.40]
                                        Accepted QTL moves (to other interval)
                                        [0] Loc         0.894    (   0.364)
                                        [1] LocGtp      0.106    (   0.164)
                                        [2] LocGtpF     0.000    (   0.000)
                                        [3] ShRange     0.053    (   0.088)
                                        [4] LoRange     0.038    (   0.039)
                                        VAR Pr(add)  0.80

cycle 268000  LogL -2655.5    Fri, 15 Apr 2016, 15:41:54
-------------------------------------------------------------------------------
                                        Accepted RJS_QTL (%proposed)
                                        Birth        0.08  [0.40]
                                        Death        0.08  [0.40]
                                        Accepted QTL moves (to other interval)
                                        [0] Loc         0.894    (   0.363)
                                        [1] LocGtp      0.105    (   0.164)
                                        [2] LocGtpF     0.000    (   0.000)
                                        [3] ShRange     0.053    (   0.089)
                                        [4] LoRange     0.038    (   0.039)
                                        VAR Pr(add)  0.80

cycle 269000  LogL -2649.9    Fri, 15 Apr 2016, 15:42:09
-------------------------------------------------------------------------------
                                        Accepted RJS_QTL (%proposed)
                                        Birth        0.08  [0.40]
                                        Death        0.08  [0.40]
                                        Accepted QTL moves (to other interval)
                                        [0] Loc         0.894    (   0.362)
                                        [1] LocGtp      0.105    (   0.164)
                                        [2] LocGtpF     0.000    (   0.000)
                                        [3] ShRange     0.053    (   0.089)
                                        [4] LoRange     0.038    (   0.039)
                                        VAR Pr(add)  0.80

cycle 270000  LogL -2655.7    Fri, 15 Apr 2016, 15:42:27
-------------------------------------------------------------------------------
                                        Accepted RJS_QTL (%proposed)
                                        Birth        0.08  [0.40]
                                        Death        0.08  [0.40]
                                        Accepted QTL moves (to other interval)
                                        [0] Loc         0.894    (   0.363)
                                        [1] LocGtp      0.105    (   0.163)
                                        [2] LocGtpF     0.000    (   0.000)
                                        [3] ShRange     0.054    (   0.089)
                                        [4] LoRange     0.038    (   0.039)
                                        VAR Pr(add)  0.80

cycle 271000  LogL -2674.6    Fri, 15 Apr 2016, 15:42:43
-------------------------------------------------------------------------------
                                        Accepted RJS_QTL (%proposed)
                                        Birth        0.08  [0.40]
                                        Death        0.08  [0.40]
                                        Accepted QTL moves (to other interval)
                                        [0] Loc         0.894    (   0.364)
                                        [1] LocGtp      0.105    (   0.164)
                                        [2] LocGtpF     0.000    (   0.000)
                                        [3] ShRange     0.054    (   0.090)
                                        [4] LoRange     0.038    (   0.039)
                                        VAR Pr(add)  0.80

cycle 272000  LogL -2657.9    Fri, 15 Apr 2016, 15:43:00
-------------------------------------------------------------------------------
                                        Accepted RJS_QTL (%proposed)
                                        Birth        0.08  [0.40]
                                        Death        0.08  [0.40]
                                        Accepted QTL moves (to other interval)
                                        [0] Loc         0.894    (   0.365)
                                        [1] LocGtp      0.105    (   0.164)
                                        [2] LocGtpF     0.000    (   0.000)
                                        [3] ShRange     0.054    (   0.091)
                                        [4] LoRange     0.038    (   0.039)
                                        VAR Pr(add)  0.80

cycle 273000  LogL -2662.4    Fri, 15 Apr 2016, 15:43:16
-------------------------------------------------------------------------------
                                        Accepted RJS_QTL (%proposed)
                                        Birth        0.08  [0.40]
                                        Death        0.08  [0.40]
                                        Accepted QTL moves (to other interval)
                                        [0] Loc         0.894    (   0.365)
                                        [1] LocGtp      0.105    (   0.165)
                                        [2] LocGtpF     0.000    (   0.000)
                                        [3] ShRange     0.054    (   0.091)
                                        [4] LoRange     0.038    (   0.039)
                                        VAR Pr(add)  0.80

cycle 274000  LogL -2651.2    Fri, 15 Apr 2016, 15:43:32
-------------------------------------------------------------------------------
                                        Accepted RJS_QTL (%proposed)
                                        Birth        0.08  [0.40]
                                        Death        0.08  [0.40]
                                        Accepted QTL moves (to other interval)
                                        [0] Loc         0.894    (   0.363)
                                        [1] LocGtp      0.105    (   0.165)
                                        [2] LocGtpF     0.000    (   0.000)
                                        [3] ShRange     0.054    (   0.091)
                                        [4] LoRange     0.038    (   0.039)
                                        VAR Pr(add)  0.80

cycle 275000  LogL -2668.5    Fri, 15 Apr 2016, 15:43:48
-------------------------------------------------------------------------------
                                        Accepted RJS_QTL (%proposed)
                                        Birth        0.08  [0.40]
                                        Death        0.08  [0.40]
                                        Accepted QTL moves (to other interval)
                                        [0] Loc         0.894    (   0.362)
                                        [1] LocGtp      0.105    (   0.164)
                                        [2] LocGtpF     0.000    (   0.000)
                                        [3] ShRange     0.054    (   0.091)
                                        [4] LoRange     0.038    (   0.039)
                                        VAR Pr(add)  0.80

cycle 276000  LogL -2655.1    Fri, 15 Apr 2016, 15:44:06
-------------------------------------------------------------------------------
                                        Accepted RJS_QTL (%proposed)
                                        Birth        0.08  [0.40]
                                        Death        0.08  [0.40]
                                        Accepted QTL moves (to other interval)
                                        [0] Loc         0.894    (   0.361)
                                        [1] LocGtp      0.105    (   0.165)
                                        [2] LocGtpF     0.000    (   0.000)
                                        [3] ShRange     0.053    (   0.090)
                                        [4] LoRange     0.038    (   0.038)
                                        VAR Pr(add)  0.80

cycle 277000  LogL -2661.3    Fri, 15 Apr 2016, 15:44:23
-------------------------------------------------------------------------------
                                        Accepted RJS_QTL (%proposed)
                                        Birth        0.08  [0.40]
                                        Death        0.08  [0.40]
                                        Accepted QTL moves (to other interval)
                                        [0] Loc         0.894    (   0.361)
                                        [1] LocGtp      0.105    (   0.165)
                                        [2] LocGtpF     0.000    (   0.000)
                                        [3] ShRange     0.053    (   0.091)
                                        [4] LoRange     0.038    (   0.038)
                                        VAR Pr(add)  0.80


Check MCMC convergence: Target-ESS = 101

------------------------------------------------------------------------------
READ SAMPLES OF GENETIC PARAMETERS
File '/scratch/lfs/mangandi/15PcLG.1/genpar.out': 2777 * 9 rows and columns


------------------------------------------------------------------------------
EFFECTIVE SAMPLE SIZE (ESS)
 Reference: Sorensen, Andersen, et al (1995) Genet Sel Evol 27:229-249
            Geyer (1992) Stat Sci 7:473-511
  delta = largest initial positive sequence (cf. Geyer-1992)
  var0  = lag-0 autocovariance
  var   = Monte Carlo variance
  ECS   = effective chain size
Variable       delta     var0        var         ECS
mean1             54   119.50985     1.14330     104
vERR11            21  1945.08470     3.95204     492
nQTL              16     0.57005     0.00051    1123
vQTL11            55 11637.67156    71.19647     163
Convergence reached   : Stopping MCMC simulation


------------------------------------------------------------------------------
READ SAMPLES OF GENETIC PARAMETERS
File '/scratch/lfs/mangandi/15PcLG.1/genpar.out': 2777 * 9 rows and columns
License type: regular


-------------------------------------------------------------------------------
started  Fri, 15 Apr 2016, 14:42:53
finished Fri, 15 Apr 2016, 15:44:36

-------------------------------------------------------------------------------
******************************************************************************
START: Fri, 15 Apr 2016, 15:44:36
******************************************************************************

PostQTL
  0.99130             
  16.FEB.2016         
  www.flexqtl.nl      

Marco Bink
  BIOMETRIS, Wageningen UR
  PO Box 100
  6700 AC  Wageningen
  The Netherlands
  www.biometris.nl

******************************************************************************
Processing the output from a Markov chain Monte Carlo simulation
******************************************************************************

Required input files:
  flexqtl.par (=same file as used by FlexQTL)
  'map file'  (=same file as used by FlexQTL)
  genpar.out  (=output file from FlexQTL)

Optional input files (MODEL-dependent)
  iqtl.out    (=output file from FlexQTL)
  gqtl.out    (=output file from FlexQTL)
  ifpm.out    (=output file from FlexQTL)
  gfpm.out    (=output file from FlexQTL)
   tim.out    (=output file from FlexQTL)
  nui2.out    (=output file from FlexQTL)

Optional input files ('WRTGTP'-variable dependent)
  wrtgtp.nms  (=output file from FlexQTL)

Optional input files (model-dependent)
  MQTRegions.inp (user-modified 'MQTRegions.new' = output file from FlexQTL)

Optional input files ('VARcohort'-variable dependent)
  cohqtl.out  (=output file from FlexQTL, if QTL model included)
  cohfpm.out  (=output file from FlexQTL, if FPM model included)
  cohtim.out  (=output file from FlexQTL, if TIM model included)
******************************************************************************


------------------------------------------------------------------------------
FLEXQTL PARAMETERS
File '/scratch/lfs/mangandi/15PcLG.1/flexqtl.par':
Warning in function GetFlexQTLPar(): empty line!
datafile          Geno2014-15FQ_2.txt
mapfile           FQmap3.8K_2.txt
indicQTL          1
indicFPM          0
indicTIM          0
maximQTL         15
maximFPM          0
priorQTL          1.0
priorFPM          0.0
addGENE           5
domGENE           0
TprobMQTR         0.050
writeGTP          nuisance
VARgroup          0
FormatMCMC        0
ncolN             1 3
ncolT             1 1
ngroups          37   0   0   0   0   0   0   0   0   0   0   0   0   0   0   0   0   0   0   0   0   0   0   0   0   0   0   0   0   0   0   0   0   0   0   0   0 128
------------------------------------------------------------------------------
GENETIC MARKER MAP

--------------------------------------------------------------------------------
READING MAP

/scratch/lfs/mangandi/15PcLG.1/FQmap3.8K_2.txt
firstline
GROUP 1A
lastline
AX-89844769	64.56


Total unnormalized prior mass QTL locations 64.56000
Normalized prior mass QTL location
group             start        end     length    no.loci   analysis  priorprob
1A              100.000    100.826      0.826        316   Excluded      0.000
1B              200.007    200.713      0.706         65   Excluded      0.000
1C              300.000    300.240      0.240         46   Excluded      0.000
1D              400.013    400.095      0.082         20   Excluded      0.000
1DII            500.000    500.014      0.014          3   Excluded      0.000
2A              600.000    600.875      0.875        193   Excluded      0.000
2B              700.069    700.558      0.488         83   Excluded      0.000
2BII            800.000    800.123      0.123         15   Excluded      0.000
2C              900.081    900.242      0.161         42   Excluded      0.000
2CII           1000.054   1000.219      0.165         35   Excluded      0.000
2D             1100.000   1100.783      0.783         84   Excluded      0.000
3A             1200.000   1200.575      0.575        191   Excluded      0.000
3AII           1300.000   1300.150      0.150         12   Excluded      0.000
3B             1400.000   1400.626      0.626        154   Excluded      0.000
3C             1500.000   1500.846      0.846        182   Excluded      0.000
3D             1600.042   1601.212      1.171        128   Excluded      0.000
4A             1700.014   1700.274      0.260         71   Excluded      0.000
4B             1800.000   1800.621      0.621        189   Excluded      0.000
4C             1900.000   1900.370      0.370         26   Excluded      0.000
4CII           2000.000   2000.055      0.055         18   Excluded      0.000
4D             2100.000   2100.749      0.749         94   Excluded      0.000
5A             2200.000   2201.073      1.073        281   Excluded      0.000
5B             2300.000   2300.776      0.776        188   Excluded      0.000
5C             2400.014   2400.612      0.599        140   Excluded      0.000
5CII           2500.000   2500.068      0.068         13   Excluded      0.000
5D             2600.014   2600.691      0.677        184   Excluded      0.000
6A             2700.000   2701.194      1.194        189   Excluded      0.000
6AII           2800.000   2800.110      0.110         17   Excluded      0.000
6B             2900.000   2901.143      1.143        152   Excluded      0.000
6C             3000.000   3000.374      0.374         57   Excluded      0.000
6CII           3100.000   3100.390      0.390         66   Excluded      0.000
6D             3200.014   3201.287      1.274        111   Excluded      0.000
7A             3300.028   3300.396      0.369         79   Excluded      0.000
7AII           3400.000   3400.394      0.394         43   Excluded      0.000
7B             3500.014   3500.914      0.901        121   Excluded      0.000
7C             3600.000   3600.047      0.047         63   Excluded      0.000
7D             3700.000   3700.646      0.646        128   Included      1.000

------------------------------------------------------------------------------
READ SAMPLES OF GENETIC PARAMETERS
File '/scratch/lfs/mangandi/15PcLG.1/genpar.out': 2777 * 9 rows and columns

------------------------------------------------------------------------------
READ SAMPLES ON QTL VARIABLES
File '/scratch/lfs/mangandi/15PcLG.1/iqtl.out': 2777 * 77 rows and columns
------------------------------------------------------------------------------
READ SAMPLES ON QTL GENOTYPES
File '/scratch/lfs/mangandi/15PcLG.1/gqtl.out': 2777 * 9705 rows and columns

NOTE:
File '/scratch/lfs/mangandi/15PcLG.1/wrtgtp.inp' not available
Information will be produced on all individuals
(as present in file: /scratch/lfs/mangandi/15PcLG.1/wrtgtp.nms


******************************************************************************
CONVERGENCE ISSUES
******************************************************************************

------------------------------------------------------------------------------
SIMPLE ESTIMATE OF BURN-IN
=Time of 2nd crossing the mean of last 10 percent of samples
BI : Burn In period
(s): in number of samples
(i): in number of Markov iterations
(p): in percentage
Variable       mean   BI(s)     BI(i)     BI(p)
mean1          48.54     16      1700         1     
vERR11        644.55      2       300         0     
nQTL            2.44      6       700         0     
vQTL11        426.74      3       400         0     
burninEST = 16
burninDEF = 277 (=10percent)

------------------------------------------------------------------------------
EFFECTIVE SAMPLE SIZE (ESS)
 Reference: Sorensen, Andersen, et al (1995) Genet Sel Evol 27:229-249
            Geyer (1992) Stat Sci 7:473-511
  delta = largest initial positive sequence (cf. Geyer-1992)
  var0  = lag-0 autocovariance
  var   = Monte Carlo variance
  ECS   = effective chain size
Variable       delta     var0        var         ECS
mean1             54   119.50985     1.14330     104
vERR11            21  1945.08470     3.95204     492
nQTL              16     0.57005     0.00051    1123
vQTL11            55 11637.67156    71.19647     163

------------------------------------------------------------------------------
DIRECT CONVERGENCE RATE ESTIMATION (#QTL)
 Reference: Brooks, Giudici, & Philippe (2003) 
  J Comp Graph Stat 12:1-22                    
 Implementation via SubDominant Eigenvalue Determination
       - Thanks to Martin Boer & Cajo ter Braak -       

Chromosome-wide
model_Q1    0.007  0.018  0.007  0.003  0.000
model_Q2    0.017  0.355  0.160  0.039  0.005
model_Q3    0.008  0.157  0.101  0.025  0.007
model_Q4    0.003  0.040  0.025  0.006  0.001
model_Q5    0.000  0.006  0.006  0.001  0.000

Group            2nd DomEigVal  [iter]    thinning         ECS
[37] 7D                  0.178  [  18]           2        1037
     genome              0.181  [  18]           2        1026


******************************************************************************
POSTERIOR INFERENCE  GENERAL VARIABLES
******************************************************************************

------------------------------------------------------------------------------
SUMMARY STATISTICS  GENPAR VARIABLES 
Variable           mean       stdv       miny       maxy
mean1            44.092    10.934     -11.085    74.656
vERR11          654.749    44.111     516.841   821.767
nQTL              2.460     0.755       1.000     6.000
vQTL11          399.540   107.898     162.885   840.017


******************************************************************************
POSTERIOR INFERENCE  QUANTITATIVE TRAIT LOCI
******************************************************************************

------------------------------------------------------------------------------
GENOME : PRIOR & POSTERIOR & BAYES FACTOR (nQTL)
           0     1     2     3     4     5     6     7     8     9     10    11    12    13    14    15   
prior      0.368 0.368 0.184 0.061 0.015 0.003 0     0     0     0     0     0     0     0     0     0    
posterior  0     0.035 0.576 0.299 0.075 0.013 0.002 0     0     0     0     0     0     0     0     0    

                 1/0   2/1   3/2   4/3   5/4   6/5   7/6   8/7   9/8  10/9  11/10 12/11 13/12 14/13 15/14
BayesF           NA    7.0   0.9  -0.0   NA    NA    NA    NA    NA    NA    NA    NA    NA    NA    NA 
  -------------------------------------------
  Interpretation of pairwise model comparison
   2ln(BF)     Evidence against H0
   -------     -------------------
   0 to 2      hardly any         
   2 to 5      positive           
   5 to 10     strong             
      > 10     decisive           
                                  
     NA        Not Available      
  -------------------------------------------


------------------------------------------------------------------------------
EXTRACT QTL SAMPLES FOR FURTHER INFERENCES 
- exclude Burn In period -
    2761 MCMC iterations
    6793 QTL samples

Thresholds HPI regions
Group              GenomeHPI90     GroupHPI90     GroupHPI95
[ 1] 1A        
[ 2] 1B        
[ 3] 1C        
[ 4] 1D        
[ 5] 1DII      
[ 6] 2A        
[ 7] 2B        
[ 8] 2BII      
[ 9] 2C        
[10] 2CII      
[11] 2D        
[12] 3A        
[13] 3AII      
[14] 3B        
[15] 3C        
[16] 3D        
[17] 4A        
[18] 4B        
[19] 4C        
[20] 4CII      
[21] 4D        
[22] 5A        
[23] 5B        
[24] 5C        
[25] 5CII      
[26] 5D        
[27] 6A        
[28] 6AII      
[29] 6B        
[30] 6C        
[31] 6CII      
[32] 6D        
[33] 7A        
[34] 7AII      
[35] 7B        
[36] 7C        
[37] 7D                0.01521        0.01521        0.01050


------------------------------------------------------------------------------
MPIntensity QTL POSITION

------------------------------------------------------------------------------
HPD REGIONS QTL POSITION

Threshold Printing HPD Regions :  Prob > 0.050

Group    = id of linkage group
Interval = chromosomal positions bracketing the interval
Length   = length of Interval
Mode     = chromosomal position with highest probability within Interval
Prob     = cummulative probability of Interval
AEt1     = additive effect trait 1
AVt1     = additive variance trait 1 (outbred population, H-W equilibrium)
wAVt1    = weighted additive variance trait 1 (Prob * AVt1)


  Calculated By PostQTL 0.99130
  Written to file: /scratch/lfs/mangandi/15PcLG.1/MQTRegions.new 


Group  Interval   Length Mode     Prob       AEt1      AVt1       wAVt1 
7D     [  31,  55]    24   41    0.930     22.954   171.544     159.490 
7D     [  57,  65]     8   63    1.155     23.166   227.156     262.286 

SUM( Prob ) =    2.221


  Used By PostQTL  0.99130
  Read from file:  /scratch/lfs/mangandi/15PcLG.1/MQTRegions.new 


Group  Interval   Length Mode     Prob       AEt1      AVt1       wAVt1 
7D     [  31,  55]    24   41    0.927     22.954   171.544     159.056 
7D     [  57,  65]     8   63    1.146     23.166   227.156     260.229 

SUM( Prob ) =    2.073  
SUM( AVt1 ) =  398.699
SUM(wAVt1 ) =  419.285

NOTE: SUM(Prob) should approximate 0.90*E(Nqtl|data)

NOTE: SUM additive variance for inbred designs:
 BC, SUM( AVt1 ) =  664.718, SUM(wAVt1 ) =  689.583
 F2, SUM( AVt1 ) =  531.774, SUM(wAVt1 ) =  551.666
RIL, SUM( AVt1 ) = 1063.548, SUM(wAVt1 ) = 1103.333


------------------------------------------------------------------------------
CALCULATION OF GENOTYPIC AND BREEDING VALUES
No. individuals: 647
No. MQT regions: 2


------------------------------------------------------------------------------
CALCULATION OF QTL HAPLOTYPES
 Two input files: 
 1. PhQRegions.inp = QTL regions
 2. phase.out = QTL phase samples


Early return in function CalcQtlHaplotype(): no regions found


******************************************************************************
START :  Fri, 15 Apr 2016, 15:44:36
FINISH: Fri, 15 Apr 2016, 15:44:45
******************************************************************************


-------------------------------------------------------------------------------
