# Supplementary material for: Pedigree-Based Analysis in a Multiparental Population of Octoploid Strawberry Reveals QTL Alleles Conferring Resistance to Phytophthora cactorum
Source: G3 (Bethesda). 2017 Jun 5;7(6):1707–19. doi: 10.1534/g3.117.042119 (PMC5473751; doi:10.1534/g3.117.042119)
Supplement: Supplementary file 18 [file 1707FileS7.zip › File S7/2 SAS-analysis/Diplotype effect analysis/input/2013-14 Discovery.csv]

Individual	Hap1	Hap2	Diplot	AUDPC
13.10-24	H1	H1	H1H1	8.166666667
13.62-44	H1	H1	H1H1	25.66666667
13.62-117	H1	H1	H1H1	0
13.10-3	H1	H1	H1H1	0
13.10-45	H1	H1	H1H1	38.16666667
13.62-104	H1	H1	H1H1	17.5
13.10-12	H1	H1	H1H1	82.16666667
13.68-25	H1	H1	H1H1	0
13.28-56	H1	H1	H1H1	0
13.68-9	H1	H1	H1H1	0
13.28-17	H1	H1	H1H1	3.5
13.68-24	H1	H1	H1H1	0
13.17-16	H1	H1	H1H1	86.83333333
13.7-162	H1	H1	H1H1	31.16666667
13.64-99	H1	H1	H1H1	0
13.46-172	H1	H1	H1H1	97.33333333
13.46-42	H1	H1	H1H1	23.33333333
13.64-115	H1	H1	H1H1	9.333333333
13.28-18	H1	H1	H1H1	0
13.28-43	H1	H1	H1H1	58
13.65-26	H1	H1	H1H1	67.33333333
13.65-40	H1	H1	H1H1	15.16666667
13.65-61	H1	H1	H1H1	16.33333333
13.62-51	H1	H1	H1H1	85.66666667
13.37-198	H1	H1	H1H1	0
13.37-51	H1	H1	H1H1	0
13.37-216	H1	H1	H1H1	0
13.37-25	H1	H1	H1H1	52.16666667
13.31-114	H1	H1	H1H1	0
13.39-14	H1	H1	H1H1	40.5
13.13-23	H1	H1	H1H1	58
13.13-71	H1	H1	H1H1	0
13.37-20	H1	H1	H1H1	44
13.9-17	H1	H1	H1H1	24.16666667
13.22-316	H1	H1	H1H1	88
13.9-42	H1	H1	H1H1	0
13.9-12	H1	H1	H1H1	0
13.30-112	H1	H1	H1H1	3.5
13.9-14	H1	H1	H1H1	116.8333333
13.31-107	H1	H1	H1H1	44
13.36-67	H1	H1	H1H1	12.83333333
13.34-25	H1	H1	H1H1	3.5
13.34-66	H1	H1	H1H1	48.66666667
13.30-72	H1	H1	H1H1	3.5
13.30-78	H1	H1	H1H1	0
13.31-6	H1	H1	H1H1	41.66666667
13.41-105	H1	H1	H1H1	0
13.6-48	H1	H1	H1H1	27.66666667
13.41-96	H1	H1	H1H1	16.33333333
13.44-25	H1	H1	H1H1	44
13.43-16	H1	H1	H1H1	78.66666667
13.31-77	H1	H1	H1H1	112.1666667
13.44-10	H1	H1	H1H1	128.5
13.34-179	H1	H1	H1H1	8.166666667
13.48-70	H1	H1	H1H1	91.16666667
13.12-1	H1	H1	H1H1	0
13.12-61	H1	H1	H1H1	26.5
13.12-79	H1	H1	H1H1	0
13.34-41	H1	H1	H1H1	39.33333333
13.30-86	H1	H1	H1H1	19.83333333
13.30-7	H1	H1	H1H1	28
13.30-146	H1	H1	H1H1	68.16666667
13.12-75	H1	H1	H1H1	122.6666667
13.36-86	H1	H1	H1H1	82.16666667
13.36-19	H1	H1	H1H1	89.16666667
13.30-5	H1	H1	H1H1	90.33333333
13.30-65	H1	H1	H1H1	44
13.36-46	H1	H1	H1H1	103.1666667
13.30-223	H1	H1	H1H1	84.5
13.5-63	H1	H1	H1H1	44
13.3-106	H1	H1	H1H1	44
13.5-59	H1	H1	H1H1	65
13.48-49	H1	H1	H1H1	41.66666667
13.41-128	H1	H1	H1H1	102.8333333
13.6-75	H1	H1	H1H1	26.5
13.30-222	H1	H1	H1H1	47.5
13.6-185	H1	H1	H1H1	64.25
13.26-65	H1	H1	H1H1	7
13.30-182	H1	H1	H1H1	72.83333333
13.3-84	H1	H1	H1H1	84.5
13.3-104	H1	H1	H1H1	70.5
13.3-68	H1	H1	H1H1	71.66666667
13.17-65	H1	H1	H1H1	0
13.17-66	H1	H1	H1H1	56.5
13.6-186	H1	H1	H1H1	60.75
13.6-113	H1	H1	H1H1	77.5
13.24-123	H1	H1	H1H1	76.33333333
13.24-189	H1	H1	H1H1	84.5
13.24-66	H1	H1	H1H1	111
13.54-25	H1	H1	H1H1	128.5
13.20-19	H1	H2	H1H2	0
13.29-88	H2	H1	H1H2	10.5
13.29-139	H2	H1	H1H2	15.16666667
13.20-24	H1	H2	H1H2	0
13.3-19	H1	H2	H1H2	0
13.7-13	H1	H2	H1H2	0
13.63-49	H1	H2	H1H2	24.16666667
13.63-51	H1	H2	H1H2	0
13.63-56	H1	H2	H1H2	0
13.63-13	H1	H2	H1H2	0
13.63-38	H1	H2	H1H2	0
13.18-90	H2	H1	H1H2	21
13.18-20	H2	H1	H1H2	19.83333333
13.46-179	H2	H1	H1H2	44
13.18-49	H2	H1	H1H2	0
13.65-32	H2	H1	H1H2	0
13.65-46	H2	H1	H1H2	0
13.5-19	H2	H1	H1H2	0
13.62-15	H2	H1	H1H2	3.5
13.38-59	H2	H1	H1H2	39.33333333
13.39-123	H1	H2	H1H2	28.83333333
13.36-57	H2	H1	H1H2	19.83333333
13.61-56	H1	H2	H1H2	0
13.61-65	H1	H2	H1H2	0
13.61-71	H1	H2	H1H2	0
13.45-54	H2	H1	H1H2	0
13.45-96	H2	H1	H1H2	17.5
13.45-71	H2	H1	H1H2	10.5
13.49-67	H1	H2	H1H2	3.5
13.49-120	H1	H2	H1H2	0
13.61-54	H1	H2	H1H2	0
13.61-79	H1	H2	H1H2	5.833333333
13.61-59	H1	H2	H1H2	0
13.25-71	H2	H1	H1H2	44
13.40-109	H1	H2	H1H2	3.5
13.40-76	H1	H2	H1H2	0
13.61-75	H1	H2	H1H2	26.5
13.13-36	H2	H1	H1H2	34.66666667
13.13-68	H2	H1	H1H2	34.66666667
13.40-24	H1	H2	H1H2	41.83333333
13.40-61	H1	H2	H1H2	10.5
13.40-71	H1	H2	H1H2	33.5
13.8-103	H1	H2	H1H2	0
13.8-63	H1	H2	H1H2	0
13.8-1	H1	H2	H1H2	8.166666667
13.8-21	H1	H2	H1H2	0
13.8-46	H1	H2	H1H2	33.5
13.8-83	H1	H2	H1H2	33.5
13.3-1	H1	H2	H1H2	33.5
13.22-317	H2	H1	H1H2	0
13.54-57	H1	H2	H1H2	8.166666667
13.22-298	H2	H1	H1H2	53
13.22-249	H2	H1	H1H2	0
13.23-75	H1	H2	H1H2	50.66666667
13.23-9	H1	H2	H1H2	26.5
13.23-21	H1	H2	H1H2	72.83333333
13.23-71	H1	H2	H1H2	39.33333333
13.9-1	H2	H1	H1H2	0
13.17-78	H1	H2	H1H2	25.5
13.45-30	H2	H1	H1H2	0
13.13-83	H2	H1	H1H2	10.5
13.13-56	H2	H1	H1H2	0
13.19-56	H2	H1	H1H2	0
13.32-20	H1	H2	H1H2	8.166666667
13.32-2	H1	H2	H1H2	0
13.32-17	H1	H2	H1H2	10.5
13.32-6	H1	H2	H1H2	88
13.19-66	H2	H1	H1H2	0
13.36-22	H2	H1	H1H2	0
13.12-71	H2	H1	H1H2	15.16666667
13.54-162	H2	H1	H1H2	119.1666667
13.19-1	H2	H1	H1H2	0
13.19-7	H2	H1	H1H2	0
13.4-131	H2	H1	H1H2	33.5
13.4-62	H2	H1	H1H2	35.83333333
13.49-61	H2	H1	H1H2	0
13.4-107	H2	H1	H1H2	0
13.4-120	H2	H1	H1H2	0
13.4-88	H2	H1	H1H2	48.5
13.4-100	H2	H1	H1H2	0
13.44-51	H2	H1	H1H2	0
13.18-37	H1	H2	H1H2	0
13.49-90	H2	H1	H1H2	3.5
13.12-48	H2	H1	H1H2	0
13.3-22	H1	H2	H1H2	0
13.12-42	H2	H1	H1H2	3.5
13.12-65	H2	H1	H1H2	0
13.25-33	H2	H1	H1H2	46.33333333
13.54-54	H1	H2	H1H2	23.33333333
13.4-1	H2	H1	H1H2	28.83333333
13.25-57	H2	H1	H1H2	32.33333333
13.34-55	H1	H2	H1H2	63.83333333
13.4-115	H2	H1	H1H2	17.5
13.3-65	H1	H2	H1H2	3.5
13.4-9	H2	H1	H1H2	0
13.34-35	H1	H2	H1H2	0
13.43-95	H1	H2	H1H2	3.5
13.49-122	H2	H1	H1H2	10.5
13.49-48	H2	H1	H1H2	0
13.24-168	H2	H1	H1H2	14
13.36-56	H2	H1	H1H2	8.166666667
13.49-49	H2	H1	H1H2	0
13.43-42	H1	H2	H1H2	0
13.24-127	H2	H1	H1H2	3.5
13.5-56	H2	H1	H1H2	0
13.48-88	H1	H2	H1H2	39.33333333
13.5-21	H2	H1	H1H2	0
13.38-68	H1	H2	H1H2	0
13.5-125	H2	H1	H1H2	46.75
13.21-32	H1	H2	H1H2	42.83333333
13.21-63	H1	H2	H1H2	0
13.17-60	H1	H2	H1H2	0
13.21-73	H1	H2	H1H2	0
13.6-69	H1	H2	H1H2	0
13.6-80	H1	H2	H1H2	44
13.6-8	H1	H2	H1H2	0
13.3-126	H1	H2	H1H2	30
13.26-144	H2	H1	H1H2	0
13.34-44	H1	H2	H1H2	0
13.34-180	H1	H2	H1H2	0
13.34-64	H1	H2	H1H2	0
13.26-55	H2	H1	H1H2	42.83333333
13.34-162	H1	H2	H1H2	31.16666667
13.25-70	H2	H1	H1H2	44
13.25-65	H2	H1	H1H2	0
13.48-123	H2	H1	H1H2	0
13.48-53	H2	H1	H1H2	60.16666667
13.48-44	H2	H1	H1H2	3.5
13.48-190	H2	H1	H1H2	0
13.6-58	H1	H2	H1H2	7
13.21-11	H1	H2	H1H2	0
13.6-97	H1	H2	H1H2	0
13.21-30	H1	H2	H1H2	0
13.21-90	H1	H2	H1H2	0
13.24-135	H1	H2	H1H2	0
13.24-53	H1	H2	H1H2	55.33333333
13.24-61	H1	H2	H1H2	0
13.66-70	H3	H1	H1H3	0
13.29-137	H3	H1	H1H3	0
13.29-48	H3	H1	H1H3	10.5
13.29-140	H3	H1	H1H3	0
13.29-100	H3	H1	H1H3	0
13.35-1	H3	H1	H1H3	0
13.35-183	H3	H1	H1H3	30
13.35-98	H3	H1	H1H3	3.5
13.35-2	H3	H1	H1H3	26.83333333
13.20-88	H3	H1	H1H3	0
13.20-15	H3	H1	H1H3	0
13.42-98	H3	H1	H1H3	8.166666667
13.20-31	H3	H1	H1H3	0
13.42-75	H3	H1	H1H3	0
13.42-39	H3	H1	H1H3	3.5
13.42-11	H3	H1	H1H3	0
13.42-77	H3	H1	H1H3	3.5
13.42-126	H3	H1	H1H3	0
13.42-111	H3	H1	H1H3	0
13.66-84	H3	H1	H1H3	0
13.68-23	H1	H3	H1H3	0
13.56-61	H3	H1	H1H3	0
13.2-94	H3	H1	H1H3	0
13.2-18	H3	H1	H1H3	0
13.68-47	H1	H3	H1H3	0
13.46-43	H3	H1	H1H3	0
13.46-171	H3	H1	H1H3	3.5
13.33-11	H3	H1	H1H3	0
13.45-60	H3	H1	H1H3	0
13.45-86	H3	H1	H1H3	17.5
13.28-45	H1	H3	H1H3	0
13.28-116	H1	H3	H1H3	0
13.56-53	H3	H1	H1H3	89
13.33-14	H3	H1	H1H3	0
13.28-44	H1	H3	H1H3	0
13.28-36	H1	H3	H1H3	0
13.28-49	H1	H3	H1H3	0
13.14-11	H1	H3	H1H3	0
13.14-28	H1	H3	H1H3	0
13.14-10	H1	H3	H1H3	8.166666667
13.45-65	H3	H1	H1H3	0
13.45-75	H3	H1	H1H3	0
13.45-97	H3	H1	H1H3	31.16666667
13.53-27	H1	H3	H1H3	0
13.53-13	H1	H3	H1H3	0
13.31-10	H3	H1	H1H3	0
13.50-59	H1	H3	H1H3	3.5
13.31-18	H3	H1	H1H3	0
13.32-1	H1	H3	H1H3	97.33333333
13.32-16	H1	H3	H1H3	28
13.50-147	H1	H3	H1H3	15.16666667
13.50-67	H1	H3	H1H3	30
13.50-74	H1	H3	H1H3	34.66666667
13.53-24	H1	H3	H1H3	0
13.31-2	H3	H1	H1H3	0
13.31-82	H3	H1	H1H3	0
13.31-1	H3	H1	H1H3	0
13.31-55	H3	H1	H1H3	0
13.31-9	H3	H1	H1H3	0
13.7-20	H3	H1	H1H3	17.5
13.33-127	H3	H1	H1H3	0
13.43-67	H3	H1	H1H3	0
13.43-63	H3	H1	H1H3	15.16666667
13.64-63	H1	H3	H1H3	0
13.7-2	H3	H1	H1H3	3.5
13.9-41	H1	H3	H1H3	0
13.7-70	H3	H1	H1H3	3.5
13.7-156	H3	H1	H1H3	0
13.7-3	H3	H1	H1H3	3.5
13.37-39	H1	H3	H1H3	0
13.41-61	H1	H3	H1H3	0
13.9-5	H1	H3	H1H3	0
13.37-211	H1	H3	H1H3	8.166666667
13.37-152	H1	H3	H1H3	0
13.37-206	H1	H3	H1H3	0
13.31-44	H3	H1	H1H3	19.83333333
13.41-109	H1	H3	H1H3	3.5
13.41-121	H1	H3	H1H3	0
13.41-131	H1	H3	H1H3	7
13.1-49	H3	H1	H1H3	0
13.41-106	H1	H3	H1H3	3.5
13.1-48	H3	H1	H1H3	8.166666667
13.41-119	H1	H3	H1H3	3.5
13.55-94	H3	H1	H1H3	0
13.55-84	H3	H1	H1H3	0
13.55-43	H3	H1	H1H3	44
13.55-12	H3	H1	H1H3	33.5
13.53-4	H1	H3	H1H3	23.33333333
13.55-37	H3	H1	H1H3	24.16666667
13.64-70	H1	H3	H1H3	7
13.27-109	H1	H3	H1H3	40.83333333
13.27-180	H1	H3	H1H3	0
13.27-126	H1	H3	H1H3	31.16666667
13.27-160	H1	H3	H1H3	3.5
13.41-93	H1	H3	H1H3	44
13.64-118	H1	H3	H1H3	0
13.37-305	H1	H3	H1H3	0
13.22-150	H1	H3	H1H3	0
13.28-42	H1	H3	H1H3	0
13.1-18	H3	H1	H1H3	0
13.1-146	H3	H1	H1H3	0
13.41-107	H1	H3	H1H3	0
13.1-16	H3	H1	H1H3	0
13.28-108	H1	H3	H1H3	0
13.47-4	H3	H1	H1H3	0
13.47-117	H3	H1	H1H3	26.5
13.44-114	H1	H3	H1H3	0
13.44-146	H1	H3	H1H3	3.5
13.22-288	H1	H3	H1H3	0
13.44-11	H1	H3	H1H3	0
13.51-25	H1	H3	H1H3	40.5
13.44-16	H1	H3	H1H3	0
13.65-20	H1	H3	H1H3	3.5
13.22-6	H1	H3	H1H3	0
13.65-69	H1	H3	H1H3	8.166666667
13.26-17	H1	H3	H1H3	0
13.26-149	H1	H3	H1H3	0
13.22-303	H1	H3	H1H3	0
13.26-115	H1	H3	H1H3	47.5
13.51-22	H1	H3	H1H3	0
13.26-39	H1	H3	H1H3	10.5
13.56-29	H4	H1	H1H4	0
13.56-40	H4	H1	H1H4	3.5
13.2-68	H4	H1	H1H4	8.166666667
13.56-35	H4	H1	H1H4	15.16666667
13.2-4	H4	H1	H1H4	33.5
13.47-116	H1	H4	H1H4	66
13.42-91	H4	H1	H1H4	92.66666667
13.56-69	H4	H1	H1H4	46.16666667
13.56-64	H4	H1	H1H4	67
13.56-59	H4	H1	H1H4	84.5
13.53-87	H1	H4	H1H4	17.5
13.56-32	H4	H1	H1H4	118
13.14-62	H1	H4	H1H4	0
13.14-33	H1	H4	H1H4	0
13.1-74	H4	H1	H1H4	3.5
13.14-34	H1	H4	H1H4	53.33333333
13.33-130	H4	H1	H1H4	82.16666667
13.1-161	H4	H1	H1H4	0
13.53-15	H1	H4	H1H4	45.16666667
13.55-10	H4	H1	H1H4	8.166666667
13.53-43	H1	H4	H1H4	88
13.53-28	H1	H4	H1H4	65.83333333
13.53-23	H1	H4	H1H4	70.5
13.1-73	H4	H1	H1H4	35.83333333
13.51-8	H1	H4	H1H4	91.5
13.1-25	H4	H1	H1H4	0
13.1-187	H4	H1	H1H4	92.66666667
13.51-73	H1	H4	H1H4	27.66666667
13.2-25	H4	H1	H1H4	83.33333333
13.48-108	H2	H2	H2H2	0
13.49-119	H2	H2	H2H2	17.5
13.60-65	H2	H2	H2H2	0
13.60-79	H2	H2	H2H2	0
13.32-9	H2	H2	H2H2	44
13.50-57	H2	H2	H2H2	44
13.50-99	H2	H2	H2H2	24.16666667
13.32-7	H2	H2	H2H2	0
13.50-140	H2	H2	H2H2	0
13.25-63	H2	H2	H2H2	0
13.25-66	H2	H2	H2H2	0
13.25-60	H2	H2	H2H2	0
13.25-68	H2	H2	H2H2	3.5
13.49-31	H2	H2	H2H2	0
13.49-84	H2	H2	H2H2	0
13.48-54	H2	H2	H2H2	33.5
13.5-36	H2	H2	H2H2	26.5
13.21-68	H2	H2	H2H2	0
13.54-185	H2	H2	H2H2	30.33333333
13.54-137	H2	H2	H2H2	0
13.38-110	H2	H3	H2H3	3.5
13.67-10	H3	H2	H2H3	0
13.35-114	H2	H3	H2H3	0
13.67-7	H3	H2	H2H3	0
13.67-46	H3	H2	H2H3	0
13.67-15	H3	H2	H2H3	0
13.35-239	H3	H2	H2H3	0
13.35-253	H3	H2	H2H3	0
13.46-85	H2	H3	H2H3	0
13.23-35	H3	H2	H2H3	88
13.20-78	H3	H2	H2H3	0
13.29-16	H2	H3	H2H3	33.5
13.29-183	H2	H3	H2H3	0
13.23-85	H3	H2	H2H3	40.83333333
13.23-69	H3	H2	H2H3	24.16666667
13.23-38	H3	H2	H2H3	0
13.23-6	H3	H2	H2H3	3.5
13.2-118	H3	H2	H2H3	26.5
13.2-109	H3	H2	H2H3	0
13.50-137	H2	H3	H2H3	17.5
13.52-57	H2	H3	H2H3	24.16666667
13.27-174	H2	H3	H2H3	3.5
13.27-98	H2	H3	H2H3	0
13.7-45	H3	H2	H2H3	0
13.7-125	H3	H2	H2H3	0
13.9-2	H2	H3	H2H3	0
13.52-60	H2	H3	H2H3	0
13.9-7	H2	H3	H2H3	3.5
13.9-33	H2	H3	H2H3	0
13.52-18	H2	H3	H2H3	10.5
13.44-9	H2	H3	H2H3	0
13.19-37	H2	H3	H2H3	0
13.63-12	H3	H2	H2H3	0
13.43-66	H3	H2	H2H3	0
13.43-91	H3	H2	H2H3	0
13.33-42	H3	H2	H2H3	33.5
13.63-47	H3	H2	H2H3	0
13.33-31	H3	H2	H2H3	0
13.33-113	H3	H2	H2H3	0
13.19-64	H2	H3	H2H3	0
13.47-45	H3	H2	H2H3	0
13.63-44	H3	H2	H2H3	0
13.63-53	H3	H2	H2H3	0
13.19-63	H2	H3	H2H3	0
13.19-16	H2	H3	H2H3	0
13.19-17	H2	H3	H2H3	0
13.47-87	H3	H2	H2H3	0
13.20-16	H3	H2	H2H3	0
13.44-8	H2	H3	H2H3	0
13.47-23	H3	H2	H2H3	0
13.47-3	H3	H2	H2H3	0
13.47-83	H3	H2	H2H3	0
13.51-34	H2	H3	H2H3	37.33333333
13.26-47	H2	H3	H2H3	0
13.26-3	H2	H3	H2H3	0
13.65-160	H2	H3	H2H3	0
13.51-230	H2	H3	H2H3	3.5
13.26-143	H2	H3	H2H3	0
13.51-38	H2	H3	H2H3	30
13.2-84	H3	H2	H2H3	0
13.22-55	H2	H3	H2H3	0
13.2-97	H4	H2	H2H4	26.5
13.52-27	H2	H4	H2H4	0
13.52-5	H2	H4	H2H4	14
13.52-51	H2	H4	H2H4	38.16666667
13.27-184	H2	H4	H2H4	0
13.27-9	H2	H4	H2H4	8.166666667
13.27-20	H2	H4	H2H4	79.83333333
13.27-192	H2	H4	H2H4	51
13.52-15	H2	H4	H2H4	0
13.51-128	H2	H4	H2H4	0
13.52-50	H2	H4	H2H4	0
13.52-7	H2	H4	H2H4	0
13.52-13	H2	H4	H2H4	19.83333333
13.52-9	H2	H4	H2H4	23.33333333
13.33-4	H4	H2	H2H4	0
13.51-127	H2	H4	H2H4	0
13.51-57	H2	H4	H2H4	28.83333333
13.50-79	H2	H4	H2H4	0
13.2-1	H4	H2	H2H4	3.5
13.50-76	H2	H4	H2H4	31.16666667
13.5-124	H2	H4	H2H4	37
13.56-24	H4	H2	H2H4	44
13.38-114	H3	H3	H3H3	31.16666667
13.38-36	H3	H3	H3H3	0
13.38-151	H3	H3	H3H3	0
13.38-127	H3	H3	H3H3	3.5
13.38-179	H3	H3	H3H3	0
13.66-30	H3	H3	H3H3	0
13.66-14	H3	H3	H3H3	0
13.66-59	H3	H3	H3H3	3.5
13.29-147	H3	H3	H3H3	0
13.29-4	H3	H3	H3H3	0
13.29-144	H3	H3	H3H3	0
13.23-3	H3	H3	H3H3	3.5
13.23-18	H3	H3	H3H3	0
13.23-52	H3	H3	H3H3	0
13.14-23	H3	H3	H3H3	0
13.14-19	H3	H3	H3H3	31.16666667
13.14-7	H3	H3	H3H3	0
13.14-36	H3	H3	H3H3	0
13.55-40	H3	H3	H3H3	0
13.55-165	H3	H3	H3H3	3.5
13.55-83	H4	H3	H3H4	0
13.55-50	H4	H3	H3H4	3.5
13.14-31	H3	H4	H3H4	3.5
