# Supplementary material for: Pedigree-Based Analysis in a Multiparental Population of Octoploid Strawberry Reveals QTL Alleles Conferring Resistance to Phytophthora cactorum
Source: G3 (Bethesda). 2017 Jun 5;7(6):1707–19. doi: 10.1534/g3.117.042119 (PMC5473751; doi:10.1534/g3.117.042119)
Supplement: Supplementary file 18 [file 1707FileS7.zip › File S7/2 SAS-analysis/Diplotype effect analysis/input/2013-14 Validation.csv]

Individual	Hap1	Hap2	Diplot	AUDPC
Winterstar	H1	H1	H1H1	20.125
11.108-5	H1	H1	H1H1	36.4
12.121-18	H1	H1	H1H1	64.75
12.125-19	H1	H1	H1H1	12.425
12.18-153	H1	H1	H1H1	58.975
12.21-28	H1	H1	H1H1	79.45
12.39-60	H1	H1	H1H1	103.25
12.59-1	H1	H1	H1H1	15.75
12.59-39	H1	H1	H1H1	47.775
12.60-34	H1	H1	H1H1	0.875
12.82-44	H1	H1	H1H1	29.61875
12.89-35	H1	H1	H1H1	95.55
12.94-58	H1	H1	H1H1	83.14444444
FL_09-46	H1	H1	H1H1	10.0625
FL_10-72	H1	H1	H1H1	9.8
FL_07-193	H1	H1	H1H1	26.61944444
11.121-19	H1	H1	H1H1	39.375
11.105-1	H1	H1	H1H1	11.9
11.31-14	H1	H1	H1H1	30.1875
11.31-36	H1	H1	H1H1	32.66666667
11.31-43	H1	H1	H1H1	47.48333333
11.31-54	H1	H1	H1H1	19.775
11.93-21	H1	H1	H1H1	63.02777778
12.11-51	H1	H1	H1H1	4.2
12.17-11	H1	H1	H1H1	0
12.17-36	H1	H1	H1H1	53.9
12.24-60	H1	H1	H1H1	103.6
12.30-19	H1	H1	H1H1	32.025
12.30-22	H1	H1	H1H1	14.58333333
12.43-40	H1	H1	H1H1	30.93125
12.5-85	H1	H1	H1H1	102.375
12.57-25	H1	H1	H1H1	121.625
12.6-38	H1	H1	H1H1	84.35
12.76-69	H1	H1	H1H1	71.59444444
12.90-2	H1	H1	H1H1	19.775
12.90-38	H1	H1	H1H1	104.65
12.90-62	H1	H1	H1H1	89.775
FL_06-38	H1	H2	H1H2	25.4625
FL_10-163	H1	H2	H1H2	3.325
11.13-54	H1	H2	H1H2	0
12.15-107	H1	H2	H1H2	18.725
12.18-136	H1	H2	H1H2	4.375
12.18-177	H1	H2	H1H2	0
12.18-75	H1	H2	H1H2	3.85
12.32-14	H1	H2	H1H2	13.5
12.32-91	H1	H2	H1H2	4.9
12.68-11	H1	H2	H1H2	0
12.87-42	H1	H2	H1H2	6.3
12.94-109	H1	H2	H1H2	11.9
12.94-43	H1	H2	H1H2	25.55
12.94-66	H1	H2	H1H2	3.5
12.94-86	H1	H2	H1H2	0
11.88-10	H1	H2	H1H2	12.01136364
12.11-129	H1	H2	H1H2	31.675
12.26-192	H1	H2	H1H2	0
12.45-85	H1	H2	H1H2	0
11.107-24	H1	H3	H1H3	0
11.107-5	H1	H3	H1H3	0
11.34-51	H1	H3	H1H3	0
11.43-15	H1	H3	H1H3	20.475
12.121-5	H1	H3	H1H3	0
12.15-8	H1	H3	H1H3	0
12.19-114	H1	H3	H1H3	0
12.19-63	H1	H3	H1H3	3.5
12.4-9	H1	H3	H1H3	0
12.68-12	H1	H3	H1H3	8.075
12.71-62	H1	H3	H1H3	0.875
12.88-28	H1	H3	H1H3	29.75
12.88-83	H1	H3	H1H3	14.175
12.88-9	H1	H3	H1H3	15.4
12.89-91	H1	H3	H1H3	6.3
FL_09-76	H1	H3	H1H3	0
11.83-20	H1	H3	H1H3	0
12.119-23	H1	H3	H1H3	0
12.26-135	H1	H3	H1H3	7
12.26-248	H1	H3	H1H3	0
12.54-130	H1	H3	H1H3	2.916666667
12.54-22	H1	H3	H1H3	0
12.54-49	H1	H3	H1H3	8.75
12.54-72	H1	H3	H1H3	16.8
12.54-9	H1	H3	H1H3	2.625
12.85-57	H1	H3	H1H3	8.166666667
FL_10-24	H1	H3	H1H3	0
11.116-58	H1	H3	H1H3	4.2
12.125-21	H1	H4	H1H4	0
12.26-162	H1	H4	H1H4	0
11.116-68	H2	H1	H1H2	10.15
11.23-8	H2	H1	H1H2	4.025
12.13-89	H2	H1	H1H2	18.9
12.27-16	H2	H1	H1H2	0
12.27-89	H2	H1	H1H2	0
12.31-104	H2	H1	H1H2	0
12.50-94	H2	H1	H1H2	18.2
12.61-96	H2	H1	H1H2	0
12.62-22	H2	H1	H1H2	0
12.86-70	H2	H1	H1H2	4.375
FL_10-143	H2	H1	H1H2	0
FL_10-64	H2	H1	H1H2	0
11.40-12	H2	H1	H1H2	23.275
11.40-44	H2	H1	H1H2	19.95
11.85-105	H2	H1	H1H2	31.5
11.85-58	H2	H1	H1H2	0
12.17-19	H2	H1	H1H2	19.425
12.17-62	H2	H1	H1H2	0
12.24-51	H2	H1	H1H2	14.35
12.25-60	H2	H1	H1H2	10.0625
12.5-103	H2	H1	H1H2	16.04166667
12.5-110	H2	H1	H1H2	0
12.5-130	H2	H1	H1H2	0
12.5-97	H2	H1	H1H2	21.875
12.76-35	H2	H1	H1H2	43.5
FL_10-92	H2	H1	H1H2	1.575
11.21-6	H2	H3	H2H3	0
12.23-71	H2	H3	H2H3	0
12.52-22	H2	H3	H2H3	0
12.74-39	H2	H3	H2H3	0
12.20-31	H2	H3	H2H3	0
12.26-133	H2	H3	H2H3	0
12.26-180	H2	H3	H2H3	6.125
12.26-49	H2	H3	H2H3	7
12.32-31	H2	H3	H2H3	0.525
12.70-47	H2	H3	H2H3	0
12.70-55	H2	H3	H2H3	0
12.70-64	H2	H3	H2H3	0
12.70-54	H2	H4	H2H4	0
FL_09-100	H3	H1	H1H3	4.55
11.139-10	H3	H1	H1H3	0
11.66-1	H3	H1	H1H3	0
12.12-105	H3	H1	H1H3	0
12.12-22	H3	H1	H1H3	4.025
12.27-45	H3	H1	H1H3	0
12.75-19	H3	H1	H1H3	11.375
12.91-93	H3	H1	H1H3	0.972222222
Festival	H3	H1	H1H3	1.225
12.28-26	H3	H1	H1H3	0
12.28-50	H3	H1	H1H3	0
12.28-77	H3	H1	H1H3	7.35
12.47-116	H3	H1	H1H3	0
12.55-100	H3	H1	H1H3	25.375
12.55-220	H3	H1	H1H3	0
12.55-230	H3	H1	H1H3	15.16666667
12.55-69	H3	H1	H1H3	2.625
12.77-151	H3	H1	H1H3	0
12.77-45	H3	H1	H1H3	12.775
12.90-39	H3	H1	H1H3	28.09722222
12.90-43	H3	H1	H1H3	66.15
12.90-53	H3	H1	H1H3	12.075
12.93-2	H3	H1	H1H3	0
12.93-4	H3	H1	H1H3	11.76388889
12.115-10	H3	H2	H2H3	3.675
12.19-56	H3	H2	H2H3	0
12.23-127	H3	H2	H2H3	0
12.33-30	H3	H2	H2H3	0
12.34-2	H3	H2	H2H3	8.05
12.37-37	H3	H2	H2H3	0
12.56-24	H3	H2	H2H3	0
12.62-23	H3	H2	H2H3	0
12.9-4	H3	H2	H2H3	0
12.47-5	H3	H2	H2H3	0
12.55-101	H3	H2	H2H3	1.225
12.55-64	H3	H2	H2H3	24.28125
12.55-78	H3	H2	H2H3	0
12.67-25	H3	H2	H2H3	0
12.92-42	H3	H2	H2H3	0
11.20-22	H3	H3	H3H3	4.725
11.34-47	H3	H3	H3H3	5.25
12.10-71	H3	H3	H3H3	0
12.23-67	H3	H3	H3H3	0
12.75-77	H3	H3	H3H3	0
12.88-61	H3	H3	H3H3	0
12.119-49	H3	H3	H3H3	0
12.35-2	H3	H3	H3H3	0
12.47-68	H4	H1	H1H4	6.805555556
12.55-140	H4	H1	H1H4	37.1
12.55-214	H4	H1	H1H4	9.1
12.55-29	H4	H1	H1H4	26.075
12.55-72	H4	H1	H1H4	0
12.77-11	H4	H1	H1H4	13.125
12.77-238	H4	H1	H1H4	27.65
12.77-68	H4	H1	H1H4	28.13125
12.77-82	H4	H1	H1H4	0.875
12.35-32	H4	H2	H2H4	0
12.35-66	H4	H2	H2H4	3.675
12.35-89	H4	H2	H2H4	0
12.47-115	H4	H2	H2H4	8.458333333
12.55-187	H4	H2	H2H4	4.725
12.55-88	H4	H2	H2H4	0
12.15-105	H2	H2	H2H2	0
12.45-11	H2	H2	H2H2	0
