# Supplementary material for: Pedigree-Based Analysis in a Multiparental Population of Octoploid Strawberry Reveals QTL Alleles Conferring Resistance to Phytophthora cactorum
Source: G3 (Bethesda). 2017 Jun 5;7(6):1707–19. doi: 10.1534/g3.117.042119 (PMC5473751; doi:10.1534/g3.117.042119)
Supplement: Supplementary file 18 [file 1707FileS7.zip › File S7/2 SAS-analysis/Diplotype effect analysis/input/2014-15 Discovery.csv]

Individual	Hap1	Hap2	Diplot	AUDPC
14.17-88	H1	H1	H1H1	0
14.27-72	H1	H1	H1H1	96.83333333
14.37-23	H1	H1	H1H1	0
14.39-31	H1	H1	H1H1	0
14.48-28	H1	H1	H1H1	0
14.48-35	H1	H1	H1H1	0
14.48-8	H1	H1	H1H1	5.833333333
14.91-4	H1	H1	H1H1	97.33333333
14.18-10	H1	H1	H1H1	0
14.52-89	H1	H1	H1H1	0
14.82-10	H1	H1	H1H1	16.33333333
14.82-14	H1	H1	H1H1	15.16666667
14.82-25	H1	H1	H1H1	54.83333333
14.82-28	H1	H1	H1H1	74.66666667
14.82-31	H1	H1	H1H1	72.33333333
14.82-52	H1	H1	H1H1	51.33333333
14.17-1	H1	H1	H1H1	74.66666667
14.18-25	H1	H1	H1H1	5.833333333
14.27-77	H1	H1	H1H1	31.5
14.34-18	H1	H1	H1H1	29.16666667
14.37-22	H1	H1	H1H1	11.66666667
14.37-27	H1	H1	H1H1	81.33333333
14.37-64	H1	H1	H1H1	87.5
14.39-15	H1	H1	H1H1	29.16666667
14.47-24	H1	H1	H1H1	127
14.47-44	H1	H1	H1H1	73.5
14.47-90	H1	H1	H1H1	22.16666667
14.48-25	H1	H1	H1H1	23.33333333
14.48-4	H1	H1	H1H1	24.5
14.81-9	H1	H1	H1H1	96.33333333
14.87-22	H1	H1	H1H1	70
14.87-29	H1	H1	H1H1	113.1666667
14.90-109	H1	H1	H1H1	84
14.90-21	H1	H1	H1H1	87.16666667
14.90-35	H1	H1	H1H1	56
14.90-79	H1	H1	H1H1	64.16666667
14.31-13	H1	H1	H1H1	65.33333333
14.31-21	H1	H1	H1H1	120.1666667
14.31-24	H1	H1	H1H1	29.16666667
14.31-27	H1	H1	H1H1	94.5
14.31-34	H1	H1	H1H1	58.33333333
14.31-4	H1	H1	H1H1	35
14.31-8	H1	H1	H1H1	82.83333333
14.38-92	H1	H1	H1H1	26.83333333
14.50-106	H1	H1	H1H1	96.83333333
14.50-111	H1	H1	H1H1	0
14.50-71	H1	H1	H1H1	0
14.50-82	H1	H1	H1H1	7
14.50-83	H1	H1	H1H1	10.5
14.50-84	H1	H1	H1H1	44.33333333
14.50-92	H1	H1	H1H1	87.5
14.52-135	H1	H1	H1H1	57.16666667
14.52-30	H1	H1	H1H1	60.66666667
14.56-22	H1	H1	H1H1	79.33333333
14.56-4	H1	H1	H1H1	42
14.56-44	H1	H1	H1H1	48.66666667
14.56-64	H1	H1	H1H1	22.16666667
14.56-71	H1	H1	H1H1	81.66666667
14.56-76	H1	H1	H1H1	26.83333333
14.58-9	H1	H1	H1H1	0
14.74-13	H1	H1	H1H1	67.66666667
14.74-16	H1	H1	H1H1	38.5
14.74-21	H1	H1	H1H1	77
14.74-7	H1	H1	H1H1	60.66666667
14.74-9	H1	H1	H1H1	108.5
14.75-84	H1	H1	H1H1	30.33333333
14.75-85	H1	H1	H1H1	65.33333333
14.82-23	H1	H1	H1H1	40.83333333
14.82-59	H1	H1	H1H1	120.1666667
14.82-7	H1	H1	H1H1	63
14.82-8	H1	H1	H1H1	92.16666667
14.86-21	H1	H2	H1H2	0
14.86-22	H1	H2	H1H2	29.16666667
14.86-57	H1	H2	H1H2	29.16666667
14.18-18	H1	H2	H1H2	15.16666667
14.18-9	H1	H2	H1H2	1.166666667
14.33-1	H1	H2	H1H2	37.33333333
14.33-15	H1	H2	H1H2	0
14.33-17	H1	H2	H1H2	0
14.33-18	H1	H2	H1H2	0
14.33-2	H1	H2	H1H2	0
14.33-4	H1	H2	H1H2	0
14.37-2	H1	H2	H1H2	0
14.37-48	H1	H2	H1H2	0
14.39-14	H1	H2	H1H2	0
14.39-19	H1	H2	H1H2	0
14.51-12	H1	H2	H1H2	0
14.51-19	H1	H2	H1H2	0
14.51-37	H1	H2	H1H2	0
14.81-3	H1	H2	H1H2	0
14.86-23	H1	H2	H1H2	24.5
14.86-33	H1	H2	H1H2	74.66666667
14.86-39	H1	H2	H1H2	0
14.86-42	H1	H2	H1H2	0
14.86-48	H1	H2	H1H2	24.5
14.86-5	H1	H2	H1H2	22.16666667
14.88-22	H1	H2	H1H2	0
14.31-6	H1	H2	H1H2	0
14.58-1	H1	H2	H1H2	8.166666667
14.58-13	H1	H2	H1H2	0
14.58-2	H1	H2	H1H2	0
14.58-20	H1	H2	H1H2	5.833333333
14.58-21	H1	H2	H1H2	0
14.58-28	H1	H2	H1H2	56
14.58-29	H1	H2	H1H2	0
14.58-3	H1	H2	H1H2	68.5
14.58-4	H1	H2	H1H2	0
14.75-33	H1	H2	H1H2	63
14.75-69	H1	H2	H1H2	0
14.75-94	H1	H2	H1H2	64.75
14.25-1	H1	H2	H1H2	101.5
14.25-41	H1	H2	H1H2	68.83333333
14.25-5	H1	H2	H1H2	53.66666667
14.44-13	H1	H2	H1H2	38.5
14.44-27	H1	H2	H1H2	89.83333333
14.44-36	H1	H2	H1H2	36.16666667
14.44-42	H1	H2	H1H2	77
14.27-61	H1	H2	H1H2	26.83333333
14.75-98	H1	H2	H1H2	38.5
14.11-66	H1	H3	H1H3	0
14.9-55	H1	H3	H1H3	0
14.9-63	H1	H3	H1H3	29.16666667
14.11-11	H1	H3	H1H3	0
14.11-29	H1	H3	H1H3	35
14.11-36	H1	H3	H1H3	0
14.11-4	H1	H3	H1H3	0
14.11-41	H1	H3	H1H3	0
14.11-49	H1	H3	H1H3	0
14.11-99	H1	H3	H1H3	11.66666667
14.31-14	H1	H3	H1H3	58.33333333
14.16-35	H1	H3	H1H3	47.83333333
14.16-36	H1	H3	H1H3	24.5
14.19-57	H1	H3	H1H3	0
14.19-71	H1	H3	H1H3	0
14.47-36	H1	H3	H1H3	0
14.48-19	H1	H3	H1H3	0
14.53-1	H1	H3	H1H3	61.25
14.53-13	H1	H3	H1H3	0
14.53-20	H1	H3	H1H3	24.5
14.53-31	H1	H3	H1H3	0
14.53-9	H1	H3	H1H3	0
14.78-10	H1	H3	H1H3	26.83333333
14.81-10	H1	H3	H1H3	0
14.81-60	H1	H3	H1H3	0
14.81-63	H1	H3	H1H3	5.833333333
14.81-73	H1	H3	H1H3	0
14.87-18	H1	H3	H1H3	0
14.87-21	H1	H3	H1H3	0
14.87-28	H1	H3	H1H3	51.33333333
14.87-37	H1	H3	H1H3	31.5
14.91-33	H1	H3	H1H3	0
14.91-38	H1	H3	H1H3	45.5
14.91-44	H1	H3	H1H3	0
14.38-24	H1	H3	H1H3	15.16666667
14.38-25	H1	H3	H1H3	0
14.38-82	H1	H3	H1H3	0
14.44-20	H1	H3	H1H3	0
14.44-28	H1	H3	H1H3	24.5
14.44-30	H1	H3	H1H3	53.66666667
14.28-20	H1	H3	H1H3	0
14.45-13	H1	H3	H1H3	0
14.45-19	H1	H3	H1H3	0
14.45-29	H1	H3	H1H3	8.166666667
14.45-36	H1	H3	H1H3	0
14.45-39	H1	H3	H1H3	0
14.45-4	H1	H3	H1H3	26.83333333
14.45-58	H1	H3	H1H3	0
14.45-9	H1	H3	H1H3	82.83333333
14.52-122	H1	H3	H1H3	12.83333333
14.52-171	H1	H3	H1H3	0
14.52-38	H1	H3	H1H3	0
14.52-60	H1	H3	H1H3	0
14.22-18	H1	H3	H1H3	36.16666667
14.52-143	H1	H3	H1H3	0
14.52-21	H1	H3	H1H3	0
14.9-102	H1	H4	H1H4	61.5
14.15-1	H1	H4	H1H4	81.66666667
14.15-11	H1	H4	H1H4	73.5
14.15-21	H1	H4	H1H4	46.66666667
14.15-47	H1	H4	H1H4	72.33333333
14.78-29	H1	H4	H1H4	1.166666667
14.78-30	H1	H4	H1H4	0
14.78-47	H1	H4	H1H4	77
14.78-50	H1	H4	H1H4	43.16666667
14.48-6	H1	H4	H1H4	47.83333333
14.91-20	H1	H4	H1H4	63
14.91-28	H1	H4	H1H4	38.5
14.67-32	H1	H4	H1H4	38.5
14.17-30	H2	H1	H1H2	0
14.17-67	H2	H1	H1H2	36.16666667
14.17-83	H2	H1	H1H2	0
14.17-90	H2	H1	H1H2	0
14.17-97	H2	H1	H1H2	0
14.7-100	H2	H1	H1H2	0
14.7-110	H2	H1	H1H2	0
14.7-123	H2	H1	H1H2	0
14.7-126	H2	H1	H1H2	1.166666667
14.7-94	H2	H1	H1H2	3.5
14.81-25	H2	H1	H1H2	0
14.16-13	H2	H1	H1H2	94.5
14.16-21	H2	H1	H1H2	3.5
14.16-42	H2	H1	H1H2	15.16666667
14.17-41	H2	H1	H1H2	0
14.17-56	H2	H1	H1H2	0
14.17-78	H2	H1	H1H2	0
14.34-11	H2	H1	H1H2	42
14.34-13	H2	H1	H1H2	40.83333333
14.34-21	H2	H1	H1H2	22.16666667
14.34-29	H2	H1	H1H2	0
14.34-39	H2	H1	H1H2	56
14.34-40	H2	H1	H1H2	0
14.34-5	H2	H1	H1H2	0
14.34-7	H2	H1	H1H2	31.5
14.48-29	H2	H1	H1H2	0
14.48-43	H2	H1	H1H2	0
14.48-47	H2	H1	H1H2	67.66666667
14.81-21	H2	H1	H1H2	8.166666667
14.87-40	H2	H1	H1H2	0
14.90-27	H2	H1	H1H2	36.16666667
14.90-57	H2	H1	H1H2	91
14.90-60	H2	H1	H1H2	29.16666667
14.90-85	H2	H1	H1H2	65.33333333
14.90-9	H2	H1	H1H2	32.66666667
14.92-73	H2	H1	H1H2	29.16666667
14.93-101	H2	H1	H1H2	0
14.93-115	H2	H1	H1H2	0
14.93-122	H2	H1	H1H2	56.83333333
14.93-61	H2	H1	H1H2	0
14.93-77	H2	H1	H1H2	0
14.93-78	H2	H1	H1H2	0
14.92-11	H2	H1	H1H2	0
14.92-22	H2	H1	H1H2	17.5
14.92-3	H2	H1	H1H2	19.83333333
14.92-65	H2	H1	H1H2	0
14.94-16	H2	H1	H1H2	0
14.94-33	H2	H1	H1H2	0
14.94-42	H2	H1	H1H2	29.16666667
14.94-63	H2	H1	H1H2	0
14.94-1	H2	H1	H1H2	12.83333333
14.14-2	H2	H1	H1H2	0
14.23-52	H2	H1	H1H2	0
14.23-53	H2	H1	H1H2	89.83333333
14.23-57	H2	H1	H1H2	0
14.35-1	H2	H1	H1H2	51.33333333
14.35-54	H2	H1	H1H2	24.5
14.38-36	H2	H1	H1H2	77
14.38-5	H2	H1	H1H2	0
14.38-65	H2	H1	H1H2	26.83333333
14.56-18	H2	H1	H1H2	67.66666667
14.56-73	H2	H1	H1H2	0
14.56-74	H2	H1	H1H2	0
14.74-10	H2	H1	H1H2	0
14.74-12	H2	H1	H1H2	36.16666667
14.74-4	H2	H1	H1H2	19.83333333
14.74-6	H2	H1	H1H2	36.16666667
14.12-11	H2	H1	H1H2	90.83333333
14.12-19	H2	H1	H1H2	0
14.14-1	H2	H1	H1H2	58.33333333
14.14-3	H2	H1	H1H2	74.66666667
14.77-2	H2	H1	H1H2	0
14.77-87	H2	H1	H1H2	49
14.13-49	H2	H1	H1H2	110.8333333
14.14-7	H2	H1	H1H2	68.83333333
14.74-22	H2	H1	H1H2	77
14.33-10	H2	H2	H2H2	0
14.33-19	H2	H2	H2H2	36.16666667
14.33-22	H2	H2	H2H2	0
14.33-7	H2	H2	H2H2	0
14.35-11	H2	H2	H2H2	0
14.35-53	H2	H2	H2H2	0
14.35-78	H2	H2	H2H2	0
14.35-89	H2	H2	H2H2	0
14.35-98	H2	H2	H2H2	0
14.12-25	H2	H2	H2H2	22.16666667
14.12-41	H2	H2	H2H2	32.66666667
14.25-4	H2	H2	H2H2	38.5
14.35-76	H2	H2	H2H2	0
14.72-24	H2	H2	H2H2	103.8333333
14.72-46	H2	H2	H2H2	42
14.72-62	H2	H2	H2H2	63
14.7-113	H2	H3	H2H3	0
14.7-114	H2	H3	H2H3	0
14.7-86	H2	H3	H2H3	0
14.7-92	H2	H3	H2H3	0
14.7-95	H2	H3	H2H3	0
14.9-116	H2	H3	H2H3	0
14.9-34	H2	H3	H2H3	0
14.9-38	H2	H3	H2H3	0
14.9-77	H2	H3	H2H3	0
14.16-23	H2	H3	H2H3	12.83333333
14.16-24	H2	H3	H2H3	0
14.16-26	H2	H3	H2H3	0
14.16-9	H2	H3	H2H3	0
14.53-10	H2	H3	H2H3	0
14.53-12	H2	H3	H2H3	0
14.53-18	H2	H3	H2H3	0
14.53-24	H2	H3	H2H3	0
14.53-29	H2	H3	H2H3	0
14.78-15	H2	H3	H2H3	0
14.78-36	H2	H3	H2H3	0
14.78-45	H2	H3	H2H3	0
14.81-32	H2	H3	H2H3	5.833333333
14.81-65	H2	H3	H2H3	15.16666667
14.87-52	H2	H3	H2H3	0
14.87-8	H2	H3	H2H3	0
14.92-31	H2	H3	H2H3	0
14.92-45	H2	H3	H2H3	17.5
14.92-74	H2	H3	H2H3	0
14.92-84	H2	H3	H2H3	0
14.93-39	H2	H3	H2H3	0
14.93-67	H2	H3	H2H3	15.16666667
14.23-12	H2	H3	H2H3	36.16666667
14.23-14	H2	H3	H2H3	0
14.23-17	H2	H3	H2H3	42
14.23-18	H2	H3	H2H3	0
14.23-22	H2	H3	H2H3	0
14.23-5	H2	H3	H2H3	0
14.38-42	H2	H3	H2H3	5.833333333
14.38-73	H2	H3	H2H3	47.66666667
14.38-83	H2	H3	H2H3	37.33333333
14.62-16	H2	H3	H2H3	0
14.62-20	H2	H3	H2H3	0
14.62-43	H2	H3	H2H3	0
14.62-55	H2	H3	H2H3	0
14.62-8	H2	H3	H2H3	26.83333333
14.77-72	H2	H3	H2H3	36.16666667
14.13-62	H2	H3	H2H3	65.33333333
14.13-70	H2	H3	H2H3	5.833333333
14.72-16	H2	H3	H2H3	26.83333333
14.9-106	H2	H4	H2H4	29.16666667
14.9-9	H2	H4	H2H4	0
14.25-17	H2	H4	H2H4	24.5
14.57-1	H2	H4	H2H4	0
14.57-17	H2	H4	H2H4	0
14.57-26	H2	H4	H2H4	0
14.57-27	H2	H4	H2H4	0
14.57-3	H2	H4	H2H4	15.16666667
14.57-44	H2	H4	H2H4	0
14.57-6	H2	H4	H2H4	0
14.65-76	H2	H4	H2H4	0
14.78-3	H2	H4	H2H4	1.166666667
14.6-104	H3	H1	H1H3	0
14.22-13	H3	H1	H1H3	0
14.22-15	H3	H1	H1H3	0
14.22-20	H3	H1	H1H3	0
14.22-5	H3	H1	H1H3	0
14.22-6	H3	H1	H1H3	0
14.22-7	H3	H1	H1H3	19.83333333
14.18-15	H3	H1	H1H3	8.166666667
14.84-33	H3	H1	H1H3	1.166666667
14.6-12	H3	H1	H1H3	0
14.6-6	H3	H1	H1H3	0
14.6-74	H3	H1	H1H3	1.166666667
14.6-82	H3	H1	H1H3	0
14.6-83	H3	H1	H1H3	0
14.6-85	H3	H1	H1H3	0
14.6-88	H3	H1	H1H3	10.5
14.12-1	H3	H1	H1H3	0
14.12-26	H3	H1	H1H3	26.83333333
14.12-8	H3	H1	H1H3	56
14.18-30	H3	H1	H1H3	0
14.18-33	H3	H1	H1H3	0
14.19-105	H3	H1	H1H3	0
14.22-17	H3	H1	H1H3	1.166666667
14.22-8	H3	H1	H1H3	17.5
14.27-54	H3	H1	H1H3	40.83333333
14.27-63	H3	H1	H1H3	0
14.27-67	H3	H1	H1H3	0
14.27-78	H3	H1	H1H3	0
14.27-82	H3	H1	H1H3	0
14.27-84	H3	H1	H1H3	53.66666667
14.28-1	H3	H1	H1H3	0
14.28-21	H3	H1	H1H3	36.16666667
14.28-4	H3	H1	H1H3	22.16666667
14.28-5	H3	H1	H1H3	0
14.28-8	H3	H1	H1H3	0
14.28-9	H3	H1	H1H3	0
14.85-16	H3	H1	H1H3	115.5
14.37-72	H3	H1	H1H3	79
14.39-35	H3	H1	H1H3	22.16666667
14.47-2	H3	H1	H1H3	0
14.47-22	H3	H1	H1H3	0
14.47-55	H3	H1	H1H3	0
14.47-94	H3	H1	H1H3	15.16666667
14.67-2	H3	H1	H1H3	0
14.84-11	H3	H1	H1H3	0
14.84-2	H3	H1	H1H3	1.166666667
14.84-27	H3	H1	H1H3	0
14.84-29	H3	H1	H1H3	0
14.84-31	H3	H1	H1H3	19.83333333
14.84-58	H3	H1	H1H3	0
14.94-12	H3	H1	H1H3	10.5
14.94-3	H3	H1	H1H3	38.5
14.94-31	H3	H1	H1H3	40.83333333
14.94-72	H3	H1	H1H3	0
14.13-16	H3	H1	H1H3	17.5
14.13-38	H3	H1	H1H3	50.16666667
14.13-57	H3	H1	H1H3	17.5
14.13-65	H3	H1	H1H3	42
14.18-36	H3	H1	H1H3	0
14.50-121	H3	H1	H1H3	0
14.50-67	H3	H1	H1H3	0
14.50-78	H3	H1	H1H3	19.83333333
14.75-87	H3	H1	H1H3	10.5
14.76-11	H3	H1	H1H3	0
14.76-12	H3	H1	H1H3	0
14.76-26	H3	H1	H1H3	16.33333333
14.76-30	H3	H1	H1H3	38.5
14.76-5	H3	H1	H1H3	29.16666667
14.12-12	H3	H1	H1H3	0
14.83-8	H3	H1	H1H3	103.8333333
14.12-22	H3	H2	H2H3	0
14.12-34	H3	H2	H2H3	43.16666667
14.16-37	H3	H2	H2H3	0
14.18-31	H3	H2	H2H3	0
14.28-2	H3	H2	H2H3	0
14.28-3	H3	H2	H2H3	0
14.44-35	H3	H2	H2H3	26.83333333
14.37-34	H3	H2	H2H3	0
14.39-2	H3	H2	H2H3	0
14.39-26	H3	H2	H2H3	0
14.39-30	H3	H2	H2H3	0
14.39-4	H3	H2	H2H3	0
14.51-1	H3	H2	H2H3	29.16666667
14.51-2	H3	H2	H2H3	0
14.51-23	H3	H2	H2H3	3.5
14.51-3	H3	H2	H2H3	0
14.51-33	H3	H2	H2H3	0
14.51-40	H3	H2	H2H3	0
14.51-6	H3	H2	H2H3	0
14.67-1	H3	H2	H2H3	0
14.67-5	H3	H2	H2H3	0
14.84-1	H3	H2	H2H3	0
14.84-3	H3	H2	H2H3	0
14.75-29	H3	H2	H2H3	8.166666667
14.75-63	H3	H2	H2H3	31.5
14.72-1	H3	H2	H2H3	0
14.72-52	H3	H2	H2H3	0
14.6-22	H3	H3	H3H3	0
14.6-4	H3	H3	H3H3	0
14.19-38	H3	H3	H3H3	0
14.19-51	H3	H3	H3H3	0
14.19-61	H3	H3	H3H3	0
14.19-88	H3	H3	H3H3	15.16666667
14.19-101	H3	H3	H3H3	0
14.91-25	H3	H3	H3H3	10.5
14.13-4	H3	H3	H3H3	24.5
14.65-66	H3	H4	H3H4	10.5
14.15-45	H3	H4	H3H4	0
14.15-57	H3	H4	H3H4	0
14.65-38	H3	H4	H3H4	0
14.65-49	H3	H4	H3H4	8.166666667
14.91-42	H3	H4	H3H4	46.66666667
14.9-47	H4	H1	H1H4	0
14.83-18	H4	H1	H1H4	0
14.84-7	H4	H1	H1H4	1.166666667
14.85-18	H4	H1	H1H4	0
14.85-48	H4	H1	H1H4	36.16666667
14.85-9	H4	H1	H1H4	0
14.92-23	H4	H1	H1H4	1.166666667
14.22-19	H4	H1	H1H4	94.5
14.55-12	H4	H1	H1H4	49
14.55-15	H4	H1	H1H4	113.1666667
14.55-25	H4	H1	H1H4	51.33333333
14.55-3	H4	H1	H1H4	95.33333333
14.83-14	H4	H1	H1H4	45.5
14.83-5	H4	H1	H1H4	80.5
14.89-5	H4	H1	H1H4	22.16666667
14.89-9	H4	H1	H1H4	65.33333333
14.76-13	H4	H1	H1H4	36.16666667
14.76-23	H4	H1	H1H4	40.83333333
14.76-35	H4	H1	H1H4	77
14.76-7	H4	H1	H1H4	51.33333333
14.76-8	H4	H1	H1H4	74.66666667
14.85-46	H4	H1	H1H4	85.16666667
14.88-14	H4	H1	H1H4	3.5
14.88-44	H4	H1	H1H4	90.66666667
14.88-9	H4	H1	H1H4	74.66666667
14.41-5	H4	H2	H2H4	0
14.41-57	H4	H2	H2H4	0
14.55-2	H4	H2	H2H4	39.66666667
14.55-8	H4	H2	H2H4	24.5
14.35-2	H4	H2	H2H4	0
14.67-10	H4	H2	H2H4	40.83333333
14.67-11	H4	H2	H2H4	31.5
14.67-15	H4	H2	H2H4	0
14.67-19	H4	H2	H2H4	3.5
14.67-23	H4	H2	H2H4	0
14.67-24	H4	H2	H2H4	0
14.89-13	H4	H3	H3H4	0
14.89-19	H4	H3	H3H4	0
14.89-33	H4	H3	H3H4	3.5
