# Supplementary material for: Pedigree-Based Analysis in a Multiparental Population of Octoploid Strawberry Reveals QTL Alleles Conferring Resistance to Phytophthora cactorum
Source: G3 (Bethesda). 2017 Jun 5;7(6):1707–19. doi: 10.1534/g3.117.042119 (PMC5473751; doi:10.1534/g3.117.042119)
Supplement: Supplementary file 18 [file 1707FileS7.zip › File S7/2 SAS-analysis/Diplotype effect analysis/input/2014-15 Validation.csv]

Individual	Hap1	Hap2	Diplot	AUDPC
FL_06-134	H2	H2	H2H2	0.436403253
13.8-88	H2	H3	H2H3	0
13.8-66	H2	H3	H2H3	0
13.58-8	H2	H3	H2H3	5.451081348
13.58-17	H3	H3	H3H3	0
13.52-65	H2	H3	H2H3	87.98585373
13.50-214	H2	H3	H2H3	14.05989726
13.29-66	H3	H3	H3H3	59.46085373
13.9-59	H2	H1	H1H2	5.975795899
13.66-45	H1	H3	H1H3	5.035853731
13.65-180	H2	H3	H2H3	6.888335615
13.65-159	H2	H3	H2H3	3.446968173
13.65-143	H2	H3	H2H3	0.376081348
13.63-60	H3	H2	H2H3	8.243137973
13.60-98	H2	H2	H2H2	4.750795899
13.56-83	H3	H1	H1H3	1.866416483
13.52-19	H2	H3	H2H3	2.293137973
FL_10-97	H2	H3	H2H3	11.09676859
FL_10-64	H2	H1	H1H2	12.39569765
13.51-154	H1	H3	H1H3	1.775131668
13.50-258	H2	H3	H2H3	5.016530988
13.51-64	H2	H3	H2H3	13.46085706
13.51-35	H2	H3	H2H3	6.785853731
13.51-207	H2	H3	H2H3	11.86085373
13.51-162	H2	H3	H2H3	0.530301506
13.51-135	H2	H3	H2H3	2.125131668
13.47-58	H3	H2	H2H3	14.9007959
13.47-210	H3	H2	H2H3	0.611403253
13.47-140	H3	H2	H2H3	5.975795899
13.32-13	H2	H2	H2H2	0.530301506
13.23-48	H3	H2	H2H3	10.79141648
13.22-549	H2	H3	H2H3	0.679249085
13.22-499	H2	H3	H2H3	6.540267386
13.22-412	H2	H3	H2H3	1.738167907
13.22-407	H2	H3	H2H3	0.200795899
13.20-109	H3	H2	H2H3	8.465267386
13.19-86	H2	H1	H1H2	5.976081348
13.19-143	H2	H3	H2H3	16.6507959
13.19-137	H2	H1	H1H2	8.426081348
11.34-47	H3	H3	H3H3	0
13.14-18	H1	H3	H1H3	0.200795899
FL_10-51	H1	H3	H1H3	0
12.74-39	H2	H3	H2H3	0
13.25-289	H2	H2	H2H2	1.511904305
13.24-148	H2	H1	H1H2	1.929818867
13.21-173	H2	H2	H2H2	0
FL_06-38	H2	H1	H1H2	51.82513167
13.7-186	H1	H2	H1H2	4.141530988
13.65-157	H1	H3	H1H3	0.402041475
13.65-177	H2	H1	H1H2	16.65013167
13.65-16	H2	H1	H1H2	0
13.65-140	H1	H3	H1H3	6.960853731
13.65-107	H1	H3	H1H3	0
13.14-69	H1	H3	H1H3	0
13.64-7	H1	H3	H1H3	3.913335615
13.64-157	H1	H3	H1H3	6.668137973
13.64-133	H1	H3	H1H3	6.363335615
13.6-127	H4	H1	H1H4	28.89112662
13.50-226	H1	H3	H1H3	23.80481887
13.50-124	H1	H3	H1H3	103.7764713
13.6-234	H1	H2	H1H2	32.05108135
13.56-222	H3	H1	H1H3	15.85204109
13.55-20	H3	H1	H1H3	19.10108135
13.55-195	H4	H3	H3H4	1.738167907
13.55-179	H3	H1	H1H3	0.238335615
13.55-127	H3	H1	H1H3	2.058067444
13.55-124	H3	H1	H1H3	4.555301506
13.54-171	H1	H2	H1H2	109.3531234
13.51-186	H1	H3	H1H3	21.4507959
13.51-157	H2	H4	H2H4	28.78412923
13.51-134	H1	H3	H1H3	28.92857097
13.51-103	H2	H4	H2H4	26.51731887
13.48-242	H1	H3	H1H3	75.13833561
13.45-73	H3	H1	H1H3	11.05108135
13.45-211	H3	H1	H1H3	1.018964978
13.45-13	H3	H1	H1H3	55.08516648
13.45-106	H3	H1	H1H3	5.604818867
13.45-10	H3	H1	H1H3	4.986403253
13.20-149	H1	H2	H1H2	2.871768587
13.47-232	H1	H2	H1H2	16.45481887
13.47-188	H1	H2	H1H2	11.78833561
13.47-177	H1	H2	H1H2	16.62981887
13.46-98	H2	H1	H1H2	32.21431744
13.46-88	H1	H3	H1H3	24.73489726
13.46-178	H2	H1	H1H2	17.89552579
13.46-137	H1	H3	H1H3	11.80806744
13.44-82	H1	H3	H1H3	24.34313797
13.44-77	H1	H3	H1H3	0.436403253
13.44-60	H1	H3	H1H3	7.704818867
13.42-5	H3	H1	H1H3	5.063167907
13.42-113	H3	H1	H1H3	1.866416483
13.4-31	H2	H1	H1H2	30.45530151
13.4-191	H2	H1	H1H2	14.11612662
13.4-151	H2	H1	H1H2	23.31889117
13.4-135	H2	H1	H1H2	14.00500228
13.4-130	H2	H1	H1H2	10.01084522
13.4-122	H2	H1	H1H2	26.97513167
13.4-119	H2	H1	H1H2	29.05481887
13.38-46	H1	H1	H1H1	39.75013167
13.38-185	H2	H1	H1H2	15.06813797
13.41-181	H1	H3	H1H3	0.436403253
13.41-8	H1	H3	H1H3	0.436403253
13.41-67	H1	H3	H1H3	10.54835373
13.37-399	H1	H3	H1H3	9.081381668
13.37-212	H1	H3	H1H3	0.530301506
13.37-144	H1	H3	H1H3	0
13.37-127	H1	H3	H1H3	7.900131668
13.34-102	H1	H2	H1H2	2.871768587
13.30-173	H1	H1	H1H1	22.28833561
13.27-142	H2	H4	H2H4	6.304818867
13.26-90	H2	H1	H1H2	11.91813797
13.26-162	H1	H3	H1H3	16.0369043
13.26-131	H2	H1	H1H2	26.26813797
13.26-124	H2	H1	H1H2	13.52704148
13.23-107	H1	H1	H1H1	0.550131668
13.22-191	H3	H1	H1H3	6.643708142
13.22-566	H2	H1	H1H2	2.825131668
13.22-64	H2	H1	H1H2	41.90835762
13.22-51	H1	H3	H1H3	7.588335615
13.22-46	H2	H1	H1H2	44.28030151
13.22-445	H2	H1	H1H2	23.36140325
13.22-403	H2	H1	H1H2	2.714317444
13.22-397	H1	H3	H1H3	44.06918706
13.22-327	H2	H1	H1H2	9.300795899
13.22-222	H1	H3	H1H3	13.47981887
13.22-158	H2	H1	H1H2	5.450795899
13.22-121	H2	H1	H1H2	27.59153099
13.20-138	H1	H1	H1H1	43.76439942
13.14-152	H1	H2	H1H2	19.16140325
13.14-14	H3	H4	H3H4	2.058067444
13.13-179	H1	H2	H1H2	14.08640325
Florida127	H1	H2	H1H2	46.81180706
FL_10-89	H2	H1	H1H2	1.173185136
FL_10-47	H4	H3	H3H4	0.507175807
FL_10-24	H1	H3	H1H3	9.825795899
FL_10-153	H3	H1	H1H3	29.63833561
13.70-17	H2	H1	H1H2	43.56316791
13.61-70	H1	H2	H1H2	9.279818867
13.25-35	H2	H1	H1H2	0
11.83-20	H1	H3	H1H3	13.37176859
11.71-9	H1	H1	H1H1	28.3222935
11.28-34	H1	H3	H1H3	0.530301506
11.13-54	H1	H2	H1H2	3.96612662
11.107-5	H1	H3	H1H3	3.35306992
11.107-24	H1	H3	H1H3	0.402041475
FL_10-94	H2	H1	H1H2	14.55013167
FL_09-134	H2	H1	H1H2	1.51612662
FL_07-193	H1	H1	H1H1	34.54026739
FL_07-102	H2	H1	H1H2	23.47513167
11.98-41	H1	H1	H1H1	50.69818514
11.85-58	H2	H1	H1H2	0
13.55-178	H4	H1	H1H4	95.9257959
13.55-169	H4	H1	H1H4	8.990267386
13.55-154	H4	H1	H1H4	27.6757959
13.55-126	H4	H1	H1H4	36.56055784
13.54-165	H1	H1	H1H1	52.39026739
13.5-61	H1	H1	H1H1	54.31333561
13.48-252	H1	H1	H1H1	33.80013167
13.48-205	H1	H1	H1H1	74.6632959
13.20-70	H1	H1	H1H1	54.07981887
13.47-183	H1	H1	H1H1	96.83833561
13.47-145	H1	H1	H1H1	66.68030151
13.42-78	H4	H1	H1H4	32.4007959
13.41-108	H1	H1	H1H1	0.376081348
13.41-75	H1	H1	H1H1	46.3570459
13.41-7	H1	H1	H1H1	1.243137973
13.37-203	H1	H1	H1H1	53.31612662
13.37-173	H1	H1	H1H1	43.20501551
13.34-95	H1	H1	H1H1	41.15108135
13.28-6	H1	H1	H1H1	67.00250469
13.28-24	H1	H1	H1H1	51.47513167
13.26-126	H1	H1	H1H1	57.06813797
13.22-62	H1	H1	H1H1	65.6507959
13.22-336	H1	H1	H1H1	72.87752759
13.22-330	H1	H1	H1H1	18.4007959
13.22-200	H1	H1	H1H1	4.901817444
13.12-148	H1	H1	H1H1	66.37704148
13.12-146	H1	H1	H1H1	93.93306744
13.1-77	H4	H1	H1H4	59.56526739
13.10-32	H1	H1	H1H1	73.83816791
11.116-56	H1	H1	H1H1	27.20941468
FL_09-46	H1	H1	H1H1	27.00357097
13.56-211	H4	H1	H1H4	41.83030151
13.70-12	H1	H1	H1H1	89.19112662
13.24-63	H1	H1	H1H1	88.78833561
11.31-54	H1	H1	H1H1	41.41641648
11.121-19	H1	H1	H1H1	94.58931744
Winterstar	H1	H1	H1H1	33.0472935
13.7-78	H1	H1	H1H1	120.365474
13.7-18	H1	H1	H1H1	96.93816791
13.65-89	H1	H1	H1H1	66.73833561
13.6-199	H1	H1	H1H1	38.50481887
13.56-33	H4	H1	H1H4	87.00108135
13.56-1	H4	H1	H1H4	111.2881679
Festival	H3	H1	H1H3	0
13.61-92	H1	H2	H1H2	0.530301506
13.13-93	H1	H2	H1H2	37.78555784
13.23-32	H1	H2	H1H2	68.77445995
13.22-32	H1	H2	H1H2	16.68833561
13.23-106	H1	H2	H1H2	86.19668937
13.29-61	H2	H1	H1H2	30.83412653
13.30-225	H1	H1	H1H1	38.61065748
13.35-105	H2	H1	H1H2	35.02513167
13.38-141	H2	H1	H1H2	13.0619043
13.4-53	H2	H1	H1H2	53.0507959
13.4-56	H2	H1	H1H2	13.17704148
13.4-83	H2	H1	H1H2	14.20108135
13.4-86	H2	H1	H1H2	48.14313797
13.4-79	H2	H1	H1H2	25.38030151
13.42-1	H4	H1	H1H4	23.64625469
13.42-171	H4	H1	H1H4	13.70204148
13.42-257	H4	H1	H1H4	8.251081348
13.42-37	H3	H1	H1H3	1.492177193
13.53-98	H1	H4	H1H4	41.71333561
13.58-40	H2	H1	H1H2	47.28259703
13.58-5	H2	H1	H1H2	5.315623411
13.8-54	H1	H2	H1H2	48.30481887
