# Supplementary material for: Pedigree-Based Analysis in a Multiparental Population of Octoploid Strawberry Reveals QTL Alleles Conferring Resistance to Phytophthora cactorum
Source: G3 (Bethesda). 2017 Jun 5;7(6):1707–19. doi: 10.1534/g3.117.042119 (PMC5473751; doi:10.1534/g3.117.042119)
Supplement: Supplementary file 18 [file 1707FileS7.zip › File S7/2 SAS-analysis/QTL-genotype effect analysis/input/2013-14 Discovery - QTL-genotype analysis SAS.csv]

ID	Female	Male	Alle1	Alle2	Diplo	AUDPC
13.2-109	FL_10-47	FL_06-38	Pc2	Pc2	Pc2_Pc2	0
13.7-125	FL_10-24	FL_09-134	Pc2	Pc2	Pc2_Pc2	0
13.7-45	FL_10-24	FL_09-134	Pc2	Pc2	Pc2_Pc2	0
13.9-2	FL_09-134	FL_10-51	Pc2	Pc2	Pc2_Pc2	0
13.9-33	FL_09-134	FL_10-51	Pc2	Pc2	Pc2_Pc2	0
13.14-23	FL_10-51	FL_10-47	Pc2	Pc2	Pc2_Pc2	0
13.14-36	FL_10-51	FL_10-47	Pc2	Pc2	Pc2_Pc2	0
13.14-7	FL_10-51	FL_10-47	Pc2	Pc2	Pc2_Pc2	0
13.19-16	FL_06-134	FL_10-51	Pc2	Pc2	Pc2_Pc2	0
13.19-17	FL_06-134	FL_10-51	Pc2	Pc2	Pc2_Pc2	0
13.19-37	FL_06-134	FL_10-51	Pc2	Pc2	Pc2_Pc2	0
13.19-63	FL_06-134	FL_10-51	Pc2	Pc2	Pc2_Pc2	0
13.19-64	FL_06-134	FL_10-51	Pc2	Pc2	Pc2_Pc2	0
13.20-78	FL_10-24	FL_10-64	Pc2	Pc2	Pc2_Pc2	0
13.21-68	FL_07-102	FL_06-134	Pc2	Pc2	Pc2_Pc2	0
13.25-60	FL_06-134	FL_06-89	Pc2	Pc2	Pc2_Pc2	0
13.25-63	FL_06-134	FL_06-89	Pc2	Pc2	Pc2_Pc2	0
13.25-66	FL_06-134	FL_06-89	Pc2	Pc2	Pc2_Pc2	0
13.27-98	FL_06-89	FL_10-47	Pc2	Pc2	Pc2_Pc2	0
13.29-144	FL_10-97	FL_10-24	Pc2	Pc2	Pc2_Pc2	0
13.29-147	FL_10-97	FL_10-24	Pc2	Pc2	Pc2_Pc2	0
13.29-183	FL_10-97	FL_10-24	Pc2	Pc2	Pc2_Pc2	0
13.29-4	FL_10-97	FL_10-24	Pc2	Pc2	Pc2_Pc2	0
13.33-113	FL_10-47	FL_10-94	Pc2	Pc2	Pc2_Pc2	0
13.33-31	FL_10-47	FL_10-94	Pc2	Pc2	Pc2_Pc2	0
13.35-114	FL_10-97	Dummy35	Pc2	Pc2	Pc2_Pc2	0
13.35-239	FL_10-97	Dummy35	Pc2	Pc2	Pc2_Pc2	0
13.35-253	FL_10-97	Dummy35	Pc2	Pc2	Pc2_Pc2	0
13.38-119	FL_10-97	Dummy38	Pc2	Pc2	Pc2_Pc2	0
13.38-151	FL_10-97	FL_08-10	Pc2	Pc2	Pc2_Pc2	0
13.38-179	FL_10-97	FL_08-10	Pc2	Pc2	Pc2_Pc2	0
13.38-181	FL_10-97	Dummy38	Pc2	Pc2	Pc2_Pc2	0
13.38-36	FL_10-97	FL_08-10	Pc2	Pc2	Pc2_Pc2	0
13.44-8	FL_07-102	FL_10-51	Pc2	Pc2	Pc2_Pc2	0
13.44-9	FL_07-102	FL_10-51	Pc2	Pc2	Pc2_Pc2	0
13.46-85	Dummy46	FL_10-24	Pc2	Pc2	Pc2_Pc2	0
13.47-23	FL_10-24	FL_07-102	Pc2	Pc2	Pc2_Pc2	0
13.47-3	FL_10-24	FL_07-102	Pc2	Pc2	Pc2_Pc2	0
13.47-45	FL_10-24	FL_07-102	Pc2	Pc2	Pc2_Pc2	0
13.47-83	FL_10-24	FL_07-102	Pc2	Pc2	Pc2_Pc2	0
13.47-87	FL_10-24	FL_07-102	Pc2	Pc2	Pc2_Pc2	0
13.20-16	FL_10-24	FL_07-102	Pc2	Pc2	Pc2_Pc2	0
13.49-31	FL_06-134	FL_09-134	Pc2	Pc2	Pc2_Pc2	0
13.52-60	FL_09-57	FL_10-47	Pc2	Pc2	Pc2_Pc2	0
13.60-65	FL_06-134	FL_09-57	Pc2	Pc2	Pc2_Pc2	0
13.60-79	FL_06-134	FL_09-57	Pc2	Pc2	Pc2_Pc2	0
13.49-84	FL_06-134	FL_09-134	Pc2	Pc2	Pc2_Pc2	0
13.63-12	FL_10-24	FL_06-134	Pc2	Pc2	Pc2_Pc2	0
13.63-44	FL_10-24	FL_06-134	Pc2	Pc2	Pc2_Pc2	0
13.63-47	FL_10-24	FL_06-134	Pc2	Pc2	Pc2_Pc2	0
13.63-53	FL_10-24	FL_06-134	Pc2	Pc2	Pc2_Pc2	0
13.66-14	FL_08-10	FL_10-24	Pc2	Pc2	Pc2_Pc2	0
13.66-30	FL_08-10	FL_10-24	Pc2	Pc2	Pc2_Pc2	0
13.67-10	FL_08-10	Dummy67	Pc2	Pc2	Pc2_Pc2	0
13.67-15	FL_08-10	Dummy67	Pc2	Pc2	Pc2_Pc2	0
13.67-46	FL_08-10	Dummy67	Pc2	Pc2	Pc2_Pc2	0
13.67-7	FL_08-10	Dummy67	Pc2	Pc2	Pc2_Pc2	0
13.2-84	FL_10-47	Florida127	Pc2	Pc2	Pc2_Pc2	0
13.22-55	Florida127	11.28-34	Pc2	Pc2	Pc2_Pc2	0
13.23-18	FL_10-153	FL_10-97	Pc2	Pc2	Pc2_Pc2	0
13.23-38	FL_10-153	FL_10-97	Pc2	Pc2	Pc2_Pc2	0
13.23-52	FL_10-153	FL_10-97	Pc2	Pc2	Pc2_Pc2	0
13.26-143	Florida127	FL_10-153	Pc2	Pc2	Pc2_Pc2	0
13.26-3	Florida127	FL_10-153	Pc2	Pc2	Pc2_Pc2	0
13.26-47	Florida127	FL_10-153	Pc2	Pc2	Pc2_Pc2	0
13.32-7	Florida127	FL_10-97	Pc2	Pc2	Pc2_Pc2	0
13.43-66	FL_10-153	FL_10-94	Pc2	Pc2	Pc2_Pc2	0
13.43-91	FL_10-153	FL_10-94	Pc2	Pc2	Pc2_Pc2	0
13.48-108	FL_10-94	Florida127	Pc2	Pc2	Pc2_Pc2	0
13.50-140	Florida127	FL_10-97	Pc2	Pc2	Pc2_Pc2	0
13.54-137	Florida127	Florida127	Pc2	Pc2	Pc2_Pc2	0
13.55-40	FL_10-47	FL_10-153	Pc2	Pc2	Pc2_Pc2	0
13.65-160	Florida127	FL_10-24	Pc2	Pc2	Pc2_Pc2	0
13.9-7	FL_09-134	FL_10-51	Pc2	Pc2	Pc2_Pc2	3.5
13.25-68	FL_06-134	FL_06-89	Pc2	Pc2	Pc2_Pc2	3.5
13.27-174	FL_06-89	FL_10-47	Pc2	Pc2	Pc2_Pc2	3.5
13.38-110	FL_10-97	FL_08-10	Pc2	Pc2	Pc2_Pc2	3.5
13.38-127	FL_10-97	FL_08-10	Pc2	Pc2	Pc2_Pc2	3.5
13.66-59	FL_08-10	FL_10-24	Pc2	Pc2	Pc2_Pc2	3.5
13.23-3	FL_10-153	FL_10-97	Pc2	Pc2	Pc2_Pc2	3.5
13.23-6	FL_10-153	FL_10-97	Pc2	Pc2	Pc2_Pc2	3.5
13.51-230	Florida127	FL_10-47	Pc2	Pc2	Pc2_Pc2	3.5
13.55-165	FL_10-47	FL_10-153	Pc2	Pc2	Pc2_Pc2	3.5
13.52-18	FL_09-57	FL_10-47	Pc2	Pc2	Pc2_Pc2	10.5
13.49-119	FL_06-134	FL_09-134	Pc2	Pc2	Pc2_Pc2	17.5
13.50-137	Florida127	FL_10-97	Pc2	Pc2	Pc2_Pc2	17.5
13.50-99	Florida127	FL_10-97	Pc2	Pc2	Pc2_Pc2	24.16666667
13.52-57	FL_09-57	FL_10-47	Pc2	Pc2	Pc2_Pc2	24.2
13.23-69	FL_10-153	FL_10-97	Pc2	Pc2	Pc2_Pc2	24.2
13.2-118	FL_10-47	FL_06-38	Pc2	Pc2	Pc2_Pc2	26.5
13.5-36	Florida127	FL_10-94	Pc2	Pc2	Pc2_Pc2	26.5
13.38-117	FL_10-97	Dummy38	Pc2	Pc2	Pc2_Pc2	30
13.51-38	Florida127	FL_10-47	Pc2	Pc2	Pc2_Pc2	30
13.54-185	Florida127	Florida127	Pc2	Pc2	Pc2_Pc2	30.3
13.14-19	FL_10-51	FL_10-47	Pc2	Pc2	Pc2_Pc2	31.16666667
13.38-114	FL_10-97	FL_08-10	Pc2	Pc2	Pc2_Pc2	31.16666667
13.29-16	FL_10-97	FL_10-24	Pc2	Pc2	Pc2_Pc2	33.5
13.33-42	FL_10-47	FL_10-94	Pc2	Pc2	Pc2_Pc2	33.5
13.48-54	FL_10-94	Florida127	Pc2	Pc2	Pc2_Pc2	33.5
13.51-34	Florida127	FL_10-47	Pc2	Pc2	Pc2_Pc2	37.33333333
13.38-63	FL_10-97	Dummy38	Pc2	Pc2	Pc2_Pc2	40.5
13.23-85	FL_10-153	FL_10-97	Pc2	Pc2	Pc2_Pc2	40.8
13.32-9	Florida127	FL_10-97	Pc2	Pc2	Pc2_Pc2	44
13.50-57	Florida127	FL_10-97	Pc2	Pc2	Pc2_Pc2	44
13.23-35	FL_10-153	FL_10-97	Pc2	Pc2	Pc2_Pc2	88
13.2-1	FL_10-47	Florida127	pc2	Pc2	Pc2_pc2	3.5
13.2-18	FL_10-47	FL_06-38	Pc2	pc2	Pc2_pc2	0
13.3-1	WinterDawn	FL_06-38	pc2	Pc2	Pc2_pc2	33.5
13.3-19	WinterDawn	FL_06-38	pc2	Pc2	Pc2_pc2	0
13.7-13	FL_10-24	FL_09-134	pc2	Pc2	Pc2_pc2	0
13.7-156	FL_10-24	FL_09-134	Pc2	pc2	Pc2_pc2	0
13.7-2	FL_10-24	FL_09-134	Pc2	pc2	Pc2_pc2	3.5
13.7-20	FL_10-24	FL_09-134	Pc2	pc2	Pc2_pc2	17.5
13.7-3	FL_10-24	FL_09-134	Pc2	pc2	Pc2_pc2	3.5
13.7-70	FL_10-24	FL_09-134	Pc2	pc2	Pc2_pc2	3.5
13.8-1	FL_10-94	FL_10-97	pc2	Pc2	Pc2_pc2	8.166666667
13.8-103	FL_10-94	FL_10-97	pc2	Pc2	Pc2_pc2	0
13.8-21	FL_10-94	FL_10-97	pc2	Pc2	Pc2_pc2	0
13.8-46	FL_10-94	FL_10-97	pc2	Pc2	Pc2_pc2	33.5
13.8-63	FL_10-94	FL_10-97	pc2	Pc2	Pc2_pc2	0
13.8-83	FL_10-94	FL_10-97	pc2	Pc2	Pc2_pc2	33.5
13.9-1	FL_09-134	FL_10-51	Pc2	pc2	Pc2_pc2	0
13.9-41	FL_09-134	FL_10-51	pc2	Pc2	Pc2_pc2	0
13.9-5	FL_09-134	FL_10-51	pc2	Pc2	Pc2_pc2	0
13.14-10	FL_10-51	FL_10-47	pc2	Pc2	Pc2_pc2	8.166666667
13.14-11	FL_10-51	FL_10-47	pc2	Pc2	Pc2_pc2	0
13.14-28	FL_10-51	FL_10-47	pc2	Pc2	Pc2_pc2	0
13.14-31	FL_10-51	FL_10-47	Pc2	pc2	Pc2_pc2	3.5
13.19-1	FL_06-134	FL_10-51	Pc2	pc2	Pc2_pc2	0
13.19-56	FL_06-134	FL_10-51	Pc2	pc2	Pc2_pc2	0
13.19-66	FL_06-134	FL_10-51	Pc2	pc2	Pc2_pc2	0
13.19-7	FL_06-134	FL_10-51	Pc2	pc2	Pc2_pc2	0
13.20-15	FL_10-24	FL_10-64	Pc2	pc2	Pc2_pc2	0
13.20-19	FL_10-24	FL_10-64	pc2	Pc2	Pc2_pc2	0
13.20-24	FL_10-24	FL_10-64	pc2	Pc2	Pc2_pc2	0
13.20-31	FL_10-24	FL_10-64	Pc2	pc2	Pc2_pc2	0
13.20-88	FL_10-24	FL_10-64	Pc2	pc2	Pc2_pc2	0
13.21-11	FL_07-102	FL_06-134	pc2	Pc2	Pc2_pc2	0
13.21-30	FL_07-102	FL_06-134	pc2	Pc2	Pc2_pc2	0
13.21-32	FL_07-102	FL_06-134	pc2	Pc2	Pc2_pc2	42.83333333
13.21-63	FL_07-102	FL_06-134	pc2	Pc2	Pc2_pc2	0
13.21-73	FL_07-102	FL_06-134	pc2	Pc2	Pc2_pc2	0
13.21-90	FL_07-102	FL_06-134	pc2	Pc2	Pc2_pc2	0
13.24-127	Dummy24	FL_07-102	Pc2	pc2	Pc2_pc2	3.5
13.24-135	Dummy24	FL_07-102	pc2	Pc2	Pc2_pc2	0
13.24-168	Dummy24	FL_07-102	Pc2	pc2	Pc2_pc2	14
13.24-53	Dummy24	FL_07-102	pc2	Pc2	Pc2_pc2	55.33333333
13.24-61	Dummy24	FL_07-102	pc2	Pc2	Pc2_pc2	0
13.25-33	FL_06-134	FL_06-89	Pc2	pc2	Pc2_pc2	46.33333333
13.25-57	FL_06-134	FL_06-89	Pc2	pc2	Pc2_pc2	32.33333333
13.25-65	FL_06-134	FL_06-89	Pc2	pc2	Pc2_pc2	0
13.25-70	FL_06-134	FL_06-89	Pc2	pc2	Pc2_pc2	44
13.25-71	FL_06-134	FL_06-89	Pc2	pc2	Pc2_pc2	44
13.27-109	FL_06-89	FL_10-47	pc2	Pc2	Pc2_pc2	40.83333333
13.27-126	FL_06-89	FL_10-47	pc2	Pc2	Pc2_pc2	31.16666667
13.27-160	FL_06-89	FL_10-47	pc2	Pc2	Pc2_pc2	3.5
13.27-180	FL_06-89	FL_10-47	pc2	Pc2	Pc2_pc2	0
13.27-184	FL_06-89	FL_10-47	Pc2	pc2	Pc2_pc2	0
13.27-192	FL_06-89	FL_10-47	Pc2	pc2	Pc2_pc2	51
13.27-20	FL_06-89	FL_10-47	Pc2	pc2	Pc2_pc2	79.83333333
13.27-9	FL_06-89	FL_10-47	Pc2	pc2	Pc2_pc2	8.166666667
13.28-108	Winterstar	FL_10-24	pc2	Pc2	Pc2_pc2	0
13.28-116	Winterstar	FL_10-24	pc2	Pc2	Pc2_pc2	0
13.28-36	Winterstar	FL_10-24	pc2	Pc2	Pc2_pc2	0
13.28-42	Winterstar	FL_10-24	pc2	Pc2	Pc2_pc2	0
13.28-44	Winterstar	FL_10-24	pc2	Pc2	Pc2_pc2	0
13.28-45	Winterstar	FL_10-24	pc2	Pc2	Pc2_pc2	0
13.28-49	Winterstar	FL_10-24	pc2	Pc2	Pc2_pc2	0
13.29-100	FL_10-97	FL_10-24	Pc2	pc2	Pc2_pc2	0
13.29-137	FL_10-97	FL_10-24	Pc2	pc2	Pc2_pc2	0
13.29-139	FL_10-97	FL_10-24	Pc2	pc2	Pc2_pc2	15.16666667
13.29-140	FL_10-97	FL_10-24	Pc2	pc2	Pc2_pc2	0
13.29-48	FL_10-97	FL_10-24	Pc2	pc2	Pc2_pc2	10.5
13.29-88	FL_10-97	FL_10-24	Pc2	pc2	Pc2_pc2	10.5
13.31-1	FL_10-51	WinterDawn	Pc2	pc2	Pc2_pc2	0
13.31-10	FL_10-51	WinterDawn	Pc2	pc2	Pc2_pc2	0
13.31-18	FL_10-51	WinterDawn	Pc2	pc2	Pc2_pc2	0
13.31-2	FL_10-51	WinterDawn	Pc2	pc2	Pc2_pc2	0
13.31-44	FL_10-51	WinterDawn	Pc2	pc2	Pc2_pc2	19.83333333
13.31-55	FL_10-51	WinterDawn	Pc2	pc2	Pc2_pc2	0
13.31-82	FL_10-51	WinterDawn	Pc2	pc2	Pc2_pc2	0
13.31-9	FL_10-51	WinterDawn	Pc2	pc2	Pc2_pc2	0
13.33-11	FL_10-47	FL_10-94	Pc2	pc2	Pc2_pc2	0
13.33-127	FL_10-47	FL_10-94	Pc2	pc2	Pc2_pc2	0
13.33-14	FL_10-47	FL_10-94	Pc2	pc2	Pc2_pc2	0
13.33-4	FL_10-47	FL_10-94	pc2	Pc2	Pc2_pc2	0
13.35-1	FL_10-97	Dummy35	Pc2	pc2	Pc2_pc2	0
13.35-103	FL_10-97	Dummy35	Pc2	pc2	Pc2_pc2	0
13.35-164	FL_10-97	Dummy35	Pc2	pc2	Pc2_pc2	26.5
13.35-183	FL_10-97	Dummy35	Pc2	pc2	Pc2_pc2	30
13.35-2	FL_10-97	Dummy35	Pc2	pc2	Pc2_pc2	26.8
13.35-37	FL_10-97	Dummy35	Pc2	pc2	Pc2_pc2	9.3
13.35-98	FL_10-97	Dummy35	Pc2	pc2	Pc2_pc2	3.5
13.36-22	FL_09-134	WinterDawn	Pc2	pc2	Pc2_pc2	0
13.36-56	FL_09-134	Winterstar	Pc2	pc2	Pc2_pc2	8.166666667
13.36-57	FL_09-134	WinterDawn	Pc2	pc2	Pc2_pc2	19.83333333
13.38-59	FL_10-97	Dummy38	Pc2	pc2	Pc2_pc2	39.33333333
13.39-123	Winterstar	Dummy39	pc2	Pc2	Pc2_pc2	28.83333333
13.40-109	Dummy40	FL_06-134	pc2	Pc2	Pc2_pc2	3.5
13.40-24	Dummy40	FL_06-134	pc2	Pc2	Pc2_pc2	41.83333333
13.40-61	Dummy40	FL_06-134	pc2	Pc2	Pc2_pc2	10.5
13.40-71	Dummy40	FL_06-134	pc2	Pc2	Pc2_pc2	33.5
13.40-76	Dummy40	FL_06-134	pc2	Pc2	Pc2_pc2	0
13.42-11	FL_10-47	Dummy42	Pc2	pc2	Pc2_pc2	0
13.42-111	FL_10-47	Dummy42	Pc2	pc2	Pc2_pc2	0
13.42-126	FL_10-47	Dummy42	Pc2	pc2	Pc2_pc2	0
13.42-39	FL_10-47	Dummy42	Pc2	pc2	Pc2_pc2	3.5
13.42-75	FL_10-47	Dummy42	Pc2	pc2	Pc2_pc2	0
13.42-77	FL_10-47	Dummy42	Pc2	pc2	Pc2_pc2	3.5
13.42-98	FL_10-47	Dummy42	Pc2	pc2	Pc2_pc2	8.2
13.44-11	FL_07-102	FL_10-51	pc2	Pc2	Pc2_pc2	0
13.44-114	FL_07-102	FL_10-51	pc2	Pc2	Pc2_pc2	0
13.44-146	FL_07-102	FL_10-51	pc2	Pc2	Pc2_pc2	3.5
13.44-16	FL_07-102	FL_10-51	pc2	Pc2	Pc2_pc2	0
13.44-51	FL_07-102	FL_10-51	Pc2	pc2	Pc2_pc2	0
13.45-30	FL_10-97	Winterstar	Pc2	pc2	Pc2_pc2	0
13.45-54	FL_10-97	Winterstar	Pc2	pc2	Pc2_pc2	0
13.45-60	FL_10-97	Winterstar	Pc2	pc2	Pc2_pc2	0
13.45-65	FL_10-97	Winterstar	Pc2	pc2	Pc2_pc2	0
13.45-71	FL_10-97	Winterstar	Pc2	pc2	Pc2_pc2	10.5
13.45-75	FL_10-97	Winterstar	Pc2	pc2	Pc2_pc2	0
13.45-86	FL_10-97	Winterstar	Pc2	pc2	Pc2_pc2	17.5
13.45-96	FL_10-97	Winterstar	Pc2	pc2	Pc2_pc2	17.5
13.45-97	FL_10-97	Winterstar	Pc2	pc2	Pc2_pc2	31.2
13.46-171	Dummy46	FL_10-24	Pc2	pc2	Pc2_pc2	3.5
13.46-43	Dummy46	FL_10-24	Pc2	pc2	Pc2_pc2	0
13.47-117	FL_10-24	FL_07-102	Pc2	pc2	Pc2_pc2	26.5
13.47-4	FL_10-24	FL_07-102	Pc2	pc2	Pc2_pc2	0
13.49-120	FL_07-193	FL_06-134	pc2	Pc2	Pc2_pc2	0
13.49-122	FL_06-134	FL_09-134	Pc2	pc2	Pc2_pc2	10.5
13.49-48	FL_06-134	FL_09-134	Pc2	pc2	Pc2_pc2	0
13.49-49	FL_06-134	FL_09-134	Pc2	pc2	Pc2_pc2	0
13.49-61	FL_06-134	FL_09-134	Pc2	pc2	Pc2_pc2	0
13.49-67	FL_07-193	FL_06-134	pc2	Pc2	Pc2_pc2	3.5
13.52-13	FL_09-57	FL_10-47	Pc2	pc2	Pc2_pc2	19.8
13.52-15	FL_09-57	FL_10-47	Pc2	pc2	Pc2_pc2	0
13.52-27	FL_09-57	FL_10-47	Pc2	pc2	Pc2_pc2	0
13.52-5	FL_09-57	FL_10-47	Pc2	pc2	Pc2_pc2	14
13.52-50	FL_09-57	FL_10-47	Pc2	pc2	Pc2_pc2	0
13.52-51	FL_09-57	FL_10-47	Pc2	pc2	Pc2_pc2	38.2
13.52-7	FL_09-57	FL_10-47	Pc2	pc2	Pc2_pc2	0
13.52-9	FL_09-57	FL_10-47	Pc2	pc2	Pc2_pc2	23.3
13.53-13	WinterDawn	FL_10-47	pc2	Pc2	Pc2_pc2	0
13.53-24	WinterDawn	FL_10-47	pc2	Pc2	Pc2_pc2	0
13.53-27	WinterDawn	FL_10-47	pc2	Pc2	Pc2_pc2	0
13.53-4	WinterDawn	FL_10-47	pc2	Pc2	Pc2_pc2	23.33333333
13.56-24	FL_10-47	Dummy56	pc2	Pc2	Pc2_pc2	44
13.56-53	FL_10-47	FL_07-193	Pc2	pc2	Pc2_pc2	89
13.56-61	FL_10-47	FL_07-193	Pc2	pc2	Pc2_pc2	0
13.61-54	FL_07-193	FL_06-134	pc2	Pc2	Pc2_pc2	0
13.61-56	FL_07-193	FL_06-134	pc2	Pc2	Pc2_pc2	0
13.61-59	FL_07-193	FL_06-134	pc2	Pc2	Pc2_pc2	0
13.61-65	FL_07-193	FL_06-134	pc2	Pc2	Pc2_pc2	0
13.61-71	FL_07-193	FL_06-134	pc2	Pc2	Pc2_pc2	0
13.61-75	FL_07-193	FL_06-134	pc2	Pc2	Pc2_pc2	26.5
13.61-79	FL_07-193	FL_06-134	pc2	Pc2	Pc2_pc2	5.833333333
13.49-90	FL_06-134	FL_09-134	Pc2	pc2	Pc2_pc2	3.5
13.62-15	Dummy62	FL_07-193	Pc2	pc2	Pc2_pc2	3.5
13.63-13	FL_10-24	FL_06-134	pc2	Pc2	Pc2_pc2	0
13.63-38	FL_10-24	FL_06-134	pc2	Pc2	Pc2_pc2	0
13.63-49	FL_10-24	FL_06-134	pc2	Pc2	Pc2_pc2	24.2
13.63-51	FL_10-24	FL_06-134	pc2	Pc2	Pc2_pc2	0
13.63-56	FL_10-24	FL_06-134	pc2	Pc2	Pc2_pc2	0
13.66-70	FL_08-10	FL_10-24	Pc2	pc2	Pc2_pc2	0
13.66-84	FL_08-10	FL_10-24	Pc2	pc2	Pc2_pc2	0
13.67-37	FL_08-10	Dummy67	Pc2	pc2	Pc2_pc2	8.166666667
13.67-4	FL_08-10	Dummy67	Pc2	pc2	Pc2_pc2	17.5
13.68-23	FL_07-193	FL_10-51	pc2	Pc2	Pc2_pc2	0
13.68-47	FL_07-193	FL_10-51	pc2	Pc2	Pc2_pc2	0
13.1-146	FL_10-47	FL_09-46	Pc2	pc2	Pc2_pc2	0
13.1-16	FL_10-47	FL_09-46	Pc2	pc2	Pc2_pc2	0
13.1-18	FL_10-47	FL_09-46	Pc2	pc2	Pc2_pc2	0
13.1-48	FL_10-47	FL_09-46	Pc2	pc2	Pc2_pc2	8.166666667
13.1-49	FL_10-47	FL_09-46	Pc2	pc2	Pc2_pc2	0
13.2-94	FL_10-47	FL_06-38	Pc2	pc2	Pc2_pc2	0
13.2-97	FL_10-47	FL_06-38	pc2	Pc2	Pc2_pc2	26.5
13.3-126	WinterDawn	Florida127	pc2	Pc2	Pc2_pc2	30
13.3-22	WinterDawn	Florida127	pc2	Pc2	Pc2_pc2	0
13.3-65	WinterDawn	Florida127	pc2	Pc2	Pc2_pc2	3.5
13.4-1	FL_09-57	FL_09-46	Pc2	pc2	Pc2_pc2	28.8
13.4-100	FL_09-57	FL_09-46	Pc2	pc2	Pc2_pc2	0
13.4-107	FL_09-57	FL_09-46	Pc2	pc2	Pc2_pc2	0
13.4-115	FL_09-57	FL_09-46	Pc2	pc2	Pc2_pc2	17.5
13.4-120	FL_09-57	FL_09-46	Pc2	pc2	Pc2_pc2	0
13.4-131	FL_09-57	FL_09-46	Pc2	pc2	Pc2_pc2	33.5
13.4-62	FL_09-57	FL_09-46	Pc2	pc2	Pc2_pc2	35.8
13.4-88	FL_09-57	FL_09-46	Pc2	pc2	Pc2_pc2	48.5
13.4-9	FL_09-57	FL_09-46	Pc2	pc2	Pc2_pc2	0
13.5-125	Florida127	FL_10-94	Pc2	pc2	Pc2_pc2	46.75
13.5-19	Florida127	FL_10-94	Pc2	pc2	Pc2_pc2	0
13.5-21	Florida127	FL_10-94	Pc2	pc2	Pc2_pc2	0
13.5-56	Florida127	FL_10-94	Pc2	pc2	Pc2_pc2	0
13.6-58	FL_09-46	Florida127	pc2	Pc2	Pc2_pc2	7
13.6-69	FL_09-46	Florida127	pc2	Pc2	Pc2_pc2	0
13.6-8	FL_09-46	Florida127	pc2	Pc2	Pc2_pc2	0
13.6-80	FL_09-46	Florida127	pc2	Pc2	Pc2_pc2	44
13.6-97	FL_09-46	Florida127	pc2	Pc2	Pc2_pc2	0
13.12-42	FL_06-89	FL_09-46	Pc2	pc2	Pc2_pc2	3.5
13.12-48	FL_06-89	FL_09-46	Pc2	pc2	Pc2_pc2	0
13.12-65	FL_06-89	FL_09-46	Pc2	pc2	Pc2_pc2	0
13.12-71	FL_06-89	FL_09-46	Pc2	pc2	Pc2_pc2	15.16666667
13.13-36	Florida127	Dummy13	Pc2	pc2	Pc2_pc2	34.66666667
13.13-56	Florida127	Dummy13	Pc2	pc2	Pc2_pc2	0
13.13-68	Florida127	Dummy13	Pc2	pc2	Pc2_pc2	34.66666667
13.13-83	Florida127	Dummy13	Pc2	pc2	Pc2_pc2	10.5
13.17-78	FL_09-46	FL_06-38	pc2	Pc2	Pc2_pc2	25.5
13.17-60	FL_09-46	Florida127	pc2	Pc2	Pc2_pc2	0
13.18-20	Florida127	Dummy18	Pc2	pc2	Pc2_pc2	19.8
13.18-37	Florida127	Dummy18	pc2	Pc2	Pc2_pc2	0
13.18-49	Florida127	Dummy18	Pc2	pc2	Pc2_pc2	0
13.18-90	Florida127	Dummy18	Pc2	pc2	Pc2_pc2	21
13.22-150	Florida127	11.28-34	pc2	Pc2	Pc2_pc2	0
13.22-249	Florida127	11.28-34	Pc2	pc2	Pc2_pc2	0
13.22-288	Florida127	11.28-34	pc2	Pc2	Pc2_pc2	0
13.22-298	Florida127	11.28-34	Pc2	pc2	Pc2_pc2	53
13.22-303	Florida127	11.28-34	pc2	Pc2	Pc2_pc2	0
13.22-317	Florida127	11.28-34	Pc2	pc2	Pc2_pc2	0
13.22-6	Florida127	11.28-34	pc2	Pc2	Pc2_pc2	0
13.23-21	FL_10-153	FL_10-97	pc2	Pc2	Pc2_pc2	72.8
13.23-71	FL_10-153	FL_10-97	pc2	Pc2	Pc2_pc2	39.3
13.23-75	FL_10-153	FL_10-97	pc2	Pc2	Pc2_pc2	50.7
13.23-9	FL_10-153	FL_10-97	pc2	Pc2	Pc2_pc2	26.5
13.26-115	Florida127	FL_10-153	pc2	Pc2	Pc2_pc2	47.5
13.26-144	Florida127	FL_10-153	Pc2	pc2	Pc2_pc2	0
13.26-149	Florida127	FL_10-153	pc2	Pc2	Pc2_pc2	0
13.26-17	Florida127	FL_10-153	pc2	Pc2	Pc2_pc2	0
13.26-39	Florida127	FL_10-153	pc2	Pc2	Pc2_pc2	10.5
13.26-55	Florida127	FL_10-153	Pc2	pc2	Pc2_pc2	42.8
13.32-1	Florida127	FL_10-97	pc2	Pc2	Pc2_pc2	97.33333333
13.32-16	Florida127	FL_10-97	pc2	Pc2	Pc2_pc2	28
13.32-17	Florida127	FL_10-97	pc2	Pc2	Pc2_pc2	10.5
13.32-2	Florida127	FL_10-97	pc2	Pc2	Pc2_pc2	0
13.32-20	Florida127	FL_10-97	pc2	Pc2	Pc2_pc2	8.166666667
13.32-6	Florida127	FL_10-97	pc2	Pc2	Pc2_pc2	88
13.34-162	FL_09-46	FL_10-94	pc2	Pc2	Pc2_pc2	31.2
13.34-180	FL_09-46	FL_10-94	pc2	Pc2	Pc2_pc2	0
13.34-35	FL_09-46	FL_10-94	pc2	Pc2	Pc2_pc2	0
13.34-44	FL_09-46	FL_10-94	pc2	Pc2	Pc2_pc2	0
13.34-55	FL_09-46	FL_10-94	pc2	Pc2	Pc2_pc2	63.8
13.34-64	FL_09-46	FL_10-94	pc2	Pc2	Pc2_pc2	0
13.37-152	FL_09-46	11.28-34	pc2	Pc2	Pc2_pc2	0
13.37-206	FL_09-46	11.28-34	pc2	Pc2	Pc2_pc2	0
13.37-211	FL_09-46	11.28-34	pc2	Pc2	Pc2_pc2	8.2
13.37-305	FL_09-46	11.28-34	pc2	Pc2	Pc2_pc2	0
13.37-39	FL_09-46	11.28-34	pc2	Pc2	Pc2_pc2	0
13.41-106	FL_09-46	FL_10-153	pc2	Pc2	Pc2_pc2	3.5
13.41-107	FL_09-46	FL_10-153	pc2	Pc2	Pc2_pc2	0
13.41-109	FL_09-46	FL_10-153	pc2	Pc2	Pc2_pc2	3.5
13.41-119	FL_09-46	FL_10-153	pc2	Pc2	Pc2_pc2	3.5
13.41-121	FL_09-46	FL_10-153	pc2	Pc2	Pc2_pc2	0
13.41-131	FL_09-46	FL_10-153	pc2	Pc2	Pc2_pc2	7
13.41-61	FL_09-46	FL_10-153	pc2	Pc2	Pc2_pc2	0
13.41-93	FL_09-46	FL_10-153	pc2	Pc2	Pc2_pc2	44
13.43-42	FL_10-153	FL_10-94	pc2	Pc2	Pc2_pc2	0
13.43-63	FL_10-153	FL_10-94	Pc2	pc2	Pc2_pc2	15.2
13.43-67	FL_10-153	FL_10-94	Pc2	pc2	Pc2_pc2	0
13.43-95	FL_10-153	FL_10-94	pc2	Pc2	Pc2_pc2	3.5
13.48-123	FL_10-94	Florida127	Pc2	pc2	Pc2_pc2	0
13.48-190	FL_10-94	Florida127	Pc2	pc2	Pc2_pc2	0
13.48-44	FL_10-94	Florida127	Pc2	pc2	Pc2_pc2	3.5
13.48-53	FL_10-94	Florida127	Pc2	pc2	Pc2_pc2	60.2
13.48-88	FL_10-94	Florida127	pc2	Pc2	Pc2_pc2	39.3
13.38-68	FL_10-94	Florida127	pc2	Pc2	Pc2_pc2	0
13.46-179	FL_10-94	Florida127	Pc2	pc2	Pc2_pc2	44
13.50-147	Florida127	FL_10-97	pc2	Pc2	Pc2_pc2	15.16666667
13.50-59	Florida127	FL_10-97	pc2	Pc2	Pc2_pc2	3.5
13.50-67	Florida127	FL_10-97	pc2	Pc2	Pc2_pc2	30
13.50-74	Florida127	FL_10-97	pc2	Pc2	Pc2_pc2	34.66666667
13.50-76	Florida127	FL_10-47	Pc2	pc2	Pc2_pc2	31.16666667
13.51-127	Florida127	FL_10-47	Pc2	pc2	Pc2_pc2	0
13.51-128	Florida127	FL_10-47	Pc2	pc2	Pc2_pc2	0
13.51-22	Florida127	FL_10-47	pc2	Pc2	Pc2_pc2	0
13.51-25	Florida127	FL_10-47	pc2	Pc2	Pc2_pc2	40.5
13.51-57	Florida127	FL_10-47	Pc2	pc2	Pc2_pc2	28.83333333
13.5-124	Florida127	FL_10-47	Pc2	pc2	Pc2_pc2	37
13.50-79	Florida127	FL_10-47	Pc2	pc2	Pc2_pc2	0
13.54-162	Florida127	Florida127	Pc2	pc2	Pc2_pc2	119.2
13.54-54	Florida127	Florida127	pc2	Pc2	Pc2_pc2	23.3
13.54-57	Florida127	Dummy54	pc2	Pc2	Pc2_pc2	8.2
13.55-12	FL_10-47	FL_10-153	Pc2	pc2	Pc2_pc2	33.5
13.55-37	FL_10-47	FL_10-153	Pc2	pc2	Pc2_pc2	24.2
13.55-43	FL_10-47	FL_10-153	Pc2	pc2	Pc2_pc2	44
13.55-50	FL_10-47	FL_10-153	pc2	Pc2	Pc2_pc2	3.5
13.55-83	FL_10-47	FL_10-153	pc2	Pc2	Pc2_pc2	0
13.55-84	FL_10-47	FL_10-153	Pc2	pc2	Pc2_pc2	0
13.55-94	FL_10-47	FL_10-153	Pc2	pc2	Pc2_pc2	0
13.64-118	FL_09-46	FL_10-24	pc2	Pc2	Pc2_pc2	0
13.64-63	FL_09-46	FL_10-24	pc2	Pc2	Pc2_pc2	0
13.64-70	FL_09-46	FL_10-24	pc2	Pc2	Pc2_pc2	7
13.65-20	Florida127	FL_10-24	pc2	Pc2	Pc2_pc2	3.5
13.65-32	Florida127	FL_10-24	Pc2	pc2	Pc2_pc2	0
13.65-46	Florida127	FL_10-24	Pc2	pc2	Pc2_pc2	0
13.65-69	Florida127	FL_10-24	pc2	Pc2	Pc2_pc2	8.2
13.2-25	FL_10-47	Florida127	pc2	pc2	pc2_pc2	83.33333333
13.2-4	FL_10-47	FL_06-38	pc2	pc2	pc2_pc2	33.5
13.7-162	FL_10-24	FL_09-134	pc2	pc2	pc2_pc2	31.16666667
13.9-12	FL_09-134	FL_10-51	pc2	pc2	pc2_pc2	0
13.9-14	FL_09-134	FL_10-51	pc2	pc2	pc2_pc2	116.8333333
13.9-17	FL_09-134	FL_10-51	pc2	pc2	pc2_pc2	24.16666667
13.9-42	FL_09-134	FL_10-51	pc2	pc2	pc2_pc2	0
13.10-12	Dummy10F	Dummy10M	pc2	pc2	pc2_pc2	82.16666667
13.10-24	Dummy10F	Dummy10M	pc2	pc2	pc2_pc2	8.166666667
13.10-3	Dummy10F	Dummy10M	pc2	pc2	pc2_pc2	0
13.10-45	Dummy10F	Dummy10M	pc2	pc2	pc2_pc2	38.16666667
13.14-33	FL_10-51	FL_10-47	pc2	pc2	pc2_pc2	0
13.14-34	FL_10-51	FL_10-47	pc2	pc2	pc2_pc2	53.33333333
13.14-62	FL_10-51	FL_10-47	pc2	pc2	pc2_pc2	0
13.20-108	FL_10-24	FL_10-64	pc2	pc2	pc2_pc2	25.66666667
13.24-123	Dummy24	FL_07-102	pc2	pc2	pc2_pc2	76.33333333
13.24-189	Dummy24	FL_07-102	pc2	pc2	pc2_pc2	84.5
13.24-66	Dummy24	FL_07-102	pc2	pc2	pc2_pc2	111
13.28-17	Winterstar	FL_10-24	pc2	pc2	pc2_pc2	3.5
13.28-18	Winterstar	FL_10-24	pc2	pc2	pc2_pc2	0
13.28-43	Winterstar	FL_10-24	pc2	pc2	pc2_pc2	58
13.28-56	Winterstar	FL_10-24	pc2	pc2	pc2_pc2	0
13.31-107	FL_10-51	WinterDawn	pc2	pc2	pc2_pc2	44
13.31-114	FL_10-51	WinterDawn	pc2	pc2	pc2_pc2	0
13.31-6	FL_10-51	WinterDawn	pc2	pc2	pc2_pc2	41.66666667
13.31-77	FL_10-51	WinterDawn	pc2	pc2	pc2_pc2	112.1666667
13.33-130	FL_10-47	FL_10-94	pc2	pc2	pc2_pc2	82.16666667
13.36-19	FL_09-134	WinterDawn	pc2	pc2	pc2_pc2	89.16666667
13.36-46	FL_09-134	WinterDawn	pc2	pc2	pc2_pc2	103.1666667
13.36-67	FL_09-134	WinterDawn	pc2	pc2	pc2_pc2	12.83333333
13.36-86	FL_09-134	WinterDawn	pc2	pc2	pc2_pc2	82.16666667
13.39-14	Winterstar	Dummy39	pc2	pc2	pc2_pc2	40.5
13.42-91	FL_10-47	Dummy42	pc2	pc2	pc2_pc2	92.7
13.44-10	FL_07-102	FL_10-51	pc2	pc2	pc2_pc2	128.5
13.44-25	FL_07-102	FL_10-51	pc2	pc2	pc2_pc2	44
13.46-172	Dummy46	FL_10-24	pc2	pc2	pc2_pc2	97.33333333
13.46-42	Dummy46	FL_10-24	pc2	pc2	pc2_pc2	23.33333333
13.47-116	FL_10-24	FL_07-102	pc2	pc2	pc2_pc2	66
13.53-15	WinterDawn	FL_10-47	pc2	pc2	pc2_pc2	45.16666667
13.53-23	WinterDawn	FL_10-47	pc2	pc2	pc2_pc2	70.5
13.53-28	WinterDawn	FL_10-47	pc2	pc2	pc2_pc2	65.83333333
13.53-43	WinterDawn	FL_10-47	pc2	pc2	pc2_pc2	88
13.53-87	WinterDawn	FL_10-47	pc2	pc2	pc2_pc2	17.5
13.56-29	FL_10-47	FL_07-193	pc2	pc2	pc2_pc2	0
13.56-32	FL_10-47	FL_07-193	pc2	pc2	pc2_pc2	118
13.56-35	FL_10-47	FL_07-193	pc2	pc2	pc2_pc2	15.16666667
13.56-40	FL_10-47	FL_07-193	pc2	pc2	pc2_pc2	3.5
13.56-59	FL_10-47	FL_07-193	pc2	pc2	pc2_pc2	84.5
13.56-64	FL_10-47	FL_07-193	pc2	pc2	pc2_pc2	67
13.56-69	FL_10-47	FL_07-193	pc2	pc2	pc2_pc2	46.16666667
13.62-104	Dummy62	FL_07-193	pc2	pc2	pc2_pc2	17.5
13.62-117	Dummy62	FL_07-193	pc2	pc2	pc2_pc2	0
13.62-12	Dummy62	FL_07-193	pc2	pc2	pc2_pc2	47.5
13.62-44	Dummy62	FL_07-193	pc2	pc2	pc2_pc2	25.7
13.62-51	Dummy62	FL_07-193	pc2	pc2	pc2_pc2	85.7
13.68-24	FL_07-193	FL_10-51	pc2	pc2	pc2_pc2	0
13.68-25	FL_07-193	FL_10-51	pc2	pc2	pc2_pc2	0
13.68-9	FL_07-193	FL_10-51	pc2	pc2	pc2_pc2	0
13.1-161	FL_10-47	FL_09-46	pc2	pc2	pc2_pc2	0
13.1-187	FL_10-47	FL_09-46	pc2	pc2	pc2_pc2	92.66666667
13.1-25	FL_10-47	FL_09-46	pc2	pc2	pc2_pc2	0
13.1-73	FL_10-47	FL_09-46	pc2	pc2	pc2_pc2	35.83333333
13.1-74	FL_10-47	FL_09-46	pc2	pc2	pc2_pc2	3.5
13.2-68	FL_10-47	FL_06-38	pc2	pc2	pc2_pc2	8.166666667
13.3-104	WinterDawn	Florida127	pc2	pc2	pc2_pc2	70.5
13.3-106	WinterDawn	Florida127	pc2	pc2	pc2_pc2	44
13.3-68	WinterDawn	Florida127	pc2	pc2	pc2_pc2	71.66666667
13.3-84	WinterDawn	Florida127	pc2	pc2	pc2_pc2	84.5
13.5-59	Florida127	FL_10-94	pc2	pc2	pc2_pc2	65
13.5-63	Florida127	FL_10-94	pc2	pc2	pc2_pc2	44
13.6-113	FL_09-46	Florida127	pc2	pc2	pc2_pc2	77.5
13.6-185	FL_09-46	Florida127	pc2	pc2	pc2_pc2	64.25
13.6-186	FL_09-46	Florida127	pc2	pc2	pc2_pc2	60.75
13.6-48	FL_09-46	Florida127	pc2	pc2	pc2_pc2	27.66666667
13.6-75	FL_09-46	Florida127	pc2	pc2	pc2_pc2	26.5
13.12-1	FL_06-89	FL_09-46	pc2	pc2	pc2_pc2	0
13.12-61	FL_06-89	FL_09-46	pc2	pc2	pc2_pc2	26.5
13.12-75	FL_06-89	FL_09-46	pc2	pc2	pc2_pc2	122.6666667
13.12-79	FL_06-89	FL_09-46	pc2	pc2	pc2_pc2	0
13.13-23	Florida127	Dummy13	pc2	pc2	pc2_pc2	58
13.13-71	Florida127	Dummy13	pc2	pc2	pc2_pc2	0
13.17-127	FL_09-46	FL_06-38	pc2	pc2	pc2_pc2	39.33333333
13.17-16	FL_09-46	FL_06-38	pc2	pc2	pc2_pc2	86.83333333
13.17-17	FL_09-46	FL_06-38	pc2	pc2	pc2_pc2	10.5
13.17-72	FL_09-46	FL_06-38	pc2	pc2	pc2_pc2	31.16666667
13.17-65	FL_09-46	Florida127	pc2	pc2	pc2_pc2	0
13.17-66	FL_09-46	Florida127	pc2	pc2	pc2_pc2	56.5
13.22-316	Florida127	11.28-34	pc2	pc2	pc2_pc2	88
13.26-65	Florida127	FL_10-153	pc2	pc2	pc2_pc2	7
13.30-112	WinterDawn	FL_09-46	pc2	pc2	pc2_pc2	3.5
13.30-146	WinterDawn	FL_09-46	pc2	pc2	pc2_pc2	68.16666667
13.30-182	WinterDawn	FL_09-46	pc2	pc2	pc2_pc2	72.83333333
13.30-222	WinterDawn	FL_09-46	pc2	pc2	pc2_pc2	47.5
13.30-223	WinterDawn	FL_09-46	pc2	pc2	pc2_pc2	84.5
13.30-5	WinterDawn	FL_09-46	pc2	pc2	pc2_pc2	90.33333333
13.30-65	WinterDawn	FL_09-46	pc2	pc2	pc2_pc2	44
13.30-7	WinterDawn	FL_09-46	pc2	pc2	pc2_pc2	28
13.30-72	WinterDawn	FL_09-46	pc2	pc2	pc2_pc2	3.5
13.30-78	WinterDawn	FL_09-46	pc2	pc2	pc2_pc2	0
13.30-86	WinterDawn	FL_09-46	pc2	pc2	pc2_pc2	19.83333333
13.34-179	FL_09-46	FL_10-94	pc2	pc2	pc2_pc2	8.2
13.34-25	FL_09-46	FL_10-94	pc2	pc2	pc2_pc2	3.5
13.34-41	FL_09-46	FL_10-94	pc2	pc2	pc2_pc2	39.3
13.34-66	FL_09-46	FL_10-94	pc2	pc2	pc2_pc2	48.7
13.37-198	FL_09-46	11.28-34	pc2	pc2	pc2_pc2	0
13.37-20	FL_09-46	11.28-34	pc2	pc2	pc2_pc2	44
13.37-216	FL_09-46	11.28-34	pc2	pc2	pc2_pc2	0
13.37-25	FL_09-46	11.28-34	pc2	pc2	pc2_pc2	52.2
13.37-51	FL_09-46	11.28-34	pc2	pc2	pc2_pc2	0
13.41-105	FL_09-46	FL_10-153	pc2	pc2	pc2_pc2	0
13.41-128	FL_09-46	FL_10-153	pc2	pc2	pc2_pc2	102.8
13.41-96	FL_09-46	FL_10-153	pc2	pc2	pc2_pc2	16.3
13.43-16	FL_10-153	FL_10-94	pc2	pc2	pc2_pc2	78.7
13.48-49	FL_10-94	Florida127	pc2	pc2	pc2_pc2	41.7
13.48-70	FL_10-94	Florida127	pc2	pc2	pc2_pc2	91.2
13.51-73	Florida127	FL_10-47	pc2	pc2	pc2_pc2	27.66666667
13.51-8	Florida127	FL_10-47	pc2	pc2	pc2_pc2	91.5
13.54-25	Florida127	Florida127	pc2	pc2	pc2_pc2	128.5
13.55-10	FL_10-47	FL_10-153	pc2	pc2	pc2_pc2	8.2
13.64-115	FL_09-46	FL_10-24	pc2	pc2	pc2_pc2	9.3
13.64-99	FL_09-46	FL_10-24	pc2	pc2	pc2_pc2	0
13.65-26	Florida127	FL_10-24	pc2	pc2	pc2_pc2	67.3
13.65-40	Florida127	FL_10-24	pc2	pc2	pc2_pc2	15.2
13.65-61	Florida127	FL_10-24	pc2	pc2	pc2_pc2	16.3
