# Supplementary material for: Pedigree-Based Analysis in a Multiparental Population of Octoploid Strawberry Reveals QTL Alleles Conferring Resistance to Phytophthora cactorum
Source: G3 (Bethesda). 2017 Jun 5;7(6):1707–19. doi: 10.1534/g3.117.042119 (PMC5473751; doi:10.1534/g3.117.042119)
Supplement: Supplementary file 18 [file 1707FileS7.zip › File S7/2 SAS-analysis/QTL-genotype effect analysis/input/2013-14 Validation - QTL-genotype analysis SAS.csv]

ID	Female	Male	Alle1	Alle2	Diplo	AUDPC
12.55-64	F_12.55-64	Florida127	Pc2	Pc2	Pc2_Pc2	24.28125
12.34-2	FL_10-139	FL_06-38	Pc2	Pc2	Pc2_Pc2	8.05
12.26-49	Florida127	M_12.26	Pc2	Pc2	Pc2_Pc2	7
12.26-180	Florida127	M_12.26	Pc2	Pc2	Pc2_Pc2	6.125
11.34-47	F_11.34	FL_09-110	Pc2	Pc2	Pc2_Pc2	5.25
11.20-22	F_11.20-22	M_11.20-22	Pc2	Pc2	Pc2_Pc2	4.725
12.115-10	10.133-98	11.141-36	Pc2	Pc2	Pc2_Pc2	3.675
12.55-101	FL_10-47	Florida127	Pc2	Pc2	Pc2_Pc2	1.225
12.32-31	Florida127	FL_10-47	Pc2	Pc2	Pc2_Pc2	0.525
11.21-6	F_11.21-6	FL_08-50	Pc2	Pc2	Pc2_Pc2	0
12.10-71	10.133-98	M_12.10	Pc2	Pc2	Pc2_Pc2	0
12.15-105	FL_07-102	FL_09-150	Pc2	Pc2	Pc2_Pc2	0
12.19-56	FL_10-187	FL_09-150	Pc2	Pc2	Pc2_Pc2	0
12.23-127	FL_09-89	FL_09-148	Pc2	Pc2	Pc2_Pc2	0
12.23-67	FL_09-89	FL_09-148	Pc2	Pc2	Pc2_Pc2	0
12.23-71	FL_09-89	FL_09-148	Pc2	Pc2	Pc2_Pc2	0
12.33-30	F_12.33	FL_07-68	Pc2	Pc2	Pc2_Pc2	0
12.37-37	FL_09-89	FL_10-163	Pc2	Pc2	Pc2_Pc2	0
12.52-22	FL_07-122	FL_09-89	Pc2	Pc2	Pc2_Pc2	0
12.56-24	FL_09-100	FL_10-175	Pc2	Pc2	Pc2_Pc2	0
12.62-23	FL_09-148	FL_10-163	Pc2	Pc2	Pc2_Pc2	0
12.74-39	FL_06-89	11.63-41	Pc2	Pc2	Pc2_Pc2	0
12.75-77	FL_09-150	FL_09-100	Pc2	Pc2	Pc2_Pc2	0
12.88-61	FL_10-15	FL_10-19	Pc2	Pc2	Pc2_Pc2	0
12.9-4	10.133-87	FL_09-148	Pc2	Pc2	Pc2_Pc2	0
12.119-49	AU_2008-011	Festival	Pc2	Pc2	Pc2_Pc2	0
12.20-31	FL_10-175	FL_10-47	Pc2	Pc2	Pc2_Pc2	0
12.26-133	Florida127	M_12.26	Pc2	Pc2	Pc2_Pc2	0
12.35-2	FL_10-47	FL_09-148	Pc2	Pc2	Pc2_Pc2	0
12.45-11	Florida127	FL_07-68	Pc2	Pc2	Pc2_Pc2	0
12.47-5	FL_10-47	FL_10-163	Pc2	Pc2	Pc2_Pc2	0
12.55-78	FL_10-47	Florida127	Pc2	Pc2	Pc2_Pc2	0
12.67-25	FL_09-76	FL_09-150	Pc2	Pc2	Pc2_Pc2	0
12.70-47	FL_07-68	FL_10-47	Pc2	Pc2	Pc2_Pc2	0
12.70-55	FL_07-68	FL_10-47	Pc2	Pc2	Pc2_Pc2	0
12.70-64	FL_07-68	FL_10-47	Pc2	Pc2	Pc2_Pc2	0
12.92-42	Festival	11.64-32	Pc2	Pc2	Pc2_Pc2	0
FL_06-38	-	-	pc2	Pc2	Pc2_pc2	25.4625
FL_09-100	-	-	Pc2	pc2	Pc2_pc2	4.55
FL_10-163	-	-	pc2	Pc2	Pc2_pc2	3.325
11.107-24	Winterstar	FL_10-19	pc2	Pc2	Pc2_pc2	0
11.107-5	Winterstar	FL_10-19	pc2	Pc2	Pc2_pc2	0
11.116-68	F_11.116-68	Winterstar	Pc2	pc2	Pc2_pc2	10.15
11.13-54	Winterstar	M_11.13	pc2	Pc2	Pc2_pc2	0
11.139-10	F_11.139	FL_10-1	Pc2	pc2	Pc2_pc2	0
11.23-8	F_11.23-8	Winterstar	Pc2	pc2	Pc2_pc2	4.025
11.34-51	F_11.34	FL_09-110	pc2	Pc2	Pc2_pc2	0
11.43-15	F_11.43-15	FL_08-78	pc2	Pc2	Pc2_pc2	20.475
11.66-1	FL_06-45	M_11.66-1	Pc2	pc2	Pc2_pc2	0
12.12-105	10.133-42	Winterstar	Pc2	pc2	Pc2_pc2	0
12.12-22	10.133-42	Winterstar	Pc2	pc2	Pc2_pc2	4.025
12.121-5	AU_2010-119	M_12.121	pc2	Pc2	Pc2_pc2	0
12.13-89	FL_06-89	FL_06-38	Pc2	pc2	Pc2_pc2	18.9
12.15-107	FL_07-102	FL_09-150	pc2	Pc2	Pc2_pc2	18.725
12.15-8	FL_07-102	FL_09-150	pc2	Pc2	Pc2_pc2	0
12.18-136	Winterstar	FL_06-38	pc2	Pc2	Pc2_pc2	4.375
12.18-177	Winterstar	FL_06-38	pc2	Pc2	Pc2_pc2	0
12.18-75	Winterstar	FL_06-38	pc2	Pc2	Pc2_pc2	3.85
12.19-114	FL_10-187	FL_09-150	pc2	Pc2	Pc2_pc2	0
12.19-63	FL_10-187	FL_09-150	pc2	Pc2	Pc2_pc2	3.5
12.27-16	FL_09-148	FL_10-187	Pc2	pc2	Pc2_pc2	0
12.27-45	FL_09-148	FL_10-187	Pc2	pc2	Pc2_pc2	0
12.27-89	FL_09-148	FL_10-187	Pc2	pc2	Pc2_pc2	0
12.31-104	FL_06-134	M_12.31-104	Pc2	pc2	Pc2_pc2	0
12.32-14	Winterstar	FL_07-68	pc2	Pc2	Pc2_pc2	13.5
12.32-91	Winterstar	FL_07-68	pc2	Pc2	Pc2_pc2	4.9
12.4-9	FL_10-132	FL_09-100	pc2	Pc2	Pc2_pc2	0
12.50-94	FL_07-122	FL_10-157	Pc2	pc2	Pc2_pc2	18.2
12.61-96	FL_07-68	FL_10-157	Pc2	pc2	Pc2_pc2	0
12.62-22	FL_09-148	FL_10-163	Pc2	pc2	Pc2_pc2	0
12.68-11	FL_10-157	FL_09-89	pc2	Pc2	Pc2_pc2	0
12.68-12	FL_10-157	FL_09-89	pc2	Pc2	Pc2_pc2	8.075
12.71-62	FL_06-89	FL_10-139	pc2	Pc2	Pc2_pc2	0.875
12.75-19	FL_09-150	FL_09-100	Pc2	pc2	Pc2_pc2	11.375
12.86-70	FL_06-89	11.122-36	Pc2	pc2	Pc2_pc2	4.375
12.87-42	Winterstar	11.64-32	pc2	Pc2	Pc2_pc2	6.3
12.88-28	FL_10-15	FL_10-19	pc2	Pc2	Pc2_pc2	29.75
12.88-83	FL_10-15	FL_10-19	pc2	Pc2	Pc2_pc2	14.175
12.88-9	FL_10-15	FL_10-19	pc2	Pc2	Pc2_pc2	15.4
12.89-91	FL_10-15	M_12.89	pc2	Pc2	Pc2_pc2	6.3
12.91-93	10.133-98	11.106-63	Pc2	pc2	Pc2_pc2	0.972222222
12.94-109	Winterstar	11.89-32	pc2	Pc2	Pc2_pc2	11.9
12.94-43	Winterstar	11.89-32	pc2	Pc2	Pc2_pc2	25.55
12.94-66	Winterstar	11.89-32	pc2	Pc2	Pc2_pc2	3.5
12.94-86	Winterstar	11.89-32	pc2	Pc2	Pc2_pc2	0
Festival	RosaLinda	OsoGrande	Pc2	pc2	Pc2_pc2	1.225
FL_09-76	Winterstar	FL_05-183	pc2	Pc2	Pc2_pc2	0
FL_10-143	FL_07-122	Winterstar	Pc2	pc2	Pc2_pc2	0
FL_10-64	FL_06-38	M_FL_10-64	Pc2	pc2	Pc2_pc2	0
11.40-12	FL_09-57	FL_07-193	Pc2	pc2	Pc2_pc2	23.275
11.40-44	Florida127	FL_07-193	Pc2	pc2	Pc2_pc2	19.95
11.83-20	FL_06-38	FL_08-10	pc2	Pc2	Pc2_pc2	0
11.85-105	FL_09-57	Winterstar	Pc2	pc2	Pc2_pc2	31.5
11.85-58	FL_09-57	Winterstar	Pc2	pc2	Pc2_pc2	0
11.88-10	FL_09-46	FL_06-89	pc2	Pc2	Pc2_pc2	12.01136364
12.11-129	Florida127	FL_09-134	pc2	Pc2	Pc2_pc2	31.675
12.119-23	AU_2008-011	Festival	pc2	Pc2	Pc2_pc2	0
12.17-19	FL_06-38	FL_07-193	Pc2	pc2	Pc2_pc2	19.425
12.17-62	FL_06-38	FL_07-193	Pc2	pc2	Pc2_pc2	0
12.24-51	FL_07-102	FL_09-76	Pc2	pc2	Pc2_pc2	14.35
12.25-60	F_12.25-60	Florida127	Pc2	pc2	Pc2_pc2	10.0625
12.26-135	Florida127	M_12.26	pc2	Pc2	Pc2_pc2	7
12.26-192	Florida127	M_12.26	pc2	Pc2	Pc2_pc2	0
12.26-248	Florida127	M_12.26	pc2	Pc2	Pc2_pc2	0
12.28-26	FL_10-139	FL_07-193	Pc2	pc2	Pc2_pc2	0
12.28-50	FL_10-139	FL_07-193	Pc2	pc2	Pc2_pc2	0
12.28-77	FL_10-139	FL_07-193	Pc2	pc2	Pc2_pc2	7.35
12.35-32	FL_10-47	FL_09-148	pc2	Pc2	Pc2_pc2	0
12.35-66	FL_10-47	FL_09-148	pc2	Pc2	Pc2_pc2	3.675
12.35-89	FL_10-47	FL_09-148	pc2	Pc2	Pc2_pc2	0
12.45-85	Florida127	FL_07-68	pc2	Pc2	Pc2_pc2	0
12.47-115	FL_10-47	FL_10-163	pc2	Pc2	Pc2_pc2	8.458333333
12.47-116	FL_10-47	FL_10-163	Pc2	pc2	Pc2_pc2	0
12.5-103	Florida127	FL_09-100	Pc2	pc2	Pc2_pc2	16.04166667
12.5-110	Florida127	FL_09-100	Pc2	pc2	Pc2_pc2	0
12.5-130	Florida127	FL_09-100	Pc2	pc2	Pc2_pc2	0
12.5-97	Florida127	FL_09-100	Pc2	pc2	Pc2_pc2	21.875
12.54-130	FL_10-157	FL_10-47	pc2	Pc2	Pc2_pc2	2.916666667
12.54-22	FL_10-157	FL_10-47	pc2	Pc2	Pc2_pc2	0
12.54-49	FL_10-157	FL_10-47	pc2	Pc2	Pc2_pc2	8.75
12.54-72	FL_10-157	FL_10-47	pc2	Pc2	Pc2_pc2	16.8
12.54-9	FL_10-157	FL_10-47	pc2	Pc2	Pc2_pc2	2.625
12.55-100	FL_10-47	Florida127	Pc2	pc2	Pc2_pc2	25.375
12.55-187	FL_10-47	Florida127	pc2	Pc2	Pc2_pc2	4.725
12.55-220	FL_10-47	Florida127	Pc2	pc2	Pc2_pc2	0
12.55-230	FL_10-47	Florida127	Pc2	pc2	Pc2_pc2	15.16666667
12.55-69	FL_10-47	Florida127	Pc2	pc2	Pc2_pc2	2.625
12.55-88	FL_10-47	Florida127	pc2	Pc2	Pc2_pc2	0
12.70-54	FL_07-68	FL_10-47	Pc2	pc2	Pc2_pc2	0
12.76-35	FL_10-131	Florida127	Pc2	pc2	Pc2_pc2	43.5
12.77-151	FL_10-47	Winterstar	Pc2	pc2	Pc2_pc2	0
12.77-45	FL_10-47	Winterstar	Pc2	pc2	Pc2_pc2	12.775
12.85-57	FL_10-15	FL_10-47	pc2	Pc2	Pc2_pc2	8.166666667
FL_10-24	FL_07-193	FL_07-168	pc2	Pc2	Pc2_pc2	0
FL_10-92	F_FL_10-92	FL_07-193	Pc2	pc2	Pc2_pc2	1.575
11.116-58	Florida127	FL_10-24	pc2	Pc2	Pc2_pc2	4.2
12.90-39	FL_10-24	11.106-44	Pc2	pc2	Pc2_pc2	28.09722222
12.90-43	FL_10-24	11.106-44	Pc2	pc2	Pc2_pc2	66.15
12.90-53	FL_10-24	11.106-44	Pc2	pc2	Pc2_pc2	12.075
12.93-2	FL_10-24	11.107-5	Pc2	pc2	Pc2_pc2	0
12.93-4	FL_10-24	11.107-5	Pc2	pc2	Pc2_pc2	11.76388889
Winterstar	-	-	pc2	pc2	pc2_pc2	20.125
11.108-5	Winterstar	FL_10-22	pc2	pc2	pc2_pc2	36.4
12.121-18	AU_2010-119	M_12.121	pc2	pc2	pc2_pc2	64.75
12.125-19	11.143-11	11.159-2	pc2	pc2	pc2_pc2	12.425
12.125-21	11.143-11	11.159-2	pc2	pc2	pc2_pc2	0
12.18-153	Winterstar	FL_06-38	pc2	pc2	pc2_pc2	58.975
12.21-28	FL_06-38	FL_10-140	pc2	pc2	pc2_pc2	79.45
12.39-60	FL_10-163	FL_10-187	pc2	pc2	pc2_pc2	103.25
12.59-1	FL_10-175	Winterstar	pc2	pc2	pc2_pc2	15.75
12.59-39	FL_10-175	Winterstar	pc2	pc2	pc2_pc2	47.775
12.60-34	FL_10-157	M_12.60-34	pc2	pc2	pc2_pc2	0.875
12.82-44	FL_09-53	M_12.82	pc2	pc2	pc2_pc2	29.61875
12.89-35	FL_10-15	M_12.89	pc2	pc2	pc2_pc2	95.55
12.94-58	Winterstar	11.89-32	pc2	pc2	pc2_pc2	83.14444444
FL_07-193	FL_05-190	FL_04-61	pc2	pc2	pc2_pc2	26.61944444
FL_09-46	Winterstar	FL_05-131	pc2	pc2	pc2_pc2	10.0625
FL_10-72	FL_06-45	Winterstar	pc2	pc2	pc2_pc2	9.8
11.121-19	F_11.121-19	FL_10-15	pc2	pc2	pc2_pc2	39.375
11.105-1	FL_07-193	FL_10-16	pc2	pc2	pc2_pc2	11.9
11.31-14	Winterstar	FL_07-193	pc2	pc2	pc2_pc2	30.1875
11.31-36	Winterstar	FL_07-193	pc2	pc2	pc2_pc2	32.66666667
11.31-43	Winterstar	FL_07-193	pc2	pc2	pc2_pc2	47.48333333
11.31-54	Winterstar	FL_07-193	pc2	pc2	pc2_pc2	19.775
11.93-21	FL_07-193	FL_06-89	pc2	pc2	pc2_pc2	63.02777778
12.11-51	Florida127	FL_09-134	pc2	pc2	pc2_pc2	4.2
12.17-11	FL_06-38	FL_07-193	pc2	pc2	pc2_pc2	0
12.17-36	FL_06-38	FL_07-193	pc2	pc2	pc2_pc2	53.9
12.24-60	FL_07-102	FL_09-76	pc2	pc2	pc2_pc2	103.6
12.26-162	Florida127	FL_10-47	pc2	pc2	pc2_pc2	0
12.30-19	Winterstar	FL_07-193	pc2	pc2	pc2_pc2	32.025
12.30-22	Winterstar	FL_07-193	pc2	pc2	pc2_pc2	14.58333333
12.43-40	FL_07-193	FL_10-140	pc2	pc2	pc2_pc2	30.93125
12.47-68	FL_10-47	FL_10-163	pc2	pc2	pc2_pc2	6.805555556
12.5-85	Florida127	FL_09-100	pc2	pc2	pc2_pc2	102.375
12.55-140	FL_10-47	Florida127	pc2	pc2	pc2_pc2	37.1
12.55-214	FL_10-47	Florida127	pc2	pc2	pc2_pc2	9.1
12.55-29	FL_10-47	Florida127	pc2	pc2	pc2_pc2	26.075
12.55-72	FL_10-47	Florida127	pc2	pc2	pc2_pc2	0
12.57-25	FL_09-76	FL_09-134	pc2	pc2	pc2_pc2	121.625
12.6-38	FL_07-193	FL_10-131	pc2	pc2	pc2_pc2	84.35
12.76-69	FL_10-131	Florida127	pc2	pc2	pc2_pc2	71.59444444
12.77-11	FL_10-47	Winterstar	pc2	pc2	pc2_pc2	13.125
12.77-238	FL_10-47	Winterstar	pc2	pc2	pc2_pc2	27.65
12.77-68	FL_10-47	Winterstar	pc2	pc2	pc2_pc2	28.13125
12.77-82	FL_10-47	Winterstar	pc2	pc2	pc2_pc2	0.875
12.90-2	FL_10-24	11.106-44	pc2	pc2	pc2_pc2	19.775
12.90-38	FL_10-24	11.106-44	pc2	pc2	pc2_pc2	104.65
12.90-62	FL_10-24	11.106-44	pc2	pc2	pc2_pc2	89.775
