# Supplementary material for: Pedigree-Based Analysis in a Multiparental Population of Octoploid Strawberry Reveals QTL Alleles Conferring Resistance to Phytophthora cactorum
Source: G3 (Bethesda). 2017 Jun 5;7(6):1707–19. doi: 10.1534/g3.117.042119 (PMC5473751; doi:10.1534/g3.117.042119)
Supplement: Supplementary file 18 [file 1707FileS7.zip › File S7/2 SAS-analysis/QTL-genotype effect analysis/input/2014-15 Discovery - QTL-genotype analysis SAS.csv]

ID	Female	Male	Alle1	Alle2	Diplo	AUDPC
14.6-104	11.34-47	11.28-34	Pc2	pc2	Pc2_pc2	0
14.6-12	11.34-47	11.28-34	Pc2	pc2	Pc2_pc2	0
14.6-22	11.34-47	11.28-34	Pc2	Pc2	Pc2_Pc2	0
14.6-4	11.34-47	11.28-34	Pc2	Pc2	Pc2_Pc2	0
14.6-6	11.34-47	11.28-34	Pc2	pc2	Pc2_pc2	0
14.6-74	11.34-47	11.28-34	Pc2	pc2	Pc2_pc2	1.166666667
14.6-82	11.34-47	11.28-34	Pc2	pc2	Pc2_pc2	0
14.6-83	11.34-47	11.28-34	Pc2	pc2	Pc2_pc2	0
14.6-85	11.34-47	11.28-34	Pc2	pc2	Pc2_pc2	0
14.6-88	11.34-47	11.28-34	Pc2	pc2	Pc2_pc2	10.5
14.7-100	11.77-96	FL_10-24	Pc2	pc2	Pc2_pc2	0
14.7-110	11.77-96	FL_10-24	Pc2	pc2	Pc2_pc2	0
14.7-113	11.77-96	FL_10-24	Pc2	Pc2	Pc2_Pc2	0
14.7-114	11.77-96	FL_10-24	Pc2	Pc2	Pc2_Pc2	0
14.7-123	11.77-96	FL_10-24	Pc2	pc2	Pc2_pc2	0
14.7-126	11.77-96	FL_10-24	Pc2	pc2	Pc2_pc2	1.166666667
14.7-86	11.77-96	FL_10-24	Pc2	Pc2	Pc2_Pc2	0
14.7-92	11.77-96	FL_10-24	Pc2	Pc2	Pc2_Pc2	0
14.7-94	11.77-96	FL_10-24	Pc2	pc2	Pc2_pc2	3.5
14.7-95	11.77-96	FL_10-24	Pc2	Pc2	Pc2_Pc2	0
14.81-25	11.77-96	FL_10-24	Pc2	pc2	Pc2_pc2	0
14.9-102	FL_10-89	FL_10-46	pc2	pc2	pc2_pc2	61.5
14.9-106	FL_10-89	FL_10-46	Pc2	pc2	Pc2_pc2	29.16666667
14.9-116	FL_10-89	FL_10-46	Pc2	Pc2	Pc2_Pc2	0
14.9-34	FL_10-89	FL_10-46	Pc2	Pc2	Pc2_Pc2	0
14.9-38	FL_10-89	FL_10-46	Pc2	Pc2	Pc2_Pc2	0
14.9-55	FL_10-89	FL_10-46	pc2	Pc2	Pc2_pc2	0
14.9-63	FL_10-89	FL_10-46	pc2	Pc2	Pc2_pc2	29.16666667
14.9-77	FL_10-89	FL_10-46	Pc2	Pc2	Pc2_Pc2	0
14.9-9	FL_10-89	FL_10-46	Pc2	pc2	Pc2_pc2	0
14.11-11	FL_09-46	11.34-47	pc2	Pc2	Pc2_pc2	0
14.11-29	FL_09-46	11.34-47	pc2	Pc2	Pc2_pc2	35
14.11-36	FL_09-46	11.34-47	pc2	Pc2	Pc2_pc2	0
14.11-4	FL_09-46	11.34-47	pc2	Pc2	Pc2_pc2	0
14.11-41	FL_09-46	11.34-47	pc2	Pc2	Pc2_pc2	0
14.11-49	FL_09-46	11.34-47	pc2	Pc2	Pc2_pc2	0
14.11-66	FL_09-46	11.34-47	pc2	Pc2	Pc2_pc2	0
14.11-99	FL_09-46	11.34-47	pc2	Pc2	Pc2_pc2	11.66666667
14.31-14	FL_09-46	11.34-47	pc2	Pc2	Pc2_pc2	58.33333333
14.12-1	FL_10-97	FL_10-92	Pc2	pc2	Pc2_pc2	0
14.12-11	FL_10-97	FL_10-92	Pc2	pc2	Pc2_pc2	90.83333333
14.12-12	FL_10-97	FL_10-92	Pc2	pc2	Pc2_pc2	0
14.12-19	FL_10-97	FL_10-92	Pc2	pc2	Pc2_pc2	0
14.12-22	FL_10-97	FL_10-92	Pc2	Pc2	Pc2_Pc2	0
14.12-25	FL_10-97	FL_10-92	Pc2	Pc2	Pc2_Pc2	22.16666667
14.12-26	FL_10-97	FL_10-92	Pc2	pc2	Pc2_pc2	26.83333333
14.12-34	FL_10-97	FL_10-92	Pc2	Pc2	Pc2_Pc2	43.16666667
14.12-41	FL_10-97	FL_10-92	Pc2	Pc2	Pc2_Pc2	32.66666667
14.12-8	FL_10-97	FL_10-92	Pc2	pc2	Pc2_pc2	56
14.16-37	FL_10-97	FL_10-92	Pc2	Pc2	Pc2_Pc2	0
14.14-1	FL_10-120	11.13-54	Pc2	pc2	Pc2_pc2	58.33333333
14.14-3	FL_10-120	11.13-54	Pc2	pc2	Pc2_pc2	74.66666667
14.15-1	FL_10-24	FL_10-121	pc2	pc2	pc2_pc2	81.66666667
14.15-11	FL_10-24	FL_10-121	pc2	pc2	pc2_pc2	73.5
14.15-21	FL_10-24	FL_10-121	pc2	pc2	pc2_pc2	46.66666667
14.15-45	FL_10-24	FL_10-121	Pc2	pc2	Pc2_pc2	0
14.15-47	FL_10-24	FL_10-121	pc2	pc2	pc2_pc2	72.33333333
14.15-57	FL_10-24	FL_10-121	Pc2	pc2	Pc2_pc2	0
14.16-13	FL_10-89	11.43-15	Pc2	pc2	Pc2_pc2	94.5
14.16-21	FL_10-89	11.43-15	Pc2	pc2	Pc2_pc2	3.5
14.16-23	FL_10-89	11.43-15	Pc2	Pc2	Pc2_Pc2	12.83333333
14.16-24	FL_10-89	11.43-15	Pc2	Pc2	Pc2_Pc2	0
14.16-26	FL_10-89	11.43-15	Pc2	Pc2	Pc2_Pc2	0
14.16-35	FL_10-89	11.43-15	pc2	Pc2	Pc2_pc2	47.83333333
14.16-36	FL_10-89	11.43-15	pc2	Pc2	Pc2_pc2	24.5
14.16-42	FL_10-89	11.43-15	Pc2	pc2	Pc2_pc2	15.16666667
14.16-9	FL_10-89	11.43-15	Pc2	Pc2	Pc2_Pc2	0
14.17-1	11.85-58	FL_09-46	pc2	pc2	pc2_pc2	74.66666667
14.17-30	11.85-58	FL_09-46	Pc2	pc2	Pc2_pc2	0
14.17-41	11.85-58	FL_09-46	Pc2	pc2	Pc2_pc2	0
14.17-56	11.85-58	FL_09-46	Pc2	pc2	Pc2_pc2	0
14.17-67	11.85-58	FL_09-46	Pc2	pc2	Pc2_pc2	36.16666667
14.17-78	11.85-58	FL_09-46	Pc2	pc2	Pc2_pc2	0
14.17-83	11.85-58	FL_09-46	Pc2	pc2	Pc2_pc2	0
14.17-88	11.85-58	FL_09-46	pc2	pc2	pc2_pc2	0
14.17-90	11.85-58	FL_09-46	Pc2	pc2	Pc2_pc2	0
14.17-97	11.85-58	FL_09-46	Pc2	pc2	Pc2_pc2	0
14.18-18	FL_10-153	11.13-54	pc2	Pc2	Pc2_pc2	15.16666667
14.18-25	FL_10-153	11.13-54	pc2	pc2	pc2_pc2	5.833333333
14.18-30	FL_10-153	11.13-54	Pc2	pc2	Pc2_pc2	0
14.18-31	FL_10-153	11.13-54	Pc2	Pc2	Pc2_Pc2	0
14.18-33	FL_10-153	11.13-54	Pc2	pc2	Pc2_pc2	0
14.18-9	FL_10-153	11.13-54	pc2	Pc2	Pc2_pc2	1.166666667
14.19-101	11.139-10	11.28-34	Pc2	Pc2	Pc2_Pc2	0
14.19-105	11.139-10	11.28-34	Pc2	pc2	Pc2_pc2	0
14.19-12	11.139-10	11.28-34	pc2	pc2	pc2_pc2	63
14.19-38	11.139-10	11.28-34	Pc2	Pc2	Pc2_Pc2	0
14.19-51	11.139-10	11.28-34	Pc2	Pc2	Pc2_Pc2	0
14.19-57	11.139-10	11.28-34	pc2	Pc2	Pc2_pc2	0
14.19-61	11.139-10	11.28-34	Pc2	Pc2	Pc2_Pc2	0
14.19-71	11.139-10	11.28-34	pc2	Pc2	Pc2_pc2	0
14.19-79	11.139-10	11.28-34	pc2	pc2	pc2_pc2	70
14.19-88	11.139-10	11.28-34	Pc2	Pc2	Pc2_Pc2	15.16666667
14.22-13	FL_10-46	FL_09-46	Pc2	pc2	Pc2_pc2	0
14.22-15	FL_10-46	FL_09-46	Pc2	pc2	Pc2_pc2	0
14.22-17	FL_10-46	FL_09-46	Pc2	pc2	Pc2_pc2	1.166666667
14.22-19	FL_10-46	FL_09-46	pc2	pc2	pc2_pc2	94.5
14.22-20	FL_10-46	FL_09-46	Pc2	pc2	Pc2_pc2	0
14.22-5	FL_10-46	FL_09-46	Pc2	pc2	Pc2_pc2	0
14.22-6	FL_10-46	FL_09-46	Pc2	pc2	Pc2_pc2	0
14.22-7	FL_10-46	FL_09-46	Pc2	pc2	Pc2_pc2	19.83333333
14.22-8	FL_10-46	FL_09-46	Pc2	pc2	Pc2_pc2	17.5
14.9-47	FL_10-46	FL_09-46	pc2	pc2	pc2_pc2	0
14.25-1	Florida127	FL_10-120	pc2	Pc2	Pc2_pc2	101.5
14.25-17	Florida127	FL_10-120	Pc2	pc2	Pc2_pc2	24.5
14.25-4	Florida127	FL_10-120	Pc2	Pc2	Pc2_Pc2	38.5
14.25-41	Florida127	FL_10-120	pc2	Pc2	Pc2_pc2	68.83333333
14.25-5	Florida127	FL_10-120	pc2	Pc2	Pc2_pc2	53.66666667
14.27-54	11.139-10	FL_10-143	Pc2	pc2	Pc2_pc2	40.83333333
14.27-63	11.139-10	FL_10-143	Pc2	pc2	Pc2_pc2	0
14.27-67	11.139-10	FL_10-143	Pc2	pc2	Pc2_pc2	0
14.27-72	11.139-10	FL_10-143	pc2	pc2	pc2_pc2	96.83333333
14.27-77	11.139-10	FL_10-143	pc2	pc2	pc2_pc2	31.5
14.27-78	11.139-10	FL_10-143	Pc2	pc2	Pc2_pc2	0
14.27-82	11.139-10	FL_10-143	Pc2	pc2	Pc2_pc2	0
14.27-84	11.139-10	FL_10-143	Pc2	pc2	Pc2_pc2	53.66666667
14.28-1	11.34-47	FL_10-166	Pc2	pc2	Pc2_pc2	0
14.28-2	11.34-47	FL_10-166	Pc2	Pc2	Pc2_Pc2	0
14.28-21	11.34-47	FL_10-166	Pc2	pc2	Pc2_pc2	36.16666667
14.28-3	11.34-47	FL_10-166	Pc2	Pc2	Pc2_Pc2	0
14.28-4	11.34-47	FL_10-166	Pc2	pc2	Pc2_pc2	22.16666667
14.28-5	11.34-47	FL_10-166	Pc2	pc2	Pc2_pc2	0
14.28-8	11.34-47	FL_10-166	Pc2	pc2	Pc2_pc2	0
14.28-9	11.34-47	FL_10-166	Pc2	pc2	Pc2_pc2	0
14.44-35	11.34-47	FL_10-166	Pc2	Pc2	Pc2_Pc2	26.83333333
14.85-16	11.34-47	FL_10-166	Pc2	pc2	Pc2_pc2	115.5
14.33-1	FL_10-166	11.77-96	pc2	Pc2	Pc2_pc2	37.33333333
14.33-10	FL_10-166	11.77-96	Pc2	Pc2	Pc2_Pc2	0
14.33-15	FL_10-166	11.77-96	pc2	Pc2	Pc2_pc2	0
14.33-17	FL_10-166	11.77-96	pc2	Pc2	Pc2_pc2	0
14.33-18	FL_10-166	11.77-96	pc2	Pc2	Pc2_pc2	0
14.33-19	FL_10-166	11.77-96	Pc2	Pc2	Pc2_Pc2	36.16666667
14.33-2	FL_10-166	11.77-96	pc2	Pc2	Pc2_pc2	0
14.33-22	FL_10-166	11.77-96	Pc2	Pc2	Pc2_Pc2	0
14.33-4	FL_10-166	11.77-96	pc2	Pc2	Pc2_pc2	0
14.33-7	FL_10-166	11.77-96	Pc2	Pc2	Pc2_Pc2	0
14.34-11	FL_10-89	FL_07-193	Pc2	pc2	Pc2_pc2	42
14.34-13	FL_10-89	FL_07-193	Pc2	pc2	Pc2_pc2	40.83333333
14.34-18	FL_10-89	FL_07-193	pc2	pc2	pc2_pc2	29.16666667
14.34-21	FL_10-89	FL_07-193	Pc2	pc2	Pc2_pc2	22.16666667
14.34-29	FL_10-89	FL_07-193	Pc2	pc2	Pc2_pc2	0
14.34-39	FL_10-89	FL_07-193	Pc2	pc2	Pc2_pc2	56
14.34-40	FL_10-89	FL_07-193	Pc2	pc2	Pc2_pc2	0
14.34-5	FL_10-89	FL_07-193	Pc2	pc2	Pc2_pc2	0
14.34-7	FL_10-89	FL_07-193	Pc2	pc2	Pc2_pc2	31.5
14.37-2	FL_10-24	FL_10-89	pc2	Pc2	Pc2_pc2	0
14.37-22	FL_10-24	FL_10-89	pc2	pc2	pc2_pc2	11.66666667
14.37-23	FL_10-24	FL_10-89	pc2	pc2	pc2_pc2	0
14.37-27	FL_10-24	FL_10-89	pc2	pc2	pc2_pc2	81.33333333
14.37-34	FL_10-24	FL_10-89	Pc2	Pc2	Pc2_Pc2	0
14.37-48	FL_10-24	FL_10-89	pc2	Pc2	Pc2_pc2	0
14.37-64	FL_10-24	FL_10-89	pc2	pc2	pc2_pc2	87.5
14.37-72	FL_10-24	FL_10-89	Pc2	pc2	Pc2_pc2	79
14.39-14	11.28-34	FL_10-166	pc2	Pc2	Pc2_pc2	0
14.39-15	11.28-34	FL_10-166	pc2	pc2	pc2_pc2	29.16666667
14.39-19	11.28-34	FL_10-166	pc2	Pc2	Pc2_pc2	0
14.39-2	11.28-34	FL_10-166	Pc2	Pc2	Pc2_Pc2	0
14.39-26	11.28-34	FL_10-166	Pc2	Pc2	Pc2_Pc2	0
14.39-30	11.28-34	FL_10-166	Pc2	Pc2	Pc2_Pc2	0
14.39-31	11.28-34	FL_10-166	pc2	pc2	pc2_pc2	0
14.39-35	11.28-34	FL_10-166	Pc2	pc2	Pc2_pc2	22.16666667
14.39-4	11.28-34	FL_10-166	Pc2	Pc2	Pc2_Pc2	0
14.41-5	FL_10-121	FL_10-89	pc2	Pc2	Pc2_pc2	0
14.41-57	FL_10-121	FL_10-89	pc2	Pc2	Pc2_pc2	0
14.47-2	11.28-34	FL_10-24	Pc2	pc2	Pc2_pc2	0
14.47-22	11.28-34	FL_10-24	Pc2	pc2	Pc2_pc2	0
14.47-24	11.28-34	FL_10-24	pc2	pc2	pc2_pc2	127
14.47-36	11.28-34	FL_10-24	pc2	Pc2	Pc2_pc2	0
14.47-44	11.28-34	FL_10-24	pc2	pc2	pc2_pc2	73.5
14.47-55	11.28-34	FL_10-24	Pc2	pc2	Pc2_pc2	0
14.47-90	11.28-34	FL_10-24	pc2	pc2	pc2_pc2	22.16666667
14.47-94	11.28-34	FL_10-24	Pc2	pc2	Pc2_pc2	15.16666667
14.48-25	11.13-54	11.108-5	pc2	pc2	pc2_pc2	23.33333333
14.48-28	11.13-54	11.108-5	pc2	pc2	pc2_pc2	0
14.48-29	11.13-54	11.108-5	Pc2	pc2	Pc2_pc2	0
14.48-35	11.13-54	11.108-5	pc2	pc2	pc2_pc2	0
14.48-43	11.13-54	11.108-5	Pc2	pc2	Pc2_pc2	0
14.48-47	11.13-54	11.108-5	Pc2	pc2	Pc2_pc2	67.66666667
14.48-8	11.13-54	11.108-5	pc2	pc2	pc2_pc2	5.833333333
14.48-19	11.13-54	11.107-5	pc2	Pc2	Pc2_pc2	0
14.48-4	11.13-54	11.107-5	pc2	pc2	pc2_pc2	24.5
14.51-1	11.28-34	11.77-96	Pc2	Pc2	Pc2_Pc2	29.16666667
14.51-12	11.28-34	11.77-96	pc2	Pc2	Pc2_pc2	0
14.51-19	11.28-34	11.77-96	pc2	Pc2	Pc2_pc2	0
14.51-2	11.28-34	11.77-96	Pc2	Pc2	Pc2_Pc2	0
14.51-23	11.28-34	11.77-96	Pc2	Pc2	Pc2_Pc2	3.5
14.51-3	11.28-34	11.77-96	Pc2	Pc2	Pc2_Pc2	0
14.51-33	11.28-34	11.77-96	Pc2	Pc2	Pc2_Pc2	0
14.51-37	11.28-34	11.77-96	pc2	Pc2	Pc2_pc2	0
14.51-40	11.28-34	11.77-96	Pc2	Pc2	Pc2_Pc2	0
14.51-6	11.28-34	11.77-96	Pc2	Pc2	Pc2_Pc2	0
14.53-1	11.85-58	11.34-47	pc2	Pc2	Pc2_pc2	61.25
14.53-10	11.85-58	11.34-47	Pc2	Pc2	Pc2_Pc2	0
14.53-12	11.85-58	11.34-47	Pc2	Pc2	Pc2_Pc2	0
14.53-13	11.85-58	11.34-47	pc2	Pc2	Pc2_pc2	0
14.53-18	11.85-58	11.34-47	Pc2	Pc2	Pc2_Pc2	0
14.53-20	11.85-58	11.34-47	pc2	Pc2	Pc2_pc2	24.5
14.53-24	11.85-58	11.34-47	Pc2	Pc2	Pc2_Pc2	0
14.53-29	11.85-58	11.34-47	Pc2	Pc2	Pc2_Pc2	0
14.53-31	11.85-58	11.34-47	pc2	Pc2	Pc2_pc2	0
14.53-9	11.85-58	11.34-47	pc2	Pc2	Pc2_pc2	0
14.55-12	FL_10-121	Florida127	pc2	pc2	pc2_pc2	49
14.55-15	FL_10-121	Florida127	pc2	pc2	pc2_pc2	113.1666667
14.55-2	FL_10-121	Florida127	pc2	Pc2	Pc2_pc2	39.66666667
14.55-25	FL_10-121	Florida127	pc2	pc2	pc2_pc2	51.33333333
14.55-3	FL_10-121	Florida127	pc2	pc2	pc2_pc2	95.33333333
14.55-8	FL_10-121	Florida127	pc2	Pc2	Pc2_pc2	24.5
14.35-2	FL_10-121	Florida127	pc2	Pc2	Pc2_pc2	0
14.57-1	11.77-96	FL_10-121	Pc2	pc2	Pc2_pc2	0
14.57-17	11.77-96	FL_10-121	Pc2	pc2	Pc2_pc2	0
14.57-26	11.77-96	FL_10-121	Pc2	pc2	Pc2_pc2	0
14.57-27	11.77-96	FL_10-121	Pc2	pc2	Pc2_pc2	0
14.57-3	11.77-96	FL_10-121	Pc2	pc2	Pc2_pc2	15.16666667
14.57-44	11.77-96	FL_10-121	Pc2	pc2	Pc2_pc2	0
14.57-6	11.77-96	FL_10-121	Pc2	pc2	Pc2_pc2	0
14.62-16	FL_10-120	FL_08-10	Pc2	Pc2	Pc2_Pc2	0
14.62-20	FL_10-120	FL_08-10	Pc2	Pc2	Pc2_Pc2	0
14.62-43	FL_10-120	FL_08-10	Pc2	Pc2	Pc2_Pc2	0
14.62-55	FL_10-120	FL_08-10	Pc2	Pc2	Pc2_Pc2	0
14.62-8	FL_10-120	FL_08-10	Pc2	Pc2	Pc2_Pc2	26.83333333
14.65-38	11.21-6	FL_10-121	Pc2	pc2	Pc2_pc2	0
14.65-49	11.21-6	FL_10-121	Pc2	pc2	Pc2_pc2	8.166666667
14.65-66	11.21-6	FL_10-121	Pc2	pc2	Pc2_pc2	10.5
14.65-76	11.21-6	FL_10-121	Pc2	pc2	Pc2_pc2	0
14.67-1	FL_10-46	11.85-58	Pc2	Pc2	Pc2_Pc2	0
14.67-10	FL_10-46	11.85-58	pc2	Pc2	Pc2_pc2	40.83333333
14.67-11	FL_10-46	11.85-58	pc2	Pc2	Pc2_pc2	31.5
14.67-15	FL_10-46	11.85-58	pc2	Pc2	Pc2_pc2	0
14.67-19	FL_10-46	11.85-58	pc2	Pc2	Pc2_pc2	3.5
14.67-2	FL_10-46	11.85-58	Pc2	pc2	Pc2_pc2	0
14.67-23	FL_10-46	11.85-58	pc2	Pc2	Pc2_pc2	0
14.67-24	FL_10-46	11.85-58	pc2	Pc2	Pc2_pc2	0
14.67-5	FL_10-46	11.85-58	Pc2	Pc2	Pc2_Pc2	0
14.83-8	FL_10-46	11.85-58	Pc2	pc2	Pc2_pc2	103.8333333
14.72-1	FL_10-97	FL_10-120	Pc2	Pc2	Pc2_Pc2	0
14.72-24	FL_10-97	FL_10-120	Pc2	Pc2	Pc2_Pc2	103.8333333
14.72-46	FL_10-97	FL_10-120	Pc2	Pc2	Pc2_Pc2	42
14.72-52	FL_10-97	FL_10-120	Pc2	Pc2	Pc2_Pc2	0
14.72-62	FL_10-97	FL_10-120	Pc2	Pc2	Pc2_Pc2	63
14.77-2	FL_10-120	FL_10-153	Pc2	pc2	Pc2_pc2	0
14.77-72	FL_10-120	FL_10-153	Pc2	Pc2	Pc2_Pc2	36.16666667
14.77-87	FL_10-120	FL_10-153	Pc2	pc2	Pc2_pc2	49
14.78-10	11.13-54	FL_10-46	pc2	Pc2	Pc2_pc2	26.83333333
14.78-15	11.13-54	FL_10-46	Pc2	Pc2	Pc2_Pc2	0
14.78-29	11.13-54	FL_10-46	pc2	pc2	pc2_pc2	1.166666667
14.78-3	11.13-54	FL_10-46	Pc2	pc2	Pc2_pc2	1.166666667
14.78-30	11.13-54	FL_10-46	pc2	pc2	pc2_pc2	0
14.78-36	11.13-54	FL_10-46	Pc2	Pc2	Pc2_Pc2	0
14.78-45	11.13-54	FL_10-46	Pc2	Pc2	Pc2_Pc2	0
14.78-47	11.13-54	FL_10-46	pc2	pc2	pc2_pc2	77
14.78-50	11.13-54	FL_10-46	pc2	pc2	pc2_pc2	43.16666667
14.48-6	11.13-54	FL_10-46	pc2	pc2	pc2_pc2	47.83333333
14.81-10	Florida127	FL_09-76	pc2	Pc2	Pc2_pc2	0
14.81-21	Florida127	FL_09-76	Pc2	pc2	Pc2_pc2	8.166666667
14.81-32	Florida127	FL_09-76	Pc2	Pc2	Pc2_Pc2	5.833333333
14.81-60	Florida127	FL_09-76	pc2	Pc2	Pc2_pc2	0
14.81-63	Florida127	FL_09-76	pc2	Pc2	Pc2_pc2	5.833333333
14.81-65	Florida127	FL_09-76	Pc2	Pc2	Pc2_Pc2	15.16666667
14.81-73	Florida127	FL_09-76	pc2	Pc2	Pc2_pc2	0
14.81-9	Florida127	FL_09-76	pc2	pc2	pc2_pc2	96.33333333
14.81-3	Florida127	FL_10-92	pc2	Pc2	Pc2_pc2	0
14.83-14	FL_10-121	FL_07-193	pc2	pc2	pc2_pc2	45.5
14.83-18	FL_10-121	FL_07-193	pc2	pc2	pc2_pc2	0
14.83-49	FL_10-121	FL_07-193	pc2	pc2	pc2_pc2	36.16666667
14.83-5	FL_10-121	FL_07-193	pc2	pc2	pc2_pc2	80.5
14.84-7	FL_10-121	FL_07-193	pc2	pc2	pc2_pc2	1.166666667
14.84-1	FL_08-10	11.13-54	Pc2	Pc2	Pc2_Pc2	0
14.84-11	FL_08-10	11.13-54	Pc2	pc2	Pc2_pc2	0
14.84-2	FL_08-10	11.13-54	Pc2	pc2	Pc2_pc2	1.166666667
14.84-27	FL_08-10	11.13-54	Pc2	pc2	Pc2_pc2	0
14.84-29	FL_08-10	11.13-54	Pc2	pc2	Pc2_pc2	0
14.84-3	FL_08-10	11.13-54	Pc2	Pc2	Pc2_Pc2	0
14.84-31	FL_08-10	11.13-54	Pc2	pc2	Pc2_pc2	19.83333333
14.84-58	FL_08-10	11.13-54	Pc2	pc2	Pc2_pc2	0
14.86-21	FL_09-46	11.77-96	pc2	Pc2	Pc2_pc2	0
14.86-22	FL_09-46	11.77-96	pc2	Pc2	Pc2_pc2	29.16666667
14.86-23	FL_09-46	11.77-96	pc2	Pc2	Pc2_pc2	24.5
14.86-33	FL_09-46	11.77-96	pc2	Pc2	Pc2_pc2	74.66666667
14.86-39	FL_09-46	11.77-96	pc2	Pc2	Pc2_pc2	0
14.86-42	FL_09-46	11.77-96	pc2	Pc2	Pc2_pc2	0
14.86-48	FL_09-46	11.77-96	pc2	Pc2	Pc2_pc2	24.5
14.86-5	FL_09-46	11.77-96	pc2	Pc2	Pc2_pc2	22.16666667
14.86-57	FL_09-46	11.77-96	pc2	Pc2	Pc2_pc2	29.16666667
14.87-18	11.85-58	FL_10-24	pc2	Pc2	Pc2_pc2	0
14.87-21	11.85-58	FL_10-24	pc2	Pc2	Pc2_pc2	0
14.87-22	11.85-58	FL_10-24	pc2	pc2	pc2_pc2	70
14.87-28	11.85-58	FL_10-24	pc2	Pc2	Pc2_pc2	51.33333333
14.87-29	11.85-58	FL_10-24	pc2	pc2	pc2_pc2	113.1666667
14.87-37	11.85-58	FL_10-24	pc2	Pc2	Pc2_pc2	31.5
14.87-40	11.85-58	FL_10-24	Pc2	pc2	Pc2_pc2	0
14.87-52	11.85-58	FL_10-24	Pc2	Pc2	Pc2_Pc2	0
14.87-8	11.85-58	FL_10-24	Pc2	Pc2	Pc2_Pc2	0
14.88-22	11.108-5	11.77-96	pc2	Pc2	Pc2_pc2	0
14.89-13	FL_10-121	11.107-24	pc2	Pc2	Pc2_pc2	0
14.89-19	FL_10-121	11.107-24	pc2	Pc2	Pc2_pc2	0
14.89-33	FL_10-121	11.107-24	pc2	Pc2	Pc2_pc2	3.5
14.89-5	FL_10-121	11.107-24	pc2	pc2	pc2_pc2	22.16666667
14.89-9	FL_10-121	11.107-24	pc2	pc2	pc2_pc2	65.33333333
14.90-109	FL_10-89	11.121-19	pc2	pc2	pc2_pc2	84
14.90-21	FL_10-89	11.121-19	pc2	pc2	pc2_pc2	87.16666667
14.90-27	FL_10-89	11.121-19	Pc2	pc2	Pc2_pc2	36.16666667
14.90-35	FL_10-89	11.121-19	pc2	pc2	pc2_pc2	56
14.90-57	FL_10-89	11.121-19	Pc2	pc2	Pc2_pc2	91
14.90-60	FL_10-89	11.121-19	Pc2	pc2	Pc2_pc2	29.16666667
14.90-79	FL_10-89	11.121-19	pc2	pc2	pc2_pc2	64.16666667
14.90-85	FL_10-89	11.121-19	Pc2	pc2	Pc2_pc2	65.33333333
14.90-9	FL_10-89	11.121-19	Pc2	pc2	Pc2_pc2	32.66666667
14.91-20	11.108-5	FL_10-46	pc2	pc2	pc2_pc2	63
14.91-28	11.108-5	FL_10-46	pc2	pc2	pc2_pc2	38.5
14.91-33	11.108-5	FL_10-46	pc2	Pc2	Pc2_pc2	0
14.91-38	11.108-5	FL_10-46	pc2	Pc2	Pc2_pc2	45.5
14.91-44	11.108-5	FL_10-46	pc2	Pc2	Pc2_pc2	0
14.67-32	11.108-5	FL_10-46	pc2	pc2	pc2_pc2	38.5
14.91-4	FL_09-46	Florida127	pc2	pc2	pc2_pc2	97.33333333
14.91-25	11.107-5	FL_10-46	Pc2	Pc2	Pc2_Pc2	10.5
14.91-42	11.107-5	FL_10-46	Pc2	pc2	Pc2_pc2	46.66666667
14.92-31	11.77-96	11.107-5	Pc2	Pc2	Pc2_Pc2	0
14.92-45	11.77-96	11.107-5	Pc2	Pc2	Pc2_Pc2	17.5
14.92-73	11.77-96	11.107-5	Pc2	pc2	Pc2_pc2	29.16666667
14.92-74	11.77-96	11.107-5	Pc2	Pc2	Pc2_Pc2	0
14.92-84	11.77-96	11.107-5	Pc2	Pc2	Pc2_Pc2	0
14.93-39	11.77-96	11.107-5	Pc2	Pc2	Pc2_Pc2	0
14.93-101	11.77-96	FL_07-193	Pc2	pc2	Pc2_pc2	0
14.93-115	11.77-96	FL_07-193	Pc2	pc2	Pc2_pc2	0
14.93-122	11.77-96	FL_07-193	Pc2	pc2	Pc2_pc2	56.83333333
14.93-61	11.77-96	FL_07-193	Pc2	pc2	Pc2_pc2	0
14.93-77	11.77-96	FL_07-193	Pc2	pc2	Pc2_pc2	0
14.93-78	11.77-96	FL_07-193	Pc2	pc2	Pc2_pc2	0
14.92-11	11.77-96	FL_07-193	Pc2	pc2	Pc2_pc2	0
14.92-22	11.77-96	FL_07-193	Pc2	pc2	Pc2_pc2	17.5
14.92-3	11.77-96	FL_07-193	Pc2	pc2	Pc2_pc2	19.83333333
14.92-65	11.77-96	FL_07-193	Pc2	pc2	Pc2_pc2	0
14.93-67	11.77-96	11.107-24	Pc2	Pc2	Pc2_Pc2	15.16666667
14.94-12	11.21-6	11.121-19	Pc2	pc2	Pc2_pc2	10.5
14.94-16	11.21-6	11.121-19	Pc2	pc2	Pc2_pc2	0
14.94-3	11.21-6	11.121-19	Pc2	pc2	Pc2_pc2	38.5
14.94-31	11.21-6	11.121-19	Pc2	pc2	Pc2_pc2	40.83333333
14.94-33	11.21-6	11.121-19	Pc2	pc2	Pc2_pc2	0
14.94-42	11.21-6	11.121-19	Pc2	pc2	Pc2_pc2	29.16666667
14.94-63	11.21-6	11.121-19	Pc2	pc2	Pc2_pc2	0
14.94-72	11.21-6	11.121-19	Pc2	pc2	Pc2_pc2	0
14.94-1	11.21-6	11.121-19	Pc2	pc2	Pc2_pc2	12.83333333
14.13-16	FL_10-97	11.83-20	Pc2	pc2	Pc2_pc2	17.5
14.13-38	FL_10-97	11.83-20	Pc2	pc2	Pc2_pc2	50.16666667
14.13-4	FL_10-97	11.83-20	Pc2	Pc2	Pc2_Pc2	24.5
14.13-49	FL_10-97	11.83-20	Pc2	pc2	Pc2_pc2	110.8333333
14.13-57	FL_10-97	11.83-20	Pc2	pc2	Pc2_pc2	17.5
14.13-62	FL_10-97	11.83-20	Pc2	Pc2	Pc2_Pc2	65.33333333
14.13-65	FL_10-97	11.83-20	Pc2	pc2	Pc2_pc2	42
14.13-70	FL_10-97	11.83-20	Pc2	Pc2	Pc2_Pc2	5.833333333
14.72-16	FL_10-97	11.83-20	Pc2	Pc2	Pc2_Pc2	26.83333333
14.14-2	FL_10-120	11.31-14	Pc2	pc2	Pc2_pc2	0
14.14-7	FL_10-120	11.31-14	Pc2	pc2	Pc2_pc2	68.83333333
14.14-9	FL_10-120	11.31-14	Pc2	pc2	Pc2_pc2	0
14.18-10	FL_10-153	11.31-14	pc2	pc2	pc2_pc2	0
14.18-15	FL_10-153	11.31-14	Pc2	pc2	Pc2_pc2	8.166666667
14.18-36	FL_10-153	11.31-14	Pc2	pc2	Pc2_pc2	0
14.23-12	11.58-72	11.28-34	Pc2	Pc2	Pc2_Pc2	36.16666667
14.23-14	11.58-72	11.28-34	Pc2	Pc2	Pc2_Pc2	0
14.23-17	11.58-72	11.28-34	Pc2	Pc2	Pc2_Pc2	42
14.23-18	11.58-72	11.28-34	Pc2	Pc2	Pc2_Pc2	0
14.23-22	11.58-72	11.28-34	Pc2	Pc2	Pc2_Pc2	0
14.23-5	11.58-72	11.28-34	Pc2	Pc2	Pc2_Pc2	0
14.23-52	11.58-72	11.28-34	Pc2	pc2	Pc2_pc2	0
14.23-53	11.58-72	11.28-34	Pc2	pc2	Pc2_pc2	89.83333333
14.23-57	11.58-72	11.28-34	Pc2	pc2	Pc2_pc2	0
14.31-13	11.98-41	FL_10-166	pc2	pc2	pc2_pc2	65.33333333
14.31-16	11.98-41	FL_10-166	pc2	pc2	pc2_pc2	46.66666667
14.31-21	11.98-41	FL_10-166	pc2	pc2	pc2_pc2	120.1666667
14.31-24	11.98-41	FL_10-166	pc2	pc2	pc2_pc2	29.16666667
14.31-27	11.98-41	FL_10-166	pc2	pc2	pc2_pc2	94.5
14.31-34	11.98-41	FL_10-166	pc2	pc2	pc2_pc2	58.33333333
14.31-4	11.98-41	FL_10-166	pc2	pc2	pc2_pc2	35
14.31-6	11.98-41	FL_10-166	pc2	Pc2	Pc2_pc2	0
14.31-8	11.98-41	FL_10-166	pc2	pc2	pc2_pc2	82.83333333
14.35-1	11.58-72	FL_10-143	Pc2	pc2	Pc2_pc2	51.33333333
14.35-11	11.58-72	FL_10-143	Pc2	Pc2	Pc2_Pc2	0
14.35-53	11.58-72	FL_10-143	Pc2	Pc2	Pc2_Pc2	0
14.35-54	11.58-72	FL_10-143	Pc2	pc2	Pc2_pc2	24.5
14.35-76	11.58-72	FL_10-143	Pc2	Pc2	Pc2_Pc2	0
14.35-78	11.58-72	FL_10-143	Pc2	Pc2	Pc2_Pc2	0
14.35-89	11.58-72	FL_10-143	Pc2	Pc2	Pc2_Pc2	0
14.35-98	11.58-72	FL_10-143	Pc2	Pc2	Pc2_Pc2	0
14.38-24	FL_10-89	11.83-20	pc2	Pc2	Pc2_pc2	15.16666667
14.38-25	FL_10-89	11.83-20	pc2	Pc2	Pc2_pc2	0
14.38-36	FL_10-89	11.83-20	Pc2	pc2	Pc2_pc2	77
14.38-42	FL_10-89	11.83-20	Pc2	Pc2	Pc2_Pc2	5.833333333
14.38-5	FL_10-89	11.83-20	Pc2	pc2	Pc2_pc2	0
14.38-65	FL_10-89	11.83-20	Pc2	pc2	Pc2_pc2	26.83333333
14.38-73	FL_10-89	11.83-20	Pc2	Pc2	Pc2_Pc2	47.66666667
14.38-82	FL_10-89	11.83-20	pc2	Pc2	Pc2_pc2	0
14.38-83	FL_10-89	11.83-20	Pc2	Pc2	Pc2_Pc2	37.33333333
14.38-92	FL_10-89	11.83-20	pc2	pc2	pc2_pc2	26.83333333
14.44-13	11.31-54	FL_10-97	pc2	Pc2	Pc2_pc2	38.5
14.44-20	11.31-54	FL_10-97	pc2	Pc2	Pc2_pc2	0
14.44-27	11.31-54	FL_10-97	pc2	Pc2	Pc2_pc2	89.83333333
14.44-28	11.31-54	FL_10-97	pc2	Pc2	Pc2_pc2	24.5
14.44-30	11.31-54	FL_10-97	pc2	Pc2	Pc2_pc2	53.66666667
14.44-36	11.31-54	FL_10-97	pc2	Pc2	Pc2_pc2	36.16666667
14.44-42	11.31-54	FL_10-97	pc2	Pc2	Pc2_pc2	77
14.27-61	11.31-54	FL_10-97	pc2	Pc2	Pc2_pc2	26.83333333
14.28-20	11.31-54	FL_10-97	pc2	Pc2	Pc2_pc2	0
14.45-13	11.71-9	11.34-47	pc2	Pc2	Pc2_pc2	0
14.45-19	11.71-9	11.34-47	pc2	Pc2	Pc2_pc2	0
14.45-29	11.71-9	11.34-47	pc2	Pc2	Pc2_pc2	8.166666667
14.45-36	11.71-9	11.34-47	pc2	Pc2	Pc2_pc2	0
14.45-39	11.71-9	11.34-47	pc2	Pc2	Pc2_pc2	0
14.45-4	11.71-9	11.34-47	pc2	Pc2	Pc2_pc2	26.83333333
14.45-58	11.71-9	11.34-47	pc2	Pc2	Pc2_pc2	0
14.45-9	11.71-9	11.34-47	pc2	Pc2	Pc2_pc2	82.83333333
14.50-106	11.28-34	11.31-54	pc2	pc2	pc2_pc2	96.83333333
14.50-111	11.28-34	11.31-54	pc2	pc2	pc2_pc2	0
14.50-121	11.28-34	11.31-54	Pc2	pc2	Pc2_pc2	0
14.50-67	11.28-34	11.31-54	Pc2	pc2	Pc2_pc2	0
14.50-71	11.28-34	11.31-54	pc2	pc2	pc2_pc2	0
14.50-78	11.28-34	11.31-54	Pc2	pc2	Pc2_pc2	19.83333333
14.50-82	11.28-34	11.31-54	pc2	pc2	pc2_pc2	7
14.50-83	11.28-34	11.31-54	pc2	pc2	pc2_pc2	10.5
14.50-84	11.28-34	11.31-54	pc2	pc2	pc2_pc2	44.33333333
14.50-92	11.28-34	11.31-54	pc2	pc2	pc2_pc2	87.5
14.52-122	11.98-41	FL_10-24	pc2	Pc2	Pc2_pc2	12.83333333
14.52-135	11.98-41	FL_10-24	pc2	pc2	pc2_pc2	57.16666667
14.52-171	11.98-41	FL_10-24	pc2	Pc2	Pc2_pc2	0
14.52-30	11.98-41	FL_10-24	pc2	pc2	pc2_pc2	60.66666667
14.52-38	11.98-41	FL_10-24	pc2	Pc2	Pc2_pc2	0
14.52-60	11.98-41	FL_10-24	pc2	Pc2	Pc2_pc2	0
14.22-18	11.98-41	FL_10-24	pc2	Pc2	Pc2_pc2	36.16666667
14.52-143	11.98-41	11.28-34	pc2	Pc2	Pc2_pc2	0
14.52-21	11.98-41	11.28-34	pc2	Pc2	Pc2_pc2	0
14.52-89	11.98-41	11.28-34	pc2	pc2	pc2_pc2	0
14.56-18	FL_10-89	11.71-9	Pc2	pc2	Pc2_pc2	67.66666667
14.56-22	FL_10-89	11.71-9	pc2	pc2	pc2_pc2	79.33333333
14.56-4	FL_10-89	11.71-9	pc2	pc2	pc2_pc2	42
14.56-44	FL_10-89	11.71-9	pc2	pc2	pc2_pc2	48.66666667
14.56-64	FL_10-89	11.71-9	pc2	pc2	pc2_pc2	22.16666667
14.56-71	FL_10-89	11.71-9	pc2	pc2	pc2_pc2	81.66666667
14.56-73	FL_10-89	11.71-9	Pc2	pc2	Pc2_pc2	0
14.56-74	FL_10-89	11.71-9	Pc2	pc2	Pc2_pc2	0
14.56-76	FL_10-89	11.71-9	pc2	pc2	pc2_pc2	26.83333333
14.58-9	FL_10-89	11.71-9	pc2	pc2	pc2_pc2	0
14.58-1	11.98-41	11.77-96	pc2	Pc2	Pc2_pc2	8.166666667
14.58-13	11.98-41	11.77-96	pc2	Pc2	Pc2_pc2	0
14.58-2	11.98-41	11.77-96	pc2	Pc2	Pc2_pc2	0
14.58-20	11.98-41	11.77-96	pc2	Pc2	Pc2_pc2	5.833333333
14.58-21	11.98-41	11.77-96	pc2	Pc2	Pc2_pc2	0
14.58-28	11.98-41	11.77-96	pc2	Pc2	Pc2_pc2	56
14.58-29	11.98-41	11.77-96	pc2	Pc2	Pc2_pc2	0
14.58-3	11.98-41	11.77-96	pc2	Pc2	Pc2_pc2	68.5
14.58-4	11.98-41	11.77-96	pc2	Pc2	Pc2_pc2	0
14.74-10	FL_10-166	11.31-54	Pc2	pc2	Pc2_pc2	0
14.74-12	FL_10-166	11.31-54	Pc2	pc2	Pc2_pc2	36.16666667
14.74-13	FL_10-166	11.31-54	pc2	pc2	pc2_pc2	67.66666667
14.74-16	FL_10-166	11.31-54	pc2	pc2	pc2_pc2	38.5
14.74-21	FL_10-166	11.31-54	pc2	pc2	pc2_pc2	77
14.74-22	FL_10-166	11.31-54	Pc2	pc2	Pc2_pc2	77
14.74-4	FL_10-166	11.31-54	Pc2	pc2	Pc2_pc2	19.83333333
14.74-6	FL_10-166	11.31-54	Pc2	pc2	Pc2_pc2	36.16666667
14.74-7	FL_10-166	11.31-54	pc2	pc2	pc2_pc2	60.66666667
14.74-9	FL_10-166	11.31-54	pc2	pc2	pc2_pc2	108.5
14.75-29	11.83-20	Florida127	Pc2	Pc2	Pc2_Pc2	8.166666667
14.75-33	11.83-20	Florida127	pc2	Pc2	Pc2_pc2	63
14.75-63	11.83-20	Florida127	Pc2	Pc2	Pc2_Pc2	31.5
14.75-69	11.83-20	Florida127	pc2	Pc2	Pc2_pc2	0
14.75-84	11.83-20	Florida127	pc2	pc2	pc2_pc2	30.33333333
14.75-85	11.83-20	Florida127	pc2	pc2	pc2_pc2	65.33333333
14.75-87	11.83-20	Florida127	Pc2	pc2	Pc2_pc2	10.5
14.75-94	11.83-20	Florida127	pc2	Pc2	Pc2_pc2	64.75
14.75-98	11.83-20	Florida127	pc2	Pc2	Pc2_pc2	38.5
14.76-11	FL_10-46	11.71-9	Pc2	pc2	Pc2_pc2	0
14.76-12	FL_10-46	11.71-9	Pc2	pc2	Pc2_pc2	0
14.76-13	FL_10-46	11.71-9	pc2	pc2	pc2_pc2	36.16666667
14.76-23	FL_10-46	11.71-9	pc2	pc2	pc2_pc2	40.83333333
14.76-26	FL_10-46	11.71-9	Pc2	pc2	Pc2_pc2	16.33333333
14.76-30	FL_10-46	11.71-9	Pc2	pc2	Pc2_pc2	38.5
14.76-35	FL_10-46	11.71-9	pc2	pc2	pc2_pc2	77
14.76-5	FL_10-46	11.71-9	Pc2	pc2	Pc2_pc2	29.16666667
14.76-7	FL_10-46	11.71-9	pc2	pc2	pc2_pc2	51.33333333
14.76-8	FL_10-46	11.71-9	pc2	pc2	pc2_pc2	74.66666667
14.82-10	11.71-9	FL_09-46	pc2	pc2	pc2_pc2	16.33333333
14.82-14	11.71-9	FL_09-46	pc2	pc2	pc2_pc2	15.16666667
14.82-23	11.71-9	FL_09-46	pc2	pc2	pc2_pc2	40.83333333
14.82-25	11.71-9	FL_09-46	pc2	pc2	pc2_pc2	54.83333333
14.82-28	11.71-9	FL_09-46	pc2	pc2	pc2_pc2	74.66666667
14.82-31	11.71-9	FL_09-46	pc2	pc2	pc2_pc2	72.33333333
14.82-52	11.71-9	FL_09-46	pc2	pc2	pc2_pc2	51.33333333
14.82-59	11.71-9	FL_09-46	pc2	pc2	pc2_pc2	120.1666667
14.82-7	11.71-9	FL_09-46	pc2	pc2	pc2_pc2	63
14.82-8	11.71-9	FL_09-46	pc2	pc2	pc2_pc2	92.16666667
14.84-33	FL_08-10	11.31-14	Pc2	pc2	Pc2_pc2	1.166666667
14.85-18	FL_10-121	11.31-14	pc2	pc2	pc2_pc2	0
14.85-46	FL_10-121	11.31-14	pc2	pc2	pc2_pc2	85.16666667
14.85-48	FL_10-121	11.31-14	pc2	pc2	pc2_pc2	36.16666667
14.85-9	FL_10-121	11.31-14	pc2	pc2	pc2_pc2	0
14.28-14	FL_10-121	11.31-14	pc2	pc2	pc2_pc2	10.5
14.88-14	FL_10-121	11.116-56	pc2	pc2	pc2_pc2	3.5
14.88-44	FL_10-121	11.116-56	pc2	pc2	pc2_pc2	90.66666667
14.88-9	FL_10-121	11.116-56	pc2	pc2	pc2_pc2	74.66666667
14.92-23	FL_10-121	11.116-56	pc2	pc2	pc2_pc2	1.166666667
