# Supplementary material for: Pedigree-Based Analysis in a Multiparental Population of Octoploid Strawberry Reveals QTL Alleles Conferring Resistance to Phytophthora cactorum
Source: G3 (Bethesda). 2017 Jun 5;7(6):1707–19. doi: 10.1534/g3.117.042119 (PMC5473751; doi:10.1534/g3.117.042119)
Supplement: Supplementary file 18 [file 1707FileS7.zip › File S7/2 SAS-analysis/QTL-genotype effect analysis/input/2014-15 Validation - QTL-genotype analysis SAS.csv]

ID	Parent1	Parent2	Alle1	Alle2	Diplo	AUDPC
13.52-65	FL_09-57	FL_10-47	Pc2	Pc2	Pc2_Pc2	87.98585373
13.29-66	FL_10-97	FL_10-24	Pc2	Pc2	Pc2_Pc2	59.46085373
13.19-143	FL_06-134	FL_10-51	Pc2	Pc2	Pc2_Pc2	16.6507959
13.47-58	FL_10-24	FL_07-102	Pc2	Pc2	Pc2_Pc2	14.9007959
13.50-214	Florida127	FL_10-97	Pc2	Pc2	Pc2_Pc2	14.05989726
13.51-64	Florida127	FL_10-47	Pc2	Pc2	Pc2_Pc2	13.46085706
13.51-207	Florida127	FL_10-47	Pc2	Pc2	Pc2_Pc2	11.86085373
FL_10-97	FL_06-38	FL_08-50	Pc2	Pc2	Pc2_Pc2	11.09676859
13.23-48	FL_10-153	FL_10-97	Pc2	Pc2	Pc2_Pc2	10.79141648
13.20-109	FL_10-24	FL_10-64	Pc2	Pc2	Pc2_Pc2	8.465267386
13.63-60	FL_10-24	FL_06-134	Pc2	Pc2	Pc2_Pc2	8.243137973
13.65-180	Florida127	FL_10-24	Pc2	Pc2	Pc2_Pc2	6.888335615
13.51-35	Florida127	FL_10-47	Pc2	Pc2	Pc2_Pc2	6.785853731
13.22-499	Florida127	11.28-34	Pc2	Pc2	Pc2_Pc2	6.540267386
13.47-140	FL_10-24	FL_07-102	Pc2	Pc2	Pc2_Pc2	5.975795899
13.58-8	FL_10-97	11.107-5	Pc2	Pc2	Pc2_Pc2	5.451081348
13.50-258	Florida127	FL_10-47	Pc2	Pc2	Pc2_Pc2	5.016530988
13.60-98	FL_06-134	FL_09-57	Pc2	Pc2	Pc2_Pc2	4.750795899
13.65-159	Florida127	FL_10-24	Pc2	Pc2	Pc2_Pc2	3.446968173
13.52-19	FL_09-57	FL_10-47	Pc2	Pc2	Pc2_Pc2	2.293137973
13.51-135	Florida127	FL_10-47	Pc2	Pc2	Pc2_Pc2	2.125131668
13.22-412	Florida127	11.28-34	Pc2	Pc2	Pc2_Pc2	1.738167907
13.25-289	FL_06-134	FL_06-89	Pc2	Pc2	Pc2_Pc2	1.511904305
13.22-549	Florida127	11.28-34	Pc2	Pc2	Pc2_Pc2	0.679249085
13.47-210	FL_10-24	FL_07-102	Pc2	Pc2	Pc2_Pc2	0.611403253
13.32-13	Florida127	FL_10-97	Pc2	Pc2	Pc2_Pc2	0.530301506
13.51-162	Florida127	FL_10-47	Pc2	Pc2	Pc2_Pc2	0.530301506
FL_06-134	-	-	Pc2	Pc2	Pc2_Pc2	0.436403253
13.65-143	Florida127	FL_10-24	Pc2	Pc2	Pc2_Pc2	0.376081348
13.22-407	Florida127	11.28-34	Pc2	Pc2	Pc2_Pc2	0.200795899
11.34-47	F_11.34	FL_09-110	Pc2	Pc2	Pc2_Pc2	0
12.74-39	FL_06-89	11.63-41	Pc2	Pc2	Pc2_Pc2	0
13.21-173	FL_07-102	FL_06-134	Pc2	Pc2	Pc2_Pc2	0
13.58-17	FL_10-97	11.107-5	Pc2	Pc2	Pc2_Pc2	0
13.8-66	FL_10-94	FL_10-97	Pc2	Pc2	Pc2_Pc2	0
13.8-88	FL_10-94	FL_10-97	Pc2	Pc2	Pc2_Pc2	0
Festival	-	-	Pc2	pc2	Pc2_pc2	0
FL_06-38	-	-	pc2	Pc2	Pc2_pc2	51.82513167
FL_06-89	-	-	pc2	Pc2	Pc2_pc2	39.78833561
FL_07-102	-	-	pc2	Pc2	Pc2_pc2	23.47513167
FL_09-134	-	-	pc2	Pc2	Pc2_pc2	1.51612662
FL_10-24	FL_07-193	FL_07-168	pc2	Pc2	Pc2_pc2	9.825795899
FL_10-47	F_FL_10-47	FL_07-68	pc2	Pc2	Pc2_pc2	0.507175807
FL_10-51	AU_2006-475	AU_2004-290	pc2	Pc2	Pc2_pc2	0
FL_10-64	FL_06-38	M_FL_10-64	Pc2	pc2	Pc2_pc2	12.39569765
FL_10-94	-	-	pc2	Pc2	Pc2_pc2	14.55013167
FL_10-153	FL_06-45	Winterstar	Pc2	pc2	Pc2_pc2	29.63833561
FL_10-89	F_FL_10-89	Winterstar	Pc2	pc2	Pc2_pc2	1.173185136
Florida127	Winterstar	FL_02-58	pc2	Pc2	Pc2_pc2	46.81180706
11.107-24	Winterstar	FL_10-19	pc2	Pc2	Pc2_pc2	0.402041475
11.107-5	Winterstar	FL_10-19	pc2	Pc2	Pc2_pc2	3.35306992
11.13-54	Winterstar	M_11.13	pc2	Pc2	Pc2_pc2	3.96612662
11.28-34	F_11.28	M_11.28	pc2	Pc2	Pc2_pc2	0.530301506
11.83-20	FL_06-38	FL_08-10	pc2	Pc2	Pc2_pc2	13.37176859
11.85-58	FL_09-57	Winterstar	Pc2	pc2	Pc2_pc2	0
13.13-179	Florida127	M_13.13	pc2	Pc2	Pc2_pc2	14.08640325
13.13-93	FL_09-46	M_13.13-93	pc2	Pc2	Pc2_pc2	37.78555784
13.14-14	FL_10-51	FL_10-47	Pc2	pc2	Pc2_pc2	2.058067444
13.14-152	FL_09-46	M_13.14-152	pc2	Pc2	Pc2_pc2	19.16140325
13.14-18	FL_10-51	FL_10-47	pc2	Pc2	Pc2_pc2	0.200795899
13.14-69	FL_09-46	FL_10-24	pc2	Pc2	Pc2_pc2	0
13.19-137	FL_06-134	FL_10-51	Pc2	pc2	Pc2_pc2	8.426081348
13.19-86	FL_06-134	FL_10-51	Pc2	pc2	Pc2_pc2	5.976081348
13.20-149	FL_10-24	FL_07-102	pc2	Pc2	Pc2_pc2	2.871768587
13.22-121	Florida127	11.28-34	Pc2	pc2	Pc2_pc2	27.59153099
13.22-158	Florida127	11.28-34	Pc2	pc2	Pc2_pc2	5.450795899
13.22-191	FL_10-47	11.31-36	Pc2	pc2	Pc2_pc2	6.643708142
13.22-222	Florida127	11.28-34	pc2	Pc2	Pc2_pc2	13.47981887
13.22-32	FL_10-153	FL_10-97	pc2	Pc2	Pc2_pc2	16.68833561
13.22-327	Florida127	11.28-34	Pc2	pc2	Pc2_pc2	9.300795899
13.22-397	Florida127	11.28-34	pc2	Pc2	Pc2_pc2	44.06918706
13.22-403	Florida127	11.28-34	Pc2	pc2	Pc2_pc2	2.714317444
13.22-445	Florida127	11.28-34	Pc2	pc2	Pc2_pc2	23.36140325
13.22-46	Florida127	11.28-34	Pc2	pc2	Pc2_pc2	44.28030151
13.22-51	Florida127	11.28-34	pc2	Pc2	Pc2_pc2	7.588335615
13.22-566	FL_10-89	FL_10-24	Pc2	pc2	Pc2_pc2	2.825131668
13.22-64	Florida127	11.28-34	Pc2	pc2	Pc2_pc2	41.90835762
13.23-106	FL_10-153	FL_10-97	pc2	Pc2	Pc2_pc2	86.19668937
13.23-32	FL_10-153	FL_10-97	pc2	Pc2	Pc2_pc2	68.77445995
13.24-148	F_13.24	FL_07-102	Pc2	pc2	Pc2_pc2	1.929818867
13.25-35	FL_06-134	FL_06-89	Pc2	pc2	Pc2_pc2	0
13.26-124	Florida127	FL_10-153	Pc2	pc2	Pc2_pc2	13.52704148
13.26-131	Florida127	FL_10-153	Pc2	pc2	Pc2_pc2	26.26813797
13.26-162	Florida127	FL_10-153	pc2	Pc2	Pc2_pc2	16.0369043
13.26-90	Florida127	FL_10-153	Pc2	pc2	Pc2_pc2	11.91813797
13.27-142	FL_06-89	FL_10-47	Pc2	pc2	Pc2_pc2	6.304818867
13.29-61	FL_10-97	FL_10-24	Pc2	pc2	Pc2_pc2	30.83412653
13.34-102	FL_09-46	FL_10-94	pc2	Pc2	Pc2_pc2	2.871768587
13.35-105	FL_10-97	M_13.35	Pc2	pc2	Pc2_pc2	35.02513167
13.37-127	FL_09-46	11.28-34	pc2	Pc2	Pc2_pc2	7.900131668
13.37-144	FL_09-46	11.28-34	pc2	Pc2	Pc2_pc2	0
13.37-212	FL_09-46	11.28-34	pc2	Pc2	Pc2_pc2	0.530301506
13.37-399	FL_09-46	11.28-34	pc2	Pc2	Pc2_pc2	9.081381668
13.38-141	FL_10-97	M_13.38-141	Pc2	pc2	Pc2_pc2	13.0619043
13.38-185	11.85-58	Winterstar	Pc2	pc2	Pc2_pc2	15.06813797
13.41-181	FL_09-46	FL_10-153	pc2	Pc2	Pc2_pc2	0.436403253
13.4-119	FL_09-57	FL_09-46	Pc2	pc2	Pc2_pc2	29.05481887
13.4-122	FL_09-57	FL_09-46	Pc2	pc2	Pc2_pc2	26.97513167
13.4-130	FL_09-57	FL_09-46	Pc2	pc2	Pc2_pc2	10.01084522
13.4-135	FL_09-57	FL_09-46	Pc2	pc2	Pc2_pc2	14.00500228
13.4-151	FL_09-57	FL_09-46	Pc2	pc2	Pc2_pc2	23.31889117
13.41-67	FL_09-46	FL_10-153	pc2	Pc2	Pc2_pc2	10.54835373
13.41-8	FL_09-46	FL_10-153	pc2	Pc2	Pc2_pc2	0.436403253
13.4-191	FL_09-57	FL_09-46	Pc2	pc2	Pc2_pc2	14.11612662
13.42-113	FL_10-47	11.31-36	Pc2	pc2	Pc2_pc2	1.866416483
13.42-37	FL_10-47	11.31-36	Pc2	pc2	Pc2_pc2	1.492177193
13.42-5	FL_10-47	11.31-36	Pc2	pc2	Pc2_pc2	5.063167907
13.4-31	FL_09-57	FL_09-46	Pc2	pc2	Pc2_pc2	30.45530151
13.44-60	FL_07-102	FL_10-51	pc2	Pc2	Pc2_pc2	7.704818867
13.44-77	FL_07-102	FL_10-51	pc2	Pc2	Pc2_pc2	0.436403253
13.44-82	FL_07-102	FL_10-51	pc2	Pc2	Pc2_pc2	24.34313797
13.45-10	FL_10-97	Winterstar	Pc2	pc2	Pc2_pc2	4.986403253
13.45-106	FL_10-97	Winterstar	Pc2	pc2	Pc2_pc2	5.604818867
13.45-13	FL_10-97	Winterstar	Pc2	pc2	Pc2_pc2	55.08516648
13.45-211	FL_10-97	Winterstar	Pc2	pc2	Pc2_pc2	1.018964978
13.4-53	FL_09-57	FL_09-46	Pc2	pc2	Pc2_pc2	53.0507959
13.4-56	FL_09-57	FL_09-46	Pc2	pc2	Pc2_pc2	13.17704148
13.45-73	FL_10-97	Winterstar	Pc2	pc2	Pc2_pc2	11.05108135
13.46-137	FL_07-102	FL_10-51	pc2	Pc2	Pc2_pc2	11.80806744
13.46-178	Florida127	FL_10-24	Pc2	pc2	Pc2_pc2	17.89552579
13.46-88	Florida127	FL_10-24	pc2	Pc2	Pc2_pc2	24.73489726
13.46-98	Florida127	FL_10-24	Pc2	pc2	Pc2_pc2	32.21431744
13.47-177	FL_10-24	FL_07-102	pc2	Pc2	Pc2_pc2	16.62981887
13.47-188	FL_10-24	FL_07-102	pc2	Pc2	Pc2_pc2	11.78833561
13.47-232	FL_10-24	FL_07-102	pc2	Pc2	Pc2_pc2	16.45481887
13.4-79	FL_09-57	FL_09-46	Pc2	pc2	Pc2_pc2	25.38030151
13.48-242	F_13.48-242	FL_10-24	pc2	Pc2	Pc2_pc2	75.13833561
13.4-83	FL_09-57	FL_09-46	Pc2	pc2	Pc2_pc2	14.20108135
13.4-86	FL_09-57	FL_09-46	Pc2	pc2	Pc2_pc2	48.14313797
13.50-124	Florida127	FL_10-97	pc2	Pc2	Pc2_pc2	103.7764713
13.50-226	Florida127	FL_10-97	pc2	Pc2	Pc2_pc2	23.80481887
13.51-103	Florida127	FL_10-47	Pc2	pc2	Pc2_pc2	26.51731887
13.51-134	Florida127	FL_10-47	pc2	Pc2	Pc2_pc2	28.92857097
13.51-154	F_13.51-154	FL_10-47	pc2	Pc2	Pc2_pc2	1.775131668
13.51-157	Florida127	FL_10-47	Pc2	pc2	Pc2_pc2	28.78412923
13.51-186	Florida127	FL_10-47	pc2	Pc2	Pc2_pc2	21.4507959
13.54-171	Florida127	Florida127	pc2	Pc2	Pc2_pc2	109.3531234
13.55-124	FL_10-47	FL_10-153	Pc2	pc2	Pc2_pc2	4.555301506
13.55-127	FL_10-47	FL_10-153	Pc2	pc2	Pc2_pc2	2.058067444
13.55-179	FL_10-47	FL_10-153	Pc2	pc2	Pc2_pc2	0.238335615
13.55-195	FL_10-47	FL_10-153	pc2	Pc2	Pc2_pc2	1.738167907
13.55-20	FL_10-47	FL_10-153	Pc2	pc2	Pc2_pc2	19.10108135
13.56-222	FL_10-47	FL_07-193	Pc2	pc2	Pc2_pc2	15.85204109
13.56-83	FL_10-47	FL_07-193	Pc2	pc2	Pc2_pc2	1.866416483
13.58-40	FL_10-97	11.107-5	Pc2	pc2	Pc2_pc2	47.28259703
13.58-5	FL_10-97	11.107-5	Pc2	pc2	Pc2_pc2	5.315623411
13.61-70	FL_07-193	FL_06-134	pc2	Pc2	Pc2_pc2	9.279818867
13.61-92	FL_07-193	FL_06-134	pc2	Pc2	Pc2_pc2	0.530301506
13.6-234	FL_09-46	Florida127	pc2	Pc2	Pc2_pc2	32.05108135
13.64-133	FL_09-46	FL_10-24	pc2	Pc2	Pc2_pc2	6.363335615
13.64-157	FL_09-46	FL_10-24	pc2	Pc2	Pc2_pc2	6.668137973
13.64-7	FL_09-46	FL_10-24	pc2	Pc2	Pc2_pc2	3.913335615
13.65-107	Florida127	FL_10-24	pc2	Pc2	Pc2_pc2	0
13.65-140	Florida127	FL_10-24	pc2	Pc2	Pc2_pc2	6.960853731
13.65-157	FL_09-46	FL_10-24	pc2	Pc2	Pc2_pc2	0.402041475
13.65-16	Florida127	FL_10-24	Pc2	pc2	Pc2_pc2	0
13.65-177	Florida127	FL_10-24	Pc2	pc2	Pc2_pc2	16.65013167
13.66-45	FL_08-10	FL_10-24	pc2	Pc2	Pc2_pc2	5.035853731
13.70-17	F_13.70	11.121-19	Pc2	pc2	Pc2_pc2	43.56316791
13.7-186	FL_10-24	FL_09-134	pc2	Pc2	Pc2_pc2	4.141530988
13.8-54	FL_10-94	FL_10-97	pc2	Pc2	Pc2_pc2	48.30481887
13.9-59	FL_09-134	FL_10-51	Pc2	pc2	Pc2_pc2	5.975795899
13.7-78	FL_10-24	FL_09-134	pc2	pc2	pc2_pc2	120.365474
13.56-1	FL_10-47	FL_07-193	pc2	pc2	pc2_pc2	111.2881679
13.7-18	FL_10-24	FL_09-134	pc2	pc2	pc2_pc2	96.93816791
13.47-183	FL_10-24	FL_07-102	pc2	pc2	pc2_pc2	96.83833561
13.55-178	FL_10-47	FL_10-153	pc2	pc2	pc2_pc2	95.9257959
11.121-19	F_11.121-19	FL_10-15	pc2	pc2	pc2_pc2	94.58931744
13.12-146	FL_06-89	FL_09-46	pc2	pc2	pc2_pc2	93.93306744
13.70-12	F_13.70	11.121-19	pc2	pc2	pc2_pc2	89.19112662
13.24-63	F_13.24	FL_07-102	pc2	pc2	pc2_pc2	88.78833561
13.56-33	FL_10-47	FL_07-193	pc2	pc2	pc2_pc2	87.00108135
13.48-205	FL_10-94	Florida127	pc2	pc2	pc2_pc2	74.6632959
13.10-32	F_13.10-32	11.116-68	pc2	pc2	pc2_pc2	73.83816791
13.22-336	Florida127	11.28-34	pc2	pc2	pc2_pc2	72.87752759
13.28-6	Winterstar	FL_10-24	pc2	pc2	pc2_pc2	67.00250469
13.65-89	Florida127	FL_10-24	pc2	pc2	pc2_pc2	66.73833561
13.47-145	FL_10-24	FL_07-102	pc2	pc2	pc2_pc2	66.68030151
13.12-148	FL_06-89	FL_09-46	pc2	pc2	pc2_pc2	66.37704148
13.22-62	Florida127	11.28-34	pc2	pc2	pc2_pc2	65.6507959
13.1-77	FL_10-47	FL_09-46	pc2	pc2	pc2_pc2	59.56526739
13.26-126	Florida127	FL_10-153	pc2	pc2	pc2_pc2	57.06813797
13.5-61	Florida127	FL_10-94	pc2	pc2	pc2_pc2	54.31333561
13.20-70	FL_10-24	FL_07-102	pc2	pc2	pc2_pc2	54.07981887
13.37-203	FL_09-46	11.28-34	pc2	pc2	pc2_pc2	53.31612662
13.54-165	Florida127	Florida127	pc2	pc2	pc2_pc2	52.39026739
13.28-24	Winterstar	FL_10-24	pc2	pc2	pc2_pc2	51.47513167
11.98-41	FL_08-78	Florida127	pc2	pc2	pc2_pc2	50.69818514
13.41-75	FL_09-46	FL_10-153	pc2	pc2	pc2_pc2	46.3570459
13.20-138	FL_10-24	FL_10-64	pc2	pc2	pc2_pc2	43.76439942
13.37-173	FL_09-46	11.28-34	pc2	pc2	pc2_pc2	43.20501551
13.56-211	FL_10-47	FL_07-193	pc2	pc2	pc2_pc2	41.83030151
13.53-98	WinterDawn	FL_10-47	pc2	pc2	pc2_pc2	41.71333561
11.31-54	Winterstar	FL_07-193	pc2	pc2	pc2_pc2	41.41641648
13.34-95	FL_09-46	FL_10-94	pc2	pc2	pc2_pc2	41.15108135
13.38-46	Florida127	M_13.38-46	pc2	pc2	pc2_pc2	39.75013167
13.30-225	WinterDawn	FL_09-46	pc2	pc2	pc2_pc2	38.61065748
13.6-199	FL_09-46	Florida127	pc2	pc2	pc2_pc2	38.50481887
13.55-126	FL_10-47	FL_10-153	pc2	pc2	pc2_pc2	36.56055784
FL_07-193	-	-	pc2	pc2	pc2_pc2	34.54026739
13.48-252	FL_10-94	Florida127	pc2	pc2	pc2_pc2	33.80013167
Winterstar	-	-	pc2	pc2	pc2_pc2	33.0472935
13.42-78	FL_10-47	11.31-36	pc2	pc2	pc2_pc2	32.4007959
13.6-127	F_13.6-126	Florida127	pc2	pc2	pc2_pc2	28.89112662
11.71-9	FL_06-38	FL_07-193	pc2	pc2	pc2_pc2	28.3222935
13.55-154	FL_10-47	FL_10-153	pc2	pc2	pc2_pc2	27.6757959
11.116-56	Florida127	FL_10-24	pc2	pc2	pc2_pc2	27.20941468
FL_09-46	Winterstar	FL_05-131	pc2	pc2	pc2_pc2	27.00357097
13.42-1	FL_10-47	11.31-36	pc2	pc2	pc2_pc2	23.64625469
13.30-173	WinterDawn	FL_09-46	pc2	pc2	pc2_pc2	22.28833561
13.22-330	Florida127	11.28-34	pc2	pc2	pc2_pc2	18.4007959
13.42-171	FL_10-47	11.31-36	pc2	pc2	pc2_pc2	13.70204148
13.55-169	FL_10-47	FL_10-153	pc2	pc2	pc2_pc2	8.990267386
13.42-257	FL_10-47	11.31-36	pc2	pc2	pc2_pc2	8.251081348
13.22-200	Florida127	11.28-34	pc2	pc2	pc2_pc2	4.901817444
13.41-7	FL_09-46	FL_10-153	pc2	pc2	pc2_pc2	1.243137973
13.23-107	FL_10-166	11.98-41	pc2	pc2	pc2_pc2	0.550131668
13.41-108	FL_09-46	FL_10-153	pc2	pc2	pc2_pc2	0.376081348
