# Supplementary material for: Pedigree-Based Analysis in a Multiparental Population of Octoploid Strawberry Reveals QTL Alleles Conferring Resistance to Phytophthora cactorum
Source: G3 (Bethesda). 2017 Jun 5;7(6):1707–19. doi: 10.1534/g3.117.042119 (PMC5473751; doi:10.1534/g3.117.042119)
Supplement: Supplementary file 18 [file 1707FileS7.zip › File S7/3 Production trait analysis/QTLgenotype Vs Production Trait -ValidationSet2013.xlsx]

## Sheet: SASInput
SN	Rep	Plot	Genotype	Female	Male	Diplo	DiploNo	BrixT	MktNoT	MktWtT	AveWtT	FruitNoT	FNOut	CullsT	CTOut	CullsTPer
1	5	1	12.54-72	FL_10-157	FL_10-47	Pc2_pc2	2	7.025	35	711	20.3143	74	0	39	0	0.527027
2	4	6	12.12-22	10.133-42	Winterstar	Pc2_pc2	2	8.86	19	319	16.7895	54	1	35	0	0.648148
3	3	7	12.88-61	FL_10-15	FL_10-19	Pc2_Pc2	1	5.925	29	530	18.2759	62	1	33	0	0.532258
4	4	7	12.55-230	FL_10-47	Florida127	Pc2_pc2	2	6.1	43	649	15.093	74	0	31	0	0.418919
5	2	6	12.11-129	Florida127	FL_09-134	Pc2_pc2	2	7.325	48	843	17.5625	78	0	30	0	0.384615
6	1	7	12.61-96	FL_07-68	FL_10-157	Pc2_pc2	2	6.12	70	1095	15.6429	99	0	29	0	0.292929
7	1	7	12.12-22	10.133-42	Winterstar	Pc2_pc2	2	8.06667	43	575	13.3721	71	1	28	0	0.394366
8	3	6	12.54-22	FL_10-157	FL_10-47	Pc2_pc2	2	8.64	34	492	14.4706	62	1	28	0	0.451613
9	5	4	12.94-43	Winterstar	11.89-32	Pc2_pc2	2	6.9	34	612	18	62	1	28	0	0.451613
10	2	4	12.87-42	Winterstar	11.64-32	Pc2_pc2	2	6.925	33	592	17.9394	61	1	28	0	0.459016
11	3	7	FL_10-24	FL_07-193	FL_07-168	Pc2_pc2	2	8.325	24	364	15.1667	52	1	28	0	0.538462
12	2	1	12.77-82	FL_10-47	Winterstar	pc2_pc2	3	7.4	43	639	14.8605	70	0	27	0	0.385714
13	5	4	12.71-62	FL_06-89	FL_10-139	Pc2_pc2	2	6.825	43	873	20.3023	70	1	27	0	0.385714
14	5	7	12.70-64	FL_07-68	FL_10-47	Pc2_Pc2	1	8.75	34	615	18.0882	61	1	27	0	0.442623
15	3	1	12.12-22	10.133-42	Winterstar	Pc2_pc2	2	9.46667	20	276	13.8	47	1	27	0	0.574468
16	2	7	12.35-32	FL_10-47	FL_09-148	Pc2_pc2	2	7.9	43	694	16.1395	69	1	26	0	0.376812
17	5	4	12.39-60	FL_10-163	FL_10-187	pc2_pc2	3	7.88	33	605	18.3333	59	1	26	0	0.440678
18	2	2	12.27-16	FL_09-148	FL_10-187	Pc2_pc2	2	6.88	30	483	16.1	56	1	26	0	0.464286
19	4	1	12.88-61	FL_10-15	FL_10-19	Pc2_Pc2	1	7.575	21	455	21.6667	47	1	26	0	0.553191
20	3	1	12.91-75	10.133-98	11.106-63	Pc2_pc2	2	8.6	45	733	16.2889	70	1	25	0	0.357143
21	5	1	12.18-75	Winterstar	FL_06-38	Pc2_pc2	2	6.03333	30	690	23	55	1	25	0	0.454545
22	1	3	12.77-68	FL_10-47	Winterstar	pc2_pc2	3	7.42	29	530	18.2759	53	1	24	0	0.45283
23	5	4	FL_10-128	Pelican	Festival	Pc2_pc2	2	8.1	17	272	16	41	1	24		0.585366
24	2	5	12.24-51	FL_07-102	FL_09-76	Pc2_pc2	2	6.16667	50	683	13.66	73	1	23		0.315068
25	5	1	12.77-82	FL_10-47	Winterstar	pc2_pc2	3	7.82	48	776	16.1667	71	0	23		0.323944
26	1	2	12.19-63	FL_10-187	FL_09-150	Pc2_pc2	2	6.65	41	854	20.8293	64	1	23		0.359375
27	3	4	12.37-37	FL_09-89	FL_10-163	Pc2_Pc2	1	6.03333	41	742	18.0976	64	1	23	0	0.359375
28	5	3	12.33-90	FL_07-134	FL_07-68	Pc2_Pc2	1	7.33333	36	791	21.9722	59	1	23	0	0.389831
29	1	1	12.35-32	FL_10-47	FL_09-148	Pc2_pc2	2	8.125	29	497	17.1379	52	1	23		0.442308
30	5	6	FL_06-38	FL_01-29	FL_02-66	Pc2_pc2	2	8.15	28	629	22.4643	51	1	23		0.45098
31	5	5	12.37-37	FL_09-89	FL_10-163	Pc2_Pc2	1	6.8	51	1010	19.8039	73	0	22	0	0.30137
32	2	1	12.91-92	10.133-98	11.106-63	pc2_pc2	3	9.45	46	784	17.0435	68	0	22		0.323529
33	4	6	12.61-96	FL_07-68	FL_10-157	Pc2_pc2	2	7.675	46	786	17.087	68	1	22		0.323529
34	1	7	12.11-129	Florida127	FL_09-134	Pc2_pc2	2	7.175	45	928	20.6222	67	1	22		0.328358
35	1	1	12.93-2	FL_10-24	11.107-5	Pc2_pc2	2	6.775	42	849	20.2143	64	1	22		0.34375
36	5	6	12.27-16	FL_09-148	FL_10-187	Pc2_pc2	2	7.14	40	617	15.425	62	1	22		0.354839
37	4	1	12.90-39	FL_10-24	11.106-44	Pc2_pc2	2	5.26667	37	778	21.027	59	1	22		0.372881
38	5	5	12.35-32	FL_10-47	FL_09-148	Pc2_pc2	2	8.22	35	609	17.4	57	1	22		0.385965
39	5	7	12.23-127	FL_09-89	FL_09-148	Pc2_Pc2	1	5.6	34	603	17.7353	56	1	22	0	0.392857
40	3	3	12.77-82	FL_10-47	Winterstar	pc2_pc2	3	7.4	33	468	14.1818	55	1	22		0.4
41	4	5	12.19-63	FL_10-187	FL_09-150	Pc2_pc2	2	7.1	30	508	16.9333	52	1	22		0.423077
42	5	4	11.107-5	Winterstar	FL_10-19	Pc2_pc2	2	7.26	27	538	19.9259	49	1	22		0.44898
43	5	2	12.94-109	Winterstar	11.89-32	Pc2_pc2	2	9.15	26	436	16.7692	48	1	22		0.458333
44	2	1	12.93-2	FL_10-24	11.107-5	Pc2_pc2	2	6.56	54	1044	19.3333	75	0	21		0.28
45	2	4	12.19-63	FL_10-187	FL_09-150	Pc2_pc2	2	7.746	50	963	19.26	71	1	21		0.295775
46	5	3	11.83-20	FL_06-38	FL_08-10	Pc2_pc2	2	8.975	41	774	18.878	62	1	21		0.33871
47	1	2	12.54-72	FL_10-157	FL_10-47	Pc2_pc2	2	6.8	40	701	17.525	61	1	21		0.344262
48	5	1	12.93-2	FL_10-24	11.107-5	Pc2_pc2	2	8.16	40	883	22.075	61	1	21		0.344262
49	5	4	12.68-12	FL_10-157	FL_09-89	Pc2_pc2	2	5.275	38	651	17.1316	59	1	21		0.355932
50	2	3	12.88-61	FL_10-15	FL_10-19	Pc2_Pc2	1	7	36	667	18.5278	57	1	21		0.368421
51	4	7	12.39-60	FL_10-163	FL_10-187	pc2_pc2	3	7.76	29	520	17.931	50	1	21		0.42
52	2	2	12.31-104	FL_06-134	FL_07-102	Pc2_pc2	2	6.675	29	458	15.7931	50	1	21		0.42
53	5	3	11.107-24	Winterstar	FL_10-19	Pc2_pc2	2	8.95	26	521	20.0385	47	1	21		0.446809
54	2	3	12.90-39	FL_10-24	11.106-44	Pc2_pc2	2	5.925	23	435	18.913	44	1	21		0.477273
55	1	4	FL_10-128	Pelican	Festival	Pc2_pc2	2	6.33333	20	320	16	41	1	21		0.512195
56	1	7	12.94-109	Winterstar	11.89-32	Pc2_pc2	2	6.375	18	316	17.5556	39	1	21		0.538462
57	1	7	12.24-51	FL_07-102	FL_09-76	Pc2_pc2	2	7.58	56	926	16.5357	76	0	20		0.263158
58	1	4	12.55-88	FL_10-47	Florida127	Pc2_pc2	2	8.2	45	765	17	65	1	20		0.307692
59	5	6	12.11-51	Florida127	FL_09-134	pc2_pc2	3	6.5	29	578	19.931	49	1	20		0.408163
60	2	2	12.18-75	Winterstar	FL_06-38	Pc2_pc2	2	6.525	26	571	21.9615	46	1	20		0.434783
61	5	4	12.18-136	Winterstar	FL_06-38	Pc2_pc2	2	7	21	322	15.3333	41	1	20		0.487805
62	1	2	12.15-8	FL_07-102	FL_09-150	Pc2_pc2	2	6.56667	66	1369	20.7424	85	0	19		0.223529
63	4	5	12.32-91	Winterstar	FL_07-68	Pc2_pc2	2	6.2	57	1049	18.4035	76	0	19		0.25
64	3	4	12.55-78	FL_10-47	Florida127	Pc2_Pc2	1	7.18	47	808	17.1915	66	1	19		0.287879
65	1	1	12.90-43	FL_10-24	11.106-44	Pc2_pc2	2	6.36	42	914	21.7619	61	1	19		0.311475
66	3	2	12.77-45	FL_10-47	Winterstar	Pc2_pc2	2	7.825	41	733	17.878	60	1	19		0.316667
67	1	7	12.23-127	FL_09-89	FL_09-148	Pc2_Pc2	1	6.925	41	650	15.8537	60	1	19		0.316667
68	5	7	11.20-22	FL_07-150	Elyana	Pc2_Pc2	1	8.275	29	687	23.6897	48	1	19		0.395833
69	2	2	12.55-100	FL_10-47	Florida127	Pc2_pc2	2	8.675	23	426	18.5217	42	1	19		0.452381
70	4	2	11.88-10	FL_09-46	FL_06-89	Pc2_pc2	2	8.44	52	1006	19.3462	70	1	18		0.257143
71	1	3	11.83-20	FL_06-38	FL_08-10	Pc2_pc2	2	7.06	51	1073	21.0392	69	1	18		0.26087
72	2	6	12.23-127	FL_09-89	FL_09-148	Pc2_Pc2	1	7.03333	40	642	16.05	58	1	18		0.310345
73	5	1	12.55-88	FL_10-47	Florida127	Pc2_pc2	2	8.62	36	736	20.4444	54	1	18		0.333333
74	4	3	12.37-37	FL_09-89	FL_10-163	Pc2_Pc2	1	7.94	34	658	19.3529	52	1	18		0.346154
75	1	5	12.45-85	Florida127	FL_07-68	Pc2_pc2	2	9.18	33	719	21.7879	51	1	18		0.352941
76	2	6	FL_10-143	FL_07-122	Winterstar	Pc2_pc2	2	8.12	32	549	17.1562	50	1	18		0.36
77	1	7	12.9-4	10.133-87	FL_09-148	Pc2_Pc2	1	7.55	32	566	17.6875	50	1	18		0.36
78	4	1	12.94-66	Winterstar	11.89-32	Pc2_pc2	2	9.05	31	643	20.7419	49	1	18		0.367347
79	3	7	12.85-57	FL_10-15	FL_10-47	Pc2_pc2	2	7.6	28	525	18.75	46	1	18		0.391304
80	3	5	12.119-49	AU_2008-011	Festival	Pc2_Pc2	1	5.13333	28	479	17.1071	46	1	18		0.391304
81	3	4	12.62-23	FL_09-148	FL_10-163	Pc2_Pc2	1	7.575	27	457	16.9259	45	1	18		0.4
82	3	3	12.82-44	FL_09-53	FL_07-134	pc2_pc2	3	8.52	26	550	21.1538	44	1	18		0.409091
83	2	5	12.18-136	Winterstar	FL_06-38	Pc2_pc2	2	6.35	25	407	16.28	43	1	18		0.418605
84	5	2	12.55-69	FL_10-47	Florida127	Pc2_pc2	2	9.75	25	400	16	43	1	18		0.418605
85	2	2	12.54-72	FL_10-157	FL_10-47	Pc2_pc2	2	7.575	23	409	17.7826	41	1	18		0.439024
86	2	1	FL_10-128	Pelican	Festival	Pc2_pc2	2	8.3	23	361	15.6957	41	1	18		0.439024
87	4	3	12.31-104	FL_06-134	FL_07-102	Pc2_pc2	2	5.26667	23	402	17.4783	41	1	18		0.439024
88	3	4	12.61-96	FL_07-68	FL_10-157	Pc2_pc2	2	5.96667	21	351	16.7143	39	1	18		0.461538
89	2	4	12.67-25	FL_09-76	FL_09-150	Pc2_Pc2	1	8.1	20	357	17.85	37.2	1	17.2		0.462366
90	2	6	12.33-90	FL_07-134	FL_07-68	Pc2_Pc2	1	5.96	56	978	17.4643	73	0	17		0.232877
91	2	6	FL_10-163	FL_06-89	Radiance	Pc2_pc2	2	6.875	49	1048	21.3878	66	1	17		0.257576
92	1	1	12.37-37	FL_09-89	FL_10-163	Pc2_Pc2	1	7.58	47	1080	22.9787	64	1	17		0.265625
93	4	1	12.55-78	FL_10-47	Florida127	Pc2_Pc2	1	7.02	42	850	20.2381	59	1	17		0.288136
94	2	3	12.70-47	FL_07-68	FL_10-47	Pc2_Pc2	1	5.525	41	675	16.4634	58	1	17		0.293103
95	4	5	11.107-5	Winterstar	FL_10-19	Pc2_pc2	2	5.5	39	680	17.4359	56	1	17		0.303571
96	4	6	12.10-71	10.133-98	FL_07-134	Pc2_Pc2	1	9.24	39	599	15.359	56	1	17		0.303571
97	5	5	12.19-63	FL_10-187	FL_09-150	Pc2_pc2	2	8.175	38	764	20.1053	55	1	17		0.309091
98	5	7	12.24-51	FL_07-102	FL_09-76	Pc2_pc2	2	6.92	38	538	14.1579	55	1	17		0.309091
99	1	5	12.77-238	FL_10-47	Winterstar	pc2_pc2	3	5.63333	37	695	18.7838	54	1	17		0.314815
100	2	1	11.88-10	FL_09-46	FL_06-89	Pc2_pc2	2	6.86	36	603	16.75	53	1	17		0.320755
101	4	6	FL_06-38	FL_01-29	FL_02-66	Pc2_pc2	2	8.16	34	754	22.1765	51	1	17		0.333333
102	4	1	12.54-72	FL_10-157	FL_10-47	Pc2_pc2	2	8.35	31	608	19.6129	48	1	17		0.354167
103	1	2	12.85-57	FL_10-15	FL_10-47	Pc2_pc2	2	6.93333	30	618	20.6	47	1	17		0.361702
104	3	4	12.70-47	FL_07-68	FL_10-47	Pc2_Pc2	1	7.075	25	438	17.52	42	1	17		0.404762
105	5	3	12.77-238	FL_10-47	Winterstar	pc2_pc2	3	7.05	24	508	21.1667	41	1	17		0.414634
106	3	2	FL_06-38	FL_01-29	FL_02-66	Pc2_pc2	2	6.6	23	543	23.6087	40	1	17		0.425
107	3	3	12.54-9	FL_10-157	FL_10-47	Pc2_pc2	2	9.4	23	435	18.913	40	1	17		0.425
108	4	5	12.90-43	FL_10-24	11.106-44	Pc2_pc2	2	6.825	22	459	20.8636	39	1	17		0.435897
109	5	1	12.12-22	10.133-42	Winterstar	Pc2_pc2	2	7.7	19	274	14.4211	36	1	17		0.472222
110	5	3	12.23-71	FL_09-89	FL_09-148	Pc2_Pc2	1	6.63333	18	336	18.6667	35	1	17		0.485714
111	5	2	12.55-100	FL_10-47	Florida127	Pc2_pc2	2	8.1	16	414	25.875	33	1	17		0.515152
112	4	6	12.57-25	FL_09-76	FL_09-134	pc2_pc2	3	6.25	44	824	18.7273	60	1	16		0.266667
113	1	7	12.55-230	FL_10-47	Florida127	Pc2_pc2	2	7.94	43	699	16.2558	59	1	16		0.271186
114	1	4	12.31-104	FL_06-134	FL_07-102	Pc2_pc2	2	5.875	40	741	18.525	56	1	16		0.285714
115	5	6	12.55-78	FL_10-47	Florida127	Pc2_Pc2	1	6.775	37	761	20.5676	53	1	16		0.301887
116	4	5	12.26-135	Florida127	FL_07-134	Pc2_pc2	2	7.425	36	605	16.8056	52	1	16		0.307692
117	2	4	12.37-37	FL_09-89	FL_10-163	Pc2_Pc2	1	7.55	36	709	19.6944	52	1	16		0.307692
118	1	2	12.90-62	FL_10-24	11.106-44	pc2_pc2	3	4.3	35	935	26.7143	51	1	16		0.313725
119	5	5	12.94-66	Winterstar	11.89-32	Pc2_pc2	2	7.86667	35	628	17.9429	51	1	16		0.313725
120	4	1	12.90-2	FL_10-24	11.106-44	pc2_pc2	3	7.225	33	684	20.7273	49	1	16		0.326531
121	2	6	12.94-109	Winterstar	11.89-32	Pc2_pc2	2	6.325	33	533	16.1515	49	1	16		0.326531
122	3	5	12.27-89	FL_09-148	FL_10-187	Pc2_pc2	2	6.58	33	596	18.0606	49	1	16		0.326531
123	3	1	12.90-39	FL_10-24	11.106-44	Pc2_pc2	2	6.2	31	670	21.6129	47	1	16		0.340426
124	4	3	12.55-88	FL_10-47	Florida127	Pc2_pc2	2	7.2	31	529	17.0645	47	1	16		0.340426
125	1	7	12.23-67	FL_09-89	FL_09-148	Pc2_Pc2	1	7.84	31	625	20.1613	47	1	16		0.340426
126	2	1	11.20-22	FL_07-150	Elyana	Pc2_Pc2	1	6.82	31	700	22.5806	47	1	16		0.340426
127	4	1	12.24-60	FL_07-102	FL_09-76	pc2_pc2	3	7.96	30	575	19.1667	46	1	16		0.347826
128	1	2	12.87-42	Winterstar	11.64-32	Pc2_pc2	2	6.575	29	480	16.5517	45	1	16		0.355556
129	2	1	12.12-22	10.133-42	Winterstar	Pc2_pc2	2	7.9	27	392	14.5185	43	1	16		0.372093
130	5	2	12.91-75	10.133-98	11.106-63	Pc2_pc2	2	9.175	27	478	17.7037	43	1	16		0.372093
131	3	3	12.90-62	FL_10-24	11.106-44	pc2_pc2	3	6.1	26	486	18.6923	42	1	16		0.380952
132	2	2	12.91-75	10.133-98	11.106-63	Pc2_pc2	2	7.76667	26	449	17.2692	42	1	16		0.380952
133	5	4	12.87-42	Winterstar	11.64-32	Pc2_pc2	2	6.4	26	535	20.5769	42	1	16		0.380952
134	5	5	12.85-57	FL_10-15	FL_10-47	Pc2_pc2	2	5.95	26	505	19.4231	42	1	16		0.380952
135	1	2	12.90-2	FL_10-24	11.106-44	pc2_pc2	3	7.9	22	357	16.2273	38	1	16		0.421053
136	4	1	11.20-22	FL_07-150	Elyana	Pc2_Pc2	1	7.05	22	534	24.2727	38	1	16		0.421053
137	1	1	12.70-64	FL_07-68	FL_10-47	Pc2_Pc2	1	9.03333	19	374	19.6842	35	1	16		0.457143
138	1	3	12.55-78	FL_10-47	Florida127	Pc2_Pc2	1	6.475	48	955	19.8958	63	1	15		0.238095
139	3	6	12.90-38	FL_10-24	11.106-44	pc2_pc2	3	6.54	45	1020	22.6667	60	1	15		0.25
140	5	1	12.27-89	FL_09-148	FL_10-187	Pc2_pc2	2	6.75	44	832	18.9091	59	1	15		0.254237
141	2	4	12.35-2	FL_10-47	FL_09-148	Pc2_Pc2	1	6.94	44	769	17.4773	59	1	15		0.254237
142	3	1	11.31-54	Winterstar	FL_07-193	pc2_pc2	3	6.175	42	872	20.7619	57	1	15		0.263158
143	3	5	12.32-91	Winterstar	FL_07-68	Pc2_pc2	2	8	41	765	18.6585	56	1	15		0.267857
144	5	3	12.32-14	Winterstar	FL_07-68	Pc2_pc2	2	6.62	39	761	19.5128	54	1	15		0.277778
145	4	4	12.93-4	FL_10-24	11.107-5	Pc2_pc2	2	5.98	37	671	18.1351	52	1	15		0.288462
146	1	4	FL_09-76	Winterstar	FL_05-183	Pc2_pc2	2	6.36667	35	748	21.3714	50	1	15		0.3
147	5	6	12.31-104	FL_06-134	FL_07-102	Pc2_pc2	2	7.53333	33	651	19.7273	48	1	15		0.3125
148	4	3	12.11-51	Florida127	FL_09-134	pc2_pc2	3	9.22	32	625	19.5312	47	1	15		0.319149
149	4	7	12.23-127	FL_09-89	FL_09-148	Pc2_Pc2	1	8.36667	32	454	14.1875	47	1	15		0.319149
150	1	2	11.107-24	Winterstar	FL_10-19	Pc2_pc2	2	6.625	31	583	18.8065	46	1	15		0.326087
151	4	4	12.87-42	Winterstar	11.64-32	Pc2_pc2	2	7.33333	30	496	16.5333	45	1	15		0.333333
152	4	3	FL_10-163	FL_06-89	Radiance	Pc2_pc2	2	8.95	30	541	18.0333	45	1	15		0.333333
153	1	6	12.35-66	FL_10-47	FL_09-148	Pc2_pc2	2	8.88	28	466	16.6429	43	1	15		0.348837
154	3	3	12.55-88	FL_10-47	Florida127	Pc2_pc2	2	9.4	28	507	18.1071	43	1	15		0.348837
155	3	6	11.85-105	FL_09-57	Winterstar	Pc2_pc2	2	7.25	28	502	17.9286	43	1	15		0.348837
156	5	4	12.70-54	FL_07-68	FL_10-47	Pc2_pc2	2	6.3	28	559	19.9643	43	1	15		0.348837
157	1	6	12.27-89	FL_09-148	FL_10-187	Pc2_pc2	2	5.8	27	418	15.4815	42	1	15		0.357143
158	5	1	12.17-62	FL_06-38	FL_07-193	Pc2_pc2	2	9.48	26	687	26.4231	41	1	15		0.365854
159	1	6	12.18-75	Winterstar	FL_06-38	Pc2_pc2	2	6.4	25	574	22.96	40	1	15		0.375
160	4	7	12.90-38	FL_10-24	11.106-44	pc2_pc2	3	7.05	24	487	20.2917	39	1	15		0.384615
161	5	6	12.55-214	FL_10-47	Florida127	pc2_pc2	3	6.35	22	437	19.8636	37	1	15		0.405405
162	5	5	12.90-39	FL_10-24	11.106-44	Pc2_pc2	2	6.025	22	493	22.4091	37	1	15		0.405405
163	5	6	12.55-230	FL_10-47	Florida127	Pc2_pc2	2	6.275	20	333	16.65	35	1	15		0.428571
164	5	7	12.76-35	FL_10-131	Florida127	Pc2_pc2	2	5.35	20	351	17.55	35	1	15		0.428571
165	4	3	12.91-75	10.133-98	11.106-63	Pc2_pc2	2	7.8	18	251	13.9444	33	1	15		0.454545
166	2	5	12.18-177	Winterstar	FL_06-38	Pc2_pc2	2	7.2	17	285	16.7647	32	1	15		0.46875
167	5	2	12.62-23	FL_09-148	FL_10-163	Pc2_Pc2	1	8.3	17	323	19	32	1	15		0.46875
168	1	5	11.23-8	FL_07-196	Winterstar	Pc2_pc2	2	5.33333	14	182	13	29	1	15		0.517241
169	1	5	12.76-69	FL_10-131	Florida127	pc2_pc2	3	6.575	52	1009	19.4038	66	1	14		0.212121
170	3	6	12.76-35	FL_10-131	Florida127	Pc2_pc2	2	6.4	47	926	19.7021	61	1	14		0.229508
171	5	2	12.93-4	FL_10-24	11.107-5	Pc2_pc2	2	5.475	47	973	20.7021	61	1	14		0.229508
172	1	7	12.47-116	FL_10-47	FL_10-163	Pc2_pc2	2	6.88	38	680	17.8947	52	1	14		0.269231
173	4	5	12.19-56	FL_10-187	FL_09-150	Pc2_Pc2	1	6.84	38	757	19.9211	52	1	14		0.269231
174	5	4	12.90-62	FL_10-24	11.106-44	pc2_pc2	3	7.875	37	864	23.3514	51	1	14		0.27451
175	5	3	12.77-68	FL_10-47	Winterstar	pc2_pc2	3	9.45	35	600	17.1429	49	1	14		0.285714
176	4	6	12.47-116	FL_10-47	FL_10-163	Pc2_pc2	2	8.45	32	702	21.9375	46	1	14		0.304348
177	1	6	12.94-58	Winterstar	11.89-32	pc2_pc2	3	6.9	31	546	17.6129	45	1	14		0.311111
178	4	5	12.54-130	FL_10-157	FL_10-47	Pc2_pc2	2	6.775	31	685	22.0968	45	1	14		0.311111
179	4	1	12.77-45	FL_10-47	Winterstar	Pc2_pc2	2	7.86667	31	562	18.129	45	1	14		0.311111
180	4	5	12.33-90	FL_07-134	FL_07-68	Pc2_Pc2	1	6.175	31	714	23.0323	45	1	14		0.311111
181	3	2	12.87-42	Winterstar	11.64-32	Pc2_pc2	2	8.36667	30	457	15.2333	44	1	14		0.318182
182	4	2	12.55-29	FL_10-47	Florida127	pc2_pc2	3	9.025	29	520	17.931	43	1	14		0.325581
183	4	1	12.27-16	FL_09-148	FL_10-187	Pc2_pc2	2	8.1	29	528	18.2069	43	1	14		0.325581
184	2	7	12.76-69	FL_10-131	Florida127	pc2_pc2	3	7.34	28	561	20.0357	42	1	14		0.333333
185	5	1	Florida127	Winterstar	FL_02-58	Pc2_pc2	2	9.36667	28	656	23.4286	42	1	14		0.333333
186	5	1	12.94-58	Winterstar	11.89-32	pc2_pc2	3	7.16667	27	528	19.5556	41	1	14		0.341463
187	3	6	12.27-16	FL_09-148	FL_10-187	Pc2_pc2	2	6.78	27	512	18.963	41	1	14		0.341463
188	2	6	12.77-238	FL_10-47	Winterstar	pc2_pc2	3	8.15	26	445	17.1154	40	1	14		0.35
189	4	6	12.26-162	Florida127	FL_07-134	pc2_pc2	3	7.93333	26	465	17.8846	40	1	14		0.35
190	4	7	12.18-136	Winterstar	FL_06-38	Pc2_pc2	2	6.26	26	404	15.5385	40	1	14		0.35
191	4	4	12.12-105	10.133-42	Winterstar	Pc2_pc2	2	6.76667	26	489	18.8077	40	1	14		0.35
192	1	6	12.91-75	10.133-98	11.106-63	Pc2_pc2	2	7.6	25	466	18.64	39	1	14		0.358974
193	3	2	12.12-105	10.133-42	Winterstar	Pc2_pc2	2	9.525	23	421	18.3043	37	1	14		0.378378
194	1	3	12.17-62	FL_06-38	FL_07-193	Pc2_pc2	2	7.03333	22	578	26.2727	36	1	14		0.388889
195	2	3	12.54-22	FL_10-157	FL_10-47	Pc2_pc2	2	8.42	22	334	15.1818	36	1	14		0.388889
196	4	2	12.93-2	FL_10-24	11.107-5	Pc2_pc2	2	7.72	22	453	20.5909	36	1	14		0.388889
197	4	1	12.55-101	FL_10-47	Florida127	Pc2_Pc2	1	9.96667	22	511	23.2273	36	1	14		0.388889
198	3	3	FL_07-193	FL_05-190	FL_04-61	pc2_pc2	3	6.5	20	420	21	34	1	14		0.411765
199	1	7	12.68-12	FL_10-157	FL_09-89	Pc2_pc2	2	6.85	20	442	22.1	34	1	14		0.411765
200	4	4	11.107-24	Winterstar	FL_10-19	Pc2_pc2	2	5.725	20	417	20.85	34	1	14		0.411765
201	2	2	12.10-71	10.133-98	FL_07-134	Pc2_Pc2	1	10.02	19	268	14.1053	33	1	14		0.424242
202	4	5	12.94-109	Winterstar	11.89-32	Pc2_pc2	2	6.2	18	298	16.5556	32	1	14		0.4375
203	1	7	12.18-136	Winterstar	FL_06-38	Pc2_pc2	2	5.8	17	302	17.7647	31	1	14		0.451613
204	3	6	12.94-109	Winterstar	11.89-32	Pc2_pc2	2	7.3	17	253	14.8824	31	1	14		0.451613
205	5	6	12.91-92	10.133-98	11.106-63	pc2_pc2	3	7.45	16	339	21.1875	30	1	14		0.466667
206	5	6	12.94-86	Winterstar	11.89-32	Pc2_pc2	2	7.05	15	300	20	29	1	14		0.482759
207	3	1	FL_10-128	Pelican	Festival	Pc2_pc2	2	6.15	14	199	14.2143	28	1	14		0.5
208	2	4	12.55-29	FL_10-47	Florida127	pc2_pc2	3	8.1	13	176	13.5385	27	1	14		0.518519
209	4	4	12.77-238	FL_10-47	Winterstar	pc2_pc2	3	8.125	12	180	15	26	1	14		0.538462
210	2	2	11.83-20	FL_06-38	FL_08-10	Pc2_pc2	2	7.2	60	1201	20.0167	73	1	13		0.178082
211	5	4	12.33-30	FL_07-134	FL_07-68	Pc2_Pc2	1	8.65	52	973	18.7115	65	1	13		0.2
212	1	3	12.91-93	10.133-98	11.106-63	Pc2_pc2	2	6.26667	49	1015	20.7143	62	1	13		0.209677
213	4	3	12.91-93	10.133-98	11.106-63	Pc2_pc2	2	7.025	45	908	20.1778	58	1	13		0.224138
214	1	2	12.47-115	FL_10-47	FL_10-163	Pc2_pc2	2	8.1	44	858	19.5	57	1	13		0.22807
215	1	3	FL_10-163	FL_06-89	Radiance	Pc2_pc2	2	8.75	40	649	16.225	53	1	13		0.245283
216	3	5	12.24-51	FL_07-102	FL_09-76	Pc2_pc2	2	7.43333	39	651	16.6923	52	1	13		0.25
217	1	1	12.88-61	FL_10-15	FL_10-19	Pc2_Pc2	1	7.05	38	788	20.7368	51	1	13		0.254902
218	1	5	FL_09-46	Winterstar	FL_05-131	pc2_pc2	3	4.9	37	734	19.8378	50	1	13		0.26
219	5	3	12.76-69	FL_10-131	Florida127	pc2_pc2	3	8.9	36	717	19.9167	49	1	13		0.265306
220	3	5	12.19-63	FL_10-187	FL_09-150	Pc2_pc2	2	6.72	36	737	20.4722	49	1	13		0.265306
221	1	7	12.71-62	FL_06-89	FL_10-139	Pc2_pc2	2	6.14	35	734	20.9714	48	1	13		0.270833
222	3	7	12.55-69	FL_10-47	Florida127	Pc2_pc2	2	7.94	33	580	17.5758	46	1	13		0.282609
223	4	4	12.18-177	Winterstar	FL_06-38	Pc2_pc2	2	6.65	32	598	18.6875	45	1	13		0.288889
224	2	1	12.55-101	FL_10-47	Florida127	Pc2_Pc2	1	8.225	32	548	17.125	45	1	13		0.288889
225	3	1	12.94-66	Winterstar	11.89-32	Pc2_pc2	2	6.96667	31	549	17.7097	44	1	13		0.295455
226	4	2	12.55-69	FL_10-47	Florida127	Pc2_pc2	2	8.53333	31	500	16.129	44	1	13		0.295455
227	1	2	12.15-105	FL_07-102	FL_09-150	Pc2_Pc2	1	7.75	31	702	22.6452	44	1	13		0.295455
228	1	7	12.39-60	FL_10-163	FL_10-187	pc2_pc2	3	8.92	30	622	20.7333	43	1	13		0.302326
229	1	7	12.55-220	FL_10-47	Florida127	Pc2_pc2	2	5.8	30	741	24.7	43	1	13		0.302326
230	3	4	12.35-32	FL_10-47	FL_09-148	Pc2_pc2	2	8.3	30	461	15.3667	43	1	13		0.302326
231	2	6	11.107-5	Winterstar	FL_10-19	Pc2_pc2	2	5.16	29	499	17.2069	42	1	13		0.309524
232	3	6	12.55-230	FL_10-47	Florida127	Pc2_pc2	2	6.975	29	518	17.8621	42	1	13		0.309524
233	4	2	12.45-85	Florida127	FL_07-68	Pc2_pc2	2	9.95	29	695	23.9655	42	1	13		0.309524
234	5	4	12.47-116	FL_10-47	FL_10-163	Pc2_pc2	2	7.175	28	462	16.5	41	1	13		0.317073
235	2	6	12.90-43	FL_10-24	11.106-44	Pc2_pc2	2	6.24	27	586	21.7037	40	1	13		0.325
236	3	7	FL_10-163	FL_06-89	Radiance	Pc2_pc2	2	6.525	26	478	18.3846	39	1	13		0.333333
237	4	1	12.20-31	FL_10-175	FL_10-47	Pc2_Pc2	1	9.23333	26	548	21.0769	39	1	13		0.333333
238	1	6	12.67-25	FL_09-76	FL_09-150	Pc2_Pc2	1	7.62	24	477	19.875	37	1	13		0.351351
239	3	5	12.39-60	FL_10-163	FL_10-187	pc2_pc2	3	8.3	23	434	18.8696	36	1	13		0.361111
240	5	6	12.35-2	FL_10-47	FL_09-148	Pc2_Pc2	1	6.725	23	401	17.4348	36	1	13		0.361111
241	2	3	12.85-57	FL_10-15	FL_10-47	Pc2_pc2	2	7.9	21	370	17.619	34	1	13		0.382353
242	4	2	12.55-187	FL_10-47	Florida127	Pc2_pc2	2	6.63333	21	329	15.6667	34	1	13		0.382353
243	5	6	11.31-43	Winterstar	FL_07-193	pc2_pc2	3	7.1	20	425	21.25	33	1	13		0.393939
244	4	4	FL_10-24	FL_07-193	FL_07-168	Pc2_pc2	2	8.8	19	373	19.6316	32	1	13		0.40625
245	3	4	12.70-64	FL_07-68	FL_10-47	Pc2_Pc2	1	5.23333	15	284	18.9333	28	1	13		0.464286
246	2	6	12.53-120	FL_10-175	Florida127	Pc2_Pc2	1	6.775	12	217	18.0833	25	1	13		0.52
247	4	5	12.62-22	FL_09-148	FL_10-163	Pc2_pc2	2	7.7	53	1166	22	65	1	12		0.184615
248	1	6	12.75-77	FL_09-150	FL_09-100	Pc2_Pc2	1	4.525	49	988	20.1633	61	1	12		0.196721
249	1	2	12.70-47	FL_07-68	FL_10-47	Pc2_Pc2	1	6.775	46	806	17.5217	58	1	12		0.206897
250	3	3	11.83-20	FL_06-38	FL_08-10	Pc2_pc2	2	9.2	42	849	20.2143	54	1	12		0.222222
251	5	5	11.88-10	FL_09-46	FL_06-89	Pc2_pc2	2	6.925	42	716	17.0476	54	1	12		0.222222
252	4	7	12.27-89	FL_09-148	FL_10-187	Pc2_pc2	2	6.075	40	740	18.5	52	1	12		0.230769
253	4	6	12.33-71	FL_07-134	FL_07-68	Pc2_Pc2	1	7.94	37	787	21.2703	49	1	12		0.244898
254	3	3	11.23-8	FL_07-196	Winterstar	Pc2_pc2	2	6.14	36	585	16.25	48	1	12		0.25
255	4	5	11.85-105	FL_09-57	Winterstar	Pc2_pc2	2	7	36	641	17.8056	48	1	12		0.25
256	3	3	12.77-68	FL_10-47	Winterstar	pc2_pc2	3	7.16	34	554	16.2941	46	1	12		0.26087
257	5	3	11.31-54	Winterstar	FL_07-193	pc2_pc2	3	8.65	34	796	23.4118	46	1	12		0.26087
258	2	2	11.62-18	FL_09-150	FL_07-196	Pc2_Pc2	1	7.325	34	611	17.9706	46	1	12		0.26087
259	1	4	12.54-49	FL_10-157	FL_10-47	Pc2_pc2	2	6.46	33	561	17	45	1	12		0.266667
260	3	7	12.94-58	Winterstar	11.89-32	pc2_pc2	3	6.64	32	479	14.9688	44	1	12		0.272727
261	2	6	12.61-96	FL_07-68	FL_10-157	Pc2_pc2	2	6.38	32	479	14.9688	44	1	12		0.272727
262	5	1	12.70-47	FL_07-68	FL_10-47	Pc2_Pc2	1	6.15	32	540	16.875	44	1	12		0.272727
263	5	6	12.55-64	FL_10-47	Florida127	Pc2_Pc2	1	6.225	32	604	18.875	44	1	12		0.272727
264	4	7	12.119-49	AU_2008-011	Festival	Pc2_Pc2	1	6.275	30	452	15.0667	42	1	12		0.285714
265	4	5	12.35-32	FL_10-47	FL_09-148	Pc2_pc2	2	7.1	28	549	19.6071	40	1	12		0.3
266	1	5	12.47-5	FL_10-47	FL_10-163	Pc2_Pc2	1	9.5	28	484	17.2857	40	1	12		0.3
267	4	5	12.82-44	FL_09-53	FL_07-134	pc2_pc2	3	9.02	27	604	22.3704	39	1	12		0.307692
268	5	6	12.26-248	Florida127	FL_07-134	Pc2_pc2	2	7.46667	27	596	22.0741	39	1	12		0.307692
269	3	4	12.90-43	FL_10-24	11.106-44	Pc2_pc2	2	5.82	26	500	19.2308	38	1	12		0.315789
270	2	5	11.77-96	FL_07-196	FL_06-134	Pc2_Pc2	1	7.925	25	498	19.92	37	1	12		0.324324
271	1	3	FL_09-100	Elyana	Radiance	Pc2_pc2	2	7	23	437	19	35	1	12		0.342857
272	5	6	12.77-45	FL_10-47	Winterstar	Pc2_pc2	2	7.3	23	444	19.3043	35	1	12		0.342857
273	3	2	12.55-187	FL_10-47	Florida127	Pc2_pc2	2	6.425	22	415	18.8636	34	1	12		0.352941
274	3	6	12.54-49	FL_10-157	FL_10-47	Pc2_pc2	2	6.2	22	372	16.9091	34	1	12		0.352941
275	5	6	12.90-53	FL_10-24	11.106-44	Pc2_pc2	2	6.36667	22	510	23.1818	34	1	12		0.352941
276	5	5	12.24-60	FL_07-102	FL_09-76	pc2_pc2	3	7.66667	21	387	18.4286	33	1	12		0.363636
277	5	7	11.85-105	FL_09-57	Winterstar	Pc2_pc2	2	7.5	21	382	18.1905	33	1	12		0.363636
278	3	7	12.77-238	FL_10-47	Winterstar	pc2_pc2	3	6.725	20	468	23.4	32	1	12		0.375
279	1	4	12.93-4	FL_10-24	11.107-5	Pc2_pc2	2	5.225	19	379	19.9474	31	1	12		0.387097
280	4	3	12.70-64	FL_07-68	FL_10-47	Pc2_Pc2	1	8.3	16	314	19.625	28	1	12		0.428571
281	2	2	12.26-192	Florida127	FL_07-134	Pc2_pc2	2	8.64	14	205	14.6429	26	1	12		0.461538
282	2	6	12.68-12	FL_10-157	FL_09-89	Pc2_pc2	2	5.15	12	188	15.6667	24	1	12		0.5
283	3	3	12.33-90	FL_07-134	FL_07-68	Pc2_Pc2	1	7.04	70	1230	17.5714	81	0	11		0.135802
284	4	3	12.75-77	FL_09-150	FL_09-100	Pc2_Pc2	1	6.6	44	929	21.1136	55	1	11		0.2
285	5	5	FL_10-24	FL_07-193	FL_07-168	Pc2_pc2	2	8.23333	40	737	18.425	51	1	11		0.215686
286	1	3	FL_06-38	FL_01-29	FL_02-66	Pc2_pc2	2	8.04	39	776	19.8974	50	1	11		0.22
287	5	3	11.23-8	FL_07-196	Winterstar	Pc2_pc2	2	7.125	39	585	15	50	1	11		0.22
288	2	3	12.39-60	FL_10-163	FL_10-187	pc2_pc2	3	8.03333	38	745	19.6053	49	1	11		0.22449
289	1	6	12.32-91	Winterstar	FL_07-68	Pc2_pc2	2	5.92	38	796	20.9474	49	1	11		0.22449
290	5	2	12.12-105	10.133-42	Winterstar	Pc2_pc2	2	8.675	38	737	19.3947	49	1	11		0.22449
291	2	5	12.57-25	FL_09-76	FL_09-134	pc2_pc2	3	7.5	36	604	16.7778	47	1	11		0.234043
292	3	4	12.76-69	FL_10-131	Florida127	pc2_pc2	3	7.575	36	571	15.8611	47	1	11		0.234043
293	1	4	12.33-71	FL_07-134	FL_07-68	Pc2_Pc2	1	7.04	36	717	19.9167	47	1	11		0.234043
294	2	7	12.45-11	Florida127	FL_07-68	Pc2_Pc2	1	6.375	36	764	21.2222	47	1	11		0.234043
295	5	1	12.26-49	Florida127	FL_07-134	Pc2_Pc2	1	6.46	36	830	23.0556	47	1	11		0.234043
296	2	3	Winterstar	Radiance	Earlibrite	pc2_pc2	3	5.15	34	638	18.7647	45	1	11		0.244444
297	1	4	12.21-28	FL_06-38	FL_10-140	pc2_pc2	3	6.74	33	622	18.8485	44	1	11		0.25
298	3	2	FL_09-46	Winterstar	FL_05-131	pc2_pc2	3	6.95	33	702	21.2727	44	1	11		0.25
299	1	6	12.90-39	FL_10-24	11.106-44	Pc2_pc2	2	6.34	33	873	26.4545	44	1	11		0.25
300	3	2	12.31-104	FL_06-134	FL_07-102	Pc2_pc2	2	6.2	33	582	17.6364	44	1	11		0.25
301	4	3	11.83-20	FL_06-38	FL_08-10	Pc2_pc2	2	6.975	33	698	21.1515	44	1	11		0.25
302	1	1	12.55-214	FL_10-47	Florida127	pc2_pc2	3	5.85	32	553	17.2812	43	1	11		0.255814
303	5	3	12.90-38	FL_10-24	11.106-44	pc2_pc2	3	9.4	32	738	23.0625	43	1	11		0.255814
304	1	2	FL_10-24	FL_07-193	FL_07-168	Pc2_pc2	2	6.4	31	586	18.9032	42	1	11		0.261905
305	4	3	12.54-9	FL_10-157	FL_10-47	Pc2_pc2	2	11.3667	31	682	22	42	1	11		0.261905
306	3	4	12.52-20	FL_07-122	FL_09-89	Pc2_Pc2	1	8.76	31	575	18.5484	42	1	11		0.261905
307	1	5	12.68-11	FL_10-157	FL_09-89	Pc2_pc2	2	4.7	28	542	19.3571	39	1	11		0.282051
308	4	7	12.23-67	FL_09-89	FL_09-148	Pc2_Pc2	1	9.85	28	489	17.4643	39	1	11		0.282051
309	4	1	12.26-248	Florida127	FL_07-134	Pc2_pc2	2	6.76667	26	533	20.5	37	1	11		0.297297
310	1	4	12.62-23	FL_09-148	FL_10-163	Pc2_Pc2	1	7.16667	26	430	16.5385	37	1	11		0.297297
311	2	3	12.54-49	FL_10-157	FL_10-47	Pc2_pc2	2	6.3	25	523	20.92	36	1	11		0.305556
312	3	3	11.88-10	FL_09-46	FL_06-89	Pc2_pc2	2	7.06667	25	449	17.96	36	1	11		0.305556
313	1	1	12.70-55	FL_07-68	FL_10-47	Pc2_Pc2	1	8.26667	24	600	25	35	1	11		0.314286
314	1	1	11.40-12	FL_09-57	FL_07-193	Pc2_pc2	2	6.7	23	472	20.5217	34	1	11		0.323529
315	3	4	FL_09-76	Winterstar	FL_05-183	Pc2_pc2	2	9.9	22	445	20.2273	33	1	11		0.333333
316	5	7	12.56-24	FL_09-100	FL_10-175	Pc2_Pc2	1	8.825	22	412	18.7273	33	1	11		0.333333
317	5	5	12.5-97	Florida127	FL_09-100	Pc2_pc2	2	10.0333	20	427	21.35	31	1	11		0.354839
318	3	5	12.35-2	FL_10-47	FL_09-148	Pc2_Pc2	1	6.06667	20	398	19.9	31	1	11		0.354839
319	5	3	12.45-85	Florida127	FL_07-68	Pc2_pc2	2	6.16667	19	443	23.3158	30	1	11		0.366667
320	4	5	12.77-82	FL_10-47	Winterstar	pc2_pc2	3	7	17	252	14.8235	28	1	11		0.392857
321	5	1	12.18-177	Winterstar	FL_06-38	Pc2_pc2	2	6.9	16	294	18.375	27	1	11		0.407407
322	5	2	12.32-91	Winterstar	FL_07-68	Pc2_pc2	2	7.36667	13	315	24.2308	24	1	11		0.458333
323	3	4	12.90-2	FL_10-24	11.106-44	pc2_pc2	3	6.15	8	106	13.25	19	1	11		0.578947
324	2	7	12.42-41	FL_07-68	FL_07-122	Pc2_pc2	2	5.86	71	1346	18.9577	81	0	10		0.123457
325	2	4	12.93-4	FL_10-24	11.107-5	Pc2_pc2	2	5.56	56	1195	21.3393	66	1	10		0.151515
326	1	2	12.77-82	FL_10-47	Winterstar	pc2_pc2	3	6.64	51	838	16.4314	61	1	10		0.163934
327	5	5	12.61-96	FL_07-68	FL_10-157	Pc2_pc2	2	7.6	46	830	18.0435	56	1	10		0.178571
328	1	1	12.42-41	FL_07-68	FL_07-122	Pc2_pc2	2	5.7	45	973	21.6222	55	1	10		0.181818
329	4	1	12.76-69	FL_10-131	Florida127	pc2_pc2	3	8.88	40	822	20.55	50	1	10		0.2
330	5	2	12.23-67	FL_09-89	FL_09-148	Pc2_Pc2	1	8.34	40	700	17.5	50	1	10		0.2
331	2	1	12.24-60	FL_07-102	FL_09-76	pc2_pc2	3	7.3	39	680	17.4359	49	1	10		0.204082
332	2	7	12.23-71	FL_09-89	FL_09-148	Pc2_Pc2	1	7.05	37	840	22.7027	47	1	10		0.212766
333	2	4	FL_09-76	Winterstar	FL_05-183	Pc2_pc2	2	6.76667	36	718	19.9444	46	1	10		0.217391
334	3	5	11.107-24	Winterstar	FL_10-19	Pc2_pc2	2	6.64	34	599	17.6176	44	1	10		0.227273
335	2	6	12.55-230	FL_10-47	Florida127	Pc2_pc2	2	8.16	33	600	18.1818	43	1	10		0.232558
336	4	2	Winterstar	Radiance	Earlibrite	pc2_pc2	3	6.6	32	647	20.2188	42	1	10		0.238095
337	1	6	12.94-43	Winterstar	11.89-32	Pc2_pc2	2	6.36667	32	556	17.375	42	1	10		0.238095
338	3	2	12.19-114	FL_10-187	FL_09-150	Pc2_pc2	2	6.825	32	788	24.625	42	1	10		0.238095
339	3	6	12.11-129	Florida127	FL_09-134	Pc2_pc2	2	8.46667	31	605	19.5161	41	1	10		0.243902
340	5	1	11.85-58	FL_09-57	Winterstar	Pc2_pc2	2	6.8	31	707	22.8065	41	1	10		0.243902
341	5	5	FL_09-76	Winterstar	FL_05-183	Pc2_pc2	2	7.2	31	784	25.2903	41	1	10		0.243902
342	3	5	12.93-4	FL_10-24	11.107-5	Pc2_pc2	2	6	30	564	18.8	40	1	10		0.25
343	2	7	12.71-62	FL_06-89	FL_10-139	Pc2_pc2	2	5.75	28	565	20.1786	38	1	10		0.263158
344	3	1	12.35-66	FL_10-47	FL_09-148	Pc2_pc2	2	8.725	28	531	18.9643	38	1	10		0.263158
345	4	2	11.23-8	FL_07-196	Winterstar	Pc2_pc2	2	7.56	28	522	18.6429	38	1	10		0.263158
346	2	1	12.90-2	FL_10-24	11.106-44	pc2_pc2	3	7.9	27	376	13.9259	37	1	10		0.27027
347	2	6	FL_06-38	FL_01-29	FL_02-66	Pc2_pc2	2	6.86667	27	615	22.7778	37	1	10		0.27027
348	4	7	12.71-62	FL_06-89	FL_10-139	Pc2_pc2	2	7.1	27	588	21.7778	37	1	10		0.27027
349	4	6	12.85-57	FL_10-15	FL_10-47	Pc2_pc2	2	7.15	27	489	18.1111	37	1	10		0.27027
350	2	6	12.55-88	FL_10-47	Florida127	Pc2_pc2	2	8.85	26	450	17.3077	36	1	10		0.277778
351	3	3	11.107-5	Winterstar	FL_10-19	Pc2_pc2	2	6.98	26	598	23	36	1	10		0.277778
352	3	5	11.116-58	Florida127	FL_10-24	Pc2_pc2	2	7.9	26	525	20.1923	36	1	10		0.277778
353	4	7	12.24-51	FL_07-102	FL_09-76	Pc2_pc2	2	5.875	26	358	13.7692	36	1	10		0.277778
354	4	7	12.35-2	FL_10-47	FL_09-148	Pc2_Pc2	1	5	26	482	18.5385	36	1	10		0.277778
355	5	3	12.34-2	FL_10-139	FL_06-38	Pc2_Pc2	1	8.1	23	379	16.4783	33	1	10		0.30303
356	5	6	12.5-110	Florida127	FL_09-100	Pc2_pc2	2	6.9	22	561	25.5	32	1	10		0.3125
357	2	7	12.54-9	FL_10-157	FL_10-47	Pc2_pc2	2	6.625	21	403	19.1905	31	1	10		0.322581
358	4	4	FL_10-128	Pelican	Festival	Pc2_pc2	2	5.8	21	326	15.5238	31	1	10		0.322581
359	4	3	12.34-2	FL_10-139	FL_06-38	Pc2_Pc2	1	8.05	20	326	16.3	30	1	10		0.333333
360	3	6	12.18-136	Winterstar	FL_06-38	Pc2_pc2	2	7.2	19	361	19	29	1	10		0.344828
361	5	6	12.26-180	Florida127	FL_07-134	Pc2_Pc2	1	7.975	19	494	26	29	1	10		0.344828
362	1	2	12.18-153	Winterstar	FL_06-38	pc2_pc2	3	6.45	18	470	26.1111	28	1	10		0.357143
363	5	3	12.26-192	Florida127	FL_07-134	Pc2_pc2	2	8.2	18	321	17.8333	28	1	10		0.357143
364	2	5	12.26-133	Florida127	FL_07-134	Pc2_Pc2	1	6.96667	18	355	19.7222	28	1	10		0.357143
365	2	6	12.94-43	Winterstar	11.89-32	Pc2_pc2	2	7.1	17	278	16.3529	27	1	10		0.37037
366	4	7	12.56-24	FL_09-100	FL_10-175	Pc2_Pc2	1	7.375	17	315	18.5294	27	1	10		0.37037
367	3	6	12.47-116	FL_10-47	FL_10-163	Pc2_pc2	2	7.6	15	269	17.9333	25	1	10		0.4
368	2	4	12.70-64	FL_07-68	FL_10-47	Pc2_Pc2	1	8.425	14	267	19.0714	24	1	10		0.416667
369	5	2	FL_10-163	FL_06-89	Radiance	Pc2_pc2	2	7.65	13	219	16.8462	23	1	10		0.434783
370	5	4	FL_10-143	FL_07-122	Winterstar	Pc2_pc2	2	6.4	13	263	20.2308	23	1	10		0.434783
371	3	6	12.57-25	FL_09-76	FL_09-134	pc2_pc2	3	8	11	180	16.3636	21	1	10		0.47619
372	4	1	12.52-22	FL_07-122	FL_09-89	Pc2_Pc2	1	7.16667	10	215	21.5	20	1	10		0.5
373	2	2	12.35-66	FL_10-47	FL_09-148	Pc2_pc2	2	8.86	54	983	18.2037	63	1	9		0.142857
374	1	6	12.19-114	FL_10-187	FL_09-150	Pc2_pc2	2	5.775	50	1035	20.7	59	1	9		0.152542
375	4	1	FL_09-76	Winterstar	FL_05-183	Pc2_pc2	2	5.5	48	1170	24.375	57	1	9		0.157895
376	1	2	12.52-20	FL_07-122	FL_09-89	Pc2_Pc2	1	7.65	45	926	20.5778	54	1	9		0.166667
377	1	2	12.94-66	Winterstar	11.89-32	Pc2_pc2	2	6.33333	43	872	20.2791	52	1	9		0.173077
378	2	3	11.107-24	Winterstar	FL_10-19	Pc2_pc2	2	7.18	41	745	18.1707	50	1	9		0.18
379	3	7	12.23-127	FL_09-89	FL_09-148	Pc2_Pc2	1	8.275	39	648	16.6154	48	1	9		0.1875
380	4	6	12.70-47	FL_07-68	FL_10-47	Pc2_Pc2	1	6.225	37	585	15.8108	46	1	9		0.195652
381	2	6	12.91-93	10.133-98	11.106-63	Pc2_pc2	2	7.26	36	750	20.8333	45	1	9		0.2
382	3	1	12.55-100	FL_10-47	Florida127	Pc2_pc2	2	8.66667	36	786	21.8333	45	1	9		0.2
383	1	4	12.12-105	10.133-42	Winterstar	Pc2_pc2	2	7.56	35	560	16	44	1	9		0.204545
384	3	2	12.18-75	Winterstar	FL_06-38	Pc2_pc2	2	6.475	33	917	27.7879	42	1	9		0.214286
385	3	6	12.71-62	FL_06-89	FL_10-139	Pc2_pc2	2	7.93333	32	671	20.9688	41	1	9		0.219512
386	5	3	12.42-41	FL_07-68	FL_07-122	Pc2_pc2	2	8.4	32	574	17.9375	41	1	9		0.219512
387	2	6	FL_09-46	Winterstar	FL_05-131	pc2_pc2	3	5.9	31	669	21.5806	40	1	9		0.225
388	2	1	12.75-19	FL_09-150	FL_09-100	Pc2_pc2	2	7.66	30	521	17.3667	39	1	9		0.230769
389	1	7	12.76-35	FL_10-131	Florida127	Pc2_pc2	2	6.85	29	635	21.8966	38	1	9		0.236842
390	3	2	12.15-107	FL_07-102	FL_09-150	Pc2_pc2	2	7.86667	29	577	19.8966	38	1	9		0.236842
391	4	4	12.77-68	FL_10-47	Winterstar	pc2_pc2	3	8	28	520	18.5714	37	1	9		0.243243
392	5	5	12.5-85	Florida127	FL_09-100	pc2_pc2	3	7.7	28	661	23.6071	37	1	9		0.243243
393	1	3	12.27-16	FL_09-148	FL_10-187	Pc2_pc2	2	7	28	504	18	37	1	9		0.243243
394	3	7	12.53-120	FL_10-175	Florida127	Pc2_Pc2	1	6.23333	28	461	16.4643	37	1	9		0.243243
395	1	2	12.54-22	FL_10-157	FL_10-47	Pc2_pc2	2	6.8	27	353	13.0741	36	1	9		0.25
396	4	2	12.70-54	FL_07-68	FL_10-47	Pc2_pc2	2	7.5	27	467	17.2963	36	1	9		0.25
397	1	1	12.54-9	FL_10-157	FL_10-47	Pc2_pc2	2	6.2	26	529	20.3462	35	1	9		0.257143
398	1	3	12.5-85	Florida127	FL_09-100	pc2_pc2	3	8.2	25	573	22.92	34	1	9		0.264706
399	3	1	11.20-22	FL_07-150	Elyana	Pc2_Pc2	1	7.63333	24	595	24.7917	33	1	9		0.272727
400	3	7	12.55-64	FL_10-47	Florida127	Pc2_Pc2	1	6.45	24	414	17.25	33	1	9		0.272727
401	5	7	12.119-49	AU_2008-011	Festival	Pc2_Pc2	1	3.93333	23	403	17.5217	32	1	9		0.28125
402	5	3	12.70-55	FL_07-68	FL_10-47	Pc2_Pc2	1	6.3	22	453	20.5909	31	1	9		0.290323
403	2	6	12.23-67	FL_09-89	FL_09-148	Pc2_Pc2	1	9	21	390	18.5714	30	1	9		0.3
404	2	7	12.54-130	FL_10-157	FL_10-47	Pc2_pc2	2	7.95	20	437	21.85	29	1	9		0.310345
405	3	5	12.67-25	FL_09-76	FL_09-150	Pc2_Pc2	1	7.6	20	403	20.15	29	1	9		0.310345
406	4	5	12.11-129	Florida127	FL_09-134	Pc2_pc2	2	9.325	19	386	20.3158	28	1	9		0.321429
407	4	1	11.40-12	FL_09-57	FL_07-193	Pc2_pc2	2	7.55	19	423	22.2632	28	1	9		0.321429
408	5	5	12.54-22	FL_10-157	FL_10-47	Pc2_pc2	2	8.84	19	285	15	28	1	9		0.321429
409	3	3	12.45-11	Florida127	FL_07-68	Pc2_Pc2	1	6.46667	19	363	19.1053	28	1	9		0.321429
410	4	1	12.5-103	Florida127	FL_09-100	Pc2_pc2	2	5	18	395	21.9444	27	1	9		0.333333
411	4	1	FL_09-100	Elyana	Radiance	Pc2_pc2	2	8.3	18	292	16.2222	27	1	9		0.333333
412	4	4	12.55-64	FL_10-47	Florida127	Pc2_Pc2	1	8.9	18	366	20.3333	27	1	9		0.333333
413	3	1	12.70-54	FL_07-68	FL_10-47	Pc2_pc2	2	7.8	17	325	19.1176	26	1	9		0.346154
414	4	2	12.23-71	FL_09-89	FL_09-148	Pc2_Pc2	1	5.95	17	400	23.5294	26	1	9		0.346154
415	5	3	12.53-120	FL_10-175	Florida127	Pc2_Pc2	1	9.02	17	273	16.0588	26	1	9		0.346154
416	3	4	12.55-214	FL_10-47	Florida127	pc2_pc2	3	5.73333	15	283	18.8667	24	1	9		0.375
417	5	7	12.67-25	FL_09-76	FL_09-150	Pc2_Pc2	1	7.825	15	318	21.2	24	1	9		0.375
418	3	6	12.68-12	FL_10-157	FL_09-89	Pc2_pc2	2	6.7	13	262	20.1538	22	1	9		0.409091
419	5	4	12.62-22	FL_09-148	FL_10-163	Pc2_pc2	2	7.6	13	242	18.6154	22	1	9		0.409091
420	4	7	11.31-36	Winterstar	FL_07-193	pc2_pc2	3	4.45	12	212	17.6667	21	1	9		0.428571
421	2	4	12.77-151	FL_10-47	Winterstar	Pc2_pc2	2	6.95	12	222	18.5	21	1	9		0.428571
422	3	1	12.94-86	Winterstar	11.89-32	Pc2_pc2	2	7.9	11	218	19.8182	20	1	9		0.45
423	5	2	12.54-49	FL_10-157	FL_10-47	Pc2_pc2	2	9	4	75	18.75	13	1	9		0.692308
424	5	1	12.47-115	FL_10-47	FL_10-163	Pc2_pc2	2	7.35	45	881	19.5778	53	1	8		0.150943
425	1	6	12.55-69	FL_10-47	Florida127	Pc2_pc2	2	7.125	41	669	16.3171	49	1	8		0.163265
426	4	6	12.18-153	Winterstar	FL_06-38	pc2_pc2	3	6.8	40	860	21.5	48	1	8		0.166667
427	2	1	12.94-66	Winterstar	11.89-32	Pc2_pc2	2	8.2	38	735	19.3421	46	1	8		0.173913
428	4	6	12.27-45	FL_09-148	FL_10-187	Pc2_pc2	2	6.625	38	711	18.7105	46	1	8		0.173913
429	1	5	12.27-45	FL_09-148	FL_10-187	Pc2_pc2	2	7.15	37	726	19.6216	45	1	8		0.177778
430	5	3	12.91-93	10.133-98	11.106-63	Pc2_pc2	2	7.175	37	856	23.1351	45	1	8		0.177778
431	3	2	12.75-19	FL_09-150	FL_09-100	Pc2_pc2	2	6.28	36	670	18.6111	44	1	8		0.181818
432	4	3	FL_09-46	Winterstar	FL_05-131	pc2_pc2	3	6.475	35	742	21.2	43	1	8		0.186047
433	1	5	12.62-22	FL_09-148	FL_10-163	Pc2_pc2	2	7.44	35	700	20	43	1	8		0.186047
434	1	6	12.55-140	FL_10-47	Florida127	pc2_pc2	3	7.18	34	724	21.2941	42	1	8		0.190476
435	1	6	12.55-187	FL_10-47	Florida127	Pc2_pc2	2	7.35	34	694	20.4118	42	1	8		0.190476
436	2	4	12.76-35	FL_10-131	Florida127	Pc2_pc2	2	5.475	34	775	22.7941	42	1	8		0.190476
437	3	2	12.93-2	FL_10-24	11.107-5	Pc2_pc2	2	7.22	34	649	19.0882	42	1	8		0.190476
438	5	4	12.11-129	Florida127	FL_09-134	Pc2_pc2	2	8.4	34	796	23.4118	42	1	8		0.190476
439	4	7	12.67-25	FL_09-76	FL_09-150	Pc2_Pc2	1	7.8	34	605	17.7941	42	1	8		0.190476
440	5	5	12.90-2	FL_10-24	11.106-44	pc2_pc2	3	7.175	33	726	22	41	1	8		0.195122
441	5	1	12.35-66	FL_10-47	FL_09-148	Pc2_pc2	2	7.225	33	682	20.6667	41	1	8		0.195122
442	4	1	12.62-23	FL_09-148	FL_10-163	Pc2_Pc2	1	6.93333	33	593	17.9697	41	1	8		0.195122
443	5	3	12.47-5	FL_10-47	FL_10-163	Pc2_Pc2	1	10.7667	33	578	17.5152	41	1	8		0.195122
444	5	3	12.90-43	FL_10-24	11.106-44	Pc2_pc2	2	5.875	31	809	26.0968	39	1	8		0.205128
445	1	1	12.52-22	FL_07-122	FL_09-89	Pc2_Pc2	1	6.75	31	573	18.4839	39	1	8		0.205128
446	1	2	12.91-92	10.133-98	11.106-63	pc2_pc2	3	7.475	30	577	19.2333	38	1	8		0.210526
447	1	7	12.119-49	AU_2008-011	Festival	Pc2_Pc2	1	6.975	30	584	19.4667	38	1	8		0.210526
448	5	6	11.77-96	FL_07-196	FL_06-134	Pc2_Pc2	1	7	30	645	21.5	38	1	8		0.210526
449	3	1	12.90-53	FL_10-24	11.106-44	Pc2_pc2	2	6.66	29	659	22.7241	37	1	8		0.216216
450	3	7	12.32-14	Winterstar	FL_07-68	Pc2_pc2	2	7.5	29	588	20.2759	37	1	8		0.216216
451	5	5	12.77-151	FL_10-47	Winterstar	Pc2_pc2	2	8.5	29	523	18.0345	37	1	8		0.216216
452	2	4	12.15-105	FL_07-102	FL_09-150	Pc2_Pc2	1	6.65	29	492	16.9655	37	1	8		0.216216
453	4	2	12.90-62	FL_10-24	11.106-44	pc2_pc2	3	7.28	28	600	21.4286	36	1	8		0.222222
454	1	6	12.19-56	FL_10-187	FL_09-150	Pc2_Pc2	1	4.95	28	638	22.7857	36	1	8		0.222222
455	4	7	12.26-180	Florida127	FL_07-134	Pc2_Pc2	1	8.475	26	547	21.0385	34	1	8		0.235294
456	5	1	12.20-31	FL_10-175	FL_10-47	Pc2_Pc2	1	8.4	26	513	19.7308	34	1	8		0.235294
457	1	7	12.34-2	FL_10-139	FL_06-38	Pc2_Pc2	1	6.56667	25	545	21.8	33	1	8		0.242424
458	2	5	12.26-180	Florida127	FL_07-134	Pc2_Pc2	1	8.5	25	591	23.64	33	1	8		0.242424
459	5	4	12.45-11	Florida127	FL_07-68	Pc2_Pc2	1	6.76667	25	533	21.32	33	1	8		0.242424
460	2	3	12.26-135	Florida127	FL_07-134	Pc2_pc2	2	8.56	24	448	18.6667	32	1	8		0.25
461	1	7	12.55-64	FL_10-47	Florida127	Pc2_Pc2	1	8.6	23	461	20.0435	31	1	8		0.258065
462	3	6	11.58-72	Florida127	FL_09-57	Pc2_Pc2	1	7.46667	23	692	30.087	31	1	8		0.258065
463	1	5	12.32-14	Winterstar	FL_07-68	Pc2_pc2	2	6.6	22	389	17.6818	30	1	8		0.266667
464	3	2	11.40-12	FL_09-57	FL_07-193	Pc2_pc2	2	5.46667	22	466	21.1818	30	1	8		0.266667
465	4	3	12.90-53	FL_10-24	11.106-44	Pc2_pc2	2	7.46667	22	505	22.9545	30	1	8		0.266667
466	1	3	12.10-71	10.133-98	FL_07-134	Pc2_Pc2	1	7.95	22	368	16.7273	30	1	8		0.266667
467	1	5	12.77-45	FL_10-47	Winterstar	Pc2_pc2	2	6.96667	21	385	18.3333	29	1	8		0.275862
468	5	5	12.19-114	FL_10-187	FL_09-150	Pc2_pc2	2	5.23333	21	630	30	29	1	8		0.275862
469	1	5	12.45-11	Florida127	FL_07-68	Pc2_Pc2	1	4.9	21	440	20.9524	29	1	8		0.275862
470	3	2	12.20-31	FL_10-175	FL_10-47	Pc2_Pc2	1	6.96667	21	410	19.5238	29	1	8		0.275862
471	1	1	12.54-130	FL_10-157	FL_10-47	Pc2_pc2	2	8.13333	20	449	22.45	28	1	8		0.285714
472	3	2	12.5-85	Florida127	FL_09-100	pc2_pc2	3	8.5	18	454	25.2222	26	1	8		0.307692
473	4	2	12.17-62	FL_06-38	FL_07-193	Pc2_pc2	2	6.5	18	503	27.9444	26	1	8		0.307692
474	5	5	11.40-12	FL_09-57	FL_07-193	Pc2_pc2	2	6.8	18	454	25.2222	26	1	8		0.307692
475	1	4	11.77-96	FL_07-196	FL_06-134	Pc2_Pc2	1	6.725	17	409	24.0588	25	1	8		0.32
476	5	5	12.88-61	FL_10-15	FL_10-19	Pc2_Pc2	1	8.6	17	331	19.4706	25	1	8		0.32
477	2	2	12.90-53	FL_10-24	11.106-44	Pc2_pc2	2	6.4	16	279	17.4375	24	1	8		0.333333
478	2	5	12.13-89	FL_06-89	FL_06-38	Pc2_pc2	2	7.43333	15	323	21.5333	23	1	8		0.347826
479	3	2	12.47-5	FL_10-47	FL_10-163	Pc2_Pc2	1	7.4	15	266	17.7333	23	1	8		0.347826
480	3	6	12.94-43	Winterstar	11.89-32	Pc2_pc2	2	7.73333	14	248	17.7143	22	1	8		0.363636
481	3	6	12.13-89	FL_06-89	FL_06-38	Pc2_pc2	2	8.1	14	233	16.6429	22	1	8		0.363636
482	2	6	11.31-36	Winterstar	FL_07-193	pc2_pc2	3	6.875	11	228	20.7273	19	1	8		0.421053
483	1	1	12.26-180	Florida127	FL_07-134	Pc2_Pc2	1	6.46667	11	268	24.3636	19	1	8		0.421053
484	1	2	12.35-2	FL_10-47	FL_09-148	Pc2_Pc2	1	6.33333	45	975	21.6667	52	1	7		0.134615
485	2	3	12.75-77	FL_09-150	FL_09-100	Pc2_Pc2	1	5.425	43	932	21.6744	50	1	7		0.14
486	3	2	12.15-8	FL_07-102	FL_09-150	Pc2_pc2	2	7.95	42	889	21.1667	49	1	7		0.142857
487	3	2	12.24-60	FL_07-102	FL_09-76	pc2_pc2	3	8.08	38	688	18.1053	45	1	7		0.155556
488	3	4	12.23-71	FL_09-89	FL_09-148	Pc2_Pc2	1	6.73333	38	910	23.9474	45	1	7		0.155556
489	3	7	12.5-110	Florida127	FL_09-100	Pc2_pc2	2	6.68	37	783	21.1622	44	1	7		0.159091
490	5	1	12.55-72	FL_10-47	Florida127	pc2_pc2	3	9.34	36	882	24.5	43	1	7		0.162791
491	4	7	12.75-19	FL_09-150	FL_09-100	Pc2_pc2	2	6.06	36	641	17.8056	43	1	7		0.162791
492	2	3	12.55-78	FL_10-47	Florida127	Pc2_Pc2	1	9.3	36	657	18.25	43	1	7		0.162791
493	3	4	12.55-72	FL_10-47	Florida127	pc2_pc2	3	6.8	35	665	19	42	1	7		0.166667
494	2	3	12.55-69	FL_10-47	Florida127	Pc2_pc2	2	6.86	35	599	17.1143	42	1	7		0.166667
495	4	7	12.94-43	Winterstar	11.89-32	Pc2_pc2	2	7.55	35	608	17.3714	42	1	7		0.166667
496	2	7	12.32-14	Winterstar	FL_07-68	Pc2_pc2	2	6.06667	34	695	20.4412	41	1	7		0.170732
497	1	7	11.58-72	Florida127	FL_09-57	Pc2_Pc2	1	7.66667	34	1024	30.1176	41	1	7		0.170732
498	1	2	11.88-10	FL_09-46	FL_06-89	Pc2_pc2	2	6.9	33	723	21.9091	40	1	7		0.175
499	1	3	11.62-18	FL_09-150	FL_07-196	Pc2_Pc2	1	7.18	33	685	20.7576	40	1	7		0.175
500	2	5	12.74-39	FL_06-89	11.63-41	Pc2_Pc2	1	6.975	33	528	16	40	1	7		0.175
501	3	4	12.55-101	FL_10-47	Florida127	Pc2_Pc2	1	8.45	33	540	16.3636	40	1	7		0.175
502	5	4	12.5-103	Florida127	FL_09-100	Pc2_pc2	2	7.025	32	673	21.0312	39	1	7		0.179487
503	4	7	12.21-28	FL_06-38	FL_10-140	pc2_pc2	3	7.525	31	518	16.7097	38	1	7		0.184211
504	5	5	Winterstar	Radiance	Earlibrite	pc2_pc2	3	7.1	31	625	20.1613	38	1	7		0.184211
505	2	2	12.9-4	10.133-87	FL_09-148	Pc2_Pc2	1	6.14	31	536	17.2903	38	1	7		0.184211
506	1	7	12.24-60	FL_07-102	FL_09-76	pc2_pc2	3	6.325	30	554	18.4667	37	1	7		0.189189
507	2	2	12.26-162	Florida127	FL_07-134	pc2_pc2	3	7.44	30	598	19.9333	37	1	7		0.189189
508	2	4	12.27-45	FL_09-148	FL_10-187	Pc2_pc2	2	7.16	30	554	18.4667	37	1	7		0.189189
509	2	1	12.33-71	FL_07-134	FL_07-68	Pc2_Pc2	1	6.03333	30	641	21.3667	37	1	7		0.189189
510	1	4	12.11-51	Florida127	FL_09-134	pc2_pc2	3	8.36667	28	545	19.4643	35	1	7		0.2
511	2	4	12.18-153	Winterstar	FL_06-38	pc2_pc2	3	5.4	28	628	22.4286	35	1	7		0.2
512	2	5	12.32-91	Winterstar	FL_07-68	Pc2_pc2	2	4.75	28	561	20.0357	35	1	7		0.2
513	1	5	FL_07-193	FL_05-190	FL_04-61	pc2_pc2	3	7.38	27	563	20.8519	34	1	7		0.205882
514	2	4	12.94-58	Winterstar	11.89-32	pc2_pc2	3	7.3	27	475	17.5926	34	1	7		0.205882
515	2	1	12.82-44	FL_09-53	FL_07-134	pc2_pc2	3	10.2	27	527	19.5185	34	1	7		0.205882
516	4	3	12.74-39	FL_06-89	11.63-41	Pc2_Pc2	1	9.32	27	526	19.4815	34	1	7		0.205882
517	1	2	Winterstar	Radiance	Earlibrite	pc2_pc2	3	6.63333	26	591	22.7308	33	1	7		0.212121
518	5	2	12.15-105	FL_07-102	FL_09-150	Pc2_Pc2	1	6.8	26	539	20.7308	33	1	7		0.212121
519	3	2	12.91-92	10.133-98	11.106-63	pc2_pc2	3	8.475	25	427	17.08	32	1	7		0.21875
520	1	6	12.15-107	FL_07-102	FL_09-150	Pc2_pc2	2	7.23333	25	527	21.08	32	1	7		0.21875
521	5	6	12.75-19	FL_09-150	FL_09-100	Pc2_pc2	2	4.85	25	403	16.12	32	1	7		0.21875
522	2	1	12.26-49	Florida127	FL_07-134	Pc2_Pc2	1	9.12	25	511	20.44	32	1	7		0.21875
523	4	3	12.53-120	FL_10-175	Florida127	Pc2_Pc2	1	8.7	24	423	17.625	31	1	7		0.225806
524	2	2	12.17-62	FL_06-38	FL_07-193	Pc2_pc2	2	7.4	23	580	25.2174	30	1	7		0.233333
525	3	5	12.15-105	FL_07-102	FL_09-150	Pc2_Pc2	1	6.75	23	394	17.1304	30	1	7		0.233333
526	2	4	12.55-214	FL_10-47	Florida127	pc2_pc2	3	7.125	22	411	18.6818	29	1	7		0.241379
527	1	2	12.17-19	FL_06-38	FL_07-193	Pc2_pc2	2	6	21	542	25.8095	28	1	7		0.25
528	5	6	11.116-58	Florida127	FL_10-24	Pc2_pc2	2	8.4	21	631	30.0476	28	1	7		0.25
529	1	2	11.20-22	FL_07-150	Elyana	Pc2_Pc2	1	7.74	21	564	26.8571	28	1	7		0.25
530	3	1	12.26-162	Florida127	FL_07-134	pc2_pc2	3	8.3	20	464	23.2	27	1	7		0.259259
531	5	1	12.26-162	Florida127	FL_07-134	pc2_pc2	3	8.3	20	436	21.8	27	1	7		0.259259
532	2	6	11.58-72	Florida127	FL_09-57	Pc2_Pc2	1	8.03333	20	543	27.15	27	1	7		0.259259
533	3	3	12.45-85	Florida127	FL_07-68	Pc2_pc2	2	6.13333	19	402	21.1579	26	1	7		0.269231
534	3	4	12.17-62	FL_06-38	FL_07-193	Pc2_pc2	2	7.53333	19	450	23.6842	26	1	7		0.269231
535	1	2	12.94-86	Winterstar	11.89-32	Pc2_pc2	2	7.15	18	358	19.8889	25	1	7		0.28
536	2	3	11.31-54	Winterstar	FL_07-193	pc2_pc2	3	5.6	17	396	23.2941	24	1	7		0.291667
537	2	7	12.45-85	Florida127	FL_07-68	Pc2_pc2	2	9.1	17	331	19.4706	24	1	7		0.291667
538	2	4	12.119-49	AU_2008-011	Festival	Pc2_Pc2	1	8.56667	17	335	19.7059	24	1	7		0.291667
539	1	1	11.116-58	Florida127	FL_10-24	Pc2_pc2	2	5.8	16	422	26.375	23	1	7		0.304348
540	1	2	12.26-248	Florida127	FL_07-134	Pc2_pc2	2	5.3	16	410	25.625	23	1	7		0.304348
541	1	7	FL_10-143	FL_07-122	Winterstar	Pc2_pc2	2	7.46667	16	271	16.9375	23	1	7		0.304348
542	5	2	12.19-56	FL_10-187	FL_09-150	Pc2_Pc2	1	7.3	15	328	21.8667	22	1	7		0.318182
543	2	6	12.47-116	FL_10-47	FL_10-163	Pc2_pc2	2	5.35	14	220	15.7143	21	1	7		0.333333
544	4	5	12.55-220	FL_10-47	Florida127	Pc2_pc2	2	5.35	14	333	23.7857	21	1	7		0.333333
545	5	2	12.55-187	FL_10-47	Florida127	Pc2_pc2	2	5.2	14	320	22.8571	21	1	7		0.333333
546	4	2	12.18-75	Winterstar	FL_06-38	Pc2_pc2	2	6.25	13	425	32.6923	20	1	7		0.35
547	1	1	12.55-29	FL_10-47	Florida127	pc2_pc2	3	13.7	12	263	21.9167	19	1	7		0.368421
548	1	6	12.26-192	Florida127	FL_07-134	Pc2_pc2	2	7.675	12	196	16.3333	19	1	7		0.368421
549	5	7	12.55-101	FL_10-47	Florida127	Pc2_Pc2	1	8.75	12	199	16.5833	19	1	7		0.368421
550	4	6	12.68-12	FL_10-157	FL_09-89	Pc2_pc2	2	5.4	10	174	17.4	17	1	7		0.411765
551	2	3	12.77-68	FL_10-47	Winterstar	pc2_pc2	3	8.25	9	128	14.2222	16	1	7		0.4375
552	4	7	12.47-115	FL_10-47	FL_10-163	Pc2_pc2	2	7.525	6	101	16.8333	13	1	7		0.538462
553	3	5	12.18-153	Winterstar	FL_06-38	pc2_pc2	3	6	47	887	18.8723	53	1	6		0.113208
554	1	3	12.26-162	Florida127	FL_07-134	pc2_pc2	3	7.075	43	872	20.2791	49	1	6		0.122449
555	2	2	12.55-140	FL_10-47	Florida127	pc2_pc2	3	7.5	41	909	22.1707	47	1	6		0.12766
556	5	6	12.5-130	Florida127	FL_09-100	Pc2_pc2	2	8.025	38	823	21.6579	44	1	6		0.136364
557	2	7	11.31-43	Winterstar	FL_07-193	pc2_pc2	3	6.9	36	750	20.8333	42	1	6		0.142857
558	2	2	12.5-97	Florida127	FL_09-100	Pc2_pc2	2	8.8	33	707	21.4242	39	1	6		0.153846
559	1	5	11.107-5	Winterstar	FL_10-19	Pc2_pc2	2	6.8	31	619	19.9677	37	1	6		0.162162
560	2	5	12.62-23	FL_09-148	FL_10-163	Pc2_Pc2	1	5.85	31	608	19.6129	37	1	6		0.162162
561	4	6	12.26-49	Florida127	FL_07-134	Pc2_Pc2	1	8.56	31	607	19.5806	37	1	6		0.162162
562	2	7	12.62-22	FL_09-148	FL_10-163	Pc2_pc2	2	6.975	30	754	25.1333	36	1	6		0.166667
563	1	5	11.31-54	Winterstar	FL_07-193	pc2_pc2	3	6.12	29	573	19.7586	35	1	6		0.171429
564	4	1	12.55-72	FL_10-47	Florida127	pc2_pc2	3	7.06667	29	643	22.1724	35	1	6		0.171429
565	2	5	12.21-28	FL_06-38	FL_10-140	pc2_pc2	3	8.13333	28	517	18.4643	34	1	6		0.176471
566	3	6	FL_10-143	FL_07-122	Winterstar	Pc2_pc2	2	8.425	27	425	15.7407	33	1	6		0.181818
567	5	4	12.15-8	FL_07-102	FL_09-150	Pc2_pc2	2	7.36667	27	650	24.0741	33	1	6		0.181818
568	5	2	12.52-20	FL_07-122	FL_09-89	Pc2_Pc2	1	7.75	27	603	22.3333	33	1	6		0.181818
569	1	6	12.57-25	FL_09-76	FL_09-134	pc2_pc2	3	6.575	26	434	16.6923	32	1	6		0.1875
570	5	7	12.55-220	FL_10-47	Florida127	Pc2_pc2	2	6.66667	26	658	25.3077	32	1	6		0.1875
571	1	2	11.85-105	FL_09-57	Winterstar	Pc2_pc2	2	8.1	25	456	18.24	31	1	6		0.193548
572	3	1	12.54-72	FL_10-157	FL_10-47	Pc2_pc2	2	6.1	25	373	14.92	31	1	6		0.193548
573	2	6	12.11-51	Florida127	FL_09-134	pc2_pc2	3	7.55	24	423	17.625	30	1	6		0.2
574	4	2	FL_07-193	FL_05-190	FL_04-61	pc2_pc2	3	6.83333	24	574	23.9167	30	1	6		0.2
575	3	6	12.18-177	Winterstar	FL_06-38	Pc2_pc2	2	6.575	24	456	19	30	1	6		0.2
576	5	5	FL_10-64	FL_06-38	Radiance	Pc2_pc2	2	7.86667	24	520	21.6667	30	1	6		0.2
577	2	6	12.55-64	FL_10-47	Florida127	Pc2_Pc2	1	6.63333	24	493	20.5417	30	1	6		0.2
578	5	7	12.18-153	Winterstar	FL_06-38	pc2_pc2	3	6.4	23	494	21.4783	29	1	6		0.206897
579	2	2	12.15-107	FL_07-102	FL_09-150	Pc2_pc2	2	7.975	23	487	21.1739	29	1	6		0.206897
580	5	7	11.58-72	Florida127	FL_09-57	Pc2_Pc2	1	7.85	22	619	28.1364	28	1	6		0.214286
581	2	7	12.47-68	FL_10-47	FL_10-163	pc2_pc2	3	7.875	21	459	21.8571	27	1	6		0.222222
582	4	4	12.54-22	FL_10-157	FL_10-47	Pc2_pc2	2	6.525	21	310	14.7619	27	1	6		0.222222
583	4	3	12.26-192	Florida127	FL_07-134	Pc2_pc2	2	8.2	21	336	16	27	1	6		0.222222
584	5	7	12.77-11	FL_10-47	Winterstar	pc2_pc2	3	6.93333	20	398	19.9	26	1	6		0.230769
585	2	3	FL_10-24	FL_07-193	FL_07-168	Pc2_pc2	2	7.76667	20	447	22.35	26	1	6		0.230769
586	4	1	12.26-133	Florida127	FL_07-134	Pc2_Pc2	1	7.03333	20	495	24.75	26	1	6		0.230769
587	5	7	FL_09-100	Elyana	Radiance	Pc2_pc2	2	9.08	19	393	20.6842	25	1	6		0.24
588	2	5	12.19-56	FL_10-187	FL_09-150	Pc2_Pc2	1	6.625	19	359	18.8947	25	1	6		0.24
589	4	2	12.45-11	Florida127	FL_07-68	Pc2_Pc2	1	7.525	19	408	21.4737	25	1	6		0.24
590	5	7	12.33-71	FL_07-134	FL_07-68	Pc2_Pc2	1	9.5	19	363	19.1053	25	1	6		0.24
591	1	6	12.55-100	FL_10-47	Florida127	Pc2_pc2	2	7.25	18	404	22.4444	24	1	6		0.25
592	1	3	11.31-43	Winterstar	FL_07-193	pc2_pc2	3	6.125	17	275	16.1765	23	1	6		0.26087
593	3	3	12.11-51	Florida127	FL_09-134	pc2_pc2	3	8.875	17	362	21.2941	23	1	6		0.26087
594	1	4	12.70-54	FL_07-68	FL_10-47	Pc2_pc2	2	5.6	17	313	18.4118	23	1	6		0.26087
595	3	5	12.55-220	FL_10-47	Florida127	Pc2_pc2	2	7.35	17	374	22	23	1	6		0.26087
596	2	1	11.40-12	FL_09-57	FL_07-193	Pc2_pc2	2	6.86667	15	356	23.7333	21	1	6		0.285714
597	3	2	12.26-248	Florida127	FL_07-134	Pc2_pc2	2	5.6	14	292	20.8571	20	1	6		0.3
598	4	1	12.5-85	Florida127	FL_09-100	pc2_pc2	3	7.5	12	237	19.75	18	1	6		0.333333
599	1	1	12.23-71	FL_09-89	FL_09-148	Pc2_Pc2	1	6.5	10	248	24.8	16	1	6		0.375
600	2	6	12.56-24	FL_09-100	FL_10-175	Pc2_Pc2	1	5.7	9	130	14.4444	15	1	6		0.4
601	2	7	11.23-8	FL_07-196	Winterstar	Pc2_pc2	2	5.76667	41	722	17.6098	46	1	5		0.108696
602	3	2	12.75-77	FL_09-150	FL_09-100	Pc2_Pc2	1	5.16667	40	890	22.25	45	1	5		0.111111
603	5	3	12.75-77	FL_09-150	FL_09-100	Pc2_Pc2	1	6.175	40	955	23.875	45	1	5		0.111111
604	3	1	12.55-140	FL_10-47	Florida127	pc2_pc2	3	7.76667	39	925	23.7179	44	1	5		0.113636
605	2	6	12.27-89	FL_09-148	FL_10-187	Pc2_pc2	2	6.85	39	696	17.8462	44	1	5		0.113636
606	4	2	12.32-14	Winterstar	FL_07-68	Pc2_pc2	2	8.6	33	712	21.5758	38	1	5		0.131579
607	1	6	12.90-38	FL_10-24	11.106-44	pc2_pc2	3	7.525	32	747	23.3438	37	1	5		0.135135
608	1	6	12.90-53	FL_10-24	11.106-44	Pc2_pc2	2	5.3	32	657	20.5312	37	1	5		0.135135
609	2	1	12.90-62	FL_10-24	11.106-44	pc2_pc2	3	5.375	30	688	22.9333	35	1	5		0.142857
610	1	2	12.20-31	FL_10-175	FL_10-47	Pc2_Pc2	1	8.05	29	579	19.9655	34	1	5		0.147059
611	2	3	12.5-110	Florida127	FL_09-100	Pc2_pc2	2	7.2	28	679	24.25	33	1	5		0.151515
612	1	1	12.33-30	FL_07-134	FL_07-68	Pc2_Pc2	1	9.25	28	506	18.0714	33	1	5		0.151515
613	2	5	12.55-72	FL_10-47	Florida127	pc2_pc2	3	7.375	27	572	21.1852	32	1	5		0.15625
614	3	1	12.21-28	FL_06-38	FL_10-140	pc2_pc2	3	9.53333	27	544	20.1481	32	1	5		0.15625
615	4	4	12.54-49	FL_10-157	FL_10-47	Pc2_pc2	2	5.75	27	430	15.9259	32	1	5		0.15625
616	3	2	12.9-4	10.133-87	FL_09-148	Pc2_Pc2	1	8.53333	27	486	18	32	1	5		0.15625
617	3	5	12.62-22	FL_09-148	FL_10-163	Pc2_pc2	2	6.75	26	557	21.4231	31	1	5		0.16129
618	5	1	12.82-44	FL_09-53	FL_07-134	pc2_pc2	3	8.7	25	534	21.36	30	1	5		0.166667
619	2	2	12.47-115	FL_10-47	FL_10-163	Pc2_pc2	2	8.33333	25	419	16.76	30	1	5		0.166667
620	1	5	12.55-72	FL_10-47	Florida127	pc2_pc2	3	7.58	24	557	23.2083	29	1	5		0.172414
621	3	4	12.5-103	Florida127	FL_09-100	Pc2_pc2	2	7.825	24	574	23.9167	29	1	5		0.172414
622	4	3	12.9-4	10.133-87	FL_09-148	Pc2_Pc2	1	7.7	24	370	15.4167	29	1	5		0.172414
623	1	4	12.77-151	FL_10-47	Winterstar	Pc2_pc2	2	6.1	23	448	19.4783	28	1	5		0.178571
624	4	6	12.5-110	Florida127	FL_09-100	Pc2_pc2	2	7.55	23	411	17.8696	28	1	5		0.178571
625	3	4	12.77-11	FL_10-47	Winterstar	pc2_pc2	3	7.825	22	374	17	27	1	5		0.185185
626	4	4	12.94-58	Winterstar	11.89-32	pc2_pc2	3	7.22	22	351	15.9545	27	1	5		0.185185
627	1	1	12.70-55	FL_07-68	FL_10-47	Pc2_Pc2	1	7.06667	22	426	19.3636	27	1	5		0.185185
628	4	5	12.33-30	FL_07-134	FL_07-68	Pc2_Pc2	1	8.35	22	350	15.9091	27	1	5		0.185185
629	2	5	12.90-38	FL_10-24	11.106-44	pc2_pc2	3	8.03333	21	446	21.2381	26	1	5		0.192308
630	5	5	12.26-135	Florida127	FL_07-134	Pc2_pc2	2	8.86667	21	385	18.3333	26	1	5		0.192308
631	1	5	12.26-49	Florida127	FL_07-134	Pc2_Pc2	1	8.2	21	499	23.7619	26	1	5		0.192308
632	1	4	12.77-11	FL_10-47	Winterstar	pc2_pc2	3	6.4	20	394	19.7	25	1	5		0.2
633	5	7	12.55-29	FL_10-47	Florida127	pc2_pc2	3	8.175	20	349	17.45	25	1	5		0.2
634	2	7	12.68-11	FL_10-157	FL_09-89	Pc2_pc2	2	7.7	20	304	15.2	25	1	5		0.2
635	3	3	FL_10-64	FL_06-38	Radiance	Pc2_pc2	2	8.73333	20	354	17.7	25	1	5		0.2
636	2	4	12.52-20	FL_07-122	FL_09-89	Pc2_Pc2	1	9.65	20	448	22.4	25	1	5		0.2
637	3	2	12.52-22	FL_07-122	FL_09-89	Pc2_Pc2	1	7.26667	19	360	18.9474	24	1	5		0.208333
638	4	5	12.13-89	FL_06-89	FL_06-38	Pc2_pc2	2	6.8	18	417	23.1667	23	1	5		0.217391
639	5	2	12.17-19	FL_06-38	FL_07-193	Pc2_pc2	2	7.2	18	417	23.1667	23	1	5		0.217391
640	4	6	11.58-72	Florida127	FL_09-57	Pc2_Pc2	1	8.15	18	507	28.1667	23	1	5		0.217391
641	2	4	12.12-105	10.133-42	Winterstar	Pc2_pc2	2	5.83333	17	345	20.2941	22	1	5		0.227273
642	3	1	12.26-133	Florida127	FL_07-134	Pc2_Pc2	1	7.9	17	419	24.6471	22	1	5		0.227273
643	1	2	FL_10-64	FL_06-38	Radiance	Pc2_pc2	2	6.1	16	354	22.125	21	1	5		0.238095
644	2	1	12.20-31	FL_10-175	FL_10-47	Pc2_Pc2	1	7.13333	16	282	17.625	21	1	5		0.238095
645	4	4	12.94-86	Winterstar	11.89-32	Pc2_pc2	2	5.55	15	267	17.8	20	1	5		0.25
646	3	4	12.33-30	FL_07-134	FL_07-68	Pc2_Pc2	1	7.725	14	215	15.3571	19	1	5		0.263158
647	3	5	12.26-180	Florida127	FL_07-134	Pc2_Pc2	1	8.55	14	335	23.9286	19	1	5		0.263158
648	1	4	12.56-24	FL_09-100	FL_10-175	Pc2_Pc2	1	7.86667	12	229	19.0833	17	1	5		0.294118
649	2	5	12.94-86	Winterstar	11.89-32	Pc2_pc2	2	7.4	9	208	23.1111	14	1	5		0.357143
650	5	6	12.47-68	FL_10-47	FL_10-163	pc2_pc2	3	9.45	8	182	22.75	13	1	5		0.384615
651	3	6	12.23-67	FL_09-89	FL_09-148	Pc2_Pc2	1	9.375	43	841	19.5581	47	1	4		0.0851064
652	4	7	FL_10-143	FL_07-122	Winterstar	Pc2_pc2	2	5.66667	39	754	19.3333	43	1	4		0.0930233
653	1	5	12.77-45	FL_10-47	Winterstar	Pc2_pc2	2	5.725	38	702	18.4737	42	1	4		0.0952381
654	2	1	12.70-54	FL_07-68	FL_10-47	Pc2_pc2	2	7.475	36	571	15.8611	40	1	4		0.1
655	4	3	12.55-100	FL_10-47	Florida127	Pc2_pc2	2	8.28	36	621	17.25	40	1	4		0.1
656	1	2	12.5-103	Florida127	FL_09-100	Pc2_pc2	2	6.6	32	811	25.3438	36	1	4		0.111111
657	1	1	12.5-110	Florida127	FL_09-100	Pc2_pc2	2	6.16667	31	789	25.4516	35	1	4		0.114286
658	2	1	12.33-30	FL_07-134	FL_07-68	Pc2_Pc2	1	7.73333	31	649	20.9355	35	1	4		0.114286
659	3	3	12.91-93	10.133-98	11.106-63	Pc2_pc2	2	6.85	30	558	18.6	34	1	4		0.117647
660	3	1	12.10-71	10.133-98	FL_07-134	Pc2_Pc2	1	7.425	30	498	16.6	34	1	4		0.117647
661	2	1	FL_07-193	FL_05-190	FL_04-61	pc2_pc2	3	5.7	29	775	26.7241	33	1	4		0.121212
662	4	1	Florida127	Winterstar	FL_02-58	Pc2_pc2	2	9.575	28	747	26.6786	32	1	4		0.125
663	3	7	12.27-45	FL_09-148	FL_10-187	Pc2_pc2	2	6.275	27	559	20.7037	31	1	4		0.129032
664	2	1	12.52-22	FL_07-122	FL_09-89	Pc2_Pc2	1	7.625	27	532	19.7037	31	1	4		0.129032
665	4	2	12.19-114	FL_10-187	FL_09-150	Pc2_pc2	2	6.44	25	648	25.92	29	1	4		0.137931
666	3	1	12.74-39	FL_06-89	11.63-41	Pc2_Pc2	1	9.55	25	472	18.88	29	1	4		0.137931
667	3	4	12.55-29	FL_10-47	Florida127	pc2_pc2	3	8.36667	24	447	18.625	28	1	4		0.142857
668	2	3	FL_10-64	FL_06-38	Radiance	Pc2_pc2	2	6.15	24	535	22.2917	28	1	4		0.142857
669	2	3	11.85-105	FL_09-57	Winterstar	Pc2_pc2	2	7.95	22	453	20.5909	26	1	4		0.153846
670	1	5	12.53-120	FL_10-175	Florida127	Pc2_Pc2	1	6.45	22	388	17.6364	26	1	4		0.153846
671	4	5	12.15-105	FL_07-102	FL_09-150	Pc2_Pc2	1	8.15	22	412	18.7273	26	1	4		0.153846
672	5	2	12.9-4	10.133-87	FL_09-148	Pc2_Pc2	1	6.9	22	376	17.0909	26	1	4		0.153846
673	5	5	12.26-133	Florida127	FL_07-134	Pc2_Pc2	1	7.1	22	565	25.6818	26	1	4		0.153846
674	3	7	12.26-192	Florida127	FL_07-134	Pc2_pc2	2	7.16667	21	352	16.7619	25	1	4		0.16
675	1	2	12.55-101	FL_10-47	Florida127	Pc2_Pc2	1	7.175	21	389	18.5238	25	1	4		0.16
676	1	7	11.31-36	Winterstar	FL_07-193	pc2_pc2	3	6.975	20	375	18.75	24	1	4		0.166667
677	3	6	11.31-36	Winterstar	FL_07-193	pc2_pc2	3	9.05	19	357	18.7895	23	1	4		0.173913
678	2	5	11.116-58	Florida127	FL_10-24	Pc2_pc2	2	7.275	18	431	23.9444	22	1	4		0.181818
679	3	7	12.47-115	FL_10-47	FL_10-163	Pc2_pc2	2	7.275	18	366	20.3333	22	1	4		0.181818
680	5	1	12.15-107	FL_07-102	FL_09-150	Pc2_pc2	2	7.9	17	408	24	21	1	4		0.190476
681	5	1	12.68-11	FL_10-157	FL_09-89	Pc2_pc2	2	7.65	16	414	25.875	20	1	4		0.2
682	5	4	12.54-130	FL_10-157	FL_10-47	Pc2_pc2	2	7.9	16	330	20.625	20	1	4		0.2
683	3	4	12.33-71	FL_07-134	FL_07-68	Pc2_Pc2	1	5.93333	16	265	16.5625	20	1	4		0.2
684	4	5	12.76-35	FL_10-131	Florida127	Pc2_pc2	2	7.23333	15	343	22.8667	19	1	4		0.210526
685	4	4	12.77-11	FL_10-47	Winterstar	pc2_pc2	3	6.86667	14	276	19.7143	18	1	4		0.222222
686	5	7	11.31-36	Winterstar	FL_07-193	pc2_pc2	3	7.3	13	237	18.2308	17	1	4		0.235294
687	4	5	12.52-20	FL_07-122	FL_09-89	Pc2_Pc2	1	9.4	13	269	20.6923	17	1	4		0.235294
688	2	1	12.26-248	Florida127	FL_07-134	Pc2_pc2	2	8.45	12	266	22.1667	16	1	4		0.25
689	4	2	12.91-92	10.133-98	11.106-63	pc2_pc2	3	8.6	11	213	19.3636	15	1	4		0.266667
690	3	4	FL_09-100	Elyana	Radiance	Pc2_pc2	2	9.6	11	249	22.6364	15	1	4		0.266667
691	2	6	12.34-2	FL_10-139	FL_06-38	Pc2_Pc2	1	7.75	10	155	15.5	14	1	4		0.285714
692	3	3	12.68-11	FL_10-157	FL_09-89	Pc2_pc2	2	7.5	7	118	16.8571	11	1	4		0.363636
693	3	5	Winterstar	Radiance	Earlibrite	pc2_pc2	3	6.98	47	887	18.8723	50	1	3		0.06
694	4	4	FL_10-64	FL_06-38	Radiance	Pc2_pc2	2	6.3	36	746	20.7222	39	1	3		0.0769231
695	1	1	12.5-130	Florida127	FL_09-100	Pc2_pc2	2	8.16667	35	898	25.6571	38	1	3		0.0789474
696	3	6	12.42-41	FL_07-68	FL_07-122	Pc2_pc2	2	7.28	35	704	20.1143	38	1	3		0.0789474
697	4	1	12.42-41	FL_07-68	FL_07-122	Pc2_pc2	2	8.36667	34	664	19.5294	37	1	3		0.0810811
698	4	2	12.55-140	FL_10-47	Florida127	pc2_pc2	3	7.5	31	605	19.5161	34	1	3		0.0882353
699	3	5	12.77-151	FL_10-47	Winterstar	Pc2_pc2	2	6.95	31	566	18.2581	34	1	3		0.0882353
700	5	5	12.21-28	FL_06-38	FL_10-140	pc2_pc2	3	4.2	30	633	21.1	33	1	3		0.0909091
701	3	4	12.70-55	FL_07-68	FL_10-47	Pc2_Pc2	1	7.53333	30	671	22.3667	33	1	3		0.0909091
702	5	3	FL_07-193	FL_05-190	FL_04-61	pc2_pc2	3	7.84	29	691	23.8276	32	1	3		0.09375
703	1	1	12.75-19	FL_09-150	FL_09-100	Pc2_pc2	2	7.6	28	654	23.3571	31	1	3		0.0967742
704	4	3	12.15-107	FL_07-102	FL_09-150	Pc2_pc2	2	7.45	27	645	23.8889	30	1	3		0.1
705	5	7	12.27-45	FL_09-148	FL_10-187	Pc2_pc2	2	7.125	27	501	18.5556	30	1	3		0.1
706	3	3	11.62-18	FL_09-150	FL_07-196	Pc2_Pc2	1	7.22	27	543	20.1111	30	1	3		0.1
707	5	3	FL_09-46	Winterstar	FL_05-131	pc2_pc2	3	7.1	24	614	25.5833	27	1	3		0.111111
708	2	2	12.55-187	FL_10-47	Florida127	Pc2_pc2	2	4.63333	24	395	16.4583	27	1	3		0.111111
709	4	5	11.77-96	FL_07-196	FL_06-134	Pc2_Pc2	1	6.4	24	570	23.75	27	1	3		0.111111
710	4	2	12.5-97	Florida127	FL_09-100	Pc2_pc2	2	8.02	22	487	22.1364	25	1	3		0.12
711	5	3	12.13-89	FL_06-89	FL_06-38	Pc2_pc2	2	6.4	22	473	21.5	25	1	3		0.12
712	4	1	12.68-11	FL_10-157	FL_09-89	Pc2_pc2	2	7.975	20	318	15.9	23	1	3		0.130435
713	3	5	12.26-135	Florida127	FL_07-134	Pc2_pc2	2	8.15	19	368	19.3684	22	1	3		0.136364
714	5	4	11.62-18	FL_09-150	FL_07-196	Pc2_Pc2	1	7.36667	19	580	30.5263	22	1	3		0.136364
715	3	3	12.5-97	Florida127	FL_09-100	Pc2_pc2	2	8.24	18	307	17.0556	21	1	3		0.142857
716	5	3	12.74-39	FL_06-89	11.63-41	Pc2_Pc2	1	5.7	18	395	21.9444	21	1	3		0.142857
717	5	3	12.10-71	10.133-98	FL_07-134	Pc2_Pc2	1	7.55	18	389	21.6111	21	1	3		0.142857
718	2	4	12.55-220	FL_10-47	Florida127	Pc2_pc2	2	7.1	17	421	24.7647	20	1	3		0.15
719	1	3	12.5-97	Florida127	FL_09-100	Pc2_pc2	2	6.85	17	473	27.8235	20	1	3		0.15
720	3	5	11.77-96	FL_07-196	FL_06-134	Pc2_Pc2	1	6.36667	16	275	17.1875	19	1	3		0.157895
721	1	3	12.47-68	FL_10-47	FL_10-163	pc2_pc2	3	8.125	15	300	20	18	1	3		0.166667
722	4	4	11.31-43	Winterstar	FL_07-193	pc2_pc2	3	6.53333	15	285	19	18	1	3		0.166667
723	2	4	12.17-19	FL_06-38	FL_07-193	Pc2_pc2	2	8.5	13	275	21.1538	16	1	3		0.1875
724	4	5	12.77-151	FL_10-47	Winterstar	Pc2_pc2	2	7.86667	13	227	17.4615	16	1	3		0.1875
725	4	2	11.62-18	FL_09-150	FL_07-196	Pc2_Pc2	1	6.6	11	254	23.0909	14	1	3		0.214286
726	3	2	12.47-68	FL_10-47	FL_10-163	pc2_pc2	3	8.1	9	214	23.7778	12	1	3		0.25
727	1	7	12.13-89	FL_06-89	FL_06-38	Pc2_pc2	2	7.15	8	153	19.125	11	1	3		0.272727
728	4	2	12.70-55	FL_07-68	FL_10-47	Pc2_Pc2	1	6.8	6	108	18	9	1	3		0.333333
729	3	4	12.5-130	Florida127	FL_09-100	Pc2_pc2	2	7.46	33	694	21.0303	35	1	2		0.0571429
730	3	5	12.19-56	FL_10-187	FL_09-150	Pc2_Pc2	1	9.6	31	631	20.3548	33	1	2		0.0606061
731	1	2	12.26-133	Florida127	FL_07-134	Pc2_Pc2	1	7.86667	30	614	20.4667	32	1	2		0.0625
732	3	3	12.54-130	FL_10-157	FL_10-47	Pc2_pc2	2	7.3	29	622	21.4483	31	1	2		0.0645161
733	2	5	12.5-130	Florida127	FL_09-100	Pc2_pc2	2	7.83333	28	608	21.7143	30	1	2		0.0666667
734	4	6	11.31-54	Winterstar	FL_07-193	pc2_pc2	3	5.43333	27	612	22.6667	29	1	2		0.0689655
735	2	2	12.47-5	FL_10-47	FL_10-163	Pc2_Pc2	1	7.7	27	462	17.1111	29	1	2		0.0689655
736	1	7	Florida127	Winterstar	FL_02-58	Pc2_pc2	2	7.93333	26	689	26.5	28	1	2		0.0714286
737	3	5	12.26-49	Florida127	FL_07-134	Pc2_Pc2	1	8.6	25	542	21.68	27	1	2		0.0740741
738	4	3	12.55-214	FL_10-47	Florida127	pc2_pc2	3	7.5	23	411	17.8696	25	1	2		0.08
739	2	4	12.5-103	Florida127	FL_09-100	Pc2_pc2	2	7.53333	23	506	22	25	1	2		0.08
740	4	4	11.116-58	Florida127	FL_10-24	Pc2_pc2	2	6.6	23	597	25.9565	25	1	2		0.08
741	1	5	12.74-39	FL_06-89	11.63-41	Pc2_Pc2	1	6.95	21	336	16	23	1	2		0.0869565
742	5	2	12.55-140	FL_10-47	Florida127	pc2_pc2	3	8.1	20	352	17.6	22	1	2		0.0909091
743	3	2	11.85-58	FL_09-57	Winterstar	Pc2_pc2	2	6.85	20	317	15.85	22	1	2		0.0909091
744	2	3	12.77-11	FL_10-47	Winterstar	pc2_pc2	3	7.9	17	396	23.2941	19	1	2		0.105263
745	1	4	12.26-135	Florida127	FL_07-134	Pc2_pc2	2	8.2	17	298	17.5294	19	1	2		0.105263
746	3	3	12.34-2	FL_10-139	FL_06-38	Pc2_Pc2	1	9.2	16	277	17.3125	18	1	2		0.111111
747	3	1	11.31-43	Winterstar	FL_07-193	pc2_pc2	3	6.66667	15	371	24.7333	17	1	2		0.117647
748	2	1	12.5-85	Florida127	FL_09-100	pc2_pc2	3	6.3	14	325	23.2143	16	1	2		0.125
749	4	5	12.47-68	FL_10-47	FL_10-163	pc2_pc2	3	4.9	14	260	18.5714	16	1	2		0.125
750	2	2	11.85-58	FL_09-57	Winterstar	Pc2_pc2	2	7.35	14	340	24.2857	16	1	2		0.125
751	1	5	12.18-177	Winterstar	FL_06-38	Pc2_pc2	2	4.9	13	306	23.5385	15	1	2		0.133333
752	2	5	FL_09-100	Elyana	Radiance	Pc2_pc2	2	7.1	13	236	18.1538	15	1	2		0.133333
753	1	7	11.85-58	FL_09-57	Winterstar	Pc2_pc2	2	7.85	11	284	25.8182	13	1	2		0.153846
754	3	6	12.56-24	FL_09-100	FL_10-175	Pc2_Pc2	1	9.1	9	143	15.8889	11	1	2		0.181818
755	4	5	12.17-19	FL_06-38	FL_07-193	Pc2_pc2	2	7.8	4	110	27.5	6	1	2		0.333333
756	3	5	12.17-19	FL_06-38	FL_07-193	Pc2_pc2	2	8.5	2	45	22.5	4	1	2		0.5
757	2	1	12.15-8	FL_07-102	FL_09-150	Pc2_pc2	2	7.53333	38	771	20.2895	39	1	1		0.025641
758	1	1	12.82-44	FL_09-53	FL_07-134	pc2_pc2	3	8.96667	31	657	21.1935	32	1	1		0.03125
759	4	5	12.15-8	FL_07-102	FL_09-150	Pc2_pc2	2	6.875	28	565	20.1786	29	1	1		0.0344828
760	3	4	Florida127	Winterstar	FL_02-58	Pc2_pc2	2	7.9	25	672	26.88	26	1	1		0.0384615
761	4	2	11.85-58	FL_09-57	Winterstar	Pc2_pc2	2	7.75	22	468	21.2727	23	1	1		0.0434783
762	4	2	12.5-130	Florida127	FL_09-100	Pc2_pc2	2	9.43333	17	447	26.2941	18	1	1		0.0555556
763	5	1	12.52-22	FL_07-122	FL_09-89	Pc2_Pc2	1	7.8	14	255	18.2143	15	1	1		0.0666667
764	2	4	Florida127	Winterstar	FL_02-58	Pc2_pc2	2	7.93333	12	257	21.4167	13	1	1		0.0769231
765	2	2	12.19-114	FL_10-187	FL_09-150	Pc2_pc2	2	4.2	5	94	18.8	5	1	0		0
766	4	3	12.35-66	FL_10-47	FL_09-148	Pc2_pc2	2
767	5	3	12.54-9	FL_10-157	FL_10-47	Pc2_pc2	2
768	1	1	12.33-90	FL_07-134	FL_07-68	Pc2_Pc2	1
769	4	6	12.47-5	FL_10-47	FL_10-163	Pc2_Pc2	1

## Sheet: SASOutput
Dependent Variable: SSC								Dependent Variable: MktNoT MktNoT									Dependent Variable: TFN
Source	DF	Sum of Squares	Mean Square	F Value	Pr > F			Source	DF	Sum of Squares	Mean Square	F Value	Pr > F				Source	DF	Sum of Squares	Mean Square	F Value	Pr > F
Model	6	37.8239	6.30399	5.55	<.0001			Model	6	948.505	158.084	1.72	0.1146				Model	3	1026.57	342.189	2.17	0.0902
Error	751	852.526	1.13519					Error	749	69028.6	92.1611						Error	744	117317	157.684
Corrected Total	757	890.35						Corrected Total	755	69977.1							Corrected Total	747	118343
Source	DF	Type III SS	Mean Square	F Value	Pr > F			Source	DF	Type III SS	Mean Square	F Value	Pr > F				Source	DF	Type III SS	Mean Square	F Value	Pr > F
Diplo	2	10.2425	5.12126	4.51	0.0113			Rep	4	847.739	211.935	2.3	0.0573				Rep	1	86.5099	86.5099	0.55	0.4591
Rep	4	27.5516	6.8879	6.07	<.0001			Diplo	2	104.066	52.033	0.56	0.5688				Diplo	2	943.29	471.645	2.99	0.0508
Diplo	BrixT	LSMEAN Number						Diplo	MktNoT	LSMEAN Number							Diplo	FruitNoT LSMEAN	LSMEAN Number
Pc2_pc2	7.18683	2	a					Pc2_Pc2	26.5238	1	a						pc2_pc2	35.8255	3	a
pc2_pc2	7.39731	3	b					pc2_pc2	27.1591	3	a						Pc2_Pc2	35.8577	1	a
Pc2_Pc2	7.43618	1	b					Pc2_pc2	27.4152	2	a						Pc2_pc2	38.1013	2	b
Dependent Variable: MktWtT MktWtT								Dependent Variable: AveWtT AveWtT									Dependent Variable: TC
Source	DF	Sum of Squares	Mean Square	F Value	Pr > F			Source	DF	Sum of Squares	Mean Square	F Value	Pr > F				Source	DF	Sum of Squares	Mean Square	F Value	Pr > F
Model	3	265650	88549.8	2.05	0.1054			Model	3	19.0448	6.34825	0.83	0.4802				Model	3	450.498	150.166	5.86	0.0006
Error	751	3.24334e+07	43186.9					Error	742	5708.61	7.69355						Error	735	18845.1	25.6396
Corrected Total	754	3.2699e+07						Corrected Total	745	5727.66							Corrected Total	738	19295.6
Source	DF	Type III SS	Mean Square	F Value	Pr > F			Source	DF	Type III SS	Mean Square	F Value	Pr > F				Source	DF	Type III SS	Mean Square	F Value	Pr > F
Rep	1	224226	224226	5.19	0.023			Rep	1	6.98193	6.98193	0.91	0.3411				Rep	1	51.4266	51.4266	2.01	0.1571
Diplo	2	40865.3	20432.6	0.47	0.6232			Diplo	2	11.9762	5.98809	0.78	0.4595				Diplo	2	397.471	198.736	7.75	0.0005
Diplo	MktWtT	LSMEAN Number						Diplo	AveWtT	LSMEAN Number							Diplo	CullsT LSMEAN	LSMEAN Number
Pc2_Pc2	528.716	1	a					Pc2_Pc2	19.3875	1	a						Pc2_Pc2	8.98456	1	a
pc2_pc2	539.927	3	a					Pc2_pc2	19.536	2	a						pc2_pc2	9.01094	3	a
Pc2_pc2	546.321	2	a					pc2_pc2	19.7694	3	a						Pc2_pc2	10.4705	2	b
