# Supplementary material for: Pedigree-Based Analysis in a Multiparental Population of Octoploid Strawberry Reveals QTL Alleles Conferring Resistance to Phytophthora cactorum
Source: G3 (Bethesda). 2017 Jun 5;7(6):1707–19. doi: 10.1534/g3.117.042119 (PMC5473751; doi:10.1534/g3.117.042119)
Supplement: Supplementary file 18 [file 1707FileS7.zip › File S7/3 Production trait analysis/QTLgenotype Vs Production Trait -ValidationSet2014.xlsx]

## Sheet: SASInput
SN	Rep	Plot	Genotype	Female	Male	Diplo	BrixT	Btoutl	MktNoT	MNoutl	MktWtT	Mwout	AveWtT	Awout	FruitNoT	Fnout	CullsT	CTout	CullsTPer
1	1	1	13.64-7	FL_09-46	FL_10-24	Pc2_pc2	7.375		20		332		16.6		22		2		0.0909091
2	1	1	FL_10-46	FL_07-134	FL_07-68	Pc2_pc2	11.1333		12		231		19.25		17		5		0.294118
3	1	1	FL_10-89	FL_07-196	Winterstar	Pc2_pc2	10.8		15		408		27.2		16		1		0.0625
4	1	1	13.51-64	Florida127	FL_10-47	Pc2_Pc2	9.85		12		344		28.6667		16		4		0.25
5	1	1	13.41-108	FL_09-46	FL_10-153	pc2_pc2	7.25		12		263		21.9167		18		6		0.333333
6	1	1	13.50-214	Florida127	FL_10-97	Pc2_Pc2	9.4		13		261		20.0769		22		9		0.409091
7	1	1	13.55-124	FL_10-47	FL_10-153	Pc2_pc2	8.9		28		576		20.5714		38		10		0.263158
8	1	1	13.42-257	FL_10-47	0	pc2_pc2	8		18		376		20.8889		21		3		0.142857
9	1	1	13.55-20	FL_10-47	FL_10-153	Pc2_pc2	8.76667		19		310		16.3158		23		4		0.173913
10	1	1	13.56-33	FL_10-47	FL_07-193	pc2_pc2	6.3
11	1	1	13.46-88	Florida127	FL_10-24	Pc2_pc2	10.725		20		664		33.2		24		4		0.166667
12	1	1	13.48-252	FL_10-94	Florida127	pc2_pc2	9.3		18		449		24.9444		26		8		0.307692
13	1	1	13.51-162	Florida127	FL_10-47	Pc2_Pc2	9.175		25		556		22.24		33		8		0.242424
14	1	1	13.8-66	FL_10-94	FL_10-97	Pc2_Pc2	9.7		17		443		26.0588		24		7		0.291667
15	1	1	13.22-46	Florida127	11.28-34	Pc2_pc2	8.025		28		649		23.1786		39		11		0.282051
16	1	1	13.14-14	FL_10-51	FL_10-47	Pc2_pc2	11.775		18		353		19.6111		23		5		0.217391
17	1	1	13.12-148	FL_06-89	FL_09-46	pc2_pc2	7.725		20		568		28.4		24		4		0.166667
18	1	1	13.35-105	FL_10-97	FL_07-134	Pc2_pc2	7.7		25		591		23.64		32		7		0.21875
19	1	1	13.65-143	Florida127	FL_10-24	Pc2_Pc2	6.96667		22		584		26.5455		30		8		0.266667
20	1	1	13.4-83	FL_09-57	FL_09-46	Pc2_pc2	9.86667		17		455		26.7647		25		8		0.32
21	1	1	13.51-141	Florida127	FL_10-47	Pc2_pc2	9.2		20		431		21.55		25		5		0.2
22	1	1	13.4-135	FL_09-57	FL_09-46	Pc2_pc2	9.36667		19		559		29.4211		32		13		0.40625
23	1	1	13.34-95	FL_09-46	FL_10-94	pc2_pc2	7.875		20		511		25.55		27		7		0.259259
24	1	1	13.64-133	FL_09-46	FL_10-24	Pc2_pc2	8.55		33		738		22.3636		40		7		0.175
25	1	1	13.22-200	Florida127	11.28-34	pc2_pc2	7.55		20		537		26.85		24		4		0.166667
26	1	2	13.42-1	FL_10-47	0	pc2_pc2	8.6		18		339		18.8333		20		2		0.1
27	1	2	13.22-336	Florida127	11.28-34	pc2_pc2	8.325		13		371		28.5385		21		8		0.380952
28	1	2	13.51-35	Florida127	FL_10-47	Pc2_Pc2	7.2		25		724		28.96		31		6		0.193548
29	1	2	13.55-127	FL_10-47	FL_10-153	Pc2_pc2	6.375		21		609		29		31		10		0.322581
30	1	2	13.25-35	FL_06-134	FL_06-89	Pc2_pc2	7.325		31		676		21.8065		49		18		0.367347
31	1	2	13.41-67	FL_09-46	FL_10-153	Pc2_pc2	7.9		48		1040		21.6667		51		3		0.0588235
32	1	2	13.4-130	FL_09-57	FL_09-46	Pc2_pc2	10.225		18		558		31		26		8		0.307692
33	1	2	13.56-83	FL_10-47	FL_07-193	Pc2_pc2	7.475		16		342		21.375		27		11		0.407407
34	1	2	13.12-146	FL_06-89	FL_09-46	pc2_pc2	10.8		32		841		26.2812		36		4		0.111111
35	1	2	13.21-173	FL_07-102	FL_06-134	Pc2_Pc2	9.94		22		427		19.4091		31		9		0.290323
36	1	2	FL_10-153	FL_06-45	Winterstar	Pc2_pc2	7.075		15		415		27.6667		20		5		0.25
37	1	2	13.7-186	FL_10-24	FL_09-134	Pc2_pc2	8.22		28		681		24.3214		31		3		0.0967742
38	1	2	13.65-16	Florida127	FL_10-24	Pc2_pc2	8.25		21		502		23.9048		27		6		0.222222
39	1	2	13.26-131	Florida127	FL_10-153	Pc2_pc2	7.36		37		864		23.3514		40		3		0.075
40	1	2	13.52-19	FL_09-57	FL_10-47	Pc2_Pc2	10.525		15		331		22.0667		27		12		0.444444
41	1	2	13.26-126	Florida127	FL_10-153	pc2_pc2	7.54		16		333		20.8125		25		9		0.36
42	1	2	13.45-13	FL_10-97	Winterstar	Pc2_pc2	7.925		35		745		21.2857		45		10		0.222222
43	1	2	13.4-86	FL_09-57	FL_09-46	Pc2_pc2	8.875		22		593		26.9545		29		7		0.241379
44	1	3	13.22-403	Florida127	11.28-34	Pc2_pc2	7.4		29		614		21.1724		35		6		0.171429
45	1	3	13.44-82	FL_07-102	FL_10-51	Pc2_pc2	7		22		424		19.2727		29		7		0.241379
46	1	3	11.34-47	FL_07-134	FL_09-110	Pc2_Pc2	7.1		40		1057		26.425		44		4		0.0909091
47	1	3	13.64-157	FL_09-46	FL_10-24	Pc2_pc2	7.56667		29		726		25.0345		37		8		0.216216
48	1	3	13.22-499	Florida127	11.28-34	Pc2_Pc2	7.98		32		692		21.625		36		4		0.111111
49	1	3	FL_10-24	FL_07-193	FL_07-168	Pc2_pc2	8.22		18		409		22.7222		24		6		0.25
50	1	3	13.22-407	Florida127	11.28-34	Pc2_Pc2	8.925		19		570		30		24		5		0.208333
51	1	3	13.55-178	FL_10-47	FL_10-153	pc2_pc2	8.625		18		410		22.7778		24		6		0.25
52	1	3	13.51-157	Florida127	FL_10-47	Pc2_pc2	8.83333		18		500		27.7778		20		2		0.1
53	1	3	13.41-7	FL_09-46	FL_10-153	pc2_pc2	7.075		25		568		22.72		34		9		0.264706
54	1	3	13.22-158	Florida127	11.28-34	Pc2_pc2	9.3		13		394		30.3077		20		7		0.35
55	1	3	FL_06-38	FL_01-29	FL_02-66	Pc2_pc2	7.4		31		888		28.6452		41		10		0.243902
56	1	3	13.9-59	FL_09-134	FL_10-51	Pc2_pc2	6.5		18		443		24.6111		23		5		0.217391
57	1	3	13.47-188	FL_10-24	FL_07-102	Pc2_pc2	7.975		29		887		30.5862		29		0		0
58	1	3	13.66-45	FL_08-10	FL_10-24	Pc2_pc2	8.22		25		432		17.28		33		8		0.242424
59	1	3	13.4-31	FL_09-57	FL_09-46	Pc2_pc2	7.96667		33		797		24.1515		48		15		0.3125
60	1	3	13.65-140	Florida127	FL_10-24	Pc2_pc2	8.5		28		754		26.9286		41		13		0.317073
61	1	3	13.30-173	WinterDawn	FL_09-46	pc2_pc2	6.4		25		554		22.16		36		11		0.305556
62	1	3	13.19-137	FL_06-134	FL_10-51	Pc2_pc2	6.075		56		1547		27.625		69		13		0.188406
63	1	3	13.5-61	Florida127	FL_10-94	pc2_pc2	8.86667		18		598		33.2222		20		2		0.1
64	1	3	13.19-86	FL_06-134	FL_10-51	Pc2_pc2	8.56		26		516		19.8462		26		0		0
65	1	3	13.45-73	FL_10-97	Winterstar	Pc2_pc2	7.425		34		958		28.1765		41		7		0.170732
66	1	3	13.8-88	FL_10-94	FL_10-97	Pc2_Pc2	7.56667		20		447		22.35		30		10		0.333333
67	1	3	13.22-121	Florida127	11.28-34	Pc2_pc2	7.44		26		602		23.1538		27		1		0.037037
68	1	3	13.65-180	Florida127	FL_10-24	Pc2_Pc2	8.78		19		602		31.6842		32		13		0.40625
69	1	3	13.1-77	FL_10-47	FL_09-46	pc2_pc2	7.675		14		343		24.5		23		9		0.391304
70	1	4	13.53-98	WinterDawn	FL_10-47	pc2_pc2	8.7		18		352		19.5556		35		17		0.485714
71	1	4	13.4-79	FL_09-57	FL_09-46	Pc2_pc2	7.2		27		859		31.8148		35		8		0.228571
72	1	4	13.4-191	FL_09-57	FL_09-46	Pc2_pc2	6.96667		38		1002		26.3684		48		10		0.208333
73	1	4	13.41-75	FL_09-46	FL_10-153	pc2_pc2	8.63333		33		855		25.9091		43		10		0.232558
74	1	4	Florida127	Winterstar	FL_02-58	Pc2_pc2	9.6		23		812		35.3043		27		4		0.148148
75	1	4	13.41-181	FL_09-46	FL_10-153	Pc2_pc2	7.1		31		731		23.5806		46		15		0.326087
76	1	4	13.4-53	FL_09-57	FL_09-46	Pc2_pc2	7.125		28		650		23.2143		30		2		0.0666667
77	1	4	13.19-143	FL_06-134	FL_10-51	Pc2_Pc2
78	1	4	13.14-18	FL_10-51	FL_10-47	Pc2_pc2	8.63333		36		963		26.75		47		11		0.234043
79	1	4	13.48-205	FL_10-94	Florida127	pc2_pc2	9		26		737		28.3462		31		5		0.16129
80	1	4	13.47-183	FL_10-24	FL_07-102	pc2_pc2	7.23333		21		345		16.4286		32		11		0.34375
81	1	4	13.24-64	FL_07-134	FL_07-102	Pc2_Pc2	8.7		22		575		26.1364		28		6		0.214286
82	1	4	13.55-126	FL_10-47	FL_10-153	pc2_pc2	6.34		30		738		24.6		34		4		0.117647
83	1	4	13.65-89	Florida127	FL_10-24	pc2_pc2	8		30		1085		36.1667		39		9		0.230769
84	1	4	13.51-186	Florida127	FL_10-47	Pc2_pc2	9.3		23		635		27.6087		35		12		0.342857
85	1	4	13.30-225	WinterDawn	FL_09-46	pc2_pc2	6.2		43		1004		23.3488		53		10		0.188679
86	1	4	13.22-327	Florida127	11.28-34	Pc2_pc2	7.22		31		695		22.4194		38		7		0.184211
87	1	4	13.63-60	FL_10-24	FL_06-134	Pc2_Pc2	7.14		41		976		23.8049		45		4		0.0888889
88	1	4	11.83-20	FL_06-38	FL_08-10	Pc2_pc2	6.9		50		1109		22.18		68		18		0.264706
89	1	5	13.20-109	FL_10-24	FL_10-64	Pc2_Pc2	7.225		36		994		27.6111		42		6		0.142857
90	1	5	13.65-177	Florida127	FL_10-24	Pc2_pc2	7		26		652		25.0769		32		6		0.1875
91	1	5	13.4-122	FL_09-57	FL_09-46	Pc2_pc2	6.43333		38		939		24.7105		46		8		0.173913
92	1	5	13.51-207	Florida127	FL_10-47	Pc2_Pc2	6.82		32		867		27.0938		38		6		0.157895
93	1	5	13.29-66	FL_10-97	FL_10-24	Pc2_Pc2	6.25		31		819		26.4194		36		5		0.138889
94	1	5	13.24-63	FL_07-134	FL_07-102	pc2_pc2	8.3		24		621		25.875		35		11		0.314286
95	1	5	13.52-65	FL_09-57	FL_10-47	Pc2_Pc2	7		23		607		26.3913		36		13		0.361111
96	1	5	13.58-17	FL_10-97	11.107-5	Pc2_Pc2	7.5		41		916		22.3415		48		7		0.145833
97	1	5	13.54-165	Florida127	Florida127	pc2_pc2	8.16667		10		310		31		16		6		0.375
98	1	5	13.23-32	FL_10-153	FL_10-97	Pc2_pc2	6.975		36		860		23.8889		38		2		0.0526316
99	1	5	13.34-102	FL_09-46	FL_10-94	Pc2_pc2	7.75		31		776		25.0323		37		6		0.162162
100	1	5	13.6-234	FL_09-46	Florida127	Pc2_pc2	9.5		37		858		23.1892		42		5		0.119048
101	1	5	13.37-399	FL_09-46	11.28-34	Pc2_pc2	6.6		32		629		19.6562		39		7		0.179487
102	1	5	13.51-154	Florida127	FL_10-47	Pc2_pc2	9.1		19		535		28.1579		25		6		0.24
103	1	5	13.42-113	FL_10-47	0	Pc2_pc2	7.55		29		798		27.5172		34		5		0.147059
104	1	5	13.25-289	FL_06-134	FL_06-89	Pc2_Pc2	7.35		21		531		25.2857		33		12		0.363636
105	1	5	13.42-171	FL_10-47	0	pc2_pc2	8.33333		27		658		24.3704		28		1		0.0357143
106	1	5	13.4-151	FL_09-57	FL_09-46	Pc2_pc2	7.26667		22		660		30		31		9		0.290323
107	1	6	13.4-56	FL_09-57	FL_09-46	Pc2_pc2	8.2		11		238		21.6364		13		2		0.153846
108	1	6	13.41-8	FL_09-46	FL_10-153	Pc2_pc2	6.975		28		657		23.4643		37		9		0.243243
109	1	6	13.20-138	FL_10-24	FL_10-64	pc2_pc2	6.575		29		664		22.8966		38		9		0.236842
110	1	6	13.58-5	FL_10-97	11.107-5	Pc2_pc2	7.475		17		377		22.1765		21		4		0.190476
111	1	6	11.58-72	Florida127	FL_09-57	Pc2_Pc2	8.15		25		809		32.36		34		9		0.264706
112	1	6	13.55-169	FL_10-47	FL_10-153	pc2_pc2	6.65		32		910		28.4375		35		3		0.0857143
113	1	6	13.58-40	FL_10-97	11.107-5	Pc2_pc2	8.62		53		1111		20.9623		62		9		0.145161
114	1	6	11.107-5	Winterstar	FL_10-19	Pc2_pc2	6.25		29		707		24.3793		41		12		0.292683
115	1	6	13.45-10	FL_10-97	Winterstar	Pc2_pc2	7.575		33		839		25.4242		37		4		0.108108
116	1	6	13.26-124	Florida127	FL_10-153	Pc2_pc2	8.5		10		252		25.2		17		7		0.411765
117	1	6	13.54-171	Florida127	Florida127	Pc2_pc2	8.52		17		473		27.8235		22		5		0.227273
118	1	6	13.45-106	FL_10-97	Winterstar	Pc2_pc2	9.9
119	1	6	13.22-64	Florida127	11.28-34	Pc2_pc2	7.24		32		909		28.4062		35		3		0.0857143
120	1	6	13.45-211	FL_10-97	Winterstar	Pc2_pc2	7.76667		42		1066		25.381		48		6		0.125
121	1	6	13.50-226	Florida127	FL_10-97	Pc2_pc2	9.16		41		875		21.3415		45		4		0.0888889
122	1	6	13.37-144	FL_09-46	11.28-34	Pc2_pc2	7.72		37		742		20.0541		43		6		0.139535
123	1	6	13.50-124	Florida127	FL_10-97	Pc2_pc2	8.275		33		862		26.1212		39		6		0.153846
124	1	6	13.40-62	FL_07-134	FL_06-134	Pc2_pc2	8.1		33		891		27		38		5		0.131579
125	1	6	Winterstar	Radiance	Earlibrite	pc2_pc2	7.6		33		880		26.6667		40		7		0.175
126	1	6	13.26-90	Florida127	FL_10-153	Pc2_pc2	8.475		23		530		23.0435		29		6		0.206897
127	1	6	13.47-140	FL_10-24	FL_07-102	Pc2_Pc2	7.575		24		581		24.2083		29		5		0.172414
128	1	6	13.22-549	Florida127	11.28-34	Pc2_Pc2	7.86		24		630		26.25		29		5		0.172414
129	1	6	13.8-54	FL_10-94	FL_10-97	Pc2_pc2	7.2		38		851		22.3947		51		13		0.254902
130	1	6	13.54-161	Florida127	Florida127	Pc2_pc2	8		34		852		25.0588		39		5		0.128205
131	1	6	13.22-397	Florida127	11.28-34	Pc2_pc2	8.5		14		397		28.3571		17		3		0.176471
132	1	7	13.56-1	FL_10-47	FL_07-193	pc2_pc2	8.525		18		550		30.5556		20		2		0.1
133	1	7	13.6-199	FL_09-46	Florida127	pc2_pc2	7.84		26		777		29.8846		35		9		0.257143
134	1	7	13.47-58	FL_10-24	FL_07-102	Pc2_Pc2	7.125		25		739		29.56		34		9		0.264706
135	1	7	13.61-70	FL_07-193	FL_06-134	Pc2_pc2	6.025		44		1039		23.6136		51		7		0.137255
136	1	7	13.55-195	FL_10-47	FL_10-153	Pc2_pc2	6.375		20		406		20.3		28		8		0.285714
137	1	7	13.28-24	Winterstar	FL_10-24	pc2_pc2	8.275		22		623		28.3182		30		8		0.266667
138	1	7	13.37-127	FL_09-46	11.28-34	Pc2_pc2	7.85		31		732		23.6129		40		9		0.225
139	1	7	13.26-162	Florida127	FL_10-153	Pc2_pc2	7.53333		29		683		23.5517		37		8		0.216216
140	1	7	13.7-78	FL_10-24	FL_09-134	pc2_pc2	6.6		44		879		19.9773		74		30		0.405405
141	1	7	13.55-154	FL_10-47	FL_10-153	pc2_pc2	7.56667		36		852		23.6667		41		5		0.121951
142	1	7	13.60-98	FL_06-134	FL_09-57	Pc2_Pc2	8.45		17		328		19.2941		32		15		0.46875
143	1	7	13.42-78	FL_10-47	0	pc2_pc2	8.075		23		564		24.5217		34		11		0.323529
144	1	7	13.22-62	Florida127	11.28-34	pc2_pc2	9.02		30		978		32.6		40		10		0.25
145	1	7	13.70-17	FL_07-134	11.121-19	Pc2_pc2	7.26		32		834		26.0625		38		6		0.157895
146	1	7	13.47-177	FL_10-24	FL_07-102	Pc2_pc2	10.6667		19		442		23.2632		22		3		0.136364
147	1	7	13.51-103	Florida127	FL_10-47	Pc2_pc2	7.56667		24		609		25.375		28		4		0.142857
148	1	7	13.20-70	FL_10-24	FL_10-64	pc2_pc2	8		19		318		16.7368		26		7		0.269231
149	1	7	13.47-232	FL_10-24	FL_07-102	Pc2_pc2	8.75		25		524		20.96		27		2		0.0740741
150	1	7	13.44-60	FL_07-102	FL_10-51	Pc2_pc2	7.1		12		288		24		17		5		0.294118
151	1	7	13.42-5	FL_10-47	0	Pc2_pc2	8		18		328		18.2222		27		9		0.333333
152	1	7	13.56-222	FL_10-47	FL_07-193	Pc2_pc2	7.175		24		605		25.2083		27		3		0.111111
153	1	7	13.24-148	FL_07-134	FL_07-102	Pc2_pc2	7.85		14		340		24.2857		22		8		0.363636
154	1	7	13.22-412	Florida127	11.28-34	Pc2_Pc2	7.55		29		753		25.9655		38		9		0.236842
155	1	7	13.22-222	Florida127	11.28-34	Pc2_pc2	8.125		16		372		23.25		21		5		0.238095
156	1	7	11.98-41	FL_08-78	Florida127	pc2_pc2	9.1		30		840		28		34		4		0.117647
157	1	8	13.65-159	Florida127	FL_10-24	Pc2_Pc2	7.1		29		847		29.2069		36		7		0.194444
158	1	8	13.56-211	FL_10-47	FL_07-193	pc2_pc2	7.35		14		274		19.5714		23		9		0.391304
159	1	8	13.58-8	FL_10-97	11.107-5	Pc2_Pc2	5.95		23		548		23.8261		29		6		0.206897
160	1	8	13.22-445	Florida127	11.28-34	Pc2_pc2	7.5		43		1024		23.814		56		13		0.232143
161	1	8	11.116-56	Florida127	FL_10-24	pc2_pc2	8.175		25		718		28.72		31		6		0.193548
162	1	8	13.47-210	FL_10-24	FL_07-102	Pc2_Pc2	7.13333		13		307		23.6154		21		8		0.380952
163	1	8	13.23-48	FL_10-153	FL_10-97	Pc2_Pc2	8.525		40		813		20.325		49		9		0.183673
164	1	8	13.44-77	FL_07-102	FL_10-51	Pc2_pc2	8.73333		18		379		21.0556		31		13		0.419355
165	1	8	13.28-6	Winterstar	FL_10-24	pc2_pc2	7.13333		19		416		21.8947		23		4		0.173913
166	1	8	13.70-12	FL_07-134	11.121-19	pc2_pc2	9.55		25		698		27.92		28		3		0.107143
167	1	8	13.7-18	FL_10-24	FL_09-134	pc2_pc2	8.7		18		488		27.1111		25		7		0.28
168	1	8	13.42-37	FL_10-47	0	Pc2_pc2	7.74		17		358		21.0588		20		3		0.15
169	1	8	13.22-51	Florida127	11.28-34	Pc2_pc2	7.2		26		741		28.5		35		9		0.257143
170	1	8	13.82-19	AU_2008-116	Radiance	Pc2_pc2	6.46667		26		686		26.3846		35		9		0.257143
171	1	8	13.51-135	Florida127	FL_10-47	Pc2_Pc2	6.83333		18		624		34.6667		21		3		0.142857
172	1	8	11.139-10	Radiance	FL_10-1	Pc2_pc2	8.85		6		201		33.5		8		2		0.25
173	1	8	FL_10-166	FL_06-89	Radiance	Pc2_pc2	8.34		23		641		27.8696		26		3		0.115385
174	1	8	13.51-175	Florida127	FL_10-47	Pc2_Pc2	7.76		31		768		24.7742		34		3		0.0882353
175	1	8	13.47-145	FL_10-24	FL_07-102	pc2_pc2	8.46667		19		417		21.9474		24		5		0.208333
176	1	8	13.20-149	FL_10-24	FL_10-64	Pc2_pc2	9.06667		15		344		22.9333		24		9		0.375
177	1	9	13.37-173	FL_09-46	11.28-34	pc2_pc2	7.92		37		1054		28.4865		41		4		0.097561
178	1	9	13.65-107	Florida127	FL_10-24	Pc2_pc2	5.6		19		579		30.4737		27		8		0.296296
179	1	9	13.61-92	FL_07-193	FL_06-134	Pc2_pc2	7.03333		29		785		27.069		32		3		0.09375
180	1	9	13.22-330	Florida127	11.28-34	pc2_pc2	7.25		34		965		28.3824		41		7		0.170732
181	1	9	13.37-203	FL_09-46	11.28-34	pc2_pc2	8.44		33		612		18.5455		40		7		0.175
182	1	9	13.55-179	FL_10-47	FL_10-153	Pc2_pc2	7.36667		17		457		26.8824		21		4		0.190476
183	1	9	13.29-61	FL_10-97	FL_10-24	Pc2_pc2	8.05		21		509		24.2381		22		1		0.0454545
184	1	9	13.51-134	Florida127	FL_10-47	Pc2_pc2	8.075		19		557		29.3158		23		4		0.173913
185	1	9	13.29-61	FL_10-97	FL_10-24	Pc2_pc2	7.33333		20		509		25.45		24		4		0.166667
186	1	9	13.56-211	FL_10-47	FL_07-193	pc2_pc2	6.5		26		557		21.4231		33		7		0.212121
187	2	9	13.47-210	FL_10-24	FL_07-102	Pc2_Pc2	8.475		15		339		22.6		24		9		0.375
188	2	9	13.42-171	FL_10-47	0	pc2_pc2	6.925		14		441		31.5		18		4		0.222222
189	2	9	13.4-83	FL_09-57	FL_09-46	Pc2_pc2	7.76667		21		599		28.5238		22		1		0.0454545
190	2	9	13.55-127	FL_10-47	FL_10-153	Pc2_pc2	6.225		15		457		30.4667		20		5		0.25
191	2	9	13.65-89	Florida127	FL_10-24	pc2_pc2	9.1		20		635		31.75		22		2		0.0909091
192	2	9	13.47-140	FL_10-24	FL_07-102	Pc2_Pc2	7.975		31		738		23.8065		45		14		0.311111
193	2	9	13.37-127	FL_09-46	11.28-34	Pc2_pc2	8.43333		26		682		26.2308		34		8		0.235294
194	2	9	13.55-179	FL_10-47	FL_10-153	Pc2_pc2	8.525		25		576		23.04		32		7		0.21875
195	2	9	13.37-399	FL_09-46	11.28-34	Pc2_pc2	7.96		24		499		20.7917		26		2		0.0769231
196	2	9	13.51-207	Florida127	FL_10-47	Pc2_Pc2	6.86		41		1180		28.7805		49		8		0.163265
197	2	9	13.65-177	Florida127	FL_10-24	Pc2_pc2	7.75		28		660		23.5714		33		5		0.151515
198	2	9	13.7-186	FL_10-24	FL_09-134	Pc2_pc2	9.32		21		595		28.3333		24		3		0.125
199	2	9	13.48-252	FL_10-94	Florida127	pc2_pc2	9.36		23		675		29.3478		39		16		0.410256
200	2	9	13.24-148	FL_07-134	FL_07-102	Pc2_pc2	6.6		7		159		22.7143		20		13		0.65
201	2	8	FL_10-46	FL_07-134	FL_07-68	Pc2_pc2	6.92		41		1001		24.4146		50		9		0.18
202	2	8	13.65-16	Florida127	FL_10-24	Pc2_pc2	7.275		22		623		28.3182		27		5		0.185185
203	2	8	13.8-66	FL_10-94	FL_10-97	Pc2_Pc2	8.36667		15		326		21.7333		18		3		0.166667
204	2	8	13.8-88	FL_10-94	FL_10-97	Pc2_Pc2	7.88		28		645		23.0357		43		15		0.348837
205	2	8	13.4-122	FL_09-57	FL_09-46	Pc2_pc2	6.26		29		706		24.3448		38		9		0.236842
206	2	8	13.22-121	Florida127	11.28-34	Pc2_pc2	7.88		28		585		20.8929		35		7		0.2
207	2	8	13.35-105	FL_10-97	FL_07-134	Pc2_pc2	8.4		36		908		25.2222		39		3		0.0769231
208	2	8	13.51-154	Florida127	FL_10-47	Pc2_pc2	9.7		12		350		29.1667		26		14		0.538462
209	2	8	13.50-226	Florida127	FL_10-97	Pc2_pc2	8.06		29		651		22.4483		33		4		0.121212
210	2	8	13.51-162	Florida127	FL_10-47	Pc2_Pc2	7.38		24		586		24.4167		35		11		0.314286
211	2	8	13.4-79	FL_09-57	FL_09-46	Pc2_pc2	7.6		27		882		32.6667		37		10		0.27027
212	2	8	13.42-5	FL_10-47	0	Pc2_pc2	8.45		29		626		21.5862		33		4		0.121212
213	2	8	13.51-103	Florida127	FL_10-47	Pc2_pc2	7.75		27		774		28.6667		29		2		0.0689655
214	2	8	13.22-222	Florida127	11.28-34	Pc2_pc2	9.1		24		580		24.1667		33		9		0.272727
215	2	8	13.45-106	FL_10-97	Winterstar	Pc2_pc2	7.96667		23		609		26.4783		26		3		0.115385
216	2	8	13.70-17	FL_07-134	11.121-19	Pc2_pc2	7.375		37		882		23.8378		47		10		0.212766
217	2	8	13.47-177	FL_10-24	FL_07-102	Pc2_pc2	8.475		17		461		27.1176		20		3		0.15
218	2	8	13.47-232	FL_10-24	FL_07-102	Pc2_pc2	8.8		19		545		28.6842		24		5		0.208333
219	2	8	13.42-1	FL_10-47	0	pc2_pc2	7.96667		21		496		23.619		26		5		0.192308
220	2	8	13.22-412	Florida127	11.28-34	Pc2_Pc2	8.25		44		1160		26.3636		57		13		0.22807
221	2	8	13.55-195	FL_10-47	FL_10-153	Pc2_pc2	8.66667		24		513		21.375		29		5		0.172414
222	2	8	13.8-54	FL_10-94	FL_10-97	Pc2_pc2	7.08		44		1115		25.3409		55		11		0.2
223	2	8	13.55-124	FL_10-47	FL_10-153	Pc2_pc2	6.6		24		513		21.375		41		17		0.414634
224	2	7	13.55-169	FL_10-47	FL_10-153	pc2_pc2	6.66667		20		651		32.55		21		1		0.047619
225	2	7	13.52-19	FL_09-57	FL_10-47	Pc2_Pc2	8.73333		23		442		19.2174		38		15		0.394737
226	2	7	13.4-56	FL_09-57	FL_09-46	Pc2_pc2	9.06667		16		394		24.625		27		11		0.407407
227	2	7	13.4-31	FL_09-57	FL_09-46	Pc2_pc2	6.23333		23		596		25.913		30		7		0.233333
228	2	7	13.51-35	Florida127	FL_10-47	Pc2_Pc2	6.625		30		790		26.3333		37		7		0.189189
229	2	7	13.82-19	AU_2008-116	Radiance	Pc2_pc2	6.76667		29		688		23.7241		37		8		0.216216
230	2	7	13.14-14	FL_10-51	FL_10-47	Pc2_pc2	8.58		33		706		21.3939		42		9		0.214286
231	2	7	13.50-214	Florida127	FL_10-97	Pc2_Pc2	7.13333		27		850		31.4815		29		2		0.0689655
232	2	7	13.44-60	FL_07-102	FL_10-51	Pc2_pc2	9.26		21		519		24.7143		32		11		0.34375
233	2	7	13.7-18	FL_10-24	FL_09-134	pc2_pc2	8.175		31		925		29.8387		32		1		0.03125
234	2	7	13.55-127	FL_10-47	FL_10-153	Pc2_pc2	5.525		17		443		26.0588		27		10		0.37037
235	2	7	13.26-90	Florida127	FL_10-153	Pc2_pc2	7.975		21		608		28.9524		27		6		0.222222
236	2	7	13.47-183	FL_10-24	FL_07-102	pc2_pc2	9.04		34		641		18.8529		43		9		0.209302
237	2	7	13.45-73	FL_10-97	Winterstar	Pc2_pc2	7.93333		21		714		34		25		4		0.16
238	2	7	13.37-212	FL_09-46	11.28-34	Pc2_pc2	7.76667		20		441		22.05		26		6		0.230769
239	2	7	13.51-135	Florida127	FL_10-47	Pc2_Pc2	7.2		18		509		28.2778		28		10		0.357143
240	2	7	13.25-289	FL_06-134	FL_06-89	Pc2_Pc2	8.6		17		403		23.7059		26		9		0.346154
241	2	7	13.29-61	FL_10-97	FL_10-24	Pc2_pc2	7.86667		23		565		24.5652		28		5		0.178571
242	2	7	13.22-445	Florida127	11.28-34	Pc2_pc2	8.46		44		953		21.6591		49		5		0.102041
243	2	7	13.21-173	FL_07-102	FL_06-134	Pc2_Pc2	8.82		29		471		16.2414		47		18		0.382979
244	2	7	13.56-1	FL_10-47	FL_07-193	pc2_pc2	7.96667		26		744		28.6154		32		6		0.1875
245	2	7	13.42-257	FL_10-47	0	pc2_pc2	8.1		24		507		21.125		27		3		0.111111
246	2	7	11.34-47	FL_07-134	FL_09-110	Pc2_Pc2	7.65		27		597		22.1111		31		4		0.129032
247	2	6	11.98-41	FL_08-78	Florida127	pc2_pc2	8.1		27		738		27.3333		32		5		0.15625
248	2	6	13.26-131	Florida127	FL_10-153	Pc2_pc2	8.08		34		950		27.9412		39		5		0.128205
249	2	6	FL_10-166	FL_06-89	Radiance	Pc2_pc2	7.96		30		824		27.4667		38		8		0.210526
250	2	6	FL_10-89	FL_07-196	Winterstar	Pc2_pc2	8.15		17		485		28.5294		22		5		0.227273
251	2	6	11.139-10	Radiance	FL_10-1	Pc2_pc2	8.95		10		247		24.7		13		3		0.230769
252	2	6	13.37-144	FL_09-46	11.28-34	Pc2_pc2	7.02		28		646		23.0714		30		2		0.0666667
253	2	6	13.28-6	Winterstar	FL_10-24	pc2_pc2	6.66		22		421		19.1364		28		6		0.214286
254	2	6	13.25-35	FL_06-134	FL_06-89	Pc2_pc2	9.05		16		332		20.75		23		7		0.304348
255	2	6	13.22-403	Florida127	11.28-34	Pc2_pc2	7.54		22		449		20.4091		24		2		0.0833333
256	2	6	13.46-88	Florida127	FL_10-24	Pc2_pc2	9.475		23		802		34.8696		27		4		0.148148
257	2	6	13.52-65	FL_09-57	FL_10-47	Pc2_Pc2	7.475		18		454		25.2222		23		5		0.217391
258	2	6	13.37-203	FL_09-46	11.28-34	pc2_pc2	7.2		26		557		21.4231		41		15		0.365854
259	2	6	13.22-200	Florida127	11.28-34	pc2_pc2	6.725		20		607		30.35		29		9		0.310345
260	2	6	13.20-70	FL_10-24	FL_10-64	pc2_pc2	9.18		27		495		18.3333		38		11		0.289474
261	2	6	13.61-92	FL_07-193	FL_06-134	Pc2_pc2	7.72		23		674		29.3043		30		7		0.233333
262	2	5	13.4-191	FL_09-57	FL_09-46	Pc2_pc2	7.675		39		1014		26		41		2		0.0487805
263	2	5	13.42-171	FL_10-47	0	pc2_pc2	7.35		22		502		22.8182		25		3		0.12
264	2	5	13.30-225	WinterDawn	FL_09-46	pc2_pc2	6.975		46		942		20.4783		52		6		0.115385
265	2	5	FL_06-38	FL_01-29	FL_02-66	Pc2_pc2	7.625		28		775		27.6786		40		12		0.3
266	2	5	13.58-5	FL_10-97	11.107-5	Pc2_pc2	6.45		17		372		21.8824		23		6		0.26087
267	2	5	13.65-107	Florida127	FL_10-24	Pc2_pc2	6.7		26		684		26.3077		48		22		0.458333
268	2	5	13.34-102	FL_09-46	FL_10-94	Pc2_pc2	7.775		27		734		27.1852		35		8		0.228571
269	2	5	11.83-20	FL_06-38	FL_08-10	Pc2_pc2	8.725		41		985		24.0244		53		12		0.226415
270	2	5	11.116-56	Florida127	FL_10-24	pc2_pc2	9.2		29		1007		34.7241		37		8		0.216216
271	2	5	13.26-124	Florida127	FL_10-153	Pc2_pc2	7.13333		11		333		30.2727		17		6		0.352941
272	2	5	13.47-145	FL_10-24	FL_07-102	pc2_pc2	9.36667		7		165		23.5714		17		10		0.588235
273	2	5	13.51-175	Florida127	FL_10-47	Pc2_Pc2	7.725		40		1005		25.125		46		6		0.130435
274	2	5	13.6-234	FL_09-46	Florida127	Pc2_pc2	8.45		34		924		27.1765		44		10		0.227273
275	2	5	13.54-171	Florida127	Florida127	Pc2_pc2	8.175		20		701		35.05		25		5		0.2
276	2	5	13.45-10	FL_10-97	Winterstar	Pc2_pc2	6.26667		21		592		28.1905		27		6		0.222222
277	2	5	11.107-5	Winterstar	FL_10-19	Pc2_pc2	7.275		36		912		25.3333		55		19		0.345455
278	2	5	13.41-8	FL_09-46	FL_10-153	Pc2_pc2	7.3		24		566		23.5833		34		10		0.294118
279	2	5	13.44-77	FL_07-102	FL_10-51	Pc2_pc2	9.875		18		511		28.3889		26		8		0.307692
280	2	5	13.58-8	FL_10-97	11.107-5	Pc2_Pc2	6.48		37		913		24.6757		39		2		0.0512821
281	2	5	13.47-210	FL_10-24	FL_07-102	Pc2_Pc2	8.4		21		448		21.3333		28		7		0.25
282	2	5	13.65-159	Florida127	FL_10-24	Pc2_Pc2	7.225		22		532		24.1818		26		4		0.153846
283	2	5	13.56-211	FL_10-47	FL_07-193	pc2_pc2	7.65		26		674		25.9231		40		14		0.35
284	2	5	13.20-138	FL_10-24	FL_10-64	pc2_pc2	7.95		37		808		21.8378		41		4		0.097561
285	2	5	13.37-127	FL_09-46	11.28-34	Pc2_pc2	8.2		39		836		21.4359		53		14		0.264151
286	2	5	13.26-162	Florida127	FL_10-153	Pc2_pc2	7.325		24		684		28.5		30		6		0.2
287	2	5	13.28-24	Winterstar	FL_10-24	pc2_pc2	8.83333		14		377		26.9286		26		12		0.461538
288	2	5	13.26-126	Florida127	FL_10-153	pc2_pc2	6.5		33		719		21.7879		45		12		0.266667
289	2	5	Winterstar	Radiance	Earlibrite	pc2_pc2	7.5		20		676		33.8		23		3		0.130435
290	2	5	13.54-161	Florida127	Florida127	Pc2_pc2	7.42		32		935		29.2188		35		3		0.0857143
291	2	4	13.51-141	Florida127	FL_10-47	Pc2_pc2	7.7		18		450		25		23		5		0.217391
292	2	4	13.23-48	FL_10-153	FL_10-97	Pc2_Pc2	7.625		22		416		18.9091		26		4		0.153846
293	2	4	13.22-336	Florida127	11.28-34	pc2_pc2	8.96		31		982		31.6774		31		0		0
294	2	4	13.29-66	FL_10-97	FL_10-24	Pc2_Pc2	7.5		20		546		27.3		24		4		0.166667
295	2	4	13.41-67	FL_09-46	FL_10-153	Pc2_pc2	7.6		51		1148		22.5098		57		6		0.105263
296	2	4	13.4-130	FL_09-57	FL_09-46	Pc2_pc2	8.075		20		607		30.35		34		14		0.411765
297	2	4	13.48-205	FL_10-94	Florida127	pc2_pc2	10.125		24		610		25.4167		28		4		0.142857
298	2	4	13.55-154	FL_10-47	FL_10-153	pc2_pc2	7.2		13		313		24.0769		18		5		0.277778
299	2	4	13.22-397	Florida127	11.28-34	Pc2_pc2	8.22		21		586		27.9048		30		9		0.3
300	2	4	13.45-211	FL_10-97	Winterstar	Pc2_pc2	7		40		897		22.425		49		9		0.183673
301	2	4	13.4-83	FL_09-57	FL_09-46	Pc2_pc2	6.9		29		755		26.0345		41		12		0.292683
302	2	4	13.34-95	FL_09-46	FL_10-94	pc2_pc2	8.52		22		571		25.9545		25		3		0.12
303	2	4	13.19-86	FL_06-134	FL_10-51	Pc2_pc2	7.7		15		277		18.4667		21		6		0.285714
304	2	4	13.22-64	Florida127	11.28-34	Pc2_pc2	7.66		35		1023		29.2286		40		5		0.125
305	2	4	13.51-64	Florida127	FL_10-47	Pc2_Pc2	7.03333		33		960		29.0909		40		7		0.175
306	2	4	13.56-33	FL_10-47	FL_07-193	pc2_pc2	8.36667		20		433		21.65		25		5		0.2
307	2	4	13.55-20	FL_10-47	FL_10-153	Pc2_pc2	7.36667		42		779		18.5476		46		4		0.0869565
308	2	4	13.65-143	Florida127	FL_10-24	Pc2_Pc2	6.025		24		425		17.7083		37		13		0.351351
309	2	4	13.22-46	Florida127	11.28-34	Pc2_pc2	7.425		32		891		27.8438		43		11		0.255814
310	2	4	13.30-173	WinterDawn	FL_09-46	pc2_pc2	6.74		35		853		24.3714		58		23		0.396552
311	2	4	13.65-180	Florida127	FL_10-24	Pc2_Pc2	8.025		28		762		27.2143		32		4		0.125
312	2	4	FL_10-153	FL_06-45	Winterstar	Pc2_pc2	8.1		13		350		26.9231		19		6		0.315789
313	2	4	13.55-126	FL_10-47	FL_10-153	pc2_pc2	6.8		31		740		23.871		40		9		0.225
314	2	4	13.55-179	FL_10-47	FL_10-153	Pc2_pc2	6.525		23		576		25.0435		30		7		0.233333
315	2	4	13.47-188	FL_10-24	FL_07-102	Pc2_pc2	7.7		33		918		27.8182		39		6		0.153846
316	2	4	13.64-133	FL_09-46	FL_10-24	Pc2_pc2	7.075		34		868		25.5294		41		7		0.170732
317	2	3	13.56-222	FL_10-47	FL_07-193	Pc2_pc2	7.4		18		483		26.8333		26		8		0.307692
318	2	3	13.56-83	FL_10-47	FL_07-193	Pc2_pc2
319	2	3	13.6-199	FL_09-46	Florida127	pc2_pc2	8.15		17		625		36.7647		27		10		0.37037
320	2	3	13.41-75	FL_09-46	FL_10-153	pc2_pc2	7.42		34		717		21.0882		39		5		0.128205
321	2	3	13.65-89	Florida127	FL_10-24	pc2_pc2	7.375		13		419		32.2308		20		7		0.35
322	2	3	13.22-499	Florida127	11.28-34	Pc2_Pc2	7.52		27		677		25.0741		34		7		0.205882
323	2	3	13.55-178	FL_10-47	FL_10-153	pc2_pc2	8.025		27		572		21.1852		35		8		0.228571
324	2	3	13.9-59	FL_09-134	FL_10-51	Pc2_pc2	6.8		34		854		25.1176		37		3		0.0810811
325	2	3	13.22-407	Florida127	11.28-34	Pc2_Pc2	8.33333		11		308		28		12		1		0.0833333
326	2	3	13.1-77	FL_10-47	FL_09-46	pc2_pc2	7.625		20		533		26.65		23		3		0.130435
327	2	3	13.24-63	FL_07-134	FL_07-102	pc2_pc2	8.7		17		459		27		20		3		0.15
328	2	3	13.45-13	FL_10-97	Winterstar	Pc2_pc2	7.4		16		304		19		23		7		0.304348
329	2	3	13.61-70	FL_07-193	FL_06-134	Pc2_pc2	7.7		19		418		22		31		12		0.387097
330	2	3	13.4-151	FL_09-57	FL_09-46	Pc2_pc2	6.66667		18		515		28.6111		26		8		0.307692
331	2	3	13.64-7	FL_09-46	FL_10-24	Pc2_pc2	7.83333		19		547		28.7895		26		7		0.269231
332	2	2	13.12-146	FL_06-89	FL_09-46	pc2_pc2	7.075		38		1032		27.1579		43		5		0.116279
333	2	2	13.47-140	FL_10-24	FL_07-102	Pc2_Pc2	8.85		14		347		24.7857		19		5		0.263158
334	2	2	13.4-135	FL_09-57	FL_09-46	Pc2_pc2	7.8		17		436		25.6471		40		23		0.575
335	2	2	13.51-186	Florida127	FL_10-47	Pc2_pc2	7.675		25		567		22.68		33		8		0.242424
336	2	2	13.4-53	FL_09-57	FL_09-46	Pc2_pc2	8.73333		17		420		24.7059		27		10		0.37037
337	2	2	13.41-181	FL_09-46	FL_10-153	Pc2_pc2	6.475		16		310		19.375		31		15		0.483871
338	2	2	13.22-62	Florida127	11.28-34	pc2_pc2	7.56667		19		697		36.6842		23		4		0.173913
339	2	2	13.7-78	FL_10-24	FL_09-134	pc2_pc2	8.075		39		751		19.2564		60		21		0.35
340	2	2	13.42-78	FL_10-47	0	pc2_pc2	7.575		22		437		19.8636		31		9		0.290323
341	2	2	13.22-330	Florida127	11.28-34	pc2_pc2	7.1		33		960		29.0909		44		11		0.25
342	2	2	13.60-98	FL_06-134	FL_09-57	Pc2_Pc2	9.66667		9		209		23.2222		24		15		0.625
343	2	2	13.37-399	FL_09-46	11.28-34	Pc2_pc2	7.28		33		676		20.4848		38		5		0.131579
344	2	2	13.42-37	FL_10-47	0	Pc2_pc2	8.46667		22		447		20.3182		28		6		0.214286
345	2	2	13.42-113	FL_10-47	0	Pc2_pc2	7.175		14		362		25.8571		21		7		0.333333
346	2	2	13.51-134	Florida127	FL_10-47	Pc2_pc2	8.68		31		899		29		34		3		0.0882353
347	2	2	13.44-82	FL_07-102	FL_10-51	Pc2_pc2	9.06667		22		485		22.0455		29		7		0.241379
348	2	2	13.22-327	Florida127	11.28-34	Pc2_pc2	7.72		22		479		21.7727		36		14		0.388889
349	2	2	FL_10-24	FL_07-193	FL_07-168	Pc2_pc2	6.95		18		338		18.7778		26		8		0.307692
350	2	2	13.14-18	FL_10-51	FL_10-47	Pc2_pc2	8.14		26		644		24.7692		37		11		0.297297
351	2	2	13.47-58	FL_10-24	FL_07-102	Pc2_Pc2	8.45		17		437		25.7059		26		9		0.346154
352	2	2	13.19-143	FL_06-134	FL_10-51	Pc2_Pc2	8.9		19		461		24.2632		31		12		0.387097
353	2	2	13.22-158	Florida127	11.28-34	Pc2_pc2	7.52		20		580		29		24		4		0.166667
354	2	2	13.19-137	FL_06-134	FL_10-51	Pc2_pc2	6.95		50		1552		31.04		64		14		0.21875
355	2	1	13.51-157	Florida127	FL_10-47	Pc2_pc2	8.875		20		518		25.9		25		5		0.2
356	2	1	13.40-62	FL_07-134	FL_06-134	Pc2_pc2	8.725		27		693		25.6667		37		10		0.27027
357	2	1	13.50-124	Florida127	FL_10-97	Pc2_pc2	8.2		7		214		30.5714		11		4		0.363636
358	2	1	13.41-7	FL_09-46	FL_10-153	pc2_pc2	6.26667		14		350		25		20		6		0.3
359	2	1	13.41-108	FL_09-46	FL_10-153	pc2_pc2	8.925		20		459		22.95		23		3		0.130435
360	2	1	13.54-165	Florida127	Florida127	pc2_pc2	9.25		11		254		23.0909		24		13		0.541667
361	2	1	13.24-64	FL_07-134	FL_07-102	Pc2_Pc2	9.2		19		491		25.8421		28		9		0.321429
362	2	1	13.20-149	FL_10-24	FL_10-64	Pc2_pc2	8.35		18		406		22.5556		32		14		0.4375
363	2	1	13.37-173	FL_09-46	11.28-34	pc2_pc2	8.1		19		522		27.4737		24		5		0.208333
364	2	1	13.70-12	FL_07-134	11.121-19	pc2_pc2	9.15		21		532		25.3333		29		8		0.275862
365	2	1	13.65-140	Florida127	FL_10-24	Pc2_pc2	8.3		15		408		27.2		37		22		0.594595
366	2	1	13.12-148	FL_06-89	FL_09-46	pc2_pc2	8.925		13		494		38		18		5		0.277778
367	2	1	13.58-40	FL_10-97	11.107-5	Pc2_pc2	8.53333		14		265		18.9286		22		8		0.363636
368	2	1	13.58-17	FL_10-97	11.107-5	Pc2_Pc2	8.075		31		755		24.3548		43		12		0.27907
369	2	1	13.23-32	FL_10-153	FL_10-97	Pc2_pc2	6.8		29		692		23.8621		40		11		0.275
370	2	1	13.66-45	FL_08-10	FL_10-24	Pc2_pc2	8.76		28		564		20.1429		46		18		0.391304
371	2	1	13.63-60	FL_10-24	FL_06-134	Pc2_Pc2	7.86667		19		342		18		28		9		0.321429
372	2	1	Florida127	Winterstar	FL_02-58	Pc2_pc2	9.35		20		460		23		23		3		0.130435
373	2	1	11.58-72	Florida127	FL_09-57	Pc2_Pc2	6		12		244		20.3333		19		7		0.368421
374	2	1	13.4-86	FL_09-57	FL_09-46	Pc2_pc2	9.25		13		266		20.4615		21		8		0.380952
375	2	1	13.20-109	FL_10-24	FL_10-64	Pc2_Pc2	8.65		16		322		20.125		18		2		0.111111
376	2	1	13.5-61	Florida127	FL_10-94	pc2_pc2	9.84		19		431		22.6842		25		6		0.24
377	2	1	13.53-98	WinterDawn	FL_10-47	pc2_pc2	8.36667		14		259		18.5		27		13		0.481481
378	2	1	13.22-51	Florida127	11.28-34	Pc2_pc2	7.8		14		270		19.2857		21		7		0.333333
379	2	1	13.22-549	Florida127	11.28-34	Pc2_Pc2	8.275		15		285		19		22		7		0.318182
380	2	1	13.64-157	FL_09-46	FL_10-24	Pc2_pc2	9.7		23		451		19.6087		30		7		0.233333
381	3	1	13.55-124	FL_10-47	FL_10-153	Pc2_pc2	8.225		30		724		24.1333		41		11		0.268293
382	3	1	13.22-62	Florida127	11.28-34	pc2_pc2	9.95		30		878		29.2667		40		10		0.25
383	3	1	13.50-214	Florida127	FL_10-97	Pc2_Pc2	9.925		21		594		28.2857		24		3		0.125
384	3	1	13.51-207	Florida127	FL_10-47	Pc2_Pc2	9.575		37		929		25.1081		44		7		0.159091
385	3	1	13.47-232	FL_10-24	FL_07-102	Pc2_pc2	8.18		16		324		20.25		24		8		0.333333
386	3	1	13.45-13	FL_10-97	Winterstar	Pc2_pc2	9.175		25		534		21.36		33		8		0.242424
387	3	1	11.107-5	Winterstar	FL_10-19	Pc2_pc2	7.525		24		559		23.2917		40		16		0.4
388	3	1	13.51-186	Florida127	FL_10-47	Pc2_pc2	8.825		23		610		26.5217		29		6		0.206897
389	3	1	13.37-127	FL_09-46	11.28-34	Pc2_pc2	9.66		24		514		21.4167		41		17		0.414634
390	3	1	13.28-24	Winterstar	FL_10-24	pc2_pc2	8.125		32		874		27.3125		42		10		0.238095
391	3	1	13.56-222	FL_10-47	FL_07-193	Pc2_pc2	7.8		35		807		23.0571		46		11		0.23913
392	3	1	13.45-211	FL_10-97	Winterstar	Pc2_pc2	7.4		24		569		23.7083		31		7		0.225806
393	3	1	13.22-397	Florida127	11.28-34	Pc2_pc2	8.675		44		1053		23.9318		48		4		0.0833333
394	3	1	13.64-7	FL_09-46	FL_10-24	Pc2_pc2	7.4		7		197		28.1429		22		15		0.681818
395	3	1	FL_10-24	FL_07-193	FL_07-168	Pc2_pc2	8.5		25		705		28.2		33		8		0.242424
396	3	1	13.45-10	FL_10-97	Winterstar	Pc2_pc2	8.03333		25		635		25.4		31		6		0.193548
397	3	1	13.51-162	Florida127	FL_10-47	Pc2_Pc2	8.4		30		691		23.0333		39		9		0.230769
398	3	1	13.41-8	FL_09-46	FL_10-153	Pc2_pc2	7.06667		17		369		21.7059		26		9		0.346154
399	3	1	13.47-140	FL_10-24	FL_07-102	Pc2_Pc2	7.6		10		254		25.4		18		8		0.444444
400	3	1	13.20-138	FL_10-24	FL_10-64	pc2_pc2	7.45		30		623		20.7667		32		2		0.0625
401	3	2	13.65-143	Florida127	FL_10-24	Pc2_Pc2	6.025		26		576		22.1538		35		9		0.257143
402	3	2	13.53-98	WinterDawn	FL_10-47	pc2_pc2	7.9		18		404		22.4444		40		22		0.55
403	3	2	13.37-144	FL_09-46	11.28-34	Pc2_pc2	6.875		43		779		18.1163		45		2		0.0444444
404	3	2	13.47-188	FL_10-24	FL_07-102	Pc2_pc2	7.5		23		585		25.4348		26		3		0.115385
405	3	2	13.51-103	Florida127	FL_10-47	Pc2_pc2	6.6		23		767		33.3478		29		6		0.206897
406	3	2	13.58-40	FL_10-97	11.107-5	Pc2_pc2	7.62		50		1054		21.08		66		16		0.242424
407	3	2	13.20-70	FL_10-24	FL_10-64	pc2_pc2	7.76667		17		320		18.8235		27		10		0.37037
408	3	2	13.4-130	FL_09-57	FL_09-46	Pc2_pc2	9.525		23		675		29.3478		35		12		0.342857
409	3	2	13.23-48	FL_10-153	FL_10-97	Pc2_Pc2	7		32		718		22.4375		39		7		0.179487
410	3	2	13.41-67	FL_09-46	FL_10-153	Pc2_pc2	7.5		35		891		25.4571		46		11		0.23913
411	3	2	13.56-83	FL_10-47	FL_07-193	Pc2_pc2	8.45		19		525		27.6316		25		6		0.24
412	3	2	FL_10-153	FL_06-45	Winterstar	Pc2_pc2	7.1		22		631		28.6818		37		15		0.405405
413	3	2	13.19-86	FL_06-134	FL_10-51	Pc2_pc2	8.68		47		992		21.1064		56		9		0.160714
414	3	2	13.42-5	FL_10-47	0	Pc2_pc2	8.8		16		336		21		21		5		0.238095
415	3	2	13.41-108	FL_09-46	FL_10-153	pc2_pc2	8.1		17		438		25.7647		22		5		0.227273
416	3	2	13.4-56	FL_09-57	FL_09-46	Pc2_pc2	8.86		30		922		30.7333		36		6		0.166667
417	3	2	13.45-73	FL_10-97	Winterstar	Pc2_pc2	7.875		35		944		26.9714		39		4		0.102564
418	3	2	13.30-225	WinterDawn	FL_09-46	pc2_pc2	6.25		44		941		21.3864		52		8		0.153846
419	3	2	13.34-102	FL_09-46	FL_10-94	Pc2_pc2	8.375		25		628		25.12		34		9		0.264706
420	3	2	13.26-162	Florida127	FL_10-153	Pc2_pc2	8.3		29		720		24.8276		37		8		0.216216
421	3	2	13.35-105	FL_10-97	FL_07-134	Pc2_pc2	7.84		39		1015		26.0256		51		12		0.235294
422	3	2	13.22-445	Florida127	11.28-34	Pc2_pc2	6.85		31		676		21.8065		43		12		0.27907
423	3	2	13.6-234	FL_09-46	Florida127	Pc2_pc2	7.975		29		754		26		36		7		0.194444
424	3	2	13.54-165	Florida127	Florida127	pc2_pc2	9.275		16		461		28.8125		21		5		0.238095
425	3	2	13.22-46	Florida127	11.28-34	Pc2_pc2	6.95		27		698		25.8519		36		9		0.25
426	3	2	13.22-499	Florida127	11.28-34	Pc2_Pc2	7.62		47		1214		25.8298		50		3		0.06
427	3	2	13.60-98	FL_06-134	FL_09-57	Pc2_Pc2	7.9		14		390		27.8571		31		17		0.548387
428	3	2	13.58-5	FL_10-97	11.107-5	Pc2_pc2	6.28		34		925		27.2059		38		4		0.105263
429	3	2	13.20-109	FL_10-24	FL_10-64	Pc2_Pc2	6.525		26		642		24.6923		40		14		0.35
430	3	3	13.54-171	Florida127	Florida127	Pc2_pc2	6.7		23		639		27.7826		37		14		0.378378
431	3	3	11.116-56	Florida127	FL_10-24	pc2_pc2	7.8		9		195		21.6667		18		9		0.5
432	3	3	13.26-124	Florida127	FL_10-153	Pc2_pc2	6.85		33		867		26.2727		44		11		0.25
433	3	3	13.51-141	Florida127	FL_10-47	Pc2_pc2	8.86667		24		465		19.375		30		6		0.2
434	3	3	13.65-177	Florida127	FL_10-24	Pc2_pc2	7.46		28		640		22.8571		37		9		0.243243
435	3	3	13.4-83	FL_09-57	FL_09-46	Pc2_pc2	7.025		23		561		24.3913		33		10		0.30303
436	3	3	13.8-66	FL_10-94	FL_10-97	Pc2_Pc2	8.75		18		387		21.5		22		4		0.181818
437	3	3	13.55-20	FL_10-47	FL_10-153	Pc2_pc2	6.78		45		899		19.9778		53		8		0.150943
438	3	3	13.55-195	FL_10-47	FL_10-153	Pc2_pc2	7.1		15		340		22.6667		23		8		0.347826
439	3	3	13.4-151	FL_09-57	FL_09-46	Pc2_pc2	6.65		26		699		26.8846		41		15		0.365854
440	3	3	13.55-154	FL_10-47	FL_10-153	pc2_pc2	7.625		28		627		22.3929		37		9		0.243243
441	3	3	11.58-72	Florida127	FL_09-57	Pc2_Pc2	7.25		14		450		32.1429		24		10		0.416667
442	3	3	13.44-77	FL_07-102	FL_10-51	Pc2_pc2	7		14		336		24		18		4		0.222222
443	3	3	13.55-169	FL_10-47	FL_10-153	pc2_pc2	7.2		24		612		25.5		26		2		0.0769231
444	3	3	13.56-211	FL_10-47	FL_07-193	pc2_pc2	7.2		30		702		23.4		35		5		0.142857
445	3	3	13.55-127	FL_10-47	FL_10-153	Pc2_pc2	8.275		16		473		29.5625		24		8		0.333333
446	3	3	13.41-75	FL_09-46	FL_10-153	pc2_pc2	7.275		67		1403		20.9403		76		9		0.118421
447	3	3	13.55-179	FL_10-47	FL_10-153	Pc2_pc2	6.3		11		301		27.3636		15		4		0.266667
448	3	3	13.55-126	FL_10-47	FL_10-153	pc2_pc2	6.5		20		446		22.3		22		2		0.0909091
449	3	3	13.42-78	FL_10-47	0	pc2_pc2	7.95		30		530		17.6667		44		14		0.318182
450	3	4	13.37-173	FL_09-46	11.28-34	pc2_pc2	7.28		44		1143		25.9773		50		6		0.12
451	3	4	13.22-403	Florida127	11.28-34	Pc2_pc2	7.13333		22		477		21.6818		31		9		0.290323
452	3	4	13.5-61	Florida127	FL_10-94	pc2_pc2	8.55		32		798		24.9375		38		6		0.157895
453	3	4	13.1-77	FL_10-47	FL_09-46	pc2_pc2	8.16667		17		485		28.5294		23		6		0.26087
454	3	4	13.51-175	Florida127	FL_10-47	Pc2_Pc2	6.96		43		1132		26.3256		51		8		0.156863
455	3	4	13.61-70	FL_07-193	FL_06-134	Pc2_pc2	5.9		30		679		22.6333		38		8		0.210526
456	3	4	FL_06-38	FL_01-29	FL_02-66	Pc2_pc2	7.2		25		600		24		30		5		0.166667
457	3	4	13.56-33	FL_10-47	FL_07-193	pc2_pc2	8.43333		14		324		23.1429		24		10		0.416667
458	3	4	13.4-135	FL_09-57	FL_09-46	Pc2_pc2	8.16		25		716		28.64		40		15		0.375
459	3	4	13.42-171	FL_10-47	0	pc2_pc2	7.95		23		697		30.3043		30		7		0.233333
460	3	4	11.83-20	FL_06-38	FL_08-10	Pc2_pc2	7.42		51		1139		22.3333		65		14		0.215385
461	3	4	13.66-45	FL_08-10	FL_10-24	Pc2_pc2	8.36		34		598		17.5882		40		6		0.15
462	3	4	13.56-1	FL_10-47	FL_07-193	pc2_pc2	8.2		21		502		23.9048		32		11		0.34375
463	3	4	13.20-149	FL_10-24	FL_10-64	Pc2_pc2	10.05		14		350		25		27		13		0.481481
464	3	4	13.7-78	FL_10-24	FL_09-134	pc2_pc2	6.94		54		1105		20.463		68		14		0.205882
465	3	4	13.51-135	Florida127	FL_10-47	Pc2_Pc2	8		28		660		23.5714		28		0		0
466	3	4	13.37-212	FL_09-46	11.28-34	Pc2_pc2	6.9		25		526		21.04		34		9		0.264706
467	3	4	13.26-131	Florida127	FL_10-153	Pc2_pc2	6.68		34		813		23.9118		45		11		0.244444
468	3	4	13.22-412	Florida127	11.28-34	Pc2_Pc2	7.85		36		762		21.1667		39		3		0.0769231
469	3	4	13.8-88	FL_10-94	FL_10-97	Pc2_Pc2	9.73333		43		1043		24.2558		55		12		0.218182
470	3	4	13.22-200	Florida127	11.28-34	pc2_pc2	7.24		24		596		24.8333		32		8		0.25
471	3	4	13.4-79	FL_09-57	FL_09-46	Pc2_pc2	7.1		42		1153		27.4524		49		7		0.142857
472	3	4	13.14-14	FL_10-51	FL_10-47	Pc2_pc2	9.24		29		680		23.4483		38		9		0.236842
473	3	5	13.22-222	Florida127	11.28-34	Pc2_pc2	7.625		17		449		26.4118		24		7		0.291667
474	3	5	13.22-327	Florida127	11.28-34	Pc2_pc2	7		30		621		20.7		32		2		0.0625
475	3	5	13.7-186	FL_10-24	FL_09-134	Pc2_pc2	7.375		26		768		29.5385		30		4		0.133333
476	3	5	13.42-257	FL_10-47	0	pc2_pc2	8.36		22		462		21		31		9		0.290323
477	3	5	13.46-88	Florida127	FL_10-24	Pc2_pc2	9.825		24		866		36.0833		35		11		0.314286
478	3	5	13.52-19	FL_09-57	FL_10-47	Pc2_Pc2	8.86667		14		326		23.2857		44		30		0.681818
479	3	5	13.22-549	Florida127	11.28-34	Pc2_Pc2	7.28		29		685		23.6207		36		7		0.194444
480	3	5	13.45-106	FL_10-97	Winterstar	Pc2_pc2	8.9		23		521		22.6522		32		9		0.28125
481	3	5	13.4-86	FL_09-57	FL_09-46	Pc2_pc2	8.65		20		544		27.2		29		9		0.310345
482	3	5	13.44-60	FL_07-102	FL_10-51	Pc2_pc2	7.86667		27		707		26.1852		34		7		0.205882
483	3	5	13.24-63	FL_07-134	FL_07-102	pc2_pc2	6.8		10		240		24		24		14		0.583333
484	3	5	13.26-90	Florida127	FL_10-153	Pc2_pc2	8.2		33		857		25.9697		38		5		0.131579
485	3	5	13.22-407	Florida127	11.28-34	Pc2_Pc2	8.95		18		424		23.5556		22		4		0.181818
486	3	5	13.41-7	FL_09-46	FL_10-153	pc2_pc2	7.25		17		462		27.1765		23		6		0.26087
487	3	5	13.51-157	Florida127	FL_10-47	Pc2_pc2	7.15		24		854		35.5833		31		7		0.225806
488	3	5	13.44-82	FL_07-102	FL_10-51	Pc2_pc2	7.55		23		483		21		29		6		0.206897
489	3	5	13.30-173	WinterDawn	FL_09-46	pc2_pc2	6.78		40		931		23.275		70		30		0.428571
490	3	5	13.51-64	Florida127	FL_10-47	Pc2_Pc2	8.1		26		738		28.3846		35		9		0.257143
491	3	5	Winterstar	Radiance	Earlibrite	pc2_pc2	7.7		25		625		25		33		8		0.242424
492	3	5	13.22-330	Florida127	11.28-34	pc2_pc2	7.675		41		1043		25.439		50		9		0.18
493	3	5	13.65-16	Florida127	FL_10-24	Pc2_pc2	6.68		27		702		26		34		7		0.205882
494	3	5	13.64-133	FL_09-46	FL_10-24	Pc2_pc2	7.325		29		681		23.4828		39		10		0.25641
495	3	5	FL_10-46	FL_07-134	FL_07-68	Pc2_pc2	6.52		43		1021		23.7442		43		0		0
496	3	5	13.4-31	FL_09-57	FL_09-46	Pc2_pc2	6.1		38		983		25.8684		47		9		0.191489
497	3	5	13.51-154	Florida127	FL_10-47	Pc2_pc2	9.34		14		360		25.7143		31		17		0.548387
498	3	5	13.70-12	FL_07-134	11.121-19	pc2_pc2	9.425		31		793		25.5806		34		3		0.0882353
499	3	5	13.52-65	FL_09-57	FL_10-47	Pc2_Pc2	6.7		11		274		24.9091		19		8		0.421053
500	3	6	13.65-180	Florida127	FL_10-24	Pc2_Pc2	8.15		16		472		29.5		27		11		0.407407
501	3	6	13.23-32	FL_10-153	FL_10-97	Pc2_pc2	6.25		27		743		27.5185		31		4		0.129032
502	3	6	13.24-64	FL_07-134	FL_07-102	Pc2_Pc2	8.825		18		399		22.1667		31		13		0.419355
503	3	6	13.48-252	FL_10-94	Florida127	pc2_pc2	8.325		21		602		28.6667		32		11		0.34375
504	3	6	13.47-177	FL_10-24	FL_07-102	Pc2_pc2	7.76667		11		298		27.0909		26		15		0.576923
505	3	6	13.54-161	Florida127	Florida127	Pc2_pc2	8.22		28		842		30.0714		28		0		0
506	3	6	13.70-17	FL_07-134	11.121-19	Pc2_pc2	6.525		32		815		25.4688		35		3		0.0857143
507	3	6	13.21-173	FL_07-102	FL_06-134	Pc2_Pc2	8.9		18		316		17.5556		29		11		0.37931
508	3	6	13.42-37	FL_10-47	0	Pc2_pc2	7.075		20		380		19		29		9		0.310345
509	3	6	13.58-17	FL_10-97	11.107-5	Pc2_Pc2	7.375		43		977		22.7209		51		8		0.156863
510	3	6	13.61-92	FL_07-193	FL_06-134	Pc2_pc2	7.425		24		550		22.9167		30		6		0.2
511	3	6	13.12-148	FL_06-89	FL_09-46	pc2_pc2	7.52		44		1094		24.8636		46		2		0.0434783
512	3	6	13.4-191	FL_09-57	FL_09-46	Pc2_pc2	7.34		42		1016		24.1905		45		3		0.0666667
513	3	6	13.29-61	FL_10-97	FL_10-24	Pc2_pc2	8.16667		19		395		20.7895		30		11		0.366667
514	3	6	13.65-107	Florida127	FL_10-24	Pc2_pc2	7.25		24		694		28.9167		33		9		0.272727
515	3	6	13.37-399	FL_09-46	11.28-34	Pc2_pc2	7.6		23		422		18.3478		32		9		0.28125
516	3	6	13.34-95	FL_09-46	FL_10-94	pc2_pc2	6.7		33		871		26.3939		40		7		0.175
517	3	6	13.63-60	FL_10-24	FL_06-134	Pc2_Pc2	6.4		36		827		22.9722		44		8		0.181818
518	3	6	13.9-59	FL_09-134	FL_10-51	Pc2_pc2	6.7		34		801		23.5588		34		0		0
519	3	6	13.19-137	FL_06-134	FL_10-51	Pc2_pc2	6.85		41		1154		28.1463		46		5		0.108696
520	3	6	13.47-145	FL_10-24	FL_07-102	pc2_pc2	7.36667		15		306		20.4		25		10		0.4
521	3	6	13.6-199	FL_09-46	Florida127	pc2_pc2	9		26		778		29.9231		30		4		0.133333
522	3	6	13.37-203	FL_09-46	11.28-34	pc2_pc2	7.58		33		647		19.6061		40		7		0.175
523	3	7	13.65-159	Florida127	FL_10-24	Pc2_Pc2	6.2		15		409		27.2667		23		8		0.347826
524	3	7	13.28-6	Winterstar	FL_10-24	pc2_pc2	6.36		27		587		21.7407		34		7		0.205882
525	3	7	13.42-113	FL_10-47	0	Pc2_pc2	6.5		20		463		23.15		24		4		0.166667
526	3	7	13.42-1	FL_10-47	0	pc2_pc2	6.475		17		303		17.8235		29		12		0.413793
527	3	7	13.29-66	FL_10-97	FL_10-24	Pc2_Pc2	6.25		43		893		20.7674		45		2		0.0444444
528	3	7	13.22-158	Florida127	11.28-34	Pc2_pc2	7.86		28		645		23.0357		35		7		0.2
529	3	7	13.22-51	Florida127	11.28-34	Pc2_pc2	7.8		14		442		31.5714		19		5		0.263158
530	3	7	13.14-18	FL_10-51	FL_10-47	Pc2_pc2	8.65		24		668		27.8333		28		4		0.142857
531	3	7	13.19-143	FL_06-134	FL_10-51	Pc2_Pc2	7.1		17		476		28		24		7		0.291667
532	3	7	13.25-289	FL_06-134	FL_06-89	Pc2_Pc2	6.8		25		586		23.44		43		18		0.418605
533	3	7	13.47-58	FL_10-24	FL_07-102	Pc2_Pc2	6.575		25		588		23.52		31		6		0.193548
534	3	7	13.4-53	FL_09-57	FL_09-46	Pc2_pc2	7.375		23		539		23.4348		28		5		0.178571
535	3	7	13.65-140	Florida127	FL_10-24	Pc2_pc2	7.16667		16		407		25.4375		20		4		0.2
536	3	7	13.22-121	Florida127	11.28-34	Pc2_pc2	7		46		1029		22.3696		52		6		0.115385
537	3	7	13.22-336	Florida127	11.28-34	pc2_pc2	8.62		26		895		34.4231		27		1		0.037037
538	3	7	13.41-181	FL_09-46	FL_10-153	Pc2_pc2	7.35		26		573		22.0385		34		8		0.235294
539	3	7	Florida127	Winterstar	FL_02-58	Pc2_pc2	8.7		25		862		34.48		30		5		0.166667
540	3	7	FL_10-166	FL_06-89	Radiance	Pc2_pc2	8.825		19		526		27.6842		24		5		0.208333
541	3	7	13.22-64	Florida127	11.28-34	Pc2_pc2	7.48		21		625		29.7619		28		7		0.25
542	3	7	13.7-18	FL_10-24	FL_09-134	pc2_pc2	6.83333		34		993		29.2059		42		8		0.190476
543	3	8	11.34-47	FL_07-134	FL_09-110	Pc2_Pc2	7.84		34		936		27.5294		42		8		0.190476
544	3	8	13.50-124	Florida127	FL_10-97	Pc2_pc2	7.6		40		1043		26.075		44		4		0.0909091
545	3	8	13.40-62	FL_07-134	FL_06-134	Pc2_pc2	7.6		38		975		25.6579		44		6		0.136364
546	3	8	13.26-126	Florida127	FL_10-153	pc2_pc2	7.075		46		1072		23.3043		56		10		0.178571
547	3	8	13.64-157	FL_09-46	FL_10-24	Pc2_pc2	8.04		35		734		20.9714		48		13		0.270833
548	3	8	FL_10-89	FL_07-196	Winterstar	Pc2_pc2	8.66		21		667		31.7619		26		5		0.192308
549	3	8	11.98-41	FL_08-78	Florida127	pc2_pc2	8.625		22		598		27.1818		27		5		0.185185
550	3	8	13.48-205	FL_10-94	Florida127	pc2_pc2	7.73333		20		462		23.1		26		6		0.230769
551	3	8	13.65-89	Florida127	FL_10-24	pc2_pc2	9.2		16		542		33.875		18		2		0.111111
552	3	8	13.47-183	FL_10-24	FL_07-102	pc2_pc2	7.475		28		487		17.3929		44		16		0.363636
553	3	8	13.55-178	FL_10-47	FL_10-153	pc2_pc2	8.73333		27		561		20.7778		56		29		0.517857
554	3	8	13.51-134	Florida127	FL_10-47	Pc2_pc2	8.65		30		703		23.4333		31		1		0.0322581
555	3	8	13.51-35	Florida127	FL_10-47	Pc2_Pc2	6.78		30		762		25.4		41		11		0.268293
556	3	8	13.4-122	FL_09-57	FL_09-46	Pc2_pc2	6.7		28		712		25.4286		47		19		0.404255
557	3	8	13.82-19	AU_2008-116	Radiance	Pc2_pc2	6.83333		31		763		24.6129		40		9		0.225
558	3	9	13.24-148	FL_07-134	FL_07-102	Pc2_pc2	8.83333		6		95		15.8333		17		11		0.647059
559	3	9	13.50-226	Florida127	FL_10-97	Pc2_pc2	7.9		28		698		24.9286		36		8		0.222222
560	3	9	13.25-35	FL_06-134	FL_06-89	Pc2_pc2	7.22		39		850		21.7949		55		16		0.290909
561	3	9	13.8-54	FL_10-94	FL_10-97	Pc2_pc2	6.975		46		1067		23.1957		57		11		0.192982
562	3	9	13.47-210	FL_10-24	FL_07-102	Pc2_Pc2	7.65		12		255		21.25		20		8		0.4
563	3	9	11.139-10	Radiance	FL_10-1	Pc2_pc2	8.68		11		291		26.4545		15		4		0.266667
564	3	9	13.65-159	Florida127	FL_10-24	Pc2_Pc2	8		24		633		26.375		34		10		0.294118
565	3	9	13.51-154	Florida127	FL_10-47	Pc2_pc2	8.38		23		537		23.3478		30		7		0.233333
566	4	9	13.61-92	FL_07-193	FL_06-134	Pc2_pc2	8.05		21		540		25.7143		25		4		0.16
567	4	9	13.19-137	FL_06-134	FL_10-51	Pc2_pc2	6.6		30		889		29.6333		35		5		0.142857
568	4	9	13.70-12	FL_07-134	11.121-19	pc2_pc2	9.125		20		446		22.3		29		9		0.310345
569	4	9	13.55-154	FL_10-47	FL_10-153	pc2_pc2	6.975		31		649		20.9355		47		16		0.340426
570	4	9	13.22-200	Florida127	11.28-34	pc2_pc2	5.35		26		597		22.9615		32		6		0.1875
571	4	9	13.37-127	FL_09-46	11.28-34	Pc2_pc2	7.16667		14		372		26.5714		27		13		0.481481
572	4	9	13.51-154	Florida127	FL_10-47	Pc2_pc2	9.05		15		278		18.5333		27		12		0.444444
573	4	9	13.37-212	FL_09-46	11.28-34	Pc2_pc2	8.575		20		437		21.85		28		8		0.285714
574	4	9	13.20-138	FL_10-24	FL_10-64	pc2_pc2	7.54		21		447		21.2857		31		10		0.322581
575	4	8	13.8-88	FL_10-94	FL_10-97	Pc2_Pc2	7.25		23		726		31.5652		41		18		0.439024
576	4	8	13.63-60	FL_10-24	FL_06-134	Pc2_Pc2	8.975		28		547		19.5357		37		9		0.243243
577	4	8	11.139-10	Radiance	FL_10-1	Pc2_pc2	8.55		26		708		27.2308		35		9		0.257143
578	4	8	13.37-212	FL_09-46	11.28-34	Pc2_pc2	7.65		23		555		24.1304		33		10		0.30303
579	4	8	FL_10-166	FL_06-89	Radiance	Pc2_pc2	8.625		14		452		32.2857		31		17		0.548387
580	4	8	13.47-140	FL_10-24	FL_07-102	Pc2_Pc2	7.64		28		587		20.9643		45		17		0.377778
581	4	8	13.26-90	Florida127	FL_10-153	Pc2_pc2	8.12		21		500		23.8095		32		11		0.34375
582	4	8	13.50-124	Florida127	FL_10-97	Pc2_pc2	7.46		31		939		30.2903		40		9		0.225
583	4	8	13.52-19	FL_09-57	FL_10-47	Pc2_Pc2	7.775		17		384		22.5882		26		9		0.346154
584	4	8	13.4-31	FL_09-57	FL_09-46	Pc2_pc2	6.725		33		867		26.2727		42		9		0.214286
585	4	8	13.40-62	FL_07-134	FL_06-134	Pc2_pc2	7.575		26		629		24.1923		28		2		0.0714286
586	4	8	13.26-126	Florida127	FL_10-153	pc2_pc2	8.26667		33		759		23		39		6		0.153846
587	4	8	11.107-5	Winterstar	FL_10-19	Pc2_pc2	6.6		21		514		24.4762		37		16		0.432432
588	4	7	13.65-180	Florida127	FL_10-24	Pc2_Pc2	8.66		26		831		31.9615		33		7		0.212121
589	4	7	13.55-20	FL_10-47	FL_10-153	Pc2_pc2	6.8		32		583		18.2188		44		12		0.272727
590	4	7	13.65-143	Florida127	FL_10-24	Pc2_Pc2	6.175		37		781		21.1081		42		5		0.119048
591	4	7	13.37-144	FL_09-46	11.28-34	Pc2_pc2	6.36		42		1011		24.0714		47		5		0.106383
592	4	7	13.55-124	FL_10-47	FL_10-153	Pc2_pc2	6.85		35		729		20.8286		40		5		0.125
593	4	7	13.26-124	Florida127	FL_10-153	Pc2_pc2	7.175		11		393		35.7273		18		7		0.388889
594	4	7	13.58-40	FL_10-97	11.107-5	Pc2_pc2	8.56		45		910		20.2222		63		18		0.285714
595	4	7	13.4-86	FL_09-57	FL_09-46	Pc2_pc2	7.83333		24		630		26.25		41		17		0.414634
596	4	7	13.22-549	Florida127	11.28-34	Pc2_Pc2	7.82		24		474		19.75		29		5		0.172414
597	4	7	11.98-41	FL_08-78	Florida127	pc2_pc2	8		19		529		27.8421		27		8		0.296296
598	4	7	Florida127	Winterstar	FL_02-58	Pc2_pc2	9.06		29		898		30.9655		34		5		0.147059
599	4	7	13.58-17	FL_10-97	11.107-5	Pc2_Pc2	7.3		17		357		21		20		3		0.15
600	4	7	13.12-148	FL_06-89	FL_09-46	pc2_pc2	8.525		26		663		25.5		32		6		0.1875
601	4	7	13.21-173	FL_07-102	FL_06-134	Pc2_Pc2	7.775		19		334		17.5789		25		6		0.24
602	4	7	13.37-399	FL_09-46	11.28-34	Pc2_pc2	6.82		25		529		21.16		36		11		0.305556
603	4	7	13.26-162	Florida127	FL_10-153	Pc2_pc2	8.3		31		760		24.5161		42		11		0.261905
604	4	7	13.51-135	Florida127	FL_10-47	Pc2_Pc2	8.02		27		721		26.7037		32		5		0.15625
605	4	7	13.28-24	Winterstar	FL_10-24	pc2_pc2	7.675		17		394		23.1765		25		8		0.32
606	4	7	13.4-191	FL_09-57	FL_09-46	Pc2_pc2	7.675		53		1262		23.8113		67		14		0.208955
607	4	7	13.29-66	FL_10-97	FL_10-24	Pc2_Pc2	7.075		25		686		27.44		34		9		0.264706
608	4	7	13.4-130	FL_09-57	FL_09-46	Pc2_pc2	9.78		25		792		31.68		34		9		0.264706
609	4	7	13.23-48	FL_10-153	FL_10-97	Pc2_Pc2	7.075		35		788		22.5143		45		10		0.222222
610	4	6	13.25-35	FL_06-134	FL_06-89	Pc2_pc2	8.68		23		412		17.913		37		14		0.378378
611	4	6	13.56-83	FL_10-47	FL_07-193	Pc2_pc2	8.525		18		389		21.6111		21		3		0.142857
612	4	6	13.4-83	FL_09-57	FL_09-46	Pc2_pc2	6.54		30		773		25.7667		43		13		0.302326
613	4	6	13.30-225	WinterDawn	FL_09-46	pc2_pc2	7.375		29		622		21.4483		37		8		0.216216
614	4	6	13.51-207	Florida127	FL_10-47	Pc2_Pc2	7.48		40		1152		28.8		47		7		0.148936
615	4	6	13.28-6	Winterstar	FL_10-24	pc2_pc2	7.7		29		710		24.4828		33		4		0.121212
616	4	6	13.41-108	FL_09-46	FL_10-153	pc2_pc2	7.3		20		503		25.15		24		4		0.166667
617	4	6	13.60-98	FL_06-134	FL_09-57	Pc2_Pc2	6.8		15		297		19.8		32		17		0.53125
618	4	6	13.52-65	FL_09-57	FL_10-47	Pc2_Pc2	6.76		15		391		26.0667		22		7		0.318182
619	4	6	13.22-407	Florida127	11.28-34	Pc2_Pc2	7.7		12		413		34.4167		15		3		0.2
620	4	6	13.45-13	FL_10-97	Winterstar	Pc2_pc2	6.63333		36		838		23.2778		42		6		0.142857
621	4	6	13.42-78	FL_10-47	0	pc2_pc2	8.175		26		528		20.3077		32		6		0.1875
622	4	6	13.24-148	FL_07-134	FL_07-102	Pc2_pc2	8.82		26		641		24.6538		37		11		0.297297
623	4	6	13.55-127	FL_10-47	FL_10-153	Pc2_pc2	6.65		9		208		23.1111		19		10		0.526316
624	4	6	13.22-51	Florida127	11.28-34	Pc2_pc2	7.95		30		776		25.8667		35		5		0.142857
625	4	6	13.22-499	Florida127	11.28-34	Pc2_Pc2	6.95		39		926		23.7436		44		5		0.113636
626	4	6	FL_10-153	FL_06-45	Winterstar	Pc2_pc2	5.2		17		413		24.2941		30		13		0.433333
627	4	6	13.1-77	FL_10-47	FL_09-46	pc2_pc2	7.65		36		896		24.8889		43		7		0.162791
628	4	6	13.55-126	FL_10-47	FL_10-153	pc2_pc2	6.38		37		735		19.8649		50		13		0.26
629	4	6	13.20-109	FL_10-24	FL_10-64	Pc2_Pc2	7.7		31		702		22.6452		35		4		0.114286
630	4	6	13.19-86	FL_06-134	FL_10-51	Pc2_pc2	8.275		43		906		21.0698		48		5		0.104167
631	4	6	13.53-98	WinterDawn	FL_10-47	pc2_pc2	8.36667		28		492		17.5714		53		25		0.471698
632	4	6	13.45-73	FL_10-97	Winterstar	Pc2_pc2	8.1		28		876		31.2857		30		2		0.0666667
633	4	6	13.22-403	Florida127	11.28-34	Pc2_pc2	8.6		22		541		24.5909		30		8		0.266667
634	4	6	13.51-141	Florida127	FL_10-47	Pc2_pc2	9.16667		16		426		26.625		27		11		0.407407
635	4	6	13.22-336	Florida127	11.28-34	pc2_pc2	9.23333		19		511		26.8947		23		4		0.173913
636	4	6	13.41-67	FL_09-46	FL_10-153	Pc2_pc2	6.72		32		725		22.6562		44		12		0.272727
637	4	5	13.25-289	FL_06-134	FL_06-89	Pc2_Pc2	9.06		32		841		26.2812		44		12		0.272727
638	4	5	FL_10-89	FL_07-196	Winterstar	Pc2_pc2	7.075		20		726		36.3		23		3		0.130435
639	4	5	13.5-61	Florida127	FL_10-94	pc2_pc2	8.24		34		904		26.5882		40		6		0.15
640	4	5	13.24-64	FL_07-134	FL_07-102	Pc2_Pc2	9		20		507		25.35		26		6		0.230769
641	4	5	13.44-82	FL_07-102	FL_10-51	Pc2_pc2	7.5		23		516		22.4348		28		5		0.178571
642	4	5	13.12-146	FL_06-89	FL_09-46	pc2_pc2	6.625		39		1034		26.5128		44		5		0.113636
643	4	5	13.42-1	FL_10-47	0	pc2_pc2	8.02		26		558		21.4615		29		3		0.103448
644	4	5	13.14-14	FL_10-51	FL_10-47	Pc2_pc2	9.06		31		687		22.1613		41		10		0.243902
645	4	5	13.51-35	Florida127	FL_10-47	Pc2_Pc2	5.88		32		956		29.875		40		8		0.2
646	4	5	13.56-33	FL_10-47	FL_07-193	pc2_pc2	9.275		28		661		23.6071		39		11		0.282051
647	4	5	13.22-46	Florida127	11.28-34	Pc2_pc2	7.55		28		714		25.5		40		12		0.3
648	4	5	13.42-257	FL_10-47	0	pc2_pc2	8.775		21		437		20.8095		26		5		0.192308
649	4	5	13.46-88	Florida127	FL_10-24	Pc2_pc2	9.35		13		363		27.9231		21		8		0.380952
650	4	5	13.50-214	Florida127	FL_10-97	Pc2_Pc2	8.525		16		429		26.8125		29		13		0.448276
651	4	5	13.22-62	Florida127	11.28-34	pc2_pc2	7.8		27		831		30.7778		30		3		0.1
652	4	5	13.51-64	Florida127	FL_10-47	Pc2_Pc2	8.2		24		784		32.6667		33		9		0.272727
653	4	5	13.22-330	Florida127	11.28-34	pc2_pc2	7.225		41		1166		28.439		47		6		0.12766
654	4	5	13.41-181	FL_09-46	FL_10-153	Pc2_pc2	7.42		25		532		21.28		41		16		0.390244
655	4	5	13.70-17	FL_07-134	11.121-19	Pc2_pc2	7.06667		24		730		30.4167		25		1		0.04
656	4	4	13.42-37	FL_10-47	0	Pc2_pc2	8.2		18		334		18.5556		24		6		0.25
657	4	4	13.9-59	FL_09-134	FL_10-51	Pc2_pc2	6.06667		26		586		22.5385		28		2		0.0714286
658	4	4	13.54-165	Florida127	Florida127	pc2_pc2	9.425		10		253		25.3		20		10		0.5
659	4	4	13.65-107	Florida127	FL_10-24	Pc2_pc2	7.45		24		722		30.0833		31		7		0.225806
660	4	4	13.41-8	FL_09-46	FL_10-153	Pc2_pc2	7.5		12		272		22.6667		21		9		0.428571
661	4	4	13.6-234	FL_09-46	Florida127	Pc2_pc2	7.9		29		624		21.5172		43		14		0.325581
662	4	4	13.58-8	FL_10-97	11.107-5	Pc2_Pc2	6.48		34		774		22.7647		45		11		0.244444
663	4	4	13.26-131	Florida127	FL_10-153	Pc2_pc2	6.4		34		886		26.0588		39		5		0.128205
664	4	4	13.48-252	FL_10-94	Florida127	pc2_pc2	8.975		23		631		27.4348		30		7		0.233333
665	4	4	13.4-79	FL_09-57	FL_09-46	Pc2_pc2	6.44		33		885		26.8182		38		5		0.131579
666	4	4	13.34-95	FL_09-46	FL_10-94	pc2_pc2	7.95		21		464		22.0952		36		15		0.416667
667	4	4	13.8-66	FL_10-94	FL_10-97	Pc2_Pc2	9.15		21		514		24.4762		23		2		0.0869565
668	4	4	13.58-8	FL_10-97	11.107-5	Pc2_Pc2	6.33333		18		392		21.7778		27		9		0.333333
669	4	4	13.47-210	FL_10-24	FL_07-102	Pc2_Pc2	7.95		9		198		22		22		13		0.590909
670	4	4	13.41-7	FL_09-46	FL_10-153	pc2_pc2	5.56667		7		140		20		21		14		0.666667
671	4	4	13.54-171	Florida127	Florida127	Pc2_pc2	8.325		17		496		29.1765		32		15		0.46875
672	4	4	13.61-70	FL_07-193	FL_06-134	Pc2_pc2	7.5		29		596		20.5517		39		10		0.25641
673	4	4	13.65-140	Florida127	FL_10-24	Pc2_pc2	8.93333		10		316		31.6		25		15		0.6
674	4	4	13.44-77	FL_07-102	FL_10-51	Pc2_pc2	10.35		30		768		25.6		36		6		0.166667
675	4	4	13.47-145	FL_10-24	FL_07-102	pc2_pc2	7.8		12		251		20.9167		26		14		0.538462
676	4	4	13.82-19	AU_2008-116	Radiance	Pc2_pc2	7		31		660		21.2903		34		3		0.0882353
677	4	3	13.64-7	FL_09-46	FL_10-24	Pc2_pc2	7.1		29		665		22.931		36		7		0.194444
678	4	3	13.55-179	FL_10-47	FL_10-153	Pc2_pc2	9.225		22		508		23.0909		26		4		0.153846
679	4	3	13.30-173	WinterDawn	FL_09-46	pc2_pc2	6.4		38		968		25.4737		62		24		0.387097
680	4	3	13.56-211	FL_10-47	FL_07-193	pc2_pc2	7.46		21		478		22.7619		38		17		0.447368
681	4	3	13.65-159	Florida127	FL_10-24	Pc2_Pc2	7.95		15		332		22.1333		24		9		0.375
682	4	3	11.83-20	FL_06-38	FL_08-10	Pc2_pc2	6.725		36		917		25.4722		48		12		0.25
683	4	3	13.22-397	Florida127	11.28-34	Pc2_pc2	9.4		28		710		25.3571		33		5		0.151515
684	4	3	13.48-205	FL_10-94	Florida127	pc2_pc2	9.98		23		533		23.1739		29		6		0.206897
685	4	3	13.34-102	FL_09-46	FL_10-94	Pc2_pc2
686	4	3	13.14-18	FL_10-51	FL_10-47	Pc2_pc2	8.825		23		593		25.7826		29		6		0.206897
687	4	3	13.61-92	FL_07-193	FL_06-134	Pc2_pc2	7.26667		13		288		22.1538		15		2		0.133333
688	4	3	13.20-149	FL_10-24	FL_10-64	Pc2_pc2	8.8		18		426		23.6667		31		13		0.419355
689	4	3	13.45-10	FL_10-97	Winterstar	Pc2_pc2	6.46667		34		869		25.5588		41		7		0.170732
690	4	3	13.35-105	FL_10-97	FL_07-134	Pc2_pc2	8.375		27		579		21.4444		33		6		0.181818
691	4	3	13.7-186	FL_10-24	FL_09-134	Pc2_pc2	7.96667		22		647		29.4091		24		2		0.0833333
692	4	3	13.22-445	Florida127	11.28-34	Pc2_pc2	8.45		42		838		19.9524		54		12		0.222222
693	4	3	13.4-122	FL_09-57	FL_09-46	Pc2_pc2	6.93333		25		585		23.4		37		12		0.324324
694	4	3	11.116-56	Florida127	FL_10-24	pc2_pc2	6.86667		20		512		25.6		31		11		0.354839
695	4	3	13.65-177	Florida127	FL_10-24	Pc2_pc2	8.16667		30		667		22.2333		35		5		0.142857
696	4	3	13.37-173	FL_09-46	11.28-34	pc2_pc2	7.34		35		981		28.0286		37		2		0.0540541
697	4	3	13.55-178	FL_10-47	FL_10-153	pc2_pc2	7.95		32		809		25.2812		42		10		0.238095
698	4	3	13.22-121	Florida127	11.28-34	Pc2_pc2	8.23333		24		623		25.9583		27		3		0.111111
699	4	3	13.51-175	Florida127	FL_10-47	Pc2_Pc2	6.775		23		528		22.9565		27		4		0.148148
700	4	3	13.64-157	FL_09-46	FL_10-24	Pc2_pc2	7.7		33		743		22.5152		58		25		0.431034
701	4	3	13.51-162	Florida127	FL_10-47	Pc2_Pc2	8.02		35		901		25.7429		45		10		0.222222
702	4	3	FL_10-46	FL_07-134	FL_07-68	Pc2_pc2	6.64		49		1065		21.7347		61		12		0.196721
703	4	3	13.65-16	Florida127	FL_10-24	Pc2_pc2	7.9		18		538		29.8889		27		9		0.333333
704	4	2	13.22-158	Florida127	11.28-34	Pc2_pc2	8.56		14		419		29.9286		16		2		0.125
705	4	2	13.22-327	Florida127	11.28-34	Pc2_pc2	6.6		27		641		23.7407		33		6		0.181818
706	4	2	13.51-186	Florida127	FL_10-47	Pc2_pc2	9.85		29		797		27.4828		36		7		0.194444
707	4	2	13.58-5	FL_10-97	11.107-5	Pc2_pc2	7.56667		20		468		23.4		24		4		0.166667
708	4	2	13.54-161	Florida127	Florida127	Pc2_pc2	9.25		15		446		29.7333		16		1		0.0625
709	4	2	13.51-157	Florida127	FL_10-47	Pc2_pc2	7.76667		20		624		31.2		24		4		0.166667
710	4	2	11.58-72	Florida127	FL_09-57	Pc2_Pc2	8.33333		20		666		33.3		33		13		0.393939
711	4	2	13.24-63	FL_07-134	FL_07-102	pc2_pc2	9.325		21		553		26.3333		30		9		0.3
712	4	2	13.4-135	FL_09-57	FL_09-46	Pc2_pc2	6.33333		30		802		26.7333		44		14		0.318182
713	4	2	13.64-133	FL_09-46	FL_10-24	Pc2_pc2	8.1		18		389		21.6111		31		13		0.419355
714	4	2	13.47-188	FL_10-24	FL_07-102	Pc2_pc2	8.225		28		780		27.8571		37		9		0.243243
715	4	2	13.55-169	FL_10-47	FL_10-153	pc2_pc2	8.225		23		596		25.913		26		3		0.115385
716	4	2	13.47-183	FL_10-24	FL_07-102	pc2_pc2	9.425		18		320		17.7778		29		11		0.37931
717	4	2	13.4-151	FL_09-57	FL_09-46	Pc2_pc2	8.075		16		476		29.75		32		16		0.5
718	4	2	13.65-89	Florida127	FL_10-24	pc2_pc2	6.86667		20		659		32.95		28		8		0.285714
719	4	2	13.7-78	FL_10-24	FL_09-134	pc2_pc2	7.3		26		489		18.8077		47		21		0.446809
720	4	2	FL_10-24	FL_07-193	FL_07-168	Pc2_pc2	6.63333		20		535		26.75		22		2		0.0909091
721	4	2	13.47-58	FL_10-24	FL_07-102	Pc2_Pc2	8.3		22		567		25.7727		28		6		0.214286
722	4	2	13.19-143	FL_06-134	FL_10-51	Pc2_Pc2	8.725		28		703		25.1071		32		4		0.125
723	4	2	13.4-53	FL_09-57	FL_09-46	Pc2_pc2	8.23333		18		462		25.6667		28		10		0.357143
724	4	2	11.34-47	FL_07-134	FL_09-110	Pc2_Pc2	7.2		30		802		26.7333		41		11		0.268293
725	4	2	13.41-75	FL_09-46	FL_10-153	pc2_pc2	8.2		38		926		24.3684		44		6		0.136364
726	4	1	Winterstar	Radiance	Earlibrite	pc2_pc2	7.175		29		743		25.6207		37		8		0.216216
727	4	1	13.56-1	FL_10-47	FL_07-193	pc2_pc2	7.8		21		500		23.8095		26		5		0.192308
728	4	1	13.6-199	FL_09-46	Florida127	pc2_pc2	7.825		25		760		30.4		32		7		0.21875
729	4	1	13.23-32	FL_10-153	FL_10-97	Pc2_pc2	7.225		34		864		25.4118		46		12		0.26087
730	4	1	13.37-203	FL_09-46	11.28-34	pc2_pc2	10.525		24		510		21.25		34		10		0.294118
731	4	1	13.42-171	FL_10-47	0	pc2_pc2	8.65		24		636		26.5		27		3		0.111111
732	4	1	13.51-134	Florida127	FL_10-47	Pc2_pc2	8.2		18		486		27		23		5		0.217391
733	4	1	13.4-56	FL_09-57	FL_09-46	Pc2_pc2	9.8		26		691		26.5769		31		5		0.16129
734	4	1	13.66-45	FL_08-10	FL_10-24	Pc2_pc2	8.74		31		603		19.4516		40		9		0.225
735	4	1	13.42-113	FL_10-47	0	Pc2_pc2	7.36		31		717		23.129		31		0		0
736	4	1	13.44-60	FL_07-102	FL_10-51	Pc2_pc2	8.7		21		541		25.7619		28		7		0.25
737	4	1	13.42-5	FL_10-47	0	Pc2_pc2	7.9		8		178		22.25		12		4		0.333333
738	4	1	13.47-177	FL_10-24	FL_07-102	Pc2_pc2	8.6		17		437		25.7059		21		4		0.190476
739	4	1	13.51-103	Florida127	FL_10-47	Pc2_pc2	7.23333		25		509		20.36		25		0		0
740	4	1	13.29-61	FL_10-97	FL_10-24	Pc2_pc2	8.35		24		519		21.625		26		2		0.0769231
741	4	1	13.7-18	FL_10-24	FL_09-134	pc2_pc2	7.8		19		615		32.3684		20		1		0.05
742	4	1	13.56-222	FL_10-47	FL_07-193	Pc2_pc2	9.25		21		485		23.0952		28		7		0.25
743	4	1	13.47-232	FL_10-24	FL_07-102	Pc2_pc2	8.05		11		338		30.7273		22		11		0.5
744	4	1	13.20-70	FL_10-24	FL_10-64	pc2_pc2	8.625		13		225		17.3077		22		9		0.409091
745	4	1	13.55-195	FL_10-47	FL_10-153	Pc2_pc2	7.83333		16		309		19.3125		24		8		0.333333
746	4	1	13.22-222	Florida127	11.28-34	Pc2_pc2	8.7		16		361		22.5625		20		4		0.2
747	4	1	13.8-54	FL_10-94	FL_10-97	Pc2_pc2	6.8		24		556		23.1667		35		11		0.314286
748	4	1	13.22-412	Florida127	11.28-34	Pc2_Pc2	8.8		29		585		20.1724		32		3		0.09375
749	4	1	13.45-211	FL_10-97	Winterstar	Pc2_pc2	7.2		17		376		22.1176		21		4		0.190476
750	4	1	13.50-226	Florida127	FL_10-97	Pc2_pc2	7.8		7		148		21.1429		10		3		0.3
751	4	1	13.22-64	Florida127	11.28-34	Pc2_pc2	8		13		247		19		17		4		0.235294
752	4	1	FL_06-38	FL_01-29	FL_02-66	Pc2_pc2	9.3		8		249		31.125		14		6		0.428571
753	4	1	13.45-106	FL_10-97	Winterstar	Pc2_pc2	9.45		6		206		34.3333		10		4		0.4
754	5	1	13.35-105	FL_10-97	FL_07-134	Pc2_pc2	7.4		33		707		21.4242		38		5		0.131579
755	5	1	13.7-18	FL_10-24	FL_09-134	pc2_pc2	8.06667		12		325		27.0833		21		9		0.428571
756	5	1	13.8-88	FL_10-94	FL_10-97	Pc2_Pc2	8.15		21		455		21.6667		31		10		0.322581
757	5	1	FL_10-24	FL_07-193	FL_07-168	Pc2_pc2	9.05		9		233		25.8889		15		6		0.4
758	5	1	FL_10-46	FL_07-134	FL_07-68	Pc2_pc2	7.96667		35		669		19.1143		47		12		0.255319
759	5	1	13.8-66	FL_10-94	FL_10-97	Pc2_Pc2	8.7		15		374		24.9333		23		8		0.347826
760	5	1	13.22-121	Florida127	11.28-34	Pc2_pc2	6.9		29		540		18.6207		34		5		0.147059
761	5	1	13.24-64	FL_07-134	FL_07-102	Pc2_Pc2	8.175		19		442		23.2632		25		6		0.24
762	5	1	13.22-62	Florida127	11.28-34	pc2_pc2	9.1		27		830		30.7407		44		17		0.386364
763	5	1	13.60-98	FL_06-134	FL_09-57	Pc2_Pc2	8		17		441		25.9412		26		9		0.346154
764	5	1	13.42-78	FL_10-47	0	pc2_pc2	7.125		19		379		19.9474		29		10		0.344828
765	5	1	13.55-195	FL_10-47	FL_10-153	Pc2_pc2	7.25		13		306		23.5385		23		10		0.434783
766	5	1	13.42-5	FL_10-47	0	Pc2_pc2	8		12		302		25.1667		16		4		0.25
767	5	1	13.61-70	FL_07-193	FL_06-134	Pc2_pc2	6.26		34		736		21.6471		37		3		0.0810811
768	5	1	13.47-232	FL_10-24	FL_07-102	Pc2_pc2	7.86667		18		548		30.4444		26		8		0.307692
769	5	1	13.56-83	FL_10-47	FL_07-193	Pc2_pc2	6.575		11		269		24.4545		28		17		0.607143
770	5	1	13.25-35	FL_06-134	FL_06-89	Pc2_pc2	6.4		29		552		19.0345		41		12		0.292683
771	5	1	13.51-35	Florida127	FL_10-47	Pc2_Pc2	5.95		23		595		25.8696		43		20		0.465116
772	5	1	13.14-18	FL_10-51	FL_10-47	Pc2_pc2	7.6		26		613		23.5769		34		8		0.235294
773	5	1	13.48-205	FL_10-94	Florida127	pc2_pc2	9.125		21		491		23.381		25		4		0.16
774	5	1	13.4-79	FL_09-57	FL_09-46	Pc2_pc2	6.8		36		1033		28.6944		43		7		0.162791
775	5	1	11.58-72	Florida127	FL_09-57	Pc2_Pc2	8.55		12		440		36.6667		24		12		0.5
776	5	1	13.55-154	FL_10-47	FL_10-153	pc2_pc2	7.125		18		401		22.2778		21		3		0.142857
777	5	2	Florida127	Winterstar	FL_02-58	Pc2_pc2	7.1		20		668		33.4		26		6		0.230769
778	5	2	13.7-78	FL_10-24	FL_09-134	pc2_pc2	8.13333		34		627		18.4412		50		16		0.32
779	5	2	13.41-75	FL_09-46	FL_10-153	pc2_pc2	7.76667		25		646		25.84		32		7		0.21875
780	5	2	FL_06-38	FL_01-29	FL_02-66	Pc2_pc2	7.46667		29		607		20.931		36		7		0.194444
781	5	2	13.41-181	FL_09-46	FL_10-153	Pc2_pc2	8.06667		19		444		23.3684		28		9		0.321429
782	5	2	13.4-53	FL_09-57	FL_09-46	Pc2_pc2	8.16667		17		423		24.8824		27		10		0.37037
783	5	2	13.19-143	FL_06-134	FL_10-51	Pc2_Pc2	7.4		12		343		28.5833		19		7		0.368421
784	5	2	13.51-186	Florida127	FL_10-47	Pc2_pc2	7.56667		28		764		27.2857		35		7		0.2
785	5	2	13.7-186	FL_10-24	FL_09-134	Pc2_pc2	7.55		8		226		28.25		13		5		0.384615
786	5	2	13.47-58	FL_10-24	FL_07-102	Pc2_Pc2	7.16667		19		536		28.2105		25		6		0.24
787	5	2	13.70-17	FL_07-134	11.121-19	Pc2_pc2	7.06667		25		594		23.76		39		14		0.358974
788	5	2	13.50-226	Florida127	FL_10-97	Pc2_pc2	7.43333		30		563		18.7667		39		9		0.230769
789	5	2	13.20-70	FL_10-24	FL_10-64	pc2_pc2	8.4		22		419		19.0455		33		11		0.333333
790	5	2	13.24-148	FL_07-134	FL_07-102	Pc2_pc2	8.375		22		538		24.4545		30		8		0.266667
791	5	2	13.22-64	Florida127	11.28-34	Pc2_pc2	5.85		14		504		36		20		6		0.3
792	5	2	13.22-222	Florida127	11.28-34	Pc2_pc2	8.25		24		527		21.9583		27		3		0.111111
793	5	2	13.44-60	FL_07-102	FL_10-51	Pc2_pc2	7.9		23		624		27.1304		38		15		0.394737
794	5	2	13.8-54	FL_10-94	FL_10-97	Pc2_pc2	6.02		41		1069		26.0732		52		11		0.211538
795	5	2	13.45-211	FL_10-97	Winterstar	Pc2_pc2	8.03333		14		361		25.7857		27		13		0.481481
796	5	2	13.45-106	FL_10-97	Winterstar	Pc2_pc2	8		31		752		24.2581		35		4		0.114286
797	5	3	13.51-207	Florida127	FL_10-47	Pc2_Pc2	7.4		21		637		30.3333		30		9		0.3
798	5	3	11.34-47	FL_07-134	FL_09-110	Pc2_Pc2	6.63333		22		602		27.3636		28		6		0.214286
799	5	3	13.51-162	Florida127	FL_10-47	Pc2_Pc2	7.45		26		588		22.6154		40		14		0.35
800	5	3	13.50-214	Florida127	FL_10-97	Pc2_Pc2	9.1		19		623		32.7895		20		1		0.05
801	5	3	13.45-73	FL_10-97	Winterstar	Pc2_pc2	8.7		20		571		28.55		29		9		0.310345
802	5	3	13.47-177	FL_10-24	FL_07-102	Pc2_pc2	9.6		13		392		30.1538		18		5		0.277778
803	5	3	13.19-137	FL_06-134	FL_10-51	Pc2_pc2	5.475		35		1020		29.1429		50		15		0.3
804	5	3	13.41-108	FL_09-46	FL_10-153	pc2_pc2	7.05		11		342		31.0909		20		9		0.45
805	5	3	13.51-141	Florida127	FL_10-47	Pc2_pc2	7.475		22		564		25.6364		36		14		0.388889
806	5	3	13.54-171	Florida127	Florida127	Pc2_pc2	9.525		16		462		28.875		19		3		0.157895
807	5	3	13.22-46	Florida127	11.28-34	Pc2_pc2	6.75		24		634		26.4167		37		13		0.351351
808	5	3	13.4-31	FL_09-57	FL_09-46	Pc2_pc2	6.1		30		599		19.9667		54		24		0.444444
809	5	3	13.37-212	FL_09-46	11.28-34	Pc2_pc2	8.85		18		336		18.6667		28		10		0.357143
810	5	3	13.58-5	FL_10-97	11.107-5	Pc2_pc2	7		32		928		29		38		6		0.157895
811	5	3	13.55-124	FL_10-47	FL_10-153	Pc2_pc2	6.2		25		536		21.44		31		6		0.193548
812	5	3	13.48-252	FL_10-94	Florida127	pc2_pc2	6.53333		24		688		28.6667		35		11		0.314286
813	5	3	13.19-86	FL_06-134	FL_10-51	Pc2_pc2	7.24		33		689		20.8788		44		11		0.25
814	5	3	11.83-20	FL_06-38	FL_08-10	Pc2_pc2	7.05		30		713		23.7667		43		13		0.302326
815	5	3	13.51-103	Florida127	FL_10-47	Pc2_pc2	6.725		17		499		29.3529		19		2		0.105263
816	5	3	13.34-95	FL_09-46	FL_10-94	pc2_pc2	7.72		35		993		28.3714		43		8		0.186047
817	5	3	13.22-336	Florida127	11.28-34	pc2_pc2	7.5		28		834		29.7857		34		6		0.176471
818	5	4	13.12-146	FL_06-89	FL_09-46	pc2_pc2	8.1		34		857		25.2059		41		7		0.170732
819	5	4	13.52-65	FL_09-57	FL_10-47	Pc2_Pc2	7.3		20		554		27.7		24		4		0.166667
820	5	4	13.22-200	Florida127	11.28-34	pc2_pc2	7.15		25		623		24.92		43		18		0.418605
821	5	4	13.14-14	FL_10-51	FL_10-47	Pc2_pc2	8.175		29		699		24.1034		41		12		0.292683
822	5	4	13.12-148	FL_06-89	FL_09-46	pc2_pc2	8.5		9		274		30.4444		12		3		0.25
823	5	4	13.4-191	FL_09-57	FL_09-46	Pc2_pc2	7.175		33		738		22.3636		43		10		0.232558
824	5	4	13.21-173	FL_07-102	FL_06-134	Pc2_Pc2	7.43333		18		365		20.2778		28		10		0.357143
825	5	4	13.65-140	Florida127	FL_10-24	Pc2_pc2	7.725		19		394		20.7368		29		10		0.344828
826	5	4	13.58-40	FL_10-97	11.107-5	Pc2_pc2	6.575		32		675		21.0938		37		5		0.135135
827	5	4	13.34-102	FL_09-46	FL_10-94	Pc2_pc2	7.06667		15		342		22.8		32		17		0.53125
828	5	4	13.37-173	FL_09-46	11.28-34	pc2_pc2	6.86667		37		1010		27.2973		42		5		0.119048
829	5	4	13.26-124	Florida127	FL_10-153	Pc2_pc2	7.53333		9		249		27.6667		18		9		0.5
830	5	4	13.51-64	Florida127	FL_10-47	Pc2_Pc2	7.325		19		573		30.1579		29		10		0.344828
831	5	4	13.6-234	FL_09-46	Florida127	Pc2_pc2	8.4		40		1123		28.075		44		4		0.0909091
832	5	4	13.65-107	Florida127	FL_10-24	Pc2_pc2	6.6		27		607		22.4815		36		9		0.25
833	5	4	13.4-122	FL_09-57	FL_09-46	Pc2_pc2	7.65		20		361		18.05		38		18		0.473684
834	5	4	13.65-143	Florida127	FL_10-24	Pc2_Pc2	6.5		22		464		21.0909		43		21		0.488372
835	5	4	13.26-90	Florida127	FL_10-153	Pc2_pc2	6.56667		25		731		29.24		45		20		0.444444
836	5	4	13.51-157	Florida127	FL_10-47	Pc2_pc2	7.96667		18		448		24.8889		30		12		0.4
837	5	4	13.22-407	Florida127	11.28-34	Pc2_Pc2	8.06667		14		475		33.9286		18		4		0.222222
838	5	4	13.22-330	Florida127	11.28-34	pc2_pc2	7.025		36		997		27.6944		54		18		0.333333
839	5	4	13.55-178	FL_10-47	FL_10-153	pc2_pc2	7.75		19		502		26.4211		28		9		0.321429
840	5	4	13.22-158	Florida127	11.28-34	Pc2_pc2	7.53333		22		697		31.6818		27		5		0.185185
841	5	5	13.44-82	FL_07-102	FL_10-51	Pc2_pc2	6.5		16		299		18.6875		25		9		0.36
842	5	5	13.63-60	FL_10-24	FL_06-134	Pc2_Pc2	7.16		28		642		22.9286		30		2		0.0666667
843	5	5	13.22-549	Florida127	11.28-34	Pc2_Pc2	8.125		19		372		19.5789		27		8		0.296296
844	5	5	13.4-86	FL_09-57	FL_09-46	Pc2_pc2	7.5		17		435		25.5882		27		10		0.37037
845	5	5	13.37-144	FL_09-46	11.28-34	Pc2_pc2	7.33333		33		706		21.3939		42		9		0.214286
846	5	5	13.40-62	FL_07-134	FL_06-134	Pc2_pc2	8.82		27		585		21.6667		31		4		0.129032
847	5	5	13.41-7	FL_09-46	FL_10-153	pc2_pc2	7.125		25		567		22.68		36		11		0.305556
848	5	5	13.50-124	Florida127	FL_10-97	Pc2_pc2	8.8		30		848		28.2667		45		15		0.333333
849	5	5	13.52-19	FL_09-57	FL_10-47	Pc2_Pc2	9.6		10		254		25.4		28		18		0.642857
850	5	5	13.46-88	Florida127	FL_10-24	Pc2_pc2	9.325		19		641		33.7368		25		6		0.24
851	5	5	13.42-257	FL_10-47	0	pc2_pc2	7.8		20		414		20.7		34		14		0.411765
852	5	5	13.64-157	FL_09-46	FL_10-24	Pc2_pc2	7.2		41		882		21.5122		56		15		0.267857
853	5	5	13.55-169	FL_10-47	FL_10-153	pc2_pc2	9.175		25		684		27.36		33		8		0.242424
854	5	5	13.64-7	FL_09-46	FL_10-24	Pc2_pc2	7.375		35		869		24.8286		42		7		0.166667
855	5	5	13.4-151	FL_09-57	FL_09-46	Pc2_pc2	8.425		18		435		24.1667		34		16		0.470588
856	5	5	13.55-20	FL_10-47	FL_10-153	Pc2_pc2	7.98		21		392		18.6667		26		5		0.192308
857	5	5	13.42-1	FL_10-47	0	pc2_pc2	8		22		521		23.6818		26		4		0.153846
858	5	5	13.65-16	Florida127	FL_10-24	Pc2_pc2	7.56667		17		473		27.8235		30		13		0.433333
859	5	5	13.56-1	FL_10-47	FL_07-193	pc2_pc2	8.43333		18		424		23.5556		29		11		0.37931
860	5	5	Winterstar	Radiance	Earlibrite	pc2_pc2	6.6		38		809		21.2895		50		12		0.24
861	5	5	13.22-412	Florida127	11.28-34	Pc2_Pc2	8.96667		34		693		20.3824		40		6		0.15
862	5	5	FL_10-153	FL_06-45	Winterstar	Pc2_pc2	6.6		9		222		24.6667		16		7		0.4375
863	5	5	13.20-109	FL_10-24	FL_10-64	Pc2_Pc2	7.725		35		895		25.5714		40		5		0.125
864	5	5	13.20-149	FL_10-24	FL_10-64	Pc2_pc2	8.975		13		288		22.1538		28		15		0.535714
865	5	6	13.22-397	Florida127	11.28-34	Pc2_pc2	7.83333		28		727		25.9643		38		10		0.263158
866	5	6	13.56-33	FL_10-47	FL_07-193	pc2_pc2	10.375		15		345		23		21		6		0.285714
867	5	6	13.4-130	FL_09-57	FL_09-46	Pc2_pc2	7.2		15		512		34.1333		30		15		0.5
868	5	6	13.22-403	Florida127	11.28-34	Pc2_pc2	7.42		27		686		25.4074		35		8		0.228571
869	5	6	13.47-145	FL_10-24	FL_07-102	pc2_pc2	9.15		11		207		18.8182		22		11		0.5
870	5	6	13.45-13	FL_10-97	Winterstar	Pc2_pc2	7.62		31		627		20.2258		46		15		0.326087
871	5	6	13.29-66	FL_10-97	FL_10-24	Pc2_Pc2	5.875		34		983		28.9118		37		3		0.0810811
872	5	6	13.26-126	Florida127	FL_10-153	pc2_pc2	7.275		23		549		23.8696		30		7		0.233333
873	5	6	13.64-133	FL_09-46	FL_10-24	Pc2_pc2	8.54		32		787		24.5938		45		13		0.288889
874	5	6	13.6-199	FL_09-46	Florida127	pc2_pc2	8.875		10		302		30.2		22		12		0.545455
875	5	6	13.23-48	FL_10-153	FL_10-97	Pc2_Pc2	8.15		48		985		20.5208		53		5		0.0943396
876	5	6	13.22-499	Florida127	11.28-34	Pc2_Pc2	7.16667		19		402		21.1579		24		5		0.208333
877	5	6	13.56-222	FL_10-47	FL_07-193	Pc2_pc2	8.15		26		636		24.4615		31		5		0.16129
878	5	6	13.65-180	Florida127	FL_10-24	Pc2_Pc2	9.025		17		527		31		29		12		0.413793
879	5	6	11.116-56	Florida127	FL_10-24	pc2_pc2	8.46667		17		478		28.1176		28		11		0.392857
880	5	6	13.47-188	FL_10-24	FL_07-102	Pc2_pc2	7.95		31		752		24.2581		40		9		0.225
881	5	6	13.30-173	WinterDawn	FL_09-46	pc2_pc2	7.25		33		724		21.9394		55		22		0.4
882	5	6	13.24-63	FL_07-134	FL_07-102	pc2_pc2	8.76667		19		476		25.0526		30		11		0.366667
883	5	7	13.4-135	FL_09-57	FL_09-46	Pc2_pc2	6.95		21		683		32.5238		29		8		0.275862
884	5	7	11.107-5	Winterstar	FL_10-19	Pc2_pc2	6.525		20		449		22.45		32		12		0.375
885	5	7	13.22-327	Florida127	11.28-34	Pc2_pc2	8.25		32		921		28.7812		34		2		0.0588235
886	5	7	13.47-183	FL_10-24	FL_07-102	pc2_pc2	8.175		28		504		18		43		15		0.348837
887	5	7	13.22-51	Florida127	11.28-34	Pc2_pc2	8.4		17		428		25.1765		27		10		0.37037
888	5	7	13.41-67	FL_09-46	FL_10-153	Pc2_pc2	7.52		43		1018		23.6744		50		7		0.14
889	5	7	13.54-165	Florida127	Florida127	pc2_pc2	9.66667		12		296		24.6667		15		3		0.2
890	5	7	13.5-61	Florida127	FL_10-94	pc2_pc2	8.74		33		794		24.0606		38		5		0.131579
891	5	7	13.44-77	FL_07-102	FL_10-51	Pc2_pc2	9.55		23		495		21.5217		37		14		0.378378
892	5	7	13.53-98	WinterDawn	FL_10-47	pc2_pc2	9.26667		26		580		22.3077		43		17		0.395349
893	5	7	13.1-77	FL_10-47	FL_09-46	pc2_pc2	6.6		21		590		28.0952		31		10		0.322581
894	5	7	FL_10-166	FL_06-89	Radiance	Pc2_pc2	8.33333		24		572		23.8333		37		13		0.351351
895	5	7	13.28-6	Winterstar	FL_10-24	pc2_pc2	7.375		25		499		19.96		36		11		0.305556
896	5	7	13.58-8	FL_10-97	11.107-5	Pc2_Pc2	5.88		22		497		22.5909		34		12		0.352941
897	5	7	13.51-175	Florida127	FL_10-47	Pc2_Pc2	7.3		32		688		21.5		42		10		0.238095
898	5	7	13.22-445	Florida127	11.28-34	Pc2_pc2	8.52		30		626		20.8667		40		10		0.25
899	5	7	13.41-8	FL_09-46	FL_10-153	Pc2_pc2	6.46		27		590		21.8519		36		9		0.25
900	5	7	13.82-19	AU_2008-116	Radiance	Pc2_pc2	7.775		33		766		23.2121		41		8		0.195122
901	5	7	11.139-10	Radiance	FL_10-1	Pc2_pc2	8.3		10		230		23		15		5		0.333333
902	5	7	13.70-12	FL_07-134	11.121-19	pc2_pc2
903	5	7	FL_10-89	FL_07-196	Winterstar	Pc2_pc2	9.075		23		631		27.4348		25		2		0.08
904	5	7	13.45-10	FL_10-97	Winterstar	Pc2_pc2	7.4		8		257		32.125		15		7		0.466667
905	5	7	11.98-41	FL_08-78	Florida127	pc2_pc2	9.925		18		503		27.9444		21		3		0.142857
906	5	7	13.26-131	Florida127	FL_10-153	Pc2_pc2	8.375		39		967		24.7949		41		2		0.0487805
907	5	8	13.54-161	Florida127	Florida127	Pc2_pc2	9.1		16		544		34		29		13		0.448276
908	5	8	13.25-289	FL_06-134	FL_06-89	Pc2_Pc2	9.475		13		302		23.2308		20		7		0.35
909	5	8	13.42-37	FL_10-47	0	Pc2_pc2	7.9		17		309		18.1765		25		8		0.32
910	5	8	13.26-162	Florida127	FL_10-153	Pc2_pc2	9.8		17		418		24.5882		23		6		0.26087
911	5	8	13.20-138	FL_10-24	FL_10-64	pc2_pc2	8.13333		14		305		21.7857		22		8		0.363636
912	5	8	13.37-203	FL_09-46	11.28-34	pc2_pc2	7.74		29		748		25.7931		40		11		0.275
913	5	8	13.66-45	FL_08-10	FL_10-24	Pc2_pc2	9.02		24		443		18.4583		37		13		0.351351
914	5	8	13.23-32	FL_10-153	FL_10-97	Pc2_pc2	7.25		36		864		24		42		6		0.142857
915	5	8	13.42-113	FL_10-47	0	Pc2_pc2	6.65		26		620		23.8462		32		6		0.1875
916	5	8	13.4-56	FL_09-57	FL_09-46	Pc2_pc2	7.53333		18		473		26.2778		27		9		0.333333
917	5	8	13.58-17	FL_10-97	11.107-5	Pc2_Pc2	7.35		26		689		26.5		36		10		0.277778
918	5	8	13.51-135	Florida127	FL_10-47	Pc2_Pc2	7.3		11		304		27.6364		24		13		0.541667
919	5	8	13.9-59	FL_09-134	FL_10-51	Pc2_pc2	7.225		37		850		22.973		44		7		0.159091
920	5	8	13.51-134	Florida127	FL_10-47	Pc2_pc2	8.16667		14		335		23.9286		16		2		0.125
921	5	8	13.30-225	WinterDawn	FL_09-46	pc2_pc2	7.55		24		518		21.5833		32		8		0.25
922	5	8	13.55-126	FL_10-47	FL_10-153	pc2_pc2	7.33333		22		547		24.8636		24		2		0.0833333
923	5	8	13.28-24	Winterstar	FL_10-24	pc2_pc2	7.3		26		752		28.9231		32		6		0.1875
924	5	8	13.65-177	Florida127	FL_10-24	Pc2_pc2	8.16667		21		585		27.8571		27		6		0.222222

## Sheet: SASOutput
Dependent Variable: SSC								Dependent Variable: MktNoT MktNoT								Dependent Variable: TFN
Source	DF	Sum of Squares	Mean Square	F Value	Pr > F			Source	DF	Sum of Squares	Mean Square	F Value	Pr > F			Source	DF	Sum of Squares	Mean Square	F Value	Pr > F
Model	6	6.73164	1.12194	1.31	0.2502			Model	6	1181.18	196.863	2.66	0.0144			Model	3	102.531	34.1771	0.38	0.7656
Error	905	775.632	0.857052					Error	904	66818.2	73.9139					Error	900	80400	89.3333
Corrected Total	911	782.364						Corrected Total	910	67999.3						Corrected Total	903	80502.5
Source	DF	Type III SS	Mean Square	F Value	Pr > F			Source	DF	Type III SS	Mean Square	F Value	Pr > F			Source	DF	Type III SS	Mean Square	F Value	Pr > F
Diplo	2	2.67102	1.33551	1.56	0.2111			Rep	4	1078.79	269.698	3.65	0.0059			Rep	1	75.2241	75.2241	0.84	0.3591
Rep	4	4.03341	1.00835	1.18	0.3196			Diplo	2	99.345	49.6725	0.67	0.5109			Diplo	2	26.9294	13.4647	0.15	0.8601
Diplo	BrixT LSMEAN							Diplo	MktNoT LSMEAN							Diplo	FruitNoT LSMEAN
Pc2_Pc2	7.75838	a						Pc2_Pc2	24.1358	a						Pc2_Pc2	32.4201	a
Pc2_pc2	7.78439	a						Pc2_pc2	24.9167	a						Pc2_pc2	32.57	a
pc2_pc2	7.90041	a						pc2_pc2	24.3664	a						pc2_pc2	32.1562	a
Dependent Variable: MktWtT MktWtT								Dependent Variable: AveWtT AveWtT								Dependent Variable: TC
Source	DF	Sum of Squares	Mean Square	F Value	Pr > F			Source	DF	Sum of Squares	Mean Square	F Value	Pr > F			Source	DF	Sum of Squares	Mean Square	F Value	Pr > F
Model	3	265562	88520.7	1.82	0.1415			Model	3	3.81204	1.27068	0.09	0.9642			Model	3	330.684	110.228	7.8	<.0001
Error	910	4.42139e+07	48586.7					Error	901	12378.5	13.7386					Error	882	12463.7	14.1311
Corrected Total	913	4.44794e+07						Corrected Total	904	12382.3						Corrected Total	885	12794.4
Source	DF	Type III SS	Mean Square	F Value	Pr > F			Source	DF	Type III SS	Mean Square	F Value	Pr > F			Source	DF	Type III SS	Mean Square	F Value	Pr > F
Rep	1	214906	214906	4.42	0.0357			Rep	1	1.14836	1.14836	0.08	0.7726			Rep	1	322.984	322.984	22.86	<.0001
Diplo	2	50982.3	25491.2	0.52	0.5919			Diplo	2	2.64705	1.32353	0.1	0.9082			Diplo	2	7.53334	3.76667	0.27	0.7661
Diplo	MktWtT LSMEAN							Diplo	AveWtT LSMEAN							Diplo	CullsT LSMEAN
Pc2_Pc2	598.728	a						Pc2_Pc2	24.8363	a						Pc2_Pc2	7.75578	a
Pc2_pc2	617.563	a						Pc2_pc2	24.7725	a						Pc2_pc2	7.60831	a
pc2_pc2	607.076	a						pc2_pc2	24.6765	a						pc2_pc2	7.47262	a
